# Supplementary material for: Transmission and dynamics of mother-infant gut viruses during pregnancy and early life
Source: Nat Commun. 2024 Mar 2;15:1945. doi: 10.1038/s41467-024-45257-4 (PMC10908809; doi:10.1038/s41467-024-45257-4)
Supplement: Supplementary file 4 — Supplementary Datasets 1-42 [file 41467_2024_45257_MOESM4_ESM.xlsx]

## Sheet: Index
Supplementary Data	Description	Formula (if applicable)
Supplementary Data 1	Summary statistics of study population
Supplementary Data 2	Linear mixed-effects model summary for differences in vOTU richness between mothers and infants	viral_richness ~ Type + DNA_CONC + Clean_reads + (1|NEXT_ID)
Supplementary Data 3	Linear mixed-effects model summary for NMDS 1 variation over time in infants (virome)	NMDS1 ~ Age_days + DNA_CONC + Clean_reads + (1|NEXT_ID)
Supplementary Data 4	Linear mixed-effects model summary for NMDS 1 variation over time in infants (bacteriome)	NMDS1 ~ Age_days + DNA_CONC + Clean_reads + (1|NEXT_ID)
Supplementary Data 5	Linear mixed-effects model summary for NMDS 1 variation between mothers and infants (virome)	NMDS1 ~ Type + DNA_CONC + Clean_reads + (1|NEXT_ID)
Supplementary Data 6	Linear mixed-effects model summary for NMDS 1 variation between mothers and infants (bacteriome)	NMDS1 ~ Type + DNA_CONC + Clean_reads + (1|NEXT_ID)
Supplementary Data 7	Linear mixed-effects model summary for NMDS 1 variation over time in mothers (virome)	NMDS1 ~ Timepoint_continuous + DNA_CONC + Clean_reads + (1|NEXT_ID)
Supplementary Data 8	Linear mixed-effects model summary for NMDS 1 variation over time in mothers (bacteriome)	NMDS1 ~ Timepoint_continuous + DNA_CONC + Clean_reads + (1|NEXT_ID)
Supplementary Data 9	Linear mixed-effects model summary for viral alpha diversity difference between mothers and infants	viral_alpha_diversity ~ Type + DNA_CONC + Clean_reads + (1|NEXT_ID)
Supplementary Data 10	Linear mixed-effects model summary for bacterial alpha diversity difference between mothers and infants	bacterial_alpha_diversity ~ Type + DNA_CONC + Clean_reads + (1|NEXT_ID)
Supplementary Data 11	Linear mixed-effects model summary for viral alpha diversity in infants over time	viral_alpha_diversity ~ Age_days + DNA_CONC + Clean_reads + (1|NEXT_ID)
Supplementary Data 12	Linear mixed-effects model summary for bacterial alpha diversity in infants over time	bacterial_alpha_diversity ~ Age_days + DNA_CONC + Clean_reads + (1|NEXT_ID)
Supplementary Data 13	Linear mixed-effects model summary for viral alpha diversity in mothers over time	viral_alpha_diversity ~ Timepoint_continuous+ DNA_CONC + Clean_reads + (1|NEXT_ID)
Supplementary Data 14	Linear mixed-effects model summary for bacterial alpha diversity in mothers over time	bacterial_alpha_diversity ~ Timepoint_continuous+ DNA_CONC + Clean_reads + (1|NEXT_ID)
Supplementary Data 15	Linear mixed-effects model summary for retention of various M1 parameters in infants over time	M1_parameter ~ Age_days + DNA_CONC + Clean_reads + (1|NEXT_ID)
Supplementary Data 16	Linear mixed-effects model summary for fractions abundance comparisons in infants (virome)	fraction_abundance ~ fraction_type + (1|Individual_ID)
Supplementary Data 17	Linear mixed-effects model summary for fractions sizes comparisons in infants (bacteriome)	fraction_size ~ fraction_type + (1|Individual_ID)
Supplementary Data 18	Linear mixed-effects model summary for fractions abundance comparisons in infants (bacteriome)	fraction_abundance ~ fraction_type + (1|Individual_ID)
Supplementary Data 19	Linear mixed-effects model summary for fractions sizes comparisons in mothers (bacteriome)	fraction_size ~ fraction_type + (1|Individual_ID)
Supplementary Data 20	Linear mixed-effects model summary for fractions abundance comparisons in mothers (bacteriome)	fraction_abundance ~ fraction_type + (1|Individual_ID)
Supplementary Data 21	Linear mixed-effects model summary for dynamics of highly prevalent vOTU host-based aggregates	vOTUs_aggr_CLR_RA ~ Age_months + DNA_CONC + Clean_reads + (1|NEXT_ID)
Supplementary Data 22	Linear mixed-effects model summary for dynamics of highly prevalent bacterial genera	bacgen_CLR_RA ~ Age_months + DNA_CONC + Clean_reads + (1|NEXT_ID)
Supplementary Data 23	Linear mixed-effects model summary for relative abundance of active temperative phages difference between mothers and infants	temperate_RA ~ Type + DNA_CONC + Clean_reads + (1|NEXT_ID)
Supplementary Data 24	Linear mixed-effects model summary for relative abundance of active temperative phages in infants over time	temperate_RA ~ Age_days + DNA_CONC + Clean_reads + (1|NEXT_ID)
Supplementary Data 25	Linear mixed-effects model summary for relative abundance of temperate phages in MGS metaviromes in mother versus infant	temperate_RA_MGS ~ Type + DNA_CONC + Clean_reads + (1|NEXT_ID)
Supplementary Data 26	Linear mixed-effects model summary for viral alpha diversity association with infant phenotypes over time	viral_alpha_diversity ~ infant_phenotype + DNA_CONC + Clean_reads + Age_months + (1|NEXT_ID)
Supplementary Data 27	Linear mixed-effects model summary for viral alpha diversity associations with infant phenotypes over time corrected for bacterial diversity	viral_alpha_diversity ~ DNA_CONC + Clean_reads + infant_mode_delivery + Age_months + infant_ever_never_breastfed + bacterial_alpha_diversity +(1|Individual_ID)
Supplementary Data 28	Linear mixed-effects model summary for associations of active temperate phages richness with phenotypes	temperate_richness ~ infant_phenotype + DNA_CONC + Clean_reads + Age_months + (1|NEXT_ID)
Supplementary Data 29	Linear mixed-effects model summary for associations of temperate phages richness with feeding mode corrected for viral richness	temperate_richness ~ DNA_CONC + Clean_reads + infant_mode_delivery + Age_months + infant_ever_never_breastfed + viral_richness +(1|Individual_ID)
Supplementary Data 30	Linear mixed-effects model summary for associations of temperate phages richness in MGS metaviromes with feeding mode corrected for bacterial richness	temperate_richness_MGS ~ infant_ever_never_breastfed + bacterial_richness + Age_days + DNA_CONC + Clean_reads + (1|NEXT_ID)
Supplementary Data 31	Linear mixed-effects model summary for associations of the number of active temperate phages aggregated by host with feeding mode	N_temperate_vOTUs_aggr_by_host ~ infant_ever_never_breastfed + Age_months + DNA_CONC + Clean_reads + (1|NEXT_ID)
Supplementary Data 32	Linear mixed-effects model summary for associations of the number of active temperate phages aggregated by host with feeding mode corrected for host abundance	N_temperate_vOTUs_aggr_by_host ~ infant_ever_never_breastfed + BacSp_host_abundance + Age_months + DNA_CONC + Clean_reads + (1|NEXT_ID)
Supplementary Data 33	Linear mixed-effects model summary for associations of bacteria with feeding mode	BacSp_host_abundance ~ infant_ever_never_breastfed + Age_months + DNA_CONC + Clean_reads + (1|NEXT_ID)
Supplementary Data 34	Linear mixed-effects model summary for associations of active temperate phages aggregated by host with feeding mode corrected for host abundance and prophages	N_temperate_vOTUs_aggr_by_host ~ infant_ever_never_breastfed + prophages_from_MGS + BacSp_host_abundance + Age_months + DNA_CONC + Clean_reads + (1|NEXT_ID)
Supplementary Data 35	Linear mixed-effects model summary for associations of bacterial species with phenotypes	BacSp_CLR_RA ~ infant_phenotype + Age_months + DNA_CONC + Clean_reads + (1|NEXT_ID)
Supplementary Data 36	Linear mixed-effects model summary for associations of vOTUs aggregated by host with infant phenotypes	vOTUs_aggr_BacSp_CLR_RA ~ infant_phenotype + Age_months + DNA_CONC + Clean_reads + (1|NEXT_ID)
Supplementary Data 37	Linear mixed-effects model summary for the percentage of shared vOTUs between infants and mothers pre- and post-pregnancy	perc_shared_vOTUs_per_tp ~ maternal_pre_or_post + Age_days + DNA_CONC + Clean_reads + (1|NEXT_ID)
Supplementary Data 38	Linear mixed-effects model summary for the percentage of shared vOTUs between infants and mothers pre and post pregnancy adjusted for prophages	perc_shared_vOTUs_per_tp ~ source_pure_vlp_or_with_pro + maternal_pre_or_post + Age_months + DNA_CONC + Clean_reads + (1|NEXT_ID)
Supplementary Data 39	Viral and Bacterial Strain transmission between mother-infant pairs
Supplementary Data 40	Viral and bacterial co-transmission using Mantel partial correlations
Supplementary Data 41	Strain co-transmission calculated using the non-random linkage method
Supplementary Data 42	Metadata for virus genomes and genome fragments reconstructed in the study

## Sheet: Supplementary Data 1
Supplementary Data 1: Summary statistics of study population
Variable	Characteristics	Timepoint	Median	Range	Categorical n (%)	Levels/Unit	Origin	NA's
infant_sex	Infant sex (Female)	-	-	-	18 (56.3)	Female, Male	Questionnaire & birthcards	0
Type_pregnancy	Type of pregnancy (Singleton)	-	-	-	28 (93.3)	Singleton, Twin	Questionnaire & birthcards	0
Delivery_mode	Mode of delivery (Vaginal)	-	-	-	28 (87.5)	Vaginal, CS	Birthcards	0
infant_birthweight	Birthweight	-	3700	(2462-5055)	-	grams	Birthcards	3
infant_place_delivery	Place of delivery (Home)	-	-	-	9 (28.1)	Home, Hospital	Birthcards	0
mother_age_years	Age of mother at birth	-	32	(24-40)	-	Years	Questionaires & Birthcards	0
infant_gestational_age	Weeks of gestation	-	39.6	(37-41)	-	Weeks	Birthcards	6
infant_feeding_mode	Infant feeding practices (Breastfeeding)	M1	-	-	16 (50.0)	Breastfeeding, Formula feeding, Mixed feeding	Questionnaires	5
infant_feeding_mode	Infant feeding practices (Breastfeeding)	M2	-	-	13 (40.6)	Breastfeeding, Formula feeding, Mixed feeding	Questionnaires	6
infant_feeding_mode	Infant feeding practices (Breastfeeding)	M3	-	-	11 (34.4)	Breastfeeding, Formula feeding, Mixed feeding	Questionnaires	8
infant_feeding_mode	Infant feeding practices (Breastfeeding)	M6	-	-	7 (21.9)	Breastfeeding, Formula feeding, Mixed feeding	Questionnaires	14
infant_feeding_mode	Infant feeding practices (Breastfeeding)	M9	-	-	3 (9.4)	Breastfeeding, Formula feeding, Mixed feeding	Questionnaires	10
infant_feeding_mode	Infant feeding practices (Breastfeeding)	M12	-	-	3 (9.4)	Breastfeeding, Formula feeding, Mixed feeding	Questionnaires	14
infant_feeding_mode	Infant feeding practices (Formula feeding)	M1	-	-	8 (25.0)	Breastfeeding, Formula feeding, Mixed feeding	Questionnaires	5
infant_feeding_mode	Infant feeding practices (Formula feeding)	M2	-	-	9 (28.1)	Breastfeeding, Formula feeding, Mixed feeding	Questionnaires	6
infant_feeding_mode	Infant feeding practices (Formula feeding)	M3	-	-	11 (34.4)	Breastfeeding, Formula feeding, Mixed feeding	Questionnaires	8
infant_feeding_mode	Infant feeding practices (Formula feeding)	M6	-	-	4 (12.5)	Breastfeeding, Formula feeding, Mixed feeding	Questionnaires	14
infant_feeding_mode	Infant feeding practices (Formula feeding)	M9	-	-	7 (21.9)	Breastfeeding, Formula feeding, Mixed feeding	Questionnaires	10
infant_feeding_mode	Infant feeding practices (Formula feeding)	M12	-	-	5 (15.6)	Breastfeeding, Formula feeding, Mixed feeding	Questionnaires	14
infant_feeding_mode	Infant feeding practices (Mixed feeding)	M1	-	-	3 (9.4)	Breastfeeding, Formula feeding, Mixed feeding	Questionnaires	5
infant_feeding_mode	Infant feeding practices (Mixed feeding)	M2	-	-	4 (12.5)	Breastfeeding, Formula feeding, Mixed feeding	Questionnaires	6
infant_feeding_mode	Infant feeding practices (Mixed feeding)	M3	-	-	2 (6.3)	Breastfeeding, Formula feeding, Mixed feeding	Questionnaires	8
infant_feeding_mode	Infant feeding practices (Mixed feeding)	M6	-	-	7 (21.9)	Breastfeeding, Formula feeding, Mixed feeding	Questionnaires	14
infant_feeding_mode	Infant feeding practices (Mixed feeding)	M9	-	-	12 (37.5)	Breastfeeding, Formula feeding, Mixed feeding	Questionnaires	10
infant_feeding_mode	Infant feeding practices (Mixed feeding)	M12	-	-	10 (31.3)	Breastfeeding, Formula feeding, Mixed feeding	Questionnaires	14
infant_ever_never_breastfed	Baby feeding practices (Ever breastfed)	-	-	-	23 (71.8)	Ever breastfed, Never breastfed	Questionnaires	2
infant_food_solid_intro_M6	Solid food introduction at M6 (Yes)	M6	-	-	14 (43.8)	Yes, No	Questionnaires	4

## Sheet: Supplementary Data 2
Supplementary Data 2: Linear mixed-effects model summary for differences in vOTU richness between mothers and infants
	Estimate	Std. Error	df	t value	Pr(>|t|)
(Intercept)	-1981.02	908.233	198.762	-2.18118	0.0303439
TypeMother	4304.19	732.157	64.8031	5.87878	1.57635e-07
DNA_CONC	338.277	105.782	177.798	3.19788	0.00163903
Clean_reads	0.000105982	2.94748e-05	172.669	3.59569	0.000422046

## Sheet: Supplementary Data 3
Supplementary Data 3: Linear mixed-effects model summary for NMDS 1 variation over time in infants (virome)
Feature	Estimate	Std. Error	df	t value	Pr(>|t|)	P	Model_choice	Bug	Pheno	Model	FDR
Age_days	-0.0005321	0.00015775	77.133	-3.37344	0.00116364	0.00113324	Mixed	NMDS1	Age_days	simple	0.00113324

## Sheet: Supplementary Data 4
Supplementary Data 4: Linear mixed-effects model summary for NMDS 1 variation over time in infants (bacteriome)
Feature	Estimate	Std. Error	df	t value	Pr(>|t|)	P	Model_choice	Bug	Pheno	Model	FDR
Age_days	-0.001794	0.00032969	158.743	-5.44134	1.97e-07	1.99e-07	Mixed	NMDS1	Age_days	simple	1.99e-07

## Sheet: Supplementary Data 5
Supplementary Data 5: Linear mixed-effects model summary for NMDS 1 variation between mothers and infants (virome)
Feature	Estimate	Std. Error	df	t value	Pr(>|t|)	P	Model_choice	Bug	Pheno	Model	FDR
Type.Mother	-0.168077	0.02168	58.6575	-7.75265	1.48659e-10	1.48701e-10	Mixed	NMDS1	Type	simple	1.48701e-10

## Sheet: Supplementary Data 6
Supplementary Data 6: Linear mixed-effects model summary for NMDS 1 variation between mothers and infants (bacteriome)
Feature	Estimate	Std. Error	df	t value	Pr(>|t|)	P	Model_choice	Bug	Pheno	Model	FDR
Type.Mother	-1.2653	0.0501753	81.1012	-25.2175	3.89e-40	3.64e-36	Mixed	NMDS1	Type	simple	3.64e-36

## Sheet: Supplementary Data 7
Supplementary Data 7: Linear mixed-effects model summary for NMDS 1 variation over time in mothers (virome)
Feature	Estimate	Std. Error	df	t value	Pr(>|t|)	P	Model_choice	Bug	Pheno	Model	FDR
Timepoint_continuous	-0.00459224	0.00840575	91.1853	-0.546321	0.58618	0.586188	Mixed	NMDS1	Timepoint_continuous	simple	0.880826

## Sheet: Supplementary Data 8
Supplementary Data 8: Linear mixed-effects model summary for NMDS 1 variation over time in mothers (bacteriome)
Feature	Estimate	Std. Error	df	t value	Pr(>|t|)	P	Model_choice	Bug	Pheno	Model	FDR
Timepoint_continuous	0.0155568	0.00411004	116.057	3.78507	0.000244802	0.000234086	Mixed	NMDS1	Timepoint_continuous	simple	0.000468173

## Sheet: Supplementary Data 9
Supplementary Data 9: Linear mixed-effects model summary for viral alpha diversity difference between mothers and infants
	Estimate	Std. Error	df	t value	Pr(>|t|)
(Intercept)	2.6815	0.502968	202.087	5.33134	2.59606e-07
TypeMother	2.52466	0.35171	61.8236	7.17825	1.07104e-09
DNA_CONC	0.120972	0.0616739	188.276	1.96147	0.0512983
Clean_reads	1.82832e-08	1.72602e-08	184.03	1.05927	0.290867

[truncated: 33 more sheets: Supplementary Data 10, Supplementary Data 11, Supplementary Data 12, Supplementary Data 13, Supplementary Data 14, Supplementary Data 15, Supplementary Data 16, Supplementary Data 17, Supplementary Data 18, Supplementary Data 19, Supplementary Data 20, Supplementary Data 21, Supplementary Data 22, Supplementary Data 23, Supplementary Data 24, Supplementary Data 25, Supplementary Data 26, Supplementary Data 27, Supplementary Data 28, Supplementary Data 29 …]
