# Supplementary material for: Transmission and dynamics of mother-infant gut viruses during pregnancy and early life
Source: Nat Commun. 2024 Mar 2;15:1945. doi: 10.1038/s41467-024-45257-4 (PMC10908809; doi:10.1038/s41467-024-45257-4)
Supplement: Supplementary file 6 — Source Data [file 41467_2024_45257_MOESM6_ESM.zip]

Archive with 105 entries (102 files):
- Source data/
- Source data/Host_species_prediction_to_vOTU_representative_m90.csv
- __MACOSX/Source data/._Host_species_prediction_to_vOTU_representative_m90.csv
- Source data/Bacterial_strains_genetic_distances/
- Source data/vOTU_abundance_table_MGS_metaviromes.txt
- __MACOSX/Source data/._vOTU_abundance_table_MGS_metaviromes.txt
- Source data/.DS_Store
- __MACOSX/Source data/._.DS_Store
- Source data/Virus_genetic_distances/
- Source data/Microbes_abundance_table_total_metagenomes.txt
- Source data/Host_genus_prediction_to_vOTU_repersentative_m90.csv
- __MACOSX/Source data/._Host_genus_prediction_to_vOTU_repersentative_m90.csv
- Source data/vOTU_abundance_table_VLP_metaviromes.txt
- __MACOSX/Source data/._vOTU_abundance_table_VLP_metaviromes.txt
- Source data/Source data index.xlsx
- __MACOSX/Source data/._Source data index.xlsx
- Source data/Bacterial_strains_genetic_distances/SGB9283.dist.txt
- Source data/Bacterial_strains_genetic_distances/SGB1855_group.dist.txt
- Source data/Bacterial_strains_genetic_distances/SGB15318_group.dist.txt
- Source data/Bacterial_strains_genetic_distances/SGB1815.dist.txt
- Source data/Bacterial_strains_genetic_distances/SGB1814.dist.txt
- __MACOSX/Source data/Bacterial_strains_genetic_distances/._SGB1814.dist.txt
- Source data/Bacterial_strains_genetic_distances/SGB1836_group.dist.txt
- Source data/Bacterial_strains_genetic_distances/SGB2290.dist.txt
- Source data/Bacterial_strains_genetic_distances/SGB1949.dist.txt
- Source data/Bacterial_strains_genetic_distances/SGB15316_group.dist.txt
- Source data/Bacterial_strains_genetic_distances/SGB1830_group.dist.txt
- Source data/Bacterial_strains_genetic_distances/SGB1934.dist.txt
- Source data/Bacterial_strains_genetic_distances/SGB17248.dist.txt
- Source data/Bacterial_strains_genetic_distances/SGB1846.dist.txt
- Source data/Bacterial_strains_genetic_distances/SGB15342.dist.txt
- Source data/Bacterial_strains_genetic_distances/SGB17244.dist.txt
- Source data/Bacterial_strains_genetic_distances/SGB15322.dist.txt
- Source data/Bacterial_strains_genetic_distances/SGB15323.dist.txt
- Source data/Bacterial_strains_genetic_distances/SGB15317.dist.txt
- Source data/Bacterial_strains_genetic_distances/SGB1877.dist.txt
- Source data/Bacterial_strains_genetic_distances/SGB2303.dist.txt
- Source data/Bacterial_strains_genetic_distances/SGB17237.dist.txt
- Source data/Bacterial_strains_genetic_distances/SGB1842.dist.txt
- Source data/Bacterial_strains_genetic_distances/SGB1829.dist.txt
- Source data/Bacterial_strains_genetic_distances/SGB1861.dist.txt
- Source data/Bacterial_strains_genetic_distances/SGB1860.dist.txt
- Source data/Bacterial_strains_genetic_distances/SGB17256.dist.txt
- Source data/Bacterial_strains_genetic_distances/SGB17257.dist.txt
- Source data/Bacterial_strains_genetic_distances/SGB15332_group.dist.txt
- Source data/Bacterial_strains_genetic_distances/SGB1867.dist.txt
- Source data/Bacterial_strains_genetic_distances/SGB9286.dist.txt
- Source data/Bacterial_strains_genetic_distances/SGB1853.dist.txt
- Source data/Bacterial_strains_genetic_distances/SGB2318.dist.txt
- Source data/Bacterial_strains_genetic_distances/SGB1871.dist.txt
- Source data/Bacterial_strains_genetic_distances/SGB17231.dist.txt
- Source data/Bacterial_strains_genetic_distances/SGB1832.dist.txt
- Source data/Bacterial_strains_genetic_distances/SGB17247.dist.txt
- Source data/Bacterial_strains_genetic_distances/SGB1844.dist.txt
- Source data/Virus_genetic_distances/LN_6A03_VL_301_NODE_54_length_30761_cov_40.343874.dist.txt
- Source data/Virus_genetic_distances/LN_4G04_VL_275_NODE_5350_length_3168_cov_5.845487.dist.txt
- Source data/Virus_genetic_distances/LN_6H08_VL_369_NODE_7_length_44325_cov_1746.371199.dist.txt
- Source data/Virus_genetic_distances/LN_6G09_VL_361_NODE_1_length_211679_cov_48.026169.dist.txt
- Source data/Virus_genetic_distances/LN_4E02_VL_255_NODE_333_length_8047_cov_10.923048.dist.txt
- Source data/Virus_genetic_distances/LN_7C05_VL_402_NODE_614_length_5285_cov_28.852772.dist.txt
- Source data/Virus_genetic_distances/LN_4F04_VL_266_NODE_141_length_37775_cov_36892.259438.dist.txt
- Source data/Virus_genetic_distances/LN_4A04_VL_221_NODE_5745_length_4203_cov_296.370540.dist.txt
- Source data/Virus_genetic_distances/LN_6I08_VL_378_NODE_2883_length_4577_cov_30.464617.dist.txt
- Source data/Virus_genetic_distances/LN_6H05_VL_366_NODE_349_length_11063_cov_34.429324.dist.txt
- Source data/Virus_genetic_distances/LN_6C08_VL_324_NODE_10_length_35342_cov_52985.538045.dist.txt
- Source data/Virus_genetic_distances/LN_7E07_VL_422_NODE_443_length_29512_cov_14.489323.dist.txt
- Source data/Virus_genetic_distances/LN_4F05_VL_267_NODE_22_length_17526_cov_141.233931.dist.txt
- Source data/Virus_genetic_distances/LN_4G09_VL_280_NODE_646_length_6883_cov_6.682191.dist.txt
- Source data/Virus_genetic_distances/LN_4I03_VL_292_NODE_36_length_8331_cov_6.899952.dist.txt
- Source data/Virus_genetic_distances/LN_7A05_VL_384_NODE_1441_length_3023_cov_5.729784.dist.txt
- Source data/Virus_genetic_distances/LN_4E08_VL_261_NODE_1_length_103571_cov_1031.913453.dist.txt
- Source data/Virus_genetic_distances/LN_4F03_VL_265_NODE_219_length_5033_cov_22.178787.dist.txt
- Source data/Virus_genetic_distances/LN_6I01_VL_371_NODE_4_length_87092_cov_9507.222710.dist.txt
- Source data/Virus_genetic_distances/LN_6I06_VL_376_NODE_21_length_79291_cov_32.510879.dist.txt
- Source data/Virus_genetic_distances/LN_4I05_VL_294_NODE_251_length_7296_cov_15.952355.dist.txt
- Source data/Virus_genetic_distances/LN_6F03_VL_346_NODE_129_length_53816_cov_30.505869.dist.txt
- Source data/Virus_genetic_distances/LN_7B02_VL_390_NODE_587_length_9162_cov_121.014714.dist.txt
- Source data/Virus_genetic_distances/LN_4H09_VL_289_NODE_4483_length_4971_cov_10.219691.dist.txt
- Source data/Virus_genetic_distances/LN_7E06_VL_421_NODE_8_length_90463_cov_7626.218631.dist.txt
- Source data/Virus_genetic_distances/LN_7H03_VL_445_NODE_63_length_32647_cov_16258.009358.dist.txt
- Source data/Virus_genetic_distances/LN_6I01_VL_371_NODE_44_length_31853_cov_8.990534.dist.txt
- Source data/Virus_genetic_distances/LN_7C04_VL_401_NODE_359_length_6094_cov_6.730088.dist.txt
- Source data/Virus_genetic_distances/LN_6C05_VL_321_NODE_2_length_62511_cov_1395.864016.dist.txt
- Source data/Virus_genetic_distances/LN_8B02_VL_471_NODE_469_length_13627_cov_12.854553.dist.txt
- Source data/Virus_genetic_distances/LN_6E01_VL_335_NODE_4423_length_5016_cov_7.114695.dist.txt
- Source data/Virus_genetic_distances/LN_4G07_VL_278_NODE_8309_length_3311_cov_3.865786.dist.txt
- Source data/Virus_genetic_distances/LN_6I03_VL_373_NODE_753_length_6834_cov_32.077593.dist.txt
- Source data/Virus_genetic_distances/LN_4A04_VL_221_NODE_7261_length_3588_cov_40.330880.dist.txt
- Source data/Virus_genetic_distances/LN_7E07_VL_422_NODE_3_length_148545_cov_141.087838.dist.txt
- Source data/Virus_genetic_distances/LN_6I04_VL_374_NODE_36_length_61609_cov_15.951766.dist.txt
- Source data/Virus_genetic_distances/LN_7F03_VL_427_NODE_5380_length_4071_cov_13.169572.dist.txt
- Source data/Virus_genetic_distances/LN_7A03_VL_382_NODE_7_length_136091_cov_57.240164.dist.txt
- Source data/Virus_genetic_distances/LN_7B08_VL_396_NODE_588_length_5274_cov_19.581337.dist.txt
- Source data/Virus_genetic_distances/LN_4E02_VL_255_NODE_529_length_3641_cov_10.814278.dist.txt
- Source data/Virus_genetic_distances/LN_4E09_VL_262_NODE_38_length_37388_cov_79.735944.dist.txt
- Source data/Virus_genetic_distances/LN_6F04_VL_347_NODE_249_length_16951_cov_11.149799.dist.txt
- Source data/Virus_genetic_distances/LN_4H03_VL_283_NODE_72_length_37144_cov_17.935803.dist.txt
- Source data/Virus_genetic_distances/LN_6G05_VL_357_NODE_5458_length_5990_cov_82.119798.dist.txt
- Source data/Virus_genetic_distances/LN_4F02_VL_264_NODE_17_length_34922_cov_30951.540224.dist.txt
- Source data/Virus_genetic_distances/LN_4F04_VL_266_NODE_512_length_12678_cov_21.749663.dist.txt
- Source data/Virus_genetic_distances/LN_6A08_VL_306_NODE_3_length_85266_cov_2453.209609.dist.txt
- Source data/Virus_genetic_distances/LN_7D06_VL_412_NODE_1720_length_14760_cov_5.849983.dist.txt
- Source data/Virus_genetic_distances/LN_4I01_VL_290_NODE_16_length_43503_cov_12.386922.dist.txt
- Source data/Virus_genetic_distances/LN_8B02_VL_471_NODE_1551_length_7105_cov_9.818298.dist.txt
- Source data/Virus_genetic_distances/LN_7E06_VL_421_NODE_105_length_8017_cov_6.847400.dist.txt
