# Supplementary material for: Transmission and dynamics of mother-infant gut viruses during pregnancy and early life
Source: Nat Commun. 2024 Mar 2;15:1945. doi: 10.1038/s41467-024-45257-4 (PMC10908809; doi:10.1038/s41467-024-45257-4)
Supplement: Supplementary file 6 — Source Data [file 41467_2024_45257_MOESM6_ESM.zip › Source data/Host_species_prediction_to_vOTU_representative_m90.csv]

Virus	Host genome	Host taxonomy	Main method	Confidence score	Additional methods
LN_4A01_VL_218_NODE_2008_length_3888_cov_3.650665	RS_GCF_000153905.1	d__Bacteria;p__Firmicutes_A;c__Clostridia;o__Lachnospirales;f__Lachnospiraceae;g__Blautia_A;s__Blautia_A obeum	blast	92.80	iPHoP-RF;73.70
LN_4A01_VL_218_NODE_2142_length_3705_cov_3.534521	RS_GCF_900766745.1	d__Archaea;p__Methanobacteriota;c__Methanobacteria;o__Methanobacteriales;f__Methanobacteriaceae;g__Methanobrevibacter_A;s__Methanobrevibacter_A sp900766745	blast	91.30	iPHoP-RF;52.80
LN_4A01_VL_218_NODE_2359_length_3407_cov_2.919153	RS_GCF_002159845.1	d__Bacteria;p__Firmicutes_A;c__Clostridia;o__Oscillospirales;f__Acutalibacteraceae;g__Anaeromassilibacillus;s__Anaeromassilibacillus sp002159845	blast	92.60	iPHoP-RF;67.30
LN_4A01_VL_218_NODE_2373_length_3393_cov_5.481726	RS_GCF_002159845.1	d__Bacteria;p__Firmicutes_A;c__Clostridia;o__Oscillospirales;f__Acutalibacteraceae;g__Anaeromassilibacillus;s__Anaeromassilibacillus sp002159845	blast	92.80	iPHoP-RF;68.60
LN_4A01_VL_218_NODE_2373_length_3393_cov_5.481726	RS_GCF_001305115.1	d__Bacteria;p__Firmicutes_A;c__Clostridia;o__Oscillospirales;f__Acutalibacteraceae;g__Anaeromassilibacillus;s__Anaeromassilibacillus sp001305115	blast	92.50	iPHoP-RF;76.60
LN_4A01_VL_218_NODE_2373_length_3393_cov_5.481726	3300029402_8	d__Bacteria;p__Firmicutes_A;c__Clostridia;o__Oscillospirales;f__Acutalibacteraceae;g__Anaeromassilibacillus;s__	blast	91.90	iPHoP-RF;78.30
LN_4A01_VL_218_NODE_2428_length_3321_cov_3.633803	RS_GCF_002159845.1	d__Bacteria;p__Firmicutes_A;c__Clostridia;o__Oscillospirales;f__Acutalibacteraceae;g__Anaeromassilibacillus;s__Anaeromassilibacillus sp002159845	blast	91.50	iPHoP-RF;70.60
LN_4A01_VL_218_NODE_567_length_11695_cov_8.970704	RS_GCF_000702905.1	d__Bacteria;p__Firmicutes_C;c__Negativicutes;o__Selenomonadales;f__Selenomonadaceae;g__Mitsuokella;s__Mitsuokella jalaludinii	blast	95.20	None
LN_4A01_VL_218_NODE_567_length_11695_cov_8.970704	RS_GCF_000155955.1	d__Bacteria;p__Firmicutes_C;c__Negativicutes;o__Selenomonadales;f__Selenomonadaceae;g__Mitsuokella;s__Mitsuokella multacida	blast	93.20	None
LN_4A01_VL_218_NODE_7612_length_1325_cov_1.967717	GB_GCA_003534295.1	d__Bacteria;p__Firmicutes_A;c__Clostridia;o__TANB77;f__CAG-508;g__CAG-273;s__CAG-273 sp003534295	blast	91.70	iPHoP-RF;65.60
LN_4A01_VL_218_NODE_788_length_8703_cov_4.629510	RS_GCF_000012845.1	d__Bacteria;p__Bacteroidota;c__Bacteroidia;o__Bacteroidales;f__Tannerellaceae;g__Parabacteroides;s__Parabacteroides distasonis	blast	96.80	iPHoP-RF;74.10
LN_4A01_VL_218_NODE_788_length_8703_cov_4.629510	RS_GCF_004793765.1	d__Bacteria;p__Bacteroidota;c__Bacteroidia;o__Bacteroidales;f__Tannerellaceae;g__Parabacteroides;s__Parabacteroides distasonis_A	blast	91.10	iPHoP-RF;76.40
LN_4A04_VL_221_NODE_2300_length_8180_cov_8.753354	GB_GCA_001916005.1	d__Bacteria;p__Firmicutes_A;c__Clostridia;o__TANB77;f__CAG-508;g__CAG-269;s__CAG-269 sp001916005	blast	97.10	iPHoP-RF;53.80
LN_4A04_VL_221_NODE_2300_length_8180_cov_8.753354	GB_GCA_000438255.1	d__Bacteria;p__Firmicutes_A;c__Clostridia;o__TANB77;f__CAG-508;g__CAG-269;s__CAG-269 sp000438255	blast	93.10	None
LN_4A04_VL_221_NODE_2300_length_8180_cov_8.753354	GB_GCA_900551615.1	d__Bacteria;p__Firmicutes_A;c__Clostridia;o__TANB77;f__CAG-508;g__CAG-269;s__CAG-269 sp900551615	blast	91.70	None
LN_4A04_VL_221_NODE_2300_length_8180_cov_8.753354	GB_GCA_000435535.1	d__Bacteria;p__Firmicutes_A;c__Clostridia;o__TANB77;f__CAG-508;g__CAG-269;s__CAG-269 sp000435535	blast	90.30	None
LN_4A04_VL_221_NODE_3196_length_6446_cov_9.902989	GB_GCA_900552075.1	d__Bacteria;p__Bacteroidota;c__Bacteroidia;o__Bacteroidales;f__Bacteroidaceae;g__Phocaeicola;s__Phocaeicola sp900552075	iPHoP-RF	96.40	None
LN_4A04_VL_221_NODE_3196_length_6446_cov_9.902989	GB_GCA_900551445.1	d__Bacteria;p__Bacteroidota;c__Bacteroidia;o__Bacteroidales;f__Bacteroidaceae;g__Phocaeicola;s__Phocaeicola sp900551445	iPHoP-RF	96.10	blast;89.60
LN_4A04_VL_221_NODE_3196_length_6446_cov_9.902989	RS_GCF_900128455.1	d__Bacteria;p__Bacteroidota;c__Bacteroidia;o__Bacteroidales;f__Bacteroidaceae;g__Phocaeicola;s__Phocaeicola mediterraneensis	iPHoP-RF	95.40	blast;90.60
LN_4A04_VL_221_NODE_3196_length_6446_cov_9.902989	GB_GCA_900551065.1	d__Bacteria;p__Bacteroidota;c__Bacteroidia;o__Bacteroidales;f__Bacteroidaceae;g__Phocaeicola;s__Phocaeicola sp900551065	iPHoP-RF	94.10	blast;90.30
LN_4A04_VL_221_NODE_3196_length_6446_cov_9.902989	RS_GCF_000187895.1	d__Bacteria;p__Bacteroidota;c__Bacteroidia;o__Bacteroidales;f__Bacteroidaceae;g__Phocaeicola;s__Phocaeicola plebeius	blast	93.90	iPHoP-RF;85.10
LN_4A04_VL_221_NODE_3196_length_6446_cov_9.902989	RS_GCF_003437535.1	d__Bacteria;p__Bacteroidota;c__Bacteroidia;o__Bacteroidales;f__Bacteroidaceae;g__Phocaeicola;s__Phocaeicola plebeius_A	blast	93.80	iPHoP-RF;85.40
LN_4A04_VL_221_NODE_3196_length_6446_cov_9.902989	RS_GCF_902362595.1	d__Bacteria;p__Bacteroidota;c__Bacteroidia;o__Bacteroidales;f__Bacteroidaceae;g__Phocaeicola;s__Phocaeicola sp900066455	blast	91.00	iPHoP-RF;86.30
LN_4A04_VL_221_NODE_3889_length_5582_cov_6.668355	GB_GCA_001916005.1	d__Bacteria;p__Firmicutes_A;c__Clostridia;o__TANB77;f__CAG-508;g__CAG-269;s__CAG-269 sp001916005	blast	91.90	iPHoP-RF;74.10
LN_4A04_VL_221_NODE_3889_length_5582_cov_6.668355	GB_GCA_900552555.1	d__Bacteria;p__Firmicutes_A;c__Clostridia;o__TANB77;f__CAG-508;g__CAG-269;s__CAG-269 sp900552555	blast	91.00	iPHoP-RF;59.80
LN_4A04_VL_221_NODE_3889_length_5582_cov_6.668355	GB_GCA_000435535.1	d__Bacteria;p__Firmicutes_A;c__Clostridia;o__TANB77;f__CAG-508;g__CAG-269;s__CAG-269 sp000435535	blast	90.90	iPHoP-RF;83.60
LN_4A04_VL_221_NODE_4202_length_5278_cov_5.718553	GB_GCA_001916965.1	d__Bacteria;p__Firmicutes_A;c__Clostridia;o__Lachnospirales;f__Lachnospiraceae;g__COE1;s__COE1 sp001916965	blast	95.70	iPHoP-RF;81.40
LN_4A04_VL_221_NODE_4336_length_5152_cov_8.909555	GB_GCA_001916005.1	d__Bacteria;p__Firmicutes_A;c__Clostridia;o__TANB77;f__CAG-508;g__CAG-269;s__CAG-269 sp001916005	blast	91.60	iPHoP-RF;90.10
LN_4A04_VL_221_NODE_4336_length_5152_cov_8.909555	RS_GCF_900753165.1	d__Bacteria;p__Firmicutes_A;c__Clostridia;o__TANB77;f__CAG-508;g__CAG-269;s__CAG-269 sp900753165	blast	91.00	iPHoP-RF;78.00
LN_4A04_VL_221_NODE_4336_length_5152_cov_8.909555	GB_GCA_900552555.1	d__Bacteria;p__Firmicutes_A;c__Clostridia;o__TANB77;f__CAG-508;g__CAG-269;s__CAG-269 sp900552555	blast	90.80	iPHoP-RF;79.30
LN_4A04_VL_221_NODE_4336_length_5152_cov_8.909555	GB_GCA_000438255.1	d__Bacteria;p__Firmicutes_A;c__Clostridia;o__TANB77;f__CAG-508;g__CAG-269;s__CAG-269 sp000438255	blast	90.50	iPHoP-RF;72.60
LN_4A04_VL_221_NODE_4336_length_5152_cov_8.909555	GB_GCA_001916065.1	d__Bacteria;p__Firmicutes_A;c__Clostridia;o__TANB77;f__CAG-508;g__CAG-269;s__CAG-269 sp001916065	blast	90.50	iPHoP-RF;89.50
LN_4A04_VL_221_NODE_4336_length_5152_cov_8.909555	GB_GCA_900551615.1	d__Bacteria;p__Firmicutes_A;c__Clostridia;o__TANB77;f__CAG-508;g__CAG-269;s__CAG-269 sp900551615	blast	90.30	iPHoP-RF;72.40
LN_4A04_VL_221_NODE_4629_length_4932_cov_8.131638	GB_GCA_003531585.1	d__Bacteria;p__Firmicutes_A;c__Clostridia;o__Oscillospirales;f__Ruminococcaceae;g__CAG-115;s__CAG-115 sp003531585	blast	97.70	iPHoP-RF;61.40
LN_4A04_VL_221_NODE_5733_length_4210_cov_6.419495	GB_GCA_000431335.1	d__Bacteria;p__Firmicutes_A;c__Clostridia;o__TANB77;f__CAG-508;g__CAG-269;s__CAG-269 sp000431335	blast	91.30	iPHoP-RF;77.10
LN_4A04_VL_221_NODE_7001_length_3681_cov_15.938776	RS_GCF_902362455.1	d__Bacteria;p__Firmicutes_A;c__Clostridia;o__Lachnospirales;f__Lachnospiraceae;g__CAG-603;s__CAG-603 sp900066105	blast	94.20	iPHoP-RF;77.50
LN_4A04_VL_221_NODE_7001_length_3681_cov_15.938776	GB_GCA_900314555.1	d__Bacteria;p__Firmicutes_A;c__Clostridia;o__Lachnospirales;f__Lachnospiraceae;g__CAG-603;s__CAG-603 sp900314555	blast	93.50	iPHoP-RF;76.60
LN_4A04_VL_221_NODE_7001_length_3681_cov_15.938776	GB_GCA_900315425.1	d__Bacteria;p__Firmicutes_A;c__Clostridia;o__Lachnospirales;f__Lachnospiraceae;g__CAG-603;s__CAG-603 sp900315425	blast	90.90	iPHoP-RF;69.80
LN_4A04_VL_221_NODE_9163_length_3033_cov_3.911014	GB_GCA_001916965.1	d__Bacteria;p__Firmicutes_A;c__Clostridia;o__Lachnospirales;f__Lachnospiraceae;g__COE1;s__COE1 sp001916965	blast	95.60	iPHoP-RF;56.80
LN_4A07_VL_224_NODE_10151_length_3871_cov_5.457285	GB_GCA_002438075.1	d__Bacteria;p__Firmicutes_A;c__Clostridia;o__Oscillospirales;f__CAG-272;g__UMGS1865;s__UMGS1865 sp002438075	blast	92.60	iPHoP-RF;75.90
LN_4A07_VL_224_NODE_10151_length_3871_cov_5.457285	GB_GCA_900547725.1	d__Bacteria;p__Firmicutes_A;c__Clostridia;o__Oscillospirales;f__CAG-272;g__UMGS1865;s__UMGS1865 sp900547725	blast	91.90	iPHoP-RF;76.10
LN_4A07_VL_224_NODE_10286_length_3831_cov_4.622617	RS_GCF_003458705.1	d__Bacteria;p__Firmicutes_A;c__Clostridia;o__Lachnospirales;f__Lachnospiraceae;g__Lachnospira;s__Lachnospira sp003537285	iPHoP-RF	93.70	None
LN_4A07_VL_224_NODE_10286_length_3831_cov_4.622617	GB_GCA_000436475.1	d__Bacteria;p__Firmicutes_A;c__Clostridia;o__Lachnospirales;f__Lachnospiraceae;g__Lachnospira;s__Lachnospira sp000436475	blast	91.10	iPHoP-RF;90.80
LN_4A07_VL_224_NODE_10286_length_3831_cov_4.622617	GB_GCA_900112995.1	d__Bacteria;p__Firmicutes_A;c__Clostridia;o__Lachnospirales;f__Lachnospiraceae;g__Lachnospira;s__Lachnospira rogosae_A	blast	90.80	iPHoP-RF;86.00
LN_4A07_VL_224_NODE_10286_length_3831_cov_4.622617	GB_GCA_000436535.1	d__Bacteria;p__Firmicutes_A;c__Clostridia;o__Lachnospirales;f__Lachnospiraceae;g__Lachnospira;s__Lachnospira sp000436535	blast	90.40	iPHoP-RF;84.80
LN_4A07_VL_224_NODE_10286_length_3831_cov_4.622617	RS_GCF_009680455.1	d__Bacteria;p__Firmicutes_A;c__Clostridia;o__Lachnospirales;f__Lachnospiraceae;g__Lachnospira;s__Lachnospira eligens_A	iPHoP-RF	90.10	blast;86.20
LN_4A07_VL_224_NODE_10476_length_3780_cov_5.240805	RS_GCF_003478935.1	d__Bacteria;p__Firmicutes_A;c__Clostridia;o__Lachnospirales;f__Lachnospiraceae;g__KLE1615;s__KLE1615 sp900066985	blast	93.60	iPHoP-RF;65.60
LN_4A07_VL_224_NODE_10476_length_3780_cov_5.240805	GB_GCA_900542375.1	d__Bacteria;p__Firmicutes_A;c__Clostridia;o__Oscillospirales;f__Acutalibacteraceae;g__UMGS1071;s__UMGS1071 sp900542375	blast	90.10	iPHoP-RF;67.00
LN_4A07_VL_224_NODE_10634_length_3736_cov_3.362945	GB_GCA_900555125.1	d__Bacteria;p__Firmicutes_A;c__Clostridia_A;o__Christensenellales;f__CAG-552;g__UMGS1795;s__UMGS1795 sp900555125	blast	92.60	iPHoP-RF;70.20
LN_4A07_VL_224_NODE_10634_length_3736_cov_3.362945	RS_GCF_900761165.1	d__Bacteria;p__Firmicutes_A;c__Clostridia_A;o__Christensenellales;f__CAG-552;g__UMGS1795;s__UMGS1795 sp900761165	blast	91.40	iPHoP-RF;71.30
LN_4A07_VL_224_NODE_11083_length_3603_cov_4.864431	RS_GCF_000233955.1	d__Bacteria;p__Bacteroidota;c__Bacteroidia;o__Bacteroidales;f__Bacteroidaceae;g__Paraprevotella;s__Paraprevotella clara	blast	95.00	iPHoP-RF;74.10
LN_4A07_VL_224_NODE_11083_length_3603_cov_4.864431	RS_GCF_000205165.1	d__Bacteria;p__Bacteroidota;c__Bacteroidia;o__Bacteroidales;f__Bacteroidaceae;g__Paraprevotella;s__Paraprevotella xylaniphila	blast	91.70	iPHoP-RF;72.60
LN_4A07_VL_224_NODE_1130_length_19737_cov_5.907885	RS_GCF_003478935.1	d__Bacteria;p__Firmicutes_A;c__Clostridia;o__Lachnospirales;f__Lachnospiraceae;g__KLE1615;s__KLE1615 sp900066985	blast	95.70	iPHoP-RF;65.60
LN_4A07_VL_224_NODE_1375_length_17565_cov_4.533581	GB_GCA_900548975.1	d__Bacteria;p__Bacteroidota;c__Bacteroidia;o__Bacteroidales;f__Muribaculaceae;g__CAG-873;s__CAG-873 sp900548975	blast	92.80	iPHoP-RF;83.10
LN_4A07_VL_224_NODE_1375_length_17565_cov_4.533581	GB_GCA_002493945.1	d__Bacteria;p__Bacteroidota;c__Bacteroidia;o__Bacteroidales;f__Muribaculaceae;g__CAG-873;s__CAG-873 sp002493945	blast	91.60	iPHoP-RF;53.60
LN_4A07_VL_224_NODE_3175_length_9901_cov_6.207597	GB_GCA_900547725.1	d__Bacteria;p__Firmicutes_A;c__Clostridia;o__Oscillospirales;f__CAG-272;g__UMGS1865;s__UMGS1865 sp900547725	blast	94.60	iPHoP-RF;55.40
LN_4A07_VL_224_NODE_4560_length_7473_cov_5.564033	GB_GCA_000437395.1	d__Bacteria;p__Firmicutes;c__Bacilli;o__RFN20;f__CAG-288;g__CAG-288;s__CAG-288 sp000437395	blast	94.20	iPHoP-RF;63.30
LN_4A07_VL_224_NODE_5903_length_6036_cov_4.442401	GB_GCA_000433735.1	d__Bacteria;p__Firmicutes_A;c__Clostridia;o__Lachnospirales;f__Lachnospiraceae;g__Eubacterium_F;s__Eubacterium_F sp000433735	blast	92.00	None
LN_4A07_VL_224_NODE_5903_length_6036_cov_4.442401	RS_GCF_001405555.1	d__Bacteria;p__Firmicutes_A;c__Clostridia;o__Lachnospirales;f__Lachnospiraceae;g__Fusicatenibacter;s__Fusicatenibacter saccharivorans	blast	91.70	iPHoP-RF;74.10
LN_4A07_VL_224_NODE_5948_length_5998_cov_3.746593	RS_GCF_900761165.1	d__Bacteria;p__Firmicutes_A;c__Clostridia_A;o__Christensenellales;f__CAG-552;g__UMGS1795;s__UMGS1795 sp900761165	blast	94.00	iPHoP-RF;78.30
LN_4A07_VL_224_NODE_5948_length_5998_cov_3.746593	GB_GCA_900553555.1	d__Bacteria;p__Firmicutes_A;c__Clostridia_A;o__Christensenellales;f__CAG-552;g__UMGS1795;s__UMGS1795 sp900553555	blast	93.90	iPHoP-RF;76.10
LN_4A07_VL_224_NODE_6206_length_5777_cov_7.464698	GB_GCA_900549045.1	d__Bacteria;p__Verrucomicrobiota;c__Lentisphaeria;o__Victivallales;f__UBA1829;g__UBA1829;s__UBA1829 sp900549045	blast	92.80	iPHoP-RF;69.80
LN_4A07_VL_224_NODE_6206_length_5777_cov_7.464698	GB_GCA_900549415.1	d__Bacteria;p__Verrucomicrobiota;c__Lentisphaeria;o__Victivallales;f__UBA1829;g__UBA1829;s__UBA1829 sp900549415	blast	92.40	iPHoP-RF;72.60
LN_4A07_VL_224_NODE_6206_length_5777_cov_7.464698	GB_GCA_002405835.1	d__Bacteria;p__Verrucomicrobiota;c__Lentisphaeria;o__Victivallales;f__UBA1829;g__UBA1829;s__UBA1829 sp002405835	blast	92.10	iPHoP-RF;70.20
LN_4A07_VL_224_NODE_7950_length_4725_cov_4.213919	GB_GCA_900548975.1	d__Bacteria;p__Bacteroidota;c__Bacteroidia;o__Bacteroidales;f__Muribaculaceae;g__CAG-873;s__CAG-873 sp900548975	blast	92.30	iPHoP-RF;73.70
LN_4A07_VL_224_NODE_9000_length_4264_cov_5.191257	GB_GCA_900547725.1	d__Bacteria;p__Firmicutes_A;c__Clostridia;o__Oscillospirales;f__CAG-272;g__UMGS1865;s__UMGS1865 sp900547725	blast	94.60	iPHoP-RF;69.50
LN_4A07_VL_224_NODE_9015_length_4258_cov_4.151796	GB_GCA_000436475.1	d__Bacteria;p__Firmicutes_A;c__Clostridia;o__Lachnospirales;f__Lachnospiraceae;g__Lachnospira;s__Lachnospira sp000436475	blast	95.40	iPHoP-RF;87.90
LN_4A07_VL_224_NODE_9015_length_4258_cov_4.151796	GB_GCA_900112995.1	d__Bacteria;p__Firmicutes_A;c__Clostridia;o__Lachnospirales;f__Lachnospiraceae;g__Lachnospira;s__Lachnospira rogosae_A	blast	95.20	iPHoP-RF;71.30
LN_4A07_VL_224_NODE_9015_length_4258_cov_4.151796	GB_GCA_000436535.1	d__Bacteria;p__Firmicutes_A;c__Clostridia;o__Lachnospirales;f__Lachnospiraceae;g__Lachnospira;s__Lachnospira sp000436535	blast	90.90	iPHoP-RF;73.50
LN_4A07_VL_224_NODE_9215_length_4190_cov_3.768077	GB_GCA_000436475.1	d__Bacteria;p__Firmicutes_A;c__Clostridia;o__Lachnospirales;f__Lachnospiraceae;g__Lachnospira;s__Lachnospira sp000436475	blast	95.50	iPHoP-RF;92.40
LN_4A07_VL_224_NODE_9215_length_4190_cov_3.768077	GB_GCA_002435585.1	d__Bacteria;p__Firmicutes_A;c__Clostridia;o__Lachnospirales;f__Lachnospiraceae;g__Lachnospira;s__Lachnospira sp002435585	blast	90.90	iPHoP-RF;75.00
LN_4A07_VL_224_NODE_9215_length_4190_cov_3.768077	GB_GCA_000436535.1	d__Bacteria;p__Firmicutes_A;c__Clostridia;o__Lachnospirales;f__Lachnospiraceae;g__Lachnospira;s__Lachnospira sp000436535	blast	90.30	iPHoP-RF;78.70
LN_4A07_VL_224_NODE_9237_length_4182_cov_6.501090	GB_GCA_900547725.1	d__Bacteria;p__Firmicutes_A;c__Clostridia;o__Oscillospirales;f__CAG-272;g__UMGS1865;s__UMGS1865 sp900547725	blast	95.40	iPHoP-RF;68.60
LN_4A07_VL_224_NODE_9237_length_4182_cov_6.501090	RS_GCF_900768535.1	d__Bacteria;p__Firmicutes_A;c__Clostridia;o__Oscillospirales;f__CAG-272;g__UMGS1865;s__UMGS1865 sp900768535	blast	91.40	iPHoP-RF;50.40
LN_4A07_VL_224_NODE_9237_length_4182_cov_6.501090	GB_GCA_002438075.1	d__Bacteria;p__Firmicutes_A;c__Clostridia;o__Oscillospirales;f__CAG-272;g__UMGS1865;s__UMGS1865 sp002438075	blast	90.90	iPHoP-RF;61.70
LN_4A07_VL_224_NODE_9533_length_4081_cov_5.094138	RS_GCF_003478935.1	d__Bacteria;p__Firmicutes_A;c__Clostridia;o__Lachnospirales;f__Lachnospiraceae;g__KLE1615;s__KLE1615 sp900066985	blast	96.20	iPHoP-RF;75.90
LN_4A07_VL_224_NODE_9689_length_4022_cov_7.444416	GB_GCA_900549415.1	d__Bacteria;p__Verrucomicrobiota;c__Lentisphaeria;o__Victivallales;f__UBA1829;g__UBA1829;s__UBA1829 sp900549415	blast	92.80	iPHoP-RF;72.40
LN_4B02_VL_228_NODE_1278_length_7047_cov_5.568936	GB_GCA_900547185.1	d__Bacteria;p__Firmicutes_A;c__Clostridia;o__Oscillospirales;f__Ruminococcaceae;g__UMGS966;s__UMGS966 sp900547185	blast	93.20	iPHoP-RF;52.50
LN_4B02_VL_228_NODE_2067_length_4874_cov_8.803071	GB_GCA_900772565.1	d__Bacteria;p__Firmicutes_A;c__Clostridia;o__Oscillospirales;f__Ruminococcaceae;g__Faecalibacterium;s__Faecalibacterium sp900772565	iPHoP-RF	95.70	blast;90.50
LN_4B02_VL_228_NODE_2067_length_4874_cov_8.803071	RS_GCF_002550015.1	d__Bacteria;p__Firmicutes_A;c__Clostridia;o__Oscillospirales;f__Ruminococcaceae;g__Faecalibacterium;s__Faecalibacterium prausnitzii_A	blast	95.20	iPHoP-RF;93.40
LN_4B02_VL_228_NODE_2067_length_4874_cov_8.803071	RS_GCF_003287405.1	d__Bacteria;p__Firmicutes_A;c__Clostridia;o__Oscillospirales;f__Ruminococcaceae;g__Faecalibacterium;s__Faecalibacterium prausnitzii_J	blast	95.00	iPHoP-RF;92.80
LN_4B02_VL_228_NODE_2067_length_4874_cov_8.803071	RS_GCF_003324185.1	d__Bacteria;p__Firmicutes_A;c__Clostridia;o__Oscillospirales;f__Ruminococcaceae;g__Faecalibacterium;s__Faecalibacterium prausnitzii	blast	95.00	iPHoP-RF;94.40
LN_4B02_VL_228_NODE_2067_length_4874_cov_8.803071	RS_GCF_003293635.1	d__Bacteria;p__Firmicutes_A;c__Clostridia;o__Oscillospirales;f__Ruminococcaceae;g__Faecalibacterium;s__Faecalibacterium prausnitzii_G	blast	94.30	iPHoP-RF;88.20
LN_4B02_VL_228_NODE_2067_length_4874_cov_8.803071	GB_GCA_003449675.1	d__Bacteria;p__Firmicutes_A;c__Clostridia;o__Oscillospirales;f__Ruminococcaceae;g__Faecalibacterium;s__Faecalibacterium sp003449675	iPHoP-RF	93.70	blast;90.90
LN_4B02_VL_228_NODE_2067_length_4874_cov_8.803071	GB_GCA_900765705.1	d__Bacteria;p__Firmicutes_A;c__Clostridia;o__Oscillospirales;f__Ruminococcaceae;g__Faecalibacterium;s__Faecalibacterium sp900765705	iPHoP-RF	93.10	blast;89.00
LN_4B02_VL_228_NODE_2067_length_4874_cov_8.803071	GB_GCA_900539885.1	d__Bacteria;p__Firmicutes_A;c__Clostridia;o__Oscillospirales;f__Ruminococcaceae;g__Faecalibacterium;s__Faecalibacterium sp900539885	iPHoP-RF	92.10	blast;84.10
LN_4B02_VL_228_NODE_2067_length_4874_cov_8.803071	RS_GCF_002549755.1	d__Bacteria;p__Firmicutes_A;c__Clostridia;o__Oscillospirales;f__Ruminococcaceae;g__Faecalibacterium;s__Faecalibacterium prausnitzii_D	iPHoP-RF	92.10	blast;91.00
LN_4B02_VL_228_NODE_2067_length_4874_cov_8.803071	RS_GCF_003287495.1	d__Bacteria;p__Firmicutes_A;c__Clostridia;o__Oscillospirales;f__Ruminococcaceae;g__Faecalibacterium;s__Faecalibacterium prausnitzii_I	blast	92.00	iPHoP-RF;71.30
LN_4B03_VL_229_NODE_1335_length_9367_cov_5.721435	GB_GCA_002477185.1	d__Bacteria;p__Proteobacteria;c__Alphaproteobacteria;o__RF32;f__UBA3637;g__UBA7488;s__UBA7488 sp002477185	blast	93.50	iPHoP-RF;62.70
LN_4B03_VL_229_NODE_3698_length_4019_cov_4.513875	3300029587_26	d__Bacteria;p__Firmicutes_A;c__Clostridia;o__Oscillospirales;f__Oscillospiraceae;g__UBA1777;s__	blast	93.60	None
LN_4B03_VL_229_NODE_4750_length_3386_cov_3.087962	GB_GCA_900547135.1	d__Bacteria;p__Firmicutes_A;c__Clostridia_A;o__Christensenellales;f__CAG-138;g__UMGS946;s__UMGS946 sp900547135	blast	92.00	iPHoP-RF;70.60
LN_4B03_VL_229_NODE_4750_length_3386_cov_3.087962	GB_GCA_900544965.1	d__Bacteria;p__Firmicutes_A;c__Clostridia_A;o__Christensenellales;f__CAG-138;g__UMGS946;s__UMGS946 sp900544965	blast	91.10	iPHoP-RF;75.40
LN_4B04_VL_230_NODE_383_length_11323_cov_6.181044	RS_GCF_000020225.1	d__Bacteria;p__Verrucomicrobiota;c__Verrucomicrobiae;o__Verrucomicrobiales;f__Akkermansiaceae;g__Akkermansia;s__Akkermansia muciniphila	blast	96.50	iPHoP-RF;70.40
LN_4B04_VL_230_NODE_383_length_11323_cov_6.181044	RS_GCF_001580195.1	d__Bacteria;p__Verrucomicrobiota;c__Verrucomicrobiae;o__Verrucomicrobiales;f__Akkermansiaceae;g__Akkermansia;s__Akkermansia sp001580195	blast	96.30	None
LN_4B04_VL_230_NODE_383_length_11323_cov_6.181044	RS_GCF_900184965.1	d__Bacteria;p__Verrucomicrobiota;c__Verrucomicrobiae;o__Verrucomicrobiales;f__Akkermansiaceae;g__Akkermansia;s__Akkermansia muciniphila_A	blast	92.30	iPHoP-RF;69.30
LN_4B05_VL_231_NODE_1080_length_12857_cov_17.219341	GB_GCA_000437915.1	d__Bacteria;p__Firmicutes_A;c__Clostridia_A;o__Christensenellales;f__CAG-314;g__CAG-314;s__CAG-314 sp000437915	blast	96.00	iPHoP-RF;69.50
LN_4B05_VL_231_NODE_1649_length_8233_cov_3.293959	RS_GCF_003469815.1	d__Bacteria;p__Firmicutes;c__Bacilli;o__Erysipelotrichales;f__Erysipelotrichaceae;g__Holdemanella;s__Holdemanella sp002299315	blast	96.30	iPHoP-RF;77.80
LN_4B05_VL_231_NODE_1649_length_8233_cov_3.293959	RS_GCF_003436425.1	d__Bacteria;p__Firmicutes;c__Bacilli;o__Erysipelotrichales;f__Erysipelotrichaceae;g__Holdemanella;s__Holdemanella sp003436425	blast	93.70	iPHoP-RF;81.60
LN_4B05_VL_231_NODE_1649_length_8233_cov_3.293959	GB_GCA_900547815.1	d__Bacteria;p__Firmicutes;c__Bacilli;o__Erysipelotrichales;f__Erysipelotrichaceae;g__Holdemanella;s__Holdemanella sp900547815	blast	91.70	iPHoP-RF;75.40
LN_4B05_VL_231_NODE_1649_length_8233_cov_3.293959	GB_GCA_900754615.1	d__Bacteria;p__Firmicutes;c__Bacilli;o__Erysipelotrichales;f__Erysipelotrichaceae;g__Holdemanella;s__Holdemanella sp900754615	blast	91.70	iPHoP-RF;77.10
LN_4B05_VL_231_NODE_1649_length_8233_cov_3.293959	RS_GCF_000156655.1	d__Bacteria;p__Firmicutes;c__Bacilli;o__Erysipelotrichales;f__Erysipelotrichaceae;g__Holdemanella;s__Holdemanella biformis	blast	90.80	iPHoP-RF;52.80
LN_4B05_VL_231_NODE_2271_length_6129_cov_5.577708	GB_GCA_004557245.1	d__Bacteria;p__Firmicutes_A;c__Clostridia_A;o__Christensenellales;f__CAG-138;g__SFEL01;s__SFEL01 sp004557245	blast	94.80	iPHoP-RF;70.40
LN_4B05_VL_231_NODE_3094_length_4664_cov_4.110870	RS_GCF_003469815.1	d__Bacteria;p__Firmicutes;c__Bacilli;o__Erysipelotrichales;f__Erysipelotrichaceae;g__Holdemanella;s__Holdemanella sp002299315	iPHoP-RF	95.40	blast;95.40
LN_4B05_VL_231_NODE_3094_length_4664_cov_4.110870	RS_GCF_003436425.1	d__Bacteria;p__Firmicutes;c__Bacilli;o__Erysipelotrichales;f__Erysipelotrichaceae;g__Holdemanella;s__Holdemanella sp003436425	iPHoP-RF	94.70	blast;93.70
LN_4B05_VL_231_NODE_3094_length_4664_cov_4.110870	3300029845_15	d__Bacteria;p__Firmicutes;c__Bacilli;o__Erysipelotrichales;f__Erysipelotrichaceae;g__Holdemanella;s__	iPHoP-RF	94.40	None
LN_4B05_VL_231_NODE_3094_length_4664_cov_4.110870	RS_GCF_000156655.1	d__Bacteria;p__Firmicutes;c__Bacilli;o__Erysipelotrichales;f__Erysipelotrichaceae;g__Holdemanella;s__Holdemanella biformis	blast	93.20	iPHoP-RF;77.10
LN_4B05_VL_231_NODE_3094_length_4664_cov_4.110870	GB_GCA_900551285.1	d__Bacteria;p__Firmicutes;c__Bacilli;o__Erysipelotrichales;f__Erysipelotrichaceae;g__Holdemanella;s__Holdemanella sp900551285	blast	93.10	iPHoP-RF;87.90
LN_4B05_VL_231_NODE_3094_length_4664_cov_4.110870	3300029778_14	d__Bacteria;p__Firmicutes;c__Bacilli;o__Erysipelotrichales;f__Erysipelotrichaceae;g__Holdemanella;s__	blast	92.90	iPHoP-RF;83.10
LN_4B05_VL_231_NODE_3094_length_4664_cov_4.110870	GB_GCA_900547815.1	d__Bacteria;p__Firmicutes;c__Bacilli;o__Erysipelotrichales;f__Erysipelotrichaceae;g__Holdemanella;s__Holdemanella sp900547815	iPHoP-RF	92.40	blast;91.80
LN_4B05_VL_231_NODE_3094_length_4664_cov_4.110870	GB_GCA_900754615.1	d__Bacteria;p__Firmicutes;c__Bacilli;o__Erysipelotrichales;f__Erysipelotrichaceae;g__Holdemanella;s__Holdemanella sp900754615	blast	91.70	iPHoP-RF;86.70
LN_4B05_VL_231_NODE_3094_length_4664_cov_4.110870	RS_GCF_003458715.1	d__Bacteria;p__Firmicutes;c__Bacilli;o__Erysipelotrichales;f__Erysipelotrichaceae;g__Holdemanella;s__Holdemanella sp003458715	blast	91.00	iPHoP-RF;82.20
LN_4B05_VL_231_NODE_5071_length_3255_cov_4.900313	GB_GCA_003343995.1	d__Bacteria;p__Firmicutes_A;c__Clostridia_A;o__Christensenellales;f__Borkfalkiaceae;g__UMGS775;s__UMGS775 sp003343995	blast	92.00	None
LN_4B05_VL_231_NODE_5071_length_3255_cov_4.900313	GB_GCA_900543695.1	d__Bacteria;p__Firmicutes_A;c__Clostridia;o__UBA1212;f__UBA1255;g__UMGS1537;s__UMGS1537 sp900543695	blast	91.30	iPHoP-RF;86.00
LN_4B06_VL_232_NODE_85_length_23268_cov_11.652910	RS_GCF_009557455.1	d__Bacteria;p__Bacteroidota;c__Bacteroidia;o__Bacteroidales;f__Rikenellaceae;g__Alistipes_A;s__Alistipes_A sp900240235	blast	95.30	iPHoP-RF;63.30
LN_4B07_VL_233_NODE_2068_length_3596_cov_4.482067	RS_GCF_003477605.1	d__Bacteria;p__Firmicutes_A;c__Clostridia;o__Lachnospirales;f__Lachnospiraceae;g__Eubacterium_F;s__Eubacterium_F sp003491505	blast	92.00	iPHoP-RF;68.40
LN_4B07_VL_233_NODE_2068_length_3596_cov_4.482067	3300007991_8	d__Bacteria;p__Firmicutes_A;c__Clostridia;o__Lachnospirales;f__Lachnospiraceae;g__Eubacterium_F;s__	blast	91.10	iPHoP-RF;66.30
LN_4B07_VL_233_NODE_2068_length_3596_cov_4.482067	RS_GCF_001881565.1	d__Bacteria;p__Firmicutes_A;c__Clostridia;o__Lachnospirales;f__Lachnospiraceae;g__Eisenbergiella;s__Eisenbergiella tayi	blast	90.80	iPHoP-RF;74.30
LN_4B07_VL_233_NODE_2068_length_3596_cov_4.482067	GB_GCA_900548905.1	d__Bacteria;p__Firmicutes_A;c__Clostridia;o__Lachnospirales;f__Lachnospiraceae;g__Eisenbergiella;s__Eisenbergiella sp900548905	blast	90.00	iPHoP-RF;72.60
LN_4B07_VL_233_NODE_2068_length_3596_cov_4.482067	RS_GCF_003478085.1	d__Bacteria;p__Firmicutes_A;c__Clostridia;o__Lachnospirales;f__Lachnospiraceae;g__Eisenbergiella;s__Eisenbergiella sp003478085	blast	90.00	iPHoP-RF;73.00
LN_4B07_VL_233_NODE_2105_length_3532_cov_5.207363	RS_GCF_003477605.1	d__Bacteria;p__Firmicutes_A;c__Clostridia;o__Lachnospirales;f__Lachnospiraceae;g__Eubacterium_F;s__Eubacterium_F sp003491505	blast	98.30	iPHoP-RF;67.50
LN_4B07_VL_233_NODE_2105_length_3532_cov_5.207363	3300007991_8	d__Bacteria;p__Firmicutes_A;c__Clostridia;o__Lachnospirales;f__Lachnospiraceae;g__Eubacterium_F;s__	blast	93.00	iPHoP-RF;68.00
LN_4B07_VL_233_NODE_2497_length_3095_cov_4.210197	RS_GCF_003477605.1	d__Bacteria;p__Firmicutes_A;c__Clostridia;o__Lachnospirales;f__Lachnospiraceae;g__Eubacterium_F;s__Eubacterium_F sp003491505	blast	95.20	iPHoP-RF;71.30
LN_4B07_VL_233_NODE_2497_length_3095_cov_4.210197	3300007991_8	d__Bacteria;p__Firmicutes_A;c__Clostridia;o__Lachnospirales;f__Lachnospiraceae;g__Eubacterium_F;s__	blast	91.90	iPHoP-RF;71.30
LN_4E03_VL_256_NODE_418_length_4078_cov_5.795923	GB_GCA_002280815.1	d__Bacteria;p__Bacteroidota;c__Bacteroidia;o__Flavobacteriales;f__Flavobacteriaceae;g__Flavobacterium;s__Flavobacterium sp002280815	iPHoP-RF	91.10	None
LN_4F03_VL_265_NODE_164_length_6182_cov_4.154235	RS_GCF_900752905.1	d__Bacteria;p__Firmicutes;c__Bacilli;o__RF39;f__UBA660;g__UBA5026;s__UBA5026 sp900557305	blast	91.00	None
LN_4F04_VL_266_NODE_238_length_26419_cov_82.294075	RS_GCF_002222615.2	d__Bacteria;p__Bacteroidota;c__Bacteroidia;o__Bacteroidales;f__Bacteroidaceae;g__Bacteroides;s__Bacteroides caccae	blast	97.90	iPHoP-RF;95.10
LN_4F04_VL_266_NODE_238_length_26419_cov_82.294075	RS_GCF_900106755.1	d__Bacteria;p__Bacteroidota;c__Bacteroidia;o__Bacteroidales;f__Bacteroidaceae;g__Bacteroides;s__Bacteroides faecis	blast	96.20	iPHoP-RF;88.90
LN_4F04_VL_266_NODE_238_length_26419_cov_82.294075	RS_GCF_000011065.1	d__Bacteria;p__Bacteroidota;c__Bacteroidia;o__Bacteroidales;f__Bacteroidaceae;g__Bacteroides;s__Bacteroides thetaiotaomicron	blast	96.00	iPHoP-RF;89.80
LN_4F04_VL_266_NODE_238_length_26419_cov_82.294075	RS_GCF_000614145.1	d__Bacteria;p__Bacteroidota;c__Bacteroidia;o__Bacteroidales;f__Bacteroidaceae;g__Bacteroides;s__Bacteroides faecichinchillae	blast	95.20	iPHoP-RF;71.10
LN_4F04_VL_266_NODE_238_length_26419_cov_82.294075	RS_GCF_000156195.1	d__Bacteria;p__Bacteroidota;c__Bacteroidia;o__Bacteroidales;f__Bacteroidaceae;g__Bacteroides;s__Bacteroides finegoldii	iPHoP-RF	94.70	blast;92.50
LN_4F04_VL_266_NODE_238_length_26419_cov_82.294075	RS_GCF_900130125.1	d__Bacteria;p__Bacteroidota;c__Bacteroidia;o__Bacteroidales;f__Bacteroidaceae;g__Bacteroides;s__Bacteroides congonensis	iPHoP-RF	94.70	None
LN_4F04_VL_266_NODE_238_length_26419_cov_82.294075	GB_GCA_900761785.1	d__Bacteria;p__Bacteroidota;c__Bacteroidia;o__Bacteroidales;f__Bacteroidaceae;g__Bacteroides;s__Bacteroides sp900761785	iPHoP-RF	94.10	None
LN_4F04_VL_266_NODE_238_length_26419_cov_82.294075	RS_GCF_009193325.2	d__Bacteria;p__Bacteroidota;c__Bacteroidia;o__Bacteroidales;f__Bacteroidaceae;g__Bacteroides;s__Bacteroides sp900066265	iPHoP-RF	94.10	None
LN_4F04_VL_266_NODE_238_length_26419_cov_82.294075	GB_GCA_900556625.1	d__Bacteria;p__Bacteroidota;c__Bacteroidia;o__Bacteroidales;f__Bacteroidaceae;g__Bacteroides;s__Bacteroides sp900556625	iPHoP-RF	93.40	None
LN_4F04_VL_266_NODE_238_length_26419_cov_82.294075	RS_GCF_900155865.1	d__Bacteria;p__Bacteroidota;c__Bacteroidia;o__Bacteroidales;f__Bacteroidaceae;g__Bacteroides;s__Bacteroides bouchesdurhonensis	blast	93.40	iPHoP-RF;79.00
LN_4F04_VL_266_NODE_238_length_26419_cov_82.294075	GB_GCA_900755095.1	d__Bacteria;p__Bacteroidota;c__Bacteroidia;o__Bacteroidales;f__Bacteroidaceae;g__Bacteroides;s__Bacteroides sp900755095	iPHoP-RF	92.40	None
LN_4F04_VL_266_NODE_238_length_26419_cov_82.294075	RS_GCF_903181435.1	d__Bacteria;p__Bacteroidota;c__Bacteroidia;o__Bacteroidales;f__Bacteroidaceae;g__Bacteroides;s__Bacteroides acidifaciens_A	iPHoP-RF	91.80	None
LN_4F04_VL_266_NODE_238_length_26419_cov_82.294075	RS_GCF_012113595.1	d__Bacteria;p__Bacteroidota;c__Bacteroidia;o__Bacteroidales;f__Bacteroidaceae;g__Bacteroides;s__Bacteroides sp012113595	iPHoP-RF	90.80	blast;89.70
LN_4F04_VL_266_NODE_238_length_26419_cov_82.294075	RS_GCF_001314995.1	d__Bacteria;p__Bacteroidota;c__Bacteroidia;o__Bacteroidales;f__Bacteroidaceae;g__Bacteroides;s__Bacteroides ovatus	blast	90.70	iPHoP-RF;83.30
LN_4F04_VL_266_NODE_238_length_26419_cov_82.294075	GB_GCA_900762525.1	d__Bacteria;p__Bacteroidota;c__Bacteroidia;o__Bacteroidales;f__Bacteroidaceae;g__Bacteroides;s__Bacteroides sp900762525	blast	90.50	None
LN_4F04_VL_266_NODE_238_length_26419_cov_82.294075	RS_GCF_001688725.2	d__Bacteria;p__Bacteroidota;c__Bacteroidia;o__Bacteroidales;f__Bacteroidaceae;g__Bacteroides;s__Bacteroides caecimuris	iPHoP-RF	90.50	blast;89.60
LN_4F04_VL_266_NODE_238_length_26419_cov_82.294075	GB_GCA_900765805.1	d__Bacteria;p__Bacteroidota;c__Bacteroidia;o__Bacteroidales;f__Bacteroidaceae;g__Bacteroides;s__Bacteroides sp900765805	blast	90.40	iPHoP-RF;62.70
LN_4F07_VL_269_NODE_1107_length_3298_cov_3.391613	GB_GCA_900556625.1	d__Bacteria;p__Bacteroidota;c__Bacteroidia;o__Bacteroidales;f__Bacteroidaceae;g__Bacteroides;s__Bacteroides sp900556625	iPHoP-RF	95.70	None
LN_4F07_VL_269_NODE_1107_length_3298_cov_3.391613	RS_GCF_000613385.1	d__Bacteria;p__Bacteroidota;c__Bacteroidia;o__Bacteroidales;f__Bacteroidaceae;g__Bacteroides;s__Bacteroides acidifaciens	iPHoP-RF	95.40	None
LN_4F07_VL_269_NODE_1107_length_3298_cov_3.391613	RS_GCF_000011065.1	d__Bacteria;p__Bacteroidota;c__Bacteroidia;o__Bacteroidales;f__Bacteroidaceae;g__Bacteroides;s__Bacteroides thetaiotaomicron	iPHoP-RF	95.10	None
LN_4F07_VL_269_NODE_1107_length_3298_cov_3.391613	RS_GCF_900760795.1	d__Bacteria;p__Bacteroidota;c__Bacteroidia;o__Bacteroidales;f__Bacteroidaceae;g__Phocaeicola;s__Phocaeicola sp900760795	iPHoP-RF	94.70	blast;90.40
LN_4F07_VL_269_NODE_1107_length_3298_cov_3.391613	RS_GCF_903181435.1	d__Bacteria;p__Bacteroidota;c__Bacteroidia;o__Bacteroidales;f__Bacteroidaceae;g__Bacteroides;s__Bacteroides acidifaciens_A	iPHoP-RF	94.70	None
LN_4F07_VL_269_NODE_1107_length_3298_cov_3.391613	RS_GCF_000156195.1	d__Bacteria;p__Bacteroidota;c__Bacteroidia;o__Bacteroidales;f__Bacteroidaceae;g__Bacteroides;s__Bacteroides finegoldii	iPHoP-RF	94.40	None
LN_4F07_VL_269_NODE_1107_length_3298_cov_3.391613	GB_GCA_900761785.1	d__Bacteria;p__Bacteroidota;c__Bacteroidia;o__Bacteroidales;f__Bacteroidaceae;g__Bacteroides;s__Bacteroides sp900761785	iPHoP-RF	94.10	None
LN_4F07_VL_269_NODE_1107_length_3298_cov_3.391613	RS_GCF_009193325.2	d__Bacteria;p__Bacteroidota;c__Bacteroidia;o__Bacteroidales;f__Bacteroidaceae;g__Bacteroides;s__Bacteroides sp900066265	iPHoP-RF	94.10	None
LN_4F07_VL_269_NODE_1107_length_3298_cov_3.391613	GB_GCA_900755095.1	d__Bacteria;p__Bacteroidota;c__Bacteroidia;o__Bacteroidales;f__Bacteroidaceae;g__Bacteroides;s__Bacteroides sp900755095	iPHoP-RF	93.40	None
LN_4F07_VL_269_NODE_1107_length_3298_cov_3.391613	GB_GCA_000210075.1	d__Bacteria;p__Bacteroidota;c__Bacteroidia;o__Bacteroidales;f__Bacteroidaceae;g__Bacteroides;s__Bacteroides xylanisolvens	iPHoP-RF	93.10	None
LN_4F07_VL_269_NODE_1107_length_3298_cov_3.391613	RS_GCF_000382445.1	d__Bacteria;p__Bacteroidota;c__Bacteroidia;o__Bacteroidales;f__Bacteroidaceae;g__Phocaeicola;s__Phocaeicola massiliensis	blast	92.90	iPHoP-RF;82.20
LN_4F07_VL_269_NODE_1107_length_3298_cov_3.391613	RS_GCF_000025985.1	d__Bacteria;p__Bacteroidota;c__Bacteroidia;o__Bacteroidales;f__Bacteroidaceae;g__Bacteroides;s__Bacteroides fragilis	iPHoP-RF	92.40	blast;88.00
LN_4F07_VL_269_NODE_1107_length_3298_cov_3.391613	RS_GCF_000154105.1	d__Bacteria;p__Bacteroidota;c__Bacteroidia;o__Bacteroidales;f__Tannerellaceae;g__Parabacteroides;s__Parabacteroides merdae	blast	91.80	None
LN_4F07_VL_269_NODE_1107_length_3298_cov_3.391613	GB_GCA_900554435.1	d__Bacteria;p__Bacteroidota;c__Bacteroidia;o__Bacteroidales;f__Bacteroidaceae;g__Phocaeicola;s__Phocaeicola sp900554435	blast	91.60	iPHoP-RF;81.60
LN_4F07_VL_269_NODE_1107_length_3298_cov_3.391613	RS_GCF_012113595.1	d__Bacteria;p__Bacteroidota;c__Bacteroidia;o__Bacteroidales;f__Bacteroidaceae;g__Bacteroides;s__Bacteroides sp012113595	iPHoP-RF	91.10	None
LN_4F07_VL_269_NODE_1107_length_3298_cov_3.391613	RS_GCF_011959205.1	d__Bacteria;p__Bacteroidota;c__Bacteroidia;o__Bacteroidales;f__Bacteroidaceae;g__Phocaeicola;s__Phocaeicola sp011959205	blast	90.50	iPHoP-RF;89.20
LN_4F07_VL_269_NODE_1107_length_3298_cov_3.391613	RS_GCF_013009555.1	d__Bacteria;p__Bacteroidota;c__Bacteroidia;o__Bacteroidales;f__Bacteroidaceae;g__Phocaeicola;s__Phocaeicola dorei	blast	90.30	iPHoP-RF;67.00
LN_4F07_VL_269_NODE_1107_length_3298_cov_3.391613	RS_GCF_000012825.1	d__Bacteria;p__Bacteroidota;c__Bacteroidia;o__Bacteroidales;f__Bacteroidaceae;g__Phocaeicola;s__Phocaeicola vulgatus	blast	90.10	iPHoP-RF;73.70
LN_4F07_VL_269_NODE_1107_length_3298_cov_3.391613	RS_GCF_000614185.1	d__Bacteria;p__Bacteroidota;c__Bacteroidia;o__Bacteroidales;f__Bacteroidaceae;g__Phocaeicola;s__Phocaeicola sartorii	iPHoP-RF	90.10	blast;89.80
LN_4F07_VL_269_NODE_29_length_42066_cov_7.070244	GB_GCA_008672325.1	d__Bacteria;p__Firmicutes_A;c__Clostridia;o__Lachnospirales;f__Lachnospiraceae;g__Anaerostipes;s__Anaerostipes hadrus_B	blast	94.00	iPHoP-RF;72.60
LN_4F08_VL_270_NODE_2982_length_4612_cov_5.290761	GB_GCA_000432375.1	d__Bacteria;p__Firmicutes_A;c__Clostridia;o__Oscillospirales;f__Oscillospiraceae;g__CAG-103;s__CAG-103 sp000432375	blast	95.80	iPHoP-RF;67.30
LN_4F08_VL_270_NODE_2982_length_4612_cov_5.290761	GB_GCA_900317855.1	d__Bacteria;p__Firmicutes_A;c__Clostridia;o__Oscillospirales;f__Oscillospiraceae;g__CAG-103;s__CAG-103 sp900317855	blast	93.90	iPHoP-RF;67.00
LN_4F08_VL_270_NODE_2982_length_4612_cov_5.290761	GB_GCA_900543625.1	d__Bacteria;p__Firmicutes_A;c__Clostridia;o__Oscillospirales;f__Oscillospiraceae;g__CAG-103;s__CAG-103 sp900543625	blast	93.90	None
LN_4F08_VL_270_NODE_2982_length_4612_cov_5.290761	GB_GCA_900757655.1	d__Bacteria;p__Firmicutes_A;c__Clostridia;o__Oscillospirales;f__Oscillospiraceae;g__CAG-103;s__CAG-103 sp900757655	blast	93.40	iPHoP-RF;67.70
LN_4F08_VL_270_NODE_2982_length_4612_cov_5.290761	GB_GCA_004556965.1	d__Bacteria;p__Firmicutes_A;c__Clostridia;o__Oscillospirales;f__Oscillospiraceae;g__CAG-103;s__CAG-103 sp004556965	blast	92.40	None
LN_4F08_VL_270_NODE_3231_length_4387_cov_5.542936	GB_GCA_900550145.1	d__Bacteria;p__Firmicutes;c__Bacilli;o__RF39;f__UBA660;g__CAG-1193;s__CAG-1193 sp900550145	blast	93.90	None
LN_4F08_VL_270_NODE_3231_length_4387_cov_5.542936	GB_GCA_900557045.1	d__Bacteria;p__Firmicutes_A;c__Clostridia;o__TANB77;f__CAG-508;g__CAG-492;s__CAG-492 sp900557045	blast	90.30	iPHoP-RF;77.80
LN_4F08_VL_270_NODE_4564_length_3499_cov_4.583043	RS_GCF_000296465.1	d__Bacteria;p__Bacteroidota;c__Bacteroidia;o__Bacteroidales;f__Barnesiellaceae;g__Barnesiella;s__Barnesiella intestinihominis	blast	95.80	iPHoP-RF;63.80
LN_4F08_VL_270_NODE_995_length_8705_cov_4.372601	RS_GCF_000296465.1	d__Bacteria;p__Bacteroidota;c__Bacteroidia;o__Bacteroidales;f__Barnesiellaceae;g__Barnesiella;s__Barnesiella intestinihominis	blast	96.50	iPHoP-RF;81.60
LN_4F08_VL_270_NODE_995_length_8705_cov_4.372601	RS_GCF_000512915.1	d__Bacteria;p__Bacteroidota;c__Bacteroidia;o__Bacteroidales;f__Barnesiellaceae;g__Barnesiella;s__Barnesiella viscericola	blast	95.00	iPHoP-RF;57.10
LN_4F08_VL_270_NODE_995_length_8705_cov_4.372601	RS_GCF_002159975.1	d__Bacteria;p__Bacteroidota;c__Bacteroidia;o__Bacteroidales;f__Barnesiellaceae;g__Barnesiella;s__Barnesiella sp002159975	blast	94.30	iPHoP-RF;66.00
LN_4F08_VL_270_NODE_995_length_8705_cov_4.372601	RS_GCF_002161555.1	d__Bacteria;p__Bacteroidota;c__Bacteroidia;o__Bacteroidales;f__Barnesiellaceae;g__Barnesiella;s__Barnesiella sp002161555	blast	94.00	iPHoP-RF;65.60
LN_4F09_VL_271_NODE_12_length_66731_cov_408.472479	GB_GCA_003522945.1	d__Bacteria;p__Firmicutes_A;c__Clostridia;o__Oscillospirales;f__Oscillospiraceae;g__UBA738;s__UBA738 sp003522945	blast	91.30	iPHoP-RF;81.40 CRISPR;75.00
LN_4F09_VL_271_NODE_12_length_66731_cov_408.472479	RS_GCF_000765235.1	d__Bacteria;p__Firmicutes_A;c__Clostridia;o__Oscillospirales;f__Oscillospiraceae;g__ER4;s__ER4 sp000765235	blast	90.00	None
LN_4G01_VL_272_NODE_1116_length_5485_cov_3.880479	3300023435_6	d__Bacteria;p__Firmicutes;c__Bacilli;o__Acholeplasmatales;f__Acholeplasmataceae;g__UBA2284;s__	iPHoP-RF	96.10	None
LN_4G01_VL_272_NODE_1116_length_5485_cov_3.880479	GB_GCA_002345705.1	d__Bacteria;p__Firmicutes;c__Bacilli;o__Acholeplasmatales;f__Acholeplasmataceae;g__UBA2284;s__UBA2284 sp002345705	iPHoP-RF	96.10	None
LN_4G03_VL_274_NODE_11748_length_3296_cov_2.384449	GB_GCA_000435275.1	d__Bacteria;p__Firmicutes_A;c__Clostridia;o__Oscillospirales;f__Acutalibacteraceae;g__CAG-557;s__CAG-557 sp000435275	blast	91.70	None
LN_4G03_VL_274_NODE_11880_length_3270_cov_2.552100	GB_GCA_008681155.1	d__Bacteria;p__Firmicutes_A;c__Clostridia;o__Oscillospirales;f__Acutalibacteraceae;g__UBA1417;s__UBA1417 sp003531055	blast	96.50	iPHoP-RF;60.60
LN_4G03_VL_274_NODE_12019_length_3241_cov_4.020088	RS_GCF_900757905.1	d__Bacteria;p__Firmicutes_A;c__Clostridia;o__Oscillospirales;f__CAG-382;g__UMGS882;s__UMGS882 sp900757905	blast	92.70	None
LN_4G03_VL_274_NODE_12610_length_3126_cov_5.089222	GB_GCA_000432135.1	d__Bacteria;p__Firmicutes_A;c__Clostridia;o__Oscillospirales;f__Oscillospiraceae;g__CAG-170;s__CAG-170 sp000432135	blast	95.50	iPHoP-RF;71.30
LN_4G03_VL_274_NODE_12610_length_3126_cov_5.089222	GB_GCA_900545925.1	d__Bacteria;p__Firmicutes_A;c__Clostridia;o__Oscillospirales;f__Oscillospiraceae;g__CAG-170;s__CAG-170 sp900545925	blast	91.90	iPHoP-RF;75.00
LN_4G03_VL_274_NODE_12610_length_3126_cov_5.089222	GB_GCA_900751035.1	d__Bacteria;p__Firmicutes_A;c__Clostridia;o__Oscillospirales;f__Oscillospiraceae;g__CAG-170;s__CAG-170 sp900751035	blast	91.90	iPHoP-RF;57.30
LN_4G03_VL_274_NODE_3375_length_8460_cov_4.710410	GB_GCA_003516765.1	d__Bacteria;p__Firmicutes_A;c__Clostridia;o__Oscillospirales;f__Oscillospiraceae;g__CAG-170;s__CAG-170 sp003516765	blast	94.30	iPHoP-RF;83.60
LN_4G03_VL_274_NODE_4625_length_6761_cov_4.518640	GB_GCA_003516765.1	d__Bacteria;p__Firmicutes_A;c__Clostridia;o__Oscillospirales;f__Oscillospiraceae;g__CAG-170;s__CAG-170 sp003516765	blast	91.20	iPHoP-RF;89.80
LN_4G03_VL_274_NODE_5082_length_6319_cov_15.434866	GB_GCA_000432135.1	d__Bacteria;p__Firmicutes_A;c__Clostridia;o__Oscillospirales;f__Oscillospiraceae;g__CAG-170;s__CAG-170 sp000432135	blast	96.40	iPHoP-RF;77.50
LN_4G03_VL_274_NODE_5082_length_6319_cov_15.434866	GB_GCA_002404795.1	d__Bacteria;p__Firmicutes_A;c__Clostridia;o__Oscillospirales;f__Oscillospiraceae;g__CAG-170;s__CAG-170 sp002404795	blast	96.20	iPHoP-RF;81.60
LN_4G03_VL_274_NODE_5082_length_6319_cov_15.434866	GB_GCA_900545925.1	d__Bacteria;p__Firmicutes_A;c__Clostridia;o__Oscillospirales;f__Oscillospiraceae;g__CAG-170;s__CAG-170 sp900545925	blast	95.30	iPHoP-RF;85.70
LN_4G03_VL_274_NODE_5082_length_6319_cov_15.434866	GB_GCA_900556635.1	d__Bacteria;p__Firmicutes_A;c__Clostridia;o__Oscillospirales;f__Oscillospiraceae;g__CAG-170;s__CAG-170 sp900556635	blast	92.20	iPHoP-RF;78.70
LN_4G03_VL_274_NODE_5082_length_6319_cov_15.434866	GB_GCA_900751035.1	d__Bacteria;p__Firmicutes_A;c__Clostridia;o__Oscillospirales;f__Oscillospiraceae;g__CAG-170;s__CAG-170 sp900751035	blast	91.40	iPHoP-RF;76.10
LN_4G03_VL_274_NODE_5082_length_6319_cov_15.434866	3300029583_30	d__Bacteria;p__Firmicutes_A;c__Clostridia;o__Oscillospirales;f__Oscillospiraceae;g__CAG-170;s__	blast	90.70	iPHoP-RF;85.10
LN_4G03_VL_274_NODE_654_length_23961_cov_18.154062	GB_GCA_003514385.1	d__Bacteria;p__Firmicutes_A;c__Clostridia;o__Oscillospirales;f__Acutalibacteraceae;g__CAG-177;s__CAG-177 sp003514385	blast	92.10	iPHoP-RF;72.80
LN_4G03_VL_274_NODE_654_length_23961_cov_18.154062	GB_GCA_900760095.1	d__Bacteria;p__Proteobacteria;c__Gammaproteobacteria;o__Burkholderiales;f__Burkholderiaceae;g__Oxalobacter;s__Oxalobacter sp900760095	blast	91.70	iPHoP-RF;67.70
LN_4G03_VL_274_NODE_7710_length_4533_cov_4.239839	RS_GCF_000158035.1	d__Bacteria;p__Bacteroidota;c__Bacteroidia;o__Bacteroidales;f__Bacteroidaceae;g__Bacteroides;s__Bacteroides cellulosilyticus	iPHoP-RF	94.10	blast;92.00
LN_4G03_VL_274_NODE_7710_length_4533_cov_4.239839	GB_GCA_014385165.1	d__Bacteria;p__Bacteroidota;c__Bacteroidia;o__Bacteroidales;f__Bacteroidaceae;g__Bacteroides;s__Bacteroides sp014385165	iPHoP-RF	92.80	None
LN_4G03_VL_274_NODE_7710_length_4533_cov_4.239839	RS_GCF_007896885.1	d__Bacteria;p__Bacteroidota;c__Bacteroidia;o__Bacteroidales;f__Bacteroidaceae;g__Bacteroides;s__Bacteroides sp007896885	iPHoP-RF	92.80	None
LN_4G03_VL_274_NODE_7710_length_4533_cov_4.239839	GB_GCA_900557355.1	d__Bacteria;p__Bacteroidota;c__Bacteroidia;o__Bacteroidales;f__Bacteroidaceae;g__Bacteroides;s__Bacteroides sp900557355	iPHoP-RF	91.80	None
LN_4G03_VL_274_NODE_7710_length_4533_cov_4.239839	GB_GCA_900766195.1	d__Bacteria;p__Bacteroidota;c__Bacteroidia;o__Bacteroidales;f__Bacteroidaceae;g__Bacteroides;s__Bacteroides sp900766195	iPHoP-RF	91.80	None
LN_4G03_VL_274_NODE_7710_length_4533_cov_4.239839	RS_GCF_900155865.1	d__Bacteria;p__Bacteroidota;c__Bacteroidia;o__Bacteroidales;f__Bacteroidaceae;g__Bacteroides;s__Bacteroides bouchesdurhonensis	iPHoP-RF	91.80	None
LN_4G03_VL_274_NODE_8377_length_4268_cov_4.681700	GB_GCA_004555605.1	d__Bacteria;p__Firmicutes_A;c__Clostridia;o__Oscillospirales;f__QAMX01;g__QAMX01;s__QAMX01 sp004555605	blast	92.50	iPHoP-RF;64.00
LN_4G03_VL_274_NODE_8744_length_4131_cov_4.582679	GB_GCA_003516765.1	d__Bacteria;p__Firmicutes_A;c__Clostridia;o__Oscillospirales;f__Oscillospiraceae;g__CAG-170;s__CAG-170 sp003516765	blast	95.10	iPHoP-RF;64.00
LN_4G03_VL_274_NODE_8744_length_4131_cov_4.582679	GB_GCA_900549635.1	d__Bacteria;p__Firmicutes_A;c__Clostridia;o__Oscillospirales;f__Oscillospiraceae;g__CAG-170;s__CAG-170 sp900549635	blast	93.70	iPHoP-RF;52.50
LN_4G03_VL_274_NODE_976_length_19365_cov_15.700207	GB_GCA_900548285.1	d__Bacteria;p__Firmicutes_A;c__Clostridia_A;o__Christensenellales;f__Borkfalkiaceae;g__UBA10281;s__UBA10281 sp900548285	blast	96.00	iPHoP-RF;82.80
LN_4G03_VL_274_NODE_976_length_19365_cov_15.700207	RS_GCF_900767815.1	d__Bacteria;p__Firmicutes_A;c__Clostridia_A;o__Christensenellales;f__Borkfalkiaceae;g__UBA10281;s__UBA10281 sp900767815	blast	90.20	iPHoP-RF;81.40
LN_4G04_VL_275_NODE_3063_length_5463_cov_11.319157	RS_GCF_000233955.1	d__Bacteria;p__Bacteroidota;c__Bacteroidia;o__Bacteroidales;f__Bacteroidaceae;g__Paraprevotella;s__Paraprevotella clara	blast	92.00	None
LN_4G04_VL_275_NODE_3063_length_5463_cov_11.319157	GB_GCA_900551055.1	d__Bacteria;p__Bacteroidota;c__Bacteroidia;o__Bacteroidales;f__Bacteroidaceae;g__Prevotella;s__Prevotella sp900551055	blast	90.90	iPHoP-RF;50.90
LN_4G04_VL_275_NODE_3063_length_5463_cov_11.319157	GB_GCA_000436595.1	d__Bacteria;p__Bacteroidota;c__Bacteroidia;o__Bacteroidales;f__Bacteroidaceae;g__Prevotella;s__Prevotella sp000436595	blast	90.80	None
LN_4G04_VL_275_NODE_4277_length_3943_cov_2.955761	GB_GCA_900539095.1	d__Bacteria;p__Firmicutes_A;c__Clostridia;o__Oscillospirales;f__Ruminococcaceae;g__Ruminococcus_D;s__Ruminococcus_D sp900539095	CRISPR	95.40	iPHoP-RF;82.80
LN_4G04_VL_275_NODE_4277_length_3943_cov_2.955761	RS_GCF_000723465.1	d__Bacteria;p__Firmicutes_A;c__Clostridia;o__Oscillospirales;f__Ruminococcaceae;g__Ruminococcus_D;s__Ruminococcus_D bicirculans	blast	95.10	iPHoP-RF;91.40 CRISPR;90.10
LN_4G05_VL_276_NODE_7263_length_1744_cov_3.040261	RS_GCF_009707925.1	d__Bacteria;p__Firmicutes_A;c__Clostridia;o__Lachnospirales;f__Lachnospiraceae;g__Blautia_A;s__Blautia_A luti	blast	91.70	None
LN_4G06_VL_277_NODE_1284_length_3618_cov_4.924782	GB_GCA_003343815.1	d__Bacteria;p__Firmicutes_B;c__Peptococcia;o__Peptococcales;f__Peptococcaceae;g__QAKL01;s__QAKL01 sp003343815	blast	93.20	None
LN_4G06_VL_277_NODE_872_length_5124_cov_4.605248	GB_GCA_003343815.1	d__Bacteria;p__Firmicutes_B;c__Peptococcia;o__Peptococcales;f__Peptococcaceae;g__QAKL01;s__QAKL01 sp003343815	blast	92.00	None
LN_4G07_VL_278_NODE_1222_length_14934_cov_4.531353	GB_GCA_002405805.1	d__Bacteria;p__Cyanobacteria;c__Vampirovibrionia;o__Gastranaerophilales;f__Gastranaerophilaceae;g__Zag111;s__Zag111 sp002405805	blast	93.90	iPHoP-RF;83.90
LN_4G07_VL_278_NODE_1222_length_14934_cov_4.531353	GB_GCA_003258735.1	d__Bacteria;p__Cyanobacteria;c__Vampirovibrionia;o__Gastranaerophilales;f__Gastranaerophilaceae;g__Zag111;s__Zag111 sp003258735	blast	93.00	iPHoP-RF;87.60
LN_4G07_VL_278_NODE_1222_length_14934_cov_4.531353	GB_GCA_001899395.1	d__Bacteria;p__Cyanobacteria;c__Vampirovibrionia;o__Gastranaerophilales;f__Gastranaerophilaceae;g__Zag111;s__Zag111 sp001899395	blast	91.70	iPHoP-RF;81.90
LN_4G07_VL_278_NODE_1222_length_14934_cov_4.531353	GB_GCA_902766105.1	d__Bacteria;p__Cyanobacteria;c__Vampirovibrionia;o__Gastranaerophilales;f__Gastranaerophilaceae;g__Zag111;s__Zag111 sp902766105	blast	90.20	iPHoP-RF;60.60
LN_4G07_VL_278_NODE_1222_length_14934_cov_4.531353	GB_GCA_900551965.1	d__Bacteria;p__Cyanobacteria;c__Vampirovibrionia;o__Gastranaerophilales;f__Gastranaerophilaceae;g__Zag111;s__Zag111 sp900551965	blast	90.00	iPHoP-RF;88.50
LN_4G07_VL_278_NODE_2668_length_8280_cov_4.489726	RS_GCF_000210575.1	d__Bacteria;p__Bacteroidota;c__Bacteroidia;o__Bacteroidales;f__Rikenellaceae;g__Alistipes;s__Alistipes shahii	blast	96.40	None
LN_4G07_VL_278_NODE_2668_length_8280_cov_4.489726	RS_GCF_000154465.1	d__Bacteria;p__Bacteroidota;c__Bacteroidia;o__Bacteroidales;f__Rikenellaceae;g__Alistipes;s__Alistipes putredinis	blast	96.20	iPHoP-RF;79.50
LN_4G07_VL_278_NODE_2668_length_8280_cov_4.489726	RS_GCF_000374505.1	d__Bacteria;p__Bacteroidota;c__Bacteroidia;o__Bacteroidales;f__Rikenellaceae;g__Alistipes;s__Alistipes onderdonkii	blast	95.50	iPHoP-RF;70.40
LN_4G07_VL_278_NODE_3597_length_6544_cov_6.645708	RS_GCF_003096415.1	d__Bacteria;p__Verrucomicrobiota;c__Lentisphaeria;o__Victivallales;f__Victivallaceae;g__Victivallis;s__Victivallis vadensis	blast	95.00	iPHoP-RF;64.00
LN_4G07_VL_278_NODE_4892_length_5025_cov_5.292555	GB_GCA_003258735.1	d__Bacteria;p__Cyanobacteria;c__Vampirovibrionia;o__Gastranaerophilales;f__Gastranaerophilaceae;g__Zag111;s__Zag111 sp003258735	blast	92.20	iPHoP-RF;75.70
LN_4G07_VL_278_NODE_4892_length_5025_cov_5.292555	GB_GCA_002405805.1	d__Bacteria;p__Cyanobacteria;c__Vampirovibrionia;o__Gastranaerophilales;f__Gastranaerophilaceae;g__Zag111;s__Zag111 sp002405805	blast	91.70	iPHoP-RF;78.30
LN_4G07_VL_278_NODE_4892_length_5025_cov_5.292555	GB_GCA_002438405.1	d__Bacteria;p__Cyanobacteria;c__Vampirovibrionia;o__Gastranaerophilales;f__Gastranaerophilaceae;g__Zag111;s__Zag111 sp002438405	blast	91.00	iPHoP-RF;63.50
LN_4G07_VL_278_NODE_4892_length_5025_cov_5.292555	GB_GCA_902777855.1	d__Bacteria;p__Cyanobacteria;c__Vampirovibrionia;o__Gastranaerophilales;f__Gastranaerophilaceae;g__UBA2813;s__UBA2813 sp902777855	blast	90.90	iPHoP-RF;63.50
LN_4G07_VL_278_NODE_4892_length_5025_cov_5.292555	GB_GCA_902792085.1	d__Bacteria;p__Cyanobacteria;c__Vampirovibrionia;o__Gastranaerophilales;f__Gastranaerophilaceae;g__UBA2813;s__UBA2813 sp902792085	blast	90.50	iPHoP-RF;50.70
LN_4G07_VL_278_NODE_4892_length_5025_cov_5.292555	GB_GCA_902774905.1	d__Bacteria;p__Cyanobacteria;c__Vampirovibrionia;o__Gastranaerophilales;f__Gastranaerophilaceae;g__UBA2813;s__UBA2813 sp902774905	blast	90.30	iPHoP-RF;68.60
LN_4G07_VL_278_NODE_5643_length_4481_cov_4.504745	GB_GCA_002405805.1	d__Bacteria;p__Cyanobacteria;c__Vampirovibrionia;o__Gastranaerophilales;f__Gastranaerophilaceae;g__Zag111;s__Zag111 sp002405805	blast	93.50	iPHoP-RF;87.30
LN_4G07_VL_278_NODE_5643_length_4481_cov_4.504745	GB_GCA_003258735.1	d__Bacteria;p__Cyanobacteria;c__Vampirovibrionia;o__Gastranaerophilales;f__Gastranaerophilaceae;g__Zag111;s__Zag111 sp003258735	blast	91.90	iPHoP-RF;88.20
LN_4G07_VL_278_NODE_5643_length_4481_cov_4.504745	GB_GCA_002102825.1	d__Bacteria;p__Cyanobacteria;c__Vampirovibrionia;o__Gastranaerophilales;f__Gastranaerophilaceae;g__Zag111;s__Zag111 sp002102825	blast	90.90	iPHoP-RF;66.00
LN_4G07_VL_278_NODE_5643_length_4481_cov_4.504745	GB_GCA_902794035.1	d__Bacteria;p__Cyanobacteria;c__Vampirovibrionia;o__Gastranaerophilales;f__Gastranaerophilaceae;g__UBA2813;s__UBA2813 sp902794035	blast	90.90	iPHoP-RF;60.10
LN_4G07_VL_278_NODE_5643_length_4481_cov_4.504745	GB_GCA_902766395.1	d__Bacteria;p__Cyanobacteria;c__Vampirovibrionia;o__Gastranaerophilales;f__Gastranaerophilaceae;g__UBA2813;s__UBA2813 sp902766395	blast	90.70	None
LN_4G07_VL_278_NODE_5643_length_4481_cov_4.504745	GB_GCA_900314375.1	d__Bacteria;p__Cyanobacteria;c__Vampirovibrionia;o__Gastranaerophilales;f__Gastranaerophilaceae;g__UBA2813;s__UBA2813 sp900314375	blast	90.60	iPHoP-RF;53.60
LN_4G07_VL_278_NODE_5643_length_4481_cov_4.504745	GB_GCA_002361485.1	d__Bacteria;p__Cyanobacteria;c__Vampirovibrionia;o__Gastranaerophilales;f__Gastranaerophilaceae;g__UBA2813;s__UBA2813 sp002361485	blast	90.40	iPHoP-RF;54.10
LN_4G07_VL_278_NODE_6006_length_4252_cov_4.167024	RS_GCF_009680455.1	d__Bacteria;p__Firmicutes_A;c__Clostridia;o__Lachnospirales;f__Lachnospiraceae;g__Lachnospira;s__Lachnospira eligens_A	blast	95.80	iPHoP-RF;81.90
LN_4G07_VL_278_NODE_6006_length_4252_cov_4.167024	RS_GCF_003458705.1	d__Bacteria;p__Firmicutes_A;c__Clostridia;o__Lachnospirales;f__Lachnospiraceae;g__Lachnospira;s__Lachnospira sp003537285	blast	93.00	iPHoP-RF;84.20
LN_4G07_VL_278_NODE_6006_length_4252_cov_4.167024	RS_GCF_003464165.1	d__Bacteria;p__Firmicutes_A;c__Clostridia;o__Lachnospirales;f__Lachnospiraceae;g__Lachnospira;s__Lachnospira sp003451515	blast	92.20	iPHoP-RF;81.90
LN_4G07_VL_278_NODE_6006_length_4252_cov_4.167024	RS_GCF_000146185.1	d__Bacteria;p__Firmicutes_A;c__Clostridia;o__Lachnospirales;f__Lachnospiraceae;g__Lachnospira;s__Lachnospira eligens	blast	92.10	iPHoP-RF;70.20
LN_4G07_VL_278_NODE_6095_length_4202_cov_4.936340	GB_GCA_003258735.1	d__Bacteria;p__Cyanobacteria;c__Vampirovibrionia;o__Gastranaerophilales;f__Gastranaerophilaceae;g__Zag111;s__Zag111 sp003258735	blast	91.40	None
LN_4G07_VL_278_NODE_6431_length_4037_cov_3.180060	RS_GCF_000153925.1	d__Bacteria;p__Firmicutes_A;c__Clostridia;o__Lachnospirales;f__Lachnospiraceae;g__Mediterraneibacter;s__Mediterraneibacter torques	blast	93.70	iPHoP-RF;59.80
LN_4G07_VL_278_NODE_8268_length_3322_cov_6.033364	GB_GCA_002405805.1	d__Bacteria;p__Cyanobacteria;c__Vampirovibrionia;o__Gastranaerophilales;f__Gastranaerophilaceae;g__Zag111;s__Zag111 sp002405805	blast	91.90	iPHoP-RF;64.30
LN_4G07_VL_278_NODE_8268_length_3322_cov_6.033364	GB_GCA_003258735.1	d__Bacteria;p__Cyanobacteria;c__Vampirovibrionia;o__Gastranaerophilales;f__Gastranaerophilaceae;g__Zag111;s__Zag111 sp003258735	blast	91.40	iPHoP-RF;74.60
LN_4G07_VL_278_NODE_8268_length_3322_cov_6.033364	GB_GCA_002438405.1	d__Bacteria;p__Cyanobacteria;c__Vampirovibrionia;o__Gastranaerophilales;f__Gastranaerophilaceae;g__Zag111;s__Zag111 sp002438405	blast	91.30	iPHoP-RF;55.20
LN_4G07_VL_278_NODE_8268_length_3322_cov_6.033364	GB_GCA_900551965.1	d__Bacteria;p__Cyanobacteria;c__Vampirovibrionia;o__Gastranaerophilales;f__Gastranaerophilaceae;g__Zag111;s__Zag111 sp900551965	blast	91.30	iPHoP-RF;75.90
LN_4G07_VL_278_NODE_8268_length_3322_cov_6.033364	GB_GCA_002102825.1	d__Bacteria;p__Cyanobacteria;c__Vampirovibrionia;o__Gastranaerophilales;f__Gastranaerophilaceae;g__Zag111;s__Zag111 sp002102825	blast	91.10	iPHoP-RF;70.60
LN_4G07_VL_278_NODE_8617_length_3220_cov_2.525434	GB_GCA_900554715.1	d__Bacteria;p__Bacteroidota;c__Bacteroidia;o__Bacteroidales;f__Muribaculaceae;g__CAG-873;s__CAG-873 sp900554715	blast	91.70	iPHoP-RF;56.80
LN_4G08_VL_279_NODE_1965_length_9425_cov_3.538420	GB_GCA_900550625.1	d__Bacteria;p__Firmicutes_A;c__Clostridia;o__Oscillospirales;f__CAG-272;g__UMGS1312;s__UMGS1312 sp900550625	blast	95.30	iPHoP-RF;74.10
LN_4G08_VL_279_NODE_2691_length_6848_cov_5.356985	GB_GCA_000435555.1	d__Bacteria;p__Firmicutes_A;c__Clostridia;o__Oscillospirales;f__Oscillospiraceae;g__CAG-83;s__CAG-83 sp000435555	blast	97.70	iPHoP-RF;87.00
LN_4G08_VL_279_NODE_2691_length_6848_cov_5.356985	3300029127_29	d__Bacteria;p__Firmicutes_A;c__Clostridia;o__Oscillospirales;f__Oscillospiraceae;g__CAG-83;s__	blast	95.20	iPHoP-RF;85.10
LN_4G08_VL_279_NODE_2691_length_6848_cov_5.356985	GB_GCA_900551355.1	d__Bacteria;p__Firmicutes_A;c__Clostridia;o__Oscillospirales;f__Oscillospiraceae;g__CAG-83;s__CAG-83 sp900551355	blast	90.90	iPHoP-RF;90.80
LN_4G08_VL_279_NODE_3075_length_5980_cov_4.465485	GB_GCA_900538305.1	d__Bacteria;p__Actinobacteriota;c__Coriobacteriia;o__Coriobacteriales;f__Coriobacteriaceae;g__Enorma;s__Enorma sp900538305	blast	92.80	None
LN_4G08_VL_279_NODE_3075_length_5980_cov_4.465485	RS_GCF_000321165.1	d__Bacteria;p__Actinobacteriota;c__Coriobacteriia;o__Coriobacteriales;f__Coriobacteriaceae;g__Enorma;s__Enorma timonensis	blast	92.10	None
LN_4G08_VL_279_NODE_4631_length_3939_cov_3.952884	GB_GCA_900550625.1	d__Bacteria;p__Firmicutes_A;c__Clostridia;o__Oscillospirales;f__CAG-272;g__UMGS1312;s__UMGS1312 sp900550625	blast	95.60	iPHoP-RF;74.60
LN_4G08_VL_279_NODE_4867_length_3721_cov_4.358974	GB_GCA_900544965.1	d__Bacteria;p__Firmicutes_A;c__Clostridia_A;o__Christensenellales;f__CAG-138;g__UMGS946;s__UMGS946 sp900544965	blast	92.50	iPHoP-RF;70.20
LN_4G08_VL_279_NODE_4867_length_3721_cov_4.358974	GB_GCA_900547135.1	d__Bacteria;p__Firmicutes_A;c__Clostridia_A;o__Christensenellales;f__CAG-138;g__UMGS946;s__UMGS946 sp900547135	blast	91.80	iPHoP-RF;70.40
LN_4G08_VL_279_NODE_5055_length_3578_cov_6.008799	GB_GCA_900318885.1	d__Bacteria;p__Bacteroidota;c__Bacteroidia;o__Bacteroidales;f__Bacteroidaceae;g__Prevotella;s__Prevotella sp900318885	iPHoP-RF	90.50	None
LN_4G08_VL_279_NODE_590_length_25688_cov_11.389966	GB_GCA_900554095.1	d__Bacteria;p__Cyanobacteria;c__Vampirovibrionia;o__Gastranaerophilales;f__Gastranaerophilaceae;g__QAMI01;s__QAMI01 sp900554095	blast	95.40	iPHoP-RF;75.40
LN_4G08_VL_279_NODE_590_length_25688_cov_11.389966	GB_GCA_900551915.1	d__Bacteria;p__Cyanobacteria;c__Vampirovibrionia;o__Gastranaerophilales;f__Gastranaerophilaceae;g__QAMI01;s__QAMI01 sp900551915	blast	93.70	iPHoP-RF;75.20
LN_4G08_VL_279_NODE_590_length_25688_cov_11.389966	GB_GCA_000431315.1	d__Bacteria;p__Cyanobacteria;c__Vampirovibrionia;o__Gastranaerophilales;f__Gastranaerophilaceae;g__CAG-484;s__CAG-484 sp000431315	blast	92.80	iPHoP-RF;76.60
LN_4G08_VL_279_NODE_590_length_25688_cov_11.389966	GB_GCA_000438175.1	d__Bacteria;p__Cyanobacteria;c__Vampirovibrionia;o__Gastranaerophilales;f__Gastranaerophilaceae;g__Zag1;s__Zag1 sp000438175	blast	92.80	iPHoP-RF;73.00
LN_4G09_VL_280_NODE_728_length_6283_cov_4.403500	GB_GCA_900553995.1	d__Bacteria;p__Firmicutes_A;c__Clostridia;o__Lachnospirales;f__Anaerotignaceae;g__UMGS1670;s__UMGS1670 sp900553995	blast	94.20	iPHoP-RF;50.70
LN_4G09_VL_280_NODE_728_length_6283_cov_4.403500	GB_GCA_900546215.1	d__Bacteria;p__Firmicutes_A;c__Clostridia;o__Lachnospirales;f__Anaerotignaceae;g__UMGS1670;s__UMGS1670 sp900546215	blast	92.00	iPHoP-RF;71.90
LN_4G09_VL_280_NODE_728_length_6283_cov_4.403500	GB_GCA_902406135.1	d__Bacteria;p__Firmicutes_A;c__Clostridia;o__Lachnospirales;f__Anaerotignaceae;g__UMGS1670;s__UMGS1670 sp902406135	blast	92.00	iPHoP-RF;66.30
LN_4H01_VL_281_NODE_1743_length_4218_cov_6.395868	RS_GCF_013304385.1	d__Bacteria;p__Firmicutes_A;c__Clostridia;o__Lachnospirales;f__Lachnospiraceae;g__Blautia_A;s__Blautia_A sp900066505	blast	93.80	iPHoP-RF;67.50
LN_4H01_VL_281_NODE_2636_length_3267_cov_5.021793	GB_GCA_900544625.1	d__Bacteria;p__Firmicutes;c__Bacilli;o__RF39;f__UBA660;g__CAG-460;s__CAG-460 sp900544625	blast	96.60	iPHoP-RF;85.70
LN_4H01_VL_281_NODE_80_length_30111_cov_10.666955	GB_GCA_900546745.1	d__Bacteria;p__Firmicutes;c__Bacilli;o__RF39;f__UBA660;g__UBA5026;s__UBA5026 sp900546745	blast	90.20	None
LN_4H03_VL_283_NODE_1239_length_4927_cov_3.913588	GB_GCA_900555065.1	d__Bacteria;p__Firmicutes_A;c__Clostridia;o__Oscillospirales;f__UMGS1783;g__UMGS1783;s__UMGS1783 sp900555065	blast	94.80	None
LN_4H03_VL_283_NODE_4459_length_1952_cov_2.045335	GB_GCA_900544135.1	d__Bacteria;p__Actinobacteriota;c__Coriobacteriia;o__Coriobacteriales;f__Coriobacteriaceae;g__Collinsella;s__Collinsella sp900544135	blast	93.90	iPHoP-RF;68.60
LN_4H03_VL_283_NODE_4459_length_1952_cov_2.045335	GB_GCA_900754275.1	d__Bacteria;p__Actinobacteriota;c__Coriobacteriia;o__Coriobacteriales;f__Coriobacteriaceae;g__Collinsella;s__Collinsella sp900754275	blast	91.80	iPHoP-RF;65.30
LN_4H03_VL_283_NODE_4459_length_1952_cov_2.045335	RS_GCF_002159335.1	d__Bacteria;p__Actinobacteriota;c__Coriobacteriia;o__Coriobacteriales;f__Coriobacteriaceae;g__An7;s__An7 sp002159335	blast	91.80	iPHoP-RF;68.60
LN_4H03_VL_283_NODE_874_length_6689_cov_6.216310	GB_GCA_900550065.1	d__Bacteria;p__Firmicutes_A;c__Clostridia;o__Monoglobales_A;f__UMGS1253;g__UMGS1253;s__UMGS1253 sp900550065	blast	93.80	iPHoP-RF;57.90
LN_4H05_VL_285_NODE_10173_length_4499_cov_4.398290	RS_GCF_009680455.1	d__Bacteria;p__Firmicutes_A;c__Clostridia;o__Lachnospirales;f__Lachnospiraceae;g__Lachnospira;s__Lachnospira eligens_A	blast	98.10	CRISPR;95.40 iPHoP-RF;90.50
LN_4H05_VL_285_NODE_10173_length_4499_cov_4.398290	RS_GCF_000146185.1	d__Bacteria;p__Firmicutes_A;c__Clostridia;o__Lachnospirales;f__Lachnospiraceae;g__Lachnospira;s__Lachnospira eligens	CRISPR	97.30	iPHoP-RF;88.20
LN_4H05_VL_285_NODE_10173_length_4499_cov_4.398290	RS_GCF_003464165.1	d__Bacteria;p__Firmicutes_A;c__Clostridia;o__Lachnospirales;f__Lachnospiraceae;g__Lachnospira;s__Lachnospira sp003451515	CRISPR	96.60	iPHoP-RF;87.90
LN_4H05_VL_285_NODE_10173_length_4499_cov_4.398290	RS_GCF_003458705.1	d__Bacteria;p__Firmicutes_A;c__Clostridia;o__Lachnospirales;f__Lachnospiraceae;g__Lachnospira;s__Lachnospira sp003537285	iPHoP-RF	92.10	None
LN_4H05_VL_285_NODE_10581_length_4367_cov_4.333256	RS_GCF_003096535.1	d__Bacteria;p__Firmicutes_A;c__Clostridia;o__Oscillospirales;f__Butyricicoccaceae;g__Agathobaculum;s__Agathobaculum butyriciproducens	blast	94.10	iPHoP-RF;77.30
LN_4H05_VL_285_NODE_10581_length_4367_cov_4.333256	GB_GCA_900544475.1	d__Bacteria;p__Firmicutes_A;c__Clostridia;o__Oscillospirales;f__Butyricicoccaceae;g__Agathobaculum;s__Agathobaculum sp900544475	blast	93.10	iPHoP-RF;56.00
LN_4H05_VL_285_NODE_10581_length_4367_cov_4.333256	RS_GCF_003481705.1	d__Bacteria;p__Firmicutes_A;c__Clostridia;o__Oscillospirales;f__Butyricicoccaceae;g__Agathobaculum;s__Agathobaculum sp003481705	blast	93.10	iPHoP-RF;81.40
LN_4H05_VL_285_NODE_10581_length_4367_cov_4.333256	GB_GCA_900557315.1	d__Bacteria;p__Firmicutes_A;c__Clostridia;o__Oscillospirales;f__Butyricicoccaceae;g__Agathobaculum;s__Agathobaculum sp900557315	blast	92.80	None
LN_4H05_VL_285_NODE_10581_length_4367_cov_4.333256	RS_GCF_900625105.1	d__Bacteria;p__Firmicutes_A;c__Clostridia;o__Oscillospirales;f__Butyricicoccaceae;g__Agathobaculum;s__Agathobaculum sp900625105	blast	92.40	None
LN_4H05_VL_285_NODE_10581_length_4367_cov_4.333256	GB_GCA_900555465.1	d__Bacteria;p__Firmicutes_A;c__Clostridia;o__Oscillospirales;f__Butyricicoccaceae;g__Agathobaculum;s__Agathobaculum sp900555465	blast	91.40	iPHoP-RF;52.50
LN_4H05_VL_285_NODE_11191_length_4175_cov_4.723786	RS_GCF_003481005.1	d__Bacteria;p__Firmicutes_A;c__Clostridia;o__Lachnospirales;f__Lachnospiraceae;g__Eisenbergiella;s__Eisenbergiella sp900066775	blast	95.10	iPHoP-RF;73.50
LN_4H05_VL_285_NODE_11191_length_4175_cov_4.723786	RS_GCF_001881565.1	d__Bacteria;p__Firmicutes_A;c__Clostridia;o__Lachnospirales;f__Lachnospiraceae;g__Eisenbergiella;s__Eisenbergiella tayi	blast	91.80	iPHoP-RF;75.70
LN_4H05_VL_285_NODE_11820_length_4002_cov_3.888776	RS_GCF_900757905.1	d__Bacteria;p__Firmicutes_A;c__Clostridia;o__Oscillospirales;f__CAG-382;g__UMGS882;s__UMGS882 sp900757905	blast	93.70	iPHoP-RF;75.20
LN_4H05_VL_285_NODE_11820_length_4002_cov_3.888776	GB_GCA_900546385.1	d__Bacteria;p__Firmicutes_A;c__Clostridia;o__Oscillospirales;f__CAG-382;g__UMGS882;s__UMGS882 sp900546385	blast	92.10	iPHoP-RF;78.00
LN_4H05_VL_285_NODE_12579_length_3802_cov_5.024286	RS_GCF_003461625.1	d__Bacteria;p__Firmicutes_A;c__Clostridia;o__Lachnospirales;f__Lachnospiraceae;g__Coprococcus;s__Coprococcus sp900066115	blast	95.30	iPHoP-RF;78.00
LN_4H05_VL_285_NODE_12924_length_3725_cov_3.071935	RS_GCF_900757905.1	d__Bacteria;p__Firmicutes_A;c__Clostridia;o__Oscillospirales;f__CAG-382;g__UMGS882;s__UMGS882 sp900757905	blast	93.90	iPHoP-RF;72.20
LN_4H05_VL_285_NODE_12924_length_3725_cov_3.071935	GB_GCA_900546385.1	d__Bacteria;p__Firmicutes_A;c__Clostridia;o__Oscillospirales;f__CAG-382;g__UMGS882;s__UMGS882 sp900546385	blast	91.70	iPHoP-RF;73.20
LN_4H05_VL_285_NODE_15097_length_3265_cov_2.908723	GB_GCA_004556155.1	d__Bacteria;p__Firmicutes_A;c__Clostridia_A;o__Christensenellales;f__CAG-74;g__SFMI01;s__SFMI01 sp004556155	blast	95.60	iPHoP-RF;75.20
LN_4H05_VL_285_NODE_15513_length_3193_cov_3.681963	RS_GCF_003478935.1	d__Bacteria;p__Firmicutes_A;c__Clostridia;o__Lachnospirales;f__Lachnospiraceae;g__KLE1615;s__KLE1615 sp900066985	blast	95.50	iPHoP-RF;63.80
LN_4H05_VL_285_NODE_1769_length_15883_cov_5.283927	RS_GCF_003481585.1	d__Bacteria;p__Firmicutes_A;c__Clostridia;o__Lachnospirales;f__Lachnospiraceae;g__TF01-11;s__TF01-11 sp001916135	blast	93.70	iPHoP-RF;73.20
LN_4H05_VL_285_NODE_1769_length_15883_cov_5.283927	GB_GCA_902788645.1	d__Bacteria;p__Firmicutes_A;c__Clostridia;o__Lachnospirales;f__Lachnospiraceae;g__TF01-11;s__TF01-11 sp902788645	blast	92.00	iPHoP-RF;72.80
LN_4H05_VL_285_NODE_1769_length_15883_cov_5.283927	RS_GCF_003478445.1	d__Bacteria;p__Firmicutes_A;c__Clostridia;o__Lachnospirales;f__Lachnospiraceae;g__TF01-11;s__TF01-11 sp003524945	blast	90.40	iPHoP-RF;75.70
LN_4H05_VL_285_NODE_3363_length_10570_cov_4.005801	RS_GCF_003481005.1	d__Bacteria;p__Firmicutes_A;c__Clostridia;o__Lachnospirales;f__Lachnospiraceae;g__Eisenbergiella;s__Eisenbergiella sp900066775	blast	94.40	iPHoP-RF;66.80
LN_4H05_VL_285_NODE_3363_length_10570_cov_4.005801	GB_GCA_000434615.1	d__Bacteria;p__Firmicutes_A;c__Clostridia;o__Lachnospirales;f__Lachnospiraceae;g__CAG-510;s__CAG-510 sp000434615	blast	90.90	None
LN_4H05_VL_285_NODE_3363_length_10570_cov_4.005801	RS_GCF_000020605.1	d__Bacteria;p__Firmicutes_A;c__Clostridia;o__Lachnospirales;f__Lachnospiraceae;g__Agathobacter;s__Agathobacter rectalis	blast	90.70	iPHoP-RF;53.30
LN_4H05_VL_285_NODE_4101_length_9173_cov_7.074578	RS_GCF_003324125.1	d__Bacteria;p__Firmicutes_A;c__Clostridia;o__Oscillospirales;f__Ruminococcaceae;g__Gemmiger;s__Gemmiger qucibialis	blast	98.20	iPHoP-RF;61.70
LN_4H05_VL_285_NODE_413_length_35632_cov_44.403041	RS_GCF_000765235.1	d__Bacteria;p__Firmicutes_A;c__Clostridia;o__Oscillospirales;f__Oscillospiraceae;g__ER4;s__ER4 sp000765235	blast	93.80	iPHoP-RF;83.10
LN_4H05_VL_285_NODE_413_length_35632_cov_44.403041	GB_GCA_003522105.1	d__Bacteria;p__Firmicutes_A;c__Clostridia;o__Oscillospirales;f__Oscillospiraceae;g__ER4;s__ER4 sp003522105	blast	91.80	iPHoP-RF;60.90
LN_4H05_VL_285_NODE_413_length_35632_cov_44.403041	GB_GCA_900552015.1	d__Bacteria;p__Firmicutes_A;c__Clostridia;o__Oscillospirales;f__Oscillospiraceae;g__ER4;s__ER4 sp900552015	blast	90.50	iPHoP-RF;59.80
LN_4H05_VL_285_NODE_462_length_33861_cov_9.008194	RS_GCF_003477605.1	d__Bacteria;p__Firmicutes_A;c__Clostridia;o__Lachnospirales;f__Lachnospiraceae;g__Eubacterium_F;s__Eubacterium_F sp003491505	blast	98.50	iPHoP-RF;64.50
LN_4H05_VL_285_NODE_5313_length_7606_cov_45.664945	GB_GCA_002404795.1	d__Bacteria;p__Firmicutes_A;c__Clostridia;o__Oscillospirales;f__Oscillospiraceae;g__CAG-170;s__CAG-170 sp002404795	blast	96.00	iPHoP-RF;80.30
LN_4H05_VL_285_NODE_5313_length_7606_cov_45.664945	GB_GCA_000432135.1	d__Bacteria;p__Firmicutes_A;c__Clostridia;o__Oscillospirales;f__Oscillospiraceae;g__CAG-170;s__CAG-170 sp000432135	blast	95.60	iPHoP-RF;87.30
LN_4H05_VL_285_NODE_5313_length_7606_cov_45.664945	GB_GCA_900545925.1	d__Bacteria;p__Firmicutes_A;c__Clostridia;o__Oscillospirales;f__Oscillospiraceae;g__CAG-170;s__CAG-170 sp900545925	blast	95.50	iPHoP-RF;88.50
LN_4H05_VL_285_NODE_5313_length_7606_cov_45.664945	GB_GCA_900556635.1	d__Bacteria;p__Firmicutes_A;c__Clostridia;o__Oscillospirales;f__Oscillospiraceae;g__CAG-170;s__CAG-170 sp900556635	blast	95.30	iPHoP-RF;80.80
LN_4H05_VL_285_NODE_5313_length_7606_cov_45.664945	GB_GCA_000436735.1	d__Bacteria;p__Firmicutes_A;c__Clostridia;o__Oscillospirales;f__Oscillospiraceae;g__CAG-170;s__CAG-170 sp000436735	blast	91.00	iPHoP-RF;54.60
LN_4H05_VL_285_NODE_5313_length_7606_cov_45.664945	GB_GCA_003516765.1	d__Bacteria;p__Firmicutes_A;c__Clostridia;o__Oscillospirales;f__Oscillospiraceae;g__CAG-170;s__CAG-170 sp003516765	blast	90.50	iPHoP-RF;77.50
LN_4H05_VL_285_NODE_5554_length_7359_cov_4.397180	RS_GCF_003481005.1	d__Bacteria;p__Firmicutes_A;c__Clostridia;o__Lachnospirales;f__Lachnospiraceae;g__Eisenbergiella;s__Eisenbergiella sp900066775	blast	96.00	iPHoP-RF;76.10
LN_4H05_VL_285_NODE_5713_length_7198_cov_5.601988	RS_GCF_003481005.1	d__Bacteria;p__Firmicutes_A;c__Clostridia;o__Lachnospirales;f__Lachnospiraceae;g__Eisenbergiella;s__Eisenbergiella sp900066775	blast	90.10	None
LN_4H05_VL_285_NODE_5790_length_7127_cov_4.778705	GB_GCA_900549635.1	d__Bacteria;p__Firmicutes_A;c__Clostridia;o__Oscillospirales;f__Oscillospiraceae;g__CAG-170;s__CAG-170 sp900549635	blast	95.30	iPHoP-RF;87.90
LN_4H05_VL_285_NODE_5790_length_7127_cov_4.778705	GB_GCA_002437575.1	d__Bacteria;p__Firmicutes_A;c__Clostridia;o__Oscillospirales;f__Oscillospiraceae;g__CAG-170;s__CAG-170 sp002437575	blast	94.60	iPHoP-RF;80.30
LN_4H05_VL_285_NODE_5790_length_7127_cov_4.778705	GB_GCA_003516765.1	d__Bacteria;p__Firmicutes_A;c__Clostridia;o__Oscillospirales;f__Oscillospiraceae;g__CAG-170;s__CAG-170 sp003516765	blast	94.00	iPHoP-RF;89.80
LN_4H05_VL_285_NODE_5821_length_7099_cov_4.857893	RS_GCF_003481585.1	d__Bacteria;p__Firmicutes_A;c__Clostridia;o__Lachnospirales;f__Lachnospiraceae;g__TF01-11;s__TF01-11 sp001916135	blast	92.90	iPHoP-RF;64.80
LN_4H05_VL_285_NODE_5821_length_7099_cov_4.857893	RS_GCF_900759665.1	d__Bacteria;p__Firmicutes_A;c__Clostridia;o__Lachnospirales;f__Lachnospiraceae;g__TF01-11;s__TF01-11 sp900759665	blast	91.80	iPHoP-RF;61.40
LN_4H05_VL_285_NODE_819_length_24917_cov_22.621390	GB_GCA_000435055.1	d__Bacteria;p__Firmicutes_A;c__Clostridia_A;o__Christensenellales;f__CAG-138;g__PeH17;s__PeH17 sp000435055	blast	96.50	iPHoP-RF;72.40
LN_4H05_VL_285_NODE_8354_length_5293_cov_5.002673	GB_GCA_000436735.1	d__Bacteria;p__Firmicutes_A;c__Clostridia;o__Oscillospirales;f__Oscillospiraceae;g__CAG-170;s__CAG-170 sp000436735	blast	95.80	iPHoP-RF;75.40
LN_4H05_VL_285_NODE_8354_length_5293_cov_5.002673	GB_GCA_900548625.1	d__Bacteria;p__Firmicutes_A;c__Clostridia;o__Oscillospirales;f__Oscillospiraceae;g__CAG-170;s__CAG-170 sp900548625	blast	92.00	iPHoP-RF;70.60
LN_4H05_VL_285_NODE_835_length_24531_cov_39.395408	RS_GCF_005121165.1	d__Bacteria;p__Firmicutes_A;c__Clostridia;o__Oscillospirales;f__Oscillospiraceae;g__Dysosmobacter;s__Dysosmobacter welbionis	blast	92.10	iPHoP-RF;72.80
LN_4H05_VL_285_NODE_835_length_24531_cov_39.395408	RS_GCF_014297285.1	d__Bacteria;p__Firmicutes_A;c__Clostridia;o__Oscillospirales;f__Oscillospiraceae;g__Dysosmobacter;s__Dysosmobacter sp001916835	blast	92.10	iPHoP-RF;59.20
LN_4H05_VL_285_NODE_9459_length_4777_cov_3.644219	RS_GCF_003481585.1	d__Bacteria;p__Firmicutes_A;c__Clostridia;o__Lachnospirales;f__Lachnospiraceae;g__TF01-11;s__TF01-11 sp001916135	blast	94.10	iPHoP-RF;74.60
LN_4H05_VL_285_NODE_9459_length_4777_cov_3.644219	RS_GCF_003478445.1	d__Bacteria;p__Firmicutes_A;c__Clostridia;o__Lachnospirales;f__Lachnospiraceae;g__TF01-11;s__TF01-11 sp003524945	blast	94.00	iPHoP-RF;66.80
LN_4H05_VL_285_NODE_9459_length_4777_cov_3.644219	RS_GCF_900759665.1	d__Bacteria;p__Firmicutes_A;c__Clostridia;o__Lachnospirales;f__Lachnospiraceae;g__TF01-11;s__TF01-11 sp900759665	blast	92.10	iPHoP-RF;61.90
LN_4H05_VL_285_NODE_9459_length_4777_cov_3.644219	GB_GCA_902788645.1	d__Bacteria;p__Firmicutes_A;c__Clostridia;o__Lachnospirales;f__Lachnospiraceae;g__TF01-11;s__TF01-11 sp902788645	blast	91.60	iPHoP-RF;64.50
LN_4H05_VL_285_NODE_9686_length_4681_cov_5.282966	RS_GCF_003481005.1	d__Bacteria;p__Firmicutes_A;c__Clostridia;o__Lachnospirales;f__Lachnospiraceae;g__Eisenbergiella;s__Eisenbergiella sp900066775	blast	95.60	iPHoP-RF;79.50
LN_4H06_VL_286_NODE_3797_length_5326_cov_5.219124	3300008478_10	d__Bacteria;p__Cyanobacteria;c__Vampirovibrionia;o__Gastranaerophilales;f__Gastranaerophilaceae;g__Zag1;s__	blast	93.10	iPHoP-RF;86.70
LN_4H06_VL_286_NODE_3797_length_5326_cov_5.219124	GB_GCA_000437435.1	d__Bacteria;p__Cyanobacteria;c__Vampirovibrionia;o__Gastranaerophilales;f__Gastranaerophilaceae;g__Zag1;s__Zag1 sp000437435	blast	91.70	iPHoP-RF;82.50
LN_4H06_VL_286_NODE_5850_length_3945_cov_5.240360	RS_GCF_902362965.1	d__Bacteria;p__Firmicutes_A;c__Clostridia;o__Oscillospirales;f__Ruminococcaceae;g__UBA1394;s__UBA1394 sp900066845	blast	95.50	None
LN_4H06_VL_286_NODE_5850_length_3945_cov_5.240360	GB_GCA_002305725.1	d__Bacteria;p__Firmicutes_A;c__Clostridia;o__Oscillospirales;f__Ruminococcaceae;g__UBA1394;s__UBA1394 sp002305725	blast	90.20	None
LN_4H06_VL_286_NODE_7983_length_3174_cov_3.426739	RS_GCF_902362965.1	d__Bacteria;p__Firmicutes_A;c__Clostridia;o__Oscillospirales;f__Ruminococcaceae;g__UBA1394;s__UBA1394 sp900066845	blast	97.10	iPHoP-RF;54.60
LN_4H08_VL_288_NODE_1069_length_13556_cov_4.928894	RS_GCF_014287955.1	d__Bacteria;p__Firmicutes_A;c__Clostridia;o__Lachnospirales;f__Lachnospiraceae;g__Lachnospira;s__Lachnospira sp900316325	blast	94.60	iPHoP-RF;82.20
LN_4H08_VL_288_NODE_1069_length_13556_cov_4.928894	RS_GCF_003458705.1	d__Bacteria;p__Firmicutes_A;c__Clostridia;o__Lachnospirales;f__Lachnospiraceae;g__Lachnospira;s__Lachnospira sp003537285	blast	90.20	iPHoP-RF;71.50
LN_4H08_VL_288_NODE_28193_length_1286_cov_2.410236	GB_GCA_012719745.1	d__Bacteria;p__Firmicutes_A;c__Clostridia;o__Oscillospirales;f__Oscillospiraceae;g__CAG-83;s__CAG-83 sp012719745	iPHoP-RF	91.80	None
LN_4H08_VL_288_NODE_3489_length_5847_cov_4.241540	RS_GCF_014287955.1	d__Bacteria;p__Firmicutes_A;c__Clostridia;o__Lachnospirales;f__Lachnospiraceae;g__Lachnospira;s__Lachnospira sp900316325	blast	96.10	iPHoP-RF;89.20
LN_4H08_VL_288_NODE_3489_length_5847_cov_4.241540	3300008491_6	d__Bacteria;p__Firmicutes_A;c__Clostridia;o__Lachnospirales;f__Lachnospiraceae;g__Lachnospira;s__	blast	95.60	iPHoP-RF;86.70
LN_4H08_VL_288_NODE_3489_length_5847_cov_4.241540	GB_GCA_900112995.1	d__Bacteria;p__Firmicutes_A;c__Clostridia;o__Lachnospirales;f__Lachnospiraceae;g__Lachnospira;s__Lachnospira rogosae_A	blast	91.20	iPHoP-RF;63.30
LN_4H08_VL_288_NODE_35627_length_1089_cov_1.972921	RS_GCF_013300725.1	d__Bacteria;p__Firmicutes_A;c__Clostridia;o__Lachnospirales;f__Lachnospiraceae;g__Bariatricus;s__Bariatricus comes_A	blast	91.80	iPHoP-RF;66.00
LN_4H08_VL_288_NODE_35627_length_1089_cov_1.972921	RS_GCF_000155875.1	d__Bacteria;p__Firmicutes_A;c__Clostridia;o__Lachnospirales;f__Lachnospiraceae;g__Bariatricus;s__Bariatricus comes	blast	91.40	iPHoP-RF;73.70
LN_4H08_VL_288_NODE_4474_length_4881_cov_3.196850	GB_GCA_003525905.1	d__Bacteria;p__Firmicutes_A;c__Clostridia;o__Oscillospirales;f__Oscillospiraceae;g__CAG-110;s__CAG-110 sp003525905	blast	96.20	iPHoP-RF;78.30
LN_4H08_VL_288_NODE_5414_length_4208_cov_18.742114	GB_GCA_014384705.1	d__Bacteria;p__Firmicutes_A;c__Clostridia;o__Oscillospirales;f__Acutalibacteraceae;g__NSJ-40;s__NSJ-40 sp014384705	blast	91.80	iPHoP-RF;52.50
LN_4H08_VL_288_NODE_5414_length_4208_cov_18.742114	RS_GCF_900755905.1	d__Bacteria;p__Firmicutes_A;c__Clostridia;o__Oscillospirales;f__Acutalibacteraceae;g__UBA945;s__UBA945 sp900755905	blast	91.00	None
LN_4H08_VL_288_NODE_5414_length_4208_cov_18.742114	GB_GCA_900548545.1	d__Bacteria;p__Firmicutes_A;c__Clostridia;o__Oscillospirales;f__Acutalibacteraceae;g__Acutalibacter;s__Acutalibacter sp900548545	blast	90.90	None
LN_4H08_VL_288_NODE_6098_length_3855_cov_3.142895	GB_GCA_000436735.1	d__Bacteria;p__Firmicutes_A;c__Clostridia;o__Oscillospirales;f__Oscillospiraceae;g__CAG-170;s__CAG-170 sp000436735	blast	92.80	iPHoP-RF;83.90
LN_4H08_VL_288_NODE_6098_length_3855_cov_3.142895	GB_GCA_900751035.1	d__Bacteria;p__Firmicutes_A;c__Clostridia;o__Oscillospirales;f__Oscillospiraceae;g__CAG-170;s__CAG-170 sp900751035	blast	92.30	iPHoP-RF;77.10
LN_4H08_VL_288_NODE_6098_length_3855_cov_3.142895	GB_GCA_000432135.1	d__Bacteria;p__Firmicutes_A;c__Clostridia;o__Oscillospirales;f__Oscillospiraceae;g__CAG-170;s__CAG-170 sp000432135	blast	91.80	iPHoP-RF;77.30
LN_4H08_VL_288_NODE_6382_length_3733_cov_2.749320	GB_GCA_000437215.1	d__Bacteria;p__Firmicutes_A;c__Clostridia;o__TANB77;f__CAG-508;g__CAG-269;s__CAG-269 sp000437215	blast	91.80	iPHoP-RF;74.60
LN_4H08_VL_288_NODE_6382_length_3733_cov_2.749320	GB_GCA_900557115.1	d__Bacteria;p__Firmicutes_A;c__Clostridia;o__TANB77;f__CAG-508;g__CAG-269;s__CAG-269 sp900557115	blast	90.70	None
LN_4H08_VL_288_NODE_6398_length_3727_cov_6.761710	GB_GCA_900552475.1	d__Bacteria;p__Firmicutes_A;c__Clostridia;o__Oscillospirales;f__Oscillospiraceae;g__CAG-83;s__CAG-83 sp900552475	blast	92.30	iPHoP-RF;63.80
LN_4H08_VL_288_NODE_6398_length_3727_cov_6.761710	GB_GCA_001916855.1	d__Bacteria;p__Firmicutes_A;c__Clostridia;o__Oscillospirales;f__Oscillospiraceae;g__CAG-83;s__CAG-83 sp001916855	blast	90.90	iPHoP-RF;52.50
LN_4H08_VL_288_NODE_6398_length_3727_cov_6.761710	RS_GCF_000765235.1	d__Bacteria;p__Firmicutes_A;c__Clostridia;o__Oscillospirales;f__Oscillospiraceae;g__ER4;s__ER4 sp000765235	blast	90.80	iPHoP-RF;73.00
LN_4H08_VL_288_NODE_6398_length_3727_cov_6.761710	3300010282_30	d__Bacteria;p__Firmicutes_A;c__Clostridia;o__Oscillospirales;f__Oscillospiraceae;g__ER4;s__	blast	90.70	iPHoP-RF;78.50
LN_4H08_VL_288_NODE_7288_length_3394_cov_4.238694	RS_GCF_003478935.1	d__Bacteria;p__Firmicutes_A;c__Clostridia;o__Lachnospirales;f__Lachnospiraceae;g__KLE1615;s__KLE1615 sp900066985	blast	98.60	iPHoP-RF;63.50
LN_4H08_VL_288_NODE_7288_length_3394_cov_4.238694	RS_GCF_000020605.1	d__Bacteria;p__Firmicutes_A;c__Clostridia;o__Lachnospirales;f__Lachnospiraceae;g__Agathobacter;s__Agathobacter rectalis	blast	90.80	None
LN_4H09_VL_289_NODE_1638_length_13147_cov_6.094027	RS_GCF_900770785.1	d__Bacteria;p__Firmicutes_A;c__Clostridia;o__Lachnospirales;f__Lachnospiraceae;g__SFDP01;s__SFDP01 sp900770785	blast	93.80	None
LN_4H09_VL_289_NODE_488_length_29346_cov_9.998908	GB_GCA_001917125.1	d__Bacteria;p__Proteobacteria;c__Alphaproteobacteria;o__RF32;f__CAG-239;g__CAG-495;s__CAG-495 sp001917125	blast	97.10	iPHoP-RF;71.70
LN_4H09_VL_289_NODE_488_length_29346_cov_9.998908	GB_GCA_000436375.1	d__Bacteria;p__Proteobacteria;c__Alphaproteobacteria;o__RF32;f__CAG-239;g__CAG-495;s__CAG-495 sp000436375	blast	90.50	None
LN_4H09_VL_289_NODE_542_length_27804_cov_37.482288	RS_GCF_000012825.1	d__Bacteria;p__Bacteroidota;c__Bacteroidia;o__Bacteroidales;f__Bacteroidaceae;g__Phocaeicola;s__Phocaeicola vulgatus	blast	96.80	iPHoP-RF;94.70
LN_4H09_VL_289_NODE_542_length_27804_cov_37.482288	RS_GCF_013009555.1	d__Bacteria;p__Bacteroidota;c__Bacteroidia;o__Bacteroidales;f__Bacteroidaceae;g__Phocaeicola;s__Phocaeicola dorei	blast	96.70	iPHoP-RF;94.40
LN_4H09_VL_289_NODE_542_length_27804_cov_37.482288	GB_GCA_000210075.1	d__Bacteria;p__Bacteroidota;c__Bacteroidia;o__Bacteroidales;f__Bacteroidaceae;g__Bacteroides;s__Bacteroides xylanisolvens	iPHoP-RF	96.40	None
LN_4H09_VL_289_NODE_542_length_27804_cov_37.482288	GB_GCA_900556625.1	d__Bacteria;p__Bacteroidota;c__Bacteroidia;o__Bacteroidales;f__Bacteroidaceae;g__Bacteroides;s__Bacteroides sp900556625	iPHoP-RF	96.40	None
LN_4H09_VL_289_NODE_542_length_27804_cov_37.482288	GB_GCA_902388365.1	d__Bacteria;p__Bacteroidota;c__Bacteroidia;o__Bacteroidales;f__Bacteroidaceae;g__Phocaeicola;s__Phocaeicola sp902388365	blast	96.40	iPHoP-RF;68.90
LN_4H09_VL_289_NODE_542_length_27804_cov_37.482288	RS_GCF_000613385.1	d__Bacteria;p__Bacteroidota;c__Bacteroidia;o__Bacteroidales;f__Bacteroidaceae;g__Bacteroides;s__Bacteroides acidifaciens	iPHoP-RF	96.40	None
LN_4H09_VL_289_NODE_542_length_27804_cov_37.482288	RS_GCF_000614165.1	d__Bacteria;p__Bacteroidota;c__Bacteroidia;o__Bacteroidales;f__Bacteroidaceae;g__Bacteroides;s__Bacteroides stercorirosoris	iPHoP-RF	96.40	None
LN_4H09_VL_289_NODE_542_length_27804_cov_37.482288	RS_GCF_001314995.1	d__Bacteria;p__Bacteroidota;c__Bacteroidia;o__Bacteroidales;f__Bacteroidaceae;g__Bacteroides;s__Bacteroides ovatus	iPHoP-RF	96.40	blast;93.10
LN_4H09_VL_289_NODE_542_length_27804_cov_37.482288	RS_GCF_001688725.2	d__Bacteria;p__Bacteroidota;c__Bacteroidia;o__Bacteroidales;f__Bacteroidaceae;g__Bacteroides;s__Bacteroides caecimuris	iPHoP-RF	96.40	None
LN_4H09_VL_289_NODE_542_length_27804_cov_37.482288	RS_GCF_900130125.1	d__Bacteria;p__Bacteroidota;c__Bacteroidia;o__Bacteroidales;f__Bacteroidaceae;g__Bacteroides;s__Bacteroides congonensis	iPHoP-RF	96.40	None
LN_4H09_VL_289_NODE_542_length_27804_cov_37.482288	RS_GCF_902362375.1	d__Bacteria;p__Bacteroidota;c__Bacteroidia;o__Bacteroidales;f__Bacteroidaceae;g__Bacteroides;s__Bacteroides sp902362375	iPHoP-RF	96.40	None
LN_4H09_VL_289_NODE_542_length_27804_cov_37.482288	RS_GCF_903181435.1	d__Bacteria;p__Bacteroidota;c__Bacteroidia;o__Bacteroidales;f__Bacteroidaceae;g__Bacteroides;s__Bacteroides acidifaciens_A	iPHoP-RF	96.40	None
LN_4H09_VL_289_NODE_542_length_27804_cov_37.482288	GB_GCA_900761785.1	d__Bacteria;p__Bacteroidota;c__Bacteroidia;o__Bacteroidales;f__Bacteroidaceae;g__Bacteroides;s__Bacteroides sp900761785	iPHoP-RF	96.10	None
LN_4H09_VL_289_NODE_542_length_27804_cov_37.482288	RS_GCF_000156195.1	d__Bacteria;p__Bacteroidota;c__Bacteroidia;o__Bacteroidales;f__Bacteroidaceae;g__Bacteroides;s__Bacteroides finegoldii	iPHoP-RF	96.10	None
LN_4H09_VL_289_NODE_542_length_27804_cov_37.482288	RS_GCF_000172175.1	d__Bacteria;p__Bacteroidota;c__Bacteroidia;o__Bacteroidales;f__Bacteroidaceae;g__Bacteroides;s__Bacteroides intestinalis	iPHoP-RF	96.10	None
LN_4H09_VL_289_NODE_542_length_27804_cov_37.482288	RS_GCF_009193325.2	d__Bacteria;p__Bacteroidota;c__Bacteroidia;o__Bacteroidales;f__Bacteroidaceae;g__Bacteroides;s__Bacteroides sp900066265	iPHoP-RF	96.10	None
LN_4H09_VL_289_NODE_542_length_27804_cov_37.482288	RS_GCF_000614185.1	d__Bacteria;p__Bacteroidota;c__Bacteroidia;o__Bacteroidales;f__Bacteroidaceae;g__Phocaeicola;s__Phocaeicola sartorii	blast	96.00	iPHoP-RF;93.70
LN_4H09_VL_289_NODE_542_length_27804_cov_37.482288	RS_GCF_012113595.1	d__Bacteria;p__Bacteroidota;c__Bacteroidia;o__Bacteroidales;f__Bacteroidaceae;g__Bacteroides;s__Bacteroides sp012113595	iPHoP-RF	95.70	None
LN_4H09_VL_289_NODE_542_length_27804_cov_37.482288	RS_GCF_900760795.1	d__Bacteria;p__Bacteroidota;c__Bacteroidia;o__Bacteroidales;f__Bacteroidaceae;g__Phocaeicola;s__Phocaeicola sp900760795	iPHoP-RF	95.70	None
LN_4H09_VL_289_NODE_542_length_27804_cov_37.482288	GB_GCA_900557355.1	d__Bacteria;p__Bacteroidota;c__Bacteroidia;o__Bacteroidales;f__Bacteroidaceae;g__Bacteroides;s__Bacteroides sp900557355	iPHoP-RF	95.10	None
LN_4H09_VL_289_NODE_542_length_27804_cov_37.482288	RS_GCF_000011065.1	d__Bacteria;p__Bacteroidota;c__Bacteroidia;o__Bacteroidales;f__Bacteroidaceae;g__Bacteroides;s__Bacteroides thetaiotaomicron	iPHoP-RF	95.10	None
LN_4H09_VL_289_NODE_542_length_27804_cov_37.482288	RS_GCF_003464595.1	d__Bacteria;p__Bacteroidota;c__Bacteroidia;o__Bacteroidales;f__Bacteroidaceae;g__Bacteroides;s__Bacteroides intestinalis_A	iPHoP-RF	94.70	None
LN_4H09_VL_289_NODE_542_length_27804_cov_37.482288	RS_GCF_900106755.1	d__Bacteria;p__Bacteroidota;c__Bacteroidia;o__Bacteroidales;f__Bacteroidaceae;g__Bacteroides;s__Bacteroides faecis	iPHoP-RF	94.70	blast;93.20
LN_4H09_VL_289_NODE_542_length_27804_cov_37.482288	RS_GCF_000382445.1	d__Bacteria;p__Bacteroidota;c__Bacteroidia;o__Bacteroidales;f__Bacteroidaceae;g__Phocaeicola;s__Phocaeicola massiliensis	blast	93.80	iPHoP-RF;68.60
LN_4H09_VL_289_NODE_542_length_27804_cov_37.482288	RS_GCF_000158035.1	d__Bacteria;p__Bacteroidota;c__Bacteroidia;o__Bacteroidales;f__Bacteroidaceae;g__Bacteroides;s__Bacteroides cellulosilyticus	iPHoP-RF	93.10	None
LN_4H09_VL_289_NODE_542_length_27804_cov_37.482288	RS_GCF_000025985.1	d__Bacteria;p__Bacteroidota;c__Bacteroidia;o__Bacteroidales;f__Bacteroidaceae;g__Bacteroides;s__Bacteroides fragilis	blast	92.10	iPHoP-RF;73.90
LN_4H09_VL_289_NODE_542_length_27804_cov_37.482288	RS_GCF_011959205.1	d__Bacteria;p__Bacteroidota;c__Bacteroidia;o__Bacteroidales;f__Bacteroidaceae;g__Phocaeicola;s__Phocaeicola sp011959205	iPHoP-RF	92.10	None
LN_4H09_VL_289_NODE_542_length_27804_cov_37.482288	GB_GCA_002493165.1	d__Bacteria;p__Bacteroidota;c__Bacteroidia;o__Bacteroidales;f__Bacteroidaceae;g__Phocaeicola;s__Phocaeicola sp002493165	blast	91.90	iPHoP-RF;83.60
LN_4H09_VL_289_NODE_542_length_27804_cov_37.482288	GB_GCA_900552405.1	d__Bacteria;p__Bacteroidota;c__Bacteroidia;o__Bacteroidales;f__Bacteroidaceae;g__Bacteroides;s__Bacteroides sp900552405	iPHoP-RF	91.40	None
LN_4H09_VL_289_NODE_542_length_27804_cov_37.482288	GB_GCA_900760255.1	d__Bacteria;p__Bacteroidota;c__Bacteroidia;o__Bacteroidales;f__Bacteroidaceae;g__Bacteroides;s__Bacteroides sp900760255	iPHoP-RF	91.40	None
LN_4H09_VL_289_NODE_542_length_27804_cov_37.482288	RS_GCF_000513195.1	d__Bacteria;p__Bacteroidota;c__Bacteroidia;o__Bacteroidales;f__Bacteroidaceae;g__Bacteroides;s__Bacteroides timonensis	iPHoP-RF	91.10	None
LN_4H09_VL_289_NODE_542_length_27804_cov_37.482288	RS_GCF_000614125.1	d__Bacteria;p__Bacteroidota;c__Bacteroidia;o__Bacteroidales;f__Bacteroidaceae;g__Bacteroides;s__Bacteroides rodentium	iPHoP-RF	91.10	None
LN_4H09_VL_289_NODE_542_length_27804_cov_37.482288	GB_GCA_900540715.1	d__Bacteria;p__Bacteroidota;c__Bacteroidia;o__Bacteroidales;f__Tannerellaceae;g__Parabacteroides;s__Parabacteroides sp900540715	blast	90.80	None
LN_4H09_VL_289_NODE_542_length_27804_cov_37.482288	GB_GCA_900554435.1	d__Bacteria;p__Bacteroidota;c__Bacteroidia;o__Bacteroidales;f__Bacteroidaceae;g__Phocaeicola;s__Phocaeicola sp900554435	blast	90.30	iPHoP-RF;66.50
LN_4H09_VL_289_NODE_5657_length_3823_cov_5.907909	RS_GCF_000297775.1	d__Bacteria;p__Proteobacteria;c__Gammaproteobacteria;o__Burkholderiales;f__Burkholderiaceae;g__Sutterella;s__Sutterella wadsworthensis_A	blast	96.60	iPHoP-RF;75.20
LN_4H09_VL_289_NODE_5657_length_3823_cov_5.907909	RS_GCF_003315195.1	d__Bacteria;p__Proteobacteria;c__Gammaproteobacteria;o__Burkholderiales;f__Burkholderiaceae;g__Sutterella;s__Sutterella wadsworthensis	blast	90.50	iPHoP-RF;75.70
LN_4I01_VL_290_NODE_296_length_5097_cov_4.558310	GB_GCA_900766185.1	d__Bacteria;p__Firmicutes_A;c__Clostridia;o__Lachnospirales;f__Lachnospiraceae;g__Johnsonella;s__Johnsonella sp900766185	blast	91.20	None
LN_4I02_VL_291_NODE_47_length_44244_cov_217.385548	RS_GCF_014131695.1	d__Bacteria;p__Firmicutes;c__Bacilli;o__Erysipelotrichales;f__Erysipelatoclostridiaceae;g__Erysipelatoclostridium;s__Erysipelatoclostridium ramosum	blast	97.60	iPHoP-RF;62.50
LN_4I02_VL_291_NODE_629_length_2957_cov_3.280841	RS_GCF_900095845.1	d__Bacteria;p__Firmicutes;c__Bacilli;o__Lactobacillales;f__Streptococcaceae;g__Streptococcus;s__Streptococcus timonensis	blast	93.40	iPHoP-RF;79.30
LN_4I02_VL_291_NODE_629_length_2957_cov_3.280841	RS_GCF_902159415.1	d__Bacteria;p__Firmicutes;c__Bacilli;o__Lactobacillales;f__Streptococcaceae;g__Streptococcus;s__Streptococcus mitis_BG	blast	93.20	iPHoP-RF;79.00
LN_4I02_VL_291_NODE_629_length_2957_cov_3.280841	RS_GCF_000223255.1	d__Bacteria;p__Firmicutes;c__Bacilli;o__Lactobacillales;f__Streptococcaceae;g__Streptococcus;s__Streptococcus infantis_G	blast	91.20	iPHoP-RF;89.80
LN_4I02_VL_291_NODE_629_length_2957_cov_3.280841	RS_GCF_000287675.1	d__Bacteria;p__Firmicutes_A;c__Clostridia;o__Lachnospirales;f__Lachnospiraceae;g__Lachnoanaerobaculum;s__Lachnoanaerobaculum sp000287675	blast	90.00	None
LN_4I03_VL_292_NODE_186_length_2022_cov_2.815455	RS_GCF_002949675.1	d__Bacteria;p__Proteobacteria;c__Gammaproteobacteria;o__Enterobacterales;f__Enterobacteriaceae;g__Escherichia;s__Escherichia dysenteriae	blast	96.40	iPHoP-RF;93.10
LN_4I03_VL_292_NODE_186_length_2022_cov_2.815455	GB_GCA_003018335.1	d__Bacteria;p__Proteobacteria;c__Gammaproteobacteria;o__Enterobacterales;f__Enterobacteriaceae;g__Escherichia;s__Escherichia coli_C	iPHoP-RF	95.40	blast;93.80
LN_4I03_VL_292_NODE_186_length_2022_cov_2.815455	RS_GCF_002950215.1	d__Bacteria;p__Proteobacteria;c__Gammaproteobacteria;o__Enterobacterales;f__Enterobacteriaceae;g__Escherichia;s__Escherichia flexneri	blast	95.20	iPHoP-RF;92.10
LN_4I03_VL_292_NODE_186_length_2022_cov_2.815455	RS_GCF_003697165.2	d__Bacteria;p__Proteobacteria;c__Gammaproteobacteria;o__Enterobacterales;f__Enterobacteriaceae;g__Escherichia;s__Escherichia coli	blast	95.20	iPHoP-RF;92.80
LN_4I03_VL_292_NODE_186_length_2022_cov_2.815455	RS_GCF_000026225.1	d__Bacteria;p__Proteobacteria;c__Gammaproteobacteria;o__Enterobacterales;f__Enterobacteriaceae;g__Escherichia;s__Escherichia fergusonii	iPHoP-RF	94.40	blast;93.80
LN_4I03_VL_292_NODE_186_length_2022_cov_2.815455	RS_GCF_005843885.1	d__Bacteria;p__Proteobacteria;c__Gammaproteobacteria;o__Enterobacterales;f__Enterobacteriaceae;g__Escherichia;s__Escherichia sp005843885	iPHoP-RF	94.40	None
LN_4I03_VL_292_NODE_186_length_2022_cov_2.815455	RS_GCF_011881725.1	d__Bacteria;p__Proteobacteria;c__Gammaproteobacteria;o__Enterobacterales;f__Enterobacteriaceae;g__Escherichia;s__Escherichia coli_E	iPHoP-RF	94.10	blast;93.80
LN_4I03_VL_292_NODE_186_length_2022_cov_2.815455	RS_GCF_000026325.1	d__Bacteria;p__Proteobacteria;c__Gammaproteobacteria;o__Enterobacterales;f__Enterobacteriaceae;g__Escherichia;s__Escherichia coli_D	blast	93.80	iPHoP-RF;93.10
LN_4I03_VL_292_NODE_186_length_2022_cov_2.815455	RS_GCF_000208585.1	d__Bacteria;p__Proteobacteria;c__Gammaproteobacteria;o__Enterobacterales;f__Enterobacteriaceae;g__Escherichia;s__Escherichia sp000208585	blast	93.80	iPHoP-RF;92.80
LN_4I03_VL_292_NODE_186_length_2022_cov_2.815455	RS_GCF_002900365.1	d__Bacteria;p__Proteobacteria;c__Gammaproteobacteria;o__Enterobacterales;f__Enterobacteriaceae;g__Escherichia;s__Escherichia marmotae	blast	93.80	iPHoP-RF;92.80
LN_4I03_VL_292_NODE_186_length_2022_cov_2.815455	RS_GCF_002965065.1	d__Bacteria;p__Proteobacteria;c__Gammaproteobacteria;o__Enterobacterales;f__Enterobacteriaceae;g__Escherichia;s__Escherichia sp002965065	blast	93.80	iPHoP-RF;93.40
LN_4I03_VL_292_NODE_186_length_2022_cov_2.815455	RS_GCF_000759775.1	d__Bacteria;p__Proteobacteria;c__Gammaproteobacteria;o__Enterobacterales;f__Enterobacteriaceae;g__Escherichia;s__Escherichia albertii	blast	92.60	iPHoP-RF;90.50
LN_4I05_VL_294_NODE_339_length_3954_cov_3.418569	RS_GCF_001983955.1	d__Bacteria;p__Firmicutes;c__Bacilli;o__Lactobacillales;f__Streptococcaceae;g__Streptococcus;s__Streptococcus oralis_H	CRISPR	99.00	iPHoP-RF;96.70
LN_4I05_VL_294_NODE_339_length_3954_cov_3.418569	RS_GCF_003143695.2	d__Bacteria;p__Firmicutes;c__Bacilli;o__Lactobacillales;f__Streptococcaceae;g__Streptococcus;s__Streptococcus halitosis	CRISPR	99.00	iPHoP-RF;96.40
LN_4I05_VL_294_NODE_339_length_3954_cov_3.418569	3300007119_20	d__Bacteria;p__Firmicutes;c__Bacilli;o__Lactobacillales;f__Streptococcaceae;g__Streptococcus;s__	CRISPR	98.90	iPHoP-RF;96.70
LN_4I05_VL_294_NODE_339_length_3954_cov_3.418569	GB_GCA_000344275.1	d__Bacteria;p__Firmicutes;c__Bacilli;o__Lactobacillales;f__Streptococcaceae;g__Streptococcus;s__Streptococcus oralis_E	CRISPR	98.90	iPHoP-RF;96.70
LN_4I05_VL_294_NODE_339_length_3954_cov_3.418569	RS_GCF_002096615.1	d__Bacteria;p__Firmicutes;c__Bacilli;o__Lactobacillales;f__Streptococcaceae;g__Streptococcus;s__Streptococcus oralis_U	CRISPR	98.90	iPHoP-RF;97.10
LN_4I05_VL_294_NODE_339_length_3954_cov_3.418569	RS_GCF_900637025.1	d__Bacteria;p__Firmicutes;c__Bacilli;o__Lactobacillales;f__Streptococcaceae;g__Streptococcus;s__Streptococcus oralis	CRISPR	98.90	iPHoP-RF;96.70
LN_4I05_VL_294_NODE_339_length_3954_cov_3.418569	RS_GCF_900459125.1	d__Bacteria;p__Firmicutes;c__Bacilli;o__Lactobacillales;f__Streptococcaceae;g__Streptococcus;s__Streptococcus constellatus	CRISPR	98.40	iPHoP-RF;96.40
LN_4I05_VL_294_NODE_339_length_3954_cov_3.418569	RS_GCF_900636475.1	d__Bacteria;p__Firmicutes;c__Bacilli;o__Lactobacillales;f__Streptococcaceae;g__Streptococcus;s__Streptococcus anginosus	CRISPR	98.40	iPHoP-RF;96.70
LN_4I05_VL_294_NODE_339_length_3954_cov_3.418569	RS_GCF_008369405.1	d__Bacteria;p__Firmicutes;c__Bacilli;o__Lactobacillales;f__Streptococcaceae;g__Streptococcus;s__Streptococcus cristatus_G	CRISPR	98.30	iPHoP-RF;95.70
LN_4I05_VL_294_NODE_339_length_3954_cov_3.418569	RS_GCF_000220065.1	d__Bacteria;p__Firmicutes;c__Bacilli;o__Lactobacillales;f__Streptococcaceae;g__Streptococcus;s__Streptococcus sp000220065	CRISPR	98.20	iPHoP-RF;96.40
LN_4I05_VL_294_NODE_339_length_3954_cov_3.418569	GB_GCA_900550895.1	d__Bacteria;p__Firmicutes;c__Bacilli;o__Lactobacillales;f__Streptococcaceae;g__Streptococcus;s__Streptococcus sp900550895	iPHoP-RF	97.10	blast;93.90
LN_4I05_VL_294_NODE_339_length_3954_cov_3.418569	RS_GCF_000257845.1	d__Bacteria;p__Firmicutes;c__Bacilli;o__Lactobacillales;f__Streptococcaceae;g__Streptococcus;s__Streptococcus oralis_W	iPHoP-RF	97.10	None
LN_4I05_VL_294_NODE_339_length_3954_cov_3.418569	RS_GCF_003944215.1	d__Bacteria;p__Firmicutes;c__Bacilli;o__Lactobacillales;f__Streptococcaceae;g__Streptococcus;s__Streptococcus oralis_BI	iPHoP-RF	97.10	blast;91.90
LN_4I05_VL_294_NODE_339_length_3954_cov_3.418569	RS_GCF_000235485.1	d__Bacteria;p__Firmicutes;c__Bacilli;o__Lactobacillales;f__Streptococcaceae;g__Streptococcus;s__Streptococcus sp000235485	iPHoP-RF	96.70	None
LN_4I05_VL_294_NODE_339_length_3954_cov_3.418569	RS_GCF_000257905.1	d__Bacteria;p__Firmicutes;c__Bacilli;o__Lactobacillales;f__Streptococcaceae;g__Streptococcus;s__Streptococcus mitis_L	iPHoP-RF	96.70	blast;91.60
LN_4I05_VL_294_NODE_339_length_3954_cov_3.418569	RS_GCF_001697145.1	d__Bacteria;p__Firmicutes;c__Bacilli;o__Lactobacillales;f__Streptococcaceae;g__Streptococcus;s__Streptococcus anginosus_C	iPHoP-RF	96.70	None
LN_4I05_VL_294_NODE_339_length_3954_cov_3.418569	RS_GCF_002093545.1	d__Bacteria;p__Firmicutes;c__Bacilli;o__Lactobacillales;f__Streptococcaceae;g__Streptococcus;s__Streptococcus oralis_C	iPHoP-RF	96.70	blast;92.70
LN_4I05_VL_294_NODE_339_length_3954_cov_3.418569	RS_GCF_003942695.1	d__Bacteria;p__Firmicutes;c__Bacilli;o__Lactobacillales;f__Streptococcaceae;g__Streptococcus;s__Streptococcus mitis_BD	iPHoP-RF	96.70	None
LN_4I05_VL_294_NODE_339_length_3954_cov_3.418569	RS_GCF_003943505.1	d__Bacteria;p__Firmicutes;c__Bacilli;o__Lactobacillales;f__Streptococcaceae;g__Streptococcus;s__Streptococcus cristatus_E	iPHoP-RF	96.70	blast;92.00
LN_4I05_VL_294_NODE_339_length_3954_cov_3.418569	RS_GCF_004353325.1	d__Bacteria;p__Firmicutes;c__Bacilli;o__Lactobacillales;f__Streptococcaceae;g__Streptococcus;s__Streptococcus sp004353325	iPHoP-RF	96.70	None
LN_4I05_VL_294_NODE_339_length_3954_cov_3.418569	RS_GCF_005844455.1	d__Bacteria;p__Firmicutes;c__Bacilli;o__Lactobacillales;f__Streptococcaceae;g__Streptococcus;s__Streptococcus mitis_BF	iPHoP-RF	96.70	None
LN_4I05_VL_294_NODE_339_length_3954_cov_3.418569	RS_GCF_001113365.1	d__Bacteria;p__Firmicutes;c__Bacilli;o__Lactobacillales;f__Streptococcaceae;g__Streptococcus;s__Streptococcus pneumoniae_C	iPHoP-RF	96.40	None
LN_4I05_VL_294_NODE_339_length_3954_cov_3.418569	RS_GCF_012843315.1	d__Bacteria;p__Firmicutes;c__Bacilli;o__Lactobacillales;f__Streptococcaceae;g__Streptococcus;s__Streptococcus sp012843315	iPHoP-RF	96.40	None
LN_4I05_VL_294_NODE_339_length_3954_cov_3.418569	RS_GCF_003943815.1	d__Bacteria;p__Firmicutes;c__Bacilli;o__Lactobacillales;f__Streptococcaceae;g__Streptococcus;s__Streptococcus cristatus_F	iPHoP-RF	96.10	None
LN_4I05_VL_294_NODE_339_length_3954_cov_3.418569	RS_GCF_000380065.1	d__Bacteria;p__Firmicutes;c__Bacilli;o__Lactobacillales;f__Streptococcaceae;g__Streptococcus;s__Streptococcus massiliensis	iPHoP-RF	95.70	None
LN_4I05_VL_294_NODE_339_length_3954_cov_3.418569	RS_GCF_000385925.1	d__Bacteria;p__Firmicutes;c__Bacilli;o__Lactobacillales;f__Streptococcaceae;g__Streptococcus;s__Streptococcus cristatus_B	iPHoP-RF	95.70	None
LN_4I05_VL_294_NODE_339_length_3954_cov_3.418569	RS_GCF_001074565.1	d__Bacteria;p__Firmicutes;c__Bacilli;o__Lactobacillales;f__Streptococcaceae;g__Streptococcus;s__Streptococcus pseudopneumoniae_J	iPHoP-RF	95.70	blast;92.10
LN_4I05_VL_294_NODE_339_length_3954_cov_3.418569	RS_GCF_002096895.1	d__Bacteria;p__Firmicutes;c__Bacilli;o__Lactobacillales;f__Streptococcaceae;g__Streptococcus;s__Streptococcus mitis_AH	iPHoP-RF	95.70	None
LN_4I05_VL_294_NODE_339_length_3954_cov_3.418569	RS_GCF_003943465.1	d__Bacteria;p__Firmicutes;c__Bacilli;o__Lactobacillales;f__Streptococcaceae;g__Streptococcus;s__Streptococcus cristatus_C	iPHoP-RF	95.70	None
LN_4I05_VL_294_NODE_339_length_3954_cov_3.418569	RS_GCF_001070715.1	d__Bacteria;p__Firmicutes;c__Bacilli;o__Lactobacillales;f__Streptococcaceae;g__Streptococcus;s__Streptococcus pseudopneumoniae_H	iPHoP-RF	95.40	None
LN_4I05_VL_294_NODE_339_length_3954_cov_3.418569	RS_GCF_001076775.1	d__Bacteria;p__Firmicutes;c__Bacilli;o__Lactobacillales;f__Streptococcaceae;g__Streptococcus;s__Streptococcus pseudopneumoniae_G	iPHoP-RF	95.40	None
LN_4I05_VL_294_NODE_339_length_3954_cov_3.418569	RS_GCF_001553855.1	d__Bacteria;p__Firmicutes;c__Bacilli;o__Lactobacillales;f__Streptococcaceae;g__Streptococcus;s__Streptococcus gordonii	iPHoP-RF	95.40	None
LN_4I05_VL_294_NODE_339_length_3954_cov_3.418569	RS_GCF_001579175.1	d__Bacteria;p__Firmicutes;c__Bacilli;o__Lactobacillales;f__Streptococcaceae;g__Streptococcus;s__Streptococcus oralis_O	iPHoP-RF	95.40	None
LN_4I05_VL_294_NODE_339_length_3954_cov_3.418569	RS_GCF_002355895.1	d__Bacteria;p__Firmicutes;c__Bacilli;o__Lactobacillales;f__Streptococcaceae;g__Streptococcus;s__Streptococcus sp002355895	iPHoP-RF	95.40	None
LN_4I05_VL_294_NODE_339_length_3954_cov_3.418569	RS_GCF_002860865.1	d__Bacteria;p__Firmicutes;c__Bacilli;o__Lactobacillales;f__Streptococcaceae;g__Streptococcus;s__Streptococcus mitis_AT	iPHoP-RF	95.40	None
LN_4I05_VL_294_NODE_339_length_3954_cov_3.418569	RS_GCF_002860905.1	d__Bacteria;p__Firmicutes;c__Bacilli;o__Lactobacillales;f__Streptococcaceae;g__Streptococcus;s__Streptococcus oralis_BA	iPHoP-RF	95.40	None
LN_4I05_VL_294_NODE_339_length_3954_cov_3.418569	RS_GCF_001650315.1	d__Bacteria;p__Firmicutes;c__Bacilli;o__Lactobacillales;f__Streptococcaceae;g__Streptococcus;s__Streptococcus sp001650315	iPHoP-RF	95.10	None
LN_4I05_VL_294_NODE_339_length_3954_cov_3.418569	RS_GCF_003943515.1	d__Bacteria;p__Firmicutes;c__Bacilli;o__Lactobacillales;f__Streptococcaceae;g__Streptococcus;s__Streptococcus cristatus_D	iPHoP-RF	95.10	None
LN_4I05_VL_294_NODE_339_length_3954_cov_3.418569	RS_GCF_002096815.1	d__Bacteria;p__Firmicutes;c__Bacilli;o__Lactobacillales;f__Streptococcaceae;g__Streptococcus;s__Streptococcus mitis_AD	iPHoP-RF	94.70	None
LN_4I05_VL_294_NODE_339_length_3954_cov_3.418569	RS_GCF_001588645.1	d__Bacteria;p__Firmicutes;c__Bacilli;o__Lactobacillales;f__Streptococcaceae;g__Streptococcus;s__Streptococcus oralis_AB	iPHoP-RF	94.40	None
LN_4I05_VL_294_NODE_339_length_3954_cov_3.418569	RS_GCF_000223255.1	d__Bacteria;p__Firmicutes;c__Bacilli;o__Lactobacillales;f__Streptococcaceae;g__Streptococcus;s__Streptococcus infantis_G	blast	91.10	iPHoP-RF;89.20
LN_4I05_VL_294_NODE_339_length_3954_cov_3.418569	GB_GCA_900766505.1	d__Bacteria;p__Firmicutes;c__Bacilli;o__Lactobacillales;f__Streptococcaceae;g__Streptococcus;s__Streptococcus sp900766505	iPHoP-RF	90.50	None
LN_6A07_VL_305_NODE_81_length_12081_cov_9.972809	RS_GCF_001078375.1	d__Bacteria;p__Firmicutes_C;c__Negativicutes;o__Veillonellales;f__Veillonellaceae;g__Veillonella;s__Veillonella tobetsuensis	CRISPR	98.40	iPHoP-RF;82.20
LN_6A07_VL_305_NODE_81_length_12081_cov_9.972809	RS_GCF_002959915.1	d__Bacteria;p__Firmicutes_C;c__Negativicutes;o__Veillonellales;f__Veillonellaceae;g__Veillonella;s__Veillonella atypica	CRISPR	98.10	iPHoP-RF;69.50
LN_6A07_VL_305_NODE_81_length_12081_cov_9.972809	RS_GCF_902810435.1	d__Bacteria;p__Firmicutes_C;c__Negativicutes;o__Veillonellales;f__Veillonellaceae;g__Veillonella;s__Veillonella parvula_A	CRISPR	98.10	blast;93.60 iPHoP-RF;87.90
LN_6A07_VL_305_NODE_81_length_12081_cov_9.972809	RS_GCF_000024945.1	d__Bacteria;p__Firmicutes_C;c__Negativicutes;o__Veillonellales;f__Veillonellaceae;g__Veillonella;s__Veillonella parvula	iPHoP-RF	91.80	blast;90.00
LN_6A07_VL_305_NODE_81_length_12081_cov_9.972809	RS_GCF_013393365.1	d__Bacteria;p__Firmicutes_C;c__Negativicutes;o__Veillonellales;f__Veillonellaceae;g__Veillonella;s__Veillonella dispar_A	blast	91.40	iPHoP-RF;89.80
LN_6A07_VL_305_NODE_81_length_12081_cov_9.972809	RS_GCF_002959775.1	d__Bacteria;p__Firmicutes_C;c__Negativicutes;o__Veillonellales;f__Veillonellaceae;g__Veillonella;s__Veillonella rogosae	blast	90.90	iPHoP-RF;90.80
LN_6A07_VL_305_NODE_81_length_12081_cov_9.972809	GB_GCA_900766125.1	d__Bacteria;p__Firmicutes_C;c__Negativicutes;o__Veillonellales;f__Veillonellaceae;g__Veillonella;s__Veillonella sp900766125	blast	90.20	iPHoP-RF;89.50
LN_6C03_VL_319_NODE_410_length_4658_cov_5.548555	RS_GCF_002950215.1	d__Bacteria;p__Proteobacteria;c__Gammaproteobacteria;o__Enterobacterales;f__Enterobacteriaceae;g__Escherichia;s__Escherichia flexneri	blast	96.70	iPHoP-RF;80.60
LN_6C03_VL_319_NODE_410_length_4658_cov_5.548555	RS_GCF_000026225.1	d__Bacteria;p__Proteobacteria;c__Gammaproteobacteria;o__Enterobacterales;f__Enterobacteriaceae;g__Escherichia;s__Escherichia fergusonii	blast	96.60	iPHoP-RF;75.40
LN_6C03_VL_319_NODE_410_length_4658_cov_5.548555	RS_GCF_003697165.2	d__Bacteria;p__Proteobacteria;c__Gammaproteobacteria;o__Enterobacterales;f__Enterobacteriaceae;g__Escherichia;s__Escherichia coli	blast	96.60	iPHoP-RF;80.00
LN_6C03_VL_319_NODE_410_length_4658_cov_5.548555	RS_GCF_011881725.1	d__Bacteria;p__Proteobacteria;c__Gammaproteobacteria;o__Enterobacterales;f__Enterobacteriaceae;g__Escherichia;s__Escherichia coli_E	blast	96.60	iPHoP-RF;79.50
LN_6C03_VL_319_NODE_410_length_4658_cov_5.548555	GB_GCA_003018335.1	d__Bacteria;p__Proteobacteria;c__Gammaproteobacteria;o__Enterobacterales;f__Enterobacteriaceae;g__Escherichia;s__Escherichia coli_C	blast	96.50	iPHoP-RF;79.50
LN_6C03_VL_319_NODE_410_length_4658_cov_5.548555	RS_GCF_000026325.1	d__Bacteria;p__Proteobacteria;c__Gammaproteobacteria;o__Enterobacterales;f__Enterobacteriaceae;g__Escherichia;s__Escherichia coli_D	blast	96.50	iPHoP-RF;80.30
LN_6C03_VL_319_NODE_410_length_4658_cov_5.548555	RS_GCF_002949675.1	d__Bacteria;p__Proteobacteria;c__Gammaproteobacteria;o__Enterobacterales;f__Enterobacteriaceae;g__Escherichia;s__Escherichia dysenteriae	blast	96.50	iPHoP-RF;79.80
LN_6C03_VL_319_NODE_410_length_4658_cov_5.548555	RS_GCF_002900365.1	d__Bacteria;p__Proteobacteria;c__Gammaproteobacteria;o__Enterobacterales;f__Enterobacteriaceae;g__Escherichia;s__Escherichia marmotae	blast	96.20	iPHoP-RF;81.40
LN_6C03_VL_319_NODE_410_length_4658_cov_5.548555	RS_GCF_000208585.1	d__Bacteria;p__Proteobacteria;c__Gammaproteobacteria;o__Enterobacterales;f__Enterobacteriaceae;g__Escherichia;s__Escherichia sp000208585	blast	95.90	iPHoP-RF;81.40
LN_6C03_VL_319_NODE_410_length_4658_cov_5.548555	RS_GCF_000759775.1	d__Bacteria;p__Proteobacteria;c__Gammaproteobacteria;o__Enterobacterales;f__Enterobacteriaceae;g__Escherichia;s__Escherichia albertii	blast	93.20	iPHoP-RF;81.90
LN_6D06_VL_331_NODE_10228_length_2752_cov_4.638487	RS_GCF_000765235.1	d__Bacteria;p__Firmicutes_A;c__Clostridia;o__Oscillospirales;f__Oscillospiraceae;g__ER4;s__ER4 sp000765235	blast	91.90	iPHoP-RF;58.40
LN_6D06_VL_331_NODE_1724_length_10377_cov_5.942259	GB_GCA_004554105.1	d__Bacteria;p__Firmicutes_A;c__Clostridia;o__Oscillospirales;f__CAG-272;g__UMGS902;s__UMGS902 sp004554105	blast	93.90	iPHoP-RF;65.30
LN_6D06_VL_331_NODE_1724_length_10377_cov_5.942259	RS_GCF_900761025.1	d__Bacteria;p__Firmicutes_A;c__Clostridia;o__Oscillospirales;f__CAG-272;g__UMGS902;s__UMGS902 sp900761025	blast	92.00	iPHoP-RF;58.20
LN_6D06_VL_331_NODE_1724_length_10377_cov_5.942259	GB_GCA_003343845.1	d__Bacteria;p__Firmicutes_A;c__Clostridia;o__Oscillospirales;f__CAG-272;g__UMGS902;s__UMGS902 sp003343845	blast	91.10	iPHoP-RF;61.40
LN_6D06_VL_331_NODE_4852_length_4917_cov_4.762032	GB_GCA_004557245.1	d__Bacteria;p__Firmicutes_A;c__Clostridia_A;o__Christensenellales;f__CAG-138;g__SFEL01;s__SFEL01 sp004557245	blast	91.10	None
LN_6D06_VL_331_NODE_7225_length_3613_cov_4.117201	GB_GCA_900550145.1	d__Bacteria;p__Firmicutes;c__Bacilli;o__RF39;f__UBA660;g__CAG-1193;s__CAG-1193 sp900550145	blast	92.70	None
LN_6D06_VL_331_NODE_7746_length_3418_cov_5.600952	GB_GCA_000433115.1	d__Bacteria;p__Firmicutes_A;c__Clostridia;o__Oscillospirales;f__CAG-382;g__UBA1206;s__UBA1206 sp000433115	blast	92.10	None
LN_6E01_VL_335_NODE_5505_length_4284_cov_4.323954	RS_GCF_000174195.1	d__Bacteria;p__Firmicutes_A;c__Clostridia;o__Lachnospirales;f__Lachnospiraceae;g__Roseburia;s__Roseburia inulinivorans	blast	95.00	iPHoP-RF;92.40
LN_6E01_VL_335_NODE_5505_length_4284_cov_4.323954	GB_GCA_004562005.1	d__Bacteria;p__Firmicutes_A;c__Clostridia;o__Lachnospirales;f__Lachnospiraceae;g__Roseburia;s__Roseburia sp004562005	iPHoP-RF	94.10	blast;91.30
LN_6E01_VL_335_NODE_5505_length_4284_cov_4.323954	GB_GCA_900542495.1	d__Bacteria;p__Firmicutes_A;c__Clostridia;o__Lachnospirales;f__Lachnospiraceae;g__Roseburia;s__Roseburia sp900542495	iPHoP-RF	94.10	blast;92.20
LN_6E01_VL_335_NODE_5505_length_4284_cov_4.323954	GB_GCA_900552665.1	d__Bacteria;p__Firmicutes_A;c__Clostridia;o__Lachnospirales;f__Lachnospiraceae;g__Roseburia;s__Roseburia sp900552665	blast	93.70	iPHoP-RF;93.10
LN_6E01_VL_335_NODE_5505_length_4284_cov_4.323954	RS_GCF_900537995.1	d__Bacteria;p__Firmicutes_A;c__Clostridia;o__Lachnospirales;f__Lachnospiraceae;g__Roseburia;s__Roseburia intestinalis	blast	91.00	iPHoP-RF;86.70
LN_6E01_VL_335_NODE_5505_length_4284_cov_4.323954	GB_GCA_003483745.1	d__Bacteria;p__Firmicutes_A;c__Clostridia;o__Lachnospirales;f__Lachnospiraceae;g__Roseburia;s__Roseburia sp003483745	blast	90.90	iPHoP-RF;86.00
LN_6E01_VL_335_NODE_5505_length_4284_cov_4.323954	GB_GCA_900557055.1	d__Bacteria;p__Firmicutes_A;c__Clostridia;o__Lachnospirales;f__Lachnospiraceae;g__Agathobacter;s__Agathobacter sp900557055	blast	90.70	iPHoP-RF;65.60
LN_6E02_VL_336_NODE_1226_length_5301_cov_5.619520	RS_GCF_900761025.1	d__Bacteria;p__Firmicutes_A;c__Clostridia;o__Oscillospirales;f__CAG-272;g__UMGS902;s__UMGS902 sp900761025	blast	93.90	None
LN_6E02_VL_336_NODE_1226_length_5301_cov_5.619520	GB_GCA_003343845.1	d__Bacteria;p__Firmicutes_A;c__Clostridia;o__Oscillospirales;f__CAG-272;g__UMGS902;s__UMGS902 sp003343845	blast	93.60	None
LN_6E02_VL_336_NODE_1226_length_5301_cov_5.619520	GB_GCA_004554105.1	d__Bacteria;p__Firmicutes_A;c__Clostridia;o__Oscillospirales;f__CAG-272;g__UMGS902;s__UMGS902 sp004554105	blast	92.50	None
LN_6E02_VL_336_NODE_1226_length_5301_cov_5.619520	3300022660_96	d__Bacteria;p__Firmicutes_A;c__Clostridia;o__Oscillospirales;f__CAG-272;g__UMGS902;s__	blast	91.70	None
LN_6E02_VL_336_NODE_1226_length_5301_cov_5.619520	GB_GCA_900546635.1	d__Bacteria;p__Firmicutes_A;c__Clostridia;o__Oscillospirales;f__CAG-272;g__UMGS902;s__UMGS902 sp900546635	blast	90.80	None
LN_6E02_VL_336_NODE_2486_length_3147_cov_4.219599	GB_GCA_003343845.1	d__Bacteria;p__Firmicutes_A;c__Clostridia;o__Oscillospirales;f__CAG-272;g__UMGS902;s__UMGS902 sp003343845	blast	93.90	None
LN_6E02_VL_336_NODE_2486_length_3147_cov_4.219599	RS_GCF_900761025.1	d__Bacteria;p__Firmicutes_A;c__Clostridia;o__Oscillospirales;f__CAG-272;g__UMGS902;s__UMGS902 sp900761025	blast	91.10	None
LN_6E02_VL_336_NODE_764_length_7265_cov_6.422469	RS_GCF_900761025.1	d__Bacteria;p__Firmicutes_A;c__Clostridia;o__Oscillospirales;f__CAG-272;g__UMGS902;s__UMGS902 sp900761025	blast	93.60	iPHoP-RF;72.40
LN_6E02_VL_336_NODE_764_length_7265_cov_6.422469	GB_GCA_003343845.1	d__Bacteria;p__Firmicutes_A;c__Clostridia;o__Oscillospirales;f__CAG-272;g__UMGS902;s__UMGS902 sp003343845	blast	91.50	iPHoP-RF;75.00
LN_6E04_VL_338_NODE_1426_length_8867_cov_11.500113	RS_GCF_000296465.1	d__Bacteria;p__Bacteroidota;c__Bacteroidia;o__Bacteroidales;f__Barnesiellaceae;g__Barnesiella;s__Barnesiella intestinihominis	blast	97.60	iPHoP-RF;71.30
LN_6E04_VL_338_NODE_3420_length_4552_cov_23.989549	GB_GCA_900539625.1	d__Bacteria;p__Bacteroidota;c__Bacteroidia;o__Bacteroidales;f__Bacteroidaceae;g__Prevotellamassilia;s__Prevotellamassilia sp900539625	blast	95.20	iPHoP-RF;70.60
LN_6E04_VL_338_NODE_4695_length_3562_cov_4.806672	RS_GCF_003437535.1	d__Bacteria;p__Bacteroidota;c__Bacteroidia;o__Bacteroidales;f__Bacteroidaceae;g__Phocaeicola;s__Phocaeicola plebeius_A	blast	93.60	iPHoP-RF;86.70
LN_6E04_VL_338_NODE_4695_length_3562_cov_4.806672	RS_GCF_000187895.1	d__Bacteria;p__Bacteroidota;c__Bacteroidia;o__Bacteroidales;f__Bacteroidaceae;g__Phocaeicola;s__Phocaeicola plebeius	blast	92.40	iPHoP-RF;86.30
LN_6E04_VL_338_NODE_5_length_100956_cov_120.455327	RS_GCF_900760175.1	d__Bacteria;p__Firmicutes_A;c__Clostridia;o__TANB77;f__CAG-508;g__CAG-269;s__CAG-269 sp900760175	blast	92.00	iPHoP-RF;67.70
LN_6E05_VL_339_NODE_2361_length_3613_cov_4.056211	GB_GCA_900549705.1	d__Bacteria;p__Firmicutes_A;c__Clostridia;o__Oscillospirales;f__Oscillospiraceae;g__CAG-110;s__CAG-110 sp900549705	blast	91.00	None
LN_6E05_VL_339_NODE_2361_length_3613_cov_4.056211	GB_GCA_002437585.1	d__Bacteria;p__Firmicutes_A;c__Clostridia;o__Oscillospirales;f__Oscillospiraceae;g__CAG-110;s__CAG-110 sp002437585	blast	90.80	None
LN_6E05_VL_339_NODE_2361_length_3613_cov_4.056211	GB_GCA_900544955.1	d__Bacteria;p__Firmicutes_A;c__Clostridia;o__Oscillospirales;f__Oscillospiraceae;g__Dysosmobacter;s__Dysosmobacter sp900544955	blast	90.80	iPHoP-RF;74.60
LN_6E05_VL_339_NODE_2361_length_3613_cov_4.056211	GB_GCA_000436875.1	d__Bacteria;p__Firmicutes_A;c__Clostridia;o__Oscillospirales;f__Oscillospiraceae;g__Dysosmobacter;s__Dysosmobacter sp000436875	blast	90.40	iPHoP-RF;66.80
LN_6E05_VL_339_NODE_2361_length_3613_cov_4.056211	GB_GCA_900540635.1	d__Bacteria;p__Firmicutes_A;c__Clostridia;o__Oscillospirales;f__Oscillospiraceae;g__CAG-110;s__CAG-110 sp900540635	blast	90.30	None
LN_6E05_VL_339_NODE_2361_length_3613_cov_4.056211	GB_GCA_900556935.1	d__Bacteria;p__Firmicutes_A;c__Clostridia;o__Oscillospirales;f__Oscillospiraceae;g__CAG-110;s__CAG-110 sp900556935	blast	90.20	None
LN_6E07_VL_341_NODE_1292_length_14555_cov_16.328414	GB_GCA_900547645.1	d__Bacteria;p__Firmicutes_A;c__Clostridia_A;o__Christensenellales;f__Borkfalkiaceae;g__UMGS1004;s__UMGS1004 sp900547645	blast	93.90	iPHoP-RF;66.80
LN_6E07_VL_341_NODE_1292_length_14555_cov_16.328414	GB_GCA_900548845.1	d__Bacteria;p__Firmicutes_A;c__Clostridia_A;o__Christensenellales;f__Borkfalkiaceae;g__UMGS1004;s__UMGS1004 sp900548845	blast	93.30	iPHoP-RF;82.80
LN_6E07_VL_341_NODE_1292_length_14555_cov_16.328414	RS_GCF_900761685.1	d__Bacteria;p__Firmicutes_A;c__Clostridia_A;o__Christensenellales;f__Borkfalkiaceae;g__UMGS1004;s__UMGS1004 sp900761685	blast	91.80	iPHoP-RF;58.20
LN_6E07_VL_341_NODE_1292_length_14555_cov_16.328414	GB_GCA_003343805.1	d__Bacteria;p__Firmicutes_A;c__Clostridia_A;o__Christensenellales;f__Borkfalkiaceae;g__UMGS1004;s__UMGS1004 sp003343805	blast	91.70	iPHoP-RF;59.20
LN_6E07_VL_341_NODE_1356_length_14075_cov_24.813195	RS_GCF_000154205.1	d__Bacteria;p__Bacteroidota;c__Bacteroidia;o__Bacteroidales;f__Bacteroidaceae;g__Bacteroides;s__Bacteroides uniformis	blast	96.80	iPHoP-RF;82.80
LN_6E07_VL_341_NODE_1356_length_14075_cov_24.813195	RS_GCF_004793475.1	d__Bacteria;p__Bacteroidota;c__Bacteroidia;o__Bacteroidales;f__Bacteroidaceae;g__Bacteroides;s__Bacteroides sp002491635	blast	96.70	iPHoP-RF;75.20
LN_6E07_VL_341_NODE_1356_length_14075_cov_24.813195	3300029706_6	d__Bacteria;p__Bacteroidota;c__Bacteroidia;o__Bacteroidales;f__Bacteroidaceae;g__Bacteroides;s__	blast	96.60	iPHoP-RF;83.60
LN_6E07_VL_341_NODE_1356_length_14075_cov_24.813195	RS_GCF_000614125.1	d__Bacteria;p__Bacteroidota;c__Bacteroidia;o__Bacteroidales;f__Bacteroidaceae;g__Bacteroides;s__Bacteroides rodentium	blast	96.60	iPHoP-RF;78.50
LN_6E07_VL_341_NODE_1356_length_14075_cov_24.813195	RS_GCF_000374365.1	d__Bacteria;p__Bacteroidota;c__Bacteroidia;o__Bacteroidales;f__Bacteroidaceae;g__Bacteroides;s__Bacteroides gallinarum	blast	96.40	iPHoP-RF;71.50
LN_6E07_VL_341_NODE_1356_length_14075_cov_24.813195	RS_GCF_000155815.1	d__Bacteria;p__Bacteroidota;c__Bacteroidia;o__Bacteroidales;f__Bacteroidaceae;g__Bacteroides;s__Bacteroides eggerthii	blast	95.90	iPHoP-RF;75.90
LN_6E07_VL_341_NODE_1356_length_14075_cov_24.813195	RS_GCF_000154525.1	d__Bacteria;p__Bacteroidota;c__Bacteroidia;o__Bacteroidales;f__Bacteroidaceae;g__Bacteroides;s__Bacteroides stercoris	blast	95.30	iPHoP-RF;52.50
LN_6E07_VL_341_NODE_1356_length_14075_cov_24.813195	RS_GCF_000158035.1	d__Bacteria;p__Bacteroidota;c__Bacteroidia;o__Bacteroidales;f__Bacteroidaceae;g__Bacteroides;s__Bacteroides cellulosilyticus	blast	95.30	iPHoP-RF;83.30
LN_6E07_VL_341_NODE_1356_length_14075_cov_24.813195	RS_GCF_900129655.1	d__Bacteria;p__Bacteroidota;c__Bacteroidia;o__Bacteroidales;f__Bacteroidaceae;g__Bacteroides;s__Bacteroides clarus	blast	94.20	iPHoP-RF;64.80
LN_6E07_VL_341_NODE_1356_length_14075_cov_24.813195	RS_GCF_000513195.1	d__Bacteria;p__Bacteroidota;c__Bacteroidia;o__Bacteroidales;f__Bacteroidaceae;g__Bacteroides;s__Bacteroides timonensis	blast	94.00	iPHoP-RF;72.40
LN_6E07_VL_341_NODE_1356_length_14075_cov_24.813195	GB_GCA_900552405.1	d__Bacteria;p__Bacteroidota;c__Bacteroidia;o__Bacteroidales;f__Bacteroidaceae;g__Bacteroides;s__Bacteroides sp900552405	blast	92.80	iPHoP-RF;71.10
LN_6E07_VL_341_NODE_1356_length_14075_cov_24.813195	RS_GCF_003438615.1	d__Bacteria;p__Bacteroidota;c__Bacteroidia;o__Bacteroidales;f__Bacteroidaceae;g__Bacteroides;s__Bacteroides sp003545565	blast	92.80	iPHoP-RF;67.30
LN_6E07_VL_341_NODE_1356_length_14075_cov_24.813195	RS_GCF_900241005.1	d__Bacteria;p__Bacteroidota;c__Bacteroidia;o__Bacteroidales;f__Bacteroidaceae;g__Bacteroides;s__Bacteroides cutis	blast	92.60	iPHoP-RF;73.20
LN_6E07_VL_341_NODE_1356_length_14075_cov_24.813195	RS_GCF_000195635.1	d__Bacteria;p__Bacteroidota;c__Bacteroidia;o__Bacteroidales;f__Bacteroidaceae;g__Bacteroides;s__Bacteroides fluxus	blast	92.20	iPHoP-RF;52.50
LN_6E07_VL_341_NODE_1356_length_14075_cov_24.813195	RS_GCF_004342845.1	d__Bacteria;p__Bacteroidota;c__Bacteroidia;o__Bacteroidales;f__Bacteroidaceae;g__Bacteroides;s__Bacteroides heparinolyticus	blast	90.50	None
LN_6E07_VL_341_NODE_1373_length_13966_cov_7.244698	GB_GCA_003514385.1	d__Bacteria;p__Firmicutes_A;c__Clostridia;o__Oscillospirales;f__Acutalibacteraceae;g__CAG-177;s__CAG-177 sp003514385	blast	92.40	iPHoP-RF;73.50
LN_6E07_VL_341_NODE_1373_length_13966_cov_7.244698	GB_GCA_002438685.1	d__Bacteria;p__Firmicutes_A;c__Clostridia;o__Oscillospirales;f__Acutalibacteraceae;g__CAG-177;s__CAG-177 sp002438685	blast	91.80	iPHoP-RF;66.50
LN_6E07_VL_341_NODE_1373_length_13966_cov_7.244698	GB_GCA_002451755.1	d__Bacteria;p__Firmicutes_A;c__Clostridia;o__Oscillospirales;f__Acutalibacteraceae;g__CAG-177;s__CAG-177 sp002451755	blast	91.80	iPHoP-RF;63.80
LN_6E07_VL_341_NODE_1373_length_13966_cov_7.244698	GB_GCA_003538135.1	d__Bacteria;p__Firmicutes_A;c__Clostridia;o__Oscillospirales;f__Acutalibacteraceae;g__CAG-177;s__CAG-177 sp003538135	blast	91.00	iPHoP-RF;77.80
LN_6E07_VL_341_NODE_22550_length_1609_cov_4.231017	RS_GCF_003053545.1	d__Bacteria;p__Proteobacteria;c__Gammaproteobacteria;o__Burkholderiales;f__Burkholderiaceae;g__Acidovorax;s__Acidovorax sp003053545	iPHoP-RF	94.70	None
LN_6E07_VL_341_NODE_22550_length_1609_cov_4.231017	GB_GCA_004210805.1	d__Bacteria;p__Proteobacteria;c__Gammaproteobacteria;o__Burkholderiales;f__Burkholderiaceae;g__Acidovorax;s__Acidovorax sp004210805	iPHoP-RF	92.10	None
LN_6E07_VL_341_NODE_22550_length_1609_cov_4.231017	GB_GCA_003208485.1	d__Bacteria;p__Proteobacteria;c__Gammaproteobacteria;o__Burkholderiales;f__Burkholderiaceae;g__Acidovorax;s__Acidovorax sp003208485	iPHoP-RF	91.10	None
LN_6E07_VL_341_NODE_22550_length_1609_cov_4.231017	RS_GCF_001428665.1	d__Bacteria;p__Proteobacteria;c__Gammaproteobacteria;o__Burkholderiales;f__Burkholderiaceae;g__Acidovorax;s__Acidovorax sp001428665	iPHoP-RF	90.10	None
LN_6E07_VL_341_NODE_37722_length_1135_cov_8.979630	GB_GCA_900540045.1	d__Bacteria;p__Firmicutes_A;c__Clostridia_A;o__Christensenellales;f__CAG-74;g__Firm-11;s__Firm-11 sp900540045	blast	92.40	iPHoP-RF;74.10
LN_6E07_VL_341_NODE_4100_length_5854_cov_6.028281	RS_GCF_002549755.1	d__Bacteria;p__Firmicutes_A;c__Clostridia;o__Oscillospirales;f__Ruminococcaceae;g__Faecalibacterium;s__Faecalibacterium prausnitzii_D	blast	92.70	None
LN_6E07_VL_341_NODE_4793_length_5166_cov_6.132851	GB_GCA_000436495.1	d__Bacteria;p__Bacteroidota;c__Bacteroidia;o__Bacteroidales;f__Tannerellaceae;g__Parabacteroides;s__Parabacteroides sp000436495	blast	92.60	None
LN_6E07_VL_341_NODE_4793_length_5166_cov_6.132851	RS_GCF_000969835.1	d__Bacteria;p__Bacteroidota;c__Bacteroidia;o__Bacteroidales;f__Tannerellaceae;g__Parabacteroides;s__Parabacteroides goldsteinii	blast	91.70	None
LN_6E07_VL_341_NODE_6211_length_4190_cov_3.589601	RS_GCF_003477605.1	d__Bacteria;p__Firmicutes_A;c__Clostridia;o__Lachnospirales;f__Lachnospiraceae;g__Eubacterium_F;s__Eubacterium_F sp003491505	blast	95.50	iPHoP-RF;63.00
LN_6E07_VL_341_NODE_6211_length_4190_cov_3.589601	3300007991_8	d__Bacteria;p__Firmicutes_A;c__Clostridia;o__Lachnospirales;f__Lachnospiraceae;g__Eubacterium_F;s__	blast	95.10	iPHoP-RF;61.90
LN_6E07_VL_341_NODE_6211_length_4190_cov_3.589601	GB_GCA_900539115.1	d__Bacteria;p__Firmicutes_A;c__Clostridia;o__Lachnospirales;f__Lachnospiraceae;g__Eubacterium_F;s__Eubacterium_F sp900539115	blast	93.40	iPHoP-RF;70.40
LN_6E07_VL_341_NODE_7106_length_3777_cov_6.094573	GB_GCA_900547995.1	d__Bacteria;p__Firmicutes;c__Bacilli;o__RF39;f__UBA660;g__UMGS1045;s__UMGS1045 sp900547995	blast	91.30	None
LN_6E07_VL_341_NODE_7115_length_3772_cov_6.648910	RS_GCF_900770185.1	d__Bacteria;p__Firmicutes_A;c__Clostridia_A;o__Christensenellales;f__Borkfalkiaceae;g__HGM11412;s__HGM11412 sp900770185	blast	92.50	None
LN_6E07_VL_341_NODE_7115_length_3772_cov_6.648910	GB_GCA_002449145.1	d__Bacteria;p__Firmicutes_A;c__Clostridia_A;o__Christensenellales;f__CAG-917;g__CAG-475;s__CAG-475 sp002449145	blast	90.40	iPHoP-RF;68.60
LN_6E07_VL_341_NODE_7115_length_3772_cov_6.648910	RS_GCF_900763875.1	d__Bacteria;p__Firmicutes_A;c__Clostridia_A;o__Christensenellales;f__CAG-917;g__CAG-475;s__CAG-475 sp900763875	blast	90.20	iPHoP-RF;70.40
LN_6E07_VL_341_NODE_7482_length_3632_cov_4.747554	RS_GCF_004134775.1	d__Bacteria;p__Firmicutes_A;c__Clostridia_A;o__Christensenellales;f__Borkfalkiaceae;g__Borkfalkia;s__Borkfalkia ceftriaxoniphila	blast	92.80	iPHoP-RF;77.30
LN_6E07_VL_341_NODE_7837_length_3504_cov_3.416353	3300007991_8	d__Bacteria;p__Firmicutes_A;c__Clostridia;o__Lachnospirales;f__Lachnospiraceae;g__Eubacterium_F;s__	blast	92.10	iPHoP-RF;71.90
LN_6E07_VL_341_NODE_7837_length_3504_cov_3.416353	RS_GCF_003477605.1	d__Bacteria;p__Firmicutes_A;c__Clostridia;o__Lachnospirales;f__Lachnospiraceae;g__Eubacterium_F;s__Eubacterium_F sp003491505	blast	91.10	iPHoP-RF;74.80
LN_6E07_VL_341_NODE_8082_length_3419_cov_3.843639	RS_GCF_004134775.1	d__Bacteria;p__Firmicutes_A;c__Clostridia_A;o__Christensenellales;f__Borkfalkiaceae;g__Borkfalkia;s__Borkfalkia ceftriaxoniphila	blast	91.20	iPHoP-RF;80.30
LN_6E07_VL_341_NODE_8107_length_3409_cov_6.240310	RS_GCF_000210575.1	d__Bacteria;p__Bacteroidota;c__Bacteroidia;o__Bacteroidales;f__Rikenellaceae;g__Alistipes;s__Alistipes shahii	blast	96.20	iPHoP-RF;94.70
LN_6E07_VL_341_NODE_8107_length_3409_cov_6.240310	GB_GCA_900549305.1	d__Bacteria;p__Bacteroidota;c__Bacteroidia;o__Bacteroidales;f__Rikenellaceae;g__Alistipes;s__Alistipes sp900549305	blast	94.00	iPHoP-RF;83.60
LN_6E07_VL_341_NODE_8107_length_3409_cov_6.240310	GB_GCA_900541585.1	d__Bacteria;p__Bacteroidota;c__Bacteroidia;o__Bacteroidales;f__Rikenellaceae;g__Alistipes;s__Alistipes sp900541585	iPHoP-RF	93.70	blast;91.80
LN_6E07_VL_341_NODE_8107_length_3409_cov_6.240310	RS_GCF_000265365.1	d__Bacteria;p__Bacteroidota;c__Bacteroidia;o__Bacteroidales;f__Rikenellaceae;g__Alistipes;s__Alistipes finegoldii	blast	91.20	iPHoP-RF;79.00
LN_6E07_VL_341_NODE_8107_length_3409_cov_6.240310	RS_GCF_000374505.1	d__Bacteria;p__Bacteroidota;c__Bacteroidia;o__Bacteroidales;f__Rikenellaceae;g__Alistipes;s__Alistipes onderdonkii	blast	91.00	iPHoP-RF;74.10
LN_6E07_VL_341_NODE_8622_length_3247_cov_5.718985	GB_GCA_900542935.1	d__Bacteria;p__Firmicutes_A;c__Clostridia_A;o__Christensenellales;f__Borkfalkiaceae;g__UBA7597;s__UBA7597 sp900542935	blast	93.50	iPHoP-RF;79.00
LN_6E07_VL_341_NODE_8622_length_3247_cov_5.718985	GB_GCA_002474405.1	d__Bacteria;p__Firmicutes_A;c__Clostridia_A;o__Christensenellales;f__Borkfalkiaceae;g__UBA7597;s__UBA7597 sp002474405	blast	91.30	iPHoP-RF;81.90
LN_6E07_VL_341_NODE_8622_length_3247_cov_5.718985	RS_GCF_900767195.1	d__Bacteria;p__Firmicutes_A;c__Clostridia_A;o__Christensenellales;f__Borkfalkiaceae;g__UBA7597;s__UBA7597 sp900767195	blast	90.90	iPHoP-RF;62.20
LN_6E09_VL_343_NODE_4378_length_5218_cov_4.680418	RS_GCF_900761685.1	d__Bacteria;p__Firmicutes_A;c__Clostridia_A;o__Christensenellales;f__Borkfalkiaceae;g__UMGS1004;s__UMGS1004 sp900761685	blast	93.60	None
LN_6E09_VL_343_NODE_4378_length_5218_cov_4.680418	GB_GCA_900547645.1	d__Bacteria;p__Firmicutes_A;c__Clostridia_A;o__Christensenellales;f__Borkfalkiaceae;g__UMGS1004;s__UMGS1004 sp900547645	blast	92.20	None
LN_6E09_VL_343_NODE_4378_length_5218_cov_4.680418	GB_GCA_900548845.1	d__Bacteria;p__Firmicutes_A;c__Clostridia_A;o__Christensenellales;f__Borkfalkiaceae;g__UMGS1004;s__UMGS1004 sp900548845	blast	91.40	None
LN_6E09_VL_343_NODE_4378_length_5218_cov_4.680418	3300005460_68	d__Bacteria;p__Firmicutes_A;c__Clostridia_A;o__Christensenellales;f__Borkfalkiaceae;g__UMGS1004;s__	blast	90.70	None
LN_6E09_VL_343_NODE_7006_length_3696_cov_4.819830	GB_GCA_900553675.1	d__Bacteria;p__Firmicutes_A;c__Clostridia;o__Oscillospirales;f__Ruminococcaceae;g__UBA1409;s__UBA1409 sp900553675	blast	94.40	iPHoP-RF;67.70
LN_6E09_VL_343_NODE_7006_length_3696_cov_4.819830	RS_GCF_900760125.1	d__Bacteria;p__Firmicutes_A;c__Clostridia;o__Oscillospirales;f__Ruminococcaceae;g__UBA1409;s__UBA1409 sp900760125	blast	92.10	iPHoP-RF;67.50
LN_6E09_VL_343_NODE_7006_length_3696_cov_4.819830	3300014963_29	d__Bacteria;p__Firmicutes_A;c__Clostridia;o__Oscillospirales;f__Ruminococcaceae;g__UBA1409;s__	blast	90.20	iPHoP-RF;56.20
LN_6E09_VL_343_NODE_7575_length_3493_cov_2.928738	GB_GCA_000435615.1	d__Bacteria;p__Firmicutes_A;c__Clostridia;o__Peptostreptococcales;f__Anaerovoracaceae;g__CAG-238;s__CAG-238 sp000435615	blast	91.90	iPHoP-RF;76.10
LN_6E09_VL_343_NODE_7575_length_3493_cov_2.928738	RS_GCF_900754805.1	d__Bacteria;p__Firmicutes_A;c__Clostridia;o__Peptostreptococcales;f__Anaerovoracaceae;g__CAG-238;s__CAG-238 sp900754805	blast	90.50	iPHoP-RF;63.00
LN_6E09_VL_343_NODE_7681_length_3455_cov_5.307353	GB_GCA_900553675.1	d__Bacteria;p__Firmicutes_A;c__Clostridia;o__Oscillospirales;f__Ruminococcaceae;g__UBA1409;s__UBA1409 sp900553675	blast	94.40	iPHoP-RF;75.90
LN_6E09_VL_343_NODE_7681_length_3455_cov_5.307353	RS_GCF_900760125.1	d__Bacteria;p__Firmicutes_A;c__Clostridia;o__Oscillospirales;f__Ruminococcaceae;g__UBA1409;s__UBA1409 sp900760125	blast	92.10	iPHoP-RF;73.70
LN_6E09_VL_343_NODE_7681_length_3455_cov_5.307353	3300014963_29	d__Bacteria;p__Firmicutes_A;c__Clostridia;o__Oscillospirales;f__Ruminococcaceae;g__UBA1409;s__	blast	91.50	iPHoP-RF;70.60
LN_6E09_VL_343_NODE_7844_length_3403_cov_6.135305	GB_GCA_003526375.1	d__Bacteria;p__Verrucomicrobiota;c__Lentisphaeria;o__Victivallales;f__UBA1829;g__UBA11452;s__UBA11452 sp003526375	blast	94.00	iPHoP-RF;74.80
LN_6E09_VL_343_NODE_7975_length_3364_cov_3.685706	GB_GCA_002477185.1	d__Bacteria;p__Proteobacteria;c__Alphaproteobacteria;o__RF32;f__UBA3637;g__UBA7488;s__UBA7488 sp002477185	blast	92.60	iPHoP-RF;73.90
LN_6E09_VL_343_NODE_9095_length_3070_cov_4.241459	GB_GCA_900542395.1	d__Bacteria;p__Firmicutes_A;c__Clostridia_A;o__Christensenellales;f__CAG-74;g__SFFH01;s__SFFH01 sp900542395	blast	96.80	iPHoP-RF;79.00
LN_6E09_VL_343_NODE_9095_length_3070_cov_4.241459	GB_GCA_900542445.1	d__Bacteria;p__Firmicutes_A;c__Clostridia_A;o__Christensenellales;f__CAG-74;g__SFFH01;s__SFFH01 sp900542445	blast	92.30	iPHoP-RF;53.60
LN_6E09_VL_343_NODE_9095_length_3070_cov_4.241459	GB_GCA_004555535.1	d__Bacteria;p__Firmicutes_A;c__Clostridia_A;o__Christensenellales;f__CAG-74;g__SFFH01;s__SFFH01 sp004555535	blast	90.30	None
LN_6E09_VL_343_NODE_9095_length_3070_cov_4.241459	GB_GCA_004556985.1	d__Bacteria;p__Firmicutes_A;c__Clostridia_A;o__Christensenellales;f__CAG-74;g__SFFH01;s__SFFH01 sp004556985	blast	90.30	iPHoP-RF;52.50
LN_6E09_VL_343_NODE_9095_length_3070_cov_4.241459	GB_GCA_900549705.1	d__Bacteria;p__Firmicutes_A;c__Clostridia;o__Oscillospirales;f__Oscillospiraceae;g__CAG-110;s__CAG-110 sp900549705	blast	90.10	None
LN_6E09_VL_343_NODE_9120_length_3065_cov_3.606312	GB_GCA_001916715.1	d__Bacteria;p__Firmicutes_A;c__Clostridia;o__Oscillospirales;f__Oscillospiraceae;g__F23-B02;s__F23-B02 sp001916715	blast	96.60	iPHoP-RF;87.30
LN_6E09_VL_343_NODE_9120_length_3065_cov_3.606312	GB_GCA_002472405.1	d__Bacteria;p__Firmicutes_A;c__Clostridia;o__Oscillospirales;f__Oscillospiraceae;g__F23-B02;s__F23-B02 sp002472405	blast	94.30	iPHoP-RF;87.30
LN_6E09_VL_343_NODE_9120_length_3065_cov_3.606312	GB_GCA_900545805.1	d__Bacteria;p__Firmicutes_A;c__Clostridia;o__Oscillospirales;f__Oscillospiraceae;g__F23-B02;s__F23-B02 sp900545805	blast	91.40	iPHoP-RF;76.80
LN_6E09_VL_343_NODE_9120_length_3065_cov_3.606312	GB_GCA_900556535.1	d__Bacteria;p__Firmicutes_A;c__Clostridia;o__Oscillospirales;f__Oscillospiraceae;g__F23-B02;s__F23-B02 sp900556535	blast	90.80	iPHoP-RF;83.10
LN_6F01_VL_344_NODE_1559_length_7664_cov_23.300434	RS_GCF_000154205.1	d__Bacteria;p__Bacteroidota;c__Bacteroidia;o__Bacteroidales;f__Bacteroidaceae;g__Bacteroides;s__Bacteroides uniformis	iPHoP-RF	95.40	blast;90.10
LN_6F01_VL_344_NODE_1559_length_7664_cov_23.300434	RS_GCF_000155815.1	d__Bacteria;p__Bacteroidota;c__Bacteroidia;o__Bacteroidales;f__Bacteroidaceae;g__Bacteroides;s__Bacteroides eggerthii	iPHoP-RF	95.40	blast;94.60
LN_6F01_VL_344_NODE_1559_length_7664_cov_23.300434	RS_GCF_003438615.1	d__Bacteria;p__Bacteroidota;c__Bacteroidia;o__Bacteroidales;f__Bacteroidaceae;g__Bacteroides;s__Bacteroides sp003545565	iPHoP-RF	95.40	blast;91.80
LN_6F01_VL_344_NODE_1559_length_7664_cov_23.300434	RS_GCF_000011065.1	d__Bacteria;p__Bacteroidota;c__Bacteroidia;o__Bacteroidales;f__Bacteroidaceae;g__Bacteroides;s__Bacteroides thetaiotaomicron	iPHoP-RF	95.10	None
LN_6F01_VL_344_NODE_1559_length_7664_cov_23.300434	RS_GCF_000156195.1	d__Bacteria;p__Bacteroidota;c__Bacteroidia;o__Bacteroidales;f__Bacteroidaceae;g__Bacteroides;s__Bacteroides finegoldii	iPHoP-RF	95.10	None
LN_6F01_VL_344_NODE_1559_length_7664_cov_23.300434	RS_GCF_000012825.1	d__Bacteria;p__Bacteroidota;c__Bacteroidia;o__Bacteroidales;f__Bacteroidaceae;g__Phocaeicola;s__Phocaeicola vulgatus	blast	95.00	iPHoP-RF;75.90
LN_6F01_VL_344_NODE_1559_length_7664_cov_23.300434	GB_GCA_900556625.1	d__Bacteria;p__Bacteroidota;c__Bacteroidia;o__Bacteroidales;f__Bacteroidaceae;g__Bacteroides;s__Bacteroides sp900556625	iPHoP-RF	94.70	None
LN_6F01_VL_344_NODE_1559_length_7664_cov_23.300434	RS_GCF_002222615.2	d__Bacteria;p__Bacteroidota;c__Bacteroidia;o__Bacteroidales;f__Bacteroidaceae;g__Bacteroides;s__Bacteroides caccae	iPHoP-RF	94.10	None
LN_6F01_VL_344_NODE_1559_length_7664_cov_23.300434	RS_GCF_014334015.1	d__Bacteria;p__Bacteroidota;c__Bacteroidia;o__Bacteroidales;f__Bacteroidaceae;g__Bacteroides;s__Bacteroides sp003463205	iPHoP-RF	94.10	None
LN_6F01_VL_344_NODE_1559_length_7664_cov_23.300434	GB_GCA_000210075.1	d__Bacteria;p__Bacteroidota;c__Bacteroidia;o__Bacteroidales;f__Bacteroidaceae;g__Bacteroides;s__Bacteroides xylanisolvens	iPHoP-RF	93.70	None
LN_6F01_VL_344_NODE_1559_length_7664_cov_23.300434	GB_GCA_902388495.1	d__Bacteria;p__Bacteroidota;c__Bacteroidia;o__Bacteroidales;f__Bacteroidaceae;g__Bacteroides;s__Bacteroides sp902388495	iPHoP-RF	93.40	blast;91.00
LN_6F01_VL_344_NODE_1559_length_7664_cov_23.300434	RS_GCF_900129655.1	d__Bacteria;p__Bacteroidota;c__Bacteroidia;o__Bacteroidales;f__Bacteroidaceae;g__Bacteroides;s__Bacteroides clarus	iPHoP-RF	93.40	blast;91.80
LN_6F01_VL_344_NODE_1559_length_7664_cov_23.300434	RS_GCF_900155865.1	d__Bacteria;p__Bacteroidota;c__Bacteroidia;o__Bacteroidales;f__Bacteroidaceae;g__Bacteroides;s__Bacteroides bouchesdurhonensis	iPHoP-RF	93.40	None
LN_6F01_VL_344_NODE_1559_length_7664_cov_23.300434	RS_GCF_903181435.1	d__Bacteria;p__Bacteroidota;c__Bacteroidia;o__Bacteroidales;f__Bacteroidaceae;g__Bacteroides;s__Bacteroides acidifaciens_A	iPHoP-RF	93.10	None
LN_6F01_VL_344_NODE_1559_length_7664_cov_23.300434	RS_GCF_000613385.1	d__Bacteria;p__Bacteroidota;c__Bacteroidia;o__Bacteroidales;f__Bacteroidaceae;g__Bacteroides;s__Bacteroides acidifaciens	iPHoP-RF	92.80	None
LN_6F01_VL_344_NODE_1559_length_7664_cov_23.300434	RS_GCF_009193295.2	d__Bacteria;p__Bacteroidota;c__Bacteroidia;o__Bacteroidales;f__Bacteroidaceae;g__Bacteroides;s__Bacteroides sp007097645	iPHoP-RF	92.40	None
LN_6F01_VL_344_NODE_1559_length_7664_cov_23.300434	RS_GCF_000614145.1	d__Bacteria;p__Bacteroidota;c__Bacteroidia;o__Bacteroidales;f__Bacteroidaceae;g__Bacteroides;s__Bacteroides faecichinchillae	iPHoP-RF	92.10	None
LN_6F01_VL_344_NODE_1559_length_7664_cov_23.300434	RS_GCF_003865075.1	d__Bacteria;p__Bacteroidota;c__Bacteroidia;o__Bacteroidales;f__Bacteroidaceae;g__Bacteroides;s__Bacteroides sp003865075	iPHoP-RF	92.10	None
LN_6F01_VL_344_NODE_1559_length_7664_cov_23.300434	RS_GCF_000374365.1	d__Bacteria;p__Bacteroidota;c__Bacteroidia;o__Bacteroidales;f__Bacteroidaceae;g__Bacteroides;s__Bacteroides gallinarum	iPHoP-RF	91.80	blast;91.20
LN_6F01_VL_344_NODE_1559_length_7664_cov_23.300434	RS_GCF_013009555.1	d__Bacteria;p__Bacteroidota;c__Bacteroidia;o__Bacteroidales;f__Bacteroidaceae;g__Phocaeicola;s__Phocaeicola dorei	blast	91.00	iPHoP-RF;60.10
LN_6F01_VL_344_NODE_1559_length_7664_cov_23.300434	RS_GCF_000154525.1	d__Bacteria;p__Bacteroidota;c__Bacteroidia;o__Bacteroidales;f__Bacteroidaceae;g__Bacteroides;s__Bacteroides stercoris	blast	90.70	iPHoP-RF;85.40
LN_6F01_VL_344_NODE_1559_length_7664_cov_23.300434	RS_GCF_009193325.2	d__Bacteria;p__Bacteroidota;c__Bacteroidia;o__Bacteroidales;f__Bacteroidaceae;g__Bacteroides;s__Bacteroides sp900066265	iPHoP-RF	90.50	None
LN_6F01_VL_344_NODE_1559_length_7664_cov_23.300434	RS_GCF_000158035.1	d__Bacteria;p__Bacteroidota;c__Bacteroidia;o__Bacteroidales;f__Bacteroidaceae;g__Bacteroides;s__Bacteroides cellulosilyticus	blast	90.20	iPHoP-RF;75.90
LN_6F01_VL_344_NODE_1559_length_7664_cov_23.300434	RS_GCF_900241005.1	d__Bacteria;p__Bacteroidota;c__Bacteroidia;o__Bacteroidales;f__Bacteroidaceae;g__Bacteroides;s__Bacteroides cutis	blast	90.20	iPHoP-RF;72.60
LN_6F01_VL_344_NODE_1559_length_7664_cov_23.300434	RS_GCF_900760795.1	d__Bacteria;p__Bacteroidota;c__Bacteroidia;o__Bacteroidales;f__Bacteroidaceae;g__Phocaeicola;s__Phocaeicola sp900760795	iPHoP-RF	90.10	None
LN_6F01_VL_344_NODE_1950_length_6375_cov_39.602373	RS_GCF_000154205.1	d__Bacteria;p__Bacteroidota;c__Bacteroidia;o__Bacteroidales;f__Bacteroidaceae;g__Bacteroides;s__Bacteroides uniformis	blast	96.50	iPHoP-RF;69.80
LN_6F01_VL_344_NODE_1950_length_6375_cov_39.602373	RS_GCF_902364365.1	d__Bacteria;p__Bacteroidota;c__Bacteroidia;o__Bacteroidales;f__Bacteroidaceae;g__Bacteroides;s__Bacteroides sp900556215	blast	92.70	None
LN_6F01_VL_344_NODE_1950_length_6375_cov_39.602373	RS_GCF_001314995.1	d__Bacteria;p__Bacteroidota;c__Bacteroidia;o__Bacteroidales;f__Bacteroidaceae;g__Bacteroides;s__Bacteroides ovatus	blast	91.00	None
LN_6F01_VL_344_NODE_848_length_12314_cov_16.442124	RS_GCF_000155815.1	d__Bacteria;p__Bacteroidota;c__Bacteroidia;o__Bacteroidales;f__Bacteroidaceae;g__Bacteroides;s__Bacteroides eggerthii	blast	94.00	iPHoP-RF;91.80
LN_6F01_VL_344_NODE_848_length_12314_cov_16.442124	RS_GCF_003438615.1	d__Bacteria;p__Bacteroidota;c__Bacteroidia;o__Bacteroidales;f__Bacteroidaceae;g__Bacteroides;s__Bacteroides sp003545565	blast	92.80	iPHoP-RF;77.30
LN_6F01_VL_344_NODE_848_length_12314_cov_16.442124	RS_GCF_900129655.1	d__Bacteria;p__Bacteroidota;c__Bacteroidia;o__Bacteroidales;f__Bacteroidaceae;g__Bacteroides;s__Bacteroides clarus	iPHoP-RF	91.80	None
LN_6F01_VL_344_NODE_848_length_12314_cov_16.442124	RS_GCF_000154205.1	d__Bacteria;p__Bacteroidota;c__Bacteroidia;o__Bacteroidales;f__Bacteroidaceae;g__Bacteroides;s__Bacteroides uniformis	blast	90.70	iPHoP-RF;75.90
LN_6F01_VL_344_NODE_848_length_12314_cov_16.442124	GB_GCA_900755095.1	d__Bacteria;p__Bacteroidota;c__Bacteroidia;o__Bacteroidales;f__Bacteroidaceae;g__Bacteroides;s__Bacteroides sp900755095	iPHoP-RF	90.10	blast;78.70
LN_6F02_VL_345_NODE_4868_length_6577_cov_5.601656	RS_GCF_003096415.1	d__Bacteria;p__Verrucomicrobiota;c__Lentisphaeria;o__Victivallales;f__Victivallaceae;g__Victivallis;s__Victivallis vadensis	blast	93.30	iPHoP-RF;81.90
LN_6F02_VL_345_NODE_5569_length_5968_cov_6.786572	RS_GCF_003096415.1	d__Bacteria;p__Verrucomicrobiota;c__Lentisphaeria;o__Victivallales;f__Victivallaceae;g__Victivallis;s__Victivallis vadensis	blast	93.60	iPHoP-RF;56.50
LN_6F02_VL_345_NODE_8889_length_4030_cov_3.940629	RS_GCF_003479605.1	d__Bacteria;p__Firmicutes_A;c__Clostridia;o__Lachnospirales;f__Lachnospiraceae;g__RUG115;s__RUG115 sp900066395	blast	95.00	iPHoP-RF;66.30
LN_6F02_VL_345_NODE_8889_length_4030_cov_3.940629	GB_GCA_900315735.1	d__Bacteria;p__Firmicutes_A;c__Clostridia;o__Lachnospirales;f__Lachnospiraceae;g__RUG115;s__RUG115 sp900315735	blast	91.10	iPHoP-RF;68.40
LN_6F03_VL_346_NODE_10921_length_3003_cov_8.115672	GB_GCA_900550765.1	d__Bacteria;p__Firmicutes_A;c__Clostridia_A;o__Christensenellales;f__QALW01;g__UMGS1322;s__UMGS1322 sp900550765	blast	92.50	iPHoP-RF;53.60
LN_6F03_VL_346_NODE_1725_length_13868_cov_9.384493	GB_GCA_900543625.1	d__Bacteria;p__Firmicutes_A;c__Clostridia;o__Oscillospirales;f__Oscillospiraceae;g__CAG-103;s__CAG-103 sp900543625	blast	96.70	iPHoP-RF;56.00
LN_6F03_VL_346_NODE_1725_length_13868_cov_9.384493	GB_GCA_000432375.1	d__Bacteria;p__Firmicutes_A;c__Clostridia;o__Oscillospirales;f__Oscillospiraceae;g__CAG-103;s__CAG-103 sp000432375	blast	96.50	iPHoP-RF;84.20
LN_6F03_VL_346_NODE_1725_length_13868_cov_9.384493	GB_GCA_900757655.1	d__Bacteria;p__Firmicutes_A;c__Clostridia;o__Oscillospirales;f__Oscillospiraceae;g__CAG-103;s__CAG-103 sp900757655	blast	92.80	iPHoP-RF;82.20
LN_6F03_VL_346_NODE_1725_length_13868_cov_9.384493	GB_GCA_900317855.1	d__Bacteria;p__Firmicutes_A;c__Clostridia;o__Oscillospirales;f__Oscillospiraceae;g__CAG-103;s__CAG-103 sp900317855	blast	92.10	iPHoP-RF;81.60
LN_6F03_VL_346_NODE_1725_length_13868_cov_9.384493	GB_GCA_900316745.1	d__Bacteria;p__Firmicutes_A;c__Clostridia;o__Oscillospirales;f__Oscillospiraceae;g__CAG-103;s__CAG-103 sp900316745	blast	90.80	iPHoP-RF;55.20
LN_6F03_VL_346_NODE_2269_length_11228_cov_10.092366	GB_GCA_000435555.1	d__Bacteria;p__Firmicutes_A;c__Clostridia;o__Oscillospirales;f__Oscillospiraceae;g__CAG-83;s__CAG-83 sp000435555	blast	95.70	iPHoP-RF;81.90
LN_6F03_VL_346_NODE_2269_length_11228_cov_10.092366	GB_GCA_900547745.1	d__Bacteria;p__Firmicutes_A;c__Clostridia;o__Oscillospirales;f__Oscillospiraceae;g__CAG-83;s__CAG-83 sp900547745	iPHoP-RF	95.70	blast;94.50
LN_6F03_VL_346_NODE_2269_length_11228_cov_10.092366	GB_GCA_003487665.1	d__Bacteria;p__Firmicutes_A;c__Clostridia;o__Oscillospirales;f__Oscillospiraceae;g__CAG-83;s__CAG-83 sp003487665	blast	93.20	iPHoP-RF;83.30
LN_6F03_VL_346_NODE_2269_length_11228_cov_10.092366	3300029127_29	d__Bacteria;p__Firmicutes_A;c__Clostridia;o__Oscillospirales;f__Oscillospiraceae;g__CAG-83;s__	blast	91.90	iPHoP-RF;85.40
LN_6F03_VL_346_NODE_2269_length_11228_cov_10.092366	GB_GCA_900545585.1	d__Bacteria;p__Firmicutes_A;c__Clostridia;o__Oscillospirales;f__Oscillospiraceae;g__CAG-83;s__CAG-83 sp900545585	iPHoP-RF	90.50	blast;89.80
LN_6F03_VL_346_NODE_2729_length_9816_cov_8.297511	GB_GCA_002320555.1	d__Bacteria;p__Firmicutes_A;c__Clostridia;o__Oscillospirales;f__Acutalibacteraceae;g__UBA1691;s__UBA1691 sp002320555	blast	95.90	None
LN_6F03_VL_346_NODE_2729_length_9816_cov_8.297511	GB_GCA_900549825.1	d__Bacteria;p__Firmicutes_A;c__Clostridia;o__Oscillospirales;f__Acutalibacteraceae;g__UBA1691;s__UBA1691 sp900549825	blast	95.60	None
LN_6F03_VL_346_NODE_2729_length_9816_cov_8.297511	GB_GCA_900544715.1	d__Bacteria;p__Firmicutes_A;c__Clostridia;o__Oscillospirales;f__Acutalibacteraceae;g__UBA1691;s__UBA1691 sp900544715	blast	95.30	iPHoP-RF;83.90
LN_6F03_VL_346_NODE_2729_length_9816_cov_8.297511	GB_GCA_900544375.1	d__Bacteria;p__Firmicutes_A;c__Clostridia;o__Oscillospirales;f__Acutalibacteraceae;g__UBA1691;s__UBA1691 sp900544375	blast	94.20	iPHoP-RF;83.60
LN_6F03_VL_346_NODE_2729_length_9816_cov_8.297511	GB_GCA_900552985.1	d__Bacteria;p__Firmicutes_A;c__Clostridia;o__Oscillospirales;f__Acutalibacteraceae;g__UBA1691;s__UBA1691 sp900552985	blast	90.70	None
LN_6F03_VL_346_NODE_2741_length_9783_cov_6.887130	RS_GCF_900754115.1	d__Bacteria;p__Firmicutes;c__Bacilli;o__RFN20;f__CAG-631;g__CAG-631;s__CAG-631 sp900754115	blast	92.00	iPHoP-RF;81.40
LN_6F03_VL_346_NODE_2741_length_9783_cov_6.887130	GB_GCA_000433015.1	d__Bacteria;p__Firmicutes;c__Bacilli;o__RFN20;f__CAG-631;g__CAG-631;s__CAG-631 sp000433015	blast	91.10	iPHoP-RF;80.00
LN_6F03_VL_346_NODE_3070_length_8939_cov_9.224111	GB_GCA_003526375.1	d__Bacteria;p__Verrucomicrobiota;c__Lentisphaeria;o__Victivallales;f__UBA1829;g__UBA11452;s__UBA11452 sp003526375	blast	94.60	iPHoP-RF;80.60
LN_6F03_VL_346_NODE_3735_length_7538_cov_5.935855	GB_GCA_900550765.1	d__Bacteria;p__Firmicutes_A;c__Clostridia_A;o__Christensenellales;f__QALW01;g__UMGS1322;s__UMGS1322 sp900550765	blast	94.30	iPHoP-RF;65.60
LN_6F03_VL_346_NODE_5115_length_5832_cov_26.545785	GB_GCA_000435055.1	d__Bacteria;p__Firmicutes_A;c__Clostridia_A;o__Christensenellales;f__CAG-138;g__PeH17;s__PeH17 sp000435055	blast	91.80	None
LN_6F03_VL_346_NODE_5115_length_5832_cov_26.545785	RS_GCF_900537995.1	d__Bacteria;p__Firmicutes_A;c__Clostridia;o__Lachnospirales;f__Lachnospiraceae;g__Roseburia;s__Roseburia intestinalis	blast	90.80	iPHoP-RF;64.00
LN_6F03_VL_346_NODE_5115_length_5832_cov_26.545785	RS_GCF_000154325.1	d__Bacteria;p__Firmicutes_A;c__Clostridia;o__Oscillospirales;f__Ruminococcaceae;g__Ruminiclostridium_E;s__Ruminiclostridium_E siraeum	blast	90.40	iPHoP-RF;57.90
LN_6F03_VL_346_NODE_5237_length_5718_cov_5.734593	GB_GCA_900550765.1	d__Bacteria;p__Firmicutes_A;c__Clostridia_A;o__Christensenellales;f__QALW01;g__UMGS1322;s__UMGS1322 sp900550765	blast	94.00	iPHoP-RF;52.20
LN_6F03_VL_346_NODE_6053_length_5045_cov_6.923246	GB_GCA_902373415.1	d__Bacteria;p__Firmicutes_A;c__Clostridia;o__Oscillospirales;f__UBA644;g__UBA644;s__UBA644 sp002299265	blast	93.40	iPHoP-RF;66.30
LN_6F03_VL_346_NODE_7558_length_4160_cov_4.524482	RS_GCF_003460745.1	d__Bacteria;p__Firmicutes_A;c__Clostridia;o__Monoglobales_A;f__UBA1381;g__CAG-41;s__CAG-41 sp900066215	blast	96.00	iPHoP-RF;69.80
LN_6F03_VL_346_NODE_7653_length_4121_cov_9.617560	GB_GCA_900547745.1	d__Bacteria;p__Firmicutes_A;c__Clostridia;o__Oscillospirales;f__Oscillospiraceae;g__CAG-83;s__CAG-83 sp900547745	iPHoP-RF	96.10	blast;91.40
LN_6F03_VL_346_NODE_7653_length_4121_cov_9.617560	GB_GCA_900545585.1	d__Bacteria;p__Firmicutes_A;c__Clostridia;o__Oscillospirales;f__Oscillospiraceae;g__CAG-83;s__CAG-83 sp900545585	blast	95.90	iPHoP-RF;87.30
LN_6F03_VL_346_NODE_7653_length_4121_cov_9.617560	GB_GCA_900545495.1	d__Bacteria;p__Firmicutes_A;c__Clostridia;o__Oscillospirales;f__Oscillospiraceae;g__CAG-83;s__CAG-83 sp900545495	blast	95.70	iPHoP-RF;86.30
LN_6F03_VL_346_NODE_7653_length_4121_cov_9.617560	GB_GCA_900550585.1	d__Bacteria;p__Firmicutes_A;c__Clostridia;o__Oscillospirales;f__Oscillospiraceae;g__CAG-83;s__CAG-83 sp900550585	iPHoP-RF	94.40	blast;91.30
LN_6F03_VL_346_NODE_7653_length_4121_cov_9.617560	3300029122_23	d__Bacteria;p__Firmicutes_A;c__Clostridia;o__Oscillospirales;f__Oscillospiraceae;g__CAG-83;s__	blast	93.70	iPHoP-RF;85.10
LN_6F03_VL_346_NODE_7653_length_4121_cov_9.617560	GB_GCA_900551355.1	d__Bacteria;p__Firmicutes_A;c__Clostridia;o__Oscillospirales;f__Oscillospiraceae;g__CAG-83;s__CAG-83 sp900551355	iPHoP-RF	93.40	None
LN_6F04_VL_347_NODE_1312_length_4278_cov_5.894861	RS_GCF_900761075.1	d__Bacteria;p__Firmicutes_A;c__Clostridia_A;o__Christensenellales;f__Christensenellaceae;g__HGM11616;s__HGM11616 sp900761075	blast	91.40	iPHoP-RF;57.10
LN_6F06_VL_349_NODE_270_length_5912_cov_4.725798	RS_GCF_000012845.1	d__Bacteria;p__Bacteroidota;c__Bacteroidia;o__Bacteroidales;f__Tannerellaceae;g__Parabacteroides;s__Parabacteroides distasonis	blast	92.80	None
LN_6F06_VL_349_NODE_572_length_3431_cov_4.888329	RS_GCF_000239295.1	d__Bacteria;p__Firmicutes_A;c__Clostridia;o__Oscillospirales;f__Oscillospiraceae;g__Flavonifractor;s__Flavonifractor plautii	blast	96.50	iPHoP-RF;95.10 CRISPR;74.10
LN_6F06_VL_349_NODE_572_length_3431_cov_4.888329	RS_GCF_000508885.1	d__Bacteria;p__Firmicutes_A;c__Clostridia;o__Oscillospirales;f__Oscillospiraceae;g__Flavonifractor;s__Flavonifractor sp000508885	blast	92.40	iPHoP-RF;91.80 CRISPR;59.90
LN_6F07_VL_350_NODE_3094_length_5997_cov_8.091888	GB_GCA_000437595.1	d__Bacteria;p__Firmicutes_A;c__Clostridia_A;o__Christensenellales;f__CAG-74;g__UBA11524;s__UBA11524 sp000437595	blast	96.10	None
LN_6F07_VL_350_NODE_4510_length_4686_cov_11.056143	GB_GCA_000435555.1	d__Bacteria;p__Firmicutes_A;c__Clostridia;o__Oscillospirales;f__Oscillospiraceae;g__CAG-83;s__CAG-83 sp000435555	blast	96.20	iPHoP-RF;87.30
LN_6F07_VL_350_NODE_4510_length_4686_cov_11.056143	GB_GCA_002438575.1	d__Bacteria;p__Firmicutes_A;c__Clostridia;o__Oscillospirales;f__Oscillospiraceae;g__CAG-83;s__CAG-83 sp002438575	blast	91.90	iPHoP-RF;77.10
LN_6F07_VL_350_NODE_4510_length_4686_cov_11.056143	3300029127_29	d__Bacteria;p__Firmicutes_A;c__Clostridia;o__Oscillospirales;f__Oscillospiraceae;g__CAG-83;s__	iPHoP-RF	91.10	None
LN_6F07_VL_350_NODE_4518_length_4682_cov_6.259996	RS_GCF_003477605.1	d__Bacteria;p__Firmicutes_A;c__Clostridia;o__Lachnospirales;f__Lachnospiraceae;g__Eubacterium_F;s__Eubacterium_F sp003491505	blast	91.40	None
LN_6F07_VL_350_NODE_5024_length_4395_cov_4.358295	GB_GCA_900550445.1	d__Bacteria;p__Proteobacteria;c__Alphaproteobacteria;o__RF32;f__CAG-977;g__UBA11549;s__UBA11549 sp900550445	blast	92.40	iPHoP-RF;59.80
LN_6F07_VL_350_NODE_507_length_18878_cov_16.717526	3300029583_30	d__Bacteria;p__Firmicutes_A;c__Clostridia;o__Oscillospirales;f__Oscillospiraceae;g__CAG-170;s__	blast	93.70	iPHoP-RF;75.20
LN_6F07_VL_350_NODE_507_length_18878_cov_16.717526	GB_GCA_000432135.1	d__Bacteria;p__Firmicutes_A;c__Clostridia;o__Oscillospirales;f__Oscillospiraceae;g__CAG-170;s__CAG-170 sp000432135	blast	93.50	iPHoP-RF;75.70
LN_6F07_VL_350_NODE_507_length_18878_cov_16.717526	GB_GCA_002404795.1	d__Bacteria;p__Firmicutes_A;c__Clostridia;o__Oscillospirales;f__Oscillospiraceae;g__CAG-170;s__CAG-170 sp002404795	blast	93.20	iPHoP-RF;78.70
LN_6F07_VL_350_NODE_507_length_18878_cov_16.717526	GB_GCA_900556635.1	d__Bacteria;p__Firmicutes_A;c__Clostridia;o__Oscillospirales;f__Oscillospiraceae;g__CAG-170;s__CAG-170 sp900556635	blast	91.60	iPHoP-RF;69.80
LN_6F07_VL_350_NODE_5777_length_4017_cov_6.317769	GB_GCA_000437595.1	d__Bacteria;p__Firmicutes_A;c__Clostridia_A;o__Christensenellales;f__CAG-74;g__UBA11524;s__UBA11524 sp000437595	blast	97.30	iPHoP-RF;73.90
LN_6F07_VL_350_NODE_8918_length_3051_cov_11.318425	GB_GCA_000432135.1	d__Bacteria;p__Firmicutes_A;c__Clostridia;o__Oscillospirales;f__Oscillospiraceae;g__CAG-170;s__CAG-170 sp000432135	blast	94.60	iPHoP-RF;90.50
LN_6F07_VL_350_NODE_8918_length_3051_cov_11.318425	GB_GCA_900545925.1	d__Bacteria;p__Firmicutes_A;c__Clostridia;o__Oscillospirales;f__Oscillospiraceae;g__CAG-170;s__CAG-170 sp900545925	iPHoP-RF	92.80	blast;91.70
LN_6F07_VL_350_NODE_8918_length_3051_cov_11.318425	GB_GCA_900751035.1	d__Bacteria;p__Firmicutes_A;c__Clostridia;o__Oscillospirales;f__Oscillospiraceae;g__CAG-170;s__CAG-170 sp900751035	blast	91.70	iPHoP-RF;89.80
LN_6F07_VL_350_NODE_8918_length_3051_cov_11.318425	GB_GCA_002404795.1	d__Bacteria;p__Firmicutes_A;c__Clostridia;o__Oscillospirales;f__Oscillospiraceae;g__CAG-170;s__CAG-170 sp002404795	blast	90.10	iPHoP-RF;73.50
LN_6F07_VL_350_NODE_8918_length_3051_cov_11.318425	3300029583_30	d__Bacteria;p__Firmicutes_A;c__Clostridia;o__Oscillospirales;f__Oscillospiraceae;g__CAG-170;s__	blast	90.00	iPHoP-RF;85.70
LN_6F08_VL_351_NODE_1444_length_5516_cov_4.137337	GB_GCA_900556625.1	d__Bacteria;p__Bacteroidota;c__Bacteroidia;o__Bacteroidales;f__Bacteroidaceae;g__Bacteroides;s__Bacteroides sp900556625	iPHoP-RF	97.10	None
LN_6F08_VL_351_NODE_1444_length_5516_cov_4.137337	GB_GCA_900761785.1	d__Bacteria;p__Bacteroidota;c__Bacteroidia;o__Bacteroidales;f__Bacteroidaceae;g__Bacteroides;s__Bacteroides sp900761785	iPHoP-RF	97.10	None
LN_6F08_VL_351_NODE_1444_length_5516_cov_4.137337	RS_GCF_000156195.1	d__Bacteria;p__Bacteroidota;c__Bacteroidia;o__Bacteroidales;f__Bacteroidaceae;g__Bacteroides;s__Bacteroides finegoldii	iPHoP-RF	97.10	None
LN_6F08_VL_351_NODE_1444_length_5516_cov_4.137337	RS_GCF_009193295.2	d__Bacteria;p__Bacteroidota;c__Bacteroidia;o__Bacteroidales;f__Bacteroidaceae;g__Bacteroides;s__Bacteroides sp007097645	iPHoP-RF	97.10	None
LN_6F08_VL_351_NODE_1444_length_5516_cov_4.137337	RS_GCF_902362375.1	d__Bacteria;p__Bacteroidota;c__Bacteroidia;o__Bacteroidales;f__Bacteroidaceae;g__Bacteroides;s__Bacteroides sp902362375	iPHoP-RF	97.10	None
LN_6F08_VL_351_NODE_1444_length_5516_cov_4.137337	RS_GCF_009193325.2	d__Bacteria;p__Bacteroidota;c__Bacteroidia;o__Bacteroidales;f__Bacteroidaceae;g__Bacteroides;s__Bacteroides sp900066265	iPHoP-RF	96.70	None
LN_6F08_VL_351_NODE_1444_length_5516_cov_4.137337	RS_GCF_900130125.1	d__Bacteria;p__Bacteroidota;c__Bacteroidia;o__Bacteroidales;f__Bacteroidaceae;g__Bacteroides;s__Bacteroides congonensis	iPHoP-RF	96.70	None
LN_6F08_VL_351_NODE_1444_length_5516_cov_4.137337	RS_GCF_001688725.2	d__Bacteria;p__Bacteroidota;c__Bacteroidia;o__Bacteroidales;f__Bacteroidaceae;g__Bacteroides;s__Bacteroides caecimuris	iPHoP-RF	96.40	None
LN_6F08_VL_351_NODE_1444_length_5516_cov_4.137337	RS_GCF_014334015.1	d__Bacteria;p__Bacteroidota;c__Bacteroidia;o__Bacteroidales;f__Bacteroidaceae;g__Bacteroides;s__Bacteroides sp003463205	iPHoP-RF	96.40	None
LN_6F08_VL_351_NODE_1444_length_5516_cov_4.137337	GB_GCA_900755095.1	d__Bacteria;p__Bacteroidota;c__Bacteroidia;o__Bacteroidales;f__Bacteroidaceae;g__Bacteroides;s__Bacteroides sp900755095	iPHoP-RF	96.10	None
LN_6F08_VL_351_NODE_1444_length_5516_cov_4.137337	RS_GCF_001314995.1	d__Bacteria;p__Bacteroidota;c__Bacteroidia;o__Bacteroidales;f__Bacteroidaceae;g__Bacteroides;s__Bacteroides ovatus	iPHoP-RF	95.40	None
LN_6F08_VL_351_NODE_1444_length_5516_cov_4.137337	RS_GCF_900155865.1	d__Bacteria;p__Bacteroidota;c__Bacteroidia;o__Bacteroidales;f__Bacteroidaceae;g__Bacteroides;s__Bacteroides bouchesdurhonensis	iPHoP-RF	95.40	None
LN_6F08_VL_351_NODE_1444_length_5516_cov_4.137337	RS_GCF_000315485.1	d__Bacteria;p__Bacteroidota;c__Bacteroidia;o__Bacteroidales;f__Bacteroidaceae;g__Bacteroides;s__Bacteroides oleiciplenus	iPHoP-RF	95.10	None
LN_6F08_VL_351_NODE_1444_length_5516_cov_4.137337	GB_GCA_900552405.1	d__Bacteria;p__Bacteroidota;c__Bacteroidia;o__Bacteroidales;f__Bacteroidaceae;g__Bacteroides;s__Bacteroides sp900552405	iPHoP-RF	94.70	None
LN_6F08_VL_351_NODE_1444_length_5516_cov_4.137337	RS_GCF_000614145.1	d__Bacteria;p__Bacteroidota;c__Bacteroidia;o__Bacteroidales;f__Bacteroidaceae;g__Bacteroides;s__Bacteroides faecichinchillae	iPHoP-RF	94.10	None
LN_6F08_VL_351_NODE_1444_length_5516_cov_4.137337	RS_GCF_003865075.1	d__Bacteria;p__Bacteroidota;c__Bacteroidia;o__Bacteroidales;f__Bacteroidaceae;g__Bacteroides;s__Bacteroides sp003865075	iPHoP-RF	94.10	None
LN_6F08_VL_351_NODE_1444_length_5516_cov_4.137337	GB_GCA_900765785.1	d__Bacteria;p__Bacteroidota;c__Bacteroidia;o__Bacteroidales;f__Bacteroidaceae;g__Bacteroides;s__Bacteroides sp900765785	iPHoP-RF	93.70	None
LN_6F08_VL_351_NODE_1444_length_5516_cov_4.137337	RS_GCF_000513195.1	d__Bacteria;p__Bacteroidota;c__Bacteroidia;o__Bacteroidales;f__Bacteroidaceae;g__Bacteroides;s__Bacteroides timonensis	iPHoP-RF	93.40	None
LN_6F08_VL_351_NODE_1444_length_5516_cov_4.137337	RS_GCF_900106755.1	d__Bacteria;p__Bacteroidota;c__Bacteroidia;o__Bacteroidales;f__Bacteroidaceae;g__Bacteroides;s__Bacteroides faecis	iPHoP-RF	92.40	None
LN_6F08_VL_351_NODE_1444_length_5516_cov_4.137337	RS_GCF_000613465.1	d__Bacteria;p__Bacteroidota;c__Bacteroidia;o__Bacteroidales;f__Bacteroidaceae;g__Bacteroides;s__Bacteroides nordii	iPHoP-RF	91.10	None
LN_6F08_VL_351_NODE_1444_length_5516_cov_4.137337	RS_GCF_003438615.1	d__Bacteria;p__Bacteroidota;c__Bacteroidia;o__Bacteroidales;f__Bacteroidaceae;g__Bacteroides;s__Bacteroides sp003545565	iPHoP-RF	90.80	None
LN_6F08_VL_351_NODE_2625_length_3444_cov_4.925937	GB_GCA_900556625.1	d__Bacteria;p__Bacteroidota;c__Bacteroidia;o__Bacteroidales;f__Bacteroidaceae;g__Bacteroides;s__Bacteroides sp900556625	iPHoP-RF	96.70	blast;90.10
LN_6F08_VL_351_NODE_2625_length_3444_cov_4.925937	RS_GCF_000613385.1	d__Bacteria;p__Bacteroidota;c__Bacteroidia;o__Bacteroidales;f__Bacteroidaceae;g__Bacteroides;s__Bacteroides acidifaciens	iPHoP-RF	96.70	blast;91.00
LN_6F08_VL_351_NODE_2625_length_3444_cov_4.925937	RS_GCF_002222615.2	d__Bacteria;p__Bacteroidota;c__Bacteroidia;o__Bacteroidales;f__Bacteroidaceae;g__Bacteroides;s__Bacteroides caccae	iPHoP-RF	96.70	None
LN_6F08_VL_351_NODE_2625_length_3444_cov_4.925937	RS_GCF_009193295.2	d__Bacteria;p__Bacteroidota;c__Bacteroidia;o__Bacteroidales;f__Bacteroidaceae;g__Bacteroides;s__Bacteroides sp007097645	iPHoP-RF	96.10	blast;89.70
LN_6F08_VL_351_NODE_2625_length_3444_cov_4.925937	RS_GCF_014334015.1	d__Bacteria;p__Bacteroidota;c__Bacteroidia;o__Bacteroidales;f__Bacteroidaceae;g__Bacteroides;s__Bacteroides sp003463205	iPHoP-RF	95.70	blast;90.20
LN_6F08_VL_351_NODE_2625_length_3444_cov_4.925937	GB_GCA_000210075.1	d__Bacteria;p__Bacteroidota;c__Bacteroidia;o__Bacteroidales;f__Bacteroidaceae;g__Bacteroides;s__Bacteroides xylanisolvens	iPHoP-RF	95.40	blast;89.60
LN_6F08_VL_351_NODE_2625_length_3444_cov_4.925937	RS_GCF_000025985.1	d__Bacteria;p__Bacteroidota;c__Bacteroidia;o__Bacteroidales;f__Bacteroidaceae;g__Bacteroides;s__Bacteroides fragilis	blast	95.40	iPHoP-RF;87.90
LN_6F08_VL_351_NODE_2625_length_3444_cov_4.925937	RS_GCF_900106755.1	d__Bacteria;p__Bacteroidota;c__Bacteroidia;o__Bacteroidales;f__Bacteroidaceae;g__Bacteroides;s__Bacteroides faecis	iPHoP-RF	95.40	None
LN_6F08_VL_351_NODE_2625_length_3444_cov_4.925937	RS_GCF_903181435.1	d__Bacteria;p__Bacteroidota;c__Bacteroidia;o__Bacteroidales;f__Bacteroidaceae;g__Bacteroides;s__Bacteroides acidifaciens_A	iPHoP-RF	95.40	blast;90.20
LN_6F08_VL_351_NODE_2625_length_3444_cov_4.925937	RS_GCF_001688725.2	d__Bacteria;p__Bacteroidota;c__Bacteroidia;o__Bacteroidales;f__Bacteroidaceae;g__Bacteroides;s__Bacteroides caecimuris	iPHoP-RF	95.10	blast;89.90
LN_6F08_VL_351_NODE_2625_length_3444_cov_4.925937	RS_GCF_009193325.2	d__Bacteria;p__Bacteroidota;c__Bacteroidia;o__Bacteroidales;f__Bacteroidaceae;g__Bacteroides;s__Bacteroides sp900066265	iPHoP-RF	95.10	blast;89.60
LN_6F08_VL_351_NODE_2625_length_3444_cov_4.925937	GB_GCA_900761785.1	d__Bacteria;p__Bacteroidota;c__Bacteroidia;o__Bacteroidales;f__Bacteroidaceae;g__Bacteroides;s__Bacteroides sp900761785	iPHoP-RF	94.70	blast;90.70
LN_6F08_VL_351_NODE_2625_length_3444_cov_4.925937	RS_GCF_902362375.1	d__Bacteria;p__Bacteroidota;c__Bacteroidia;o__Bacteroidales;f__Bacteroidaceae;g__Bacteroides;s__Bacteroides sp902362375	iPHoP-RF	94.70	None
LN_6F08_VL_351_NODE_2625_length_3444_cov_4.925937	RS_GCF_000011065.1	d__Bacteria;p__Bacteroidota;c__Bacteroidia;o__Bacteroidales;f__Bacteroidaceae;g__Bacteroides;s__Bacteroides thetaiotaomicron	iPHoP-RF	94.40	None
LN_6F08_VL_351_NODE_2625_length_3444_cov_4.925937	RS_GCF_000156195.1	d__Bacteria;p__Bacteroidota;c__Bacteroidia;o__Bacteroidales;f__Bacteroidaceae;g__Bacteroides;s__Bacteroides finegoldii	iPHoP-RF	94.40	blast;89.60
LN_6F08_VL_351_NODE_2625_length_3444_cov_4.925937	RS_GCF_001314995.1	d__Bacteria;p__Bacteroidota;c__Bacteroidia;o__Bacteroidales;f__Bacteroidaceae;g__Bacteroides;s__Bacteroides ovatus	iPHoP-RF	94.10	blast;90.10
LN_6F08_VL_351_NODE_2625_length_3444_cov_4.925937	RS_GCF_002849695.1	d__Bacteria;p__Bacteroidota;c__Bacteroidia;o__Bacteroidales;f__Bacteroidaceae;g__Bacteroides;s__Bacteroides fragilis_A	blast	91.60	iPHoP-RF;83.30
LN_6F08_VL_351_NODE_2625_length_3444_cov_4.925937	GB_GCA_900762525.1	d__Bacteria;p__Bacteroidota;c__Bacteroidia;o__Bacteroidales;f__Bacteroidaceae;g__Bacteroides;s__Bacteroides sp900762525	blast	90.80	iPHoP-RF;79.50
LN_6F08_VL_351_NODE_2625_length_3444_cov_4.925937	GB_GCA_900765785.1	d__Bacteria;p__Bacteroidota;c__Bacteroidia;o__Bacteroidales;f__Bacteroidaceae;g__Bacteroides;s__Bacteroides sp900765785	blast	90.50	iPHoP-RF;89.20
LN_6F08_VL_351_NODE_2625_length_3444_cov_4.925937	GB_GCA_900547205.1	d__Bacteria;p__Bacteroidota;c__Bacteroidia;o__Bacteroidales;f__Bacteroidaceae;g__Bacteroides;s__Bacteroides sp900547205	blast	90.00	iPHoP-RF;83.30
LN_6F09_VL_352_NODE_544_length_9111_cov_4.995804	RS_GCF_000160055.1	d__Bacteria;p__Firmicutes_C;c__Negativicutes;o__Veillonellales;f__Dialisteraceae;g__Dialister;s__Dialister invisus	blast	96.30	None
LN_6F09_VL_352_NODE_544_length_9111_cov_4.995804	GB_GCA_900555245.1	d__Bacteria;p__Firmicutes_C;c__Negativicutes;o__Veillonellales;f__Dialisteraceae;g__Dialister;s__Dialister sp900555245	blast	91.80	None
LN_6G01_VL_353_NODE_1285_length_11344_cov_7.579502	GB_GCA_003343845.1	d__Bacteria;p__Firmicutes_A;c__Clostridia;o__Oscillospirales;f__CAG-272;g__UMGS902;s__UMGS902 sp003343845	blast	95.10	iPHoP-RF;62.50
LN_6G01_VL_353_NODE_1285_length_11344_cov_7.579502	GB_GCA_004554105.1	d__Bacteria;p__Firmicutes_A;c__Clostridia;o__Oscillospirales;f__CAG-272;g__UMGS902;s__UMGS902 sp004554105	blast	94.60	iPHoP-RF;55.70
LN_6G01_VL_353_NODE_1285_length_11344_cov_7.579502	GB_GCA_900546635.1	d__Bacteria;p__Firmicutes_A;c__Clostridia;o__Oscillospirales;f__CAG-272;g__UMGS902;s__UMGS902 sp900546635	blast	90.00	iPHoP-RF;65.30
LN_6G03_VL_355_NODE_1064_length_14691_cov_7.826182	RS_GCF_000297775.1	d__Bacteria;p__Proteobacteria;c__Gammaproteobacteria;o__Burkholderiales;f__Burkholderiaceae;g__Sutterella;s__Sutterella wadsworthensis_A	blast	96.90	None
LN_6G03_VL_355_NODE_1064_length_14691_cov_7.826182	GB_GCA_900764215.1	d__Bacteria;p__Proteobacteria;c__Gammaproteobacteria;o__Burkholderiales;f__Burkholderiaceae;g__Sutterella;s__Sutterella sp900764215	blast	92.10	None
LN_6G03_VL_355_NODE_1316_length_12523_cov_8.448508	RS_GCF_001405555.1	d__Bacteria;p__Firmicutes_A;c__Clostridia;o__Lachnospirales;f__Lachnospiraceae;g__Fusicatenibacter;s__Fusicatenibacter saccharivorans	blast	96.10	iPHoP-RF;84.50
LN_6G03_VL_355_NODE_1795_length_9881_cov_7.372990	RS_GCF_001405555.1	d__Bacteria;p__Firmicutes_A;c__Clostridia;o__Lachnospirales;f__Lachnospiraceae;g__Fusicatenibacter;s__Fusicatenibacter saccharivorans	blast	94.70	None
LN_6G03_VL_355_NODE_2100_length_8809_cov_4.578250	RS_GCF_009680455.1	d__Bacteria;p__Firmicutes_A;c__Clostridia;o__Lachnospirales;f__Lachnospiraceae;g__Lachnospira;s__Lachnospira eligens_A	blast	98.90	iPHoP-RF;93.10 CRISPR;74.40
LN_6G03_VL_355_NODE_2100_length_8809_cov_4.578250	RS_GCF_000146185.1	d__Bacteria;p__Firmicutes_A;c__Clostridia;o__Lachnospirales;f__Lachnospiraceae;g__Lachnospira;s__Lachnospira eligens	iPHoP-RF	92.80	None
LN_6G03_VL_355_NODE_2100_length_8809_cov_4.578250	RS_GCF_003464165.1	d__Bacteria;p__Firmicutes_A;c__Clostridia;o__Lachnospirales;f__Lachnospiraceae;g__Lachnospira;s__Lachnospira sp003451515	blast	92.80	iPHoP-RF;91.10 CRISPR;82.50
LN_6G03_VL_355_NODE_2100_length_8809_cov_4.578250	RS_GCF_003458705.1	d__Bacteria;p__Firmicutes_A;c__Clostridia;o__Lachnospirales;f__Lachnospiraceae;g__Lachnospira;s__Lachnospira sp003537285	iPHoP-RF	92.10	None
LN_6G03_VL_355_NODE_2650_length_7241_cov_5.461453	RS_GCF_003584705.1	d__Bacteria;p__Firmicutes_A;c__Clostridia;o__Lachnospirales;f__Lachnospiraceae;g__Acetatifactor;s__Acetatifactor sp900066565	blast	95.00	iPHoP-RF;87.00
LN_6G03_VL_355_NODE_2650_length_7241_cov_5.461453	GB_GCA_002431915.1	d__Bacteria;p__Firmicutes_A;c__Clostridia;o__Lachnospirales;f__Lachnospiraceae;g__Acetatifactor;s__Acetatifactor sp002431915	blast	91.70	iPHoP-RF;75.90
LN_6G03_VL_355_NODE_2650_length_7241_cov_5.461453	GB_GCA_003447295.1	d__Bacteria;p__Firmicutes_A;c__Clostridia;o__Lachnospirales;f__Lachnospiraceae;g__Acetatifactor;s__Acetatifactor sp003447295	blast	91.70	iPHoP-RF;77.80
LN_6G03_VL_355_NODE_2650_length_7241_cov_5.461453	GB_GCA_014337175.1	d__Bacteria;p__Firmicutes_A;c__Clostridia;o__Lachnospirales;f__Lachnospiraceae;g__Acetatifactor;s__Acetatifactor sp900066365	blast	91.70	iPHoP-RF;85.40
LN_6G03_VL_355_NODE_2650_length_7241_cov_5.461453	RS_GCF_900771995.1	d__Bacteria;p__Firmicutes_A;c__Clostridia;o__Lachnospirales;f__Lachnospiraceae;g__Acetatifactor;s__Acetatifactor sp900771995	blast	91.10	iPHoP-RF;81.40
LN_6G03_VL_355_NODE_2650_length_7241_cov_5.461453	RS_GCF_900772845.1	d__Bacteria;p__Firmicutes_A;c__Clostridia;o__Lachnospirales;f__Lachnospiraceae;g__Acetatifactor;s__Acetatifactor sp900772845	blast	91.10	iPHoP-RF;74.30
LN_6G03_VL_355_NODE_2767_length_6979_cov_6.123484	RS_GCF_000613385.1	d__Bacteria;p__Bacteroidota;c__Bacteroidia;o__Bacteroidales;f__Bacteroidaceae;g__Bacteroides;s__Bacteroides acidifaciens	iPHoP-RF	96.70	None
LN_6G03_VL_355_NODE_2767_length_6979_cov_6.123484	RS_GCF_004793475.1	d__Bacteria;p__Bacteroidota;c__Bacteroidia;o__Bacteroidales;f__Bacteroidaceae;g__Bacteroides;s__Bacteroides sp002491635	iPHoP-RF	96.70	blast;91.20
LN_6G03_VL_355_NODE_2767_length_6979_cov_6.123484	RS_GCF_000154205.1	d__Bacteria;p__Bacteroidota;c__Bacteroidia;o__Bacteroidales;f__Bacteroidaceae;g__Bacteroides;s__Bacteroides uniformis	blast	96.60	iPHoP-RF;94.70
LN_6G03_VL_355_NODE_2767_length_6979_cov_6.123484	GB_GCA_900556625.1	d__Bacteria;p__Bacteroidota;c__Bacteroidia;o__Bacteroidales;f__Bacteroidaceae;g__Bacteroides;s__Bacteroides sp900556625	iPHoP-RF	96.10	None
LN_6G03_VL_355_NODE_2767_length_6979_cov_6.123484	RS_GCF_000614125.1	d__Bacteria;p__Bacteroidota;c__Bacteroidia;o__Bacteroidales;f__Bacteroidaceae;g__Bacteroides;s__Bacteroides rodentium	blast	96.10	iPHoP-RF;94.70
LN_6G03_VL_355_NODE_2767_length_6979_cov_6.123484	RS_GCF_003865075.1	d__Bacteria;p__Bacteroidota;c__Bacteroidia;o__Bacteroidales;f__Bacteroidaceae;g__Bacteroides;s__Bacteroides sp003865075	iPHoP-RF	95.70	None
LN_6G03_VL_355_NODE_2767_length_6979_cov_6.123484	RS_GCF_900155865.1	d__Bacteria;p__Bacteroidota;c__Bacteroidia;o__Bacteroidales;f__Bacteroidaceae;g__Bacteroides;s__Bacteroides bouchesdurhonensis	iPHoP-RF	95.70	None
LN_6G03_VL_355_NODE_2767_length_6979_cov_6.123484	RS_GCF_009193295.2	d__Bacteria;p__Bacteroidota;c__Bacteroidia;o__Bacteroidales;f__Bacteroidaceae;g__Bacteroides;s__Bacteroides sp007097645	iPHoP-RF	95.40	None
LN_6G03_VL_355_NODE_2767_length_6979_cov_6.123484	RS_GCF_014334015.1	d__Bacteria;p__Bacteroidota;c__Bacteroidia;o__Bacteroidales;f__Bacteroidaceae;g__Bacteroides;s__Bacteroides sp003463205	iPHoP-RF	95.40	None
LN_6G03_VL_355_NODE_2767_length_6979_cov_6.123484	RS_GCF_009193325.2	d__Bacteria;p__Bacteroidota;c__Bacteroidia;o__Bacteroidales;f__Bacteroidaceae;g__Bacteroides;s__Bacteroides sp900066265	iPHoP-RF	95.10	None
LN_6G03_VL_355_NODE_2767_length_6979_cov_6.123484	GB_GCA_900755095.1	d__Bacteria;p__Bacteroidota;c__Bacteroidia;o__Bacteroidales;f__Bacteroidaceae;g__Bacteroides;s__Bacteroides sp900755095	iPHoP-RF	94.70	None
LN_6G03_VL_355_NODE_2767_length_6979_cov_6.123484	3300029706_6	d__Bacteria;p__Bacteroidota;c__Bacteroidia;o__Bacteroidales;f__Bacteroidaceae;g__Bacteroides;s__	iPHoP-RF	94.40	None
LN_6G03_VL_355_NODE_2767_length_6979_cov_6.123484	GB_GCA_000210075.1	d__Bacteria;p__Bacteroidota;c__Bacteroidia;o__Bacteroidales;f__Bacteroidaceae;g__Bacteroides;s__Bacteroides xylanisolvens	iPHoP-RF	94.40	None
LN_6G03_VL_355_NODE_2767_length_6979_cov_6.123484	RS_GCF_000156195.1	d__Bacteria;p__Bacteroidota;c__Bacteroidia;o__Bacteroidales;f__Bacteroidaceae;g__Bacteroides;s__Bacteroides finegoldii	iPHoP-RF	94.10	None
LN_6G03_VL_355_NODE_2767_length_6979_cov_6.123484	RS_GCF_902362375.1	d__Bacteria;p__Bacteroidota;c__Bacteroidia;o__Bacteroidales;f__Bacteroidaceae;g__Bacteroides;s__Bacteroides sp902362375	iPHoP-RF	94.10	None
LN_6G03_VL_355_NODE_2767_length_6979_cov_6.123484	RS_GCF_000613465.1	d__Bacteria;p__Bacteroidota;c__Bacteroidia;o__Bacteroidales;f__Bacteroidaceae;g__Bacteroides;s__Bacteroides nordii	iPHoP-RF	93.70	None
LN_6G03_VL_355_NODE_2767_length_6979_cov_6.123484	3300029678_6	d__Bacteria;p__Bacteroidota;c__Bacteroidia;o__Bacteroidales;f__Bacteroidaceae;g__Bacteroides;s__	iPHoP-RF	93.40	None
LN_6G03_VL_355_NODE_2767_length_6979_cov_6.123484	GB_GCA_900761785.1	d__Bacteria;p__Bacteroidota;c__Bacteroidia;o__Bacteroidales;f__Bacteroidaceae;g__Bacteroides;s__Bacteroides sp900761785	iPHoP-RF	93.40	None
LN_6G03_VL_355_NODE_2767_length_6979_cov_6.123484	RS_GCF_001314995.1	d__Bacteria;p__Bacteroidota;c__Bacteroidia;o__Bacteroidales;f__Bacteroidaceae;g__Bacteroides;s__Bacteroides ovatus	iPHoP-RF	93.40	None
LN_6G03_VL_355_NODE_2767_length_6979_cov_6.123484	RS_GCF_001688725.2	d__Bacteria;p__Bacteroidota;c__Bacteroidia;o__Bacteroidales;f__Bacteroidaceae;g__Bacteroides;s__Bacteroides caecimuris	iPHoP-RF	93.10	None
LN_6G03_VL_355_NODE_2767_length_6979_cov_6.123484	RS_GCF_000614145.1	d__Bacteria;p__Bacteroidota;c__Bacteroidia;o__Bacteroidales;f__Bacteroidaceae;g__Bacteroides;s__Bacteroides faecichinchillae	iPHoP-RF	92.80	None
LN_6G03_VL_355_NODE_2767_length_6979_cov_6.123484	RS_GCF_002849695.1	d__Bacteria;p__Bacteroidota;c__Bacteroidia;o__Bacteroidales;f__Bacteroidaceae;g__Bacteroides;s__Bacteroides fragilis_A	iPHoP-RF	91.40	None
LN_6G03_VL_355_NODE_2767_length_6979_cov_6.123484	RS_GCF_900760795.1	d__Bacteria;p__Bacteroidota;c__Bacteroidia;o__Bacteroidales;f__Bacteroidaceae;g__Phocaeicola;s__Phocaeicola sp900760795	iPHoP-RF	90.50	None
LN_6G03_VL_355_NODE_2767_length_6979_cov_6.123484	RS_GCF_000381365.1	d__Bacteria;p__Bacteroidota;c__Bacteroidia;o__Bacteroidales;f__Bacteroidaceae;g__Bacteroides;s__Bacteroides salyersiae	iPHoP-RF	90.10	None
LN_6G03_VL_355_NODE_6137_length_3418_cov_4.523640	RS_GCF_000484655.1	d__Bacteria;p__Firmicutes_A;c__Clostridia;o__Lachnospirales;f__Lachnospiraceae;g__Blautia_A;s__Blautia_A wexlerae	blast	93.80	iPHoP-RF;69.50
LN_6G03_VL_355_NODE_6137_length_3418_cov_4.523640	GB_GCA_008661915.1	d__Bacteria;p__Firmicutes_A;c__Clostridia;o__Lachnospirales;f__Lachnospiraceae;g__Blautia_A;s__Blautia_A wexlerae_A	blast	93.60	None
LN_6G03_VL_355_NODE_6137_length_3418_cov_4.523640	RS_GCF_003480185.1	d__Bacteria;p__Firmicutes_A;c__Clostridia;o__Lachnospirales;f__Lachnospiraceae;g__Blautia_A;s__Blautia_A sp003480185	blast	93.60	iPHoP-RF;69.30
LN_6G03_VL_355_NODE_6137_length_3418_cov_4.523640	RS_GCF_013300825.1	d__Bacteria;p__Firmicutes_A;c__Clostridia;o__Lachnospirales;f__Lachnospiraceae;g__Blautia_A;s__Blautia_A wexlerae_B	blast	93.60	iPHoP-RF;69.50
LN_6G03_VL_355_NODE_6137_length_3418_cov_4.523640	RS_GCF_003471165.1	d__Bacteria;p__Firmicutes_A;c__Clostridia;o__Lachnospirales;f__Lachnospiraceae;g__Blautia_A;s__Blautia_A sp003471165	blast	90.90	iPHoP-RF;56.00
LN_6G04_VL_356_NODE_1159_length_9218_cov_36.871985	RS_GCF_002159455.1	d__Bacteria;p__Firmicutes_A;c__Clostridia;o__Oscillospirales;f__Oscillospiraceae;g__Flavonifractor;s__Flavonifractor sp002159455	iPHoP-RF	95.70	None
LN_6G04_VL_356_NODE_1159_length_9218_cov_36.871985	RS_GCF_002161085.1	d__Bacteria;p__Firmicutes_A;c__Clostridia;o__Oscillospirales;f__Oscillospiraceae;g__Flavonifractor;s__Flavonifractor sp002161085	iPHoP-RF	94.10	None
LN_6G04_VL_356_NODE_1159_length_9218_cov_36.871985	RS_GCF_000508885.1	d__Bacteria;p__Firmicutes_A;c__Clostridia;o__Oscillospirales;f__Oscillospiraceae;g__Flavonifractor;s__Flavonifractor sp000508885	iPHoP-RF	93.40	None
LN_6G04_VL_356_NODE_1159_length_9218_cov_36.871985	RS_GCF_000239295.1	d__Bacteria;p__Firmicutes_A;c__Clostridia;o__Oscillospirales;f__Oscillospiraceae;g__Flavonifractor;s__Flavonifractor plautii	iPHoP-RF	93.10	None
LN_6G04_VL_356_NODE_1159_length_9218_cov_36.871985	RS_GCF_900626285.1	d__Bacteria;p__Firmicutes_A;c__Clostridia;o__Oscillospirales;f__Oscillospiraceae;g__Flavonifractor;s__Flavonifractor massiliensis_A	iPHoP-RF	93.10	None
LN_6G04_VL_356_NODE_1159_length_9218_cov_36.871985	RS_GCF_002159265.1	d__Bacteria;p__Firmicutes_A;c__Clostridia;o__Oscillospirales;f__Oscillospiraceae;g__Flavonifractor;s__Flavonifractor sp002159265	iPHoP-RF	91.10	None
LN_6G04_VL_356_NODE_1159_length_9218_cov_36.871985	RS_GCF_000169255.2	d__Bacteria;p__Firmicutes_A;c__Clostridia;o__Oscillospirales;f__Oscillospiraceae;g__Pseudoflavonifractor;s__Pseudoflavonifractor capillosus	iPHoP-RF	90.50	None
LN_6G04_VL_356_NODE_1159_length_9218_cov_36.871985	RS_GCF_014281125.1	d__Bacteria;p__Firmicutes_A;c__Clostridia;o__Oscillospirales;f__Oscillospiraceae;g__Flavonifractor;s__Flavonifractor gabonensis	iPHoP-RF	90.10	None
LN_6G05_VL_357_NODE_10335_length_3536_cov_4.733123	RS_GCF_000765235.1	d__Bacteria;p__Firmicutes_A;c__Clostridia;o__Oscillospirales;f__Oscillospiraceae;g__ER4;s__ER4 sp000765235	blast	93.30	iPHoP-RF;54.60
LN_6G05_VL_357_NODE_10685_length_3446_cov_4.588912	GB_GCA_000434915.1	d__Bacteria;p__Firmicutes_A;c__Clostridia;o__Oscillospirales;f__Acutalibacteraceae;g__CAG-488;s__CAG-488 sp000434915	blast	93.70	None
LN_6G05_VL_357_NODE_10685_length_3446_cov_4.588912	RS_GCF_900770255.1	d__Bacteria;p__Firmicutes_A;c__Clostridia;o__Oscillospirales;f__Acutalibacteraceae;g__CAG-177;s__CAG-177 sp900770255	blast	90.60	None
LN_6G05_VL_357_NODE_12075_length_3130_cov_3.113821	GB_GCA_001915545.1	d__Bacteria;p__Bacteroidota;c__Bacteroidia;o__Bacteroidales;f__Bacteroidaceae;g__43-108;s__43-108 sp001915545	blast	91.40	iPHoP-RF;70.00
LN_6G05_VL_357_NODE_2214_length_12486_cov_10.035556	RS_GCF_900106785.1	d__Bacteria;p__Bacteroidota;c__Bacteroidia;o__Bacteroidales;f__Bacteroidaceae;g__Prevotellamassilia;s__Prevotellamassilia timonensis	blast	93.90	iPHoP-RF;81.40
LN_6G05_VL_357_NODE_2214_length_12486_cov_10.035556	GB_GCA_900541575.1	d__Bacteria;p__Bacteroidota;c__Bacteroidia;o__Bacteroidales;f__Bacteroidaceae;g__Prevotellamassilia;s__Prevotellamassilia sp900541575	blast	90.00	iPHoP-RF;60.60
LN_6G05_VL_357_NODE_2291_length_12200_cov_9.008481	GB_GCA_000432135.1	d__Bacteria;p__Firmicutes_A;c__Clostridia;o__Oscillospirales;f__Oscillospiraceae;g__CAG-170;s__CAG-170 sp000432135	blast	97.40	iPHoP-RF;74.30
LN_6G05_VL_357_NODE_2291_length_12200_cov_9.008481	GB_GCA_002404795.1	d__Bacteria;p__Firmicutes_A;c__Clostridia;o__Oscillospirales;f__Oscillospiraceae;g__CAG-170;s__CAG-170 sp002404795	blast	96.70	iPHoP-RF;52.00
LN_6G05_VL_357_NODE_2291_length_12200_cov_9.008481	GB_GCA_900545925.1	d__Bacteria;p__Firmicutes_A;c__Clostridia;o__Oscillospirales;f__Oscillospiraceae;g__CAG-170;s__CAG-170 sp900545925	blast	96.70	iPHoP-RF;70.40
LN_6G05_VL_357_NODE_2291_length_12200_cov_9.008481	GB_GCA_900751035.1	d__Bacteria;p__Firmicutes_A;c__Clostridia;o__Oscillospirales;f__Oscillospiraceae;g__CAG-170;s__CAG-170 sp900751035	blast	96.20	iPHoP-RF;75.20
LN_6G05_VL_357_NODE_2291_length_12200_cov_9.008481	3300029583_30	d__Bacteria;p__Firmicutes_A;c__Clostridia;o__Oscillospirales;f__Oscillospiraceae;g__CAG-170;s__	blast	94.60	iPHoP-RF;50.70
LN_6G05_VL_357_NODE_2291_length_12200_cov_9.008481	GB_GCA_900556635.1	d__Bacteria;p__Firmicutes_A;c__Clostridia;o__Oscillospirales;f__Oscillospiraceae;g__CAG-170;s__CAG-170 sp900556635	blast	92.60	None
LN_6G05_VL_357_NODE_2356_length_11974_cov_4.863160	GB_GCA_000433355.1	d__Bacteria;p__Bacteroidota;c__Bacteroidia;o__Bacteroidales;f__UBA932;g__RC9;s__RC9 sp000433355	blast	96.40	iPHoP-RF;76.10
LN_6G05_VL_357_NODE_2356_length_11974_cov_4.863160	GB_GCA_900544195.1	d__Bacteria;p__Bacteroidota;c__Bacteroidia;o__Bacteroidales;f__UBA932;g__RC9;s__RC9 sp900544195	blast	96.40	iPHoP-RF;79.00
LN_6G05_VL_357_NODE_2356_length_11974_cov_4.863160	GB_GCA_000431015.1	d__Bacteria;p__Bacteroidota;c__Bacteroidia;o__Bacteroidales;f__UBA932;g__RC9;s__RC9 sp000431015	blast	96.20	None
LN_6G05_VL_357_NODE_2356_length_11974_cov_4.863160	GB_GCA_002321335.1	d__Bacteria;p__Bacteroidota;c__Bacteroidia;o__Bacteroidales;f__UBA932;g__RC9;s__RC9 sp002321335	blast	96.20	iPHoP-RF;59.00
LN_6G05_VL_357_NODE_2356_length_11974_cov_4.863160	GB_GCA_002439875.1	d__Bacteria;p__Bacteroidota;c__Bacteroidia;o__Bacteroidales;f__UBA932;g__RC9;s__RC9 sp002439875	blast	96.10	None
LN_6G05_VL_357_NODE_2356_length_11974_cov_4.863160	GB_GCA_002297815.1	d__Bacteria;p__Bacteroidota;c__Bacteroidia;o__Bacteroidales;f__UBA932;g__RC9;s__RC9 sp002297815	blast	95.70	iPHoP-RF;53.60
LN_6G05_VL_357_NODE_2356_length_11974_cov_4.863160	GB_GCA_002438845.1	d__Bacteria;p__Bacteroidota;c__Bacteroidia;o__Bacteroidales;f__UBA932;g__RC9;s__RC9 sp002438845	blast	95.30	iPHoP-RF;61.40
LN_6G05_VL_357_NODE_2356_length_11974_cov_4.863160	GB_GCA_002437305.1	d__Bacteria;p__Bacteroidota;c__Bacteroidia;o__Bacteroidales;f__UBA932;g__RC9;s__RC9 sp002437305	blast	94.80	None
LN_6G05_VL_357_NODE_4656_length_6790_cov_5.590349	GB_GCA_004557245.1	d__Bacteria;p__Firmicutes_A;c__Clostridia_A;o__Christensenellales;f__CAG-138;g__SFEL01;s__SFEL01 sp004557245	blast	95.20	iPHoP-RF;66.00
LN_6G05_VL_357_NODE_6974_length_4866_cov_5.581168	RS_GCF_012843875.1	d__Bacteria;p__Desulfobacterota;c__Desulfovibrionia;o__Desulfovibrionales;f__Desulfovibrionaceae;g__Desulfovibrio;s__Desulfovibrio sp900556755	blast	95.30	iPHoP-RF;75.90
LN_6G05_VL_357_NODE_7169_length_4765_cov_17.201699	RS_GCF_900106785.1	d__Bacteria;p__Bacteroidota;c__Bacteroidia;o__Bacteroidales;f__Bacteroidaceae;g__Prevotellamassilia;s__Prevotellamassilia timonensis	blast	91.50	iPHoP-RF;80.80
LN_6G05_VL_357_NODE_9039_length_3944_cov_4.957058	GB_GCA_900547995.1	d__Bacteria;p__Firmicutes;c__Bacilli;o__RF39;f__UBA660;g__UMGS1045;s__UMGS1045 sp900547995	blast	92.80	None
LN_6G05_VL_357_NODE_9714_length_3724_cov_3.928318	GB_GCA_900543625.1	d__Bacteria;p__Firmicutes_A;c__Clostridia;o__Oscillospirales;f__Oscillospiraceae;g__CAG-103;s__CAG-103 sp900543625	blast	94.70	iPHoP-RF;51.50
LN_6G05_VL_357_NODE_9714_length_3724_cov_3.928318	GB_GCA_004556965.1	d__Bacteria;p__Firmicutes_A;c__Clostridia;o__Oscillospirales;f__Oscillospiraceae;g__CAG-103;s__CAG-103 sp004556965	blast	90.80	None
LN_6G05_VL_357_NODE_9714_length_3724_cov_3.928318	GB_GCA_900317855.1	d__Bacteria;p__Firmicutes_A;c__Clostridia;o__Oscillospirales;f__Oscillospiraceae;g__CAG-103;s__CAG-103 sp900317855	blast	90.70	None
LN_6G05_VL_357_NODE_9714_length_3724_cov_3.928318	GB_GCA_000432375.1	d__Bacteria;p__Firmicutes_A;c__Clostridia;o__Oscillospirales;f__Oscillospiraceae;g__CAG-103;s__CAG-103 sp000432375	blast	90.60	None
LN_6G06_VL_358_NODE_1350_length_4744_cov_6.099595	GB_GCA_900541935.1	d__Bacteria;p__Bacteroidota;c__Bacteroidia;o__Bacteroidales;f__Muribaculaceae;g__CAG-279;s__CAG-279 sp900541935	blast	91.10	None
LN_6G06_VL_358_NODE_1350_length_4744_cov_6.099595	RS_GCF_000968195.1	d__Bacteria;p__Proteobacteria;c__Gammaproteobacteria;o__Enterobacterales;f__Enterobacteriaceae;g__Xenorhabdus;s__Xenorhabdus doucetiae	iPHoP-RF	90.80	None
LN_6H01_VL_362_NODE_1923_length_3117_cov_7.969628	RS_GCF_003096535.1	d__Bacteria;p__Firmicutes_A;c__Clostridia;o__Oscillospirales;f__Butyricicoccaceae;g__Agathobaculum;s__Agathobaculum butyriciproducens	blast	96.40	iPHoP-RF;93.40
LN_6H01_VL_362_NODE_2668_length_2252_cov_5.223031	RS_GCF_900113155.1	d__Bacteria;p__Firmicutes_A;c__Clostridia;o__Lachnospirales;f__Lachnospiraceae;g__Enterocloster;s__Enterocloster clostridioformis	blast	93.90	iPHoP-RF;80.00
LN_6H01_VL_362_NODE_4412_length_1421_cov_13.355051	RS_GCF_003697915.1	d__Bacteria;p__Firmicutes;c__Bacilli;o__Staphylococcales;f__Staphylococcaceae;g__Staphylococcus;s__Staphylococcus pseudoxylosus	blast	90.10	iPHoP-RF;59.50
LN_6H01_VL_362_NODE_4412_length_1421_cov_13.355051	RS_GCF_900097965.1	d__Bacteria;p__Firmicutes;c__Bacilli;o__Staphylococcales;f__Staphylococcaceae;g__Staphylococcus;s__Staphylococcus caeli	blast	90.10	iPHoP-RF;62.70
LN_6H01_VL_362_NODE_888_length_6531_cov_7.669240	RS_GCF_014287815.1	d__Bacteria;p__Firmicutes_A;c__Clostridia;o__Clostridiales;f__Clostridiaceae;g__Clostridium;s__Clostridium sp001916075	blast	94.00	iPHoP-RF;93.70
LN_6H01_VL_362_NODE_888_length_6531_cov_7.669240	GB_GCA_000435835.1	d__Bacteria;p__Firmicutes_A;c__Clostridia;o__Clostridiales;f__Clostridiaceae;g__Clostridium;s__Clostridium sp000435835	iPHoP-RF	91.80	blast;91.70
LN_6H02_VL_363_NODE_56_length_9667_cov_6.271328	RS_GCF_000165735.1	d__Bacteria;p__Firmicutes_C;c__Negativicutes;o__Veillonellales;f__Megasphaeraceae;g__Anaeroglobus;s__Anaeroglobus micronuciformis	blast	96.80	None
LN_6H03_VL_364_NODE_180_length_14952_cov_655.040075	3300011986_41	d__Bacteria;p__Patescibacteria;c__Saccharimonadia;o__Saccharimonadales;f__Saccharimonadaceae;g__TM7x;s__	blast	93.20	iPHoP-RF;84.50
LN_6H03_VL_364_NODE_180_length_14952_cov_655.040075	RS_GCF_007845355.1	d__Bacteria;p__Patescibacteria;c__Saccharimonadia;o__Saccharimonadales;f__Saccharimonadaceae;g__TM7x;s__TM7x sp007845355	blast	92.00	iPHoP-RF;81.40
LN_6H03_VL_364_NODE_180_length_14952_cov_655.040075	RS_GCF_900555425.1	d__Bacteria;p__Patescibacteria;c__Saccharimonadia;o__Saccharimonadales;f__Saccharimonadaceae;g__TM7x;s__TM7x sp900555425	blast	92.00	iPHoP-RF;82.50
LN_6H03_VL_364_NODE_180_length_14952_cov_655.040075	RS_GCF_900555265.1	d__Bacteria;p__Patescibacteria;c__Saccharimonadia;o__Saccharimonadales;f__Saccharimonadaceae;g__TM7x;s__TM7x sp900555265	blast	91.80	iPHoP-RF;79.50
LN_6H03_VL_364_NODE_180_length_14952_cov_655.040075	RS_GCF_900555675.1	d__Bacteria;p__Patescibacteria;c__Saccharimonadia;o__Saccharimonadales;f__Saccharimonadaceae;g__TM7x;s__TM7x sp900555675	blast	91.80	iPHoP-RF;78.70
LN_6H03_VL_364_NODE_180_length_14952_cov_655.040075	RS_GCF_900556885.1	d__Bacteria;p__Patescibacteria;c__Saccharimonadia;o__Saccharimonadales;f__Saccharimonadaceae;g__TM7x;s__TM7x sp900556885	blast	91.80	iPHoP-RF;77.30
LN_6H03_VL_364_NODE_180_length_14952_cov_655.040075	RS_GCF_900557595.1	d__Bacteria;p__Patescibacteria;c__Saccharimonadia;o__Saccharimonadales;f__Saccharimonadaceae;g__TM7x;s__TM7x sp900557595	blast	91.80	iPHoP-RF;77.50
LN_6H03_VL_364_NODE_180_length_14952_cov_655.040075	RS_GCF_010202845.1	d__Bacteria;p__Patescibacteria;c__Saccharimonadia;o__Saccharimonadales;f__Saccharimonadaceae;g__TM7x;s__TM7x sp010202845	blast	90.70	iPHoP-RF;85.40
LN_6H03_VL_364_NODE_180_length_14952_cov_655.040075	RS_GCF_900556355.1	d__Bacteria;p__Patescibacteria;c__Saccharimonadia;o__Saccharimonadales;f__Saccharimonadaceae;g__TM7x;s__TM7x sp900556355	blast	90.60	iPHoP-RF;84.20
LN_6H03_VL_364_NODE_860_length_3937_cov_6.221793	GB_GCA_900556165.1	d__Bacteria;p__Patescibacteria;c__Saccharimonadia;o__Saccharimonadales;f__Saccharimonadaceae;g__UMGS1907;s__UMGS1907 sp900556165	blast	91.30	iPHoP-RF;79.00
LN_6H09_VL_370_NODE_1458_length_5225_cov_3.776596	RS_GCF_900604335.1	d__Bacteria;p__Firmicutes_A;c__Clostridia;o__Oscillospirales;f__Butyricicoccaceae;g__Butyricicoccus;s__Butyricicoccus sp900604335	blast	93.90	None
LN_6H09_VL_370_NODE_1458_length_5225_cov_3.776596	RS_GCF_003096535.1	d__Bacteria;p__Firmicutes_A;c__Clostridia;o__Oscillospirales;f__Butyricicoccaceae;g__Agathobaculum;s__Agathobaculum butyriciproducens	blast	92.00	iPHoP-RF;75.40
LN_6I03_VL_373_NODE_267_length_19107_cov_20.888778	GB_GCA_900539885.1	d__Bacteria;p__Firmicutes_A;c__Clostridia;o__Oscillospirales;f__Ruminococcaceae;g__Faecalibacterium;s__Faecalibacterium sp900539885	blast	96.70	iPHoP-RF;62.70
LN_6I03_VL_373_NODE_267_length_19107_cov_20.888778	RS_GCF_002549755.1	d__Bacteria;p__Firmicutes_A;c__Clostridia;o__Oscillospirales;f__Ruminococcaceae;g__Faecalibacterium;s__Faecalibacterium prausnitzii_D	blast	96.60	iPHoP-RF;57.10
LN_6I03_VL_373_NODE_267_length_19107_cov_20.888778	RS_GCF_003287405.1	d__Bacteria;p__Firmicutes_A;c__Clostridia;o__Oscillospirales;f__Ruminococcaceae;g__Faecalibacterium;s__Faecalibacterium prausnitzii_J	blast	96.60	iPHoP-RF;61.40
LN_6I03_VL_373_NODE_267_length_19107_cov_20.888778	GB_GCA_003449675.1	d__Bacteria;p__Firmicutes_A;c__Clostridia;o__Oscillospirales;f__Ruminococcaceae;g__Faecalibacterium;s__Faecalibacterium sp003449675	blast	96.50	iPHoP-RF;72.80
LN_6I03_VL_373_NODE_267_length_19107_cov_20.888778	GB_GCA_900772565.1	d__Bacteria;p__Firmicutes_A;c__Clostridia;o__Oscillospirales;f__Ruminococcaceae;g__Faecalibacterium;s__Faecalibacterium sp900772565	blast	96.20	iPHoP-RF;78.50
LN_6I03_VL_373_NODE_267_length_19107_cov_20.888778	RS_GCF_002550015.1	d__Bacteria;p__Firmicutes_A;c__Clostridia;o__Oscillospirales;f__Ruminococcaceae;g__Faecalibacterium;s__Faecalibacterium prausnitzii_A	blast	96.20	iPHoP-RF;72.80
LN_6I03_VL_373_NODE_267_length_19107_cov_20.888778	RS_GCF_003293635.1	d__Bacteria;p__Firmicutes_A;c__Clostridia;o__Oscillospirales;f__Ruminococcaceae;g__Faecalibacterium;s__Faecalibacterium prausnitzii_G	blast	96.20	iPHoP-RF;53.00
LN_6I03_VL_373_NODE_267_length_19107_cov_20.888778	RS_GCF_003324185.1	d__Bacteria;p__Firmicutes_A;c__Clostridia;o__Oscillospirales;f__Ruminococcaceae;g__Faecalibacterium;s__Faecalibacterium prausnitzii	blast	96.00	iPHoP-RF;77.10
LN_6I03_VL_373_NODE_267_length_19107_cov_20.888778	GB_GCA_900758465.1	d__Bacteria;p__Firmicutes_A;c__Clostridia;o__Oscillospirales;f__Ruminococcaceae;g__Faecalibacterium;s__Faecalibacterium sp900758465	blast	95.80	iPHoP-RF;54.60
LN_6I03_VL_373_NODE_267_length_19107_cov_20.888778	GB_GCA_900765705.1	d__Bacteria;p__Firmicutes_A;c__Clostridia;o__Oscillospirales;f__Ruminococcaceae;g__Faecalibacterium;s__Faecalibacterium sp900765705	blast	95.30	iPHoP-RF;63.80
LN_6I03_VL_373_NODE_267_length_19107_cov_20.888778	GB_GCA_004558805.1	d__Bacteria;p__Firmicutes_A;c__Clostridia;o__Oscillospirales;f__Ruminococcaceae;g__Faecalibacterium;s__Faecalibacterium prausnitzii_M	blast	95.20	iPHoP-RF;60.10
LN_6I03_VL_373_NODE_267_length_19107_cov_20.888778	RS_GCF_002549775.1	d__Bacteria;p__Firmicutes_A;c__Clostridia;o__Oscillospirales;f__Ruminococcaceae;g__Faecalibacterium;s__Faecalibacterium prausnitzii_F	blast	95.10	iPHoP-RF;58.40
LN_6I03_VL_373_NODE_267_length_19107_cov_20.888778	GB_GCA_900539945.1	d__Bacteria;p__Firmicutes_A;c__Clostridia;o__Oscillospirales;f__Ruminococcaceae;g__Faecalibacterium;s__Faecalibacterium sp900539945	blast	93.00	None
LN_6I03_VL_373_NODE_267_length_19107_cov_20.888778	RS_GCF_002550035.1	d__Bacteria;p__Firmicutes_A;c__Clostridia;o__Oscillospirales;f__Ruminococcaceae;g__Faecalibacterium;s__Faecalibacterium prausnitzii_E	blast	92.80	None
LN_6I03_VL_373_NODE_267_length_19107_cov_20.888778	RS_GCF_002549975.1	d__Bacteria;p__Firmicutes_A;c__Clostridia;o__Oscillospirales;f__Ruminococcaceae;g__Faecalibacterium;s__Faecalibacterium prausnitzii_H	blast	90.80	None
LN_6I03_VL_373_NODE_267_length_19107_cov_20.888778	RS_GCF_003287495.1	d__Bacteria;p__Firmicutes_A;c__Clostridia;o__Oscillospirales;f__Ruminococcaceae;g__Faecalibacterium;s__Faecalibacterium prausnitzii_I	blast	90.50	None
LN_6I03_VL_373_NODE_267_length_19107_cov_20.888778	RS_GCF_010509575.1	d__Bacteria;p__Firmicutes_A;c__Clostridia;o__Oscillospirales;f__Ruminococcaceae;g__Faecalibacterium;s__Faecalibacterium prausnitzii_C	blast	90.30	None
LN_6I04_VL_374_NODE_688_length_12645_cov_804.734631	RS_GCF_900555265.1	d__Bacteria;p__Patescibacteria;c__Saccharimonadia;o__Saccharimonadales;f__Saccharimonadaceae;g__TM7x;s__TM7x sp900555265	blast	93.60	iPHoP-RF;82.20
LN_6I04_VL_374_NODE_688_length_12645_cov_804.734631	RS_GCF_900555675.1	d__Bacteria;p__Patescibacteria;c__Saccharimonadia;o__Saccharimonadales;f__Saccharimonadaceae;g__TM7x;s__TM7x sp900555675	blast	93.60	iPHoP-RF;89.20
LN_6I04_VL_374_NODE_688_length_12645_cov_804.734631	RS_GCF_900555885.1	d__Bacteria;p__Patescibacteria;c__Saccharimonadia;o__Saccharimonadales;f__Saccharimonadaceae;g__TM7x;s__TM7x sp900555885	blast	93.60	iPHoP-RF;90.80
LN_6I04_VL_374_NODE_688_length_12645_cov_804.734631	RS_GCF_900556885.1	d__Bacteria;p__Patescibacteria;c__Saccharimonadia;o__Saccharimonadales;f__Saccharimonadaceae;g__TM7x;s__TM7x sp900556885	blast	93.60	iPHoP-RF;79.50
LN_6I04_VL_374_NODE_688_length_12645_cov_804.734631	RS_GCF_900557595.1	d__Bacteria;p__Patescibacteria;c__Saccharimonadia;o__Saccharimonadales;f__Saccharimonadaceae;g__TM7x;s__TM7x sp900557595	blast	93.60	iPHoP-RF;91.10
LN_6I04_VL_374_NODE_688_length_12645_cov_804.734631	RS_GCF_007845355.1	d__Bacteria;p__Patescibacteria;c__Saccharimonadia;o__Saccharimonadales;f__Saccharimonadaceae;g__TM7x;s__TM7x sp007845355	blast	92.50	iPHoP-RF;83.90
LN_6I04_VL_374_NODE_688_length_12645_cov_804.734631	3300011986_41	d__Bacteria;p__Patescibacteria;c__Saccharimonadia;o__Saccharimonadales;f__Saccharimonadaceae;g__TM7x;s__	blast	91.40	iPHoP-RF;88.90
LN_6I04_VL_374_NODE_688_length_12645_cov_804.734631	3300008304_30	d__Bacteria;p__Patescibacteria;c__Saccharimonadia;o__Saccharimonadales;f__Saccharimonadaceae;g__TM7x;s__	blast	91.00	iPHoP-RF;64.50
LN_6I04_VL_374_NODE_688_length_12645_cov_804.734631	RS_GCF_005697215.1	d__Bacteria;p__Patescibacteria;c__Saccharimonadia;o__Saccharimonadales;f__Saccharimonadaceae;g__TM7x;s__TM7x sp005697215	blast	90.80	iPHoP-RF;72.40
LN_6I04_VL_374_NODE_688_length_12645_cov_804.734631	RS_GCF_010202845.1	d__Bacteria;p__Patescibacteria;c__Saccharimonadia;o__Saccharimonadales;f__Saccharimonadaceae;g__TM7x;s__TM7x sp010202845	blast	90.70	iPHoP-RF;69.10
LN_6I04_VL_374_NODE_688_length_12645_cov_804.734631	RS_GCF_013100805.1	d__Bacteria;p__Patescibacteria;c__Saccharimonadia;o__Saccharimonadales;f__Saccharimonadaceae;g__TM7x;s__TM7x sp013100805	blast	90.70	iPHoP-RF;66.30
LN_6I04_VL_374_NODE_688_length_12645_cov_804.734631	RS_GCF_013099195.1	d__Bacteria;p__Patescibacteria;c__Saccharimonadia;o__Saccharimonadales;f__Saccharimonadaceae;g__TM7x;s__TM7x sp013099195	blast	90.20	iPHoP-RF;72.80
LN_6I05_VL_375_NODE_328_length_12230_cov_5.626119	RS_GCF_000723465.1	d__Bacteria;p__Firmicutes_A;c__Clostridia;o__Oscillospirales;f__Ruminococcaceae;g__Ruminococcus_D;s__Ruminococcus_D bicirculans	blast	94.60	iPHoP-RF;91.40
LN_6I05_VL_375_NODE_328_length_12230_cov_5.626119	GB_GCA_900539095.1	d__Bacteria;p__Firmicutes_A;c__Clostridia;o__Oscillospirales;f__Ruminococcaceae;g__Ruminococcus_D;s__Ruminococcus_D sp900539095	blast	92.90	iPHoP-RF;92.40
LN_6I05_VL_375_NODE_71_length_38915_cov_104.520998	RS_GCF_000949455.1	d__Bacteria;p__Firmicutes_A;c__Clostridia;o__Oscillospirales;f__Ruminococcaceae;g__Ruthenibacterium;s__Ruthenibacterium lactatiformans	blast	96.90	iPHoP-RF;78.70 CRISPR;66.10
LN_6I07_VL_377_NODE_975_length_5897_cov_4.207806	RS_GCF_000012845.1	d__Bacteria;p__Bacteroidota;c__Bacteroidia;o__Bacteroidales;f__Tannerellaceae;g__Parabacteroides;s__Parabacteroides distasonis	blast	96.30	iPHoP-RF;77.30
LN_6I07_VL_377_NODE_975_length_5897_cov_4.207806	RS_GCF_004793765.1	d__Bacteria;p__Bacteroidota;c__Bacteroidia;o__Bacteroidales;f__Tannerellaceae;g__Parabacteroides;s__Parabacteroides distasonis_A	blast	93.10	iPHoP-RF;69.30
LN_6I07_VL_377_NODE_975_length_5897_cov_4.207806	RS_GCF_900155425.1	d__Bacteria;p__Bacteroidota;c__Bacteroidia;o__Bacteroidales;f__Tannerellaceae;g__Parabacteroides;s__Parabacteroides massiliensis	blast	91.00	iPHoP-RF;58.40
LN_6I08_VL_378_NODE_3427_length_3903_cov_6.261435	GB_GCA_003343995.1	d__Bacteria;p__Firmicutes_A;c__Clostridia_A;o__Christensenellales;f__Borkfalkiaceae;g__UMGS775;s__UMGS775 sp003343995	blast	93.30	iPHoP-RF;75.70
LN_6I08_VL_378_NODE_3427_length_3903_cov_6.261435	RS_GCF_000010645.1	d__Bacteria;p__Bacteroidota;c__Bacteroidia;o__Bacteroidales;f__Azobacteroidaceae;g__Azobacteroides;s__Azobacteroides pseudotrichonymphae_B	iPHoP-RF	92.40	None
LN_6I08_VL_378_NODE_3536_length_3801_cov_3.728510	GB_GCA_003483745.1	d__Bacteria;p__Firmicutes_A;c__Clostridia;o__Lachnospirales;f__Lachnospiraceae;g__Roseburia;s__Roseburia sp003483745	iPHoP-RF	96.10	blast;91.50
LN_6I08_VL_378_NODE_3536_length_3801_cov_3.728510	RS_GCF_900537995.1	d__Bacteria;p__Firmicutes_A;c__Clostridia;o__Lachnospirales;f__Lachnospiraceae;g__Roseburia;s__Roseburia intestinalis	iPHoP-RF	96.10	blast;95.30
LN_6I08_VL_378_NODE_3536_length_3801_cov_3.728510	RS_GCF_003470905.1	d__Bacteria;p__Firmicutes_A;c__Clostridia;o__Lachnospirales;f__Lachnospiraceae;g__Roseburia;s__Roseburia sp003470905	iPHoP-RF	92.80	blast;91.50
LN_6I08_VL_378_NODE_3536_length_3801_cov_3.728510	GB_GCA_900542495.1	d__Bacteria;p__Firmicutes_A;c__Clostridia;o__Lachnospirales;f__Lachnospiraceae;g__Roseburia;s__Roseburia sp900542495	iPHoP-RF	92.10	None
LN_6I08_VL_378_NODE_3536_length_3801_cov_3.728510	RS_GCF_000225345.1	d__Bacteria;p__Firmicutes_A;c__Clostridia;o__Lachnospirales;f__Lachnospiraceae;g__Roseburia;s__Roseburia hominis	blast	90.90	iPHoP-RF;82.50
LN_6I08_VL_378_NODE_4111_length_3289_cov_3.620284	GB_GCA_900543165.1	d__Bacteria;p__Firmicutes_C;c__Negativicutes;o__Veillonellales;f__Dialisteraceae;g__Dialister;s__Dialister sp900543165	blast	95.00	iPHoP-RF;76.40
LN_6I08_VL_378_NODE_4111_length_3289_cov_3.620284	GB_GCA_900543455.1	d__Bacteria;p__Firmicutes_C;c__Negativicutes;o__Veillonellales;f__Dialisteraceae;g__Dialister;s__Dialister sp900543455	blast	94.60	iPHoP-RF;77.10
LN_6I08_VL_378_NODE_4111_length_3289_cov_3.620284	GB_GCA_000434475.1	d__Bacteria;p__Firmicutes_C;c__Negativicutes;o__Veillonellales;f__Dialisteraceae;g__Dialister;s__Dialister sp000434475	blast	93.90	iPHoP-RF;75.70
LN_6I08_VL_378_NODE_56_length_47628_cov_9.195111	RS_GCF_002234575.2	d__Bacteria;p__Firmicutes_A;c__Clostridia;o__Lachnospirales;f__Lachnospiraceae;g__Enterocloster;s__Enterocloster bolteae	blast	96.40	iPHoP-RF;91.80 CRISPR;91.70
LN_6I08_VL_378_NODE_56_length_47628_cov_9.195111	RS_GCF_005845265.1	d__Bacteria;p__Firmicutes_A;c__Clostridia;o__Lachnospirales;f__Lachnospiraceae;g__Hungatella;s__Hungatella sp005845265	iPHoP-RF	92.80	CRISPR;86.90
LN_6I08_VL_378_NODE_56_length_47628_cov_9.195111	RS_GCF_900113155.1	d__Bacteria;p__Firmicutes_A;c__Clostridia;o__Lachnospirales;f__Lachnospiraceae;g__Enterocloster;s__Enterocloster clostridioformis	iPHoP-RF	92.80	blast;92.40 CRISPR;91.70
LN_6I08_VL_378_NODE_56_length_47628_cov_9.195111	RS_GCF_005845215.1	d__Bacteria;p__Firmicutes_A;c__Clostridia;o__Lachnospirales;f__Lachnospiraceae;g__Enterocloster;s__Enterocloster sp005845215	iPHoP-RF	92.10	None
LN_6I08_VL_378_NODE_56_length_47628_cov_9.195111	RS_GCF_000424325.1	d__Bacteria;p__Firmicutes_A;c__Clostridia;o__Lachnospirales;f__Lachnospiraceae;g__Enterocloster;s__Enterocloster clostridioformis_A	iPHoP-RF	91.80	None
LN_6I08_VL_378_NODE_698_length_13903_cov_6.964616	RS_GCF_000154105.1	d__Bacteria;p__Bacteroidota;c__Bacteroidia;o__Bacteroidales;f__Tannerellaceae;g__Parabacteroides;s__Parabacteroides merdae	blast	94.90	iPHoP-RF;52.00
LN_6I08_VL_378_NODE_698_length_13903_cov_6.964616	GB_GCA_900760525.1	d__Bacteria;p__Bacteroidota;c__Bacteroidia;o__Bacteroidales;f__Tannerellaceae;g__Parabacteroides;s__Parabacteroides sp900760525	blast	91.60	None
LN_6I08_VL_378_NODE_698_length_13903_cov_6.964616	RS_GCF_014287585.1	d__Bacteria;p__Bacteroidota;c__Bacteroidia;o__Bacteroidales;f__Tannerellaceae;g__Parabacteroides;s__Parabacteroides sp014287585	blast	91.60	None
LN_6I08_VL_378_NODE_698_length_13903_cov_6.964616	RS_GCF_900155425.1	d__Bacteria;p__Bacteroidota;c__Bacteroidia;o__Bacteroidales;f__Tannerellaceae;g__Parabacteroides;s__Parabacteroides massiliensis	blast	91.60	None
LN_6I08_VL_378_NODE_698_length_13903_cov_6.964616	RS_GCF_000156495.1	d__Bacteria;p__Bacteroidota;c__Bacteroidia;o__Bacteroidales;f__Tannerellaceae;g__Parabacteroides;s__Parabacteroides johnsonii	blast	91.10	None
LN_7A01_VL_380_NODE_428_length_3161_cov_4.174823	RS_GCF_900635495.1	d__Bacteria;p__Proteobacteria;c__Gammaproteobacteria;o__Enterobacterales;f__Enterobacteriaceae;g__Atlantibacter;s__Atlantibacter hermannii	blast	98.10	iPHoP-RF;55.20
LN_7A01_VL_380_NODE_428_length_3161_cov_4.174823	RS_GCF_007570865.1	d__Bacteria;p__Proteobacteria;c__Gammaproteobacteria;o__Enterobacterales;f__Enterobacteriaceae;g__Atlantibacter;s__Atlantibacter subterranea	blast	92.50	None
LN_7A01_VL_380_NODE_428_length_3161_cov_4.174823	RS_GCF_014193285.1	d__Bacteria;p__Proteobacteria;c__Gammaproteobacteria;o__Enterobacterales;f__Enterobacteriaceae;g__Atlantibacter;s__Atlantibacter sp002345315	blast	92.50	None
LN_7A01_VL_380_NODE_428_length_3161_cov_4.174823	3300011619_1	d__Bacteria;p__Proteobacteria;c__Gammaproteobacteria;o__Enterobacterales;f__Enterobacteriaceae;g__Atlantibacter;s__	blast	92.00	iPHoP-RF;57.60
LN_7A02_VL_381_NODE_48_length_23169_cov_16.799732	RS_GCF_002549755.1	d__Bacteria;p__Firmicutes_A;c__Clostridia;o__Oscillospirales;f__Ruminococcaceae;g__Faecalibacterium;s__Faecalibacterium prausnitzii_D	blast	96.90	iPHoP-RF;65.60
LN_7A02_VL_381_NODE_48_length_23169_cov_16.799732	RS_GCF_003287405.1	d__Bacteria;p__Firmicutes_A;c__Clostridia;o__Oscillospirales;f__Ruminococcaceae;g__Faecalibacterium;s__Faecalibacterium prausnitzii_J	blast	96.90	iPHoP-RF;68.20
LN_7A02_VL_381_NODE_48_length_23169_cov_16.799732	RS_GCF_003324185.1	d__Bacteria;p__Firmicutes_A;c__Clostridia;o__Oscillospirales;f__Ruminococcaceae;g__Faecalibacterium;s__Faecalibacterium prausnitzii	blast	96.90	iPHoP-RF;73.20
LN_7A02_VL_381_NODE_48_length_23169_cov_16.799732	RS_GCF_003293635.1	d__Bacteria;p__Firmicutes_A;c__Clostridia;o__Oscillospirales;f__Ruminococcaceae;g__Faecalibacterium;s__Faecalibacterium prausnitzii_G	blast	96.80	iPHoP-RF;80.60
LN_7A02_VL_381_NODE_48_length_23169_cov_16.799732	RS_GCF_002550015.1	d__Bacteria;p__Firmicutes_A;c__Clostridia;o__Oscillospirales;f__Ruminococcaceae;g__Faecalibacterium;s__Faecalibacterium prausnitzii_A	blast	96.70	iPHoP-RF;73.70
LN_7A02_VL_381_NODE_48_length_23169_cov_16.799732	GB_GCA_900772565.1	d__Bacteria;p__Firmicutes_A;c__Clostridia;o__Oscillospirales;f__Ruminococcaceae;g__Faecalibacterium;s__Faecalibacterium sp900772565	blast	96.50	iPHoP-RF;66.80
LN_7A02_VL_381_NODE_48_length_23169_cov_16.799732	RS_GCF_002549775.1	d__Bacteria;p__Firmicutes_A;c__Clostridia;o__Oscillospirales;f__Ruminococcaceae;g__Faecalibacterium;s__Faecalibacterium prausnitzii_F	blast	96.10	iPHoP-RF;65.80
LN_7A02_VL_381_NODE_48_length_23169_cov_16.799732	GB_GCA_900758465.1	d__Bacteria;p__Firmicutes_A;c__Clostridia;o__Oscillospirales;f__Ruminococcaceae;g__Faecalibacterium;s__Faecalibacterium sp900758465	blast	95.90	iPHoP-RF;77.50
LN_7A02_VL_381_NODE_48_length_23169_cov_16.799732	GB_GCA_900539885.1	d__Bacteria;p__Firmicutes_A;c__Clostridia;o__Oscillospirales;f__Ruminococcaceae;g__Faecalibacterium;s__Faecalibacterium sp900539885	blast	95.80	iPHoP-RF;60.60
LN_7A02_VL_381_NODE_48_length_23169_cov_16.799732	GB_GCA_003449675.1	d__Bacteria;p__Firmicutes_A;c__Clostridia;o__Oscillospirales;f__Ruminococcaceae;g__Faecalibacterium;s__Faecalibacterium sp003449675	blast	95.70	iPHoP-RF;70.00
LN_7A02_VL_381_NODE_48_length_23169_cov_16.799732	GB_GCA_900765105.1	d__Bacteria;p__Firmicutes_A;c__Clostridia;o__Oscillospirales;f__Ruminococcaceae;g__Faecalibacterium;s__Faecalibacterium sp900765105	blast	94.80	iPHoP-RF;53.60
LN_7A02_VL_381_NODE_48_length_23169_cov_16.799732	GB_GCA_004558805.1	d__Bacteria;p__Firmicutes_A;c__Clostridia;o__Oscillospirales;f__Ruminococcaceae;g__Faecalibacterium;s__Faecalibacterium prausnitzii_M	blast	93.80	iPHoP-RF;66.00
LN_7A02_VL_381_NODE_48_length_23169_cov_16.799732	GB_GCA_900539945.1	d__Bacteria;p__Firmicutes_A;c__Clostridia;o__Oscillospirales;f__Ruminococcaceae;g__Faecalibacterium;s__Faecalibacterium sp900539945	blast	90.80	iPHoP-RF;68.20
LN_7A02_VL_381_NODE_48_length_23169_cov_16.799732	RS_GCF_010509575.1	d__Bacteria;p__Firmicutes_A;c__Clostridia;o__Oscillospirales;f__Ruminococcaceae;g__Faecalibacterium;s__Faecalibacterium prausnitzii_C	blast	90.70	iPHoP-RF;68.40
LN_7A02_VL_381_NODE_48_length_23169_cov_16.799732	RS_GCF_002549975.1	d__Bacteria;p__Firmicutes_A;c__Clostridia;o__Oscillospirales;f__Ruminococcaceae;g__Faecalibacterium;s__Faecalibacterium prausnitzii_H	blast	90.50	iPHoP-RF;56.20
LN_7A02_VL_381_NODE_48_length_23169_cov_16.799732	RS_GCF_002550035.1	d__Bacteria;p__Firmicutes_A;c__Clostridia;o__Oscillospirales;f__Ruminococcaceae;g__Faecalibacterium;s__Faecalibacterium prausnitzii_E	blast	90.40	iPHoP-RF;64.00
LN_7A03_VL_382_NODE_225_length_18389_cov_48.734864	3300007126_33	d__Bacteria;p__Patescibacteria;c__Saccharimonadia;o__Saccharimonadales;f__Saccharimonadaceae;g__Saccharimonas;s__	CRISPR	98.80	iPHoP-RF;72.40
LN_7A03_VL_382_NODE_225_length_18389_cov_48.734864	GB_GCA_013333625.2	d__Bacteria;p__Patescibacteria;c__Saccharimonadia;o__Saccharimonadales;f__Saccharimonadaceae;g__Saccharimonas;s__Saccharimonas sp013333625	CRISPR	98.20	blast;80.50 iPHoP-RF;56.80
LN_7A03_VL_382_NODE_225_length_18389_cov_48.734864	RS_GCF_900555675.1	d__Bacteria;p__Patescibacteria;c__Saccharimonadia;o__Saccharimonadales;f__Saccharimonadaceae;g__TM7x;s__TM7x sp900555675	CRISPR	98.10	iPHoP-RF;91.10
LN_7A03_VL_382_NODE_225_length_18389_cov_48.734864	GB_GCA_013333845.2	d__Bacteria;p__Patescibacteria;c__Saccharimonadia;o__Saccharimonadales;f__Saccharimonadaceae;g__Saccharimonas;s__Saccharimonas sp013333845	CRISPR	98.00	iPHoP-RF;66.50
LN_7A03_VL_382_NODE_225_length_18389_cov_48.734864	RS_GCF_007845355.1	d__Bacteria;p__Patescibacteria;c__Saccharimonadia;o__Saccharimonadales;f__Saccharimonadaceae;g__TM7x;s__TM7x sp007845355	CRISPR	97.90	iPHoP-RF;90.80
LN_7A03_VL_382_NODE_225_length_18389_cov_48.734864	3300007666_22	d__Bacteria;p__Patescibacteria;c__Saccharimonadia;o__Saccharimonadales;f__Saccharimonadaceae;g__Saccharimonas;s__	CRISPR	97.10	blast;84.90 iPHoP-RF;73.50
LN_7A03_VL_382_NODE_225_length_18389_cov_48.734864	RS_GCF_005697215.1	d__Bacteria;p__Patescibacteria;c__Saccharimonadia;o__Saccharimonadales;f__Saccharimonadaceae;g__TM7x;s__TM7x sp005697215	iPHoP-RF	95.10	blast;89.60
LN_7A03_VL_382_NODE_225_length_18389_cov_48.734864	3300008304_30	d__Bacteria;p__Patescibacteria;c__Saccharimonadia;o__Saccharimonadales;f__Saccharimonadaceae;g__TM7x;s__	iPHoP-RF	94.70	None
LN_7A03_VL_382_NODE_225_length_18389_cov_48.734864	RS_GCF_010202845.1	d__Bacteria;p__Patescibacteria;c__Saccharimonadia;o__Saccharimonadales;f__Saccharimonadaceae;g__TM7x;s__TM7x sp010202845	iPHoP-RF	94.70	None
LN_7A03_VL_382_NODE_225_length_18389_cov_48.734864	RS_GCF_013099015.1	d__Bacteria;p__Patescibacteria;c__Saccharimonadia;o__Saccharimonadales;f__Saccharimonadaceae;g__TM7x;s__TM7x sp013099015	iPHoP-RF	94.40	None
LN_7A03_VL_382_NODE_225_length_18389_cov_48.734864	RS_GCF_013100825.1	d__Bacteria;p__Patescibacteria;c__Saccharimonadia;o__Saccharimonadales;f__Saccharimonadaceae;g__TM7x;s__TM7x sp013100825	iPHoP-RF	94.40	blast;90.50
LN_7A03_VL_382_NODE_225_length_18389_cov_48.734864	3300011986_41	d__Bacteria;p__Patescibacteria;c__Saccharimonadia;o__Saccharimonadales;f__Saccharimonadaceae;g__TM7x;s__	blast	94.30	iPHoP-RF;93.70
LN_7A03_VL_382_NODE_225_length_18389_cov_48.734864	3300008454_37	d__Bacteria;p__Patescibacteria;c__Saccharimonadia;o__Saccharimonadales;f__Saccharimonadaceae;g__TM7x;s__	blast	93.90	iPHoP-RF;82.50
LN_7A03_VL_382_NODE_225_length_18389_cov_48.734864	GB_GCA_013333695.2	d__Bacteria;p__Patescibacteria;c__Saccharimonadia;o__Saccharimonadales;f__Saccharimonadaceae;g__TM7x;s__TM7x sp013333695	iPHoP-RF	93.70	None
LN_7A03_VL_382_NODE_225_length_18389_cov_48.734864	RS_GCF_013099195.1	d__Bacteria;p__Patescibacteria;c__Saccharimonadia;o__Saccharimonadales;f__Saccharimonadaceae;g__TM7x;s__TM7x sp013099195	iPHoP-RF	93.70	None
LN_7A03_VL_382_NODE_225_length_18389_cov_48.734864	RS_GCF_900555265.1	d__Bacteria;p__Patescibacteria;c__Saccharimonadia;o__Saccharimonadales;f__Saccharimonadaceae;g__TM7x;s__TM7x sp900555265	iPHoP-RF	93.70	None
LN_7A03_VL_382_NODE_225_length_18389_cov_48.734864	RS_GCF_900556885.1	d__Bacteria;p__Patescibacteria;c__Saccharimonadia;o__Saccharimonadales;f__Saccharimonadaceae;g__TM7x;s__TM7x sp900556885	iPHoP-RF	93.10	None
LN_7A03_VL_382_NODE_225_length_18389_cov_48.734864	RS_GCF_010202115.1	d__Bacteria;p__Patescibacteria;c__Saccharimonadia;o__Saccharimonadales;f__Saccharimonadaceae;g__TM7x;s__TM7x sp010202115	iPHoP-RF	92.80	None
LN_7A03_VL_382_NODE_225_length_18389_cov_48.734864	RS_GCF_010202465.1	d__Bacteria;p__Patescibacteria;c__Saccharimonadia;o__Saccharimonadales;f__Saccharimonadaceae;g__TM7x;s__TM7x sp010202465	iPHoP-RF	92.80	None
LN_7A03_VL_382_NODE_225_length_18389_cov_48.734864	RS_GCF_900556355.1	d__Bacteria;p__Patescibacteria;c__Saccharimonadia;o__Saccharimonadales;f__Saccharimonadaceae;g__TM7x;s__TM7x sp900556355	iPHoP-RF	91.40	blast;91.00
LN_7A03_VL_382_NODE_225_length_18389_cov_48.734864	3300006333_27	d__Bacteria;p__Patescibacteria;c__Saccharimonadia;o__Saccharimonadales;f__Saccharimonadaceae;g__TM7x;s__	iPHoP-RF	91.10	None
LN_7A03_VL_382_NODE_225_length_18389_cov_48.734864	RS_GCF_013100805.1	d__Bacteria;p__Patescibacteria;c__Saccharimonadia;o__Saccharimonadales;f__Saccharimonadaceae;g__TM7x;s__TM7x sp013100805	iPHoP-RF	90.50	None
LN_7A08_VL_387_NODE_861_length_11630_cov_10.241037	RS_GCF_900106845.1	d__Bacteria;p__Firmicutes_A;c__Clostridia;o__Peptostreptococcales;f__Peptostreptococcaceae;g__Romboutsia;s__Romboutsia timonensis	blast	95.80	iPHoP-RF;87.90
LN_7A08_VL_387_NODE_861_length_11630_cov_10.241037	RS_GCF_900015215.1	d__Bacteria;p__Firmicutes_A;c__Clostridia;o__Peptostreptococcales;f__Peptostreptococcaceae;g__Romboutsia;s__Romboutsia ilealis	iPHoP-RF	93.70	None
LN_7A08_VL_387_NODE_861_length_11630_cov_10.241037	RS_GCF_900129815.1	d__Bacteria;p__Firmicutes_A;c__Clostridia;o__Peptostreptococcales;f__Peptostreptococcaceae;g__Asaccharospora;s__Asaccharospora irregularis	blast	91.00	iPHoP-RF;73.00
LN_7B03_VL_391_NODE_3315_length_2589_cov_3.059984	GB_GCA_900557055.1	d__Bacteria;p__Firmicutes_A;c__Clostridia;o__Lachnospirales;f__Lachnospiraceae;g__Agathobacter;s__Agathobacter sp900557055	iPHoP-RF	94.40	None
LN_7B03_VL_391_NODE_3315_length_2589_cov_3.059984	GB_GCA_900552085.1	d__Bacteria;p__Firmicutes_A;c__Clostridia;o__Lachnospirales;f__Lachnospiraceae;g__Agathobacter;s__Agathobacter sp900552085	iPHoP-RF	93.70	None
LN_7B03_VL_391_NODE_3315_length_2589_cov_3.059984	RS_GCF_000225345.1	d__Bacteria;p__Firmicutes_A;c__Clostridia;o__Lachnospirales;f__Lachnospiraceae;g__Roseburia;s__Roseburia hominis	iPHoP-RF	93.40	None
LN_7B03_VL_391_NODE_3315_length_2589_cov_3.059984	GB_GCA_900550545.1	d__Bacteria;p__Firmicutes_A;c__Clostridia;o__Lachnospirales;f__Lachnospiraceae;g__Agathobacter;s__Agathobacter sp900550545	iPHoP-RF	93.10	None
LN_7B03_VL_391_NODE_3315_length_2589_cov_3.059984	GB_GCA_900549895.1	d__Bacteria;p__Firmicutes_A;c__Clostridia;o__Lachnospirales;f__Lachnospiraceae;g__Agathobacter;s__Agathobacter sp900549895	iPHoP-RF	92.80	None
LN_7B03_VL_391_NODE_3315_length_2589_cov_3.059984	GB_GCA_002474415.1	d__Bacteria;p__Firmicutes_A;c__Clostridia;o__Lachnospirales;f__Lachnospiraceae;g__Agathobacter;s__Agathobacter sp002474415	iPHoP-RF	92.40	None
LN_7B03_VL_391_NODE_3315_length_2589_cov_3.059984	GB_GCA_003483745.1	d__Bacteria;p__Firmicutes_A;c__Clostridia;o__Lachnospirales;f__Lachnospiraceae;g__Roseburia;s__Roseburia sp003483745	iPHoP-RF	91.10	None
LN_7B03_VL_391_NODE_3315_length_2589_cov_3.059984	GB_GCA_004562005.1	d__Bacteria;p__Firmicutes_A;c__Clostridia;o__Lachnospirales;f__Lachnospiraceae;g__Roseburia;s__Roseburia sp004562005	iPHoP-RF	91.10	None
LN_7B03_VL_391_NODE_3315_length_2589_cov_3.059984	GB_GCA_900552665.1	d__Bacteria;p__Firmicutes_A;c__Clostridia;o__Lachnospirales;f__Lachnospiraceae;g__Roseburia;s__Roseburia sp900552665	iPHoP-RF	90.80	None
LN_7B03_VL_391_NODE_3315_length_2589_cov_3.059984	RS_GCF_003470905.1	d__Bacteria;p__Firmicutes_A;c__Clostridia;o__Lachnospirales;f__Lachnospiraceae;g__Roseburia;s__Roseburia sp003470905	iPHoP-RF	90.80	None
LN_7B08_VL_396_NODE_1383_length_2903_cov_3.512640	RS_GCF_001076775.1	d__Bacteria;p__Firmicutes;c__Bacilli;o__Lactobacillales;f__Streptococcaceae;g__Streptococcus;s__Streptococcus pseudopneumoniae_G	blast	93.60	iPHoP-RF;81.40
LN_7B08_VL_396_NODE_1383_length_2903_cov_3.512640	RS_GCF_009496155.1	d__Bacteria;p__Firmicutes;c__Bacilli;o__Lactobacillales;f__Streptococcaceae;g__Streptococcus;s__Streptococcus mitis_BQ	blast	92.00	iPHoP-RF;83.60
LN_7B08_VL_396_NODE_1383_length_2903_cov_3.512640	RS_GCF_001457635.1	d__Bacteria;p__Firmicutes;c__Bacilli;o__Lactobacillales;f__Streptococcaceae;g__Streptococcus;s__Streptococcus pneumoniae	blast	91.90	iPHoP-RF;86.00
LN_7B08_VL_396_NODE_1383_length_2903_cov_3.512640	3300006980_1	d__Bacteria;p__Firmicutes;c__Bacilli;o__Lactobacillales;f__Streptococcaceae;g__Streptococcus;s__	blast	91.60	iPHoP-RF;88.20
LN_7B08_VL_396_NODE_1383_length_2903_cov_3.512640	RS_GCF_000148525.1	d__Bacteria;p__Firmicutes;c__Bacilli;o__Lactobacillales;f__Streptococcaceae;g__Streptococcus;s__Streptococcus mitis_H	blast	91.60	iPHoP-RF;88.20
LN_7B08_VL_396_NODE_1383_length_2903_cov_3.512640	RS_GCF_000722775.1	d__Bacteria;p__Firmicutes;c__Bacilli;o__Lactobacillales;f__Streptococcaceae;g__Streptococcus;s__Streptococcus mitis_AV	blast	91.60	iPHoP-RF;87.30
LN_7B08_VL_396_NODE_1383_length_2903_cov_3.512640	RS_GCF_001074975.1	d__Bacteria;p__Firmicutes;c__Bacilli;o__Lactobacillales;f__Streptococcaceae;g__Streptococcus;s__Streptococcus pseudopneumoniae_D	blast	91.60	iPHoP-RF;88.50
LN_7B08_VL_396_NODE_1383_length_2903_cov_3.512640	RS_GCF_001096185.1	d__Bacteria;p__Firmicutes;c__Bacilli;o__Lactobacillales;f__Streptococcaceae;g__Streptococcus;s__Streptococcus pneumoniae_B	blast	91.60	iPHoP-RF;80.00
LN_7B08_VL_396_NODE_1383_length_2903_cov_3.512640	RS_GCF_001113365.1	d__Bacteria;p__Firmicutes;c__Bacilli;o__Lactobacillales;f__Streptococcaceae;g__Streptococcus;s__Streptococcus pneumoniae_C	blast	91.60	iPHoP-RF;81.10
LN_7B08_VL_396_NODE_1383_length_2903_cov_3.512640	RS_GCF_001171885.1	d__Bacteria;p__Firmicutes;c__Bacilli;o__Lactobacillales;f__Streptococcaceae;g__Streptococcus;s__Streptococcus pneumoniae_A	blast	91.60	iPHoP-RF;85.70
LN_7B08_VL_396_NODE_1383_length_2903_cov_3.512640	RS_GCF_001347015.1	d__Bacteria;p__Firmicutes;c__Bacilli;o__Lactobacillales;f__Streptococcaceae;g__Streptococcus;s__Streptococcus pneumoniae_E	blast	91.60	iPHoP-RF;67.50
LN_7B08_VL_396_NODE_1383_length_2903_cov_3.512640	RS_GCF_001579035.1	d__Bacteria;p__Firmicutes;c__Bacilli;o__Lactobacillales;f__Streptococcaceae;g__Streptococcus;s__Streptococcus mitis_J	blast	91.60	iPHoP-RF;75.00
LN_7B08_VL_396_NODE_1383_length_2903_cov_3.512640	RS_GCF_001579045.1	d__Bacteria;p__Firmicutes;c__Bacilli;o__Lactobacillales;f__Streptococcaceae;g__Streptococcus;s__Streptococcus mitis_D	blast	91.60	iPHoP-RF;84.80
LN_7B08_VL_396_NODE_1383_length_2903_cov_3.512640	RS_GCF_002005545.1	d__Bacteria;p__Firmicutes;c__Bacilli;o__Lactobacillales;f__Streptococcaceae;g__Streptococcus;s__Streptococcus mitis_I	blast	91.60	iPHoP-RF;84.80
LN_7B08_VL_396_NODE_1383_length_2903_cov_3.512640	RS_GCF_009496165.1	d__Bacteria;p__Firmicutes;c__Bacilli;o__Lactobacillales;f__Streptococcaceae;g__Streptococcus;s__Streptococcus mitis_BM	blast	91.60	iPHoP-RF;86.70
LN_7B08_VL_396_NODE_1383_length_2903_cov_3.512640	RS_GCF_013277415.1	d__Bacteria;p__Firmicutes;c__Bacilli;o__Lactobacillales;f__Streptococcaceae;g__Streptococcus;s__Streptococcus sp013277415	blast	91.60	iPHoP-RF;82.80
LN_7B08_VL_396_NODE_1383_length_2903_cov_3.512640	RS_GCF_900411395.1	d__Bacteria;p__Firmicutes;c__Bacilli;o__Lactobacillales;f__Streptococcaceae;g__Streptococcus;s__Streptococcus mitis_BA	blast	91.60	iPHoP-RF;76.60
LN_7B08_VL_396_NODE_1383_length_2903_cov_3.512640	RS_GCF_002087075.1	d__Bacteria;p__Firmicutes;c__Bacilli;o__Lactobacillales;f__Streptococcaceae;g__Streptococcus;s__Streptococcus pseudopneumoniae	blast	91.10	iPHoP-RF;88.20
LN_7B08_VL_396_NODE_1383_length_2903_cov_3.512640	RS_GCF_001814775.1	d__Bacteria;p__Firmicutes;c__Bacilli;o__Lactobacillales;f__Streptococcaceae;g__Streptococcus;s__Streptococcus sp001814775	blast	90.30	iPHoP-RF;70.90
LN_7C01_VL_398_NODE_1195_length_7459_cov_12.953404	GB_GCA_900553485.1	d__Bacteria;p__Firmicutes_A;c__Clostridia;o__Peptostreptococcales;f__Peptostreptococcaceae;g__Intestinibacter;s__Intestinibacter sp900553485	blast	93.00	iPHoP-RF;68.40
LN_7C01_VL_398_NODE_1195_length_7459_cov_12.953404	RS_GCF_000154445.1	d__Bacteria;p__Firmicutes_A;c__Clostridia;o__Peptostreptococcales;f__Peptostreptococcaceae;g__Intestinibacter;s__Intestinibacter bartlettii	blast	91.50	iPHoP-RF;73.50
LN_7C01_VL_398_NODE_1975_length_4540_cov_3.140022	RS_GCF_000723465.1	d__Bacteria;p__Firmicutes_A;c__Clostridia;o__Oscillospirales;f__Ruminococcaceae;g__Ruminococcus_D;s__Ruminococcus_D bicirculans	blast	95.00	iPHoP-RF;88.50
LN_7C01_VL_398_NODE_1975_length_4540_cov_3.140022	RS_GCF_900109655.1	d__Bacteria;p__Firmicutes_A;c__Clostridia;o__Oscillospirales;f__Ruminococcaceae;g__Ruminococcus_D;s__Ruminococcus_D albus_B	blast	91.80	iPHoP-RF;63.80
LN_7C01_VL_398_NODE_1975_length_4540_cov_3.140022	GB_GCA_900539095.1	d__Bacteria;p__Firmicutes_A;c__Clostridia;o__Oscillospirales;f__Ruminococcaceae;g__Ruminococcus_D;s__Ruminococcus_D sp900539095	blast	91.60	iPHoP-RF;82.80
LN_7C01_VL_398_NODE_1975_length_4540_cov_3.140022	GB_GCA_902762735.1	d__Bacteria;p__Firmicutes_A;c__Clostridia;o__Oscillospirales;f__Ruminococcaceae;g__Ruminococcus_D;s__Ruminococcus_D sp902762735	blast	91.40	iPHoP-RF;66.00
LN_7C01_VL_398_NODE_1975_length_4540_cov_3.140022	GB_GCA_902788785.1	d__Bacteria;p__Firmicutes_A;c__Clostridia;o__Oscillospirales;f__Ruminococcaceae;g__Ruminococcus_D;s__Ruminococcus_D sp902788785	blast	90.90	iPHoP-RF;70.60
LN_7C01_VL_398_NODE_1975_length_4540_cov_3.140022	RS_GCF_000178155.2	d__Bacteria;p__Firmicutes_A;c__Clostridia;o__Oscillospirales;f__Ruminococcaceae;g__Ruminococcus_D;s__Ruminococcus_D albus_C	blast	90.70	iPHoP-RF;60.60
LN_7C01_VL_398_NODE_1975_length_4540_cov_3.140022	RS_GCF_900112155.1	d__Bacteria;p__Firmicutes_A;c__Clostridia;o__Oscillospirales;f__Ruminococcaceae;g__Ruminococcus_D;s__Ruminococcus_D albus_D	blast	90.60	iPHoP-RF;72.20
LN_7C04_VL_401_NODE_375_length_5725_cov_10.264374	RS_GCF_900167005.1	d__Bacteria;p__Firmicutes_A;c__Clostridia;o__Oscillospirales;f__Butyricicoccaceae;g__Butyricicoccus;s__Butyricicoccus pullicaecorum	blast	91.50	None
LN_7C06_VL_403_NODE_50_length_33686_cov_30.050251	RS_GCF_002959775.1	d__Bacteria;p__Firmicutes_C;c__Negativicutes;o__Veillonellales;f__Veillonellaceae;g__Veillonella;s__Veillonella rogosae	CRISPR	98.70	iPHoP-RF;84.50
LN_7C06_VL_403_NODE_50_length_33686_cov_30.050251	3300029201_15	d__Bacteria;p__Firmicutes_C;c__Negativicutes;o__Veillonellales;f__Veillonellaceae;g__Veillonella;s__	CRISPR	98.60	iPHoP-RF;84.20
LN_7C06_VL_403_NODE_50_length_33686_cov_30.050251	RS_GCF_902810435.1	d__Bacteria;p__Firmicutes_C;c__Negativicutes;o__Veillonellales;f__Veillonellaceae;g__Veillonella;s__Veillonella parvula_A	CRISPR	98.40	blast;95.60 iPHoP-RF;83.30
LN_7C06_VL_403_NODE_50_length_33686_cov_30.050251	RS_GCF_002959915.1	d__Bacteria;p__Firmicutes_C;c__Negativicutes;o__Veillonellales;f__Veillonellaceae;g__Veillonella;s__Veillonella atypica	CRISPR	97.00	blast;89.30 iPHoP-RF;83.60
LN_7C06_VL_403_NODE_50_length_33686_cov_30.050251	RS_GCF_001078375.1	d__Bacteria;p__Firmicutes_C;c__Negativicutes;o__Veillonellales;f__Veillonellaceae;g__Veillonella;s__Veillonella tobetsuensis	CRISPR	96.40	iPHoP-RF;79.00
LN_7D03_VL_409_NODE_2613_length_4157_cov_6.803023	GB_GCA_000432135.1	d__Bacteria;p__Firmicutes_A;c__Clostridia;o__Oscillospirales;f__Oscillospiraceae;g__CAG-170;s__CAG-170 sp000432135	blast	94.20	iPHoP-RF;70.00
LN_7D03_VL_409_NODE_2613_length_4157_cov_6.803023	GB_GCA_900556635.1	d__Bacteria;p__Firmicutes_A;c__Clostridia;o__Oscillospirales;f__Oscillospiraceae;g__CAG-170;s__CAG-170 sp900556635	blast	93.90	iPHoP-RF;60.90
LN_7D03_VL_409_NODE_2613_length_4157_cov_6.803023	GB_GCA_900545925.1	d__Bacteria;p__Firmicutes_A;c__Clostridia;o__Oscillospirales;f__Oscillospiraceae;g__CAG-170;s__CAG-170 sp900545925	blast	93.60	iPHoP-RF;61.10
LN_7D03_VL_409_NODE_2613_length_4157_cov_6.803023	GB_GCA_900751035.1	d__Bacteria;p__Firmicutes_A;c__Clostridia;o__Oscillospirales;f__Oscillospiraceae;g__CAG-170;s__CAG-170 sp900751035	blast	92.40	iPHoP-RF;58.40
LN_7D03_VL_409_NODE_2613_length_4157_cov_6.803023	GB_GCA_900549635.1	d__Bacteria;p__Firmicutes_A;c__Clostridia;o__Oscillospirales;f__Oscillospiraceae;g__CAG-170;s__CAG-170 sp900549635	blast	90.40	iPHoP-RF;82.50
LN_7D03_VL_409_NODE_2613_length_4157_cov_6.803023	GB_GCA_000436735.1	d__Bacteria;p__Firmicutes_A;c__Clostridia;o__Oscillospirales;f__Oscillospiraceae;g__CAG-170;s__CAG-170 sp000436735	blast	90.30	None
LN_7D03_VL_409_NODE_2613_length_4157_cov_6.803023	GB_GCA_003516765.1	d__Bacteria;p__Firmicutes_A;c__Clostridia;o__Oscillospirales;f__Oscillospiraceae;g__CAG-170;s__CAG-170 sp003516765	blast	90.20	iPHoP-RF;74.10
LN_7D03_VL_409_NODE_3678_length_3270_cov_4.383204	3300029583_30	d__Bacteria;p__Firmicutes_A;c__Clostridia;o__Oscillospirales;f__Oscillospiraceae;g__CAG-170;s__	blast	94.80	iPHoP-RF;73.90
LN_7D03_VL_409_NODE_3678_length_3270_cov_4.383204	GB_GCA_900545925.1	d__Bacteria;p__Firmicutes_A;c__Clostridia;o__Oscillospirales;f__Oscillospiraceae;g__CAG-170;s__CAG-170 sp900545925	blast	93.50	iPHoP-RF;81.40
LN_7D03_VL_409_NODE_3678_length_3270_cov_4.383204	GB_GCA_000432135.1	d__Bacteria;p__Firmicutes_A;c__Clostridia;o__Oscillospirales;f__Oscillospiraceae;g__CAG-170;s__CAG-170 sp000432135	blast	92.90	iPHoP-RF;64.50
LN_7D03_VL_409_NODE_3678_length_3270_cov_4.383204	GB_GCA_900556635.1	d__Bacteria;p__Firmicutes_A;c__Clostridia;o__Oscillospirales;f__Oscillospiraceae;g__CAG-170;s__CAG-170 sp900556635	blast	92.60	iPHoP-RF;79.80
LN_7D03_VL_409_NODE_3678_length_3270_cov_4.383204	GB_GCA_002404795.1	d__Bacteria;p__Firmicutes_A;c__Clostridia;o__Oscillospirales;f__Oscillospiraceae;g__CAG-170;s__CAG-170 sp002404795	blast	92.40	iPHoP-RF;61.40
LN_7D03_VL_409_NODE_3678_length_3270_cov_4.383204	GB_GCA_900751035.1	d__Bacteria;p__Firmicutes_A;c__Clostridia;o__Oscillospirales;f__Oscillospiraceae;g__CAG-170;s__CAG-170 sp900751035	blast	91.90	iPHoP-RF;64.00
LN_7D03_VL_409_NODE_3678_length_3270_cov_4.383204	GB_GCA_002298695.1	d__Bacteria;p__Firmicutes_A;c__Clostridia;o__Oscillospirales;f__Oscillospiraceae;g__CAG-170;s__CAG-170 sp002298695	blast	90.30	iPHoP-RF;57.60
LN_7D03_VL_409_NODE_8_length_84349_cov_15.058937	RS_GCF_000154465.1	d__Bacteria;p__Bacteroidota;c__Bacteroidia;o__Bacteroidales;f__Rikenellaceae;g__Alistipes;s__Alistipes putredinis	blast	96.90	iPHoP-RF;80.30
LN_7D03_VL_409_NODE_8_length_84349_cov_15.058937	RS_GCF_000210575.1	d__Bacteria;p__Bacteroidota;c__Bacteroidia;o__Bacteroidales;f__Rikenellaceae;g__Alistipes;s__Alistipes shahii	blast	90.30	iPHoP-RF;84.20
LN_7D03_VL_409_NODE_8_length_84349_cov_15.058937	GB_GCA_900760675.1	d__Bacteria;p__Bacteroidota;c__Bacteroidia;o__Bacteroidales;f__Rikenellaceae;g__Alistipes;s__Alistipes sp900760675	iPHoP-RF	90.10	None
LN_7D06_VL_412_NODE_10280_length_3109_cov_22.821873	RS_GCF_000020605.1	d__Bacteria;p__Firmicutes_A;c__Clostridia;o__Lachnospirales;f__Lachnospiraceae;g__Agathobacter;s__Agathobacter rectalis	blast	93.40	iPHoP-RF;73.50
LN_7D06_VL_412_NODE_3345_length_8666_cov_5.641970	RS_GCF_000190535.1	d__Bacteria;p__Bacteroidota;c__Bacteroidia;o__Bacteroidales;f__Marinifilaceae;g__Odoribacter;s__Odoribacter splanchnicus	blast	96.80	iPHoP-RF;69.10
LN_7D06_VL_412_NODE_3354_length_8642_cov_13.127169	RS_GCF_003324125.1	d__Bacteria;p__Firmicutes_A;c__Clostridia;o__Oscillospirales;f__Ruminococcaceae;g__Gemmiger;s__Gemmiger qucibialis	blast	96.70	iPHoP-RF;64.00
LN_7D06_VL_412_NODE_3354_length_8642_cov_13.127169	RS_GCF_900167555.1	d__Bacteria;p__Firmicutes_A;c__Clostridia;o__Oscillospirales;f__Ruminococcaceae;g__Gemmiger;s__Gemmiger formicilis	blast	96.20	None
LN_7D06_VL_412_NODE_3354_length_8642_cov_13.127169	GB_GCA_900540595.1	d__Bacteria;p__Firmicutes_A;c__Clostridia;o__Oscillospirales;f__Ruminococcaceae;g__Gemmiger;s__Gemmiger sp900540595	blast	90.70	None
LN_7D06_VL_412_NODE_3354_length_8642_cov_13.127169	GB_GCA_900540775.1	d__Bacteria;p__Firmicutes_A;c__Clostridia;o__Oscillospirales;f__Ruminococcaceae;g__Gemmiger;s__Gemmiger sp900540775	blast	90.40	None
LN_7D06_VL_412_NODE_4173_length_7227_cov_6.920524	RS_GCF_000190535.1	d__Bacteria;p__Bacteroidota;c__Bacteroidia;o__Bacteroidales;f__Marinifilaceae;g__Odoribacter;s__Odoribacter splanchnicus	blast	96.00	iPHoP-RF;78.30
LN_7D06_VL_412_NODE_547_length_29279_cov_19.101321	GB_GCA_900554705.1	d__Bacteria;p__Firmicutes_A;c__Clostridia;o__Oscillospirales;f__Oscillospiraceae;g__CAG-110;s__CAG-110 sp900554705	blast	92.90	None
LN_7D06_VL_412_NODE_547_length_29279_cov_19.101321	GB_GCA_002404795.1	d__Bacteria;p__Firmicutes_A;c__Clostridia;o__Oscillospirales;f__Oscillospiraceae;g__CAG-170;s__CAG-170 sp002404795	blast	90.20	iPHoP-RF;90.10
LN_7D06_VL_412_NODE_6801_length_4632_cov_5.098099	RS_GCF_003096415.1	d__Bacteria;p__Verrucomicrobiota;c__Lentisphaeria;o__Victivallales;f__Victivallaceae;g__Victivallis;s__Victivallis vadensis	blast	93.10	iPHoP-RF;51.50
LN_7D06_VL_412_NODE_8603_length_3692_cov_6.420401	RS_GCF_009183815.1	d__Bacteria;p__Proteobacteria;c__Gammaproteobacteria;o__Burkholderiales;f__Burkholderiaceae;g__Sutterella;s__Sutterella seckii_A	blast	92.70	CRISPR;82.00 iPHoP-RF;62.50
LN_7D06_VL_412_NODE_9856_length_3232_cov_3.803903	RS_GCF_003024715.1	d__Bacteria;p__Firmicutes_A;c__Clostridia;o__Lachnospirales;f__Lachnospiraceae;g__Clostridium_Q;s__Clostridium_Q sp003024715	blast	95.60	iPHoP-RF;78.30
LN_7D07_VL_413_NODE_1333_length_11055_cov_12.723000	GB_GCA_900548385.1	d__Bacteria;p__Verrucomicrobiota;c__Lentisphaeria;o__Victivallales;f__UBA1829;g__UBA1829;s__UBA1829 sp900548385	blast	92.10	iPHoP-RF;65.60
LN_7D07_VL_413_NODE_1333_length_11055_cov_12.723000	GB_GCA_900550905.1	d__Bacteria;p__Verrucomicrobiota;c__Lentisphaeria;o__Victivallales;f__Victivallaceae;g__Victivallis;s__Victivallis sp900550905	blast	91.90	iPHoP-RF;66.30
LN_7D07_VL_413_NODE_1583_length_9732_cov_4.900692	RS_GCF_014297375.1	d__Bacteria;p__Firmicutes_A;c__Clostridia;o__Oscillospirales;f__Oscillospiraceae;g__Dysosmobacter;s__Dysosmobacter sp014297375	blast	92.90	iPHoP-RF;71.70
LN_7D07_VL_413_NODE_2500_length_6735_cov_7.805988	GB_GCA_000432435.1	d__Bacteria;p__Firmicutes_A;c__Clostridia;o__Oscillospirales;f__Acutalibacteraceae;g__CAG-180;s__CAG-180 sp000432435	blast	94.50	iPHoP-RF;68.00
LN_7D07_VL_413_NODE_2500_length_6735_cov_7.805988	GB_GCA_002437245.1	d__Bacteria;p__Firmicutes_A;c__Clostridia;o__Oscillospirales;f__Acutalibacteraceae;g__CAG-180;s__CAG-180 sp002437245	blast	91.50	iPHoP-RF;68.40
LN_7D07_VL_413_NODE_2500_length_6735_cov_7.805988	3300029604_29	d__Bacteria;p__Firmicutes_A;c__Clostridia;o__Oscillospirales;f__Acutalibacteraceae;g__CAG-180;s__	blast	90.00	iPHoP-RF;52.00
LN_7D07_VL_413_NODE_2822_length_6077_cov_6.339422	RS_GCF_009183815.1	d__Bacteria;p__Proteobacteria;c__Gammaproteobacteria;o__Burkholderiales;f__Burkholderiaceae;g__Sutterella;s__Sutterella seckii_A	blast	93.90	None
LN_7D07_VL_413_NODE_2822_length_6077_cov_6.339422	RS_GCF_006337085.1	d__Bacteria;p__Proteobacteria;c__Gammaproteobacteria;o__Burkholderiales;f__Burkholderiaceae;g__Sutterella;s__Sutterella faecalis	blast	92.10	None
LN_7D07_VL_413_NODE_3491_length_5110_cov_5.082690	GB_GCA_900556625.1	d__Bacteria;p__Bacteroidota;c__Bacteroidia;o__Bacteroidales;f__Bacteroidaceae;g__Bacteroides;s__Bacteroides sp900556625	iPHoP-RF	97.10	None
LN_7D07_VL_413_NODE_3491_length_5110_cov_5.082690	RS_GCF_000613385.1	d__Bacteria;p__Bacteroidota;c__Bacteroidia;o__Bacteroidales;f__Bacteroidaceae;g__Bacteroides;s__Bacteroides acidifaciens	iPHoP-RF	97.10	blast;90.20
LN_7D07_VL_413_NODE_3491_length_5110_cov_5.082690	RS_GCF_014334015.1	d__Bacteria;p__Bacteroidota;c__Bacteroidia;o__Bacteroidales;f__Bacteroidaceae;g__Bacteroides;s__Bacteroides sp003463205	iPHoP-RF	97.10	blast;91.60
LN_7D07_VL_413_NODE_3491_length_5110_cov_5.082690	RS_GCF_001314995.1	d__Bacteria;p__Bacteroidota;c__Bacteroidia;o__Bacteroidales;f__Bacteroidaceae;g__Bacteroides;s__Bacteroides ovatus	iPHoP-RF	96.70	blast;91.50
LN_7D07_VL_413_NODE_3491_length_5110_cov_5.082690	RS_GCF_009193295.2	d__Bacteria;p__Bacteroidota;c__Bacteroidia;o__Bacteroidales;f__Bacteroidaceae;g__Bacteroides;s__Bacteroides sp007097645	iPHoP-RF	96.70	blast;91.30
LN_7D07_VL_413_NODE_3491_length_5110_cov_5.082690	RS_GCF_903181435.1	d__Bacteria;p__Bacteroidota;c__Bacteroidia;o__Bacteroidales;f__Bacteroidaceae;g__Bacteroides;s__Bacteroides acidifaciens_A	iPHoP-RF	96.70	blast;92.60
LN_7D07_VL_413_NODE_3491_length_5110_cov_5.082690	GB_GCA_000210075.1	d__Bacteria;p__Bacteroidota;c__Bacteroidia;o__Bacteroidales;f__Bacteroidaceae;g__Bacteroides;s__Bacteroides xylanisolvens	iPHoP-RF	96.10	blast;91.70
LN_7D07_VL_413_NODE_3491_length_5110_cov_5.082690	RS_GCF_001688725.2	d__Bacteria;p__Bacteroidota;c__Bacteroidia;o__Bacteroidales;f__Bacteroidaceae;g__Bacteroides;s__Bacteroides caecimuris	iPHoP-RF	96.10	blast;91.10
LN_7D07_VL_413_NODE_3491_length_5110_cov_5.082690	RS_GCF_902362375.1	d__Bacteria;p__Bacteroidota;c__Bacteroidia;o__Bacteroidales;f__Bacteroidaceae;g__Bacteroides;s__Bacteroides sp902362375	iPHoP-RF	96.10	blast;91.60
LN_7D07_VL_413_NODE_3491_length_5110_cov_5.082690	RS_GCF_002222615.2	d__Bacteria;p__Bacteroidota;c__Bacteroidia;o__Bacteroidales;f__Bacteroidaceae;g__Bacteroides;s__Bacteroides caccae	iPHoP-RF	95.40	blast;85.00
LN_7D07_VL_413_NODE_3491_length_5110_cov_5.082690	RS_GCF_900130125.1	d__Bacteria;p__Bacteroidota;c__Bacteroidia;o__Bacteroidales;f__Bacteroidaceae;g__Bacteroides;s__Bacteroides congonensis	iPHoP-RF	95.40	blast;86.00
LN_7D07_VL_413_NODE_3491_length_5110_cov_5.082690	GB_GCA_900761785.1	d__Bacteria;p__Bacteroidota;c__Bacteroidia;o__Bacteroidales;f__Bacteroidaceae;g__Bacteroides;s__Bacteroides sp900761785	iPHoP-RF	95.10	blast;85.80
LN_7D07_VL_413_NODE_3491_length_5110_cov_5.082690	RS_GCF_000156195.1	d__Bacteria;p__Bacteroidota;c__Bacteroidia;o__Bacteroidales;f__Bacteroidaceae;g__Bacteroides;s__Bacteroides finegoldii	iPHoP-RF	94.10	blast;85.70
LN_7D07_VL_413_NODE_3491_length_5110_cov_5.082690	RS_GCF_009193325.2	d__Bacteria;p__Bacteroidota;c__Bacteroidia;o__Bacteroidales;f__Bacteroidaceae;g__Bacteroides;s__Bacteroides sp900066265	iPHoP-RF	94.10	blast;86.80
LN_7D07_VL_413_NODE_3491_length_5110_cov_5.082690	RS_GCF_012113595.1	d__Bacteria;p__Bacteroidota;c__Bacteroidia;o__Bacteroidales;f__Bacteroidaceae;g__Bacteroides;s__Bacteroides sp012113595	iPHoP-RF	93.10	blast;86.10
LN_7D07_VL_413_NODE_458_length_21402_cov_7.064459	RS_GCF_006337085.1	d__Bacteria;p__Proteobacteria;c__Gammaproteobacteria;o__Burkholderiales;f__Burkholderiaceae;g__Sutterella;s__Sutterella faecalis	blast	91.80	iPHoP-RF;54.90
LN_7D07_VL_413_NODE_458_length_21402_cov_7.064459	RS_GCF_009183815.1	d__Bacteria;p__Proteobacteria;c__Gammaproteobacteria;o__Burkholderiales;f__Burkholderiaceae;g__Sutterella;s__Sutterella seckii_A	blast	91.10	iPHoP-RF;54.60
LN_7D07_VL_413_NODE_458_length_21402_cov_7.064459	RS_GCF_000297775.1	d__Bacteria;p__Proteobacteria;c__Gammaproteobacteria;o__Burkholderiales;f__Burkholderiaceae;g__Sutterella;s__Sutterella wadsworthensis_A	blast	90.60	None
LN_7D07_VL_413_NODE_458_length_21402_cov_7.064459	RS_GCF_003315195.1	d__Bacteria;p__Proteobacteria;c__Gammaproteobacteria;o__Burkholderiales;f__Burkholderiaceae;g__Sutterella;s__Sutterella wadsworthensis	blast	90.10	iPHoP-RF;53.00
LN_7D07_VL_413_NODE_4838_length_3902_cov_10.591890	RS_GCF_002549755.1	d__Bacteria;p__Firmicutes_A;c__Clostridia;o__Oscillospirales;f__Ruminococcaceae;g__Faecalibacterium;s__Faecalibacterium prausnitzii_D	blast	92.60	iPHoP-RF;82.50
LN_7D07_VL_413_NODE_4838_length_3902_cov_10.591890	RS_GCF_003324185.1	d__Bacteria;p__Firmicutes_A;c__Clostridia;o__Oscillospirales;f__Ruminococcaceae;g__Faecalibacterium;s__Faecalibacterium prausnitzii	blast	90.40	iPHoP-RF;69.50
LN_7D07_VL_413_NODE_4838_length_3902_cov_10.591890	GB_GCA_900758465.1	d__Bacteria;p__Firmicutes_A;c__Clostridia;o__Oscillospirales;f__Ruminococcaceae;g__Faecalibacterium;s__Faecalibacterium sp900758465	blast	90.10	iPHoP-RF;81.40
LN_7D08_VL_414_NODE_1636_length_6626_cov_5.938670	RS_GCF_000374505.1	d__Bacteria;p__Bacteroidota;c__Bacteroidia;o__Bacteroidales;f__Rikenellaceae;g__Alistipes;s__Alistipes onderdonkii	blast	95.80	iPHoP-RF;58.70
LN_7D08_VL_414_NODE_1636_length_6626_cov_5.938670	GB_GCA_000434235.1	d__Bacteria;p__Bacteroidota;c__Bacteroidia;o__Bacteroidales;f__Rikenellaceae;g__Alistipes;s__Alistipes sp000434235	blast	95.00	iPHoP-RF;82.20
LN_7D08_VL_414_NODE_1636_length_6626_cov_5.938670	RS_GCF_000265365.1	d__Bacteria;p__Bacteroidota;c__Bacteroidia;o__Bacteroidales;f__Rikenellaceae;g__Alistipes;s__Alistipes finegoldii	blast	92.80	iPHoP-RF;59.20
LN_7D08_VL_414_NODE_1636_length_6626_cov_5.938670	RS_GCF_006542685.1	d__Bacteria;p__Bacteroidota;c__Bacteroidia;o__Bacteroidales;f__Rikenellaceae;g__Alistipes;s__Alistipes dispar	blast	91.30	iPHoP-RF;79.30
LN_7D08_VL_414_NODE_1636_length_6626_cov_5.938670	GB_GCA_900544265.1	d__Bacteria;p__Bacteroidota;c__Bacteroidia;o__Bacteroidales;f__Rikenellaceae;g__Alistipes;s__Alistipes sp900544265	blast	90.60	iPHoP-RF;57.90
LN_7D08_VL_414_NODE_4392_length_3017_cov_8.799460	GB_GCA_900546745.1	d__Bacteria;p__Firmicutes;c__Bacilli;o__RF39;f__UBA660;g__UBA5026;s__UBA5026 sp900546745	blast	92.40	None
LN_7D08_VL_414_NODE_773_length_11022_cov_9.200784	RS_GCF_000210575.1	d__Bacteria;p__Bacteroidota;c__Bacteroidia;o__Bacteroidales;f__Rikenellaceae;g__Alistipes;s__Alistipes shahii	blast	96.80	iPHoP-RF;64.50
LN_7D08_VL_414_NODE_773_length_11022_cov_9.200784	RS_GCF_000265365.1	d__Bacteria;p__Bacteroidota;c__Bacteroidia;o__Bacteroidales;f__Rikenellaceae;g__Alistipes;s__Alistipes finegoldii	blast	96.80	iPHoP-RF;85.10
LN_7D08_VL_414_NODE_773_length_11022_cov_9.200784	RS_GCF_000374505.1	d__Bacteria;p__Bacteroidota;c__Bacteroidia;o__Bacteroidales;f__Rikenellaceae;g__Alistipes;s__Alistipes onderdonkii	blast	96.70	iPHoP-RF;95.10
LN_7D08_VL_414_NODE_773_length_11022_cov_9.200784	RS_GCF_000312145.1	d__Bacteria;p__Bacteroidota;c__Bacteroidia;o__Bacteroidales;f__Rikenellaceae;g__Alistipes;s__Alistipes senegalensis	blast	95.30	iPHoP-RF;69.10
LN_7D08_VL_414_NODE_773_length_11022_cov_9.200784	GB_GCA_900549305.1	d__Bacteria;p__Bacteroidota;c__Bacteroidia;o__Bacteroidales;f__Rikenellaceae;g__Alistipes;s__Alistipes sp900549305	blast	92.50	iPHoP-RF;76.40
LN_7D08_VL_414_NODE_773_length_11022_cov_9.200784	GB_GCA_001941065.1	d__Bacteria;p__Bacteroidota;c__Bacteroidia;o__Bacteroidales;f__Rikenellaceae;g__Alistipes;s__Alistipes sp001941065	blast	91.00	iPHoP-RF;83.60
LN_7D08_VL_414_NODE_773_length_11022_cov_9.200784	GB_GCA_902388705.1	d__Bacteria;p__Bacteroidota;c__Bacteroidia;o__Bacteroidales;f__Rikenellaceae;g__Alistipes;s__Alistipes sp902388705	blast	91.00	iPHoP-RF;73.70
LN_7D08_VL_414_NODE_773_length_11022_cov_9.200784	RS_GCF_900107675.1	d__Bacteria;p__Bacteroidota;c__Bacteroidia;o__Bacteroidales;f__Rikenellaceae;g__Alistipes;s__Alistipes timonensis	blast	91.00	iPHoP-RF;76.60
LN_7D08_VL_414_NODE_773_length_11022_cov_9.200784	RS_GCF_900083545.1	d__Bacteria;p__Bacteroidota;c__Bacteroidia;o__Bacteroidales;f__Rikenellaceae;g__Alistipes;s__Alistipes provencensis	blast	90.70	iPHoP-RF;78.00
LN_7E02_VL_417_NODE_417_length_1867_cov_4.314018	RS_GCF_900104635.1	d__Bacteria;p__Firmicutes_A;c__Clostridia;o__Lachnospirales;f__Lachnospiraceae;g__Faecalimonas;s__Faecalimonas phoceensis	blast	91.10	iPHoP-RF;54.40
LN_7E03_VL_418_NODE_2297_length_4407_cov_5.749540	GB_GCA_900546245.1	d__Bacteria;p__Firmicutes;c__Bacilli;o__RF39;f__UBA660;g__CAG-433;s__CAG-433 sp900546245	blast	93.40	None
LN_7E03_VL_418_NODE_2297_length_4407_cov_5.749540	GB_GCA_000433675.1	d__Bacteria;p__Firmicutes;c__Bacilli;o__RF39;f__UBA660;g__CAG-433;s__CAG-433 sp000433675	blast	92.00	None
LN_7E03_VL_418_NODE_828_length_8337_cov_22.277107	GB_GCA_001602885.1	d__Bacteria;p__Bacteroidota;c__Bacteroidia;o__Bacteroidales;f__UBA932;g__RC9;s__RC9 sp001602885	iPHoP-RF	94.40	blast;93.40
LN_7E03_VL_418_NODE_828_length_8337_cov_22.277107	GB_GCA_902762435.1	d__Bacteria;p__Bacteroidota;c__Bacteroidia;o__Bacteroidales;f__UBA932;g__RC9;s__RC9 sp902762435	iPHoP-RF	94.10	blast;90.20
LN_7E03_VL_418_NODE_828_length_8337_cov_22.277107	RS_GCF_900167895.1	d__Bacteria;p__Bacteroidota;c__Bacteroidia;o__Bacteroidales;f__UBA932;g__RC9;s__RC9 sp900167895	iPHoP-RF	94.10	blast;92.90
LN_7E03_VL_418_NODE_828_length_8337_cov_22.277107	GB_GCA_900541925.1	d__Bacteria;p__Bacteroidota;c__Bacteroidia;o__Bacteroidales;f__UBA932;g__RC9;s__RC9 sp900541925	blast	93.20	iPHoP-RF;80.00
LN_7E03_VL_418_NODE_828_length_8337_cov_22.277107	GB_GCA_900319975.1	d__Bacteria;p__Bacteroidota;c__Bacteroidia;o__Bacteroidales;f__UBA932;g__RC9;s__RC9 sp900319975	blast	92.50	iPHoP-RF;92.40
LN_7E03_VL_418_NODE_828_length_8337_cov_22.277107	GB_GCA_902768985.1	d__Bacteria;p__Bacteroidota;c__Bacteroidia;o__Bacteroidales;f__UBA932;g__RC9;s__RC9 sp902768985	iPHoP-RF	92.40	blast;91.90
LN_7E03_VL_418_NODE_828_length_8337_cov_22.277107	GB_GCA_002438805.1	d__Bacteria;p__Bacteroidota;c__Bacteroidia;o__Bacteroidales;f__UBA932;g__RC9;s__RC9 sp002438805	blast	91.70	iPHoP-RF;84.20
LN_7E03_VL_418_NODE_828_length_8337_cov_22.277107	GB_GCA_902780175.1	d__Bacteria;p__Bacteroidota;c__Bacteroidia;o__Bacteroidales;f__UBA932;g__RC9;s__RC9 sp902780175	blast	90.90	iPHoP-RF;81.90
LN_7E03_VL_418_NODE_828_length_8337_cov_22.277107	GB_GCA_902789245.1	d__Bacteria;p__Bacteroidota;c__Bacteroidia;o__Bacteroidales;f__UBA932;g__RC9;s__RC9 sp902789245	blast	90.80	iPHoP-RF;82.80
LN_7E03_VL_418_NODE_916_length_7828_cov_13.792873	RS_GCF_002834235.1	d__Bacteria;p__Firmicutes_A;c__Clostridia;o__Oscillospirales;f__Acutalibacteraceae;g__Ruminococcus_E;s__Ruminococcus_E bromii_B	blast	96.10	iPHoP-RF;89.50
LN_7E03_VL_418_NODE_916_length_7828_cov_13.792873	RS_GCF_002834225.1	d__Bacteria;p__Firmicutes_A;c__Clostridia;o__Oscillospirales;f__Acutalibacteraceae;g__Ruminococcus_E;s__Ruminococcus_E bromii	blast	93.20	iPHoP-RF;91.10
LN_7E03_VL_418_NODE_916_length_7828_cov_13.792873	GB_GCA_902766775.1	d__Bacteria;p__Firmicutes_A;c__Clostridia;o__Oscillospirales;f__Acutalibacteraceae;g__Ruminococcus_E;s__Ruminococcus_E sp902766775	blast	92.90	iPHoP-RF;90.50
LN_7E03_VL_418_NODE_916_length_7828_cov_13.792873	GB_GCA_902771755.1	d__Bacteria;p__Firmicutes_A;c__Clostridia;o__Oscillospirales;f__Acutalibacteraceae;g__Ruminococcus_E;s__Ruminococcus_E sp902771755	iPHoP-RF	91.10	None
LN_7E04_VL_419_NODE_145_length_17147_cov_13.693775	GB_GCA_900557035.1	d__Bacteria;p__Bacteroidota;c__Bacteroidia;o__Bacteroidales;f__Bacteroidaceae;g__Prevotella;s__Prevotella sp900557035	blast	96.90	iPHoP-RF;72.40
LN_7E04_VL_419_NODE_145_length_17147_cov_13.693775	RS_GCF_000157935.1	d__Bacteria;p__Bacteroidota;c__Bacteroidia;o__Bacteroidales;f__Bacteroidaceae;g__Prevotella;s__Prevotella copri	blast	96.90	iPHoP-RF;70.00
LN_7E04_VL_419_NODE_145_length_17147_cov_13.693775	RS_GCF_002224675.1	d__Bacteria;p__Bacteroidota;c__Bacteroidia;o__Bacteroidales;f__Bacteroidaceae;g__Prevotella;s__Prevotella copri_A	blast	96.90	iPHoP-RF;75.40
LN_7E04_VL_419_NODE_145_length_17147_cov_13.693775	RS_GCF_902167755.1	d__Bacteria;p__Bacteroidota;c__Bacteroidia;o__Bacteroidales;f__Bacteroidaceae;g__Prevotella;s__Prevotella sp900557255	blast	96.90	iPHoP-RF;70.40
LN_7E04_VL_419_NODE_145_length_17147_cov_13.693775	GB_GCA_900544825.1	d__Bacteria;p__Bacteroidota;c__Bacteroidia;o__Bacteroidales;f__Bacteroidaceae;g__Prevotella;s__Prevotella sp900544825	blast	96.80	iPHoP-RF;74.30
LN_7E04_VL_419_NODE_145_length_17147_cov_13.693775	GB_GCA_900551275.1	d__Bacteria;p__Bacteroidota;c__Bacteroidia;o__Bacteroidales;f__Bacteroidaceae;g__Prevotella;s__Prevotella sp900551275	blast	96.80	iPHoP-RF;70.20
LN_7E04_VL_419_NODE_145_length_17147_cov_13.693775	RS_GCF_009495355.1	d__Bacteria;p__Bacteroidota;c__Bacteroidia;o__Bacteroidales;f__Bacteroidaceae;g__Prevotella;s__Prevotella sp900313215	blast	91.60	iPHoP-RF;55.40
LN_7E04_VL_419_NODE_280_length_11531_cov_12.835483	RS_GCF_009495355.1	d__Bacteria;p__Bacteroidota;c__Bacteroidia;o__Bacteroidales;f__Bacteroidaceae;g__Prevotella;s__Prevotella sp900313215	blast	91.10	iPHoP-RF;50.20
LN_7E04_VL_419_NODE_37_length_41302_cov_919.407399	GB_GCA_004562005.1	d__Bacteria;p__Firmicutes_A;c__Clostridia;o__Lachnospirales;f__Lachnospiraceae;g__Roseburia;s__Roseburia sp004562005	CRISPR	99.50	iPHoP-RF;95.10 blast;93.80
LN_7E04_VL_419_NODE_37_length_41302_cov_919.407399	RS_GCF_000174195.1	d__Bacteria;p__Firmicutes_A;c__Clostridia;o__Lachnospirales;f__Lachnospiraceae;g__Roseburia;s__Roseburia inulinivorans	CRISPR	99.50	iPHoP-RF;95.40 blast;93.60
LN_7E04_VL_419_NODE_37_length_41302_cov_919.407399	GB_GCA_900552665.1	d__Bacteria;p__Firmicutes_A;c__Clostridia;o__Lachnospirales;f__Lachnospiraceae;g__Roseburia;s__Roseburia sp900552665	CRISPR	99.40	iPHoP-RF;93.70 blast;92.30
LN_7E04_VL_419_NODE_37_length_41302_cov_919.407399	GB_GCA_900550545.1	d__Bacteria;p__Firmicutes_A;c__Clostridia;o__Lachnospirales;f__Lachnospiraceae;g__Agathobacter;s__Agathobacter sp900550545	CRISPR	99.30	iPHoP-RF;92.80
LN_7E04_VL_419_NODE_37_length_41302_cov_919.407399	RS_GCF_003470905.1	d__Bacteria;p__Firmicutes_A;c__Clostridia;o__Lachnospirales;f__Lachnospiraceae;g__Roseburia;s__Roseburia sp003470905	CRISPR	99.20	iPHoP-RF;87.90
LN_7E04_VL_419_NODE_37_length_41302_cov_919.407399	RS_GCF_001406815.1	d__Bacteria;p__Firmicutes_A;c__Clostridia;o__Lachnospirales;f__Lachnospiraceae;g__Agathobacter;s__Agathobacter faecis	CRISPR	99.10	iPHoP-RF;95.40
LN_7E04_VL_419_NODE_37_length_41302_cov_919.407399	RS_GCF_000020605.1	d__Bacteria;p__Firmicutes_A;c__Clostridia;o__Lachnospirales;f__Lachnospiraceae;g__Agathobacter;s__Agathobacter rectalis	CRISPR	98.80	iPHoP-RF;91.80 blast;87.40
LN_7E04_VL_419_NODE_37_length_41302_cov_919.407399	GB_GCA_900542495.1	d__Bacteria;p__Firmicutes_A;c__Clostridia;o__Lachnospirales;f__Lachnospiraceae;g__Roseburia;s__Roseburia sp900542495	iPHoP-RF	96.40	blast;93.90
LN_7E04_VL_419_NODE_37_length_41302_cov_919.407399	GB_GCA_900557055.1	d__Bacteria;p__Firmicutes_A;c__Clostridia;o__Lachnospirales;f__Lachnospiraceae;g__Agathobacter;s__Agathobacter sp900557055	iPHoP-RF	94.40	None
LN_7E04_VL_419_NODE_37_length_41302_cov_919.407399	RS_GCF_900537995.1	d__Bacteria;p__Firmicutes_A;c__Clostridia;o__Lachnospirales;f__Lachnospiraceae;g__Roseburia;s__Roseburia intestinalis	iPHoP-RF	94.40	None
LN_7E04_VL_419_NODE_37_length_41302_cov_919.407399	GB_GCA_900753715.1	d__Bacteria;p__Firmicutes_A;c__Clostridia;o__Lachnospirales;f__Lachnospiraceae;g__Roseburia;s__Roseburia sp900753715	iPHoP-RF	93.70	None
LN_7E04_VL_419_NODE_37_length_41302_cov_919.407399	GB_GCA_900552085.1	d__Bacteria;p__Firmicutes_A;c__Clostridia;o__Lachnospirales;f__Lachnospiraceae;g__Agathobacter;s__Agathobacter sp900552085	iPHoP-RF	91.80	None
LN_7E04_VL_419_NODE_37_length_41302_cov_919.407399	RS_GCF_902363675.1	d__Bacteria;p__Firmicutes_A;c__Clostridia;o__Lachnospirales;f__Lachnospiraceae;g__Agathobacter;s__Agathobacter sp000434275	iPHoP-RF	91.40	None
LN_7E04_VL_419_NODE_920_length_3202_cov_4.067048	GB_GCA_900544295.1	d__Bacteria;p__Firmicutes_A;c__Clostridia;o__Oscillospirales;f__Oscillospiraceae;g__UBA5446;s__UBA5446 sp900544295	blast	94.80	iPHoP-RF;88.20
LN_7E04_VL_419_NODE_920_length_3202_cov_4.067048	GB_GCA_900545405.1	d__Bacteria;p__Firmicutes_A;c__Clostridia;o__Oscillospirales;f__Oscillospiraceae;g__UBA5446;s__UBA5446 sp900545405	blast	94.50	iPHoP-RF;86.70
LN_7E04_VL_419_NODE_92_length_22748_cov_89.388975	GB_GCA_001916775.1	d__Bacteria;p__Firmicutes;c__Bacilli;o__RF39;f__UBA660;g__CAG-302;s__CAG-302 sp001916775	blast	95.60	iPHoP-RF;54.40
LN_7E04_VL_419_NODE_92_length_22748_cov_89.388975	GB_GCA_900554615.1	d__Bacteria;p__Firmicutes;c__Bacilli;o__RF39;f__UBA660;g__CAG-302;s__CAG-302 sp900554615	blast	93.50	None
LN_7E04_VL_419_NODE_92_length_22748_cov_89.388975	3300008268_45	d__Bacteria;p__Firmicutes;c__Bacilli;o__RF39;f__UBA660;g__CAG-302;s__	blast	92.50	iPHoP-RF;51.50
LN_7E04_VL_419_NODE_92_length_22748_cov_89.388975	3300006525_23	d__Bacteria;p__Firmicutes;c__Bacilli;o__RF39;f__UBA660;g__CAG-302;s__	blast	92.00	iPHoP-RF;54.10
LN_7E04_VL_419_NODE_92_length_22748_cov_89.388975	3300029464_21	d__Bacteria;p__Firmicutes;c__Bacilli;o__RF39;f__UBA660;g__CAG-302;s__	blast	90.90	None
LN_7E05_VL_420_NODE_55_length_20287_cov_6.642843	RS_GCF_000154205.1	d__Bacteria;p__Bacteroidota;c__Bacteroidia;o__Bacteroidales;f__Bacteroidaceae;g__Bacteroides;s__Bacteroides uniformis	blast	96.80	iPHoP-RF;94.10
LN_7E05_VL_420_NODE_55_length_20287_cov_6.642843	RS_GCF_004793475.1	d__Bacteria;p__Bacteroidota;c__Bacteroidia;o__Bacteroidales;f__Bacteroidaceae;g__Bacteroides;s__Bacteroides sp002491635	blast	96.60	iPHoP-RF;81.10
LN_7E05_VL_420_NODE_55_length_20287_cov_6.642843	3300029706_6	d__Bacteria;p__Bacteroidota;c__Bacteroidia;o__Bacteroidales;f__Bacteroidaceae;g__Bacteroides;s__	blast	96.50	iPHoP-RF;93.70
LN_7E05_VL_420_NODE_55_length_20287_cov_6.642843	RS_GCF_000614125.1	d__Bacteria;p__Bacteroidota;c__Bacteroidia;o__Bacteroidales;f__Bacteroidaceae;g__Bacteroides;s__Bacteroides rodentium	blast	96.40	iPHoP-RF;93.70
LN_7E05_VL_420_NODE_55_length_20287_cov_6.642843	3300029678_6	d__Bacteria;p__Bacteroidota;c__Bacteroidia;o__Bacteroidales;f__Bacteroidaceae;g__Bacteroides;s__	blast	95.90	iPHoP-RF;81.10
LN_7E05_VL_420_NODE_55_length_20287_cov_6.642843	RS_GCF_000155815.1	d__Bacteria;p__Bacteroidota;c__Bacteroidia;o__Bacteroidales;f__Bacteroidaceae;g__Bacteroides;s__Bacteroides eggerthii	blast	93.40	iPHoP-RF;74.60
LN_7E05_VL_420_NODE_55_length_20287_cov_6.642843	RS_GCF_900129655.1	d__Bacteria;p__Bacteroidota;c__Bacteroidia;o__Bacteroidales;f__Bacteroidaceae;g__Bacteroides;s__Bacteroides clarus	blast	91.80	None
LN_7E05_VL_420_NODE_55_length_20287_cov_6.642843	RS_GCF_000195635.1	d__Bacteria;p__Bacteroidota;c__Bacteroidia;o__Bacteroidales;f__Bacteroidaceae;g__Bacteroides;s__Bacteroides fluxus	blast	91.10	None
LN_7E05_VL_420_NODE_55_length_20287_cov_6.642843	RS_GCF_000374365.1	d__Bacteria;p__Bacteroidota;c__Bacteroidia;o__Bacteroidales;f__Bacteroidaceae;g__Bacteroides;s__Bacteroides gallinarum	blast	91.10	iPHoP-RF;56.80
LN_7E05_VL_420_NODE_55_length_20287_cov_6.642843	RS_GCF_003438615.1	d__Bacteria;p__Bacteroidota;c__Bacteroidia;o__Bacteroidales;f__Bacteroidaceae;g__Bacteroides;s__Bacteroides sp003545565	blast	90.90	iPHoP-RF;53.80
LN_7E05_VL_420_NODE_55_length_20287_cov_6.642843	RS_GCF_000186225.1	d__Bacteria;p__Bacteroidota;c__Bacteroidia;o__Bacteroidales;f__Bacteroidaceae;g__Bacteroides;s__Bacteroides helcogenes	blast	90.80	None
LN_7E05_VL_420_NODE_55_length_20287_cov_6.642843	RS_GCF_000154525.1	d__Bacteria;p__Bacteroidota;c__Bacteroidia;o__Bacteroidales;f__Bacteroidaceae;g__Bacteroides;s__Bacteroides stercoris	blast	90.40	iPHoP-RF;59.00
LN_7E05_VL_420_NODE_55_length_20287_cov_6.642843	RS_GCF_900241005.1	d__Bacteria;p__Bacteroidota;c__Bacteroidia;o__Bacteroidales;f__Bacteroidaceae;g__Bacteroides;s__Bacteroides cutis	blast	90.40	iPHoP-RF;57.60
LN_7E07_VL_422_NODE_12033_length_3079_cov_4.453373	GB_GCA_900547165.1	d__Bacteria;p__Firmicutes_A;c__Clostridia;o__Oscillospirales;f__UBA644;g__UBA644;s__UBA644 sp900547165	blast	95.60	iPHoP-RF;71.50
LN_7E07_VL_422_NODE_2946_length_9750_cov_6.202888	GB_GCA_900540805.1	d__Bacteria;p__Firmicutes_A;c__Clostridia_A;o__Christensenellales;f__Borkfalkiaceae;g__QALS01;s__QALS01 sp003150575	blast	93.10	iPHoP-RF;75.70
LN_7E07_VL_422_NODE_2946_length_9750_cov_6.202888	3300008622_32	d__Bacteria;p__Firmicutes_A;c__Clostridia_A;o__Christensenellales;f__Borkfalkiaceae;g__QALS01;s__	blast	91.60	iPHoP-RF;73.00
LN_7E07_VL_422_NODE_2946_length_9750_cov_6.202888	GB_GCA_900555925.1	d__Bacteria;p__Firmicutes_A;c__Clostridia_A;o__Christensenellales;f__Borkfalkiaceae;g__QALS01;s__QALS01 sp900555925	blast	91.10	iPHoP-RF;74.10
LN_7E07_VL_422_NODE_4195_length_7474_cov_18.487802	GB_GCA_900317525.1	d__Bacteria;p__Firmicutes_A;c__Clostridia;o__Oscillospirales;f__Oscillospiraceae;g__ER4;s__ER4 sp900317525	blast	94.90	iPHoP-RF;84.50
LN_7E07_VL_422_NODE_4195_length_7474_cov_18.487802	GB_GCA_002437735.1	d__Bacteria;p__Firmicutes_A;c__Clostridia;o__Oscillospirales;f__Oscillospiraceae;g__ER4;s__ER4 sp002437735	blast	91.30	iPHoP-RF;76.80
LN_7E07_VL_422_NODE_4195_length_7474_cov_18.487802	GB_GCA_900552015.1	d__Bacteria;p__Firmicutes_A;c__Clostridia;o__Oscillospirales;f__Oscillospiraceae;g__ER4;s__ER4 sp900552015	blast	90.60	None
LN_7E07_VL_422_NODE_4529_length_7003_cov_3.952792	RS_GCF_003096415.1	d__Bacteria;p__Verrucomicrobiota;c__Lentisphaeria;o__Victivallales;f__Victivallaceae;g__Victivallis;s__Victivallis vadensis	blast	95.50	iPHoP-RF;65.30
LN_7E07_VL_422_NODE_528_length_26977_cov_10.955947	GB_GCA_002438685.1	d__Bacteria;p__Firmicutes_A;c__Clostridia;o__Oscillospirales;f__Acutalibacteraceae;g__CAG-177;s__CAG-177 sp002438685	blast	96.90	iPHoP-RF;72.60
LN_7E07_VL_422_NODE_528_length_26977_cov_10.955947	GB_GCA_003538135.1	d__Bacteria;p__Firmicutes_A;c__Clostridia;o__Oscillospirales;f__Acutalibacteraceae;g__CAG-177;s__CAG-177 sp003538135	blast	96.90	iPHoP-RF;54.90
LN_7E07_VL_422_NODE_528_length_26977_cov_10.955947	GB_GCA_003514385.1	d__Bacteria;p__Firmicutes_A;c__Clostridia;o__Oscillospirales;f__Acutalibacteraceae;g__CAG-177;s__CAG-177 sp003514385	blast	96.80	iPHoP-RF;71.90
LN_7E07_VL_422_NODE_5770_length_5740_cov_5.032190	RS_GCF_000473955.1	d__Bacteria;p__Bacteroidota;c__Bacteroidia;o__Bacteroidales;f__Coprobacteraceae;g__Coprobacter;s__Coprobacter fastidiosus	blast	94.10	iPHoP-RF;58.20
LN_7E07_VL_422_NODE_5770_length_5740_cov_5.032190	GB_GCA_900545915.1	d__Bacteria;p__Bacteroidota;c__Bacteroidia;o__Bacteroidales;f__Coprobacteraceae;g__Coprobacter;s__Coprobacter sp900545915	blast	91.20	iPHoP-RF;58.40
LN_7E07_VL_422_NODE_5986_length_5584_cov_3.846808	GB_GCA_003531585.1	d__Bacteria;p__Firmicutes_A;c__Clostridia;o__Oscillospirales;f__Ruminococcaceae;g__CAG-115;s__CAG-115 sp003531585	blast	95.90	iPHoP-RF;78.70
LN_7E07_VL_422_NODE_5986_length_5584_cov_3.846808	GB_GCA_900542145.1	d__Bacteria;p__Firmicutes_A;c__Clostridia;o__Oscillospirales;f__Ruminococcaceae;g__CAG-115;s__CAG-115 sp003507295	blast	92.30	iPHoP-RF;73.90
LN_7E07_VL_422_NODE_5986_length_5584_cov_3.846808	GB_GCA_000432175.1	d__Bacteria;p__Firmicutes_A;c__Clostridia;o__Oscillospirales;f__Ruminococcaceae;g__CAG-115;s__CAG-115 sp000432175	blast	90.10	iPHoP-RF;68.40
LN_7E07_VL_422_NODE_8727_length_4035_cov_4.772111	RS_GCF_000011065.1	d__Bacteria;p__Bacteroidota;c__Bacteroidia;o__Bacteroidales;f__Bacteroidaceae;g__Bacteroides;s__Bacteroides thetaiotaomicron	blast	95.30	iPHoP-RF;80.00
LN_7E07_VL_422_NODE_8727_length_4035_cov_4.772111	RS_GCF_014334015.1	d__Bacteria;p__Bacteroidota;c__Bacteroidia;o__Bacteroidales;f__Bacteroidaceae;g__Bacteroides;s__Bacteroides sp003463205	iPHoP-RF	91.80	blast;91.00
LN_7E07_VL_422_NODE_8727_length_4035_cov_4.772111	RS_GCF_900106755.1	d__Bacteria;p__Bacteroidota;c__Bacteroidia;o__Bacteroidales;f__Bacteroidaceae;g__Bacteroides;s__Bacteroides faecis	iPHoP-RF	91.80	blast;91.50
LN_7E07_VL_422_NODE_8727_length_4035_cov_4.772111	RS_GCF_001688725.2	d__Bacteria;p__Bacteroidota;c__Bacteroidia;o__Bacteroidales;f__Bacteroidaceae;g__Bacteroides;s__Bacteroides caecimuris	iPHoP-RF	91.10	blast;90.80
LN_7E07_VL_422_NODE_8727_length_4035_cov_4.772111	RS_GCF_902362375.1	d__Bacteria;p__Bacteroidota;c__Bacteroidia;o__Bacteroidales;f__Bacteroidaceae;g__Bacteroides;s__Bacteroides sp902362375	iPHoP-RF	91.10	None
LN_7E07_VL_422_NODE_8727_length_4035_cov_4.772111	RS_GCF_900130125.1	d__Bacteria;p__Bacteroidota;c__Bacteroidia;o__Bacteroidales;f__Bacteroidaceae;g__Bacteroides;s__Bacteroides congonensis	blast	91.00	iPHoP-RF;84.80
LN_7E07_VL_422_NODE_8727_length_4035_cov_4.772111	RS_GCF_000613385.1	d__Bacteria;p__Bacteroidota;c__Bacteroidia;o__Bacteroidales;f__Bacteroidaceae;g__Bacteroides;s__Bacteroides acidifaciens	blast	90.70	iPHoP-RF;82.80
LN_7E07_VL_422_NODE_8727_length_4035_cov_4.772111	GB_GCA_000210075.1	d__Bacteria;p__Bacteroidota;c__Bacteroidia;o__Bacteroidales;f__Bacteroidaceae;g__Bacteroides;s__Bacteroides xylanisolvens	blast	90.40	iPHoP-RF;87.60
LN_7E07_VL_422_NODE_8727_length_4035_cov_4.772111	RS_GCF_012113595.1	d__Bacteria;p__Bacteroidota;c__Bacteroidia;o__Bacteroidales;f__Bacteroidaceae;g__Bacteroides;s__Bacteroides sp012113595	blast	90.00	iPHoP-RF;89.50
LN_7E07_VL_422_NODE_9450_length_3775_cov_4.356452	GB_GCA_900547165.1	d__Bacteria;p__Firmicutes_A;c__Clostridia;o__Oscillospirales;f__UBA644;g__UBA644;s__UBA644 sp900547165	blast	95.50	iPHoP-RF;72.80
LN_7E07_VL_422_NODE_9450_length_3775_cov_4.356452	GB_GCA_902373415.1	d__Bacteria;p__Firmicutes_A;c__Clostridia;o__Oscillospirales;f__UBA644;g__UBA644;s__UBA644 sp002299265	blast	90.40	None
LN_7E07_VL_422_NODE_9949_length_3616_cov_3.845549	GB_GCA_900556625.1	d__Bacteria;p__Bacteroidota;c__Bacteroidia;o__Bacteroidales;f__Bacteroidaceae;g__Bacteroides;s__Bacteroides sp900556625	iPHoP-RF	97.10	None
LN_7E07_VL_422_NODE_9949_length_3616_cov_3.845549	RS_GCF_002222615.2	d__Bacteria;p__Bacteroidota;c__Bacteroidia;o__Bacteroidales;f__Bacteroidaceae;g__Bacteroides;s__Bacteroides caccae	iPHoP-RF	97.10	None
LN_7E07_VL_422_NODE_9949_length_3616_cov_3.845549	RS_GCF_009193295.2	d__Bacteria;p__Bacteroidota;c__Bacteroidia;o__Bacteroidales;f__Bacteroidaceae;g__Bacteroides;s__Bacteroides sp007097645	iPHoP-RF	97.10	None
LN_7E07_VL_422_NODE_9949_length_3616_cov_3.845549	RS_GCF_903181435.1	d__Bacteria;p__Bacteroidota;c__Bacteroidia;o__Bacteroidales;f__Bacteroidaceae;g__Bacteroides;s__Bacteroides acidifaciens_A	iPHoP-RF	97.10	None
LN_7E07_VL_422_NODE_9949_length_3616_cov_3.845549	RS_GCF_000156195.1	d__Bacteria;p__Bacteroidota;c__Bacteroidia;o__Bacteroidales;f__Bacteroidaceae;g__Bacteroides;s__Bacteroides finegoldii	iPHoP-RF	96.70	None
LN_7E07_VL_422_NODE_9949_length_3616_cov_3.845549	RS_GCF_009193325.2	d__Bacteria;p__Bacteroidota;c__Bacteroidia;o__Bacteroidales;f__Bacteroidaceae;g__Bacteroides;s__Bacteroides sp900066265	iPHoP-RF	96.70	None
LN_7E07_VL_422_NODE_9949_length_3616_cov_3.845549	RS_GCF_000613385.1	d__Bacteria;p__Bacteroidota;c__Bacteroidia;o__Bacteroidales;f__Bacteroidaceae;g__Bacteroides;s__Bacteroides acidifaciens	iPHoP-RF	96.40	None
LN_7E07_VL_422_NODE_9949_length_3616_cov_3.845549	RS_GCF_001314995.1	d__Bacteria;p__Bacteroidota;c__Bacteroidia;o__Bacteroidales;f__Bacteroidaceae;g__Bacteroides;s__Bacteroides ovatus	iPHoP-RF	96.40	None
LN_7E07_VL_422_NODE_9949_length_3616_cov_3.845549	RS_GCF_900130125.1	d__Bacteria;p__Bacteroidota;c__Bacteroidia;o__Bacteroidales;f__Bacteroidaceae;g__Bacteroides;s__Bacteroides congonensis	iPHoP-RF	96.40	None
LN_7E07_VL_422_NODE_9949_length_3616_cov_3.845549	RS_GCF_902362375.1	d__Bacteria;p__Bacteroidota;c__Bacteroidia;o__Bacteroidales;f__Bacteroidaceae;g__Bacteroides;s__Bacteroides sp902362375	iPHoP-RF	96.40	None
LN_7E07_VL_422_NODE_9949_length_3616_cov_3.845549	RS_GCF_001688725.2	d__Bacteria;p__Bacteroidota;c__Bacteroidia;o__Bacteroidales;f__Bacteroidaceae;g__Bacteroides;s__Bacteroides caecimuris	iPHoP-RF	96.10	None
LN_7E07_VL_422_NODE_9949_length_3616_cov_3.845549	GB_GCA_000210075.1	d__Bacteria;p__Bacteroidota;c__Bacteroidia;o__Bacteroidales;f__Bacteroidaceae;g__Bacteroides;s__Bacteroides xylanisolvens	iPHoP-RF	95.70	None
LN_7E07_VL_422_NODE_9949_length_3616_cov_3.845549	RS_GCF_000613465.1	d__Bacteria;p__Bacteroidota;c__Bacteroidia;o__Bacteroidales;f__Bacteroidaceae;g__Bacteroides;s__Bacteroides nordii	iPHoP-RF	95.70	None
LN_7E07_VL_422_NODE_9949_length_3616_cov_3.845549	RS_GCF_003438615.1	d__Bacteria;p__Bacteroidota;c__Bacteroidia;o__Bacteroidales;f__Bacteroidaceae;g__Bacteroides;s__Bacteroides sp003545565	iPHoP-RF	95.70	None
LN_7E07_VL_422_NODE_9949_length_3616_cov_3.845549	RS_GCF_014334015.1	d__Bacteria;p__Bacteroidota;c__Bacteroidia;o__Bacteroidales;f__Bacteroidaceae;g__Bacteroides;s__Bacteroides sp003463205	iPHoP-RF	95.70	None
LN_7E07_VL_422_NODE_9949_length_3616_cov_3.845549	RS_GCF_002849695.1	d__Bacteria;p__Bacteroidota;c__Bacteroidia;o__Bacteroidales;f__Bacteroidaceae;g__Bacteroides;s__Bacteroides fragilis_A	iPHoP-RF	95.10	None
LN_7E07_VL_422_NODE_9949_length_3616_cov_3.845549	GB_GCA_900761785.1	d__Bacteria;p__Bacteroidota;c__Bacteroidia;o__Bacteroidales;f__Bacteroidaceae;g__Bacteroides;s__Bacteroides sp900761785	iPHoP-RF	94.70	None
LN_7E07_VL_422_NODE_9949_length_3616_cov_3.845549	RS_GCF_012113595.1	d__Bacteria;p__Bacteroidota;c__Bacteroidia;o__Bacteroidales;f__Bacteroidaceae;g__Bacteroides;s__Bacteroides sp012113595	iPHoP-RF	94.10	None
LN_7E07_VL_422_NODE_9949_length_3616_cov_3.845549	RS_GCF_900129655.1	d__Bacteria;p__Bacteroidota;c__Bacteroidia;o__Bacteroidales;f__Bacteroidaceae;g__Bacteroides;s__Bacteroides clarus	blast	93.90	iPHoP-RF;92.40
LN_7E07_VL_422_NODE_9949_length_3616_cov_3.845549	RS_GCF_000155815.1	d__Bacteria;p__Bacteroidota;c__Bacteroidia;o__Bacteroidales;f__Bacteroidaceae;g__Bacteroides;s__Bacteroides eggerthii	blast	93.70	iPHoP-RF;90.50
LN_7E07_VL_422_NODE_9949_length_3616_cov_3.845549	RS_GCF_000513195.1	d__Bacteria;p__Bacteroidota;c__Bacteroidia;o__Bacteroidales;f__Bacteroidaceae;g__Bacteroides;s__Bacteroides timonensis	iPHoP-RF	92.10	None
LN_7E07_VL_422_NODE_9949_length_3616_cov_3.845549	RS_GCF_000172175.1	d__Bacteria;p__Bacteroidota;c__Bacteroidia;o__Bacteroidales;f__Bacteroidaceae;g__Bacteroides;s__Bacteroides intestinalis	iPHoP-RF	91.40	None
LN_7E07_VL_422_NODE_9949_length_3616_cov_3.845549	GB_GCA_900557355.1	d__Bacteria;p__Bacteroidota;c__Bacteroidia;o__Bacteroidales;f__Bacteroidaceae;g__Bacteroides;s__Bacteroides sp900557355	iPHoP-RF	90.80	None
LN_7E07_VL_422_NODE_9949_length_3616_cov_3.845549	RS_GCF_000154525.1	d__Bacteria;p__Bacteroidota;c__Bacteroidia;o__Bacteroidales;f__Bacteroidaceae;g__Bacteroides;s__Bacteroides stercoris	iPHoP-RF	90.50	None
LN_7E07_VL_422_NODE_9949_length_3616_cov_3.845549	GB_GCA_900765785.1	d__Bacteria;p__Bacteroidota;c__Bacteroidia;o__Bacteroidales;f__Bacteroidaceae;g__Bacteroides;s__Bacteroides sp900765785	iPHoP-RF	90.10	None
LN_7F01_VL_425_NODE_1633_length_4435_cov_6.589041	RS_GCF_000154105.1	d__Bacteria;p__Bacteroidota;c__Bacteroidia;o__Bacteroidales;f__Tannerellaceae;g__Parabacteroides;s__Parabacteroides merdae	blast	95.40	iPHoP-RF;89.50
LN_7F01_VL_425_NODE_1633_length_4435_cov_6.589041	3300029684_10	d__Bacteria;p__Bacteroidota;c__Bacteroidia;o__Bacteroidales;f__Tannerellaceae;g__Parabacteroides;s__	blast	91.60	iPHoP-RF;87.00
LN_7F01_VL_425_NODE_1633_length_4435_cov_6.589041	GB_GCA_900760525.1	d__Bacteria;p__Bacteroidota;c__Bacteroidia;o__Bacteroidales;f__Tannerellaceae;g__Parabacteroides;s__Parabacteroides sp900760525	blast	91.60	iPHoP-RF;80.30
LN_7F01_VL_425_NODE_1633_length_4435_cov_6.589041	RS_GCF_000156495.1	d__Bacteria;p__Bacteroidota;c__Bacteroidia;o__Bacteroidales;f__Tannerellaceae;g__Parabacteroides;s__Parabacteroides johnsonii	blast	91.60	iPHoP-RF;82.50
LN_7F01_VL_425_NODE_1633_length_4435_cov_6.589041	RS_GCF_014287585.1	d__Bacteria;p__Bacteroidota;c__Bacteroidia;o__Bacteroidales;f__Tannerellaceae;g__Parabacteroides;s__Parabacteroides sp014287585	blast	91.60	iPHoP-RF;91.10
LN_7F01_VL_425_NODE_1633_length_4435_cov_6.589041	RS_GCF_900155425.1	d__Bacteria;p__Bacteroidota;c__Bacteroidia;o__Bacteroidales;f__Tannerellaceae;g__Parabacteroides;s__Parabacteroides massiliensis	blast	91.60	iPHoP-RF;80.80
LN_7F01_VL_425_NODE_1633_length_4435_cov_6.589041	RS_GCF_003363715.1	d__Bacteria;p__Bacteroidota;c__Bacteroidia;o__Bacteroidales;f__Tannerellaceae;g__Parabacteroides;s__Parabacteroides acidifaciens	blast	90.10	iPHoP-RF;70.40
LN_7F02_VL_426_NODE_1148_length_3573_cov_2.949687	RS_GCF_003293635.1	d__Bacteria;p__Firmicutes_A;c__Clostridia;o__Oscillospirales;f__Ruminococcaceae;g__Faecalibacterium;s__Faecalibacterium prausnitzii_G	blast	91.20	iPHoP-RF;90.80 CRISPR;65.80
LN_7F02_VL_426_NODE_562_length_5989_cov_11.912538	GB_GCA_900765785.1	d__Bacteria;p__Bacteroidota;c__Bacteroidia;o__Bacteroidales;f__Bacteroidaceae;g__Bacteroides;s__Bacteroides sp900765785	blast	92.00	None
LN_7F03_VL_427_NODE_1289_length_12411_cov_10.589107	RS_GCF_000012845.1	d__Bacteria;p__Bacteroidota;c__Bacteroidia;o__Bacteroidales;f__Tannerellaceae;g__Parabacteroides;s__Parabacteroides distasonis	blast	96.70	iPHoP-RF;89.50
LN_7F03_VL_427_NODE_1289_length_12411_cov_10.589107	RS_GCF_004793765.1	d__Bacteria;p__Bacteroidota;c__Bacteroidia;o__Bacteroidales;f__Tannerellaceae;g__Parabacteroides;s__Parabacteroides distasonis_A	iPHoP-RF	90.10	None
LN_7F03_VL_427_NODE_1998_length_9059_cov_8.861839	3300019373_16	d__Bacteria;p__Firmicutes_C;c__Negativicutes;o__Selenomonadales;f__Selenomonadaceae;g__Selenomonas_B;s__	iPHoP-RF	94.10	None
LN_7F03_VL_427_NODE_1998_length_9059_cov_8.861839	RS_GCF_000702545.1	d__Bacteria;p__Firmicutes_C;c__Negativicutes;o__Selenomonadales;f__Selenomonadaceae;g__Selenomonas_B;s__Selenomonas_B ruminantium_A	iPHoP-RF	92.40	None
LN_7F03_VL_427_NODE_1998_length_9059_cov_8.861839	GB_GCA_900543705.1	d__Bacteria;p__Firmicutes_A;c__Clostridia;o__Oscillospirales;f__Ruminococcaceae;g__UMGS599;s__UMGS599 sp900543705	iPHoP-RF	91.80	None
LN_7F03_VL_427_NODE_2665_length_7259_cov_9.158662	RS_GCF_000154845.1	d__Bacteria;p__Bacteroidota;c__Bacteroidia;o__Bacteroidales;f__Bacteroidaceae;g__Phocaeicola;s__Phocaeicola coprocola	blast	93.90	iPHoP-RF;71.30
LN_7F03_VL_427_NODE_2665_length_7259_cov_9.158662	GB_GCA_000432735.1	d__Bacteria;p__Bacteroidota;c__Bacteroidia;o__Bacteroidales;f__Bacteroidaceae;g__Phocaeicola;s__Phocaeicola sp000432735	blast	91.80	iPHoP-RF;69.50
LN_7F03_VL_427_NODE_328_length_29212_cov_10.361148	GB_GCA_902771755.1	d__Bacteria;p__Firmicutes_A;c__Clostridia;o__Oscillospirales;f__Acutalibacteraceae;g__Ruminococcus_E;s__Ruminococcus_E sp902771755	blast	96.90	iPHoP-RF;96.70
LN_7F03_VL_427_NODE_328_length_29212_cov_10.361148	RS_GCF_002834225.1	d__Bacteria;p__Firmicutes_A;c__Clostridia;o__Oscillospirales;f__Acutalibacteraceae;g__Ruminococcus_E;s__Ruminococcus_E bromii	blast	96.90	iPHoP-RF;96.70
LN_7F03_VL_427_NODE_328_length_29212_cov_10.361148	RS_GCF_002834235.1	d__Bacteria;p__Firmicutes_A;c__Clostridia;o__Oscillospirales;f__Acutalibacteraceae;g__Ruminococcus_E;s__Ruminococcus_E bromii_B	blast	96.90	iPHoP-RF;96.70
LN_7F03_VL_427_NODE_328_length_29212_cov_10.361148	GB_GCA_902766775.1	d__Bacteria;p__Firmicutes_A;c__Clostridia;o__Oscillospirales;f__Acutalibacteraceae;g__Ruminococcus_E;s__Ruminococcus_E sp902766775	iPHoP-RF	95.10	None
LN_7F03_VL_427_NODE_328_length_29212_cov_10.361148	GB_GCA_002493005.1	d__Bacteria;p__Firmicutes_A;c__Clostridia;o__Oscillospirales;f__Acutalibacteraceae;g__Ruminococcus_E;s__Ruminococcus_E sp002493005	blast	90.60	iPHoP-RF;83.30
LN_7F03_VL_427_NODE_6279_length_3580_cov_24.423262	RS_GCF_000154845.1	d__Bacteria;p__Bacteroidota;c__Bacteroidia;o__Bacteroidales;f__Bacteroidaceae;g__Phocaeicola;s__Phocaeicola coprocola	blast	92.90	iPHoP-RF;85.70
LN_7F03_VL_427_NODE_6279_length_3580_cov_24.423262	GB_GCA_900553715.1	d__Bacteria;p__Bacteroidota;c__Bacteroidia;o__Bacteroidales;f__Bacteroidaceae;g__Phocaeicola;s__Phocaeicola sp900553715	blast	92.50	iPHoP-RF;83.30
LN_7F03_VL_427_NODE_6279_length_3580_cov_24.423262	RS_GCF_000187895.1	d__Bacteria;p__Bacteroidota;c__Bacteroidia;o__Bacteroidales;f__Bacteroidaceae;g__Phocaeicola;s__Phocaeicola plebeius	blast	91.70	iPHoP-RF;74.10
LN_7F03_VL_427_NODE_6279_length_3580_cov_24.423262	GB_GCA_900551445.1	d__Bacteria;p__Bacteroidota;c__Bacteroidia;o__Bacteroidales;f__Bacteroidaceae;g__Phocaeicola;s__Phocaeicola sp900551445	blast	90.90	iPHoP-RF;79.00
LN_7F03_VL_427_NODE_6279_length_3580_cov_24.423262	RS_GCF_900128455.1	d__Bacteria;p__Bacteroidota;c__Bacteroidia;o__Bacteroidales;f__Bacteroidaceae;g__Phocaeicola;s__Phocaeicola mediterraneensis	blast	90.80	iPHoP-RF;76.10
LN_7F03_VL_427_NODE_6279_length_3580_cov_24.423262	RS_GCF_902362595.1	d__Bacteria;p__Bacteroidota;c__Bacteroidia;o__Bacteroidales;f__Bacteroidaceae;g__Phocaeicola;s__Phocaeicola sp900066455	blast	90.20	iPHoP-RF;71.70
LN_7F03_VL_427_NODE_66_length_60808_cov_59.484783	GB_GCA_000210075.1	d__Bacteria;p__Bacteroidota;c__Bacteroidia;o__Bacteroidales;f__Bacteroidaceae;g__Bacteroides;s__Bacteroides xylanisolvens	iPHoP-RF	97.10	blast;87.50
LN_7F03_VL_427_NODE_66_length_60808_cov_59.484783	RS_GCF_000011065.1	d__Bacteria;p__Bacteroidota;c__Bacteroidia;o__Bacteroidales;f__Bacteroidaceae;g__Bacteroides;s__Bacteroides thetaiotaomicron	iPHoP-RF	97.10	blast;94.30
LN_7F03_VL_427_NODE_66_length_60808_cov_59.484783	RS_GCF_001314995.1	d__Bacteria;p__Bacteroidota;c__Bacteroidia;o__Bacteroidales;f__Bacteroidaceae;g__Bacteroides;s__Bacteroides ovatus	iPHoP-RF	97.10	blast;94.30
LN_7F03_VL_427_NODE_66_length_60808_cov_59.484783	RS_GCF_001688725.2	d__Bacteria;p__Bacteroidota;c__Bacteroidia;o__Bacteroidales;f__Bacteroidaceae;g__Bacteroides;s__Bacteroides caecimuris	iPHoP-RF	97.10	blast;88.90
LN_7F03_VL_427_NODE_66_length_60808_cov_59.484783	RS_GCF_009193295.2	d__Bacteria;p__Bacteroidota;c__Bacteroidia;o__Bacteroidales;f__Bacteroidaceae;g__Bacteroides;s__Bacteroides sp007097645	iPHoP-RF	96.70	blast;91.70
LN_7F03_VL_427_NODE_66_length_60808_cov_59.484783	RS_GCF_902362375.1	d__Bacteria;p__Bacteroidota;c__Bacteroidia;o__Bacteroidales;f__Bacteroidaceae;g__Bacteroides;s__Bacteroides sp902362375	iPHoP-RF	96.70	blast;91.40
LN_7F03_VL_427_NODE_66_length_60808_cov_59.484783	RS_GCF_014334015.1	d__Bacteria;p__Bacteroidota;c__Bacteroidia;o__Bacteroidales;f__Bacteroidaceae;g__Bacteroides;s__Bacteroides sp003463205	iPHoP-RF	96.40	blast;91.40
LN_7F03_VL_427_NODE_66_length_60808_cov_59.484783	RS_GCF_002222615.2	d__Bacteria;p__Bacteroidota;c__Bacteroidia;o__Bacteroidales;f__Bacteroidaceae;g__Bacteroides;s__Bacteroides caccae	iPHoP-RF	96.10	blast;89.80
LN_7F03_VL_427_NODE_66_length_60808_cov_59.484783	RS_GCF_000315485.1	d__Bacteria;p__Bacteroidota;c__Bacteroidia;o__Bacteroidales;f__Bacteroidaceae;g__Bacteroides;s__Bacteroides oleiciplenus	iPHoP-RF	93.10	blast;64.70
LN_7F03_VL_427_NODE_66_length_60808_cov_59.484783	RS_GCF_900106755.1	d__Bacteria;p__Bacteroidota;c__Bacteroidia;o__Bacteroidales;f__Bacteroidaceae;g__Bacteroides;s__Bacteroides faecis	iPHoP-RF	92.80	blast;90.30
LN_7F03_VL_427_NODE_66_length_60808_cov_59.484783	RS_GCF_900130125.1	d__Bacteria;p__Bacteroidota;c__Bacteroidia;o__Bacteroidales;f__Bacteroidaceae;g__Bacteroides;s__Bacteroides congonensis	blast	92.30	iPHoP-RF;90.50
LN_7F03_VL_427_NODE_66_length_60808_cov_59.484783	GB_GCA_900761785.1	d__Bacteria;p__Bacteroidota;c__Bacteroidia;o__Bacteroidales;f__Bacteroidaceae;g__Bacteroides;s__Bacteroides sp900761785	blast	92.00	iPHoP-RF;91.40
LN_7F03_VL_427_NODE_66_length_60808_cov_59.484783	GB_GCA_900552405.1	d__Bacteria;p__Bacteroidota;c__Bacteroidia;o__Bacteroidales;f__Bacteroidaceae;g__Bacteroides;s__Bacteroides sp900552405	iPHoP-RF	91.40	None
LN_7F03_VL_427_NODE_66_length_60808_cov_59.484783	RS_GCF_000172175.1	d__Bacteria;p__Bacteroidota;c__Bacteroidia;o__Bacteroidales;f__Bacteroidaceae;g__Bacteroides;s__Bacteroides intestinalis	iPHoP-RF	91.40	None
LN_7F03_VL_427_NODE_66_length_60808_cov_59.484783	RS_GCF_000513195.1	d__Bacteria;p__Bacteroidota;c__Bacteroidia;o__Bacteroidales;f__Bacteroidaceae;g__Bacteroides;s__Bacteroides timonensis	iPHoP-RF	91.40	None
LN_7F03_VL_427_NODE_66_length_60808_cov_59.484783	RS_GCF_903181435.1	d__Bacteria;p__Bacteroidota;c__Bacteroidia;o__Bacteroidales;f__Bacteroidaceae;g__Bacteroides;s__Bacteroides acidifaciens_A	iPHoP-RF	91.40	blast;90.50
LN_7F03_VL_427_NODE_66_length_60808_cov_59.484783	GB_GCA_900556625.1	d__Bacteria;p__Bacteroidota;c__Bacteroidia;o__Bacteroidales;f__Bacteroidaceae;g__Bacteroides;s__Bacteroides sp900556625	iPHoP-RF	91.10	blast;81.70
LN_7F03_VL_427_NODE_66_length_60808_cov_59.484783	GB_GCA_900557355.1	d__Bacteria;p__Bacteroidota;c__Bacteroidia;o__Bacteroidales;f__Bacteroidaceae;g__Bacteroides;s__Bacteroides sp900557355	iPHoP-RF	90.50	None
LN_7F03_VL_427_NODE_66_length_60808_cov_59.484783	RS_GCF_000614165.1	d__Bacteria;p__Bacteroidota;c__Bacteroidia;o__Bacteroidales;f__Bacteroidaceae;g__Bacteroides;s__Bacteroides stercorirosoris	iPHoP-RF	90.10	None
LN_7F03_VL_427_NODE_6927_length_3305_cov_5.483385	RS_GCF_000231275.1	d__Bacteria;p__Bacteroidota;c__Bacteroidia;o__Bacteroidales;f__Rikenellaceae;g__Alistipes_A;s__Alistipes_A indistinctus	blast	95.50	iPHoP-RF;63.80
LN_7F03_VL_427_NODE_6978_length_3286_cov_4.177344	GB_GCA_000438155.1	d__Bacteria;p__Firmicutes_A;c__Clostridia;o__Lachnospirales;f__Lachnospiraceae;g__CAG-95;s__CAG-95 sp000438155	blast	94.00	iPHoP-RF;73.20
LN_7F03_VL_427_NODE_6978_length_3286_cov_4.177344	GB_GCA_900553305.1	d__Bacteria;p__Firmicutes_A;c__Clostridia;o__Lachnospirales;f__Lachnospiraceae;g__CAG-95;s__CAG-95 sp900553305	blast	91.20	iPHoP-RF;74.80
LN_7F03_VL_427_NODE_6978_length_3286_cov_4.177344	RS_GCF_003490145.1	d__Bacteria;p__Firmicutes_A;c__Clostridia;o__Lachnospirales;f__Lachnospiraceae;g__CAG-95;s__CAG-95 sp900066375	blast	91.00	iPHoP-RF;52.80
LN_7F03_VL_427_NODE_6978_length_3286_cov_4.177344	RS_GCF_003612395.1	d__Bacteria;p__Firmicutes_A;c__Clostridia;o__Lachnospirales;f__Lachnospiraceae;g__CAG-95;s__CAG-95 sp003612395	blast	90.80	iPHoP-RF;68.60
LN_7F03_VL_427_NODE_6978_length_3286_cov_4.177344	RS_GCF_009917485.1	d__Bacteria;p__Firmicutes_A;c__Clostridia;o__Lachnospirales;f__Lachnospiraceae;g__CAG-95;s__CAG-95 sp009917485	blast	90.80	iPHoP-RF;68.60
LN_7F03_VL_427_NODE_6978_length_3286_cov_4.177344	GB_GCA_002490775.1	d__Bacteria;p__Firmicutes_A;c__Clostridia;o__Lachnospirales;f__Lachnospiraceae;g__CAG-95;s__CAG-95 sp002490775	blast	90.60	iPHoP-RF;50.70
LN_7F03_VL_427_NODE_6978_length_3286_cov_4.177344	GB_GCA_009774465.1	d__Bacteria;p__Firmicutes_A;c__Clostridia;o__Lachnospirales;f__Lachnospiraceae;g__CAG-95;s__CAG-95 sp009774465	blast	90.60	iPHoP-RF;53.00
LN_7F03_VL_427_NODE_7133_length_3224_cov_4.064689	GB_GCA_900761785.1	d__Bacteria;p__Bacteroidota;c__Bacteroidia;o__Bacteroidales;f__Bacteroidaceae;g__Bacteroides;s__Bacteroides sp900761785	iPHoP-RF	97.10	None
LN_7F03_VL_427_NODE_7133_length_3224_cov_4.064689	RS_GCF_000613385.1	d__Bacteria;p__Bacteroidota;c__Bacteroidia;o__Bacteroidales;f__Bacteroidaceae;g__Bacteroides;s__Bacteroides acidifaciens	iPHoP-RF	96.70	None
LN_7F03_VL_427_NODE_7133_length_3224_cov_4.064689	RS_GCF_014334015.1	d__Bacteria;p__Bacteroidota;c__Bacteroidia;o__Bacteroidales;f__Bacteroidaceae;g__Bacteroides;s__Bacteroides sp003463205	iPHoP-RF	96.70	None
LN_7F03_VL_427_NODE_7133_length_3224_cov_4.064689	GB_GCA_900760255.1	d__Bacteria;p__Bacteroidota;c__Bacteroidia;o__Bacteroidales;f__Bacteroidaceae;g__Bacteroides;s__Bacteroides sp900760255	iPHoP-RF	96.40	None
LN_7F03_VL_427_NODE_7133_length_3224_cov_4.064689	GB_GCA_900762525.1	d__Bacteria;p__Bacteroidota;c__Bacteroidia;o__Bacteroidales;f__Bacteroidaceae;g__Bacteroides;s__Bacteroides sp900762525	iPHoP-RF	96.40	None
LN_7F03_VL_427_NODE_7133_length_3224_cov_4.064689	RS_GCF_001688725.2	d__Bacteria;p__Bacteroidota;c__Bacteroidia;o__Bacteroidales;f__Bacteroidaceae;g__Bacteroides;s__Bacteroides caecimuris	iPHoP-RF	96.40	None
LN_7F03_VL_427_NODE_7133_length_3224_cov_4.064689	RS_GCF_009193295.2	d__Bacteria;p__Bacteroidota;c__Bacteroidia;o__Bacteroidales;f__Bacteroidaceae;g__Bacteroides;s__Bacteroides sp007097645	iPHoP-RF	96.40	None
LN_7F03_VL_427_NODE_7133_length_3224_cov_4.064689	RS_GCF_009193325.2	d__Bacteria;p__Bacteroidota;c__Bacteroidia;o__Bacteroidales;f__Bacteroidaceae;g__Bacteroides;s__Bacteroides sp900066265	iPHoP-RF	96.40	None
LN_7F03_VL_427_NODE_7133_length_3224_cov_4.064689	RS_GCF_012113595.1	d__Bacteria;p__Bacteroidota;c__Bacteroidia;o__Bacteroidales;f__Bacteroidaceae;g__Bacteroides;s__Bacteroides sp012113595	iPHoP-RF	96.40	None
LN_7F03_VL_427_NODE_7133_length_3224_cov_4.064689	RS_GCF_902362375.1	d__Bacteria;p__Bacteroidota;c__Bacteroidia;o__Bacteroidales;f__Bacteroidaceae;g__Bacteroides;s__Bacteroides sp902362375	iPHoP-RF	96.40	None
LN_7F03_VL_427_NODE_7133_length_3224_cov_4.064689	RS_GCF_001314995.1	d__Bacteria;p__Bacteroidota;c__Bacteroidia;o__Bacteroidales;f__Bacteroidaceae;g__Bacteroides;s__Bacteroides ovatus	iPHoP-RF	96.10	None
LN_7F03_VL_427_NODE_7133_length_3224_cov_4.064689	GB_GCA_014385165.1	d__Bacteria;p__Bacteroidota;c__Bacteroidia;o__Bacteroidales;f__Bacteroidaceae;g__Bacteroides;s__Bacteroides sp014385165	iPHoP-RF	95.70	None
LN_7F03_VL_427_NODE_7133_length_3224_cov_4.064689	RS_GCF_903181435.1	d__Bacteria;p__Bacteroidota;c__Bacteroidia;o__Bacteroidales;f__Bacteroidaceae;g__Bacteroides;s__Bacteroides acidifaciens_A	iPHoP-RF	95.40	None
LN_7F03_VL_427_NODE_7133_length_3224_cov_4.064689	RS_GCF_000158035.1	d__Bacteria;p__Bacteroidota;c__Bacteroidia;o__Bacteroidales;f__Bacteroidaceae;g__Bacteroides;s__Bacteroides cellulosilyticus	iPHoP-RF	95.10	blast;92.00
LN_7F03_VL_427_NODE_7133_length_3224_cov_4.064689	GB_GCA_000210075.1	d__Bacteria;p__Bacteroidota;c__Bacteroidia;o__Bacteroidales;f__Bacteroidaceae;g__Bacteroides;s__Bacteroides xylanisolvens	iPHoP-RF	94.70	None
LN_7F03_VL_427_NODE_7133_length_3224_cov_4.064689	GB_GCA_900552405.1	d__Bacteria;p__Bacteroidota;c__Bacteroidia;o__Bacteroidales;f__Bacteroidaceae;g__Bacteroides;s__Bacteroides sp900552405	iPHoP-RF	94.70	None
LN_7F03_VL_427_NODE_7133_length_3224_cov_4.064689	GB_GCA_900755095.1	d__Bacteria;p__Bacteroidota;c__Bacteroidia;o__Bacteroidales;f__Bacteroidaceae;g__Bacteroides;s__Bacteroides sp900755095	iPHoP-RF	94.70	None
LN_7F03_VL_427_NODE_7133_length_3224_cov_4.064689	RS_GCF_003464595.1	d__Bacteria;p__Bacteroidota;c__Bacteroidia;o__Bacteroidales;f__Bacteroidaceae;g__Bacteroides;s__Bacteroides intestinalis_A	iPHoP-RF	94.70	None
LN_7F03_VL_427_NODE_7133_length_3224_cov_4.064689	RS_GCF_000315485.1	d__Bacteria;p__Bacteroidota;c__Bacteroidia;o__Bacteroidales;f__Bacteroidaceae;g__Bacteroides;s__Bacteroides oleiciplenus	iPHoP-RF	94.10	None
LN_7F03_VL_427_NODE_7133_length_3224_cov_4.064689	RS_GCF_902364365.1	d__Bacteria;p__Bacteroidota;c__Bacteroidia;o__Bacteroidales;f__Bacteroidaceae;g__Bacteroides;s__Bacteroides sp900556215	iPHoP-RF	93.70	None
LN_7F03_VL_427_NODE_7133_length_3224_cov_4.064689	RS_GCF_013009555.1	d__Bacteria;p__Bacteroidota;c__Bacteroidia;o__Bacteroidales;f__Bacteroidaceae;g__Phocaeicola;s__Phocaeicola dorei	blast	93.50	iPHoP-RF;73.90
LN_7F03_VL_427_NODE_7133_length_3224_cov_4.064689	RS_GCF_900106755.1	d__Bacteria;p__Bacteroidota;c__Bacteroidia;o__Bacteroidales;f__Bacteroidaceae;g__Bacteroides;s__Bacteroides faecis	iPHoP-RF	93.40	None
LN_7F03_VL_427_NODE_7133_length_3224_cov_4.064689	RS_GCF_000381365.1	d__Bacteria;p__Bacteroidota;c__Bacteroidia;o__Bacteroidales;f__Bacteroidaceae;g__Bacteroides;s__Bacteroides salyersiae	iPHoP-RF	93.10	None
LN_7F03_VL_427_NODE_7133_length_3224_cov_4.064689	RS_GCF_000011065.1	d__Bacteria;p__Bacteroidota;c__Bacteroidia;o__Bacteroidales;f__Bacteroidaceae;g__Bacteroides;s__Bacteroides thetaiotaomicron	iPHoP-RF	92.40	None
LN_7F03_VL_427_NODE_7133_length_3224_cov_4.064689	RS_GCF_002849695.1	d__Bacteria;p__Bacteroidota;c__Bacteroidia;o__Bacteroidales;f__Bacteroidaceae;g__Bacteroides;s__Bacteroides fragilis_A	iPHoP-RF	92.40	None
LN_7F03_VL_427_NODE_7133_length_3224_cov_4.064689	GB_GCA_900555635.1	d__Bacteria;p__Bacteroidota;c__Bacteroidia;o__Bacteroidales;f__Bacteroidaceae;g__Bacteroides;s__Bacteroides sp900555635	iPHoP-RF	92.10	None
LN_7F03_VL_427_NODE_7133_length_3224_cov_4.064689	RS_GCF_900130125.1	d__Bacteria;p__Bacteroidota;c__Bacteroidia;o__Bacteroidales;f__Bacteroidaceae;g__Bacteroides;s__Bacteroides congonensis	iPHoP-RF	92.10	None
LN_7F03_VL_427_NODE_7133_length_3224_cov_4.064689	RS_GCF_000154525.1	d__Bacteria;p__Bacteroidota;c__Bacteroidia;o__Bacteroidales;f__Bacteroidaceae;g__Bacteroides;s__Bacteroides stercoris	iPHoP-RF	91.80	None
LN_7F03_VL_427_NODE_7133_length_3224_cov_4.064689	RS_GCF_900241005.1	d__Bacteria;p__Bacteroidota;c__Bacteroidia;o__Bacteroidales;f__Bacteroidaceae;g__Bacteroides;s__Bacteroides cutis	iPHoP-RF	91.80	None
LN_7F03_VL_427_NODE_7133_length_3224_cov_4.064689	RS_GCF_002222615.2	d__Bacteria;p__Bacteroidota;c__Bacteroidia;o__Bacteroidales;f__Bacteroidaceae;g__Bacteroides;s__Bacteroides caccae	iPHoP-RF	91.10	None
LN_7F03_VL_427_NODE_7133_length_3224_cov_4.064689	RS_GCF_000172175.1	d__Bacteria;p__Bacteroidota;c__Bacteroidia;o__Bacteroidales;f__Bacteroidaceae;g__Bacteroides;s__Bacteroides intestinalis	iPHoP-RF	90.80	None
LN_7F04_VL_428_NODE_30_length_58396_cov_29.105106	RS_GCF_000154205.1	d__Bacteria;p__Bacteroidota;c__Bacteroidia;o__Bacteroidales;f__Bacteroidaceae;g__Bacteroides;s__Bacteroides uniformis	iPHoP-RF	97.10	blast;89.70
LN_7F04_VL_428_NODE_30_length_58396_cov_29.105106	RS_GCF_000382445.1	d__Bacteria;p__Bacteroidota;c__Bacteroidia;o__Bacteroidales;f__Bacteroidaceae;g__Phocaeicola;s__Phocaeicola massiliensis	blast	96.70	iPHoP-RF;82.80
LN_7F04_VL_428_NODE_30_length_58396_cov_29.105106	3300029706_6	d__Bacteria;p__Bacteroidota;c__Bacteroidia;o__Bacteroidales;f__Bacteroidaceae;g__Bacteroides;s__	iPHoP-RF	96.40	blast;90.20
LN_7F04_VL_428_NODE_30_length_58396_cov_29.105106	GB_GCA_902388365.1	d__Bacteria;p__Bacteroidota;c__Bacteroidia;o__Bacteroidales;f__Bacteroidaceae;g__Phocaeicola;s__Phocaeicola sp902388365	iPHoP-RF	96.10	blast;91.20
LN_7F04_VL_428_NODE_30_length_58396_cov_29.105106	GB_GCA_002493165.1	d__Bacteria;p__Bacteroidota;c__Bacteroidia;o__Bacteroidales;f__Bacteroidaceae;g__Phocaeicola;s__Phocaeicola sp002493165	iPHoP-RF	95.40	None
LN_7F04_VL_428_NODE_30_length_58396_cov_29.105106	RS_GCF_000614125.1	d__Bacteria;p__Bacteroidota;c__Bacteroidia;o__Bacteroidales;f__Bacteroidaceae;g__Bacteroides;s__Bacteroides rodentium	iPHoP-RF	95.40	None
LN_7F04_VL_428_NODE_30_length_58396_cov_29.105106	GB_GCA_900765805.1	d__Bacteria;p__Bacteroidota;c__Bacteroidia;o__Bacteroidales;f__Bacteroidaceae;g__Bacteroides;s__Bacteroides sp900765805	iPHoP-RF	92.80	blast;90.90
LN_7F04_VL_428_NODE_30_length_58396_cov_29.105106	RS_GCF_000012825.1	d__Bacteria;p__Bacteroidota;c__Bacteroidia;o__Bacteroidales;f__Bacteroidaceae;g__Phocaeicola;s__Phocaeicola vulgatus	blast	92.20	iPHoP-RF;85.70
LN_7F04_VL_428_NODE_30_length_58396_cov_29.105106	RS_GCF_000155815.1	d__Bacteria;p__Bacteroidota;c__Bacteroidia;o__Bacteroidales;f__Bacteroidaceae;g__Bacteroides;s__Bacteroides eggerthii	iPHoP-RF	91.80	None
LN_7F04_VL_428_NODE_30_length_58396_cov_29.105106	RS_GCF_004793475.1	d__Bacteria;p__Bacteroidota;c__Bacteroidia;o__Bacteroidales;f__Bacteroidaceae;g__Bacteroides;s__Bacteroides sp002491635	iPHoP-RF	91.80	None
LN_7F04_VL_428_NODE_30_length_58396_cov_29.105106	RS_GCF_013009555.1	d__Bacteria;p__Bacteroidota;c__Bacteroidia;o__Bacteroidales;f__Bacteroidaceae;g__Phocaeicola;s__Phocaeicola dorei	blast	91.00	iPHoP-RF;89.50
LN_7F04_VL_428_NODE_30_length_58396_cov_29.105106	RS_GCF_002222615.2	d__Bacteria;p__Bacteroidota;c__Bacteroidia;o__Bacteroidales;f__Bacteroidaceae;g__Bacteroides;s__Bacteroides caccae	blast	90.90	iPHoP-RF;88.50
LN_7F04_VL_428_NODE_595_length_9470_cov_183.846203	RS_GCF_000012825.1	d__Bacteria;p__Bacteroidota;c__Bacteroidia;o__Bacteroidales;f__Bacteroidaceae;g__Phocaeicola;s__Phocaeicola vulgatus	blast	93.90	iPHoP-RF;73.20
LN_7F04_VL_428_NODE_595_length_9470_cov_183.846203	RS_GCF_000025985.1	d__Bacteria;p__Bacteroidota;c__Bacteroidia;o__Bacteroidales;f__Bacteroidaceae;g__Bacteroides;s__Bacteroides fragilis	blast	93.20	iPHoP-RF;50.70
LN_7F04_VL_428_NODE_595_length_9470_cov_183.846203	RS_GCF_013009555.1	d__Bacteria;p__Bacteroidota;c__Bacteroidia;o__Bacteroidales;f__Bacteroidaceae;g__Phocaeicola;s__Phocaeicola dorei	blast	91.50	iPHoP-RF;62.70
LN_7F06_VL_430_NODE_1104_length_3160_cov_4.338486	RS_GCF_900761625.1	d__Bacteria;p__Firmicutes_A;c__Clostridia;o__Oscillospirales;f__Acutalibacteraceae;g__UMGS1279;s__UMGS1279 sp900761625	blast	92.70	iPHoP-RF;71.90
LN_7F08_VL_432_NODE_2698_length_5791_cov_11.349895	RS_GCF_002222615.2	d__Bacteria;p__Bacteroidota;c__Bacteroidia;o__Bacteroidales;f__Bacteroidaceae;g__Bacteroides;s__Bacteroides caccae	blast	95.40	iPHoP-RF;92.80
LN_7F08_VL_432_NODE_2698_length_5791_cov_11.349895	RS_GCF_000011065.1	d__Bacteria;p__Bacteroidota;c__Bacteroidia;o__Bacteroidales;f__Bacteroidaceae;g__Bacteroides;s__Bacteroides thetaiotaomicron	blast	95.20	iPHoP-RF;81.40
LN_7F08_VL_432_NODE_2698_length_5791_cov_11.349895	RS_GCF_000154205.1	d__Bacteria;p__Bacteroidota;c__Bacteroidia;o__Bacteroidales;f__Bacteroidaceae;g__Bacteroides;s__Bacteroides uniformis	blast	95.20	iPHoP-RF;78.50
LN_7F08_VL_432_NODE_2698_length_5791_cov_11.349895	RS_GCF_009193325.2	d__Bacteria;p__Bacteroidota;c__Bacteroidia;o__Bacteroidales;f__Bacteroidaceae;g__Bacteroides;s__Bacteroides sp900066265	blast	95.10	iPHoP-RF;92.80
LN_7F08_VL_432_NODE_2698_length_5791_cov_11.349895	RS_GCF_000155815.1	d__Bacteria;p__Bacteroidota;c__Bacteroidia;o__Bacteroidales;f__Bacteroidaceae;g__Bacteroides;s__Bacteroides eggerthii	blast	94.30	iPHoP-RF;84.50
LN_7F08_VL_432_NODE_2698_length_5791_cov_11.349895	RS_GCF_001314995.1	d__Bacteria;p__Bacteroidota;c__Bacteroidia;o__Bacteroidales;f__Bacteroidaceae;g__Bacteroides;s__Bacteroides ovatus	blast	93.10	iPHoP-RF;91.80
LN_7F08_VL_432_NODE_2698_length_5791_cov_11.349895	GB_GCA_900557355.1	d__Bacteria;p__Bacteroidota;c__Bacteroidia;o__Bacteroidales;f__Bacteroidaceae;g__Bacteroides;s__Bacteroides sp900557355	blast	92.00	iPHoP-RF;80.80
LN_7F08_VL_432_NODE_2698_length_5791_cov_11.349895	RS_GCF_000158035.1	d__Bacteria;p__Bacteroidota;c__Bacteroidia;o__Bacteroidales;f__Bacteroidaceae;g__Bacteroides;s__Bacteroides cellulosilyticus	blast	91.90	iPHoP-RF;79.80
LN_7F08_VL_432_NODE_2698_length_5791_cov_11.349895	GB_GCA_900765785.1	d__Bacteria;p__Bacteroidota;c__Bacteroidia;o__Bacteroidales;f__Bacteroidaceae;g__Bacteroides;s__Bacteroides sp900765785	blast	90.10	iPHoP-RF;79.80
LN_7F08_VL_432_NODE_3210_length_5002_cov_9.224783	RS_GCF_900291955.1	d__Bacteria;p__Firmicutes_A;c__Clostridia;o__Oscillospirales;f__Acutalibacteraceae;g__Pseudoruminococcus;s__Pseudoruminococcus massiliensis	blast	95.30	None
LN_7F08_VL_432_NODE_3210_length_5002_cov_9.224783	GB_GCA_902765855.1	d__Bacteria;p__Firmicutes_A;c__Clostridia;o__Oscillospirales;f__Acutalibacteraceae;g__Pseudoruminococcus;s__Pseudoruminococcus sp902765855	blast	91.70	None
LN_7F08_VL_432_NODE_4053_length_3996_cov_6.744481	RS_GCF_000155815.1	d__Bacteria;p__Bacteroidota;c__Bacteroidia;o__Bacteroidales;f__Bacteroidaceae;g__Bacteroides;s__Bacteroides eggerthii	blast	95.80	iPHoP-RF;71.90
LN_7F08_VL_432_NODE_4053_length_3996_cov_6.744481	RS_GCF_900129655.1	d__Bacteria;p__Bacteroidota;c__Bacteroidia;o__Bacteroidales;f__Bacteroidaceae;g__Bacteroides;s__Bacteroides clarus	blast	95.30	iPHoP-RF;76.80
LN_7F08_VL_432_NODE_4053_length_3996_cov_6.744481	RS_GCF_000154205.1	d__Bacteria;p__Bacteroidota;c__Bacteroidia;o__Bacteroidales;f__Bacteroidaceae;g__Bacteroides;s__Bacteroides uniformis	blast	94.40	iPHoP-RF;89.20
LN_7F08_VL_432_NODE_4053_length_3996_cov_6.744481	RS_GCF_002222615.2	d__Bacteria;p__Bacteroidota;c__Bacteroidia;o__Bacteroidales;f__Bacteroidaceae;g__Bacteroides;s__Bacteroides caccae	iPHoP-RF	92.40	blast;91.70
LN_7F08_VL_432_NODE_4053_length_3996_cov_6.744481	RS_GCF_000195635.1	d__Bacteria;p__Bacteroidota;c__Bacteroidia;o__Bacteroidales;f__Bacteroidaceae;g__Bacteroides;s__Bacteroides fluxus	blast	92.20	iPHoP-RF;69.50
LN_7F08_VL_432_NODE_4053_length_3996_cov_6.744481	RS_GCF_000374365.1	d__Bacteria;p__Bacteroidota;c__Bacteroidia;o__Bacteroidales;f__Bacteroidaceae;g__Bacteroides;s__Bacteroides gallinarum	blast	90.80	iPHoP-RF;53.30
LN_7F08_VL_432_NODE_4053_length_3996_cov_6.744481	RS_GCF_013009555.1	d__Bacteria;p__Bacteroidota;c__Bacteroidia;o__Bacteroidales;f__Bacteroidaceae;g__Phocaeicola;s__Phocaeicola dorei	blast	90.80	iPHoP-RF;71.90
LN_7F08_VL_432_NODE_4053_length_3996_cov_6.744481	RS_GCF_000614145.1	d__Bacteria;p__Bacteroidota;c__Bacteroidia;o__Bacteroidales;f__Bacteroidaceae;g__Bacteroides;s__Bacteroides faecichinchillae	blast	90.70	iPHoP-RF;81.90
LN_7F08_VL_432_NODE_4053_length_3996_cov_6.744481	RS_GCF_000382445.1	d__Bacteria;p__Bacteroidota;c__Bacteroidia;o__Bacteroidales;f__Bacteroidaceae;g__Phocaeicola;s__Phocaeicola massiliensis	blast	90.20	iPHoP-RF;85.10
LN_7F08_VL_432_NODE_4053_length_3996_cov_6.744481	RS_GCF_000012825.1	d__Bacteria;p__Bacteroidota;c__Bacteroidia;o__Bacteroidales;f__Bacteroidaceae;g__Phocaeicola;s__Phocaeicola vulgatus	blast	90.00	iPHoP-RF;85.40
LN_7F08_VL_432_NODE_938_length_14314_cov_7.283540	GB_GCA_900552405.1	d__Bacteria;p__Bacteroidota;c__Bacteroidia;o__Bacteroidales;f__Bacteroidaceae;g__Bacteroides;s__Bacteroides sp900552405	iPHoP-RF	97.10	None
LN_7F08_VL_432_NODE_938_length_14314_cov_7.283540	GB_GCA_900556625.1	d__Bacteria;p__Bacteroidota;c__Bacteroidia;o__Bacteroidales;f__Bacteroidaceae;g__Bacteroides;s__Bacteroides sp900556625	iPHoP-RF	97.10	None
LN_7F08_VL_432_NODE_938_length_14314_cov_7.283540	RS_GCF_000011065.1	d__Bacteria;p__Bacteroidota;c__Bacteroidia;o__Bacteroidales;f__Bacteroidaceae;g__Bacteroides;s__Bacteroides thetaiotaomicron	iPHoP-RF	97.10	None
LN_7F08_VL_432_NODE_938_length_14314_cov_7.283540	RS_GCF_000156195.1	d__Bacteria;p__Bacteroidota;c__Bacteroidia;o__Bacteroidales;f__Bacteroidaceae;g__Bacteroides;s__Bacteroides finegoldii	iPHoP-RF	97.10	None
LN_7F08_VL_432_NODE_938_length_14314_cov_7.283540	RS_GCF_000513195.1	d__Bacteria;p__Bacteroidota;c__Bacteroidia;o__Bacteroidales;f__Bacteroidaceae;g__Bacteroides;s__Bacteroides timonensis	iPHoP-RF	97.10	None
LN_7F08_VL_432_NODE_938_length_14314_cov_7.283540	RS_GCF_000613385.1	d__Bacteria;p__Bacteroidota;c__Bacteroidia;o__Bacteroidales;f__Bacteroidaceae;g__Bacteroides;s__Bacteroides acidifaciens	iPHoP-RF	97.10	None
LN_7F08_VL_432_NODE_938_length_14314_cov_7.283540	RS_GCF_001688725.2	d__Bacteria;p__Bacteroidota;c__Bacteroidia;o__Bacteroidales;f__Bacteroidaceae;g__Bacteroides;s__Bacteroides caecimuris	iPHoP-RF	97.10	None
LN_7F08_VL_432_NODE_938_length_14314_cov_7.283540	RS_GCF_002222615.2	d__Bacteria;p__Bacteroidota;c__Bacteroidia;o__Bacteroidales;f__Bacteroidaceae;g__Bacteroides;s__Bacteroides caccae	iPHoP-RF	97.10	None
LN_7F08_VL_432_NODE_938_length_14314_cov_7.283540	RS_GCF_009193295.2	d__Bacteria;p__Bacteroidota;c__Bacteroidia;o__Bacteroidales;f__Bacteroidaceae;g__Bacteroides;s__Bacteroides sp007097645	iPHoP-RF	97.10	None
LN_7F08_VL_432_NODE_938_length_14314_cov_7.283540	RS_GCF_009193325.2	d__Bacteria;p__Bacteroidota;c__Bacteroidia;o__Bacteroidales;f__Bacteroidaceae;g__Bacteroides;s__Bacteroides sp900066265	iPHoP-RF	97.10	None
LN_7F08_VL_432_NODE_938_length_14314_cov_7.283540	RS_GCF_900106755.1	d__Bacteria;p__Bacteroidota;c__Bacteroidia;o__Bacteroidales;f__Bacteroidaceae;g__Bacteroides;s__Bacteroides faecis	iPHoP-RF	97.10	None
LN_7F08_VL_432_NODE_938_length_14314_cov_7.283540	RS_GCF_900130125.1	d__Bacteria;p__Bacteroidota;c__Bacteroidia;o__Bacteroidales;f__Bacteroidaceae;g__Bacteroides;s__Bacteroides congonensis	iPHoP-RF	97.10	None
LN_7F08_VL_432_NODE_938_length_14314_cov_7.283540	RS_GCF_902362375.1	d__Bacteria;p__Bacteroidota;c__Bacteroidia;o__Bacteroidales;f__Bacteroidaceae;g__Bacteroides;s__Bacteroides sp902362375	iPHoP-RF	97.10	None
LN_7F08_VL_432_NODE_938_length_14314_cov_7.283540	GB_GCA_000210075.1	d__Bacteria;p__Bacteroidota;c__Bacteroidia;o__Bacteroidales;f__Bacteroidaceae;g__Bacteroides;s__Bacteroides xylanisolvens	iPHoP-RF	96.70	None
LN_7F08_VL_432_NODE_938_length_14314_cov_7.283540	GB_GCA_900755095.1	d__Bacteria;p__Bacteroidota;c__Bacteroidia;o__Bacteroidales;f__Bacteroidaceae;g__Bacteroides;s__Bacteroides sp900755095	iPHoP-RF	96.70	None
LN_7F08_VL_432_NODE_938_length_14314_cov_7.283540	RS_GCF_000172175.1	d__Bacteria;p__Bacteroidota;c__Bacteroidia;o__Bacteroidales;f__Bacteroidaceae;g__Bacteroides;s__Bacteroides intestinalis	iPHoP-RF	96.70	None
LN_7F08_VL_432_NODE_938_length_14314_cov_7.283540	RS_GCF_001314995.1	d__Bacteria;p__Bacteroidota;c__Bacteroidia;o__Bacteroidales;f__Bacteroidaceae;g__Bacteroides;s__Bacteroides ovatus	iPHoP-RF	96.70	blast;91.90
LN_7F08_VL_432_NODE_938_length_14314_cov_7.283540	RS_GCF_014334015.1	d__Bacteria;p__Bacteroidota;c__Bacteroidia;o__Bacteroidales;f__Bacteroidaceae;g__Bacteroides;s__Bacteroides sp003463205	iPHoP-RF	96.70	None
LN_7F08_VL_432_NODE_938_length_14314_cov_7.283540	RS_GCF_900155865.1	d__Bacteria;p__Bacteroidota;c__Bacteroidia;o__Bacteroidales;f__Bacteroidaceae;g__Bacteroides;s__Bacteroides bouchesdurhonensis	iPHoP-RF	96.70	None
LN_7F08_VL_432_NODE_938_length_14314_cov_7.283540	RS_GCF_902364365.1	d__Bacteria;p__Bacteroidota;c__Bacteroidia;o__Bacteroidales;f__Bacteroidaceae;g__Bacteroides;s__Bacteroides sp900556215	iPHoP-RF	96.70	None
LN_7F08_VL_432_NODE_938_length_14314_cov_7.283540	RS_GCF_003464595.1	d__Bacteria;p__Bacteroidota;c__Bacteroidia;o__Bacteroidales;f__Bacteroidaceae;g__Bacteroides;s__Bacteroides intestinalis_A	iPHoP-RF	96.40	None
LN_7F08_VL_432_NODE_938_length_14314_cov_7.283540	RS_GCF_903181435.1	d__Bacteria;p__Bacteroidota;c__Bacteroidia;o__Bacteroidales;f__Bacteroidaceae;g__Bacteroides;s__Bacteroides acidifaciens_A	iPHoP-RF	96.40	None
LN_7F08_VL_432_NODE_938_length_14314_cov_7.283540	RS_GCF_000012825.1	d__Bacteria;p__Bacteroidota;c__Bacteroidia;o__Bacteroidales;f__Bacteroidaceae;g__Phocaeicola;s__Phocaeicola vulgatus	blast	96.20	iPHoP-RF;90.10
LN_7F08_VL_432_NODE_938_length_14314_cov_7.283540	RS_GCF_000158035.1	d__Bacteria;p__Bacteroidota;c__Bacteroidia;o__Bacteroidales;f__Bacteroidaceae;g__Bacteroides;s__Bacteroides cellulosilyticus	iPHoP-RF	96.10	None
LN_7F08_VL_432_NODE_938_length_14314_cov_7.283540	GB_GCA_900557355.1	d__Bacteria;p__Bacteroidota;c__Bacteroidia;o__Bacteroidales;f__Bacteroidaceae;g__Bacteroides;s__Bacteroides sp900557355	iPHoP-RF	95.70	None
LN_7F08_VL_432_NODE_938_length_14314_cov_7.283540	GB_GCA_900760255.1	d__Bacteria;p__Bacteroidota;c__Bacteroidia;o__Bacteroidales;f__Bacteroidaceae;g__Bacteroides;s__Bacteroides sp900760255	iPHoP-RF	95.70	None
LN_7F08_VL_432_NODE_938_length_14314_cov_7.283540	GB_GCA_900765805.1	d__Bacteria;p__Bacteroidota;c__Bacteroidia;o__Bacteroidales;f__Bacteroidaceae;g__Bacteroides;s__Bacteroides sp900765805	iPHoP-RF	95.70	blast;91.90
LN_7F08_VL_432_NODE_938_length_14314_cov_7.283540	RS_GCF_000614145.1	d__Bacteria;p__Bacteroidota;c__Bacteroidia;o__Bacteroidales;f__Bacteroidaceae;g__Bacteroides;s__Bacteroides faecichinchillae	iPHoP-RF	95.70	None
LN_7F08_VL_432_NODE_938_length_14314_cov_7.283540	RS_GCF_013009555.1	d__Bacteria;p__Bacteroidota;c__Bacteroidia;o__Bacteroidales;f__Bacteroidaceae;g__Phocaeicola;s__Phocaeicola dorei	iPHoP-RF	95.70	blast;93.40
LN_7F08_VL_432_NODE_938_length_14314_cov_7.283540	RS_GCF_000381365.1	d__Bacteria;p__Bacteroidota;c__Bacteroidia;o__Bacteroidales;f__Bacteroidaceae;g__Bacteroides;s__Bacteroides salyersiae	iPHoP-RF	95.40	None
LN_7F08_VL_432_NODE_938_length_14314_cov_7.283540	RS_GCF_003865075.1	d__Bacteria;p__Bacteroidota;c__Bacteroidia;o__Bacteroidales;f__Bacteroidaceae;g__Bacteroides;s__Bacteroides sp003865075	iPHoP-RF	95.10	None
LN_7F08_VL_432_NODE_938_length_14314_cov_7.283540	GB_GCA_014385165.1	d__Bacteria;p__Bacteroidota;c__Bacteroidia;o__Bacteroidales;f__Bacteroidaceae;g__Bacteroides;s__Bacteroides sp014385165	iPHoP-RF	94.70	None
LN_7F08_VL_432_NODE_938_length_14314_cov_7.283540	RS_GCF_000155815.1	d__Bacteria;p__Bacteroidota;c__Bacteroidia;o__Bacteroidales;f__Bacteroidaceae;g__Bacteroides;s__Bacteroides eggerthii	iPHoP-RF	94.40	None
LN_7F08_VL_432_NODE_938_length_14314_cov_7.283540	RS_GCF_000613465.1	d__Bacteria;p__Bacteroidota;c__Bacteroidia;o__Bacteroidales;f__Bacteroidaceae;g__Bacteroides;s__Bacteroides nordii	iPHoP-RF	94.10	None
LN_7F08_VL_432_NODE_938_length_14314_cov_7.283540	GB_GCA_900762525.1	d__Bacteria;p__Bacteroidota;c__Bacteroidia;o__Bacteroidales;f__Bacteroidaceae;g__Bacteroides;s__Bacteroides sp900762525	iPHoP-RF	93.10	None
LN_7F08_VL_432_NODE_938_length_14314_cov_7.283540	RS_GCF_900241005.1	d__Bacteria;p__Bacteroidota;c__Bacteroidia;o__Bacteroidales;f__Bacteroidaceae;g__Bacteroides;s__Bacteroides cutis	iPHoP-RF	93.10	None
LN_7F08_VL_432_NODE_938_length_14314_cov_7.283540	GB_GCA_900765785.1	d__Bacteria;p__Bacteroidota;c__Bacteroidia;o__Bacteroidales;f__Bacteroidaceae;g__Bacteroides;s__Bacteroides sp900765785	iPHoP-RF	91.10	None
LN_7F08_VL_432_NODE_971_length_13946_cov_6.281117	RS_GCF_013618865.1	d__Bacteria;p__Bacteroidota;c__Bacteroidia;o__Bacteroidales;f__Bacteroidaceae;g__Phocaeicola;s__Phocaeicola sp900541515	blast	93.90	iPHoP-RF;86.00
LN_7F08_VL_432_NODE_971_length_13946_cov_6.281117	RS_GCF_000154205.1	d__Bacteria;p__Bacteroidota;c__Bacteroidia;o__Bacteroidales;f__Bacteroidaceae;g__Bacteroides;s__Bacteroides uniformis	blast	93.40	iPHoP-RF;76.80
LN_7F08_VL_432_NODE_971_length_13946_cov_6.281117	RS_GCF_003437535.1	d__Bacteria;p__Bacteroidota;c__Bacteroidia;o__Bacteroidales;f__Bacteroidaceae;g__Phocaeicola;s__Phocaeicola plebeius_A	blast	91.00	None
LN_7F08_VL_432_NODE_971_length_13946_cov_6.281117	RS_GCF_000374585.1	d__Bacteria;p__Bacteroidota;c__Bacteroidia;o__Bacteroidales;f__Bacteroidaceae;g__Phocaeicola;s__Phocaeicola barnesiae	blast	90.90	None
LN_7F08_VL_432_NODE_971_length_13946_cov_6.281117	RS_GCF_900108345.1	d__Bacteria;p__Bacteroidota;c__Bacteroidia;o__Bacteroidales;f__Bacteroidaceae;g__Bacteroides;s__Bacteroides ndongoniae	blast	90.80	iPHoP-RF;72.40
LN_7F08_VL_432_NODE_971_length_13946_cov_6.281117	RS_GCF_902362595.1	d__Bacteria;p__Bacteroidota;c__Bacteroidia;o__Bacteroidales;f__Bacteroidaceae;g__Phocaeicola;s__Phocaeicola sp900066455	blast	90.80	iPHoP-RF;68.40
LN_7F08_VL_432_NODE_971_length_13946_cov_6.281117	RS_GCF_000374365.1	d__Bacteria;p__Bacteroidota;c__Bacteroidia;o__Bacteroidales;f__Bacteroidaceae;g__Bacteroides;s__Bacteroides gallinarum	blast	90.70	iPHoP-RF;57.60
LN_7F08_VL_432_NODE_971_length_13946_cov_6.281117	RS_GCF_900128495.1	d__Bacteria;p__Bacteroidota;c__Bacteroidia;o__Bacteroidales;f__Bacteroidaceae;g__Phocaeicola;s__Phocaeicola ilei	blast	90.60	iPHoP-RF;70.20
LN_7F08_VL_432_NODE_971_length_13946_cov_6.281117	RS_GCF_013009555.1	d__Bacteria;p__Bacteroidota;c__Bacteroidia;o__Bacteroidales;f__Bacteroidaceae;g__Phocaeicola;s__Phocaeicola dorei	blast	90.10	None
LN_7F09_VL_433_NODE_1053_length_3796_cov_4.293504	GB_GCA_000980375.1	d__Bacteria;p__Cyanobacteria;c__Vampirovibrionia;o__Gastranaerophilales;f__Gastranaerophilaceae;g__CAG-306;s__CAG-306 sp000980375	blast	91.60	iPHoP-RF;63.50
LN_7G02_VL_435_NODE_1741_length_7382_cov_8.526273	GB_GCA_003343845.1	d__Bacteria;p__Firmicutes_A;c__Clostridia;o__Oscillospirales;f__CAG-272;g__UMGS902;s__UMGS902 sp003343845	blast	92.40	iPHoP-RF;63.80
LN_7G02_VL_435_NODE_1741_length_7382_cov_8.526273	RS_GCF_900761025.1	d__Bacteria;p__Firmicutes_A;c__Clostridia;o__Oscillospirales;f__CAG-272;g__UMGS902;s__UMGS902 sp900761025	blast	91.20	iPHoP-RF;66.30
LN_7G02_VL_435_NODE_2476_length_5671_cov_6.836182	GB_GCA_003343845.1	d__Bacteria;p__Firmicutes_A;c__Clostridia;o__Oscillospirales;f__CAG-272;g__UMGS902;s__UMGS902 sp003343845	blast	93.80	iPHoP-RF;68.20
LN_7G02_VL_435_NODE_2476_length_5671_cov_6.836182	RS_GCF_900761025.1	d__Bacteria;p__Firmicutes_A;c__Clostridia;o__Oscillospirales;f__CAG-272;g__UMGS902;s__UMGS902 sp900761025	blast	92.00	iPHoP-RF;61.70
LN_7G02_VL_435_NODE_2476_length_5671_cov_6.836182	GB_GCA_004554105.1	d__Bacteria;p__Firmicutes_A;c__Clostridia;o__Oscillospirales;f__CAG-272;g__UMGS902;s__UMGS902 sp004554105	blast	91.60	iPHoP-RF;77.80
LN_7G02_VL_435_NODE_4028_length_3746_cov_8.617719	GB_GCA_003343845.1	d__Bacteria;p__Firmicutes_A;c__Clostridia;o__Oscillospirales;f__CAG-272;g__UMGS902;s__UMGS902 sp003343845	blast	92.20	iPHoP-RF;69.80
LN_7G02_VL_435_NODE_4028_length_3746_cov_8.617719	GB_GCA_004554105.1	d__Bacteria;p__Firmicutes_A;c__Clostridia;o__Oscillospirales;f__CAG-272;g__UMGS902;s__UMGS902 sp004554105	blast	91.50	iPHoP-RF;75.40
LN_7G02_VL_435_NODE_5103_length_3036_cov_11.890976	GB_GCA_000210075.1	d__Bacteria;p__Bacteroidota;c__Bacteroidia;o__Bacteroidales;f__Bacteroidaceae;g__Bacteroides;s__Bacteroides xylanisolvens	iPHoP-RF	97.10	None
LN_7G02_VL_435_NODE_5103_length_3036_cov_11.890976	GB_GCA_900556625.1	d__Bacteria;p__Bacteroidota;c__Bacteroidia;o__Bacteroidales;f__Bacteroidaceae;g__Bacteroides;s__Bacteroides sp900556625	iPHoP-RF	97.10	None
LN_7G02_VL_435_NODE_5103_length_3036_cov_11.890976	RS_GCF_001314995.1	d__Bacteria;p__Bacteroidota;c__Bacteroidia;o__Bacteroidales;f__Bacteroidaceae;g__Bacteroides;s__Bacteroides ovatus	iPHoP-RF	97.10	None
LN_7G02_VL_435_NODE_5103_length_3036_cov_11.890976	RS_GCF_009193295.2	d__Bacteria;p__Bacteroidota;c__Bacteroidia;o__Bacteroidales;f__Bacteroidaceae;g__Bacteroides;s__Bacteroides sp007097645	iPHoP-RF	97.10	None
LN_7G02_VL_435_NODE_5103_length_3036_cov_11.890976	RS_GCF_014334015.1	d__Bacteria;p__Bacteroidota;c__Bacteroidia;o__Bacteroidales;f__Bacteroidaceae;g__Bacteroides;s__Bacteroides sp003463205	iPHoP-RF	97.10	None
LN_7G02_VL_435_NODE_5103_length_3036_cov_11.890976	RS_GCF_900106755.1	d__Bacteria;p__Bacteroidota;c__Bacteroidia;o__Bacteroidales;f__Bacteroidaceae;g__Bacteroides;s__Bacteroides faecis	iPHoP-RF	97.10	None
LN_7G02_VL_435_NODE_5103_length_3036_cov_11.890976	GB_GCA_900761785.1	d__Bacteria;p__Bacteroidota;c__Bacteroidia;o__Bacteroidales;f__Bacteroidaceae;g__Bacteroides;s__Bacteroides sp900761785	iPHoP-RF	96.70	None
LN_7G02_VL_435_NODE_5103_length_3036_cov_11.890976	RS_GCF_000613385.1	d__Bacteria;p__Bacteroidota;c__Bacteroidia;o__Bacteroidales;f__Bacteroidaceae;g__Bacteroides;s__Bacteroides acidifaciens	iPHoP-RF	96.70	None
LN_7G02_VL_435_NODE_5103_length_3036_cov_11.890976	RS_GCF_001688725.2	d__Bacteria;p__Bacteroidota;c__Bacteroidia;o__Bacteroidales;f__Bacteroidaceae;g__Bacteroides;s__Bacteroides caecimuris	iPHoP-RF	96.70	None
LN_7G02_VL_435_NODE_5103_length_3036_cov_11.890976	RS_GCF_012113595.1	d__Bacteria;p__Bacteroidota;c__Bacteroidia;o__Bacteroidales;f__Bacteroidaceae;g__Bacteroides;s__Bacteroides sp012113595	iPHoP-RF	96.70	None
LN_7G02_VL_435_NODE_5103_length_3036_cov_11.890976	RS_GCF_902362375.1	d__Bacteria;p__Bacteroidota;c__Bacteroidia;o__Bacteroidales;f__Bacteroidaceae;g__Bacteroides;s__Bacteroides sp902362375	iPHoP-RF	96.70	None
LN_7G02_VL_435_NODE_5103_length_3036_cov_11.890976	RS_GCF_903181435.1	d__Bacteria;p__Bacteroidota;c__Bacteroidia;o__Bacteroidales;f__Bacteroidaceae;g__Bacteroides;s__Bacteroides acidifaciens_A	iPHoP-RF	96.70	None
LN_7G02_VL_435_NODE_5103_length_3036_cov_11.890976	RS_GCF_000011065.1	d__Bacteria;p__Bacteroidota;c__Bacteroidia;o__Bacteroidales;f__Bacteroidaceae;g__Bacteroides;s__Bacteroides thetaiotaomicron	iPHoP-RF	96.40	None
LN_7G02_VL_435_NODE_5103_length_3036_cov_11.890976	RS_GCF_000156195.1	d__Bacteria;p__Bacteroidota;c__Bacteroidia;o__Bacteroidales;f__Bacteroidaceae;g__Bacteroides;s__Bacteroides finegoldii	iPHoP-RF	96.40	None
LN_7G02_VL_435_NODE_5103_length_3036_cov_11.890976	RS_GCF_002222615.2	d__Bacteria;p__Bacteroidota;c__Bacteroidia;o__Bacteroidales;f__Bacteroidaceae;g__Bacteroides;s__Bacteroides caccae	iPHoP-RF	96.40	None
LN_7G02_VL_435_NODE_5103_length_3036_cov_11.890976	RS_GCF_900130125.1	d__Bacteria;p__Bacteroidota;c__Bacteroidia;o__Bacteroidales;f__Bacteroidaceae;g__Bacteroides;s__Bacteroides congonensis	iPHoP-RF	96.40	None
LN_7G02_VL_435_NODE_5103_length_3036_cov_11.890976	GB_GCA_900552405.1	d__Bacteria;p__Bacteroidota;c__Bacteroidia;o__Bacteroidales;f__Bacteroidaceae;g__Bacteroides;s__Bacteroides sp900552405	iPHoP-RF	96.10	None
LN_7G02_VL_435_NODE_5103_length_3036_cov_11.890976	RS_GCF_000513195.1	d__Bacteria;p__Bacteroidota;c__Bacteroidia;o__Bacteroidales;f__Bacteroidaceae;g__Bacteroides;s__Bacteroides timonensis	iPHoP-RF	96.10	None
LN_7G02_VL_435_NODE_5103_length_3036_cov_11.890976	RS_GCF_009193325.2	d__Bacteria;p__Bacteroidota;c__Bacteroidia;o__Bacteroidales;f__Bacteroidaceae;g__Bacteroides;s__Bacteroides sp900066265	iPHoP-RF	95.70	None
LN_7G02_VL_435_NODE_5103_length_3036_cov_11.890976	RS_GCF_000012825.1	d__Bacteria;p__Bacteroidota;c__Bacteroidia;o__Bacteroidales;f__Bacteroidaceae;g__Phocaeicola;s__Phocaeicola vulgatus	blast	95.40	iPHoP-RF;87.00
LN_7G02_VL_435_NODE_5103_length_3036_cov_11.890976	RS_GCF_000155815.1	d__Bacteria;p__Bacteroidota;c__Bacteroidia;o__Bacteroidales;f__Bacteroidaceae;g__Bacteroides;s__Bacteroides eggerthii	blast	94.50	iPHoP-RF;91.10
LN_7G02_VL_435_NODE_5103_length_3036_cov_11.890976	GB_GCA_900755095.1	d__Bacteria;p__Bacteroidota;c__Bacteroidia;o__Bacteroidales;f__Bacteroidaceae;g__Bacteroides;s__Bacteroides sp900755095	iPHoP-RF	94.40	None
LN_7G02_VL_435_NODE_5103_length_3036_cov_11.890976	GB_GCA_900557355.1	d__Bacteria;p__Bacteroidota;c__Bacteroidia;o__Bacteroidales;f__Bacteroidaceae;g__Bacteroides;s__Bacteroides sp900557355	iPHoP-RF	93.10	None
LN_7G02_VL_435_NODE_5103_length_3036_cov_11.890976	RS_GCF_000158035.1	d__Bacteria;p__Bacteroidota;c__Bacteroidia;o__Bacteroidales;f__Bacteroidaceae;g__Bacteroides;s__Bacteroides cellulosilyticus	iPHoP-RF	92.40	None
LN_7G02_VL_435_NODE_5103_length_3036_cov_11.890976	RS_GCF_000172175.1	d__Bacteria;p__Bacteroidota;c__Bacteroidia;o__Bacteroidales;f__Bacteroidaceae;g__Bacteroides;s__Bacteroides intestinalis	iPHoP-RF	91.40	None
LN_7G02_VL_435_NODE_5103_length_3036_cov_11.890976	RS_GCF_000614165.1	d__Bacteria;p__Bacteroidota;c__Bacteroidia;o__Bacteroidales;f__Bacteroidaceae;g__Bacteroides;s__Bacteroides stercorirosoris	iPHoP-RF	91.40	None
LN_7G02_VL_435_NODE_5103_length_3036_cov_11.890976	RS_GCF_003438615.1	d__Bacteria;p__Bacteroidota;c__Bacteroidia;o__Bacteroidales;f__Bacteroidaceae;g__Bacteroides;s__Bacteroides sp003545565	iPHoP-RF	91.10	None
LN_7G02_VL_435_NODE_5103_length_3036_cov_11.890976	RS_GCF_014196225.1	d__Bacteria;p__Bacteroidota;c__Bacteroidia;o__Bacteroidales;f__Bacteroidaceae;g__Bacteroides;s__Bacteroides pyogenes_A	iPHoP-RF	90.50	None
LN_7G02_VL_435_NODE_563_length_14760_cov_25.485413	GB_GCA_900552405.1	d__Bacteria;p__Bacteroidota;c__Bacteroidia;o__Bacteroidales;f__Bacteroidaceae;g__Bacteroides;s__Bacteroides sp900552405	iPHoP-RF	97.10	None
LN_7G02_VL_435_NODE_563_length_14760_cov_25.485413	RS_GCF_000158035.1	d__Bacteria;p__Bacteroidota;c__Bacteroidia;o__Bacteroidales;f__Bacteroidaceae;g__Bacteroides;s__Bacteroides cellulosilyticus	iPHoP-RF	97.10	None
LN_7G02_VL_435_NODE_563_length_14760_cov_25.485413	GB_GCA_000210075.1	d__Bacteria;p__Bacteroidota;c__Bacteroidia;o__Bacteroidales;f__Bacteroidaceae;g__Bacteroides;s__Bacteroides xylanisolvens	iPHoP-RF	96.70	None
LN_7G02_VL_435_NODE_563_length_14760_cov_25.485413	RS_GCF_000012825.1	d__Bacteria;p__Bacteroidota;c__Bacteroidia;o__Bacteroidales;f__Bacteroidaceae;g__Phocaeicola;s__Phocaeicola vulgatus	blast	96.70	iPHoP-RF;95.40
LN_7G02_VL_435_NODE_563_length_14760_cov_25.485413	RS_GCF_000172175.1	d__Bacteria;p__Bacteroidota;c__Bacteroidia;o__Bacteroidales;f__Bacteroidaceae;g__Bacteroides;s__Bacteroides intestinalis	iPHoP-RF	96.70	None
LN_7G02_VL_435_NODE_563_length_14760_cov_25.485413	RS_GCF_000613385.1	d__Bacteria;p__Bacteroidota;c__Bacteroidia;o__Bacteroidales;f__Bacteroidaceae;g__Bacteroides;s__Bacteroides acidifaciens	iPHoP-RF	96.70	None
LN_7G02_VL_435_NODE_563_length_14760_cov_25.485413	RS_GCF_001314995.1	d__Bacteria;p__Bacteroidota;c__Bacteroidia;o__Bacteroidales;f__Bacteroidaceae;g__Bacteroides;s__Bacteroides ovatus	iPHoP-RF	96.70	blast;91.00
LN_7G02_VL_435_NODE_563_length_14760_cov_25.485413	RS_GCF_003464595.1	d__Bacteria;p__Bacteroidota;c__Bacteroidia;o__Bacteroidales;f__Bacteroidaceae;g__Bacteroides;s__Bacteroides intestinalis_A	iPHoP-RF	96.70	None
LN_7G02_VL_435_NODE_563_length_14760_cov_25.485413	RS_GCF_900106755.1	d__Bacteria;p__Bacteroidota;c__Bacteroidia;o__Bacteroidales;f__Bacteroidaceae;g__Bacteroides;s__Bacteroides faecis	iPHoP-RF	96.70	None
LN_7G02_VL_435_NODE_563_length_14760_cov_25.485413	RS_GCF_902364365.1	d__Bacteria;p__Bacteroidota;c__Bacteroidia;o__Bacteroidales;f__Bacteroidaceae;g__Bacteroides;s__Bacteroides sp900556215	iPHoP-RF	96.70	None
LN_7G02_VL_435_NODE_563_length_14760_cov_25.485413	RS_GCF_903181435.1	d__Bacteria;p__Bacteroidota;c__Bacteroidia;o__Bacteroidales;f__Bacteroidaceae;g__Bacteroides;s__Bacteroides acidifaciens_A	iPHoP-RF	96.70	None
LN_7G02_VL_435_NODE_563_length_14760_cov_25.485413	RS_GCF_013009555.1	d__Bacteria;p__Bacteroidota;c__Bacteroidia;o__Bacteroidales;f__Bacteroidaceae;g__Phocaeicola;s__Phocaeicola dorei	blast	96.50	iPHoP-RF;96.10
LN_7G02_VL_435_NODE_563_length_14760_cov_25.485413	GB_GCA_900556625.1	d__Bacteria;p__Bacteroidota;c__Bacteroidia;o__Bacteroidales;f__Bacteroidaceae;g__Bacteroides;s__Bacteroides sp900556625	iPHoP-RF	96.40	None
LN_7G02_VL_435_NODE_563_length_14760_cov_25.485413	RS_GCF_000315485.1	d__Bacteria;p__Bacteroidota;c__Bacteroidia;o__Bacteroidales;f__Bacteroidaceae;g__Bacteroides;s__Bacteroides oleiciplenus	iPHoP-RF	96.40	None
LN_7G02_VL_435_NODE_563_length_14760_cov_25.485413	RS_GCF_000513195.1	d__Bacteria;p__Bacteroidota;c__Bacteroidia;o__Bacteroidales;f__Bacteroidaceae;g__Bacteroides;s__Bacteroides timonensis	iPHoP-RF	96.40	None
LN_7G02_VL_435_NODE_563_length_14760_cov_25.485413	GB_GCA_900557355.1	d__Bacteria;p__Bacteroidota;c__Bacteroidia;o__Bacteroidales;f__Bacteroidaceae;g__Bacteroides;s__Bacteroides sp900557355	iPHoP-RF	96.10	None
LN_7G02_VL_435_NODE_563_length_14760_cov_25.485413	RS_GCF_000382445.1	d__Bacteria;p__Bacteroidota;c__Bacteroidia;o__Bacteroidales;f__Bacteroidaceae;g__Phocaeicola;s__Phocaeicola massiliensis	blast	96.10	iPHoP-RF;76.60
LN_7G02_VL_435_NODE_563_length_14760_cov_25.485413	RS_GCF_000614185.1	d__Bacteria;p__Bacteroidota;c__Bacteroidia;o__Bacteroidales;f__Bacteroidaceae;g__Phocaeicola;s__Phocaeicola sartorii	iPHoP-RF	96.10	blast;93.50
LN_7G02_VL_435_NODE_563_length_14760_cov_25.485413	RS_GCF_900760795.1	d__Bacteria;p__Bacteroidota;c__Bacteroidia;o__Bacteroidales;f__Bacteroidaceae;g__Phocaeicola;s__Phocaeicola sp900760795	iPHoP-RF	96.10	blast;93.90
LN_7G02_VL_435_NODE_563_length_14760_cov_25.485413	GB_GCA_900755095.1	d__Bacteria;p__Bacteroidota;c__Bacteroidia;o__Bacteroidales;f__Bacteroidaceae;g__Bacteroides;s__Bacteroides sp900755095	iPHoP-RF	95.70	None
LN_7G02_VL_435_NODE_563_length_14760_cov_25.485413	RS_GCF_000614165.1	d__Bacteria;p__Bacteroidota;c__Bacteroidia;o__Bacteroidales;f__Bacteroidaceae;g__Bacteroides;s__Bacteroides stercorirosoris	iPHoP-RF	95.70	None
LN_7G02_VL_435_NODE_563_length_14760_cov_25.485413	RS_GCF_011959205.1	d__Bacteria;p__Bacteroidota;c__Bacteroidia;o__Bacteroidales;f__Bacteroidaceae;g__Phocaeicola;s__Phocaeicola sp011959205	iPHoP-RF	95.70	blast;93.50
LN_7G02_VL_435_NODE_563_length_14760_cov_25.485413	RS_GCF_000156195.1	d__Bacteria;p__Bacteroidota;c__Bacteroidia;o__Bacteroidales;f__Bacteroidaceae;g__Bacteroides;s__Bacteroides finegoldii	iPHoP-RF	95.40	None
LN_7G02_VL_435_NODE_563_length_14760_cov_25.485413	RS_GCF_001688725.2	d__Bacteria;p__Bacteroidota;c__Bacteroidia;o__Bacteroidales;f__Bacteroidaceae;g__Bacteroides;s__Bacteroides caecimuris	iPHoP-RF	95.40	None
LN_7G02_VL_435_NODE_563_length_14760_cov_25.485413	RS_GCF_900130125.1	d__Bacteria;p__Bacteroidota;c__Bacteroidia;o__Bacteroidales;f__Bacteroidaceae;g__Bacteroides;s__Bacteroides congonensis	iPHoP-RF	95.40	None
LN_7G02_VL_435_NODE_563_length_14760_cov_25.485413	GB_GCA_900554435.1	d__Bacteria;p__Bacteroidota;c__Bacteroidia;o__Bacteroidales;f__Bacteroidaceae;g__Phocaeicola;s__Phocaeicola sp900554435	blast	95.20	iPHoP-RF;68.90
LN_7G02_VL_435_NODE_563_length_14760_cov_25.485413	GB_GCA_900547205.1	d__Bacteria;p__Bacteroidota;c__Bacteroidia;o__Bacteroidales;f__Bacteroidaceae;g__Bacteroides;s__Bacteroides sp900547205	iPHoP-RF	95.10	None
LN_7G02_VL_435_NODE_563_length_14760_cov_25.485413	RS_GCF_012113595.1	d__Bacteria;p__Bacteroidota;c__Bacteroidia;o__Bacteroidales;f__Bacteroidaceae;g__Bacteroides;s__Bacteroides sp012113595	iPHoP-RF	95.10	None
LN_7G02_VL_435_NODE_563_length_14760_cov_25.485413	GB_GCA_002493165.1	d__Bacteria;p__Bacteroidota;c__Bacteroidia;o__Bacteroidales;f__Bacteroidaceae;g__Phocaeicola;s__Phocaeicola sp002493165	blast	93.60	iPHoP-RF;83.60
LN_7G02_VL_435_NODE_563_length_14760_cov_25.485413	GB_GCA_900761785.1	d__Bacteria;p__Bacteroidota;c__Bacteroidia;o__Bacteroidales;f__Bacteroidaceae;g__Bacteroides;s__Bacteroides sp900761785	iPHoP-RF	92.40	None
LN_7G02_VL_435_NODE_563_length_14760_cov_25.485413	GB_GCA_902388365.1	d__Bacteria;p__Bacteroidota;c__Bacteroidia;o__Bacteroidales;f__Bacteroidaceae;g__Phocaeicola;s__Phocaeicola sp902388365	blast	92.40	iPHoP-RF;76.60
LN_7G02_VL_435_NODE_563_length_14760_cov_25.485413	RS_GCF_003865075.1	d__Bacteria;p__Bacteroidota;c__Bacteroidia;o__Bacteroidales;f__Bacteroidaceae;g__Bacteroides;s__Bacteroides sp003865075	iPHoP-RF	91.10	None
LN_7G02_VL_435_NODE_563_length_14760_cov_25.485413	RS_GCF_900751965.1	d__Bacteria;p__Bacteroidota;c__Bacteroidia;o__Bacteroidales;f__Bacteroidaceae;g__Phocaeicola;s__Phocaeicola sp900751965	iPHoP-RF	91.10	blast;90.90
LN_7G02_VL_435_NODE_563_length_14760_cov_25.485413	3300008326_2	d__Bacteria;p__Bacteroidota;c__Bacteroidia;o__Bacteroidales;f__Bacteroidaceae;g__Phocaeicola;s__	blast	91.00	None
LN_7G02_VL_435_NODE_563_length_14760_cov_25.485413	RS_GCF_000011065.1	d__Bacteria;p__Bacteroidota;c__Bacteroidia;o__Bacteroidales;f__Bacteroidaceae;g__Bacteroides;s__Bacteroides thetaiotaomicron	iPHoP-RF	90.80	None
LN_7G03_VL_436_NODE_3441_length_4182_cov_6.135449	RS_GCF_014297285.1	d__Bacteria;p__Firmicutes_A;c__Clostridia;o__Oscillospirales;f__Oscillospiraceae;g__Dysosmobacter;s__Dysosmobacter sp001916835	blast	96.70	iPHoP-RF;54.90
LN_7G03_VL_436_NODE_3441_length_4182_cov_6.135449	GB_GCA_900544105.1	d__Bacteria;p__Firmicutes_A;c__Clostridia;o__Oscillospirales;f__Oscillospiraceae;g__Dysosmobacter;s__Dysosmobacter sp900544105	blast	92.20	None
LN_7G03_VL_436_NODE_4829_length_3130_cov_7.444553	RS_GCF_002549975.1	d__Bacteria;p__Firmicutes_A;c__Clostridia;o__Oscillospirales;f__Ruminococcaceae;g__Faecalibacterium;s__Faecalibacterium prausnitzii_H	blast	93.30	iPHoP-RF;78.30
LN_7G03_VL_436_NODE_4829_length_3130_cov_7.444553	RS_GCF_002550035.1	d__Bacteria;p__Firmicutes_A;c__Clostridia;o__Oscillospirales;f__Ruminococcaceae;g__Faecalibacterium;s__Faecalibacterium prausnitzii_E	blast	90.90	iPHoP-RF;84.20
LN_7G03_VL_436_NODE_4829_length_3130_cov_7.444553	RS_GCF_002550015.1	d__Bacteria;p__Firmicutes_A;c__Clostridia;o__Oscillospirales;f__Ruminococcaceae;g__Faecalibacterium;s__Faecalibacterium prausnitzii_A	blast	90.80	iPHoP-RF;80.00
LN_7G03_VL_436_NODE_4829_length_3130_cov_7.444553	GB_GCA_900772565.1	d__Bacteria;p__Firmicutes_A;c__Clostridia;o__Oscillospirales;f__Ruminococcaceae;g__Faecalibacterium;s__Faecalibacterium sp900772565	blast	90.20	iPHoP-RF;86.70
LN_7G03_VL_436_NODE_4829_length_3130_cov_7.444553	RS_GCF_003293635.1	d__Bacteria;p__Firmicutes_A;c__Clostridia;o__Oscillospirales;f__Ruminococcaceae;g__Faecalibacterium;s__Faecalibacterium prausnitzii_G	blast	90.10	iPHoP-RF;86.70
LN_7G03_VL_436_NODE_4829_length_3130_cov_7.444553	RS_GCF_002549755.1	d__Bacteria;p__Firmicutes_A;c__Clostridia;o__Oscillospirales;f__Ruminococcaceae;g__Faecalibacterium;s__Faecalibacterium prausnitzii_D	blast	90.00	iPHoP-RF;84.20
LN_7G03_VL_436_NODE_4829_length_3130_cov_7.444553	RS_GCF_003324185.1	d__Bacteria;p__Firmicutes_A;c__Clostridia;o__Oscillospirales;f__Ruminococcaceae;g__Faecalibacterium;s__Faecalibacterium prausnitzii	blast	90.00	iPHoP-RF;86.00
LN_7G03_VL_436_NODE_522_length_15058_cov_17.371059	RS_GCF_003437535.1	d__Bacteria;p__Bacteroidota;c__Bacteroidia;o__Bacteroidales;f__Bacteroidaceae;g__Phocaeicola;s__Phocaeicola plebeius_A	blast	92.80	iPHoP-RF;80.80
LN_7G03_VL_436_NODE_522_length_15058_cov_17.371059	GB_GCA_900551445.1	d__Bacteria;p__Bacteroidota;c__Bacteroidia;o__Bacteroidales;f__Bacteroidaceae;g__Phocaeicola;s__Phocaeicola sp900551445	blast	92.70	iPHoP-RF;66.80
LN_7G03_VL_436_NODE_522_length_15058_cov_17.371059	RS_GCF_900128455.1	d__Bacteria;p__Bacteroidota;c__Bacteroidia;o__Bacteroidales;f__Bacteroidaceae;g__Phocaeicola;s__Phocaeicola mediterraneensis	blast	92.20	iPHoP-RF;81.40
LN_7G03_VL_436_NODE_522_length_15058_cov_17.371059	RS_GCF_000187895.1	d__Bacteria;p__Bacteroidota;c__Bacteroidia;o__Bacteroidales;f__Bacteroidaceae;g__Phocaeicola;s__Phocaeicola plebeius	blast	91.70	iPHoP-RF;75.00
LN_7G03_VL_436_NODE_522_length_15058_cov_17.371059	RS_GCF_000154845.1	d__Bacteria;p__Bacteroidota;c__Bacteroidia;o__Bacteroidales;f__Bacteroidaceae;g__Phocaeicola;s__Phocaeicola coprocola	blast	91.00	None
LN_7G04_VL_437_NODE_2251_length_3092_cov_3.573922	GB_GCA_000433635.1	d__Bacteria;p__Firmicutes_A;c__Clostridia;o__Oscillospirales;f__Ruminococcaceae;g__Ruminococcus_C;s__Ruminococcus_C sp000433635	blast	95.50	iPHoP-RF;71.50
LN_7G04_VL_437_NODE_439_length_12699_cov_262.390778	RS_GCF_000157935.1	d__Bacteria;p__Bacteroidota;c__Bacteroidia;o__Bacteroidales;f__Bacteroidaceae;g__Prevotella;s__Prevotella copri	blast	96.60	iPHoP-RF;83.10
LN_7G04_VL_437_NODE_439_length_12699_cov_262.390778	RS_GCF_902167755.1	d__Bacteria;p__Bacteroidota;c__Bacteroidia;o__Bacteroidales;f__Bacteroidaceae;g__Prevotella;s__Prevotella sp900557255	blast	96.60	iPHoP-RF;78.00
LN_7G04_VL_437_NODE_439_length_12699_cov_262.390778	GB_GCA_900765465.1	d__Bacteria;p__Bacteroidota;c__Bacteroidia;o__Bacteroidales;f__Bacteroidaceae;g__Prevotella;s__Prevotella sp900765465	blast	95.80	iPHoP-RF;53.30
LN_7G04_VL_437_NODE_439_length_12699_cov_262.390778	GB_GCA_900544825.1	d__Bacteria;p__Bacteroidota;c__Bacteroidia;o__Bacteroidales;f__Bacteroidaceae;g__Prevotella;s__Prevotella sp900544825	blast	95.60	iPHoP-RF;69.10
LN_7G04_VL_437_NODE_439_length_12699_cov_262.390778	GB_GCA_900557035.1	d__Bacteria;p__Bacteroidota;c__Bacteroidia;o__Bacteroidales;f__Bacteroidaceae;g__Prevotella;s__Prevotella sp900557035	blast	95.40	iPHoP-RF;64.00
LN_7G04_VL_437_NODE_439_length_12699_cov_262.390778	GB_GCA_900551985.1	d__Bacteria;p__Bacteroidota;c__Bacteroidia;o__Bacteroidales;f__Bacteroidaceae;g__Prevotella;s__Prevotella sp900551985	blast	95.30	None
LN_7G04_VL_437_NODE_439_length_12699_cov_262.390778	GB_GCA_900770515.1	d__Bacteria;p__Bacteroidota;c__Bacteroidia;o__Bacteroidales;f__Bacteroidaceae;g__Prevotella;s__Prevotella sp900770515	blast	95.30	None
LN_7G04_VL_437_NODE_439_length_12699_cov_262.390778	RS_GCF_002224675.1	d__Bacteria;p__Bacteroidota;c__Bacteroidia;o__Bacteroidales;f__Bacteroidaceae;g__Prevotella;s__Prevotella copri_A	blast	95.20	iPHoP-RF;67.00
LN_7G04_VL_437_NODE_439_length_12699_cov_262.390778	GB_GCA_900555035.1	d__Bacteria;p__Bacteroidota;c__Bacteroidia;o__Bacteroidales;f__Bacteroidaceae;g__Prevotella;s__Prevotella sp900555035	blast	94.50	None
LN_7G04_VL_437_NODE_439_length_12699_cov_262.390778	GB_GCA_900556795.1	d__Bacteria;p__Bacteroidota;c__Bacteroidia;o__Bacteroidales;f__Bacteroidaceae;g__Prevotella;s__Prevotella sp900556795	blast	94.40	None
LN_7G04_VL_437_NODE_439_length_12699_cov_262.390778	GB_GCA_900767615.1	d__Bacteria;p__Bacteroidota;c__Bacteroidia;o__Bacteroidales;f__Bacteroidaceae;g__Prevotella;s__Prevotella sp900767615	blast	94.40	None
LN_7G04_VL_437_NODE_439_length_12699_cov_262.390778	RS_GCF_009494395.1	d__Bacteria;p__Bacteroidota;c__Bacteroidia;o__Bacteroidales;f__Bacteroidaceae;g__Prevotella;s__Prevotella sp900546535	blast	93.80	None
LN_7G04_VL_437_NODE_439_length_12699_cov_262.390778	GB_GCA_002297965.1	d__Bacteria;p__Bacteroidota;c__Bacteroidia;o__Bacteroidales;f__Bacteroidaceae;g__Prevotella;s__Prevotella sp002297965	blast	92.70	None
LN_7G04_VL_437_NODE_439_length_12699_cov_262.390778	GB_GCA_900548535.1	d__Bacteria;p__Bacteroidota;c__Bacteroidia;o__Bacteroidales;f__Bacteroidaceae;g__Prevotella;s__Prevotella sp900548535	blast	91.60	None
LN_7G04_VL_437_NODE_439_length_12699_cov_262.390778	GB_GCA_900554835.1	d__Bacteria;p__Bacteroidota;c__Bacteroidia;o__Bacteroidales;f__Bacteroidaceae;g__Prevotella;s__Prevotella sp900554835	blast	90.70	None
LN_7G04_VL_437_NODE_439_length_12699_cov_262.390778	GB_GCA_002451555.1	d__Bacteria;p__Bacteroidota;c__Bacteroidia;o__Bacteroidales;f__Bacteroidaceae;g__Prevotella;s__Prevotella sp002451555	blast	90.50	None
LN_7G04_VL_437_NODE_439_length_12699_cov_262.390778	RS_GCF_004535825.1	d__Bacteria;p__Bacteroidota;c__Bacteroidia;o__Bacteroidales;f__Bacteroidaceae;g__Prevotella;s__Prevotella hominis	blast	90.50	None
LN_7G04_VL_437_NODE_439_length_12699_cov_262.390778	GB_GCA_002440225.1	d__Bacteria;p__Bacteroidota;c__Bacteroidia;o__Bacteroidales;f__Bacteroidaceae;g__Prevotella;s__Prevotella sp002440225	blast	90.10	None
LN_7G04_VL_437_NODE_439_length_12699_cov_262.390778	GB_GCA_002405875.1	d__Bacteria;p__Bacteroidota;c__Bacteroidia;o__Bacteroidales;f__Bacteroidaceae;g__Prevotella;s__Prevotella sp002405875	blast	90.00	iPHoP-RF;52.50
LN_7G06_VL_439_NODE_1487_length_4605_cov_7.224396	RS_GCF_001406815.1	d__Bacteria;p__Firmicutes_A;c__Clostridia;o__Lachnospirales;f__Lachnospiraceae;g__Agathobacter;s__Agathobacter faecis	blast	93.80	iPHoP-RF;75.70
LN_7G06_VL_439_NODE_1487_length_4605_cov_7.224396	RS_GCF_003470905.1	d__Bacteria;p__Firmicutes_A;c__Clostridia;o__Lachnospirales;f__Lachnospiraceae;g__Roseburia;s__Roseburia sp003470905	blast	92.10	None
LN_7G06_VL_439_NODE_1487_length_4605_cov_7.224396	RS_GCF_900537995.1	d__Bacteria;p__Firmicutes_A;c__Clostridia;o__Lachnospirales;f__Lachnospiraceae;g__Roseburia;s__Roseburia intestinalis	blast	92.10	None
LN_7G06_VL_439_NODE_1931_length_3832_cov_4.462801	RS_GCF_000190535.1	d__Bacteria;p__Bacteroidota;c__Bacteroidia;o__Bacteroidales;f__Marinifilaceae;g__Odoribacter;s__Odoribacter splanchnicus	blast	96.30	iPHoP-RF;52.00
LN_7G06_VL_439_NODE_666_length_8192_cov_5.019540	RS_GCF_900083545.1	d__Bacteria;p__Bacteroidota;c__Bacteroidia;o__Bacteroidales;f__Rikenellaceae;g__Alistipes;s__Alistipes provencensis	iPHoP-RF	96.10	None
LN_7G06_VL_439_NODE_666_length_8192_cov_5.019540	RS_GCF_900107675.1	d__Bacteria;p__Bacteroidota;c__Bacteroidia;o__Bacteroidales;f__Rikenellaceae;g__Alistipes;s__Alistipes timonensis	iPHoP-RF	95.70	None
LN_7G06_VL_439_NODE_666_length_8192_cov_5.019540	RS_GCF_006542685.1	d__Bacteria;p__Bacteroidota;c__Bacteroidia;o__Bacteroidales;f__Rikenellaceae;g__Alistipes;s__Alistipes dispar	blast	95.30	iPHoP-RF;86.70
LN_7G06_VL_439_NODE_666_length_8192_cov_5.019540	RS_GCF_000374505.1	d__Bacteria;p__Bacteroidota;c__Bacteroidia;o__Bacteroidales;f__Rikenellaceae;g__Alistipes;s__Alistipes onderdonkii	blast	94.60	iPHoP-RF;91.10
LN_7G06_VL_439_NODE_666_length_8192_cov_5.019540	RS_GCF_000210575.1	d__Bacteria;p__Bacteroidota;c__Bacteroidia;o__Bacteroidales;f__Rikenellaceae;g__Alistipes;s__Alistipes shahii	iPHoP-RF	93.70	None
LN_7G06_VL_439_NODE_666_length_8192_cov_5.019540	GB_GCA_900541585.1	d__Bacteria;p__Bacteroidota;c__Bacteroidia;o__Bacteroidales;f__Rikenellaceae;g__Alistipes;s__Alistipes sp900541585	iPHoP-RF	92.80	None
LN_7G06_VL_439_NODE_666_length_8192_cov_5.019540	GB_GCA_902388705.1	d__Bacteria;p__Bacteroidota;c__Bacteroidia;o__Bacteroidales;f__Rikenellaceae;g__Alistipes;s__Alistipes sp902388705	iPHoP-RF	92.80	None
LN_7G06_VL_439_NODE_666_length_8192_cov_5.019540	GB_GCA_001941065.1	d__Bacteria;p__Bacteroidota;c__Bacteroidia;o__Bacteroidales;f__Rikenellaceae;g__Alistipes;s__Alistipes sp001941065	iPHoP-RF	92.40	None
LN_7G06_VL_439_NODE_666_length_8192_cov_5.019540	RS_GCF_000154465.1	d__Bacteria;p__Bacteroidota;c__Bacteroidia;o__Bacteroidales;f__Rikenellaceae;g__Alistipes;s__Alistipes putredinis	iPHoP-RF	92.10	blast;91.10
LN_7G06_VL_439_NODE_666_length_8192_cov_5.019540	GB_GCA_900549305.1	d__Bacteria;p__Bacteroidota;c__Bacteroidia;o__Bacteroidales;f__Rikenellaceae;g__Alistipes;s__Alistipes sp900549305	iPHoP-RF	91.40	None
LN_7G06_VL_439_NODE_961_length_6213_cov_4.769243	GB_GCA_900556625.1	d__Bacteria;p__Bacteroidota;c__Bacteroidia;o__Bacteroidales;f__Bacteroidaceae;g__Bacteroides;s__Bacteroides sp900556625	iPHoP-RF	97.10	None
LN_7G06_VL_439_NODE_961_length_6213_cov_4.769243	RS_GCF_002222615.2	d__Bacteria;p__Bacteroidota;c__Bacteroidia;o__Bacteroidales;f__Bacteroidaceae;g__Bacteroides;s__Bacteroides caccae	iPHoP-RF	97.10	blast;96.00
LN_7G06_VL_439_NODE_961_length_6213_cov_4.769243	RS_GCF_009193325.2	d__Bacteria;p__Bacteroidota;c__Bacteroidia;o__Bacteroidales;f__Bacteroidaceae;g__Bacteroides;s__Bacteroides sp900066265	iPHoP-RF	97.10	None
LN_7G06_VL_439_NODE_961_length_6213_cov_4.769243	RS_GCF_000156195.1	d__Bacteria;p__Bacteroidota;c__Bacteroidia;o__Bacteroidales;f__Bacteroidaceae;g__Bacteroides;s__Bacteroides finegoldii	iPHoP-RF	96.40	None
LN_7G06_VL_439_NODE_961_length_6213_cov_4.769243	GB_GCA_900761785.1	d__Bacteria;p__Bacteroidota;c__Bacteroidia;o__Bacteroidales;f__Bacteroidaceae;g__Bacteroides;s__Bacteroides sp900761785	iPHoP-RF	96.10	None
LN_7G06_VL_439_NODE_961_length_6213_cov_4.769243	RS_GCF_009193295.2	d__Bacteria;p__Bacteroidota;c__Bacteroidia;o__Bacteroidales;f__Bacteroidaceae;g__Bacteroides;s__Bacteroides sp007097645	iPHoP-RF	96.10	None
LN_7G06_VL_439_NODE_961_length_6213_cov_4.769243	RS_GCF_014334015.1	d__Bacteria;p__Bacteroidota;c__Bacteroidia;o__Bacteroidales;f__Bacteroidaceae;g__Bacteroides;s__Bacteroides sp003463205	iPHoP-RF	95.40	None
LN_7G06_VL_439_NODE_961_length_6213_cov_4.769243	RS_GCF_001688725.2	d__Bacteria;p__Bacteroidota;c__Bacteroidia;o__Bacteroidales;f__Bacteroidaceae;g__Bacteroides;s__Bacteroides caecimuris	iPHoP-RF	95.10	None
LN_7G06_VL_439_NODE_961_length_6213_cov_4.769243	RS_GCF_902362375.1	d__Bacteria;p__Bacteroidota;c__Bacteroidia;o__Bacteroidales;f__Bacteroidaceae;g__Bacteroides;s__Bacteroides sp902362375	iPHoP-RF	94.40	None
LN_7G06_VL_439_NODE_961_length_6213_cov_4.769243	RS_GCF_000011065.1	d__Bacteria;p__Bacteroidota;c__Bacteroidia;o__Bacteroidales;f__Bacteroidaceae;g__Bacteroides;s__Bacteroides thetaiotaomicron	iPHoP-RF	91.80	blast;89.70
LN_7G06_VL_439_NODE_961_length_6213_cov_4.769243	RS_GCF_900106755.1	d__Bacteria;p__Bacteroidota;c__Bacteroidia;o__Bacteroidales;f__Bacteroidaceae;g__Bacteroides;s__Bacteroides faecis	iPHoP-RF	91.40	None
LN_7G06_VL_439_NODE_961_length_6213_cov_4.769243	GB_GCA_900552405.1	d__Bacteria;p__Bacteroidota;c__Bacteroidia;o__Bacteroidales;f__Bacteroidaceae;g__Bacteroides;s__Bacteroides sp900552405	iPHoP-RF	90.80	None
LN_7G06_VL_439_NODE_961_length_6213_cov_4.769243	RS_GCF_000513195.1	d__Bacteria;p__Bacteroidota;c__Bacteroidia;o__Bacteroidales;f__Bacteroidaceae;g__Bacteroides;s__Bacteroides timonensis	iPHoP-RF	90.80	None
LN_7G06_VL_439_NODE_961_length_6213_cov_4.769243	RS_GCF_000614165.1	d__Bacteria;p__Bacteroidota;c__Bacteroidia;o__Bacteroidales;f__Bacteroidaceae;g__Bacteroides;s__Bacteroides stercorirosoris	iPHoP-RF	90.50	None
LN_7G07_VL_440_NODE_1783_length_4574_cov_3.954415	3300029404_21	d__Bacteria;p__Actinobacteriota;c__Coriobacteriia;o__Coriobacteriales;f__Coriobacteriaceae;g__Collinsella;s__	blast	96.60	None
LN_7G07_VL_440_NODE_1783_length_4574_cov_3.954415	RS_GCF_001405375.1	d__Bacteria;p__Actinobacteriota;c__Coriobacteriia;o__Coriobacteriales;f__Coriobacteriaceae;g__Collinsella;s__Collinsella aerofaciens_F	blast	96.60	None
LN_7G07_VL_440_NODE_1783_length_4574_cov_3.954415	GB_GCA_900544465.1	d__Bacteria;p__Actinobacteriota;c__Coriobacteriia;o__Coriobacteriales;f__Coriobacteriaceae;g__Collinsella;s__Collinsella sp900544465	blast	96.50	None
LN_7G07_VL_440_NODE_1783_length_4574_cov_3.954415	GB_GCA_900544235.1	d__Bacteria;p__Actinobacteriota;c__Coriobacteriia;o__Coriobacteriales;f__Coriobacteriaceae;g__Collinsella;s__Collinsella sp900544235	blast	96.40	None
LN_7G07_VL_440_NODE_1783_length_4574_cov_3.954415	RS_GCF_005844325.1	d__Bacteria;p__Actinobacteriota;c__Coriobacteriia;o__Coriobacteriales;f__Coriobacteriaceae;g__Collinsella;s__Collinsella aerofaciens_G	blast	96.40	None
LN_7G07_VL_440_NODE_1783_length_4574_cov_3.954415	GB_GCA_900541135.1	d__Bacteria;p__Actinobacteriota;c__Coriobacteriia;o__Coriobacteriales;f__Coriobacteriaceae;g__Collinsella;s__Collinsella sp900541135	blast	96.30	None
LN_7G07_VL_440_NODE_1783_length_4574_cov_3.954415	GB_GCA_900755685.1	d__Bacteria;p__Actinobacteriota;c__Coriobacteriia;o__Coriobacteriales;f__Coriobacteriaceae;g__Collinsella;s__Collinsella sp900755685	blast	96.30	None
LN_7G07_VL_440_NODE_1783_length_4574_cov_3.954415	GB_GCA_900759335.1	d__Bacteria;p__Actinobacteriota;c__Coriobacteriia;o__Coriobacteriales;f__Coriobacteriaceae;g__Collinsella;s__Collinsella sp900759335	blast	96.30	None
LN_7G07_VL_440_NODE_1783_length_4574_cov_3.954415	GB_GCA_008671135.1	d__Bacteria;p__Actinobacteriota;c__Coriobacteriia;o__Coriobacteriales;f__Coriobacteriaceae;g__Collinsella;s__Collinsella aerofaciens_J	blast	96.00	None
LN_7G07_VL_440_NODE_1783_length_4574_cov_3.954415	GB_GCA_900544865.1	d__Bacteria;p__Actinobacteriota;c__Coriobacteriia;o__Coriobacteriales;f__Coriobacteriaceae;g__Collinsella;s__Collinsella sp900544865	blast	96.00	None
LN_7G07_VL_440_NODE_1783_length_4574_cov_3.954415	GB_GCA_900542165.1	d__Bacteria;p__Actinobacteriota;c__Coriobacteriia;o__Coriobacteriales;f__Coriobacteriaceae;g__Collinsella;s__Collinsella sp900542165	blast	95.90	None
LN_7G07_VL_440_NODE_1783_length_4574_cov_3.954415	GB_GCA_900547835.1	d__Bacteria;p__Actinobacteriota;c__Coriobacteriia;o__Coriobacteriales;f__Coriobacteriaceae;g__Collinsella;s__Collinsella sp900547835	blast	95.90	None
LN_7G07_VL_440_NODE_1783_length_4574_cov_3.954415	GB_GCA_900540095.1	d__Bacteria;p__Actinobacteriota;c__Coriobacteriia;o__Coriobacteriales;f__Coriobacteriaceae;g__Collinsella;s__Collinsella sp900540095	blast	95.70	None
LN_7G07_VL_440_NODE_1783_length_4574_cov_3.954415	GB_GCA_900542825.1	d__Bacteria;p__Actinobacteriota;c__Coriobacteriia;o__Coriobacteriales;f__Coriobacteriaceae;g__Collinsella;s__Collinsella sp900542825	blast	95.70	None
LN_7G07_VL_440_NODE_1783_length_4574_cov_3.954415	GB_GCA_900552295.1	d__Bacteria;p__Actinobacteriota;c__Coriobacteriia;o__Coriobacteriales;f__Coriobacteriaceae;g__Collinsella;s__Collinsella sp900552295	blast	95.40	None
LN_7G07_VL_440_NODE_1783_length_4574_cov_3.954415	GB_GCA_900758375.1	d__Bacteria;p__Actinobacteriota;c__Coriobacteriia;o__Coriobacteriales;f__Coriobacteriaceae;g__Collinsella;s__Collinsella sp900758375	blast	95.10	None
LN_7G07_VL_440_NODE_1783_length_4574_cov_3.954415	GB_GCA_900552875.1	d__Bacteria;p__Actinobacteriota;c__Coriobacteriia;o__Coriobacteriales;f__Coriobacteriaceae;g__Collinsella;s__Collinsella sp900552875	blast	94.40	None
LN_7G07_VL_440_NODE_1783_length_4574_cov_3.954415	GB_GCA_900760215.1	d__Bacteria;p__Actinobacteriota;c__Coriobacteriia;o__Coriobacteriales;f__Coriobacteriaceae;g__Collinsella;s__Collinsella sp900760215	blast	94.40	None
LN_7G07_VL_440_NODE_1783_length_4574_cov_3.954415	GB_GCA_900547125.1	d__Bacteria;p__Actinobacteriota;c__Coriobacteriia;o__Coriobacteriales;f__Coriobacteriaceae;g__Collinsella;s__Collinsella sp900547125	blast	94.00	None
LN_7G07_VL_440_NODE_1783_length_4574_cov_3.954415	GB_GCA_900555955.1	d__Bacteria;p__Actinobacteriota;c__Coriobacteriia;o__Coriobacteriales;f__Coriobacteriaceae;g__Collinsella;s__Collinsella sp900555955	blast	93.00	None
LN_7G07_VL_440_NODE_1783_length_4574_cov_3.954415	GB_GCA_008668235.1	d__Bacteria;p__Actinobacteriota;c__Coriobacteriia;o__Coriobacteriales;f__Coriobacteriaceae;g__Collinsella;s__Collinsella aerofaciens_K	blast	92.70	None
LN_7G07_VL_440_NODE_1783_length_4574_cov_3.954415	GB_GCA_900545815.1	d__Bacteria;p__Firmicutes_A;c__Clostridia;o__Oscillospirales;f__Oscillospiraceae;g__NK3B98;s__NK3B98 sp900545815	blast	91.80	None
LN_7G07_VL_440_NODE_1783_length_4574_cov_3.954415	GB_GCA_900752305.1	d__Bacteria;p__Firmicutes_A;c__Clostridia;o__Oscillospirales;f__Oscillospiraceae;g__NK3B98;s__NK3B98 sp900752305	blast	91.50	None
LN_7G07_VL_440_NODE_1783_length_4574_cov_3.954415	GB_GCA_900541285.1	d__Bacteria;p__Actinobacteriota;c__Coriobacteriia;o__Coriobacteriales;f__Coriobacteriaceae;g__Collinsella;s__Collinsella sp900541285	blast	90.40	None
LN_7G07_VL_440_NODE_1783_length_4574_cov_3.954415	GB_GCA_900540945.1	d__Bacteria;p__Actinobacteriota;c__Coriobacteriia;o__Coriobacteriales;f__Coriobacteriaceae;g__Collinsella;s__Collinsella sp900540945	blast	90.20	None
LN_7G09_VL_442_NODE_2700_length_6014_cov_6.713207	RS_GCF_900766395.1	d__Bacteria;p__Firmicutes_A;c__Clostridia_A;o__Christensenellales;f__UBA1242;g__UMGS1470;s__UMGS1470 sp900766395	blast	92.90	iPHoP-RF;65.30
LN_7G09_VL_442_NODE_2700_length_6014_cov_6.713207	GB_GCA_900552105.1	d__Bacteria;p__Firmicutes_A;c__Clostridia_A;o__Christensenellales;f__UBA1242;g__UMGS1470;s__UMGS1470 sp900552105	blast	91.10	iPHoP-RF;68.60
LN_7G09_VL_442_NODE_284_length_29355_cov_13.203140	RS_GCF_000210575.1	d__Bacteria;p__Bacteroidota;c__Bacteroidia;o__Bacteroidales;f__Rikenellaceae;g__Alistipes;s__Alistipes shahii	blast	96.90	iPHoP-RF;92.80
LN_7G09_VL_442_NODE_284_length_29355_cov_13.203140	GB_GCA_000434235.1	d__Bacteria;p__Bacteroidota;c__Bacteroidia;o__Bacteroidales;f__Rikenellaceae;g__Alistipes;s__Alistipes sp000434235	blast	94.10	iPHoP-RF;81.10
LN_7G09_VL_442_NODE_284_length_29355_cov_13.203140	GB_GCA_900549305.1	d__Bacteria;p__Bacteroidota;c__Bacteroidia;o__Bacteroidales;f__Rikenellaceae;g__Alistipes;s__Alistipes sp900549305	iPHoP-RF	94.10	None
LN_7G09_VL_442_NODE_284_length_29355_cov_13.203140	RS_GCF_000374505.1	d__Bacteria;p__Bacteroidota;c__Bacteroidia;o__Bacteroidales;f__Rikenellaceae;g__Alistipes;s__Alistipes onderdonkii	blast	92.40	iPHoP-RF;82.80
LN_7G09_VL_442_NODE_6583_length_3053_cov_3.242829	GB_GCA_900548385.1	d__Bacteria;p__Verrucomicrobiota;c__Lentisphaeria;o__Victivallales;f__UBA1829;g__UBA1829;s__UBA1829 sp900548385	blast	92.40	iPHoP-RF;63.80
LN_7G09_VL_442_NODE_6583_length_3053_cov_3.242829	RS_GCF_900760615.1	d__Bacteria;p__Verrucomicrobiota;c__Lentisphaeria;o__Victivallales;f__UBA1829;g__UBA1829;s__UBA1829 sp900760615	blast	92.00	iPHoP-RF;71.10
LN_7G09_VL_442_NODE_6583_length_3053_cov_3.242829	GB_GCA_900549415.1	d__Bacteria;p__Verrucomicrobiota;c__Lentisphaeria;o__Victivallales;f__UBA1829;g__UBA1829;s__UBA1829 sp900549415	blast	90.40	iPHoP-RF;62.50
LN_7H01_VL_443_NODE_2515_length_7785_cov_4.110349	RS_GCF_000296465.1	d__Bacteria;p__Bacteroidota;c__Bacteroidia;o__Bacteroidales;f__Barnesiellaceae;g__Barnesiella;s__Barnesiella intestinihominis	blast	91.10	iPHoP-RF;72.20
LN_7H01_VL_443_NODE_3206_length_6534_cov_4.417040	GB_GCA_900112995.1	d__Bacteria;p__Firmicutes_A;c__Clostridia;o__Lachnospirales;f__Lachnospiraceae;g__Lachnospira;s__Lachnospira rogosae_A	blast	96.40	iPHoP-RF;84.50
LN_7H01_VL_443_NODE_3832_length_5725_cov_4.997178	GB_GCA_003526375.1	d__Bacteria;p__Verrucomicrobiota;c__Lentisphaeria;o__Victivallales;f__UBA1829;g__UBA11452;s__UBA11452 sp003526375	blast	94.50	iPHoP-RF;75.00
LN_7H01_VL_443_NODE_5413_length_4355_cov_10.306977	RS_GCF_000158035.1	d__Bacteria;p__Bacteroidota;c__Bacteroidia;o__Bacteroidales;f__Bacteroidaceae;g__Bacteroides;s__Bacteroides cellulosilyticus	blast	95.60	iPHoP-RF;85.10
LN_7H01_VL_443_NODE_5413_length_4355_cov_10.306977	GB_GCA_900552405.1	d__Bacteria;p__Bacteroidota;c__Bacteroidia;o__Bacteroidales;f__Bacteroidaceae;g__Bacteroides;s__Bacteroides sp900552405	iPHoP-RF	92.40	blast;91.20
LN_7H01_VL_443_NODE_5413_length_4355_cov_10.306977	RS_GCF_000513195.1	d__Bacteria;p__Bacteroidota;c__Bacteroidia;o__Bacteroidales;f__Bacteroidaceae;g__Bacteroides;s__Bacteroides timonensis	iPHoP-RF	91.80	blast;91.20
LN_7H01_VL_443_NODE_5413_length_4355_cov_10.306977	GB_GCA_900557355.1	d__Bacteria;p__Bacteroidota;c__Bacteroidia;o__Bacteroidales;f__Bacteroidaceae;g__Bacteroides;s__Bacteroides sp900557355	blast	91.70	iPHoP-RF;88.20
LN_7H01_VL_443_NODE_5413_length_4355_cov_10.306977	RS_GCF_000172175.1	d__Bacteria;p__Bacteroidota;c__Bacteroidia;o__Bacteroidales;f__Bacteroidaceae;g__Bacteroides;s__Bacteroides intestinalis	blast	91.70	iPHoP-RF;88.20
LN_7H01_VL_443_NODE_5413_length_4355_cov_10.306977	RS_GCF_003464595.1	d__Bacteria;p__Bacteroidota;c__Bacteroidia;o__Bacteroidales;f__Bacteroidaceae;g__Bacteroides;s__Bacteroides intestinalis_A	blast	91.60	iPHoP-RF;85.10
LN_7H01_VL_443_NODE_5413_length_4355_cov_10.306977	RS_GCF_902364365.1	d__Bacteria;p__Bacteroidota;c__Bacteroidia;o__Bacteroidales;f__Bacteroidaceae;g__Bacteroides;s__Bacteroides sp900556215	blast	91.60	iPHoP-RF;84.20
LN_7H01_VL_443_NODE_683_length_18967_cov_6.353056	RS_GCF_900760795.1	d__Bacteria;p__Bacteroidota;c__Bacteroidia;o__Bacteroidales;f__Bacteroidaceae;g__Phocaeicola;s__Phocaeicola sp900760795	iPHoP-RF	95.40	None
LN_7H01_VL_443_NODE_683_length_18967_cov_6.353056	RS_GCF_009193295.2	d__Bacteria;p__Bacteroidota;c__Bacteroidia;o__Bacteroidales;f__Bacteroidaceae;g__Bacteroides;s__Bacteroides sp007097645	iPHoP-RF	94.70	None
LN_7H01_VL_443_NODE_683_length_18967_cov_6.353056	GB_GCA_900755095.1	d__Bacteria;p__Bacteroidota;c__Bacteroidia;o__Bacteroidales;f__Bacteroidaceae;g__Bacteroides;s__Bacteroides sp900755095	iPHoP-RF	93.40	None
LN_7H01_VL_443_NODE_683_length_18967_cov_6.353056	RS_GCF_000613465.1	d__Bacteria;p__Bacteroidota;c__Bacteroidia;o__Bacteroidales;f__Bacteroidaceae;g__Bacteroides;s__Bacteroides nordii	iPHoP-RF	93.10	None
LN_7H01_VL_443_NODE_683_length_18967_cov_6.353056	RS_GCF_900751965.1	d__Bacteria;p__Bacteroidota;c__Bacteroidia;o__Bacteroidales;f__Bacteroidaceae;g__Phocaeicola;s__Phocaeicola sp900751965	iPHoP-RF	93.10	blast;91.70
LN_7H01_VL_443_NODE_683_length_18967_cov_6.353056	RS_GCF_000012825.1	d__Bacteria;p__Bacteroidota;c__Bacteroidia;o__Bacteroidales;f__Bacteroidaceae;g__Phocaeicola;s__Phocaeicola vulgatus	iPHoP-RF	92.80	blast;88.00
LN_7H01_VL_443_NODE_683_length_18967_cov_6.353056	RS_GCF_000381365.1	d__Bacteria;p__Bacteroidota;c__Bacteroidia;o__Bacteroidales;f__Bacteroidaceae;g__Bacteroides;s__Bacteroides salyersiae	iPHoP-RF	92.80	None
LN_7H01_VL_443_NODE_683_length_18967_cov_6.353056	RS_GCF_900106755.1	d__Bacteria;p__Bacteroidota;c__Bacteroidia;o__Bacteroidales;f__Bacteroidaceae;g__Bacteroides;s__Bacteroides faecis	iPHoP-RF	92.80	None
LN_7H01_VL_443_NODE_683_length_18967_cov_6.353056	GB_GCA_000432735.1	d__Bacteria;p__Bacteroidota;c__Bacteroidia;o__Bacteroidales;f__Bacteroidaceae;g__Phocaeicola;s__Phocaeicola sp000432735	iPHoP-RF	92.40	blast;91.40
LN_7H01_VL_443_NODE_683_length_18967_cov_6.353056	GB_GCA_900553715.1	d__Bacteria;p__Bacteroidota;c__Bacteroidia;o__Bacteroidales;f__Bacteroidaceae;g__Phocaeicola;s__Phocaeicola sp900553715	blast	92.30	iPHoP-RF;85.70
LN_7H01_VL_443_NODE_683_length_18967_cov_6.353056	RS_GCF_000154845.1	d__Bacteria;p__Bacteroidota;c__Bacteroidia;o__Bacteroidales;f__Bacteroidaceae;g__Phocaeicola;s__Phocaeicola coprocola	blast	91.60	iPHoP-RF;88.90
LN_7H01_VL_443_NODE_683_length_18967_cov_6.353056	RS_GCF_000614145.1	d__Bacteria;p__Bacteroidota;c__Bacteroidia;o__Bacteroidales;f__Bacteroidaceae;g__Bacteroides;s__Bacteroides faecichinchillae	iPHoP-RF	91.40	None
LN_7H01_VL_443_NODE_683_length_18967_cov_6.353056	RS_GCF_900155865.1	d__Bacteria;p__Bacteroidota;c__Bacteroidia;o__Bacteroidales;f__Bacteroidaceae;g__Bacteroides;s__Bacteroides bouchesdurhonensis	iPHoP-RF	91.40	None
LN_7H01_VL_443_NODE_683_length_18967_cov_6.353056	RS_GCF_000315485.1	d__Bacteria;p__Bacteroidota;c__Bacteroidia;o__Bacteroidales;f__Bacteroidaceae;g__Bacteroides;s__Bacteroides oleiciplenus	iPHoP-RF	91.10	None
LN_7H01_VL_443_NODE_683_length_18967_cov_6.353056	RS_GCF_003865075.1	d__Bacteria;p__Bacteroidota;c__Bacteroidia;o__Bacteroidales;f__Bacteroidaceae;g__Bacteroides;s__Bacteroides sp003865075	iPHoP-RF	90.10	None
LN_7H01_VL_443_NODE_7968_length_3196_cov_4.106654	3300018878_221	d__Bacteria;p__Firmicutes_A;c__Clostridia;o__Oscillospirales;f__CAG-272;g__UBA1740;s__	blast	92.40	iPHoP-RF;73.20
LN_7H01_VL_443_NODE_7968_length_3196_cov_4.106654	GB_GCA_900543625.1	d__Bacteria;p__Firmicutes_A;c__Clostridia;o__Oscillospirales;f__Oscillospiraceae;g__CAG-103;s__CAG-103 sp900543625	blast	90.00	iPHoP-RF;71.90
LN_7H01_VL_443_NODE_8282_length_3091_cov_2.983202	GB_GCA_002477185.1	d__Bacteria;p__Proteobacteria;c__Alphaproteobacteria;o__RF32;f__UBA3637;g__UBA7488;s__UBA7488 sp002477185	blast	92.20	None
LN_7H02_VL_444_NODE_250_length_22996_cov_18.683013	RS_GCF_000374505.1	d__Bacteria;p__Bacteroidota;c__Bacteroidia;o__Bacteroidales;f__Rikenellaceae;g__Alistipes;s__Alistipes onderdonkii	blast	96.80	iPHoP-RF;56.80
LN_7H02_VL_444_NODE_250_length_22996_cov_18.683013	RS_GCF_000210575.1	d__Bacteria;p__Bacteroidota;c__Bacteroidia;o__Bacteroidales;f__Rikenellaceae;g__Alistipes;s__Alistipes shahii	blast	96.20	None
LN_7H02_VL_444_NODE_250_length_22996_cov_18.683013	GB_GCA_902388705.1	d__Bacteria;p__Bacteroidota;c__Bacteroidia;o__Bacteroidales;f__Rikenellaceae;g__Alistipes;s__Alistipes sp902388705	blast	94.40	None
LN_7H02_VL_444_NODE_250_length_22996_cov_18.683013	RS_GCF_000265365.1	d__Bacteria;p__Bacteroidota;c__Bacteroidia;o__Bacteroidales;f__Rikenellaceae;g__Alistipes;s__Alistipes finegoldii	blast	90.80	None
LN_7H02_VL_444_NODE_530_length_13280_cov_30.271682	RS_GCF_000154445.1	d__Bacteria;p__Firmicutes_A;c__Clostridia;o__Peptostreptococcales;f__Peptostreptococcaceae;g__Intestinibacter;s__Intestinibacter bartlettii	blast	93.70	iPHoP-RF;50.70
LN_7H02_VL_444_NODE_530_length_13280_cov_30.271682	GB_GCA_900540355.1	d__Bacteria;p__Firmicutes_A;c__Clostridia;o__Peptostreptococcales;f__Peptostreptococcaceae;g__Intestinibacter;s__Intestinibacter sp900540355	blast	91.50	iPHoP-RF;51.20
LN_7H02_VL_444_NODE_530_length_13280_cov_30.271682	RS_GCF_902363255.1	d__Bacteria;p__Firmicutes_A;c__Clostridia;o__Peptostreptococcales;f__Peptostreptococcaceae;g__Terrisporobacter;s__Terrisporobacter sp902363255	blast	90.90	iPHoP-RF;85.40
LN_7H02_VL_444_NODE_530_length_13280_cov_30.271682	RS_GCF_014333445.1	d__Bacteria;p__Firmicutes_A;c__Clostridia;o__Peptostreptococcales;f__Peptostreptococcaceae;g__Terrisporobacter;s__Terrisporobacter mayombei	blast	90.80	iPHoP-RF;60.90
LN_7H02_VL_444_NODE_530_length_13280_cov_30.271682	RS_GCF_900103615.1	d__Bacteria;p__Firmicutes_A;c__Clostridia;o__Peptostreptococcales;f__Peptostreptococcaceae;g__Romboutsia;s__Romboutsia lituseburensis	blast	90.30	None
LN_7H02_VL_444_NODE_530_length_13280_cov_30.271682	RS_GCF_000499525.1	d__Bacteria;p__Firmicutes_A;c__Clostridia;o__Peptostreptococcales;f__Peptostreptococcaceae;g__Romboutsia;s__Romboutsia dakarensis	blast	90.10	iPHoP-RF;62.20
LN_7H02_VL_444_NODE_530_length_13280_cov_30.271682	RS_GCF_900106845.1	d__Bacteria;p__Firmicutes_A;c__Clostridia;o__Peptostreptococcales;f__Peptostreptococcaceae;g__Romboutsia;s__Romboutsia timonensis	blast	90.10	iPHoP-RF;66.50
LN_7H02_VL_444_NODE_618_length_11628_cov_27.534693	GB_GCA_000210075.1	d__Bacteria;p__Bacteroidota;c__Bacteroidia;o__Bacteroidales;f__Bacteroidaceae;g__Bacteroides;s__Bacteroides xylanisolvens	iPHoP-RF	97.10	None
LN_7H02_VL_444_NODE_618_length_11628_cov_27.534693	GB_GCA_900755095.1	d__Bacteria;p__Bacteroidota;c__Bacteroidia;o__Bacteroidales;f__Bacteroidaceae;g__Bacteroides;s__Bacteroides sp900755095	iPHoP-RF	97.10	blast;89.60
LN_7H02_VL_444_NODE_618_length_11628_cov_27.534693	GB_GCA_900761785.1	d__Bacteria;p__Bacteroidota;c__Bacteroidia;o__Bacteroidales;f__Bacteroidaceae;g__Bacteroides;s__Bacteroides sp900761785	iPHoP-RF	97.10	blast;90.40
LN_7H02_VL_444_NODE_618_length_11628_cov_27.534693	RS_GCF_000613385.1	d__Bacteria;p__Bacteroidota;c__Bacteroidia;o__Bacteroidales;f__Bacteroidaceae;g__Bacteroides;s__Bacteroides acidifaciens	iPHoP-RF	97.10	None
LN_7H02_VL_444_NODE_618_length_11628_cov_27.534693	RS_GCF_000614165.1	d__Bacteria;p__Bacteroidota;c__Bacteroidia;o__Bacteroidales;f__Bacteroidaceae;g__Bacteroides;s__Bacteroides stercorirosoris	iPHoP-RF	97.10	None
LN_7H02_VL_444_NODE_618_length_11628_cov_27.534693	RS_GCF_001314995.1	d__Bacteria;p__Bacteroidota;c__Bacteroidia;o__Bacteroidales;f__Bacteroidaceae;g__Bacteroides;s__Bacteroides ovatus	iPHoP-RF	97.10	blast;89.60
LN_7H02_VL_444_NODE_618_length_11628_cov_27.534693	RS_GCF_012113595.1	d__Bacteria;p__Bacteroidota;c__Bacteroidia;o__Bacteroidales;f__Bacteroidaceae;g__Bacteroides;s__Bacteroides sp012113595	iPHoP-RF	97.10	blast;90.90
LN_7H02_VL_444_NODE_618_length_11628_cov_27.534693	RS_GCF_014334015.1	d__Bacteria;p__Bacteroidota;c__Bacteroidia;o__Bacteroidales;f__Bacteroidaceae;g__Bacteroides;s__Bacteroides sp003463205	iPHoP-RF	97.10	None
LN_7H02_VL_444_NODE_618_length_11628_cov_27.534693	RS_GCF_900106755.1	d__Bacteria;p__Bacteroidota;c__Bacteroidia;o__Bacteroidales;f__Bacteroidaceae;g__Bacteroides;s__Bacteroides faecis	iPHoP-RF	97.10	blast;90.20
LN_7H02_VL_444_NODE_618_length_11628_cov_27.534693	RS_GCF_900130125.1	d__Bacteria;p__Bacteroidota;c__Bacteroidia;o__Bacteroidales;f__Bacteroidaceae;g__Bacteroides;s__Bacteroides congonensis	iPHoP-RF	97.10	blast;89.80
LN_7H02_VL_444_NODE_618_length_11628_cov_27.534693	RS_GCF_903181435.1	d__Bacteria;p__Bacteroidota;c__Bacteroidia;o__Bacteroidales;f__Bacteroidaceae;g__Bacteroides;s__Bacteroides acidifaciens_A	iPHoP-RF	97.10	blast;89.60
LN_7H02_VL_444_NODE_618_length_11628_cov_27.534693	GB_GCA_900552405.1	d__Bacteria;p__Bacteroidota;c__Bacteroidia;o__Bacteroidales;f__Bacteroidaceae;g__Bacteroides;s__Bacteroides sp900552405	iPHoP-RF	96.70	None
LN_7H02_VL_444_NODE_618_length_11628_cov_27.534693	GB_GCA_900557355.1	d__Bacteria;p__Bacteroidota;c__Bacteroidia;o__Bacteroidales;f__Bacteroidaceae;g__Bacteroides;s__Bacteroides sp900557355	iPHoP-RF	96.70	None
LN_7H02_VL_444_NODE_618_length_11628_cov_27.534693	RS_GCF_000011065.1	d__Bacteria;p__Bacteroidota;c__Bacteroidia;o__Bacteroidales;f__Bacteroidaceae;g__Bacteroides;s__Bacteroides thetaiotaomicron	iPHoP-RF	96.70	blast;90.20
LN_7H02_VL_444_NODE_618_length_11628_cov_27.534693	RS_GCF_000172175.1	d__Bacteria;p__Bacteroidota;c__Bacteroidia;o__Bacteroidales;f__Bacteroidaceae;g__Bacteroides;s__Bacteroides intestinalis	iPHoP-RF	96.70	None
LN_7H02_VL_444_NODE_618_length_11628_cov_27.534693	RS_GCF_000315485.1	d__Bacteria;p__Bacteroidota;c__Bacteroidia;o__Bacteroidales;f__Bacteroidaceae;g__Bacteroides;s__Bacteroides oleiciplenus	iPHoP-RF	96.70	None
LN_7H02_VL_444_NODE_618_length_11628_cov_27.534693	RS_GCF_001688725.2	d__Bacteria;p__Bacteroidota;c__Bacteroidia;o__Bacteroidales;f__Bacteroidaceae;g__Bacteroides;s__Bacteroides caecimuris	iPHoP-RF	96.70	None
LN_7H02_VL_444_NODE_618_length_11628_cov_27.534693	RS_GCF_009193295.2	d__Bacteria;p__Bacteroidota;c__Bacteroidia;o__Bacteroidales;f__Bacteroidaceae;g__Bacteroides;s__Bacteroides sp007097645	iPHoP-RF	96.70	None
LN_7H02_VL_444_NODE_618_length_11628_cov_27.534693	RS_GCF_000513195.1	d__Bacteria;p__Bacteroidota;c__Bacteroidia;o__Bacteroidales;f__Bacteroidaceae;g__Bacteroides;s__Bacteroides timonensis	iPHoP-RF	96.40	None
LN_7H02_VL_444_NODE_618_length_11628_cov_27.534693	RS_GCF_902364365.1	d__Bacteria;p__Bacteroidota;c__Bacteroidia;o__Bacteroidales;f__Bacteroidaceae;g__Bacteroides;s__Bacteroides sp900556215	iPHoP-RF	96.40	None
LN_7H02_VL_444_NODE_618_length_11628_cov_27.534693	RS_GCF_000614145.1	d__Bacteria;p__Bacteroidota;c__Bacteroidia;o__Bacteroidales;f__Bacteroidaceae;g__Bacteroides;s__Bacteroides faecichinchillae	iPHoP-RF	96.10	None
LN_7H02_VL_444_NODE_618_length_11628_cov_27.534693	RS_GCF_003464595.1	d__Bacteria;p__Bacteroidota;c__Bacteroidia;o__Bacteroidales;f__Bacteroidaceae;g__Bacteroides;s__Bacteroides intestinalis_A	iPHoP-RF	96.10	None
LN_7H02_VL_444_NODE_618_length_11628_cov_27.534693	RS_GCF_900155865.1	d__Bacteria;p__Bacteroidota;c__Bacteroidia;o__Bacteroidales;f__Bacteroidaceae;g__Bacteroides;s__Bacteroides bouchesdurhonensis	iPHoP-RF	96.10	None
LN_7H02_VL_444_NODE_618_length_11628_cov_27.534693	RS_GCF_000154205.1	d__Bacteria;p__Bacteroidota;c__Bacteroidia;o__Bacteroidales;f__Bacteroidaceae;g__Bacteroides;s__Bacteroides uniformis	iPHoP-RF	95.70	blast;86.80
LN_7H02_VL_444_NODE_618_length_11628_cov_27.534693	GB_GCA_900765785.1	d__Bacteria;p__Bacteroidota;c__Bacteroidia;o__Bacteroidales;f__Bacteroidaceae;g__Bacteroides;s__Bacteroides sp900765785	iPHoP-RF	94.40	blast;80.30
LN_7H02_VL_444_NODE_618_length_11628_cov_27.534693	RS_GCF_000158035.1	d__Bacteria;p__Bacteroidota;c__Bacteroidia;o__Bacteroidales;f__Bacteroidaceae;g__Bacteroides;s__Bacteroides cellulosilyticus	iPHoP-RF	94.40	None
LN_7H02_VL_444_NODE_618_length_11628_cov_27.534693	RS_GCF_003865075.1	d__Bacteria;p__Bacteroidota;c__Bacteroidia;o__Bacteroidales;f__Bacteroidaceae;g__Bacteroides;s__Bacteroides sp003865075	iPHoP-RF	94.10	None
LN_7H02_VL_444_NODE_618_length_11628_cov_27.534693	RS_GCF_000382445.1	d__Bacteria;p__Bacteroidota;c__Bacteroidia;o__Bacteroidales;f__Bacteroidaceae;g__Phocaeicola;s__Phocaeicola massiliensis	blast	93.40	iPHoP-RF;88.50
LN_7H02_VL_444_NODE_618_length_11628_cov_27.534693	GB_GCA_900554435.1	d__Bacteria;p__Bacteroidota;c__Bacteroidia;o__Bacteroidales;f__Bacteroidaceae;g__Phocaeicola;s__Phocaeicola sp900554435	blast	93.30	iPHoP-RF;85.40
LN_7H02_VL_444_NODE_618_length_11628_cov_27.534693	RS_GCF_000012825.1	d__Bacteria;p__Bacteroidota;c__Bacteroidia;o__Bacteroidales;f__Bacteroidaceae;g__Phocaeicola;s__Phocaeicola vulgatus	blast	90.70	iPHoP-RF;86.30
LN_7H02_VL_444_NODE_618_length_11628_cov_27.534693	RS_GCF_000614185.1	d__Bacteria;p__Bacteroidota;c__Bacteroidia;o__Bacteroidales;f__Bacteroidaceae;g__Phocaeicola;s__Phocaeicola sartorii	blast	90.30	iPHoP-RF;77.80
LN_7H02_VL_444_NODE_618_length_11628_cov_27.534693	GB_GCA_902388365.1	d__Bacteria;p__Bacteroidota;c__Bacteroidia;o__Bacteroidales;f__Bacteroidaceae;g__Phocaeicola;s__Phocaeicola sp902388365	blast	90.00	iPHoP-RF;80.30
LN_7H02_VL_444_NODE_618_length_11628_cov_27.534693	RS_GCF_013009555.1	d__Bacteria;p__Bacteroidota;c__Bacteroidia;o__Bacteroidales;f__Bacteroidaceae;g__Phocaeicola;s__Phocaeicola dorei	blast	90.00	iPHoP-RF;85.70
LN_7H04_VL_446_NODE_80_length_15434_cov_10.490409	RS_GCF_002901845.1	d__Bacteria;p__Firmicutes;c__Bacilli;o__Staphylococcales;f__Staphylococcaceae;g__Staphylococcus;s__Staphylococcus hominis	blast	95.50	iPHoP-RF;93.70
LN_7H04_VL_446_NODE_80_length_15434_cov_10.490409	RS_GCF_002902625.1	d__Bacteria;p__Firmicutes;c__Bacilli;o__Staphylococcales;f__Staphylococcaceae;g__Staphylococcus;s__Staphylococcus devriesei	iPHoP-RF	95.40	blast;94.10
LN_7H04_VL_446_NODE_80_length_15434_cov_10.490409	RS_GCF_002902235.1	d__Bacteria;p__Firmicutes;c__Bacilli;o__Staphylococcales;f__Staphylococcaceae;g__Staphylococcus;s__Staphylococcus urealyticus	iPHoP-RF	95.10	None
LN_7H04_VL_446_NODE_80_length_15434_cov_10.490409	RS_GCF_006094395.1	d__Bacteria;p__Firmicutes;c__Bacilli;o__Staphylococcales;f__Staphylococcaceae;g__Staphylococcus;s__Staphylococcus haemolyticus	iPHoP-RF	94.70	blast;93.30
LN_7H04_VL_446_NODE_80_length_15434_cov_10.490409	RS_GCF_003035445.1	d__Bacteria;p__Firmicutes;c__Bacilli;o__Staphylococcales;f__Staphylococcaceae;g__Staphylococcus;s__Staphylococcus devriesei_A	blast	94.60	iPHoP-RF;93.40
LN_7H04_VL_446_NODE_80_length_15434_cov_10.490409	RS_GCF_002836835.1	d__Bacteria;p__Firmicutes;c__Bacilli;o__Staphylococcales;f__Staphylococcaceae;g__Staphylococcus;s__Staphylococcus xylosus_A	iPHoP-RF	94.40	None
LN_7H04_VL_446_NODE_80_length_15434_cov_10.490409	RS_GCF_000010125.1	d__Bacteria;p__Firmicutes;c__Bacilli;o__Staphylococcales;f__Staphylococcaceae;g__Staphylococcus;s__Staphylococcus saprophyticus	iPHoP-RF	94.10	None
LN_7H04_VL_446_NODE_80_length_15434_cov_10.490409	RS_GCF_001747895.1	d__Bacteria;p__Firmicutes;c__Bacilli;o__Staphylococcales;f__Staphylococcaceae;g__Staphylococcus;s__Staphylococcus equorum_A	iPHoP-RF	93.70	None
LN_7H04_VL_446_NODE_80_length_15434_cov_10.490409	RS_GCF_001027105.1	d__Bacteria;p__Firmicutes;c__Bacilli;o__Staphylococcales;f__Staphylococcaceae;g__Staphylococcus;s__Staphylococcus aureus	iPHoP-RF	93.10	None
LN_7H04_VL_446_NODE_80_length_15434_cov_10.490409	RS_GCF_003019255.1	d__Bacteria;p__Firmicutes;c__Bacilli;o__Staphylococcales;f__Staphylococcaceae;g__Staphylococcus;s__Staphylococcus kloosii	iPHoP-RF	92.80	None
LN_7H04_VL_446_NODE_80_length_15434_cov_10.490409	RS_GCF_003697915.1	d__Bacteria;p__Firmicutes;c__Bacilli;o__Staphylococcales;f__Staphylococcaceae;g__Staphylococcus;s__Staphylococcus pseudoxylosus	iPHoP-RF	92.80	None
LN_7H04_VL_446_NODE_80_length_15434_cov_10.490409	RS_GCF_001224225.1	d__Bacteria;p__Firmicutes;c__Bacilli;o__Staphylococcales;f__Staphylococcaceae;g__Staphylococcus;s__Staphylococcus haemolyticus_A	blast	92.40	iPHoP-RF;92.10
LN_7H04_VL_446_NODE_80_length_15434_cov_10.490409	RS_GCF_900458565.1	d__Bacteria;p__Firmicutes;c__Bacilli;o__Staphylococcales;f__Staphylococcaceae;g__Staphylococcus;s__Staphylococcus equorum	iPHoP-RF	92.40	None
LN_7H04_VL_446_NODE_80_length_15434_cov_10.490409	RS_GCF_004785665.1	d__Bacteria;p__Firmicutes;c__Bacilli;o__Staphylococcales;f__Staphylococcaceae;g__Staphylococcus;s__Staphylococcus petrasii_B	iPHoP-RF	92.10	blast;90.70 CRISPR;64.80
LN_7H04_VL_446_NODE_80_length_15434_cov_10.490409	RS_GCF_000875895.1	d__Bacteria;p__Firmicutes;c__Bacilli;o__Staphylococcales;f__Staphylococcaceae;g__Staphylococcus;s__Staphylococcus gallinarum	iPHoP-RF	91.80	None
LN_7H04_VL_446_NODE_80_length_15434_cov_10.490409	RS_GCF_002902325.1	d__Bacteria;p__Firmicutes;c__Bacilli;o__Staphylococcales;f__Staphylococcaceae;g__Staphylococcus;s__Staphylococcus capitis	iPHoP-RF	91.10	None
LN_7H04_VL_446_NODE_80_length_15434_cov_10.490409	RS_GCF_002901705.1	d__Bacteria;p__Firmicutes;c__Bacilli;o__Staphylococcales;f__Staphylococcaceae;g__Staphylococcus;s__Staphylococcus lugdunensis	iPHoP-RF	90.50	None
LN_7H04_VL_446_NODE_80_length_15434_cov_10.490409	RS_GCF_003491325.1	d__Bacteria;p__Firmicutes;c__Bacilli;o__Staphylococcales;f__Staphylococcaceae;g__Staphylococcus;s__Staphylococcus warneri_A	iPHoP-RF	90.50	None
LN_7H04_VL_446_NODE_80_length_15434_cov_10.490409	RS_GCF_900636385.1	d__Bacteria;p__Firmicutes;c__Bacilli;o__Staphylococcales;f__Staphylococcaceae;g__Staphylococcus;s__Staphylococcus warneri	iPHoP-RF	90.50	None
LN_7H04_VL_446_NODE_80_length_15434_cov_10.490409	RS_GCF_001006765.1	d__Bacteria;p__Firmicutes;c__Bacilli;o__Staphylococcales;f__Staphylococcaceae;g__Staphylococcus;s__Staphylococcus succinus	blast	90.20	iPHoP-RF;88.50
LN_7H08_VL_450_NODE_2308_length_3150_cov_4.631018	GB_GCA_001917135.1	d__Bacteria;p__Proteobacteria;c__Alphaproteobacteria;o__RF32;f__CAG-239;g__CAG-267;s__CAG-267 sp001917135	blast	96.40	iPHoP-RF;71.90
LN_7H09_VL_451_NODE_1698_length_2899_cov_8.636428	GB_GCA_002715085.1	d__Bacteria;p__Bacteroidota;c__Bacteroidia;o__Flavobacteriales;f__Flavobacteriaceae;g__Flavobacterium;s__Flavobacterium sp002715085	iPHoP-RF	96.40	None
LN_7H09_VL_451_NODE_1698_length_2899_cov_8.636428	GB_GCA_002862755.1	d__Bacteria;p__Bacteroidota;c__Bacteroidia;o__Flavobacteriales;f__Flavobacteriaceae;g__Flavobacterium;s__Flavobacterium sp002862755	iPHoP-RF	94.10	None
LN_7H09_VL_451_NODE_5740_length_1552_cov_5.067468	RS_GCF_003030305.1	d__Bacteria;p__Actinobacteriota;c__Actinomycetia;o__Propionibacteriales;f__Propionibacteriaceae;g__Cutibacterium;s__Cutibacterium acnes	blast	91.80	None
LN_7I01_VL_452_NODE_1860_length_2626_cov_4.952937	GB_GCA_001795455.1	d__Bacteria;p__Proteobacteria;c__Gammaproteobacteria;o__Burkholderiales;f__Burkholderiaceae;g__Rhodoferax;s__Rhodoferax sp001795455	iPHoP-RF	94.70	None
LN_7I01_VL_452_NODE_1860_length_2626_cov_4.952937	GB_GCA_903944555.1	d__Bacteria;p__Proteobacteria;c__Gammaproteobacteria;o__Burkholderiales;f__Burkholderiaceae;g__Rhodoferax;s__Rhodoferax sp903944555	iPHoP-RF	93.10	None
LN_7I01_VL_452_NODE_1860_length_2626_cov_4.952937	RS_GCF_002251855.1	d__Bacteria;p__Proteobacteria;c__Gammaproteobacteria;o__Burkholderiales;f__Burkholderiaceae;g__Rhodoferax;s__Rhodoferax sp002251855	iPHoP-RF	91.40	None
LN_7I01_VL_452_NODE_466_length_7105_cov_7.963262	GB_GCA_900550455.1	d__Bacteria;p__Firmicutes_C;c__Negativicutes;o__Veillonellales;f__Veillonellaceae;g__Veillonella;s__Veillonella sp900550455	blast	94.50	iPHoP-RF;59.50
LN_7I01_VL_452_NODE_466_length_7105_cov_7.963262	GB_GCA_900549805.1	d__Bacteria;p__Firmicutes_C;c__Negativicutes;o__Veillonellales;f__Veillonellaceae;g__Veillonella;s__Veillonella sp900549805	blast	92.00	iPHoP-RF;59.00
LN_7I01_VL_452_NODE_49_length_41327_cov_5378.112255	GB_GCA_900766505.1	d__Bacteria;p__Firmicutes;c__Bacilli;o__Lactobacillales;f__Streptococcaceae;g__Streptococcus;s__Streptococcus sp900766505	CRISPR	99.30	iPHoP-RF;61.90
LN_7I01_VL_452_NODE_49_length_41327_cov_5378.112255	RS_GCF_000164675.2	d__Bacteria;p__Firmicutes;c__Bacilli;o__Lactobacillales;f__Streptococcaceae;g__Streptococcus;s__Streptococcus parasanguinis	CRISPR	99.30	None
LN_7I01_VL_452_NODE_49_length_41327_cov_5378.112255	RS_GCF_000220065.1	d__Bacteria;p__Firmicutes;c__Bacilli;o__Lactobacillales;f__Streptococcaceae;g__Streptococcus;s__Streptococcus sp000220065	CRISPR	99.30	iPHoP-RF;68.00
LN_7I01_VL_452_NODE_49_length_41327_cov_5378.112255	RS_GCF_001578705.1	d__Bacteria;p__Firmicutes;c__Bacilli;o__Lactobacillales;f__Streptococcaceae;g__Streptococcus;s__Streptococcus oralis_J	CRISPR	99.30	iPHoP-RF;81.40
LN_7I01_VL_452_NODE_49_length_41327_cov_5378.112255	RS_GCF_009738225.1	d__Bacteria;p__Firmicutes;c__Bacilli;o__Lactobacillales;f__Streptococcaceae;g__Streptococcus;s__Streptococcus sp001556435	CRISPR	99.30	iPHoP-RF;73.20
LN_7I01_VL_452_NODE_49_length_41327_cov_5378.112255	RS_GCF_010120595.1	d__Bacteria;p__Firmicutes;c__Bacilli;o__Lactobacillales;f__Streptococcaceae;g__Streptococcus;s__Streptococcus thermophilus	CRISPR	99.30	iPHoP-RF;67.50
LN_7I01_VL_452_NODE_49_length_41327_cov_5378.112255	RS_GCF_002093545.1	d__Bacteria;p__Firmicutes;c__Bacilli;o__Lactobacillales;f__Streptococcaceae;g__Streptococcus;s__Streptococcus oralis_C	CRISPR	99.20	iPHoP-RF;82.80
LN_7I01_VL_452_NODE_49_length_41327_cov_5378.112255	RS_GCF_003143695.2	d__Bacteria;p__Firmicutes;c__Bacilli;o__Lactobacillales;f__Streptococcaceae;g__Streptococcus;s__Streptococcus halitosis	CRISPR	99.20	blast;90.20 iPHoP-RF;80.00
LN_7I01_VL_452_NODE_49_length_41327_cov_5378.112255	RS_GCF_003942765.1	d__Bacteria;p__Firmicutes;c__Bacilli;o__Lactobacillales;f__Streptococcaceae;g__Streptococcus;s__Streptococcus mitis_BE	CRISPR	99.20	iPHoP-RF;85.70
LN_7I01_VL_452_NODE_49_length_41327_cov_5378.112255	RS_GCF_003942795.1	d__Bacteria;p__Firmicutes;c__Bacilli;o__Lactobacillales;f__Streptococcaceae;g__Streptococcus;s__Streptococcus mitis_BJ	CRISPR	99.20	iPHoP-RF;82.50
LN_7I01_VL_452_NODE_49_length_41327_cov_5378.112255	RS_GCF_014435245.1	d__Bacteria;p__Firmicutes;c__Bacilli;o__Lactobacillales;f__Streptococcaceae;g__Streptococcus;s__Streptococcus sp900543065	CRISPR	99.00	blast;96.00 iPHoP-RF;71.30
LN_7I01_VL_452_NODE_49_length_41327_cov_5378.112255	RS_GCF_001073155.1	d__Bacteria;p__Firmicutes;c__Bacilli;o__Lactobacillales;f__Streptococcaceae;g__Streptococcus;s__Streptococcus parasanguinis_D	blast	91.80	iPHoP-RF;65.10
LN_7I01_VL_452_NODE_49_length_41327_cov_5378.112255	RS_GCF_000222705.1	d__Bacteria;p__Firmicutes;c__Bacilli;o__Lactobacillales;f__Streptococcaceae;g__Streptococcus;s__Streptococcus mitis_AY	blast	90.20	iPHoP-RF;83.30
LN_7I01_VL_452_NODE_981_length_3956_cov_14.411433	RS_GCF_001267175.1	d__Bacteria;p__Proteobacteria;c__Gammaproteobacteria;o__Pseudomonadales;f__Pseudomonadaceae;g__Oblitimonas;s__Oblitimonas alkaliphila	blast	91.00	None
LN_7I01_VL_452_NODE_981_length_3956_cov_14.411433	RS_GCF_002866065.1	d__Bacteria;p__Proteobacteria;c__Gammaproteobacteria;o__Pseudomonadales;f__Pseudomonadaceae;g__Thiopseudomonas;s__Thiopseudomonas denitrificans	blast	90.90	iPHoP-RF;57.30
LN_7I01_VL_452_NODE_981_length_3956_cov_14.411433	3300027653_27	d__Bacteria;p__Proteobacteria;c__Gammaproteobacteria;o__Pseudomonadales;f__Alcanivoracaceae;g__;s__	blast	90.60	None
LN_7I02_VL_453_NODE_1274_length_3344_cov_28.146853	RS_GCF_014202395.1	d__Bacteria;p__Proteobacteria;c__Gammaproteobacteria;o__Enterobacterales;f__Pasteurellaceae;g__Histophilus;s__Histophilus somni	blast	93.50	None
LN_7I02_VL_453_NODE_2442_length_2229_cov_3.062557	RS_GCF_003946605.1	d__Bacteria;p__Firmicutes;c__Bacilli;o__Lactobacillales;f__Lactobacillaceae;g__Companilactobacillus;s__Companilactobacillus sp003946605	iPHoP-RF	92.10	None
LN_7I02_VL_453_NODE_263_length_11110_cov_8.476074	GB_GCA_013128495.1	d__Bacteria;p__Proteobacteria;c__Gammaproteobacteria;o__Pseudomonadales;f__Alcanivoracaceae;g__Alcanivorax;s__Alcanivorax sp002313655	blast	93.70	iPHoP-RF;71.50
LN_7I02_VL_453_NODE_263_length_11110_cov_8.476074	GB_GCA_002389055.1	d__Bacteria;p__Proteobacteria;c__Gammaproteobacteria;o__Pseudomonadales;f__Alcanivoracaceae;g__Alcanivorax;s__Alcanivorax sp002389055	blast	92.80	iPHoP-RF;70.90
LN_7I02_VL_453_NODE_263_length_11110_cov_8.476074	RS_GCF_900182625.1	d__Bacteria;p__Proteobacteria;c__Gammaproteobacteria;o__Pseudomonadales;f__Alcanivoracaceae;g__Alcanivorax;s__Alcanivorax sp002354605	blast	91.30	iPHoP-RF;76.10
LN_7I02_VL_453_NODE_263_length_11110_cov_8.476074	GB_GCA_009711585.1	d__Bacteria;p__Proteobacteria;c__Gammaproteobacteria;o__Pseudomonadales;f__Alcanivoracaceae;g__Alcanivorax;s__Alcanivorax sp009711585	blast	91.10	iPHoP-RF;73.70
LN_7I02_VL_453_NODE_263_length_11110_cov_8.476074	RS_GCF_002864685.1	d__Bacteria;p__Proteobacteria;c__Gammaproteobacteria;o__Pseudomonadales;f__Alcanivoracaceae;g__Alcanivorax;s__Alcanivorax mobilis	blast	91.00	iPHoP-RF;71.30
LN_7I02_VL_453_NODE_500_length_6731_cov_11.103355	GB_GCA_900766185.1	d__Bacteria;p__Firmicutes_A;c__Clostridia;o__Lachnospirales;f__Lachnospiraceae;g__Johnsonella;s__Johnsonella sp900766185	blast	91.50	iPHoP-RF;55.40
LN_7I02_VL_453_NODE_816_length_4766_cov_9.175971	RS_GCF_900182625.1	d__Bacteria;p__Proteobacteria;c__Gammaproteobacteria;o__Pseudomonadales;f__Alcanivoracaceae;g__Alcanivorax;s__Alcanivorax sp002354605	blast	93.40	iPHoP-RF;76.80
LN_7I02_VL_453_NODE_816_length_4766_cov_9.175971	GB_GCA_009711585.1	d__Bacteria;p__Proteobacteria;c__Gammaproteobacteria;o__Pseudomonadales;f__Alcanivoracaceae;g__Alcanivorax;s__Alcanivorax sp009711585	blast	92.10	iPHoP-RF;78.70
LN_7I02_VL_453_NODE_816_length_4766_cov_9.175971	RS_GCF_900217905.1	d__Bacteria;p__Proteobacteria;c__Gammaproteobacteria;o__Pseudomonadales;f__Alcanivoracaceae;g__Alcanivorax;s__Alcanivorax xenomutans	blast	92.00	iPHoP-RF;79.30
LN_7I02_VL_453_NODE_816_length_4766_cov_9.175971	GB_GCA_013128495.1	d__Bacteria;p__Proteobacteria;c__Gammaproteobacteria;o__Pseudomonadales;f__Alcanivoracaceae;g__Alcanivorax;s__Alcanivorax sp002313655	blast	91.80	iPHoP-RF;69.30
LN_7I02_VL_453_NODE_816_length_4766_cov_9.175971	RS_GCF_005938655.1	d__Bacteria;p__Proteobacteria;c__Gammaproteobacteria;o__Pseudomonadales;f__Alcanivoracaceae;g__Alcanivorax;s__Alcanivorax gelatiniphagus	blast	91.80	iPHoP-RF;71.70
LN_7I02_VL_453_NODE_816_length_4766_cov_9.175971	3300025029_4	d__Bacteria;p__Proteobacteria;c__Gammaproteobacteria;o__Pseudomonadales;f__Alcanivoracaceae;g__Alcanivorax;s__	blast	91.70	iPHoP-RF;78.50
LN_7I02_VL_453_NODE_816_length_4766_cov_9.175971	GB_GCA_002389055.1	d__Bacteria;p__Proteobacteria;c__Gammaproteobacteria;o__Pseudomonadales;f__Alcanivoracaceae;g__Alcanivorax;s__Alcanivorax sp002389055	blast	91.70	iPHoP-RF;75.40
LN_7I02_VL_453_NODE_816_length_4766_cov_9.175971	RS_GCF_002864685.1	d__Bacteria;p__Proteobacteria;c__Gammaproteobacteria;o__Pseudomonadales;f__Alcanivoracaceae;g__Alcanivorax;s__Alcanivorax mobilis	blast	91.60	iPHoP-RF;73.00
LN_7I02_VL_453_NODE_816_length_4766_cov_9.175971	RS_GCF_004360225.1	d__Bacteria;p__Proteobacteria;c__Gammaproteobacteria;o__Pseudomonadales;f__Alcanivoracaceae;g__Alcanivorax;s__Alcanivorax sp004360225	blast	91.50	iPHoP-RF;76.60
LN_7I02_VL_453_NODE_816_length_4766_cov_9.175971	RS_GCF_000300005.1	d__Bacteria;p__Proteobacteria;c__Gammaproteobacteria;o__Pseudomonadales;f__Alcanivoracaceae;g__Alcanivorax;s__Alcanivorax dieselolei	blast	91.40	iPHoP-RF;78.30
LN_7I05_VL_456_NODE_83_length_4984_cov_9.102455	RS_GCF_002901845.1	d__Bacteria;p__Firmicutes;c__Bacilli;o__Staphylococcales;f__Staphylococcaceae;g__Staphylococcus;s__Staphylococcus hominis	blast	97.30	iPHoP-RF;83.10
LN_7I05_VL_456_NODE_83_length_4984_cov_9.102455	RS_GCF_004785665.1	d__Bacteria;p__Firmicutes;c__Bacilli;o__Staphylococcales;f__Staphylococcaceae;g__Staphylococcus;s__Staphylococcus petrasii_B	blast	94.90	iPHoP-RF;91.40
LN_7I05_VL_456_NODE_83_length_4984_cov_9.102455	RS_GCF_001224225.1	d__Bacteria;p__Firmicutes;c__Bacilli;o__Staphylococcales;f__Staphylococcaceae;g__Staphylococcus;s__Staphylococcus haemolyticus_A	blast	94.60	iPHoP-RF;69.80
LN_7I05_VL_456_NODE_83_length_4984_cov_9.102455	RS_GCF_006094395.1	d__Bacteria;p__Firmicutes;c__Bacilli;o__Staphylococcales;f__Staphylococcaceae;g__Staphylococcus;s__Staphylococcus haemolyticus	blast	94.60	iPHoP-RF;91.80
LN_7I05_VL_456_NODE_83_length_4984_cov_9.102455	RS_GCF_002902235.1	d__Bacteria;p__Firmicutes;c__Bacilli;o__Staphylococcales;f__Staphylococcaceae;g__Staphylococcus;s__Staphylococcus urealyticus	blast	91.90	iPHoP-RF;91.10
LN_7I05_VL_456_NODE_83_length_4984_cov_9.102455	RS_GCF_003697915.1	d__Bacteria;p__Firmicutes;c__Bacilli;o__Staphylococcales;f__Staphylococcaceae;g__Staphylococcus;s__Staphylococcus pseudoxylosus	blast	90.50	iPHoP-RF;66.80
LN_7I08_VL_459_NODE_84_length_10093_cov_190.509663	RS_GCF_000614125.1	d__Bacteria;p__Bacteroidota;c__Bacteroidia;o__Bacteroidales;f__Bacteroidaceae;g__Bacteroides;s__Bacteroides rodentium	iPHoP-RF	95.70	blast;91.20
LN_7I08_VL_459_NODE_84_length_10093_cov_190.509663	RS_GCF_000154205.1	d__Bacteria;p__Bacteroidota;c__Bacteroidia;o__Bacteroidales;f__Bacteroidaceae;g__Bacteroides;s__Bacteroides uniformis	blast	95.50	iPHoP-RF;94.10
LN_7I08_VL_459_NODE_84_length_10093_cov_190.509663	3300029706_6	d__Bacteria;p__Bacteroidota;c__Bacteroidia;o__Bacteroidales;f__Bacteroidaceae;g__Bacteroides;s__	iPHoP-RF	95.10	blast;91.20
LN_7I08_VL_459_NODE_84_length_10093_cov_190.509663	RS_GCF_004793475.1	d__Bacteria;p__Bacteroidota;c__Bacteroidia;o__Bacteroidales;f__Bacteroidaceae;g__Bacteroides;s__Bacteroides sp002491635	iPHoP-RF	95.10	blast;91.60
LN_7I08_VL_459_NODE_84_length_10093_cov_190.509663	3300029678_6	d__Bacteria;p__Bacteroidota;c__Bacteroidia;o__Bacteroidales;f__Bacteroidaceae;g__Bacteroides;s__	iPHoP-RF	92.10	blast;91.60
LN_8A04_VL_464_NODE_833_length_3038_cov_3.801877	RS_GCF_001275135.1	d__Bacteria;p__Bacteroidota;c__Bacteroidia;o__Bacteroidales;f__Bacteroidaceae;g__Prevotella;s__Prevotella rara	blast	96.40	iPHoP-RF;77.80
LN_8A05_VL_465_NODE_2100_length_5285_cov_8.172467	GB_GCA_900538885.1	d__Bacteria;p__Firmicutes;c__Bacilli;o__ML615J-28;f__CAG-313;g__UMGS75;s__UMGS75 sp900538885	blast	94.60	iPHoP-RF;64.30
LN_8A05_VL_465_NODE_4418_length_3128_cov_3.262284	RS_GCF_000210575.1	d__Bacteria;p__Bacteroidota;c__Bacteroidia;o__Bacteroidales;f__Rikenellaceae;g__Alistipes;s__Alistipes shahii	blast	93.60	iPHoP-RF;75.00
LN_8A05_VL_465_NODE_4418_length_3128_cov_3.262284	GB_GCA_900541585.1	d__Bacteria;p__Bacteroidota;c__Bacteroidia;o__Bacteroidales;f__Rikenellaceae;g__Alistipes;s__Alistipes sp900541585	blast	92.10	iPHoP-RF;56.20
LN_8A05_VL_465_NODE_4418_length_3128_cov_3.262284	RS_GCF_000154465.1	d__Bacteria;p__Bacteroidota;c__Bacteroidia;o__Bacteroidales;f__Rikenellaceae;g__Alistipes;s__Alistipes putredinis	blast	91.70	iPHoP-RF;67.50
LN_8A05_VL_465_NODE_457_length_16854_cov_16.153938	RS_GCF_902363145.1	d__Bacteria;p__Firmicutes_A;c__Clostridia;o__Oscillospirales;f__Ruminococcaceae;g__CAG-353;s__CAG-353 sp900066885	blast	96.60	iPHoP-RF;66.50
LN_8A06_VL_466_NODE_3121_length_5808_cov_10.829828	RS_GCF_000210575.1	d__Bacteria;p__Bacteroidota;c__Bacteroidia;o__Bacteroidales;f__Rikenellaceae;g__Alistipes;s__Alistipes shahii	blast	96.50	iPHoP-RF;88.20
LN_8A06_VL_466_NODE_3121_length_5808_cov_10.829828	GB_GCA_900549305.1	d__Bacteria;p__Bacteroidota;c__Bacteroidia;o__Bacteroidales;f__Rikenellaceae;g__Alistipes;s__Alistipes sp900549305	blast	96.40	iPHoP-RF;75.40
LN_8A06_VL_466_NODE_3121_length_5808_cov_10.829828	GB_GCA_900541585.1	d__Bacteria;p__Bacteroidota;c__Bacteroidia;o__Bacteroidales;f__Rikenellaceae;g__Alistipes;s__Alistipes sp900541585	blast	91.40	iPHoP-RF;87.90
LN_8A06_VL_466_NODE_3121_length_5808_cov_10.829828	RS_GCF_006542665.1	d__Bacteria;p__Bacteroidota;c__Bacteroidia;o__Bacteroidales;f__Rikenellaceae;g__Alistipes;s__Alistipes communis	blast	90.90	iPHoP-RF;71.90
LN_8A06_VL_466_NODE_3121_length_5808_cov_10.829828	GB_GCA_900760675.1	d__Bacteria;p__Bacteroidota;c__Bacteroidia;o__Bacteroidales;f__Rikenellaceae;g__Alistipes;s__Alistipes sp900760675	blast	90.00	iPHoP-RF;75.40
LN_8A06_VL_466_NODE_3473_length_5404_cov_5.854178	RS_GCF_900761725.1	d__Bacteria;p__Firmicutes_A;c__Clostridia;o__Oscillospirales;f__CAG-272;g__HGM12650;s__HGM12650 sp900761725	blast	94.50	iPHoP-RF;66.80
LN_8A06_VL_466_NODE_3574_length_5301_cov_9.978269	GB_GCA_900543625.1	d__Bacteria;p__Firmicutes_A;c__Clostridia;o__Oscillospirales;f__Oscillospiraceae;g__CAG-103;s__CAG-103 sp900543625	blast	92.00	None
LN_8A06_VL_466_NODE_3746_length_5143_cov_6.466981	GB_GCA_000432735.1	d__Bacteria;p__Bacteroidota;c__Bacteroidia;o__Bacteroidales;f__Bacteroidaceae;g__Phocaeicola;s__Phocaeicola sp000432735	blast	93.60	None
LN_8A06_VL_466_NODE_3746_length_5143_cov_6.466981	GB_GCA_900553715.1	d__Bacteria;p__Bacteroidota;c__Bacteroidia;o__Bacteroidales;f__Bacteroidaceae;g__Phocaeicola;s__Phocaeicola sp900553715	blast	91.40	None
LN_8A06_VL_466_NODE_3746_length_5143_cov_6.466981	RS_GCF_000154845.1	d__Bacteria;p__Bacteroidota;c__Bacteroidia;o__Bacteroidales;f__Bacteroidaceae;g__Phocaeicola;s__Phocaeicola coprocola	blast	91.40	None
LN_8A06_VL_466_NODE_5026_length_4259_cov_12.563273	GB_GCA_900317855.1	d__Bacteria;p__Firmicutes_A;c__Clostridia;o__Oscillospirales;f__Oscillospiraceae;g__CAG-103;s__CAG-103 sp900317855	blast	92.70	iPHoP-RF;63.00
LN_8A06_VL_466_NODE_5026_length_4259_cov_12.563273	GB_GCA_000432375.1	d__Bacteria;p__Firmicutes_A;c__Clostridia;o__Oscillospirales;f__Oscillospiraceae;g__CAG-103;s__CAG-103 sp000432375	blast	91.40	iPHoP-RF;71.10
LN_8A06_VL_466_NODE_5026_length_4259_cov_12.563273	GB_GCA_900757655.1	d__Bacteria;p__Firmicutes_A;c__Clostridia;o__Oscillospirales;f__Oscillospiraceae;g__CAG-103;s__CAG-103 sp900757655	blast	91.40	iPHoP-RF;70.60
LN_8A06_VL_466_NODE_7213_length_3287_cov_3.772896	RS_GCF_003478445.1	d__Bacteria;p__Firmicutes_A;c__Clostridia;o__Lachnospirales;f__Lachnospiraceae;g__TF01-11;s__TF01-11 sp003524945	blast	92.40	iPHoP-RF;69.30
LN_8A06_VL_466_NODE_7213_length_3287_cov_3.772896	RS_GCF_003481585.1	d__Bacteria;p__Firmicutes_A;c__Clostridia;o__Lachnospirales;f__Lachnospiraceae;g__TF01-11;s__TF01-11 sp001916135	blast	91.00	iPHoP-RF;57.10
LN_8A06_VL_466_NODE_7213_length_3287_cov_3.772896	RS_GCF_900759665.1	d__Bacteria;p__Firmicutes_A;c__Clostridia;o__Lachnospirales;f__Lachnospiraceae;g__TF01-11;s__TF01-11 sp900759665	blast	90.40	None
LN_8A06_VL_466_NODE_7950_length_3063_cov_8.778923	GB_GCA_000433915.1	d__Bacteria;p__Firmicutes_A;c__Clostridia;o__TANB77;f__CAG-508;g__CAG-793;s__CAG-793 sp000433915	blast	93.90	None
LN_8A06_VL_466_NODE_7950_length_3063_cov_8.778923	GB_GCA_003525075.1	d__Bacteria;p__Firmicutes_A;c__Clostridia;o__TANB77;f__CAG-508;g__CAG-269;s__CAG-269 sp003525075	blast	93.60	None
LN_8A08_VL_468_NODE_13497_length_2285_cov_4.760090	GB_GCA_900543035.1	d__Bacteria;p__Firmicutes;c__Bacilli;o__Erysipelotrichales;f__Erysipelotrichaceae;g__Merdibacter;s__Merdibacter sp900543035	blast	93.50	iPHoP-RF;76.10
LN_8A08_VL_468_NODE_1588_length_11046_cov_6.146665	RS_GCF_000157935.1	d__Bacteria;p__Bacteroidota;c__Bacteroidia;o__Bacteroidales;f__Bacteroidaceae;g__Prevotella;s__Prevotella copri	blast	92.10	None
LN_8A08_VL_468_NODE_1588_length_11046_cov_6.146665	GB_GCA_900767615.1	d__Bacteria;p__Bacteroidota;c__Bacteroidia;o__Bacteroidales;f__Bacteroidaceae;g__Prevotella;s__Prevotella sp900767615	blast	90.00	iPHoP-RF;84.20
LN_8A08_VL_468_NODE_2427_length_8142_cov_7.345369	GB_GCA_900545585.1	d__Bacteria;p__Firmicutes_A;c__Clostridia;o__Oscillospirales;f__Oscillospiraceae;g__CAG-83;s__CAG-83 sp900545585	blast	90.90	iPHoP-RF;58.40
LN_8A08_VL_468_NODE_2829_length_7307_cov_17.889823	GB_GCA_000432375.1	d__Bacteria;p__Firmicutes_A;c__Clostridia;o__Oscillospirales;f__Oscillospiraceae;g__CAG-103;s__CAG-103 sp000432375	blast	95.00	iPHoP-RF;60.60
LN_8A08_VL_468_NODE_2829_length_7307_cov_17.889823	GB_GCA_900317855.1	d__Bacteria;p__Firmicutes_A;c__Clostridia;o__Oscillospirales;f__Oscillospiraceae;g__CAG-103;s__CAG-103 sp900317855	blast	91.10	iPHoP-RF;57.10
LN_8A08_VL_468_NODE_2829_length_7307_cov_17.889823	GB_GCA_900757655.1	d__Bacteria;p__Firmicutes_A;c__Clostridia;o__Oscillospirales;f__Oscillospiraceae;g__CAG-103;s__CAG-103 sp900757655	blast	91.10	iPHoP-RF;60.10
LN_8A08_VL_468_NODE_39230_length_1142_cov_3.278749	GB_GCA_002491065.1	d__Bacteria;p__Firmicutes_B;c__Peptococcia;o__Peptococcales;f__Peptococcaceae;g__UBA7185;s__UBA7185 sp002491065	blast	91.70	iPHoP-RF;55.20
LN_8A08_VL_468_NODE_4687_length_4875_cov_9.494191	RS_GCF_002550035.1	d__Bacteria;p__Firmicutes_A;c__Clostridia;o__Oscillospirales;f__Ruminococcaceae;g__Faecalibacterium;s__Faecalibacterium prausnitzii_E	CRISPR	96.50	blast;91.70 iPHoP-RF;69.30
LN_8A08_VL_468_NODE_4687_length_4875_cov_9.494191	RS_GCF_003293635.1	d__Bacteria;p__Firmicutes_A;c__Clostridia;o__Oscillospirales;f__Ruminococcaceae;g__Faecalibacterium;s__Faecalibacterium prausnitzii_G	CRISPR	94.20	blast;91.00 iPHoP-RF;74.10
LN_8A08_VL_468_NODE_4687_length_4875_cov_9.494191	RS_GCF_002549755.1	d__Bacteria;p__Firmicutes_A;c__Clostridia;o__Oscillospirales;f__Ruminococcaceae;g__Faecalibacterium;s__Faecalibacterium prausnitzii_D	blast	93.80	iPHoP-RF;84.80
LN_8A08_VL_468_NODE_4687_length_4875_cov_9.494191	GB_GCA_002313795.1	d__Bacteria;p__Firmicutes_A;c__Clostridia;o__Oscillospirales;f__Ruminococcaceae;g__Faecalibacterium;s__Faecalibacterium prausnitzii_L	blast	90.50	iPHoP-RF;73.70
LN_8A08_VL_468_NODE_4687_length_4875_cov_9.494191	RS_GCF_003287405.1	d__Bacteria;p__Firmicutes_A;c__Clostridia;o__Oscillospirales;f__Ruminococcaceae;g__Faecalibacterium;s__Faecalibacterium prausnitzii_J	blast	90.40	iPHoP-RF;68.90
LN_8A08_VL_468_NODE_6375_length_3898_cov_7.492324	RS_GCF_000154105.1	d__Bacteria;p__Bacteroidota;c__Bacteroidia;o__Bacteroidales;f__Tannerellaceae;g__Parabacteroides;s__Parabacteroides merdae	blast	95.30	iPHoP-RF;94.40
LN_8A08_VL_468_NODE_6375_length_3898_cov_7.492324	GB_GCA_900760525.1	d__Bacteria;p__Bacteroidota;c__Bacteroidia;o__Bacteroidales;f__Tannerellaceae;g__Parabacteroides;s__Parabacteroides sp900760525	iPHoP-RF	92.80	blast;91.80
LN_8A08_VL_468_NODE_6375_length_3898_cov_7.492324	RS_GCF_000156495.1	d__Bacteria;p__Bacteroidota;c__Bacteroidia;o__Bacteroidales;f__Tannerellaceae;g__Parabacteroides;s__Parabacteroides johnsonii	iPHoP-RF	92.10	blast;91.40
LN_8A08_VL_468_NODE_6375_length_3898_cov_7.492324	RS_GCF_900155425.1	d__Bacteria;p__Bacteroidota;c__Bacteroidia;o__Bacteroidales;f__Tannerellaceae;g__Parabacteroides;s__Parabacteroides massiliensis	iPHoP-RF	92.10	blast;91.80
LN_8A08_VL_468_NODE_6375_length_3898_cov_7.492324	RS_GCF_014287585.1	d__Bacteria;p__Bacteroidota;c__Bacteroidia;o__Bacteroidales;f__Tannerellaceae;g__Parabacteroides;s__Parabacteroides sp014287585	blast	91.80	iPHoP-RF;86.00
LN_8A08_VL_468_NODE_6375_length_3898_cov_7.492324	3300029684_10	d__Bacteria;p__Bacteroidota;c__Bacteroidia;o__Bacteroidales;f__Tannerellaceae;g__Parabacteroides;s__	iPHoP-RF	90.50	None
LN_8A08_VL_468_NODE_7785_length_3351_cov_4.016990	GB_GCA_900545715.1	d__Bacteria;p__Verrucomicrobiota;c__Verrucomicrobiae;o__Opitutales;f__CAG-312;g__CAG-312;s__CAG-312 sp900545715	blast	96.50	iPHoP-RF;77.30
LN_8A08_VL_468_NODE_7785_length_3351_cov_4.016990	GB_GCA_900545705.1	d__Bacteria;p__Verrucomicrobiota;c__Verrucomicrobiae;o__Opitutales;f__CAG-312;g__CAG-312;s__CAG-312 sp900545705	blast	92.60	iPHoP-RF;74.30
LN_8A08_VL_468_NODE_7785_length_3351_cov_4.016990	RS_GCF_900760665.1	d__Bacteria;p__Verrucomicrobiota;c__Verrucomicrobiae;o__Opitutales;f__CAG-312;g__CAG-312;s__CAG-312 sp900760665	blast	90.50	iPHoP-RF;50.20
LN_8A08_VL_468_NODE_7785_length_3351_cov_4.016990	GB_GCA_002437405.1	d__Bacteria;p__Verrucomicrobiota;c__Verrucomicrobiae;o__Opitutales;f__CAG-312;g__CAG-312;s__CAG-312 sp002437405	blast	90.40	iPHoP-RF;71.30
LN_8A09_VL_469_NODE_2012_length_8177_cov_6.606624	GB_GCA_014337155.1	d__Bacteria;p__Firmicutes_A;c__Clostridia;o__Lachnospirales;f__Lachnospiraceae;g__CAG-127;s__CAG-127 sp900319515	blast	95.00	iPHoP-RF;73.50
LN_8A09_VL_469_NODE_2012_length_8177_cov_6.606624	GB_GCA_002404515.1	d__Bacteria;p__Firmicutes_A;c__Clostridia;o__Lachnospirales;f__Lachnospiraceae;g__CAG-127;s__CAG-127 sp002404515	blast	91.80	None
LN_8A09_VL_469_NODE_2012_length_8177_cov_6.606624	GB_GCA_002431865.1	d__Bacteria;p__Firmicutes_A;c__Clostridia;o__Lachnospirales;f__Lachnospiraceae;g__CAG-127;s__CAG-127 sp002431865	blast	91.10	iPHoP-RF;75.20
LN_8A09_VL_469_NODE_2012_length_8177_cov_6.606624	GB_GCA_900553925.1	d__Bacteria;p__Firmicutes_A;c__Clostridia;o__Lachnospirales;f__Lachnospiraceae;g__CAG-127;s__CAG-127 sp900553925	blast	91.00	None
LN_8A09_VL_469_NODE_2012_length_8177_cov_6.606624	RS_GCF_900767585.1	d__Bacteria;p__Firmicutes_A;c__Clostridia;o__Lachnospirales;f__Lachnospiraceae;g__CAG-127;s__CAG-127 sp900767585	blast	90.60	None
LN_8A09_VL_469_NODE_4254_length_4941_cov_5.701392	RS_GCF_000765235.1	d__Bacteria;p__Firmicutes_A;c__Clostridia;o__Oscillospirales;f__Oscillospiraceae;g__ER4;s__ER4 sp000765235	blast	91.70	None
LN_8A09_VL_469_NODE_6646_length_3694_cov_5.723825	RS_GCF_014297285.1	d__Bacteria;p__Firmicutes_A;c__Clostridia;o__Oscillospirales;f__Oscillospiraceae;g__Dysosmobacter;s__Dysosmobacter sp001916835	blast	97.20	iPHoP-RF;68.60
LN_8A09_VL_469_NODE_6646_length_3694_cov_5.723825	GB_GCA_900544105.1	d__Bacteria;p__Firmicutes_A;c__Clostridia;o__Oscillospirales;f__Oscillospiraceae;g__Dysosmobacter;s__Dysosmobacter sp900544105	blast	94.20	iPHoP-RF;58.40
LN_8A09_VL_469_NODE_7418_length_3438_cov_3.362105	GB_GCA_003531585.1	d__Bacteria;p__Firmicutes_A;c__Clostridia;o__Oscillospirales;f__Ruminococcaceae;g__CAG-115;s__CAG-115 sp003531585	blast	95.50	iPHoP-RF;78.30
LN_8A09_VL_469_NODE_7418_length_3438_cov_3.362105	GB_GCA_000432175.1	d__Bacteria;p__Firmicutes_A;c__Clostridia;o__Oscillospirales;f__Ruminococcaceae;g__CAG-115;s__CAG-115 sp000432175	blast	90.50	None
LN_8B01_VL_470_NODE_1244_length_8046_cov_13.769866	RS_GCF_000154105.1	d__Bacteria;p__Bacteroidota;c__Bacteroidia;o__Bacteroidales;f__Tannerellaceae;g__Parabacteroides;s__Parabacteroides merdae	blast	95.00	iPHoP-RF;69.30
LN_8B01_VL_470_NODE_1244_length_8046_cov_13.769866	3300029684_10	d__Bacteria;p__Bacteroidota;c__Bacteroidia;o__Bacteroidales;f__Tannerellaceae;g__Parabacteroides;s__	blast	91.50	iPHoP-RF;62.20
LN_8B01_VL_470_NODE_1244_length_8046_cov_13.769866	GB_GCA_900760525.1	d__Bacteria;p__Bacteroidota;c__Bacteroidia;o__Bacteroidales;f__Tannerellaceae;g__Parabacteroides;s__Parabacteroides sp900760525	blast	91.50	iPHoP-RF;55.40
LN_8B01_VL_470_NODE_1244_length_8046_cov_13.769866	RS_GCF_000156495.1	d__Bacteria;p__Bacteroidota;c__Bacteroidia;o__Bacteroidales;f__Tannerellaceae;g__Parabacteroides;s__Parabacteroides johnsonii	blast	91.50	iPHoP-RF;65.60
LN_8B01_VL_470_NODE_1244_length_8046_cov_13.769866	RS_GCF_014287585.1	d__Bacteria;p__Bacteroidota;c__Bacteroidia;o__Bacteroidales;f__Tannerellaceae;g__Parabacteroides;s__Parabacteroides sp014287585	blast	91.50	iPHoP-RF;58.70
LN_8B01_VL_470_NODE_1244_length_8046_cov_13.769866	RS_GCF_900155425.1	d__Bacteria;p__Bacteroidota;c__Bacteroidia;o__Bacteroidales;f__Tannerellaceae;g__Parabacteroides;s__Parabacteroides massiliensis	blast	91.50	iPHoP-RF;58.40
LN_8B01_VL_470_NODE_172_length_28171_cov_53.825722	GB_GCA_000434435.1	d__Bacteria;p__Firmicutes_A;c__Clostridia_A;o__Christensenellales;f__CAG-917;g__CAG-475;s__CAG-475 sp000434435	blast	96.70	iPHoP-RF;96.40
LN_8B01_VL_470_NODE_172_length_28171_cov_53.825722	GB_GCA_002449145.1	d__Bacteria;p__Firmicutes_A;c__Clostridia_A;o__Christensenellales;f__CAG-917;g__CAG-475;s__CAG-475 sp002449145	iPHoP-RF	96.40	blast;94.50
LN_8B01_VL_470_NODE_172_length_28171_cov_53.825722	GB_GCA_900550855.1	d__Bacteria;p__Firmicutes_A;c__Clostridia_A;o__Christensenellales;f__CAG-917;g__CAG-475;s__CAG-475 sp900550855	iPHoP-RF	96.40	blast;86.90
LN_8B01_VL_470_NODE_172_length_28171_cov_53.825722	GB_GCA_900547975.1	d__Bacteria;p__Firmicutes_A;c__Clostridia_A;o__Christensenellales;f__CAG-917;g__CAG-475;s__CAG-475 sp900547975	iPHoP-RF	95.70	blast;89.50
LN_8B01_VL_470_NODE_172_length_28171_cov_53.825722	GB_GCA_900549225.1	d__Bacteria;p__Firmicutes_A;c__Clostridia_A;o__Christensenellales;f__CAG-917;g__CAG-475;s__CAG-475 sp900549225	iPHoP-RF	95.70	blast;86.30
LN_8B01_VL_470_NODE_172_length_28171_cov_53.825722	RS_GCF_900763875.1	d__Bacteria;p__Firmicutes_A;c__Clostridia_A;o__Christensenellales;f__CAG-917;g__CAG-475;s__CAG-475 sp900763875	iPHoP-RF	95.40	blast;85.90
LN_8B01_VL_470_NODE_172_length_28171_cov_53.825722	GB_GCA_002476605.1	d__Bacteria;p__Firmicutes_A;c__Clostridia_A;o__Christensenellales;f__CAG-917;g__CAG-475;s__CAG-475 sp002476605	iPHoP-RF	93.70	None
LN_8B01_VL_470_NODE_172_length_28171_cov_53.825722	GB_GCA_002478945.1	d__Bacteria;p__Firmicutes_A;c__Clostridia_A;o__Christensenellales;f__CAG-917;g__CAG-475;s__CAG-475 sp002478945	iPHoP-RF	93.10	None
LN_8B01_VL_470_NODE_172_length_28171_cov_53.825722	GB_GCA_900550915.1	d__Bacteria;p__Firmicutes_A;c__Clostridia_A;o__Christensenellales;f__CAG-917;g__CAG-475;s__CAG-475 sp900550915	blast	92.60	iPHoP-RF;86.70
LN_8B01_VL_470_NODE_172_length_28171_cov_53.825722	GB_GCA_900548005.1	d__Bacteria;p__Firmicutes_A;c__Clostridia_A;o__Christensenellales;f__CAG-917;g__CAG-475;s__CAG-475 sp900548005	blast	90.10	iPHoP-RF;88.20
LN_8B01_VL_470_NODE_172_length_28171_cov_53.825722	3300013901_4	d__Bacteria;p__Firmicutes_A;c__Clostridia_A;o__Christensenellales;f__CAG-917;g__CAG-475;s__	blast	90.00	iPHoP-RF;87.30
LN_8B01_VL_470_NODE_1740_length_6372_cov_56.113978	GB_GCA_001916215.1	d__Bacteria;p__Firmicutes;c__Bacilli;o__Acholeplasmatales;f__Anaeroplasmataceae;g__CAG-307;s__CAG-307 sp001916215	blast	94.60	iPHoP-RF;57.10
LN_8B01_VL_470_NODE_1828_length_6165_cov_5.907856	GB_GCA_001917135.1	d__Bacteria;p__Proteobacteria;c__Alphaproteobacteria;o__RF32;f__CAG-239;g__CAG-267;s__CAG-267 sp001917135	blast	92.10	iPHoP-RF;62.50
LN_8B01_VL_470_NODE_1828_length_6165_cov_5.907856	GB_GCA_001917175.1	d__Bacteria;p__Proteobacteria;c__Alphaproteobacteria;o__RF32;f__CAG-239;g__51-20;s__51-20 sp001917175	blast	91.00	None
LN_8B01_VL_470_NODE_1828_length_6165_cov_5.907856	RS_GCF_900762565.1	d__Bacteria;p__Proteobacteria;c__Alphaproteobacteria;o__RF32;f__CAG-239;g__51-20;s__51-20 sp900762565	blast	90.70	None
LN_8B01_VL_470_NODE_1828_length_6165_cov_5.907856	GB_GCA_900551965.1	d__Bacteria;p__Cyanobacteria;c__Vampirovibrionia;o__Gastranaerophilales;f__Gastranaerophilaceae;g__Zag111;s__Zag111 sp900551965	blast	90.20	iPHoP-RF;51.50
LN_8B02_VL_471_NODE_5943_length_3112_cov_4.539745	3300029127_29	d__Bacteria;p__Firmicutes_A;c__Clostridia;o__Oscillospirales;f__Oscillospiraceae;g__CAG-83;s__	iPHoP-RF	96.10	blast;93.00
LN_8B02_VL_471_NODE_5943_length_3112_cov_4.539745	GB_GCA_000435555.1	d__Bacteria;p__Firmicutes_A;c__Clostridia;o__Oscillospirales;f__Oscillospiraceae;g__CAG-83;s__CAG-83 sp000435555	iPHoP-RF	95.70	blast;93.80
LN_8B02_VL_471_NODE_5943_length_3112_cov_4.539745	GB_GCA_002438575.1	d__Bacteria;p__Firmicutes_A;c__Clostridia;o__Oscillospirales;f__Oscillospiraceae;g__CAG-83;s__CAG-83 sp002438575	iPHoP-RF	95.10	None
LN_8B02_VL_471_NODE_5943_length_3112_cov_4.539745	GB_GCA_003487665.1	d__Bacteria;p__Firmicutes_A;c__Clostridia;o__Oscillospirales;f__Oscillospiraceae;g__CAG-83;s__CAG-83 sp003487665	blast	91.50	iPHoP-RF;87.60
LN_8B02_VL_471_NODE_5943_length_3112_cov_4.539745	GB_GCA_900757415.1	d__Bacteria;p__Firmicutes_A;c__Clostridia;o__Oscillospirales;f__Oscillospiraceae;g__CAG-83;s__CAG-83 sp900757415	blast	90.90	iPHoP-RF;65.80
LN_8B03_VL_472_NODE_1687_length_3541_cov_4.254159	RS_GCF_003460745.1	d__Bacteria;p__Firmicutes_A;c__Clostridia;o__Monoglobales_A;f__UBA1381;g__CAG-41;s__CAG-41 sp900066215	blast	95.30	iPHoP-RF;69.30
LN_8B04_VL_473_NODE_321_length_14664_cov_19.920255	GB_GCA_003514385.1	d__Bacteria;p__Firmicutes_A;c__Clostridia;o__Oscillospirales;f__Acutalibacteraceae;g__CAG-177;s__CAG-177 sp003514385	blast	96.60	iPHoP-RF;55.70
LN_8B04_VL_473_NODE_321_length_14664_cov_19.920255	GB_GCA_002451755.1	d__Bacteria;p__Firmicutes_A;c__Clostridia;o__Oscillospirales;f__Acutalibacteraceae;g__CAG-177;s__CAG-177 sp002451755	blast	96.50	iPHoP-RF;60.60
LN_8B04_VL_473_NODE_321_length_14664_cov_19.920255	GB_GCA_002438685.1	d__Bacteria;p__Firmicutes_A;c__Clostridia;o__Oscillospirales;f__Acutalibacteraceae;g__CAG-177;s__CAG-177 sp002438685	blast	96.40	iPHoP-RF;60.30
LN_8B04_VL_473_NODE_321_length_14664_cov_19.920255	RS_GCF_900770255.1	d__Bacteria;p__Firmicutes_A;c__Clostridia;o__Oscillospirales;f__Acutalibacteraceae;g__CAG-177;s__CAG-177 sp900770255	blast	93.70	None
LN_8B04_VL_473_NODE_321_length_14664_cov_19.920255	RS_GCF_900771185.1	d__Bacteria;p__Firmicutes_A;c__Clostridia;o__Oscillospirales;f__Acutalibacteraceae;g__CAG-177;s__CAG-177 sp900771185	blast	92.60	None
LN_8B04_VL_473_NODE_32_length_61714_cov_21.057526	GB_GCA_001058355.1	d__Bacteria;p__Firmicutes;c__Bacilli;o__Lactobacillales;f__Aerococcaceae;g__Granulicatella;s__Granulicatella sp001058355	blast	91.10	iPHoP-RF;64.80
LN_8B05_VL_474_NODE_335_length_12161_cov_85.723030	GB_GCA_000434035.1	d__Bacteria;p__Firmicutes_A;c__Clostridia;o__TANB77;f__CAG-508;g__CAG-452;s__CAG-452 sp000434035	blast	93.20	iPHoP-RF;57.90
LN_8B05_VL_474_NODE_335_length_12161_cov_85.723030	GB_GCA_900554635.1	d__Bacteria;p__Firmicutes_A;c__Clostridia;o__TANB77;f__CAG-508;g__UMGS1781;s__UMGS1781 sp900554635	blast	90.90	None
LN_8B05_VL_474_NODE_335_length_12161_cov_85.723030	GB_GCA_004554705.1	d__Bacteria;p__Firmicutes_A;c__Clostridia;o__TANB77;f__CAG-508;g__UMGS1781;s__UMGS1781 sp004554705	blast	90.80	None
LN_8B05_VL_474_NODE_335_length_12161_cov_85.723030	GB_GCA_002314935.1	d__Bacteria;p__Firmicutes_A;c__Clostridia;o__TANB77;f__CAG-508;g__CAG-452;s__CAG-452 sp002314935	blast	90.70	None
LN_8B05_VL_474_NODE_335_length_12161_cov_85.723030	GB_GCA_900553695.1	d__Bacteria;p__Firmicutes_A;c__Clostridia;o__TANB77;f__CAG-508;g__UMGS1781;s__UMGS1781 sp900553695	blast	90.20	None
LN_8B05_VL_474_NODE_335_length_12161_cov_85.723030	GB_GCA_900553365.1	d__Bacteria;p__Firmicutes_A;c__Clostridia;o__TANB77;f__CAG-508;g__UMGS1781;s__UMGS1781 sp900553365	blast	90.00	None
LN_8B06_VL_475_NODE_2849_length_3546_cov_3.803208	RS_GCF_000154105.1	d__Bacteria;p__Bacteroidota;c__Bacteroidia;o__Bacteroidales;f__Tannerellaceae;g__Parabacteroides;s__Parabacteroides merdae	blast	95.10	iPHoP-RF;94.10
LN_8B06_VL_475_NODE_2849_length_3546_cov_3.803208	RS_GCF_003363715.1	d__Bacteria;p__Bacteroidota;c__Bacteroidia;o__Bacteroidales;f__Tannerellaceae;g__Parabacteroides;s__Parabacteroides acidifaciens	iPHoP-RF	93.40	blast;87.00
LN_8B06_VL_475_NODE_2849_length_3546_cov_3.803208	RS_GCF_014287585.1	d__Bacteria;p__Bacteroidota;c__Bacteroidia;o__Bacteroidales;f__Tannerellaceae;g__Parabacteroides;s__Parabacteroides sp014287585	iPHoP-RF	92.10	blast;91.80
LN_8B06_VL_475_NODE_2849_length_3546_cov_3.803208	GB_GCA_900760525.1	d__Bacteria;p__Bacteroidota;c__Bacteroidia;o__Bacteroidales;f__Tannerellaceae;g__Parabacteroides;s__Parabacteroides sp900760525	blast	91.80	iPHoP-RF;85.40
LN_8B06_VL_475_NODE_2849_length_3546_cov_3.803208	RS_GCF_900155425.1	d__Bacteria;p__Bacteroidota;c__Bacteroidia;o__Bacteroidales;f__Tannerellaceae;g__Parabacteroides;s__Parabacteroides massiliensis	blast	91.80	iPHoP-RF;81.40
LN_8B06_VL_475_NODE_2849_length_3546_cov_3.803208	RS_GCF_000156495.1	d__Bacteria;p__Bacteroidota;c__Bacteroidia;o__Bacteroidales;f__Tannerellaceae;g__Parabacteroides;s__Parabacteroides johnsonii	blast	91.50	iPHoP-RF;83.10
LN_8B06_VL_475_NODE_2849_length_3546_cov_3.803208	GB_GCA_900552465.1	d__Bacteria;p__Bacteroidota;c__Bacteroidia;o__Bacteroidales;f__Tannerellaceae;g__Parabacteroides;s__Parabacteroides sp900552465	blast	90.50	iPHoP-RF;87.90
LN_8B06_VL_475_NODE_3010_length_3384_cov_5.330129	RS_GCF_000154105.1	d__Bacteria;p__Bacteroidota;c__Bacteroidia;o__Bacteroidales;f__Tannerellaceae;g__Parabacteroides;s__Parabacteroides merdae	blast	95.30	iPHoP-RF;88.90
LN_8B06_VL_475_NODE_3010_length_3384_cov_5.330129	RS_GCF_000969835.1	d__Bacteria;p__Bacteroidota;c__Bacteroidia;o__Bacteroidales;f__Tannerellaceae;g__Parabacteroides;s__Parabacteroides goldsteinii	blast	94.70	iPHoP-RF;70.00
LN_8B06_VL_475_NODE_3010_length_3384_cov_5.330129	RS_GCF_900128505.1	d__Bacteria;p__Bacteroidota;c__Bacteroidia;o__Bacteroidales;f__Tannerellaceae;g__Parabacteroides;s__Parabacteroides timonensis	blast	92.80	iPHoP-RF;78.70
LN_8B06_VL_475_NODE_3010_length_3384_cov_5.330129	GB_GCA_900540715.1	d__Bacteria;p__Bacteroidota;c__Bacteroidia;o__Bacteroidales;f__Tannerellaceae;g__Parabacteroides;s__Parabacteroides sp900540715	blast	91.90	iPHoP-RF;67.00
LN_8B06_VL_475_NODE_3010_length_3384_cov_5.330129	RS_GCF_000156495.1	d__Bacteria;p__Bacteroidota;c__Bacteroidia;o__Bacteroidales;f__Tannerellaceae;g__Parabacteroides;s__Parabacteroides johnsonii	blast	91.80	iPHoP-RF;87.90
LN_8B06_VL_475_NODE_3010_length_3384_cov_5.330129	3300029684_10	d__Bacteria;p__Bacteroidota;c__Bacteroidia;o__Bacteroidales;f__Tannerellaceae;g__Parabacteroides;s__	blast	91.70	iPHoP-RF;90.50
LN_8B06_VL_475_NODE_3010_length_3384_cov_5.330129	GB_GCA_900760525.1	d__Bacteria;p__Bacteroidota;c__Bacteroidia;o__Bacteroidales;f__Tannerellaceae;g__Parabacteroides;s__Parabacteroides sp900760525	blast	91.70	iPHoP-RF;86.30
LN_8B06_VL_475_NODE_3010_length_3384_cov_5.330129	RS_GCF_000969825.1	d__Bacteria;p__Bacteroidota;c__Bacteroidia;o__Bacteroidales;f__Tannerellaceae;g__Parabacteroides;s__Parabacteroides gordonii	blast	91.70	iPHoP-RF;75.70
LN_8B06_VL_475_NODE_3010_length_3384_cov_5.330129	RS_GCF_014287585.1	d__Bacteria;p__Bacteroidota;c__Bacteroidia;o__Bacteroidales;f__Tannerellaceae;g__Parabacteroides;s__Parabacteroides sp014287585	blast	91.70	iPHoP-RF;86.00
LN_8B06_VL_475_NODE_3010_length_3384_cov_5.330129	RS_GCF_900155425.1	d__Bacteria;p__Bacteroidota;c__Bacteroidia;o__Bacteroidales;f__Tannerellaceae;g__Parabacteroides;s__Parabacteroides massiliensis	blast	91.70	iPHoP-RF;77.30
LN_8B06_VL_475_NODE_3010_length_3384_cov_5.330129	GB_GCA_014647375.1	d__Bacteria;p__Bacteroidota;c__Bacteroidia;o__Bacteroidales;f__Tannerellaceae;g__Parabacteroides;s__Parabacteroides faecis	blast	91.20	iPHoP-RF;68.20
LN_8B06_VL_475_NODE_3010_length_3384_cov_5.330129	RS_GCF_003363715.1	d__Bacteria;p__Bacteroidota;c__Bacteroidia;o__Bacteroidales;f__Tannerellaceae;g__Parabacteroides;s__Parabacteroides acidifaciens	blast	91.00	iPHoP-RF;84.80
LN_8B06_VL_475_NODE_915_length_9892_cov_12.440073	RS_GCF_000010425.1	d__Bacteria;p__Actinobacteriota;c__Actinomycetia;o__Actinomycetales;f__Bifidobacteriaceae;g__Bifidobacterium;s__Bifidobacterium adolescentis	iPHoP-RF	97.10	blast;94.60
LN_8B06_VL_475_NODE_915_length_9892_cov_12.440073	RS_GCF_000770925.1	d__Bacteria;p__Actinobacteriota;c__Actinomycetia;o__Actinomycetales;f__Bifidobacteriaceae;g__Bifidobacterium;s__Bifidobacterium ruminantium	iPHoP-RF	93.70	blast;92.00
LN_8B06_VL_475_NODE_915_length_9892_cov_12.440073	RS_GCF_001025215.1	d__Bacteria;p__Actinobacteriota;c__Actinomycetia;o__Actinomycetales;f__Bifidobacteriaceae;g__Bifidobacterium;s__Bifidobacterium pseudocatenulatum	iPHoP-RF	90.50	blast;88.00
LN_4A01_VL_218_NODE_1138_length_6502_cov_13.980766	RS_GCF_000157935.1	d__Bacteria;p__Bacteroidota;c__Bacteroidia;o__Bacteroidales;f__Bacteroidaceae;g__Prevotella;s__Prevotella copri	blast	96.20	None
LN_4A01_VL_218_NODE_1138_length_6502_cov_13.980766	RS_GCF_902167755.1	d__Bacteria;p__Bacteroidota;c__Bacteroidia;o__Bacteroidales;f__Bacteroidaceae;g__Prevotella;s__Prevotella sp900557255	blast	95.60	None
LN_4A01_VL_218_NODE_1138_length_6502_cov_13.980766	GB_GCA_002440225.1	d__Bacteria;p__Bacteroidota;c__Bacteroidia;o__Bacteroidales;f__Bacteroidaceae;g__Prevotella;s__Prevotella sp002440225	blast	94.70	iPHoP-RF;55.70
LN_4A01_VL_218_NODE_1138_length_6502_cov_13.980766	GB_GCA_900551275.1	d__Bacteria;p__Bacteroidota;c__Bacteroidia;o__Bacteroidales;f__Bacteroidaceae;g__Prevotella;s__Prevotella sp900551275	blast	94.30	None
LN_4A01_VL_218_NODE_1138_length_6502_cov_13.980766	GB_GCA_900544825.1	d__Bacteria;p__Bacteroidota;c__Bacteroidia;o__Bacteroidales;f__Bacteroidaceae;g__Prevotella;s__Prevotella sp900544825	blast	93.80	None
LN_4A01_VL_218_NODE_1138_length_6502_cov_13.980766	RS_GCF_002224675.1	d__Bacteria;p__Bacteroidota;c__Bacteroidia;o__Bacteroidales;f__Bacteroidaceae;g__Prevotella;s__Prevotella copri_A	blast	93.70	None
LN_4A01_VL_218_NODE_1138_length_6502_cov_13.980766	RS_GCF_009495355.1	d__Bacteria;p__Bacteroidota;c__Bacteroidia;o__Bacteroidales;f__Bacteroidaceae;g__Prevotella;s__Prevotella sp900313215	blast	93.20	None
LN_4A01_VL_218_NODE_1138_length_6502_cov_13.980766	RS_GCF_009494395.1	d__Bacteria;p__Bacteroidota;c__Bacteroidia;o__Bacteroidales;f__Bacteroidaceae;g__Prevotella;s__Prevotella sp900546535	blast	92.60	None
LN_4A01_VL_218_NODE_1138_length_6502_cov_13.980766	GB_GCA_900556795.1	d__Bacteria;p__Bacteroidota;c__Bacteroidia;o__Bacteroidales;f__Bacteroidaceae;g__Prevotella;s__Prevotella sp900556795	blast	91.80	iPHoP-RF;52.00
LN_4A01_VL_218_NODE_1138_length_6502_cov_13.980766	GB_GCA_900557035.1	d__Bacteria;p__Bacteroidota;c__Bacteroidia;o__Bacteroidales;f__Bacteroidaceae;g__Prevotella;s__Prevotella sp900557035	blast	91.50	iPHoP-RF;60.60
LN_4A01_VL_218_NODE_494_length_13030_cov_42.250173	GB_GCA_900112995.1	d__Bacteria;p__Firmicutes_A;c__Clostridia;o__Lachnospirales;f__Lachnospiraceae;g__Lachnospira;s__Lachnospira rogosae_A	blast	91.00	iPHoP-RF;65.80
LN_4A01_VL_218_NODE_702_length_9583_cov_6.968829	RS_GCF_000155955.1	d__Bacteria;p__Firmicutes_C;c__Negativicutes;o__Selenomonadales;f__Selenomonadaceae;g__Mitsuokella;s__Mitsuokella multacida	blast	95.50	iPHoP-RF;73.50
LN_4A01_VL_218_NODE_702_length_9583_cov_6.968829	RS_GCF_000702905.1	d__Bacteria;p__Firmicutes_C;c__Negativicutes;o__Selenomonadales;f__Selenomonadaceae;g__Mitsuokella;s__Mitsuokella jalaludinii	blast	95.50	iPHoP-RF;71.50
LN_4A01_VL_218_NODE_702_length_9583_cov_6.968829	GB_GCA_900552565.1	d__Bacteria;p__Firmicutes_C;c__Negativicutes;o__Selenomonadales;f__Selenomonadaceae;g__Mitsuokella;s__Mitsuokella sp900552565	blast	93.10	None
LN_4A01_VL_218_NODE_702_length_9583_cov_6.968829	GB_GCA_900318215.1	d__Bacteria;p__Firmicutes_C;c__Negativicutes;o__Selenomonadales;f__Selenomonadaceae;g__Selenomonas_C;s__Selenomonas_C sp900318215	blast	93.00	None
LN_4A01_VL_218_NODE_702_length_9583_cov_6.968829	RS_GCF_003458855.1	d__Bacteria;p__Firmicutes_C;c__Negativicutes;o__Selenomonadales;f__Selenomonadaceae;g__Mitsuokella;s__Mitsuokella sp003458855	blast	92.70	None
LN_4A01_VL_218_NODE_702_length_9583_cov_6.968829	GB_GCA_900315575.1	d__Bacteria;p__Firmicutes_C;c__Negativicutes;o__Selenomonadales;f__Selenomonadaceae;g__Selenomonas_C;s__Selenomonas_C sp900315575	blast	92.10	None
LN_4A01_VL_218_NODE_702_length_9583_cov_6.968829	GB_GCA_902780535.1	d__Bacteria;p__Firmicutes_C;c__Negativicutes;o__Selenomonadales;f__Selenomonadaceae;g__Selenomonas_C;s__Selenomonas_C sp902780535	blast	91.70	None
LN_4A01_VL_218_NODE_903_length_7906_cov_3.677875	GB_GCA_000433635.1	d__Bacteria;p__Firmicutes_A;c__Clostridia;o__Oscillospirales;f__Ruminococcaceae;g__Ruminococcus_C;s__Ruminococcus_C sp000433635	blast	96.20	iPHoP-RF;89.80
LN_4A01_VL_218_NODE_903_length_7906_cov_3.677875	RS_GCF_000468015.1	d__Bacteria;p__Firmicutes_A;c__Clostridia;o__Oscillospirales;f__Ruminococcaceae;g__Ruminococcus_C;s__Ruminococcus_C callidus	blast	90.70	iPHoP-RF;72.60
LN_4A04_VL_221_NODE_11550_length_2577_cov_3.408406	RS_GCF_003315195.1	d__Bacteria;p__Proteobacteria;c__Gammaproteobacteria;o__Burkholderiales;f__Burkholderiaceae;g__Sutterella;s__Sutterella wadsworthensis	blast	97.70	None
LN_4A04_VL_221_NODE_179_length_40440_cov_17.288795	RS_GCF_902362455.1	d__Bacteria;p__Firmicutes_A;c__Clostridia;o__Lachnospirales;f__Lachnospiraceae;g__CAG-603;s__CAG-603 sp900066105	blast	93.50	iPHoP-RF;68.90
LN_4A04_VL_221_NODE_179_length_40440_cov_17.288795	GB_GCA_900314555.1	d__Bacteria;p__Firmicutes_A;c__Clostridia;o__Lachnospirales;f__Lachnospiraceae;g__CAG-603;s__CAG-603 sp900314555	blast	92.00	None
LN_4A04_VL_221_NODE_1918_length_9375_cov_11.399785	GB_GCA_001916005.1	d__Bacteria;p__Firmicutes_A;c__Clostridia;o__TANB77;f__CAG-508;g__CAG-269;s__CAG-269 sp001916005	iPHoP-RF	93.10	blast;91.10
LN_4A04_VL_221_NODE_1918_length_9375_cov_11.399785	GB_GCA_001916065.1	d__Bacteria;p__Firmicutes_A;c__Clostridia;o__TANB77;f__CAG-508;g__CAG-269;s__CAG-269 sp001916065	blast	90.00	iPHoP-RF;83.30
LN_4A04_VL_221_NODE_2478_length_7729_cov_10.674485	GB_GCA_900554365.1	d__Bacteria;p__Firmicutes_A;c__Clostridia;o__TANB77;f__CAG-508;g__CAG-269;s__CAG-269 sp900554365	blast	93.90	None
LN_4A04_VL_221_NODE_2478_length_7729_cov_10.674485	GB_GCA_001916005.1	d__Bacteria;p__Firmicutes_A;c__Clostridia;o__TANB77;f__CAG-508;g__CAG-269;s__CAG-269 sp001916005	blast	93.20	iPHoP-RF;55.20
LN_4A04_VL_221_NODE_2478_length_7729_cov_10.674485	RS_GCF_900762425.1	d__Bacteria;p__Firmicutes_A;c__Clostridia;o__TANB77;f__CAG-508;g__CAG-269;s__CAG-269 sp900762425	blast	92.40	None
LN_4A04_VL_221_NODE_2478_length_7729_cov_10.674485	3300000839_59	d__Bacteria;p__Firmicutes_A;c__Clostridia;o__TANB77;f__CAG-508;g__CAG-269;s__	blast	92.10	None
LN_4A04_VL_221_NODE_2478_length_7729_cov_10.674485	GB_GCA_000435535.1	d__Bacteria;p__Firmicutes_A;c__Clostridia;o__TANB77;f__CAG-508;g__CAG-269;s__CAG-269 sp000435535	blast	92.10	iPHoP-RF;62.50
LN_4A04_VL_221_NODE_2478_length_7729_cov_10.674485	GB_GCA_900553985.1	d__Bacteria;p__Firmicutes_A;c__Clostridia;o__TANB77;f__CAG-508;g__CAG-269;s__CAG-269 sp900553985	blast	92.10	None
LN_4A04_VL_221_NODE_2478_length_7729_cov_10.674485	RS_GCF_900760175.1	d__Bacteria;p__Firmicutes_A;c__Clostridia;o__TANB77;f__CAG-508;g__CAG-269;s__CAG-269 sp900760175	blast	92.10	None
LN_4A04_VL_221_NODE_2478_length_7729_cov_10.674485	GB_GCA_000431335.1	d__Bacteria;p__Firmicutes_A;c__Clostridia;o__TANB77;f__CAG-508;g__CAG-269;s__CAG-269 sp000431335	blast	92.00	None
LN_4A04_VL_221_NODE_2478_length_7729_cov_10.674485	GB_GCA_900556945.1	d__Bacteria;p__Firmicutes_A;c__Clostridia;o__TANB77;f__CAG-508;g__CAG-269;s__CAG-269 sp900556945	blast	92.00	iPHoP-RF;58.40
LN_4A04_VL_221_NODE_2478_length_7729_cov_10.674485	GB_GCA_000438255.1	d__Bacteria;p__Firmicutes_A;c__Clostridia;o__TANB77;f__CAG-508;g__CAG-269;s__CAG-269 sp000438255	blast	91.90	iPHoP-RF;66.80
LN_4A04_VL_221_NODE_2478_length_7729_cov_10.674485	GB_GCA_900551615.1	d__Bacteria;p__Firmicutes_A;c__Clostridia;o__TANB77;f__CAG-508;g__CAG-269;s__CAG-269 sp900551615	blast	91.90	iPHoP-RF;63.00
LN_4A04_VL_221_NODE_2478_length_7729_cov_10.674485	GB_GCA_900552555.1	d__Bacteria;p__Firmicutes_A;c__Clostridia;o__TANB77;f__CAG-508;g__CAG-269;s__CAG-269 sp900552555	blast	91.90	iPHoP-RF;64.80
LN_4A04_VL_221_NODE_2478_length_7729_cov_10.674485	GB_GCA_001916065.1	d__Bacteria;p__Firmicutes_A;c__Clostridia;o__TANB77;f__CAG-508;g__CAG-269;s__CAG-269 sp001916065	blast	91.80	iPHoP-RF;58.70
LN_4A04_VL_221_NODE_2478_length_7729_cov_10.674485	GB_GCA_900554565.1	d__Bacteria;p__Firmicutes_A;c__Clostridia;o__TANB77;f__CAG-508;g__CAG-269;s__CAG-269 sp900554565	blast	91.70	iPHoP-RF;65.60
LN_4A04_VL_221_NODE_2478_length_7729_cov_10.674485	GB_GCA_900557115.1	d__Bacteria;p__Firmicutes_A;c__Clostridia;o__TANB77;f__CAG-508;g__CAG-269;s__CAG-269 sp900557115	blast	91.40	None
LN_4A04_VL_221_NODE_2478_length_7729_cov_10.674485	GB_GCA_902760765.1	d__Bacteria;p__Firmicutes_A;c__Clostridia;o__TANB77;f__CAG-508;g__CAG-269;s__CAG-269 sp902760765	blast	90.10	None
LN_4A04_VL_221_NODE_2671_length_7297_cov_18.226871	RS_GCF_902362455.1	d__Bacteria;p__Firmicutes_A;c__Clostridia;o__Lachnospirales;f__Lachnospiraceae;g__CAG-603;s__CAG-603 sp900066105	blast	94.60	iPHoP-RF;76.10
LN_4A04_VL_221_NODE_2671_length_7297_cov_18.226871	GB_GCA_900314555.1	d__Bacteria;p__Firmicutes_A;c__Clostridia;o__Lachnospirales;f__Lachnospiraceae;g__CAG-603;s__CAG-603 sp900314555	blast	93.10	iPHoP-RF;75.40
LN_4A04_VL_221_NODE_3460_length_6100_cov_18.933168	RS_GCF_900760845.1	d__Bacteria;p__Firmicutes;c__Bacilli;o__RF39;f__UBA660;g__CAG-582;s__CAG-582 sp900760845	blast	93.50	iPHoP-RF;69.10
LN_4A04_VL_221_NODE_3460_length_6100_cov_18.933168	GB_GCA_000435515.1	d__Bacteria;p__Firmicutes;c__Bacilli;o__RF39;f__UBA660;g__CAG-582;s__CAG-582 sp000435515	blast	93.10	iPHoP-RF;74.30
LN_4A04_VL_221_NODE_4316_length_5169_cov_12.451897	RS_GCF_000187895.1	d__Bacteria;p__Bacteroidota;c__Bacteroidia;o__Bacteroidales;f__Bacteroidaceae;g__Phocaeicola;s__Phocaeicola plebeius	iPHoP-RF	96.10	blast;95.00
LN_4A04_VL_221_NODE_4316_length_5169_cov_12.451897	RS_GCF_003437535.1	d__Bacteria;p__Bacteroidota;c__Bacteroidia;o__Bacteroidales;f__Bacteroidaceae;g__Phocaeicola;s__Phocaeicola plebeius_A	iPHoP-RF	96.10	blast;95.80
LN_4A04_VL_221_NODE_4316_length_5169_cov_12.451897	RS_GCF_900128455.1	d__Bacteria;p__Bacteroidota;c__Bacteroidia;o__Bacteroidales;f__Bacteroidaceae;g__Phocaeicola;s__Phocaeicola mediterraneensis	iPHoP-RF	95.40	None
LN_4A04_VL_221_NODE_4316_length_5169_cov_12.451897	RS_GCF_902362595.1	d__Bacteria;p__Bacteroidota;c__Bacteroidia;o__Bacteroidales;f__Bacteroidaceae;g__Phocaeicola;s__Phocaeicola sp900066455	iPHoP-RF	95.40	blast;89.30
LN_4A04_VL_221_NODE_4316_length_5169_cov_12.451897	GB_GCA_900551065.1	d__Bacteria;p__Bacteroidota;c__Bacteroidia;o__Bacteroidales;f__Bacteroidaceae;g__Phocaeicola;s__Phocaeicola sp900551065	iPHoP-RF	95.10	None
LN_4A04_VL_221_NODE_4316_length_5169_cov_12.451897	GB_GCA_900551445.1	d__Bacteria;p__Bacteroidota;c__Bacteroidia;o__Bacteroidales;f__Bacteroidaceae;g__Phocaeicola;s__Phocaeicola sp900551445	iPHoP-RF	94.70	blast;89.40
LN_4A04_VL_221_NODE_4316_length_5169_cov_12.451897	GB_GCA_900552075.1	d__Bacteria;p__Bacteroidota;c__Bacteroidia;o__Bacteroidales;f__Bacteroidaceae;g__Phocaeicola;s__Phocaeicola sp900552075	iPHoP-RF	94.40	None
LN_4A04_VL_221_NODE_4316_length_5169_cov_12.451897	GB_GCA_001915545.1	d__Bacteria;p__Bacteroidota;c__Bacteroidia;o__Bacteroidales;f__Bacteroidaceae;g__43-108;s__43-108 sp001915545	blast	93.50	None
LN_4A04_VL_221_NODE_4443_length_5066_cov_7.096388	GB_GCA_900554565.1	d__Bacteria;p__Firmicutes_A;c__Clostridia;o__TANB77;f__CAG-508;g__CAG-269;s__CAG-269 sp900554565	blast	93.40	iPHoP-RF;78.30
LN_4A04_VL_221_NODE_4443_length_5066_cov_7.096388	GB_GCA_900556695.1	d__Bacteria;p__Firmicutes_A;c__Clostridia;o__TANB77;f__CAG-508;g__CAG-269;s__CAG-269 sp900556695	blast	92.10	iPHoP-RF;52.80
LN_4A04_VL_221_NODE_4443_length_5066_cov_7.096388	3300010278_16	d__Bacteria;p__Firmicutes_A;c__Clostridia;o__TANB77;f__CAG-508;g__CAG-269;s__	blast	91.90	iPHoP-RF;52.20
LN_4A04_VL_221_NODE_4443_length_5066_cov_7.096388	GB_GCA_000435535.1	d__Bacteria;p__Firmicutes_A;c__Clostridia;o__TANB77;f__CAG-508;g__CAG-269;s__CAG-269 sp000435535	blast	91.90	iPHoP-RF;82.20
LN_4A04_VL_221_NODE_4443_length_5066_cov_7.096388	GB_GCA_000437215.1	d__Bacteria;p__Firmicutes_A;c__Clostridia;o__TANB77;f__CAG-508;g__CAG-269;s__CAG-269 sp000437215	blast	91.90	iPHoP-RF;58.20
LN_4A04_VL_221_NODE_4443_length_5066_cov_7.096388	GB_GCA_000438255.1	d__Bacteria;p__Firmicutes_A;c__Clostridia;o__TANB77;f__CAG-508;g__CAG-269;s__CAG-269 sp000438255	blast	91.90	iPHoP-RF;68.60
LN_4A04_VL_221_NODE_4443_length_5066_cov_7.096388	GB_GCA_001916005.1	d__Bacteria;p__Firmicutes_A;c__Clostridia;o__TANB77;f__CAG-508;g__CAG-269;s__CAG-269 sp001916005	blast	91.90	iPHoP-RF;67.00
LN_4A04_VL_221_NODE_4443_length_5066_cov_7.096388	GB_GCA_900551615.1	d__Bacteria;p__Firmicutes_A;c__Clostridia;o__TANB77;f__CAG-508;g__CAG-269;s__CAG-269 sp900551615	blast	91.90	iPHoP-RF;69.10
LN_4A04_VL_221_NODE_4443_length_5066_cov_7.096388	RS_GCF_900753165.1	d__Bacteria;p__Firmicutes_A;c__Clostridia;o__TANB77;f__CAG-508;g__CAG-269;s__CAG-269 sp900753165	blast	91.90	iPHoP-RF;72.80
LN_4A04_VL_221_NODE_4443_length_5066_cov_7.096388	3300000839_59	d__Bacteria;p__Firmicutes_A;c__Clostridia;o__TANB77;f__CAG-508;g__CAG-269;s__	blast	91.80	iPHoP-RF;54.40
LN_4A04_VL_221_NODE_4443_length_5066_cov_7.096388	GB_GCA_900553985.1	d__Bacteria;p__Firmicutes_A;c__Clostridia;o__TANB77;f__CAG-508;g__CAG-269;s__CAG-269 sp900553985	blast	91.60	iPHoP-RF;50.20
LN_4A04_VL_221_NODE_4443_length_5066_cov_7.096388	GB_GCA_900554365.1	d__Bacteria;p__Firmicutes_A;c__Clostridia;o__TANB77;f__CAG-508;g__CAG-269;s__CAG-269 sp900554365	blast	91.60	None
LN_4A04_VL_221_NODE_4443_length_5066_cov_7.096388	GB_GCA_900557115.1	d__Bacteria;p__Firmicutes_A;c__Clostridia;o__TANB77;f__CAG-508;g__CAG-269;s__CAG-269 sp900557115	blast	91.60	iPHoP-RF;68.20
LN_4A04_VL_221_NODE_4443_length_5066_cov_7.096388	RS_GCF_900762425.1	d__Bacteria;p__Firmicutes_A;c__Clostridia;o__TANB77;f__CAG-508;g__CAG-269;s__CAG-269 sp900762425	blast	91.60	iPHoP-RF;58.70
LN_4A04_VL_221_NODE_4443_length_5066_cov_7.096388	GB_GCA_000431335.1	d__Bacteria;p__Firmicutes_A;c__Clostridia;o__TANB77;f__CAG-508;g__CAG-269;s__CAG-269 sp000431335	blast	91.30	iPHoP-RF;56.00
LN_4A04_VL_221_NODE_4493_length_5033_cov_6.087585	GB_GCA_000431335.1	d__Bacteria;p__Firmicutes_A;c__Clostridia;o__TANB77;f__CAG-508;g__CAG-269;s__CAG-269 sp000431335	blast	95.60	iPHoP-RF;66.30
LN_4A04_VL_221_NODE_4493_length_5033_cov_6.087585	GB_GCA_001916035.1	d__Bacteria;p__Firmicutes_A;c__Clostridia;o__TANB77;f__CAG-508;g__CAG-269;s__CAG-269 sp001916035	blast	91.00	None
LN_4A04_VL_221_NODE_4493_length_5033_cov_6.087585	GB_GCA_902760765.1	d__Bacteria;p__Firmicutes_A;c__Clostridia;o__TANB77;f__CAG-508;g__CAG-269;s__CAG-269 sp902760765	blast	91.00	iPHoP-RF;61.10
LN_4A04_VL_221_NODE_4493_length_5033_cov_6.087585	RS_GCF_900753165.1	d__Bacteria;p__Firmicutes_A;c__Clostridia;o__TANB77;f__CAG-508;g__CAG-269;s__CAG-269 sp900753165	blast	91.00	None
LN_4A04_VL_221_NODE_4493_length_5033_cov_6.087585	GB_GCA_900552555.1	d__Bacteria;p__Firmicutes_A;c__Clostridia;o__TANB77;f__CAG-508;g__CAG-269;s__CAG-269 sp900552555	blast	90.60	None
LN_4A04_VL_221_NODE_4493_length_5033_cov_6.087585	GB_GCA_000435535.1	d__Bacteria;p__Firmicutes_A;c__Clostridia;o__TANB77;f__CAG-508;g__CAG-269;s__CAG-269 sp000435535	blast	90.30	iPHoP-RF;51.70
LN_4A04_VL_221_NODE_4493_length_5033_cov_6.087585	GB_GCA_900554565.1	d__Bacteria;p__Firmicutes_A;c__Clostridia;o__TANB77;f__CAG-508;g__CAG-269;s__CAG-269 sp900554565	blast	90.20	iPHoP-RF;59.20
LN_4A04_VL_221_NODE_4709_length_4867_cov_10.250623	GB_GCA_000438255.1	d__Bacteria;p__Firmicutes_A;c__Clostridia;o__TANB77;f__CAG-508;g__CAG-269;s__CAG-269 sp000438255	blast	94.30	None
LN_4A04_VL_221_NODE_4709_length_4867_cov_10.250623	GB_GCA_900551615.1	d__Bacteria;p__Firmicutes_A;c__Clostridia;o__TANB77;f__CAG-508;g__CAG-269;s__CAG-269 sp900551615	blast	93.20	None
LN_4A04_VL_221_NODE_4709_length_4867_cov_10.250623	GB_GCA_001916005.1	d__Bacteria;p__Firmicutes_A;c__Clostridia;o__TANB77;f__CAG-508;g__CAG-269;s__CAG-269 sp001916005	blast	93.10	iPHoP-RF;60.30
LN_4A04_VL_221_NODE_4709_length_4867_cov_10.250623	GB_GCA_001916065.1	d__Bacteria;p__Firmicutes_A;c__Clostridia;o__TANB77;f__CAG-508;g__CAG-269;s__CAG-269 sp001916065	blast	92.30	iPHoP-RF;51.70
LN_4A04_VL_221_NODE_4709_length_4867_cov_10.250623	GB_GCA_900552555.1	d__Bacteria;p__Firmicutes_A;c__Clostridia;o__TANB77;f__CAG-508;g__CAG-269;s__CAG-269 sp900552555	blast	91.20	None
LN_4A04_VL_221_NODE_4709_length_4867_cov_10.250623	RS_GCF_900753165.1	d__Bacteria;p__Firmicutes_A;c__Clostridia;o__TANB77;f__CAG-508;g__CAG-269;s__CAG-269 sp900753165	blast	91.00	None
LN_4A04_VL_221_NODE_4709_length_4867_cov_10.250623	GB_GCA_000435535.1	d__Bacteria;p__Firmicutes_A;c__Clostridia;o__TANB77;f__CAG-508;g__CAG-269;s__CAG-269 sp000435535	blast	90.50	None
LN_4A04_VL_221_NODE_5627_length_4268_cov_4.902682	GB_GCA_902381825.1	d__Bacteria;p__Firmicutes_A;c__Clostridia;o__Lachnospirales;f__Lachnospiraceae;g__Coprococcus_A;s__Coprococcus_A catus	blast	91.20	iPHoP-RF;70.40
LN_4A04_VL_221_NODE_6083_length_4047_cov_3.484469	GB_GCA_003525075.1	d__Bacteria;p__Firmicutes_A;c__Clostridia;o__TANB77;f__CAG-508;g__CAG-269;s__CAG-269 sp003525075	blast	92.80	iPHoP-RF;69.80
LN_4A04_VL_221_NODE_6083_length_4047_cov_3.484469	GB_GCA_001916055.1	d__Bacteria;p__Firmicutes_A;c__Clostridia;o__TANB77;f__CAG-508;g__CAG-269;s__CAG-269 sp001916055	blast	92.00	iPHoP-RF;73.70
LN_4A04_VL_221_NODE_6083_length_4047_cov_3.484469	GB_GCA_001915995.1	d__Bacteria;p__Firmicutes_A;c__Clostridia;o__TANB77;f__CAG-508;g__CAG-269;s__CAG-269 sp001915995	blast	90.80	iPHoP-RF;65.10
LN_4A04_VL_221_NODE_6083_length_4047_cov_3.484469	GB_GCA_900555615.1	d__Bacteria;p__Firmicutes_A;c__Clostridia;o__TANB77;f__CAG-508;g__CAG-269;s__CAG-269 sp900555615	blast	90.80	None
LN_4A07_VL_224_NODE_10331_length_3820_cov_3.701726	GB_GCA_000436475.1	d__Bacteria;p__Firmicutes_A;c__Clostridia;o__Lachnospirales;f__Lachnospiraceae;g__Lachnospira;s__Lachnospira sp000436475	blast	95.50	iPHoP-RF;88.20
LN_4A07_VL_224_NODE_11327_length_3537_cov_3.216542	GB_GCA_900548975.1	d__Bacteria;p__Bacteroidota;c__Bacteroidia;o__Bacteroidales;f__Muribaculaceae;g__CAG-873;s__CAG-873 sp900548975	blast	91.70	None
LN_4A07_VL_224_NODE_12297_length_3319_cov_3.484988	RS_GCF_900291955.1	d__Bacteria;p__Firmicutes_A;c__Clostridia;o__Oscillospirales;f__Acutalibacteraceae;g__Pseudoruminococcus;s__Pseudoruminococcus massiliensis	blast	92.60	iPHoP-RF;56.20
LN_4A07_VL_224_NODE_13423_length_3089_cov_5.544166	3300029623_20	d__Bacteria;p__Bacteroidota;c__Bacteroidia;o__Bacteroidales;f__Muribaculaceae;g__CAG-873;s__	blast	93.80	iPHoP-RF;75.40
LN_4A07_VL_224_NODE_13423_length_3089_cov_5.544166	GB_GCA_900548975.1	d__Bacteria;p__Bacteroidota;c__Bacteroidia;o__Bacteroidales;f__Muribaculaceae;g__CAG-873;s__CAG-873 sp900548975	blast	91.90	iPHoP-RF;79.00
LN_4A07_VL_224_NODE_1871_length_14364_cov_7.181145	GB_GCA_002338885.1	d__Bacteria;p__Firmicutes_A;c__Clostridia;o__Oscillospirales;f__Ruminococcaceae;g__UBA1409;s__UBA1409 sp002338885	blast	94.90	iPHoP-RF;81.60
LN_4A07_VL_224_NODE_2667_length_11130_cov_11.555756	RS_GCF_000020605.1	d__Bacteria;p__Firmicutes_A;c__Clostridia;o__Lachnospirales;f__Lachnospiraceae;g__Agathobacter;s__Agathobacter rectalis	blast	93.10	None
LN_4A07_VL_224_NODE_2955_length_10358_cov_4.758614	GB_GCA_900548975.1	d__Bacteria;p__Bacteroidota;c__Bacteroidia;o__Bacteroidales;f__Muribaculaceae;g__CAG-873;s__CAG-873 sp900548975	blast	92.50	iPHoP-RF;76.60
LN_4A07_VL_224_NODE_3634_length_8944_cov_4.072449	GB_GCA_000433735.1	d__Bacteria;p__Firmicutes_A;c__Clostridia;o__Lachnospirales;f__Lachnospiraceae;g__Eubacterium_F;s__Eubacterium_F sp000433735	blast	91.10	iPHoP-RF;50.40
LN_4A07_VL_224_NODE_3634_length_8944_cov_4.072449	RS_GCF_009680455.1	d__Bacteria;p__Firmicutes_A;c__Clostridia;o__Lachnospirales;f__Lachnospiraceae;g__Lachnospira;s__Lachnospira eligens_A	blast	90.30	iPHoP-RF;59.20
LN_4A07_VL_224_NODE_3904_length_8453_cov_3.955942	RS_GCF_003478935.1	d__Bacteria;p__Firmicutes_A;c__Clostridia;o__Lachnospirales;f__Lachnospiraceae;g__KLE1615;s__KLE1615 sp900066985	blast	95.20	iPHoP-RF;62.70
LN_4A07_VL_224_NODE_4868_length_7078_cov_8.213869	RS_GCF_003324125.1	d__Bacteria;p__Firmicutes_A;c__Clostridia;o__Oscillospirales;f__Ruminococcaceae;g__Gemmiger;s__Gemmiger qucibialis	blast	95.00	None
LN_4A07_VL_224_NODE_7111_length_5153_cov_4.324833	RS_GCF_003478935.1	d__Bacteria;p__Firmicutes_A;c__Clostridia;o__Lachnospirales;f__Lachnospiraceae;g__KLE1615;s__KLE1615 sp900066985	blast	96.40	iPHoP-RF;65.10
LN_4A07_VL_224_NODE_9259_length_4172_cov_7.242652	RS_GCF_000154205.1	d__Bacteria;p__Bacteroidota;c__Bacteroidia;o__Bacteroidales;f__Bacteroidaceae;g__Bacteroides;s__Bacteroides uniformis	iPHoP-RF	95.70	None
LN_4A07_VL_224_NODE_9259_length_4172_cov_7.242652	RS_GCF_900129655.1	d__Bacteria;p__Bacteroidota;c__Bacteroidia;o__Bacteroidales;f__Bacteroidaceae;g__Bacteroides;s__Bacteroides clarus	blast	93.80	iPHoP-RF;86.70
LN_4A07_VL_224_NODE_9259_length_4172_cov_7.242652	3300029706_6	d__Bacteria;p__Bacteroidota;c__Bacteroidia;o__Bacteroidales;f__Bacteroidaceae;g__Bacteroides;s__	iPHoP-RF	92.40	None
LN_4A07_VL_224_NODE_9259_length_4172_cov_7.242652	RS_GCF_000154525.1	d__Bacteria;p__Bacteroidota;c__Bacteroidia;o__Bacteroidales;f__Bacteroidaceae;g__Bacteroides;s__Bacteroides stercoris	blast	92.10	iPHoP-RF;82.80
LN_4A07_VL_224_NODE_9259_length_4172_cov_7.242652	RS_GCF_001688725.2	d__Bacteria;p__Bacteroidota;c__Bacteroidia;o__Bacteroidales;f__Bacteroidaceae;g__Bacteroides;s__Bacteroides caecimuris	iPHoP-RF	92.10	blast;85.20
LN_4A07_VL_224_NODE_9259_length_4172_cov_7.242652	RS_GCF_003438615.1	d__Bacteria;p__Bacteroidota;c__Bacteroidia;o__Bacteroidales;f__Bacteroidaceae;g__Bacteroides;s__Bacteroides sp003545565	blast	91.90	iPHoP-RF;76.40
LN_4A07_VL_224_NODE_9259_length_4172_cov_7.242652	RS_GCF_000156195.1	d__Bacteria;p__Bacteroidota;c__Bacteroidia;o__Bacteroidales;f__Bacteroidaceae;g__Bacteroides;s__Bacteroides finegoldii	iPHoP-RF	90.80	None
LN_4A07_VL_224_NODE_9259_length_4172_cov_7.242652	RS_GCF_000374365.1	d__Bacteria;p__Bacteroidota;c__Bacteroidia;o__Bacteroidales;f__Bacteroidaceae;g__Bacteroides;s__Bacteroides gallinarum	blast	90.40	iPHoP-RF;88.90
LN_4A07_VL_224_NODE_9259_length_4172_cov_7.242652	RS_GCF_000155815.1	d__Bacteria;p__Bacteroidota;c__Bacteroidia;o__Bacteroidales;f__Bacteroidaceae;g__Bacteroides;s__Bacteroides eggerthii	blast	90.20	iPHoP-RF;83.30
LN_4A09_VL_226_NODE_720_length_4603_cov_4.263412	RS_GCF_003315195.1	d__Bacteria;p__Proteobacteria;c__Gammaproteobacteria;o__Burkholderiales;f__Burkholderiaceae;g__Sutterella;s__Sutterella wadsworthensis	blast	96.00	None
LN_4B02_VL_228_NODE_10287_length_1473_cov_3.301128	RS_GCF_900106845.1	d__Bacteria;p__Firmicutes_A;c__Clostridia;o__Peptostreptococcales;f__Peptostreptococcaceae;g__Romboutsia;s__Romboutsia timonensis	blast	93.10	iPHoP-RF;68.60
LN_4B02_VL_228_NODE_211_length_32895_cov_68.130847	RS_GCF_900604335.1	d__Bacteria;p__Firmicutes_A;c__Clostridia;o__Oscillospirales;f__Butyricicoccaceae;g__Butyricicoccus;s__Butyricicoccus sp900604335	blast	94.00	iPHoP-RF;59.20
LN_4B02_VL_228_NODE_264_length_28426_cov_21.585386	RS_GCF_000154445.1	d__Bacteria;p__Firmicutes_A;c__Clostridia;o__Peptostreptococcales;f__Peptostreptococcaceae;g__Intestinibacter;s__Intestinibacter bartlettii	blast	92.60	iPHoP-RF;83.60
LN_4B02_VL_228_NODE_264_length_28426_cov_21.585386	GB_GCA_900553485.1	d__Bacteria;p__Firmicutes_A;c__Clostridia;o__Peptostreptococcales;f__Peptostreptococcaceae;g__Intestinibacter;s__Intestinibacter sp900553485	blast	91.60	iPHoP-RF;73.90
LN_4B02_VL_228_NODE_264_length_28426_cov_21.585386	GB_GCA_000953675.1	d__Bacteria;p__Firmicutes_A;c__Clostridia;o__Peptostreptococcales;f__Peptostreptococcaceae;g__Paraclostridium;s__Paraclostridium sordellii	blast	91.50	iPHoP-RF;79.30
LN_4B02_VL_228_NODE_264_length_28426_cov_21.585386	RS_GCF_000499525.1	d__Bacteria;p__Firmicutes_A;c__Clostridia;o__Peptostreptococcales;f__Peptostreptococcaceae;g__Romboutsia;s__Romboutsia dakarensis	blast	90.60	iPHoP-RF;87.00
LN_4B02_VL_228_NODE_264_length_28426_cov_21.585386	RS_GCF_902362945.1	d__Bacteria;p__Firmicutes_A;c__Clostridia;o__Peptostreptococcales;f__Peptostreptococcaceae;g__Paraclostridium;s__Paraclostridium tenue	blast	90.10	iPHoP-RF;72.80
LN_4B02_VL_228_NODE_264_length_28426_cov_21.585386	RS_GCF_900002575.1	d__Bacteria;p__Firmicutes_A;c__Clostridia;o__Peptostreptococcales;f__Peptostreptococcaceae;g__Romboutsia;s__Romboutsia hominis	blast	90.00	iPHoP-RF;72.20
LN_4B02_VL_228_NODE_2679_length_3949_cov_8.838983	GB_GCA_900540355.1	d__Bacteria;p__Firmicutes_A;c__Clostridia;o__Peptostreptococcales;f__Peptostreptococcaceae;g__Intestinibacter;s__Intestinibacter sp900540355	blast	95.20	iPHoP-RF;72.20
LN_4B02_VL_228_NODE_2679_length_3949_cov_8.838983	RS_GCF_000154445.1	d__Bacteria;p__Firmicutes_A;c__Clostridia;o__Peptostreptococcales;f__Peptostreptococcaceae;g__Intestinibacter;s__Intestinibacter bartlettii	blast	94.20	iPHoP-RF;82.20
LN_4B02_VL_228_NODE_2679_length_3949_cov_8.838983	RS_GCF_001077535.1	d__Bacteria;p__Firmicutes_A;c__Clostridia;o__Peptostreptococcales;f__Peptostreptococcaceae;g__Clostridioides;s__Clostridioides difficile	iPHoP-RF	93.10	None
LN_4B02_VL_228_NODE_2679_length_3949_cov_8.838983	RS_GCF_900243075.1	d__Bacteria;p__Firmicutes_A;c__Clostridia;o__Peptostreptococcales;f__Peptostreptococcaceae;g__Clostridioides;s__Clostridioides difficile_D	iPHoP-RF	93.10	None
LN_4B02_VL_228_NODE_2679_length_3949_cov_8.838983	RS_GCF_000439105.1	d__Bacteria;p__Firmicutes_A;c__Clostridia;o__Peptostreptococcales;f__Peptostreptococcaceae;g__Terrisporobacter;s__Terrisporobacter glycolicus	blast	91.20	iPHoP-RF;79.80
LN_4B02_VL_228_NODE_3487_length_3227_cov_7.449243	GB_GCA_900557165.1	d__Bacteria;p__Firmicutes_A;c__Clostridia;o__Peptostreptococcales;f__Peptostreptococcaceae;g__Terrisporobacter;s__Terrisporobacter sp900557165	blast	92.70	iPHoP-RF;86.30
LN_4B02_VL_228_NODE_574_length_14647_cov_9.984101	GB_GCA_000434995.1	d__Bacteria;p__Firmicutes_A;c__Clostridia;o__Oscillospirales;f__Acutalibacteraceae;g__Eubacterium_R;s__Eubacterium_R sp000434995	blast	92.30	None
LN_4B03_VL_229_NODE_1511_length_8367_cov_4.574471	RS_GCF_000154525.1	d__Bacteria;p__Bacteroidota;c__Bacteroidia;o__Bacteroidales;f__Bacteroidaceae;g__Bacteroides;s__Bacteroides stercoris	blast	96.10	iPHoP-RF;83.10
LN_4B03_VL_229_NODE_1511_length_8367_cov_4.574471	RS_GCF_900129655.1	d__Bacteria;p__Bacteroidota;c__Bacteroidia;o__Bacteroidales;f__Bacteroidaceae;g__Bacteroides;s__Bacteroides clarus	blast	91.60	iPHoP-RF;84.20
LN_4B03_VL_229_NODE_2366_length_5709_cov_6.258047	GB_GCA_002477185.1	d__Bacteria;p__Proteobacteria;c__Alphaproteobacteria;o__RF32;f__UBA3637;g__UBA7488;s__UBA7488 sp002477185	blast	94.00	iPHoP-RF;71.90
LN_4B03_VL_229_NODE_2932_length_4741_cov_3.877721	GB_GCA_900314555.1	d__Bacteria;p__Firmicutes_A;c__Clostridia;o__Lachnospirales;f__Lachnospiraceae;g__CAG-603;s__CAG-603 sp900314555	blast	95.30	iPHoP-RF;68.60
LN_4B03_VL_229_NODE_2932_length_4741_cov_3.877721	RS_GCF_902362455.1	d__Bacteria;p__Firmicutes_A;c__Clostridia;o__Lachnospirales;f__Lachnospiraceae;g__CAG-603;s__CAG-603 sp900066105	blast	93.20	iPHoP-RF;66.00
[truncated: 354,072 more rows]
