# Supplementary material for: Transmission and dynamics of mother-infant gut viruses during pregnancy and early life
Source: Nat Commun. 2024 Mar 2;15:1945. doi: 10.1038/s41467-024-45257-4 (PMC10908809; doi:10.1038/s41467-024-45257-4)
Supplement: Supplementary file 6 — Source Data [file 41467_2024_45257_MOESM6_ESM.zip › Source data/vOTU_abundance_table_MGS_metaviromes.txt]

A01X001860H9	A01X009561B6	A01X010861D9	A01X011261C2	A01X012861D4	A01X015461D8	A01X017260I8	A01X019460I6	A01X019560H7	A01X020460H5	A01X020961D2	A01X023460I4	A01X024861A3	A01X026160H3	A01X028561A9	A01X030061B4	A01X034361C6	A01X034861B1	A01X035361A8	A01X036261D5	A01X036761C4	A01X041461C8	A01X042261A5	A01X043060I2	A01X043261B8	A02X001860I1	A02X009561B7	A02X010861C1	A02X011261C3	A02X012861A7	A02X013460I7	A02X015461B3	A02X017260I9	A02X019461D1	A02X019560H8	A02X020460H6	A02X020961D3	A02X023460I5	A02X024861A4	A02X026160H4	A02X028561D7	A02X030061B5	A02X030661A1	A02X033761A2	A02X034361C7	A02X034861B2	A02X036261D6	A02X036761C5	A02X041461C9	A02X042261A6
LN_4A01_VL_218_NODE_1_length_174356_cov_452.708355	0	0	0	0	0	0	20.5755273889675	0	0	0	0	0	0	0	0	0	0	0	0	0	0	0	0	0	0	0	0	0	0	0	0	0	13.1401750979199	0	0	0	0	0	0	0	0	0	0	117.341961217808	0	0	0	0	0
LN_4A01_VL_218_NODE_100_length_35551_cov_38.641565	0	0	0	0	0	0	0	0	0	0	0	0	0	0	0	0	0	0	0	0	0	0	0	0	0	0	0	0	0	0	0	0	0	0	0	0	0	0	0	0	0	0	0	2.44671223209669	0	0	0	0	0
LN_4A01_VL_218_NODE_1002_length_7246_cov_4.667779	0	0	0	0	0	0	0	0	0	0	0	0	0	0	0	0	0	0	0	0	0	0	0	2.52114760519544	0	0	0	0	0	0	0	0	0	0	0	0	0	0	0	0	0	0	0	2.03359609704506	0	0	0	0	0
LN_4A01_VL_218_NODE_10063_length_1086_cov_5.321048	0	0	0	0	0	0	0	0	0	0	0	0	0	0	0	0	0	0	0	0	0	0	0	0	0	0	0	0	0	0	0	0	0	0	0	0	0	0	0	0	0	0	0	0	0	0	0	0	0
LN_4A01_VL_218_NODE_1010_length_7199_cov_14.883539	0	0	0	0	0	0	0	0	0	0	0	0	0	0	0	0	0	0	0	0	0	0	0	0	0	0	0	0	0	0	0	0	0	0	0	0	0	0	0	0	0	0	0	38.4781536895006	0	0	0	0	0
LN_4A01_VL_218_NODE_1020_length_7106_cov_4.709687	0	0	0	0	0	0	0	0	0	0	0	0	0	0	0	0	0	0	0	0	0	0	0	1.95191767373709	0	0	0	0	0	0	0	0	0	0	0	0	0	0	0	0	0	0	0	1.88796030361246	0	0	0	0	0
LN_4A01_VL_218_NODE_1022_length_7094_cov_5.708765	0	0	0	0	0	0	0	0	0	0	0	0	0	0	0	0	0	0	0	2.40031532440197	0	0	0	1.53794702982878	0	0	0	0	0	0	0	0	0	0	1.12445844097867	0	0	0	0	0	0	0	0	0	0	0	1.54877910295712	0	0
LN_4A01_VL_218_NODE_1025_length_7083_cov_5.921030	0	2.16958309414387	0	0	0	0	0	4.03005183308338	7.16866443935261	0	12.365228422076	0	0	0	0	0	0	4.07085677578916	2.59638966193933	0	0	7.23937484701605	0	8.50169662208891	0	0	9.31017315500319	0	0	0	2.2800978960433	0	0	0	5.78353059686521	0	24.4782343894702	0	0	0	0	0	0	0	0	4.24310814796884	0	0	3.16711680062047
LN_4A01_VL_218_NODE_103_length_34647_cov_10.055533	0	0	0	0	0	0	0	0	0	0	0	0	0	0	0	0	0	0	0	0	0	0	0	0	0	0	0	0	0	0	0	0	0	0	0	0	0	0	0	0	0	0	0	32.805381726559	0	0	0	0	0
LN_4A01_VL_218_NODE_1032_length_7020_cov_6.547452	0	0	0	0	0	0	0	0	0	0	0	0	0	0	0	0	0	0	0	0	0	0	0	0	0	0	0	0	0	0	0	0	0	0	0	0	0	0	0	0	0	0	0	0	0	0	0	0	0
LN_4A01_VL_218_NODE_1034_length_7015_cov_4.844828	0	0	0	0	0	0	0	0	0	0	0	0	0	0	0	0	0	0	0	0	0	0	0	0	0	0	0	0	0	0	0	0	0	0	0	0	0	0	0	0	0	0	0	0	0	0	0	0	0
LN_4A01_VL_218_NODE_1035_length_7015_cov_4.331466	0	0	0	0	0	0	0	0	0	0	0	0	0	0	0	0	0	0	0	0	0	0	0	0	0	0	0	0	0	0	0	0	0	0	0	0	0	0	0	0	0	0	0	0	0	0	0	0	0
LN_4A01_VL_218_NODE_1036_length_7008_cov_27.886380	0	0	0	0	0	0	0	0	0	0	0	0	0	0	3.83296612602652	0	0	0	0	0	0	0	0	23.3040300778821	0	0	0	0	0	0	0	0	0	0	0	0	0	0	0	0	11.909184305096	0	0	17.0252648266794	0	0	0	0	0
LN_4A01_VL_218_NODE_1042_length_6991_cov_9.233708	0	0	0	0	0	0	0	0	0	0	0	0	0	0	0	0	0	0	0	0	0	0	0	3.15750507122335	0	0	0	0	0	0	0	0	0	0	0	0	0	0	0	0	0	0	0	2.831336150161	0	0	0	0	0
LN_4A01_VL_218_NODE_1049_length_6964_cov_18.823998	0	0	0	0	0	0	0	0	0	0	0	0	0	0	0	0	0	0	0	0	0	0	0	0	0	0	0	0	0	0	0	0	0	0	0	0	0	0	0	0	0	0	0	16.3275118391824	0	0	0	0	0
LN_4A01_VL_218_NODE_1050_length_6956_cov_4.312274	13.8449592759306	0	0	0	0	0	0	7.55876070089776	0	0	0	0	0	0	0	0	0	0	0	0	0	0	36.2991576651522	0	0	13.5032243615162	0	0	0	0	0	0	0	0	0	0	0	0	0	0	0	0	0	10.9713009487319	0	0	0	10.5675709713582	0
LN_4A01_VL_218_NODE_10596_length_1047_cov_27.378024	0	0	0	0	0	0	0	0	0	0	0	0	0	0	0	0	0	0	0	0	0	0	0	0	0	0	0	0	0	0	0	0	0	0	0	0	0	0	0	0	0	0	0	0	0	0	0	0	0
LN_4A01_VL_218_NODE_1061_length_6887_cov_10.404128	0	0	0	0	0	0	0	0	0	0	0	0	0	0	0	0	0	0	0	0	0	0	0	21.9819289358713	0	0	0	0	0	0	0	0	0	0	0	0	0	0	0	0	0	0	0	36.0219520143827	0	0	0	0	0
LN_4A01_VL_218_NODE_1062_length_6877_cov_6.889915	0	0	0	0	0	0	0	0	0	0	0	0	0	0	0	0	0	0	0	0	0	0	0	2.06610842632807	0	0	0	0	0	0	0	0	0	0	0	0	0	0	0	0	0	0	0	2.01478983830782	0	0	0	0	0
LN_4A01_VL_218_NODE_1065_length_6866_cov_13.667890	0	0	0	0	0	0	0	0	0	0	0	0	0	0	0	0	0	0	0	0	0	0	0	12.0469721744875	0	0	0	0	0	0	0	0	0	0	0	0	0	0	0	0	0	0	0	21.3012982363025	0	0	0	0	0
LN_4A01_VL_218_NODE_1070_length_6849_cov_5.024728	0	0	0	0	0	0	0	6.43516464023824	0	0	0	0	0	0	0	0	0	18.933473136397	0	0	12.3857006742789	0	0	2.85251321591545	18.0279836818816	0	0	0	0	0	0	0	0	21.0045263052224	0	0	0	0	0	0	0	0	0	0	0	30.9233025390928	0	8.02071639445438	0
LN_4A01_VL_218_NODE_1071_length_6832_cov_8.694703	0	0	0	0	0	0	0	0	0	0	0	0	0	0	0	0	0	0	0	0	0	0	0	0	0	0	0	0	0	0	0	0	0	0	0	0	0	0	0	0	0	0	0	31.3383643045676	0	0	0	0	0
LN_4A01_VL_218_NODE_1072_length_6830_cov_9.446494	0	0	0	0	0	120.169917572633	0	0	0	0	0	0	0	0	0	0	0	0	0	0	0	0	0	0	0	0	0	0	0	0	0	111.291320205135	0	0	0	0	0	0	0	0	0	0	0	0	0	0	0	0	0
LN_4A01_VL_218_NODE_10757_length_1037_cov_50.564155	0	0	0	0	0	0	0	0	0	0	0	0	0	0	0	0	0	0	0	0	0	0	0	0	0	0	0	0	0	0	0	0	0	0	0	0	0	0	0	0	0	0	0	8.6954753247273	0	0	0	0	0
LN_4A01_VL_218_NODE_1082_length_6781_cov_38.364258	0	0	0	0	0	0	0	0	0	0	0	0	0	0	0	0	0	0	0	0	0	0	0	0	0	0	0	0	0	0	0	0	0	0	0	0	0	0	0	0	0	0	0	46.5745773206406	0	0	0	0	0
LN_4A01_VL_218_NODE_1084_length_6771_cov_6.676891	0	0	0	0	0	0	0	0	0	0	0	0	0	0	0	0	0	0	0	0	0	0	0	0	0	0	0	0	0	0	0	0	0	0	0	0	0	0	0	0	0	0	0	0	0	0	0	0	0
LN_4A01_VL_218_NODE_109_length_33401_cov_7.175523	0	0	0	0	0	0	0	0	0	0	0	0	0	0	0	0	0	0	0	0	0	0	0	2.19534348320997	0	0	0	0	0	0	0	0	0	0	0	0	0	0	0	0	0	0	0	1.75479331236563	0	0	0	0	0
LN_4A01_VL_218_NODE_1096_length_6706_cov_11.726658	0	0	0	0	0	55.656801092113	0	0	0	0	0	0	0	0	0	0	0	0	0	0	0	0	0	1.81610851448913	0	0	0	0	0	0	50.8917972799972	70.4945240847324	0	0	0	0	0	0	0	0	0	0	0	0	0	0	0	0	0
LN_4A01_VL_218_NODE_1098_length_6695_cov_4.083886	0	0	0	0	2.04436664643011	0	1.73172547928214	0	0	0	3.3843563894533	0	1.91851226483413	2.15582778524211	0	0	0	15.3616091409297	0	0	0	0	1.78301132383945	0	0	0	0	1.27499076812653	0	0	1.74646031066713	0	1.24965801922013	0	0	0	3.61747128656026	0	0	2.71680530205355	0	0	12.6161425502489	0	0	7.35633895637973	0	0	1.90482892446824
LN_4A01_VL_218_NODE_110_length_33377_cov_29.945231	0	0	0	0	0	0	0	0	0	0	0	0	0	0	0	0	0	0	0	0	0	0	0	0	0	0	0	0	0	0	0	0	0	0	0	0	0	0	0	0	0	0	0	2.86635637189028	0	0	0	0	0
LN_4A01_VL_218_NODE_1101_length_6693_cov_6.016119	0	0	0	0	0	0	0	0	0	0	0	0	0	0	0	0	0	0	0	0	0	0	0	2.74209034989044	0	0	0	0	0	0	0	0	0	0	0	0	0	0	0	0	0	0	0	1.84015933304021	0	0	0	0	0
LN_4A01_VL_218_NODE_11015_length_1021_cov_4.225673	0	0	0	0	0	0	0	0	0	0	0	0	0	0	0	0	0	0	0	0	0	0	0	0	0	0	0	0	0	0	0	0	0	0	0	0	0	0	0	0	0	0	0	0	0	0	0	0	0
LN_4A01_VL_218_NODE_1111_length_6651_cov_4.878108	0	0	0	0	0	0	0	0	0	0	0	0	0	0	0	0	0	0	0	0	0	0	0	0	0	0	0	0	0	0	0	0	0	0	0	0	0	0	0	0	0	0	0	0	0	0	0	0	0
LN_4A01_VL_218_NODE_1112_length_6634_cov_4.233166	0	0	0	0	0	0	0	0	3.0274651963445	0	0	0	2.51590514794088	0	0	0	0	9.36679546848644	0	0	0	0	0	2.5624974493047	0	0	0	0	0	0	0	0	0	0	2.69293798796146	0	0	0	0	2.84476437423086	0	0	10.6568645378063	0	0	6.09572872896585	0	0	0
LN_4A01_VL_218_NODE_11122_length_1015_cov_2.783333	0	0	0	0	0	0	0	0	0	0	0	0	0	0	0	0	0	0	0	0	0	0	0	0	0	0	0	0	0	0	0	0	0	0	0	0	0	0	0	0	0	0	0	0	0	0	0	0	0
LN_4A01_VL_218_NODE_1117_length_6623_cov_13.915499	0	0	0	0	0	0	0	0	0	0	0	0	0	0	0	0	0	0	0	0	0	0	0	23.4711086336605	0	0	0	0	0	0	0	0	0	0	0	0	0	0	0	0	0	0	0	34.5189808768999	0	0	0	0	0
LN_4A01_VL_218_NODE_1118_length_6622_cov_12.165829	0	0	0	0	0	31.6122386264802	0	0	0	0	0	0	0	0	0	0	0	0	0	0	0	0	0	0	0	0	0	0	0	0	0	31.9730978807456	0	0	0	0	0	0	0	0	0	0	0	0	0	0	0	0	0
LN_4A01_VL_218_NODE_1119_length_6622_cov_8.633623	0	0	0	0	0	0	0	0	0	0	0	0	0	0	0	0	0	0	0	0	0	0	0	0	0	0	0	0	0	0	0	0	0	0	0	0	0	0	0	0	0	0	0	28.7452521440464	0	0	0	0	0
LN_4A01_VL_218_NODE_1120_length_6621_cov_6.810082	0	0	0	0	0	0	0	0	0	0	0	0	0	0	0	0	0	0	0	0	0	0	0	0	0	0	0	0	0	0	0	0	0	0	0	0	0	0	0	0	0	0	0	0	0	0	0	0	0
LN_4A01_VL_218_NODE_1124_length_6589_cov_16.415519	0	0	0	0	0	0	0	0	0	0	0	0	0	0	0	0	0	0	0	0	0	0	0	0	0	0	0	0	0	0	0	0	0	0	0	0	0	0	2.02635788731722	0	0	0	0	2.75373831744235	0	0	0	0	0
LN_4A01_VL_218_NODE_1126_length_6586_cov_9.765120	0	0	0	0	0	0	0	0	0	0	0	0	0	0	0	0	0	0	0	0	0	0	0	0	0	0	0	0	0	0	0	0	0	0	0	0	0	0	0	0	0	0	0	11.6878477224777	0	0	0	0	0
LN_4A01_VL_218_NODE_11345_length_1001_cov_3.819239	0	0	0	0	0	0	0	0	0	0	0	0	0	0	0	0	0	0	0	0	0	0	0	0	0	0	0	0	0	0	0	0	0	0	0	0	0	0	0	0	0	0	0	0	0	0	0	0	0
LN_4A01_VL_218_NODE_1136_length_6512_cov_7.600279	0	0	0	0	0	0	0	0	0	0	0	0	0	0	0	0	0	0	0	0	0	0	0	0	0	0	0	0	0	0	0	0	0	0	0	0	0	0	0	0	0	0	0	0	0	0	0	0	0
LN_4A01_VL_218_NODE_1138_length_6502_cov_13.980766	0	0	0	0	0	0	0	0	0	0	0	0	0	0	0	0	0	0	0	0	0	0	0	0	0	0	0	0	0	0	0	0	0	0	0	0	0	0	0	0	0	0	0	26.4682731427414	0	0	0	0	0
LN_4A01_VL_218_NODE_1145_length_6476_cov_6.344962	0	0	0	0	0	0	0	0	0	0	0	0	0	0	0	0	0	0	0	0	0	0	0	3.08210914741473	0	0	0	0	0	0	0	0	0	0	0	0	0	0	0	0	0	0	0	2.81876895055139	0	0	0	0	0
LN_4A01_VL_218_NODE_1150_length_6468_cov_3.654608	0	0	0	0	0	0	0	0	0	1.21079056446739	0	0	0	0	0	0	0	0	0	0	0	0	0	0	0	0	0	0	0	0	0	0	0	0	0	0	0	0	0	0	0	0	0	0	0	0	0	0	0
LN_4A01_VL_218_NODE_1155_length_6437_cov_3.414760	0	0	0	0	0	0	0	0	0	0	11.4129361868821	0	0	0	4.44261115783658	0	0	1.96422756517011	16.8490171172091	0	0	0	0	0	0	0	0	0	0	0	0	0	0	0	0	0	2.87717710502492	0	0	0	24.9681222076304	0	0	0	0	0	0	0	0
LN_4A01_VL_218_NODE_1163_length_6417_cov_10.429425	0	0	0	0	0	0	0	0	0	0	0	0	0	0	0	0	0	0	0	0	0	0	0	3.49266302184896	0	0	0	0	0	0	0	0	0	0	0	0	0	0	0	0	0	0	0	3.13600886336375	0	0	0	0	0
LN_4A01_VL_218_NODE_117_length_32494_cov_25.921360	0	0	0	0	0	0	0	0	0	0	0	0	0	0	0	0	0	0	0	0	0	0	0	0	0	0	0	0	0	0	0	0	0	0	0	0	0	0	0	0	0	0	0	0	0	0	0	0	0
LN_4A01_VL_218_NODE_1178_length_6332_cov_3.993787	0	0	0	0	0	0	0	0	0	0	0	0	0	0	0	0	0	0	0	0	0	0	0	0	0	0	0	0	0	0	0	0	0	0	0	0	0	0	0	0	0	0	0	0	0	0	0	0	0
LN_4A01_VL_218_NODE_1181_length_6316_cov_10.285737	0	0	0	0	0	47.7865547742307	0	0	0	0	0	0	0	0	0	0	0	0	0	0	0	0	0	0	0	0	0	0	0	0	0	47.8235319198654	0	0	0	0	0	0	0	0	0	0	0	0	0	0	0	0	0
LN_4A01_VL_218_NODE_1184_length_6301_cov_18.707493	0	0	0	0	0	0	0	0	0	0	0	0	0	0	0	0	0	0	0	0	0	0	0	0	0	0	0	0	0	0	0	0	0	0	0	0	0	0	0	0	0	0	0	0	0	0	0	0	0
LN_4A01_VL_218_NODE_1187_length_6275_cov_13.019453	0	0	0	0	0	0	0	0	0	0	0	0	0	0	0	0	0	0	0	0	0	0	0	0	0	0	0	0	0	0	0	0	0	0	0	0	0	0	0	0	0	0	0	0	0	0	0	0	0
LN_4A01_VL_218_NODE_1192_length_6267_cov_4.215068	0	0	0	0	0	0	0	0	0	0	0	0	0	0	0	0	0	0	0	0	0	0	0	0	0	0	0	0	0	0	0	0	0	0	0	0	0	0	0	0	0	0	0	0	0	0	0	0	0
LN_4A01_VL_218_NODE_1193_length_6259_cov_5.619117	0	0	0	0	0	0	0	0	0	0	0	0	0	0	0	0	0	0	0	0	0	0	0	2.51333769134504	0	0	0	0	0	0	0	0	0	0	0	0	0	0	0	0	0	0	0	1.95018700525562	0	0	0	0	0
LN_4A01_VL_218_NODE_1195_length_6247_cov_17.768734	0	0	0	0	0	0	0	0	0	0	0	0	0	0	0	0	0	0	0	0	0	0	0	0	0	0	0	0	0	0	0	0	0	0	0	0	0	0	2.34653895158258	0	0	0	0	1.91872715953394	0	0	0	0	0
LN_4A01_VL_218_NODE_1198_length_6229_cov_83.249109	0	0	0	0	0	0	0	0	0	0	0	0	0	0	0	0	0	0	0	0	0	0	0	0	0	0	0	0	0	0	0	0	0	0	0	0	0	0	0	0	0	0	0	0	0	0	0	0	0
LN_4A01_VL_218_NODE_120_length_32119_cov_18.972493	0	0	0	15.1052161750659	0	0	5.95498145994905	0	0	6.1224019101624	0	0	0	0	0	25.9754577658613	0	0	0	0	1.30525671624879	0	0	0	0	0	0	0	36.5097503007005	0	0	0	2.09123790048318	0	0	0	0	0	0	0	0	10.3297008670181	0	6.53927472130227	0	0	0	6.39393736582994	0
LN_4A01_VL_218_NODE_1201_length_6197_cov_8.194236	0	0	0	0	0	0	0	0	0	0	0	0	0	0	0	0	0	0	0	0	0	0	0	18.5746004486953	0	0	0	0	0	0	0	0	0	0	0	0	0	0	0	0	0	0	0	40.245727759363	0	0	0	0	0
LN_4A01_VL_218_NODE_1211_length_6156_cov_7.058515	0	0	0	0	0	0	0	0	0	0	0	0	0	0	0	0	0	0	0	0	0	0	0	2.39052609410033	0	0	0	0	0	0	0	0	0	0	0	0	0	0	0	0	0	0	0	2.21503863186428	0	0	0	0	0
LN_4A01_VL_218_NODE_1214_length_6150_cov_13.967678	0	0	0	0	0	0	0	0	0	0	0	0	0	0	0	0	0	0	0	0	0	0	0	0	0	0	0	0	0	0	0	0	0	0	0	0	0	0	0	0	0	0	0	18.3276583571996	0	0	0	0	0
LN_4A01_VL_218_NODE_1215_length_6145_cov_6.490312	0	0	0	0	0	0	0	0	0	0	0	0	0	0	0	0	0	0	0	0	0	0	0	0	0	0	0	0	0	0	0	0	0	0	0	0	0	0	0	0	0	0	0	0	0	0	0	0	0
LN_4A01_VL_218_NODE_1220_length_6132_cov_5.462070	0	0	0	0	0	0	0	0	0	0	0	0	0	0	0	0	0	0	0	0	0	0	0	1.71026099262107	0	0	0	0	0	0	0	0	0	0	0	0	0	0	0	0	0	0	0	0	0	0	0	0	0
LN_4A01_VL_218_NODE_1221_length_6130_cov_10.106502	0	0	0	0	0	93.683284249543	0	0	0	0	0	0	0	0	0	0	0	0	0	0	0	0	0	0	0	0	0	0	0	0	0	80.4796404260014	0	0	0	0	0	0	0	0	0	0	0	0	0	0	0	0	0
LN_4A01_VL_218_NODE_1235_length_6078_cov_6.406442	0	0	0	0	0	67.6860221077283	0	0	0	0	0	0	0	0	0	0	0	0	0	0	0	0	0	0	0	0	0	0	0	0	0	66.4694982563633	0	0	0	0	0	0	0	0	0	0	0	0	0	0	0	0	0
LN_4A01_VL_218_NODE_1238_length_6067_cov_4.179142	4.34999524003774	0	0	0	0	0	0	0	0	0	0	0	0	0	0	0	0	0	0	0	0	0	0	0	0	0	0	0	3.05588040245767	0	0	0	0	0	0	0	0	0	0	0	0	0	0	0	0	0	0	0	0
LN_4A01_VL_218_NODE_1249_length_6034_cov_52.238334	0	0	0	0	0	0	0	0	0	0	0	0	0	0	0	0	0	0	0	0	0	0	0	0	0	0	0	0	0	0	0	0	0	0	0	0	0	0	0	0	0	0	0	58.6460768247945	0	0	0	0	0
LN_4A01_VL_218_NODE_1262_length_5991_cov_25.123147	0	0	0	0	0	0	0	0	0	0	0	0	0	0	0	0	0	0	0	0	0	0	0	0	0	0	0	0	0	0	0	0	0	0	0	0	0	0	0	0	0	0	0	46.255081682667	0	0	0	0	0
LN_4A01_VL_218_NODE_1283_length_5905_cov_5.305812	0	0	0	0	0	0	0	0	0	0	0	0	0	0	0	0	0	0	0	0	0	0	0	3.50904577811906	0	0	0	0	0	0	0	0	0	0	0	0	0	0	0	0	0	0	0	2.79337722633017	0	0	0	0	0
LN_4A01_VL_218_NODE_1290_length_5852_cov_6.755218	0	0	0	0	0	0	0	0	0	0	0	0	0	0	0	0	0	0	0	0	0	0	0	2.21120987342778	0	0	0	0	0	0	0	0	0	0	0	0	0	0	0	0	0	0	0	0	0	0	0	0	0
LN_4A01_VL_218_NODE_1292_length_5848_cov_4.798550	0	0	0	0	0	0	0	0	0	0	0	0	0	0	0	0	0	0	0	0	0	0	0	2.41519365309294	0	0	0	0	0	0	0	0	0	0	0	0	0	0	0	0	0	0	0	1.93681478535386	0	0	0	0	0
LN_4A01_VL_218_NODE_1294_length_5841_cov_24.410819	0	0	0	0	0	0	0	0	0	0	0	0	0	0	0	0	0	0	0	0	0	0	0	0	0	0	0	0	0	0	0	0	0	0	0	0	0	0	0	0	0	0	0	46.2192103409605	0	0	0	0	0
LN_4A01_VL_218_NODE_1296_length_5825_cov_8.765858	0	0	0	0	0	0	0	0	0	0	0	0	0	0	0	0	0	0	0	0	0	0	0	0	0	1.43648519604486	0	0	0	0	0	0	0	0	0	0	0	0	0	0	0	0	0	0	0	0	0	0	0
LN_4A01_VL_218_NODE_13_length_77157_cov_76.204988	0	0	0	0	0	0	0	0	0	0	0	0	0	0	0	0	0	0	0	0	0	0	0	0	0	0	0	0	0	0	0	0	0	0	0	0	0	0	0	0	0	0	0	56.0027223055174	0	0	0	0	0
LN_4A01_VL_218_NODE_130_length_30709_cov_10.598584	0	0	0	0	0	0	0	0	0	0	0	0	0	0	0	0	0	0	0	0	0	0	0	0	0	0	0	0	0	0	0	0	0	0	0	0	0	0	0	0	0	0	4.97593948808481	0	0	0	0	0	0
LN_4A01_VL_218_NODE_1300_length_5797_cov_12.019854	0	0	0	0	0	0	0	0	0	0	0	0	13.5070354357228	12.9521644978764	0	0	0	0	0	0	0	0	0	0	0	0	0	0	0	0	0	0	0	0	0	0	0	0	13.2555012833691	12.8452534746406	0	0	8.49409792103336	8.68801193127213	0	0	0	0	0
LN_4A01_VL_218_NODE_1305_length_5773_cov_5.016439	0	0	0	0	0	0	0	0	0	0	0	0	0	0	0	0	0	0	0	0	0	0	0	2.59307190871182	0	0	0	0	0	0	0	0	0	0	0	0	0	0	0	0	0	0	0	1.37147902482422	0	0	0	0	0
LN_4A01_VL_218_NODE_1306_length_5771_cov_9.347621	0	0	0	0	0	0	0	0	0	0	0	0	0	0	0	0	0	0	0	0	0	0	0	0	0	0	0	0	0	0	0	0	0	0	0	0	0	0	0	0	0	0	0	0	0	0	0	0	0
LN_4A01_VL_218_NODE_1307_length_5770_cov_5.588801	0	0	0	0	0	0	0	0	0	0	0	2.32807153566789	0	0	0	0	0	0	0	0	0	0	0	0	0	0	0	0	0	0	0	0	0	0	0	0	0	0	0	0	0	0	0	0	0	0	0	0	2.05042259087771
LN_4A01_VL_218_NODE_1311_length_5737_cov_66.428898	0	0	0	0	0	0	0	0	0	0	0	0	0	0	0	0	0	0	0	0	0	0	0	0	0	0	0	0	0	0	0	0	0	0	0	0	0	0	0	0	0	0	0	0	0	0	0	0	0
LN_4A01_VL_218_NODE_1335_length_5656_cov_5.695412	0	0	0	0	0	0	0	0	0	0	0	0	0	0	0	0	0	0	0	0	0	0	0	2.19811690096815	0	0	0	0	0	0	0	0	0	0	0	0	0	0	0	0	0	0	0	2.15810121391353	0	0	0	0	0
LN_4A01_VL_218_NODE_1341_length_5617_cov_7.688781	0	0	0	0	0	0	0	0	0	0	0	0	0	0	0	0	0	0	0	0	0	0	0	0	0	0	0	0	0	0	0	0	0	0	0	0	0	0	0	0	0	0	0	28.0347588757449	0	0	0	0	0
LN_4A01_VL_218_NODE_1343_length_5614_cov_4.725310	0	0	0	0	0	0	0	0	0	0	0	0	0	0	0	0	0	0	0	0	0	0	0	0	0	0	0	0	0	0	0	0	0	0	0	0	0	0	0	0	0	0	0	1.66496361990948	0	0	0	0	0
LN_4A01_VL_218_NODE_1346_length_5608_cov_4.498469	0	0	0	0	0	0	0	0	0	0	0	0	0	0	0	0	0	0	0	0	0	0	0	0	0	1.63917504375787	0	0	0	0	0	0	0	0	0	0	0	0	0	0	0	0	0	0	0	0	0	0	0
LN_4A01_VL_218_NODE_1348_length_5602_cov_5.205697	0	0	0	0	0	0	0	0	0	0	0	0	0	0	0	0	0	0	0	0	0	0	0	1.97774840391762	0	0	0	0	0	0	0	0	0	0	0	0	0	0	0	0	0	0	0	1.47223246353799	0	0	0	0	0
LN_4A01_VL_218_NODE_137_length_29827_cov_7.497985	0	0	0	0	0	0	0	0	0	0	0	0	0	0	0	0	0	0	0	0	0	0	0	2.73344481999675	0	0	0	0	0	0	0	0	0	0	0	0	0	0	0	0	0	0	0	2.11621870728519	0	0	0	0	0
LN_4A01_VL_218_NODE_1372_length_5492_cov_3.691558	0	0	0	0	0	0	0	0	0	0	0	0	0	0	0	0	0	0	0	0	0	0	0	0	0	0	0	0	0	0	0	0	0	0	0	0	0	0	0	0	0	0	0	0	0	0	0	0	0
LN_4A01_VL_218_NODE_1379_length_5466_cov_20.153946	0	0	0	0	0	0	0	0	0	0	0	0	0	0	0	0	0	0	0	0	0	0	0	0	0	0	0	0	0	0	0	0	0	0	0	0	0	0	0	0	0	0	0	4.50647142921264	0	0	0	0	0
LN_4A01_VL_218_NODE_1388_length_5428_cov_6.437930	0	29.7095943097217	119.200587875989	162.827077690834	49.8848875778293	0	766.226485083337	103.173624324522	88.722582105462	0	3.2912990587374	0	351.192794211633	60.7053086235917	83.7316393259763	334.83875485071	0	579.710844112456	0	1070.1720243868	82.9227867794753	0	0	23.5433076024599	0	223.524559452725	63.1626823060702	228.111421720697	266.353264621254	197.059659128605	0	12.9059172470867	1463.4267894792	294.345806485005	319.496995960563	47.8178843831258	0	0	942.66241283819	65.6662324631414	49.3489936902839	305.824878954879	0	77.5515212137363	0	305.844854626943	1961.14433736997	94.183279159477	0
LN_4A01_VL_218_NODE_139_length_29767_cov_11.262991	0	0	0	0	0	0	0	0	0	0	0	0	0	0	0	0	0	0	0	0	0	0	0	3.44358180063654	0	0	0	0	0	0	0	0	0	0	0	0	0	0	0	0	0	0	0	2.74480804099828	0	0	0	0	0
LN_4A01_VL_218_NODE_1391_length_5400_cov_11.962395	0	0	0	0	0	44.3285902869919	0	0	0	0	0	0	0	0	0	0	0	0	0	0	0	0	0	0	0	0	0	0	0	0	0	45.5575504726149	0	0	0	0	0	0	0	0	0	0	0	0	0	0	0	0	0
LN_4A01_VL_218_NODE_1393_length_5395_cov_5.584644	0	0	0	0	0	0	0	0	0	0	0	0	0	0	0	0	0	0	0	0	0	0	0	2.83746149903164	0	0	0	0	0	0	0	0	0	0	0	0	0	0	0	0	0	0	0	0	0	0	0	0	0
LN_4A01_VL_218_NODE_1400_length_5373_cov_17.379090	0	0	0	0	0	0	0	0	0	0	0	0	0	0	0	0	0	0	0	0	0	0	0	0	0	0	0	0	0	0	0	0	0	0	0	0	0	0	0	0	0	0	0	13.8557506508366	0	0	0	0	0
LN_4A01_VL_218_NODE_1403_length_5365_cov_12.538230	0	0	0	0	0	0	0	0	0	0	0	0	0	0	0	0	0	0	0	0	0	0	0	0	0	0	0	0	0	0	0	0	0	0	0	0	0	0	0	0	0	0	0	14.1428715002435	0	0	0	0	0
LN_4A01_VL_218_NODE_141_length_29725_cov_6.108359	0	0	0	0	0	0	0	0	0	0	0	0	0	0	0	0	0	0	0	0	0	0	0	0	0	0	0	0	0	0	0	0	0	0	0	0	0	0	0	0	0	0	0	0	0	0	0	0	0
LN_4A01_VL_218_NODE_1413_length_5315_cov_8.570532	0	0	0	0	0	0	0	0	0	0	0	0	0	0	0	0	0	0	0	0	0	0	0	0	0	0	0	0	0	0	0	0	0	0	0	0	0	0	0	0	0	0	0	0	0	0	1.12425346222281	0	0
LN_4A01_VL_218_NODE_1414_length_5314_cov_4.537174	0	0	0	0	0	0	0	0	0	0	0	0	0	0	0	0	0	0	0	0	0	0	0	0	0	0	0	0	0	0	0	0	0	0	0	0	0	0	0	0	0	0	0	0	0	0	1.0881919612917	0	0
LN_4A01_VL_218_NODE_1417_length_5303_cov_11.600800	0	0	0	0	0	48.3784892863195	0	0	0	0	0	0	0	0	0	0	0	0	0	0	0	0	0	0	0	0	0	0	0	0	0	59.1347579282306	0	0	0	0	0	0	0	0	0	0	0	0	0	0	0	0	0
LN_4A01_VL_218_NODE_1419_length_5297_cov_37.847768	0	0	0	0	0	0	0	0	0	0	0	0	0	0	0	0	0	0	0	0	0	0	0	0	0	0	0	0	0	0	0	0	0	0	0	0	0	0	0	0	0	0	0	22.6492074015912	0	0	0	0	0
LN_4A01_VL_218_NODE_1421_length_5295_cov_59.745038	0	0	0	0	0	0	0	0	0	0	0	0	0	0	0	0	0	0	0	0	0	0	0	0	0	0	0	0	0	0	0	0	0	0	0	0	0	0	0	0	0	0	0	30.6533980002568	0	0	0	0	0
LN_4A01_VL_218_NODE_1422_length_5293_cov_11.489118	0	0	0	0	0	0	0	0	0	0	0	0	0	0	0	0	0	0	0	0	0	0	0	22.2103681755359	0	0	0	0	0	0	0	0	0	0	0	0	0	0	0	0	0	0	0	33.7397889727098	0	0	0	0	0
LN_4A01_VL_218_NODE_1430_length_5259_cov_7.092045	0	0	0	0	0	0	0	0	0	0	0	0	0	0	0	0	0	0	0	0	0	0	0	0	0	0	0	0	0	0	0	0	0	0	0	0	0	0	0	0	0	0	0	0	0	0	0	0	0
LN_4A01_VL_218_NODE_1432_length_5253_cov_5.456714	0	0	0	0	0	21.1495951279422	0	0	0	0	0	0	0	0	0	0	0	0	0	0	0	0	0	0	0	0	0	0	0	0	0	25.0714333478605	0	0	0	0	0	0	0	0	0	0	0	0	0	0	0	0	0
LN_4A01_VL_218_NODE_1437_length_5237_cov_8.141644	0	0	0	0	0	0	0	0	0	0	0	0	0	0	0	0	0	0	0	0	0	0	0	0	0	0	0	0	0	0	0	0	0	0	0	0	0	0	0	0	0	0	0	2.28877001443738	0	0	0	0	0
LN_4A01_VL_218_NODE_1439_length_5236_cov_3.841150	0	0	0	0	0	0	0	0	0	0	0	0	0	0	0	0	0	0	0	0	0	0	0	0	0	0	0	0	0	0	0	0	0	0	0	0	0	0	0	0	0	0	0	0	0	0	0	0	0
LN_4A01_VL_218_NODE_1440_length_5236_cov_3.765682	0	0	0	0	0	0	0	0	0	0	0	0	0	0	0	0	0	0	0	0	0	0	0	3.34359416847038	0	0	0	0	0	0	0	0	0	0	0	0	0	0	0	0	0	0	0	2.68824324261446	0	0	0	0	0
LN_4A01_VL_218_NODE_1447_length_5203_cov_7.373349	0	0	0	0	0	0	0	0	0	0	0	0	0	0	0	0	0	0	0	0	0	0	0	2.4545165962249	0	0	0	0	0	0	0	0	0	0	0	0	0	0	0	0	0	0	0	1.88102432495572	0	0	0	0	0
LN_4A01_VL_218_NODE_145_length_29264_cov_6.087370	0	0	0	0	0	0	0	0	0	0	0	0	0	0	0	0	0	0	0	0	0	0	0	2.61262810182504	0	0	0	0	0	0	0	0	0	0	0	0	0	0	0	0	0	0	0	1.98031901740928	0	0	0	0	0
LN_4A01_VL_218_NODE_1471_length_5130_cov_5.613202	0	0	0	0	0	0	0	0	0	0	0	0	0	0	0	0	0	0	0	0	0	0	0	2.22566222554168	0	0	0	0	0	0	0	0	0	0	0	0	0	0	0	0	0	0	0	3.17250694370239	0	0	0	0	0
LN_4A01_VL_218_NODE_1472_length_5125_cov_6.848323	0	0	0	0	0	59.2053766307789	0	0	0	0	0	0	0	0	0	0	0	0	0	0	0	0	0	0	0	0	0	0	0	0	0	44.9145295739231	0	0	0	0	0	0	0	0	0	0	0	0	0	0	0	0	0
LN_4A01_VL_218_NODE_1473_length_5124_cov_6.229631	0	2.23143962117768	0	3.35327904875926	4.63001433963166	0	0	4.7337497117412	10.2487397257789	1.15887772815984	13.4360401741713	0	0	3.2962516244821	8.1940819783141	0	0	4.73950401227009	2.58881390986395	0	0	33.647134127573	11.2197205456507	17.5290446475332	5.77127472729667	0	5.76431086339758	9.50843525027697	0	3.71560034988796	2.14323862420351	0	0	0	6.79466832460569	1.65253098978309	17.4466224001921	0	3.62613172590673	2.64982685554357	10.7984553016126	0	1.69441183356837	0	3.21757165756334	6.46414299205803	0	0	18.2615079908222
LN_4A01_VL_218_NODE_1477_length_5115_cov_4.874506	0	0	0	0	0	0	0	0	0	0	0	0	0	0	0	0	0	0	0	0	0	0	0	0	0	0	0	0	0	0	0	0	0	0	0	0	0	0	0	0	0	0	0	1.6983988389663	0	0	0	0	0
LN_4A01_VL_218_NODE_148_length_28797_cov_10.694941	0	0	0	0	0	0	0	0	0	0	0	0	1.93281377654893	0	0	0	0	0	0	0	0	0	0	0	0	0	0	0	0	0	0	0	0	0	0	0	0	0	0	0	0	0	0	0	0	0	0	0	0
LN_4A01_VL_218_NODE_1481_length_5098_cov_55.460837	0	0	0	0	0	0	0	0	0	0	0	0	0	0	0	0	0	0	0	0	0	0	0	0	0	0	0	0	0	0	0	0	0	0	0	0	0	0	0	0	0	0	0	29.0122014402905	0	0	0	0	0
LN_4A01_VL_218_NODE_149_length_28620_cov_20.632452	0	0	0	0	0	0	0	0	0	0	0	0	0	0	0	0	0	0	0	0	0	0	0	0	0	0	0	0	0	0	0	0	0	0	0	0	0	0	0	0	0	0	0	0	0	0	0	0	0
LN_4A01_VL_218_NODE_1490_length_5059_cov_5.531175	0	0	0	0	0	0	0	0	0	0	0	0	0	0	0	0	0	0	0	0	0	0	0	0	0	0	0	0	0	0	0	0	0	0	0	0	0	0	0	0	0	0	0	2.04324951837529	0	0	0	0	0
LN_4A01_VL_218_NODE_1493_length_5049_cov_6.443332	0	0	0	0	0	97.5186586897001	0	0	0	0	0	0	0	0	0	0	0	0	0	0	0	0	0	0	0	0	0	0	0	0	0	105.659858726515	0	0	0	0	0	0	0	0	0	0	0	0	0	0	0	0	0
LN_4A01_VL_218_NODE_1496_length_5033_cov_9.143029	0	0	0	0	0	0	0	0	0	0	0	0	0	0	0	0	0	0	0	0	0	0	0	2.03329920783641	0	0	0	0	0	0	0	0	0	0	0	0	0	0	0	0	0	0	0	2.53448245909218	0	0	0	0	0
LN_4A01_VL_218_NODE_150_length_28422_cov_15.670074	0	0	0	0	0	0	0	0	0	0	0	0	0	0	0	0	0	0	0	0	0	0	0	0	0	0	0	0	0	0	0	0	0	0	0	0	0	0	0	0	0	0	0	10.2297506220046	0	0	0	0	0
LN_4A01_VL_218_NODE_1500_length_5012_cov_5.809764	0	0	0	0	0	0	0	0	0	0	0	0	0	0	0	0	0	0	0	0	0	0	0	1.85619874356828	0	0	0	0	0	0	0	0	0	0	0	0	0	0	0	0	0	0	0	0	0	0	0	0	0
LN_4A01_VL_218_NODE_1504_length_5001_cov_5.236757	0	0	0	0	0	0	0	0	0	0	0	0	0	0	0	0	0	0	0	0	0	0	0	0	0	0	0	0	0	0	0	0	0	0	0	0	0	0	0	0	0	0	0	0	0	0	1.58027551406031	0	0
LN_4A01_VL_218_NODE_1509_length_4982_cov_8.000609	0	0	0	0	0	0	0	0	0	0	0	0	0	0	0	0	0	0	0	0	0	0	0	0	0	0	0	0	0	0	0	0	0	0	0	0	0	0	0	0	0	0	0	0	0	0	0	0	0
LN_4A01_VL_218_NODE_151_length_28344_cov_8.250734	0	0	0	0	0	0	0	0	0	0	0	0	0	0	0	0	0	0	0	0	0	0	0	2.97194693452941	0	0	0	0	0	0	0	0	0	0	0	0	0	0	0	0	0	0	0	2.57223486257903	0	0	0	0	0
LN_4A01_VL_218_NODE_1510_length_4981_cov_5.631953	0	0	0	0	0	0	0	0	0	0	0	0	0	0	0	0	0	0	0	0	0	0	0	0	0	0	0	0	0	0	0	0	0	0	0	0	0	0	0	0	0	0	0	0	0	0	0	0	0
LN_4A01_VL_218_NODE_1511_length_4980_cov_8.297462	0	0	0	0	0	61.9656704863968	0	0	0	0	0	0	0	0	0	0	0	0	0	0	0	0	0	0	0	0	0	0	0	0	0	49.3501055310302	0	0	0	0	0	0	0	0	0	0	0	0	0	0	0	0	0
LN_4A01_VL_218_NODE_1515_length_4969_cov_11.367725	0	0	0	0	0	0	0	0	0	0	0	0	0	0	0	0	0	0	0	0	0	0	0	0	0	0	0	0	0	0	0	0	0	0	0	0	0	0	0	0	0	0	0	0	0	0	0	0	0
LN_4A01_VL_218_NODE_1533_length_4914_cov_4.943198	0	0	0	0	0	0	0	0	0	0	0	0	0	0	0	0	0	0	0	0	0	0	0	2.5472373537742	0	0	0	0	0	0	0	0	0	0	0	0	0	0	0	0	0	0	0	2.01402839090106	0	0	0	0	0
LN_4A01_VL_218_NODE_1534_length_4913_cov_9.344175	0	0	0	0	0	0	0	0	0	0	0	0	0	0	0	0	0	0	0	0	0	0	0	0	0	0	0	0	0	0	0	0	0	0	0	0	0	0	0	0	0	0	0	0	0	0	0	0	0
LN_4A01_VL_218_NODE_1536_length_4907_cov_3.169002	0	0	1.75351484919767	2.60461578334581	3.81202651050766	0	2.27332665515378	0	4.18156249139772	0	5.54104732685303	0	0	4.97528380327094	0	0	0	0	0	4.73803679477841	0	0	3.07493329279903	4.98109283898487	0	0	0	2.50230254584116	0	0	0	0	2.7987820947551	0	4.31804816668618	0	5.57432034739809	0	0	4.31583782420404	0	0	13.2953490340839	0	0	0	4.43882674614743	0	2.42668893914006
LN_4A01_VL_218_NODE_1537_length_4904_cov_3.639720	0	0	0	0	0	0	0	0	0	0	0	0	0	0	0	0	0	0	0	0	0	0	0	0	0	0	0	0	0	0	0	0	0	0	0	0	0	0	0	0	0	0	0	0	0	0	0	0	0
LN_4A01_VL_218_NODE_1539_length_4903_cov_3.403465	0	0	0	0	0	0	0	0	0	2.89614097269644	0	0	1.9832835058331	0	0	0	0	0	0	0	0	0	0	0	0	0	0	0	0	0	3.83408575869739	0	0	0	0	20.3816658623142	0	0	5.54154312085813	0	0	0	0	7.06491419439267	5.0346139120812	0	0	0	0
LN_4A01_VL_218_NODE_1554_length_4848_cov_3.767786	0	0	0	0	0	0	0	0	0	0	0	0	0	0	0	0	0	0	0	0	0	0	0	0	0	0	0	0	0	0	0	0	0	0	0	0	0	0	0	0	0	0	0	0	0	0	0	0	0
LN_4A01_VL_218_NODE_1559_length_4827_cov_4.985541	0	0	0	0	0	0	0	0	0	0	0	0	0	0	0	0	0	0	0	0	0	0	0	0	0	1.48933114576937	0	0	0	0	0	0	0	0	0	0	0	0	0	0	0	0	0	0	0	0	1.13808151609465	0	0
LN_4A01_VL_218_NODE_1568_length_4799_cov_3.484823	0	0	0	0	0	0	0	0	0	0	0	0	0	0	0	0	0	0	0	0	0	0	0	0	0	0	0	0	0	0	0	0	0	0	0	0	0	0	0	0	0	0	0	0	0	0	0	0	0
LN_4A01_VL_218_NODE_1573_length_4790_cov_3.047941	0	0	0	0	0	0	0	0	0	0	0	0	0	0	0	0	0	0	0	0	0	0	0	0	0	0	0	0	0	0	0	0	0	0	0	0	0	0	0	0	0	0	0	0	0	0	0	0	0
LN_4A01_VL_218_NODE_1575_length_4786_cov_10.294652	0	0	0	0	0	93.4542802825559	0	0	0	0	0	0	0	0	0	0	0	0	0	0	0	0	0	0	0	0	0	0	0	0	0	78.7133355407588	0	0	0	0	0	0	0	0	0	0	0	0	0	0	0	0	0
LN_4A01_VL_218_NODE_1577_length_4784_cov_5.281878	0	0	0	0	0	0	0	0	0	0	0	0	0	0	0	0	0	0	0	0	0	0	0	2.103771861183	0	0	0	0	0	0	0	0	0	0	0	0	0	0	0	0	0	0	0	0	0	0	0	0	0
LN_4A01_VL_218_NODE_158_length_27838_cov_16.235504	10.2994943989035	0	0	0	0	0	0	0	8.49519828328565	0	0	0	0	0	0	0	0	0	13.328739864289	0	0	4.19446404300205	17.9620655556917	9.43639848969875	0	9.40262820347964	0	0	0	0	0	0	0	0	11.8648557489999	0	0	0	0	0	0	0	0	31.4594736310233	0	0	0	0	6.66465349935456
LN_4A01_VL_218_NODE_1584_length_4748_cov_4.366077	0	0	0	0	0	18.1062173897076	0	0	0	0	0	0	0	0	0	0	0	0	0	0	0	0	0	0	0	0	0	0	0	0	0	22.9472440349673	0	0	0	0	0	0	0	0	0	0	0	0	0	0	0	0	0
LN_4A01_VL_218_NODE_1588_length_4736_cov_3.336680	0	0	0	0	0	0	2.02459256165595	0	3.69000547215254	0	4.37944006181684	0	2.83466622816572	4.44166363130939	0	0	0	15.0903566093377	0	4.14854394603712	0	0	2.54070078116764	5.25023192224487	0	0	0	1.44190256631877	0	0	1.6913781598916	0	2.24987283118792	0	3.0528180060808	0	4.72274733129569	0	0	4.14711077707378	0	0	11.3136336076505	0	0	9.80117848423865	4.90434667734828	0	1.99522504740125
LN_4A01_VL_218_NODE_1599_length_4708_cov_7.937030	0	0	0	0	0	0	0	0	0	0	0	0	0	0	0	0	0	0	0	0	0	0	0	17.1916806486935	0	0	0	0	0	0	0	0	0	0	0	0	0	0	0	0	0	0	0	36.9278180068809	0	0	0	0	0
LN_4A01_VL_218_NODE_1607_length_4690_cov_6.213161	0	0	0	0	0	0	0	0	0	0	0	0	0	0	0	0	0	0	0	0	0	0	0	0	0	1.356936900255	0	0	0	0	0	0	0	0	0	0	0	0	0	0	0	0	0	0	0	0	0	0	0
LN_4A01_VL_218_NODE_1610_length_4682_cov_4.272099	0	0	0	0	0	0	0	0	0	0	0	0	0	0	0	0	0	0	0	0	0	0	0	0	0	0	0	0	0	0	0	0	0	0	0	0	0	0	0	0	0	0	0	0	0	0	0	0	0
LN_4A01_VL_218_NODE_1611_length_4675_cov_34.478571	0	0	0	0	0	0	0	0	0	0	0	0	0	0	0	0	0	0	0	0	0	0	0	0	0	0	0	0	0	0	0	0	0	0	0	0	0	0	0	0	0	0	0	19.0058797252842	0	0	0	0	0
LN_4A01_VL_218_NODE_1619_length_4652_cov_11.023276	0	0	0	0	0	0	0	0	0	0	0	0	0	0	0	0	0	0	0	0	0	0	0	0	0	0	0	0	0	0	0	0	0	0	0	0	0	0	0	0	0	0	0	0	0	0	0	0	0
LN_4A01_VL_218_NODE_162_length_27380_cov_6.508435	0	0	0	0	0	0	0	0	0	0	0	0	0	0	0	0	0	0	0	0	0	0	0	0	0	0	0	0	0	0	0	0	0	0	0	0	0	0	0	0	0	0	0	0	0	0	0	0	0
LN_4A01_VL_218_NODE_1622_length_4650_cov_4.865941	0	0	0	0	0	0	0	0	0	0	0	0	0	0	0	0	0	0	0	0	0	0	0	2.36446696648944	0	0	0	0	0	0	0	0	0	0	0	0	0	0	0	0	0	0	0	2.36485914286447	0	0	0	0	0
LN_4A01_VL_218_NODE_1623_length_4646_cov_48.137443	0	0	0	0	0	0	0	0	0	0	0	0	0	0	0	0	0	0	0	0	0	0	0	0	0	0	0	0	0	0	0	0	0	0	0	0	0	0	0	0	0	0	0	40.6632592221295	0	0	0	0	0
LN_4A01_VL_218_NODE_1624_length_4646_cov_4.573296	0	0	0	0	0	0	0	0	0	0	0	0	2.06175293117039	0	0	0	0	0	0	0	0	0	0	0	0	0	0	0	0	0	0	0	0	0	0	0	0	0	0	0	0	0	0	0	0	0	0	0	0
LN_4A01_VL_218_NODE_1625_length_4645_cov_16.195643	0	0	0	0	0	0	0	0	0	0	0	0	0	0	0	0	0	0	0	0	0	0	0	0	0	0	0	0	0	0	0	0	0	0	0	0	0	0	0	0	0	0	0	16.1693743698179	0	0	0	0	0
LN_4A01_VL_218_NODE_1626_length_4639_cov_4.436082	0	0	0	1.1677190898475	0	0	0	0	0	0	0	2.05792280917572	0	0	0	0	0	0	0	0	0	0	0	0	0	0	0	0	0	0	0	0	0	0	0	0	0	0	0	1.45422703035464	0	0	0	0	0	0	0	0	2.11974718677984
LN_4A01_VL_218_NODE_1638_length_4600_cov_4.331353	12.6320493925411	0	0	0	0	0	0	10.7871137287297	0	0	0	0	0	0	0	0	0	0	0	0	0	0	0	0	0	13.2712143487017	0	0	0	0	0	2.34705492712314	0	1.1426192910339	0	0	0	0	0	0	0	0	0	7.09997547663689	0	0	0	0	0
LN_4A01_VL_218_NODE_1641_length_4593_cov_34.962539	0	0	0	0	0	0	0	0	0	0	0	0	0	0	0	0	0	0	0	0	0	0	0	0	0	0	0	0	0	0	0	0	0	0	0	0	0	0	0	0	0	0	0	59.8791293943256	0	0	0	0	0
LN_4A01_VL_218_NODE_1644_length_4586_cov_4.474950	0	0	0	0	0	0	0	0	0	0	0	0	0	0	0	0	0	0	0	0	0	0	0	2.28681212532761	0	0	0	0	0	0	0	0	0	0	0	0	0	0	0	0	0	0	0	2.34990473485246	0	0	0	0	0
LN_4A01_VL_218_NODE_1646_length_4583_cov_4.742270	0	0	0	0	0	0	0	0	0	0	0	0	0	0	0	0	0	0	0	0	0	0	0	2.52821242552258	0	0	0	0	0	0	0	0	0	0	0	0	0	0	0	0	0	0	0	0	0	0	0	0	0
LN_4A01_VL_218_NODE_1652_length_4576_cov_78.571776	0	0	0	0	0	267.933552497915	0	0	0	0	0	0	0	0	0	0	0	0	0	0	0	0	0	0	0	0	0	0	0	0	0	284.294435810699	0	0	0	0	0	0	0	0	0	0	0	38.1852916908962	0	0	0	0	0
LN_4A01_VL_218_NODE_1655_length_4561_cov_8.165779	0	0	0	0	0	0	0	0	0	0	0	0	0	0	0	0	0	0	0	0	0	0	0	0	0	0	0	0	0	0	0	0	0	0	0	0	0	0	0	0	0	0	0	22.8081098082581	0	0	0	0	0
LN_4A01_VL_218_NODE_1658_length_4555_cov_29.692667	0	0	0	0	0	0	0	0	0	0	0	0	0	0	0	0	0	0	0	0	0	0	0	0	0	0	0	0	0	0	0	0	0	0	0	0	0	0	0	0	0	0	0	46.7626883484904	0	0	0	0	0
LN_4A01_VL_218_NODE_166_length_26731_cov_9.758734	0	0	0	0	0	0	0	0	0	0	0	0	0	0	0	0	0	0	0	0	0	0	0	0	0	0	0	0	0	0	0	0	0	0	0	0	0	0	0	0	0	0	0	1.59615385341217	0	0	0	0	0
LN_4A01_VL_218_NODE_1666_length_4537_cov_20.637662	0	0	0	0	0	0	0	0	0	0	0	0	0	0	0	0	0	0	0	0	0	0	0	0	0	0	0	0	0	0	0	0	0	0	0	0	0	0	0	0	0	0	0	21.8138318556046	0	0	0	0	0
LN_4A01_VL_218_NODE_1669_length_4533_cov_5.510942	0	0	0	0	0	0	0	0	0	0	0	0	0	0	0	0	0	0	0	0	0	0	0	0	0	0	0	0	0	0	0	0	0	5.1963126160377	0	0	0	0	0	0	0	0	0	0	0	1.5446933171135	0	0	0
LN_4A01_VL_218_NODE_1670_length_4532_cov_10.099397	0	0	0	0	0	0	0	0	0	0	0	0	0	0	0	0	0	0	0	0	0	0	0	0	0	0	0	0	0	0	0	0	0	0	0	0	0	0	0	0	0	0	0	48.7713062197324	0	0	0	0	0
LN_4A01_VL_218_NODE_1674_length_4526_cov_4.899575	0	0	0	0	0	0	0	0	0	0	0	0	0	0	0	0	0	0	0	0	0	0	0	2.01814356465379	0	0	0	0	0	0	0	0	0	0	0	0	0	0	0	0	0	0	0	0	0	0	0	0	0
LN_4A01_VL_218_NODE_1681_length_4515_cov_4.042825	0	0	0	0	0	0	0	0	0	0	3.72522816533456	0	0	0	0	0	0	0	0	0	0	0	0	0	0	0	0	0	0	0	0	0	0	0	0	0	7.49398141826098	0	0	0	0	0	0	1.87538829701577	0	0	0	0	0
LN_4A01_VL_218_NODE_1688_length_4499_cov_37.621962	0	0	0	0	0	0	0	0	0	0	0	0	0	0	0	0	0	0	0	0	0	0	0	0	0	0	0	0	0	0	0	0	0	0	0	0	0	0	0	0	0	0	0	54.2619269432982	0	0	0	0	0
LN_4A01_VL_218_NODE_1691_length_4486_cov_3.005868	0	0	0	7.96225276552287	0	0	2.58446323758225	0	4.88409292243735	0	4.09898670374435	0	0	6.29789399665163	0	0	0	0	0	7.51855002685568	0	5.54951147010471	0	0	0	0	0	0	0	0	4.79529899369208	0	0	0	2.29681373151085	0	3.30278894784582	0	0	5.90108565631108	0	0	0	8.04031022001089	0	0	8.24988259624303	0	5.32598072307543
LN_4A01_VL_218_NODE_1692_length_4485_cov_3.865688	0	0	0	0	0	0	0	0	0	0	0	0	0	0	0	0	0	0	0	0	0	0	0	0	0	0	0	0	0	0	0	0	0	0	0	0	0	0	0	0	0	0	0	0	0	0	0	0	0
LN_4A01_VL_218_NODE_1694_length_4481_cov_2.666742	0	0	0	0	0	0	0	0	0	0	0	0	0	0	0	0	0	0	0	0	0	0	0	0	0	1.55172873808575	0	0	0	0	0	0	0	0	0	0	0	0	0	0	0	0	0	0	0	0	0	0	0
LN_4A01_VL_218_NODE_1710_length_4446_cov_5.114552	0	0	0	0	0	44.7813520229142	0	0	0	0	0	0	0	0	0	0	0	0	0	0	0	0	0	0	0	0	0	0	0	0	0	49.3826681826323	0	0	0	0	0	0	0	0	0	0	0	0	0	0	0	0	0
LN_4A01_VL_218_NODE_1717_length_4436_cov_3.861447	0	0	0	0	0	0	0	0	0	0	0	0	0	0	0	0	0	0	0	0	0	0	0	0	0	0	0	0	0	0	0	0	0	0	0	0	0	0	0	0	0	0	0	0	0	0	0	0	0
LN_4A01_VL_218_NODE_1720_length_4430_cov_4.280229	0	0	0	0	0	0	0	0	0	0	0	0	0	0	0	0	0	0	0	0	0	0	0	0	0	0	0	0	0	0	0	0	0	0	0	0	0	0	0	0	0	0	0	0	0	0	0	0	0
LN_4A01_VL_218_NODE_1721_length_4426_cov_5.096545	0	0	0	0	0	0	0	0	0	0	0	0	0	0	0	0	0	0	0	0	0	0	0	0	0	0	0	0	0	0	0	0	0	0	0	0	0	0	0	0	0	0	0	0	0	0	0	0	0
LN_4A01_VL_218_NODE_1724_length_4422_cov_12.427296	0	0	0	0	0	43.4170678589441	0	0	0	0	0	0	0	0	0	0	0	0	0	0	0	0	0	0	0	0	0	0	0	0	0	35.9520185166024	0	0	0	0	0	0	0	0	0	0	0	0	0	0	0	0	0
LN_4A01_VL_218_NODE_1725_length_4418_cov_3.258767	0	0	0	0	0	0	0	0	0	0	0	0	0	0	0	0	0	0	0	0	0	0	0	0	0	0	0	0	0	0	0	0	0	0	0	0	0	0	0	0	0	0	0	0	0	0	0	0	0
LN_4A01_VL_218_NODE_1726_length_4417_cov_3.594681	0	0	0	0	0	29.309523925654	0	0	0	0	0	0	0	0	0	0	0	0	0	0	0	0	0	0	0	0	0	0	0	0	0	27.7455513007649	0	0	0	0	0	0	0	0	0	0	0	0	0	0	0	0	0
LN_4A01_VL_218_NODE_173_length_26236_cov_26.363813	0	0	0	0	0	0	0	0	0	0	0	0	0	0	0	0	0	0	0	0	0	0	0	0	0	0	0	0	0	0	0	0	0	0	2.08397080928844	0	0	0	0	0	0	0	0	0	0	0	0	0	0
LN_4A01_VL_218_NODE_1738_length_4397_cov_4.231460	0	0	0	0	0	0	0	0	0	0	0	0	0	0	0	0	0	0	0	0	0	0	0	0	0	0	0	0	0	0	0	0	0	0	0	0	0	0	0	0	0	0	0	0	0	0	0	0	0
LN_4A01_VL_218_NODE_174_length_26160_cov_7.601073	0	0	0	0	0	0	0	0	0	0	0	0	0	0	0	0	0	0	0	0	0	0	0	0	0	0	0	0	0	0	0	0	0	0	0	0	0	0	0	0	0	0	0	0	0	0	0	0	0
LN_4A01_VL_218_NODE_1746_length_4380_cov_2.631214	0	0	0	0	0	0	0	0	0	0	0	0	0	0	0	0	0	0	0	0	0	0	0	0	0	0	0	0	0	0	0	0	0	0	0	0	0	0	0	0	0	0	0	0	0	0	0	0	0
LN_4A01_VL_218_NODE_1757_length_4350_cov_3.954831	0	0	0	0	0	0	0	0	0	0	0	0	0	0	0	0	0	0	0	0	0	0	0	1.49707762573218	0	0	0	0	0	0	0	0	0	0	0	0	0	0	0	0	0	0	0	0	0	0	0	0	0
LN_4A01_VL_218_NODE_1758_length_4344_cov_6.790860	0	0	0	0	0	0	0	0	0	0	0	0	0	0	0	0	0	0	0	0	0	0	0	3.42661808573268	0	0	0	0	0	0	0	0	0	0	0	0	0	0	0	0	0	0	0	2.48081563398558	0	0	0	0	0
LN_4A01_VL_218_NODE_1759_length_4343_cov_3.862407	0	0	0	0	0	0	0	0	0	0	0	0	0	0	0	0	0	0	0	0	0	0	0	1.67475573407097	0	0	0	0	0	0	0	0	0	0	0	0	0	0	0	0	0	0	0	2.15222329315492	0	0	0	0	0
LN_4A01_VL_218_NODE_1764_length_4329_cov_2.763921	0	0	0	0	0	0	0	0	0	0	0	0	0	0	0	0	0	0	0	0	0	0	0	0	0	0	0	0	0	0	0	0	0	0	0	0	0	0	0	0	0	0	0	1.72734687219622	0	0	0	1.19409041303043	0
LN_4A01_VL_218_NODE_1774_length_4309_cov_8.844147	0	0	0	0	0	0	0	0	0	0	0	0	0	0	0	0	0	0	0	0	0	0	0	12.9738184685904	0	0	0	0	0	0	0	0	0	0	0	0	0	0	0	0	0	0	0	35.0135260144969	0	0	0	0	0
LN_4A01_VL_218_NODE_1780_length_4304_cov_10.254413	0	0	0	0	0	0	0	0	0	0	0	0	0	0	0	0	0	0	0	0	0	0	0	0	0	0	0	0	0	0	0	0	0	0	0	0	0	0	0	0	0	0	0	0	0	0	0	0	0
LN_4A01_VL_218_NODE_1784_length_4292_cov_9.724569	0	0	0	0	0	0	0	0	0	0	0	0	0	0	1.32872495244991	0	0	0	0	0	0	0	0	0	0	0	0	0	0	0	0	0	0	0	0	0	0	0	0	0	0	0	0	0	0	0	0	0	0
LN_4A01_VL_218_NODE_1786_length_4285_cov_20.102364	0	0	0	0	0	0	0	0	0	0	0	0	0	0	0	0	0	0	0	0	0	0	0	0	0	0	0	0	0	0	0	0	0	0	0	0	0	0	0	0	0	0	0	14.2173013720727	0	0	0	0	0
LN_4A01_VL_218_NODE_1794_length_4274_cov_23.082958	0	0	0	0	0	0	0	0	0	0	0	0	0	0	0	0	0	0	0	0	0	0	0	0	0	0	0	0	0	0	0	0	0	0	0	1.78470049209653	0	0	0	0	0	0	0	11.912549114717	0	0	0	0	0
LN_4A01_VL_218_NODE_18_length_66076_cov_9.558201	0	0	0	0	0	16.9879502767536	0	0	0	0	0	0	0	0	0	0	0	0	0	0	0	0	0	0	0	0	0	0	0	0	0	18.2577723485252	0	0	0	0	0	0	0	0	0	0	0	0	0	0	0	0	0
LN_4A01_VL_218_NODE_1808_length_4249_cov_40.614211	0	0	0	0	0	0	0	0	0	0	0	0	0	0	0	0	0	0	0	0	0	0	0	0	0	0	0	0	0	0	0	0	0	0	0	0	0	0	0	0	0	0	0	43.3756018922098	0	0	0	0	0
LN_4A01_VL_218_NODE_1812_length_4245_cov_6.038902	0	0	0	0	0	0	0	0	0	0	0	0	0	0	0	0	0	0	0	0	0	24.2241839034184	0	0	3.13649301576259	0	0	0	0	0	3.56097471383357	0	0	0	0	0	0	0	0	0	0	0	0	0	0	0	0	0	0
LN_4A01_VL_218_NODE_1813_length_4242_cov_3.755433	0	0	0	0	0	0	0	0	0	0	0	0	0	0	0	0	0	0	0	0	0	0	0	0	0	0	0	0	0	0	0	0	0	0	0	0	0	0	0	0	0	0	0	0	0	0	0	0	0
LN_4A01_VL_218_NODE_1815_length_4239_cov_9.352772	0	0	0	0	0	0	0	0	0	0	0	0	0	0	0	0	0	0	0	0	0	0	0	0	0	0	0	0	0	0	0	26.9858336506266	0	0	0	0	0	0	0	0	0	0	0	0	0	0	0	0	0
LN_4A01_VL_218_NODE_1819_length_4222_cov_4.008639	0	0	0	0	0	0	0	0	0	0	0	0	0	0	0	0	0	0	0	0	0	0	0	0	0	0	0	0	0	0	0	0	0	0	0	0	0	0	0	0	0	0	0	0	0	0	0	0	0
LN_4A01_VL_218_NODE_1823_length_4212_cov_3.101275	0	0	0	0	0	0	0	0	0	0	0	0	0	0	0	0	0	0	0	0	0	0	0	0	0	0	0	0	0	0	0	0	0	0	0	0	0	0	0	0	0	0	0	0	0	0	0	0	0
LN_4A01_VL_218_NODE_1832_length_4197_cov_9.584259	0	0	0	0	0	0	0	0	0	0	0	0	0	0	0	0	0	0	0	0	0	0	0	0	0	0	0	0	0	0	0	0	0	0	0	0	0	0	0	0	0	0	0	19.3101990125177	0	0	0	0	0
LN_4A01_VL_218_NODE_1833_length_4196_cov_7.161555	0	0	0	0	0	50.5549385844115	0	0	0	0	0	0	0	0	0	0	0	0	0	0	0	0	0	0	0	0	0	0	0	0	0	51.637462897545	0	0	0	0	0	0	0	0	0	0	0	0	0	0	0	0	0
LN_4A01_VL_218_NODE_1850_length_4172_cov_26.056352	0	0	0	0	0	0	0	0	0	0	0	0	2.67866446258882	0	0	0	0	0	0	0	0	0	0	0	0	0	0	0	0	0	0	0	0	0	0	0	0	0	2.28273497675543	10.5617259851956	0	0	0	0	0	0	0	0	0
LN_4A01_VL_218_NODE_1854_length_4165_cov_4.483942	0	0	0	0	0	0	0	0	0	0	0	0	0	0	0	0	0	0	0	0	0	0	0	1.78694225263179	0	0	0	0	0	0	0	0	0	0	0	0	0	0	0	0	0	0	0	2.21780067515693	0	0	0	0	0
LN_4A01_VL_218_NODE_1858_length_4160_cov_4.653837	0	0	0	0	0	0	0	0	0	0	0	0	0	0	0	0	0	0	0	0	0	0	0	0	0	0	0	0	0	0	0	0	0	0	0	0	0	0	0	0	0	0	0	0	0	0	0	0	0
LN_4A01_VL_218_NODE_1861_length_4153_cov_14.490239	0	0	0	0	0	108.167184845756	0	0	0	0	0	0	0	0	0	0	0	0	0	0	0	0	0	0	0	0	0	0	0	0	0	83.6460500033831	0	0	0	0	0.823296109579896	0	0	0	0	0	0	0	0	0	0	0	0
LN_4A01_VL_218_NODE_1862_length_4150_cov_43.154579	0	0	0	0	0	0	0	0	0	0	0	0	0	0	0	0	0	0	0	0	0	0	0	0	0	0	0	0	0	0	0	0	0	0	0	0	0	0	0	8.04559476828348	0	0	0	0	0	0	0	0	0
LN_4A01_VL_218_NODE_1866_length_4140_cov_3.758140	0	0	0	1.92180930190761	2.90197461387578	0	1.89220232468239	0	3.44418248160498	0	5.03096021975676	0	2.99735142039089	4.19097331048447	0	0	0	16.8717184374956	0	4.45575442526164	0	1.59307871899305	3.39087408604145	6.29206538351205	0	0	0	1.79222434181458	0	0	2.0440978503337	0	2.03994910887483	0	3.49230581565186	0	4.30146530682028	0	1.53358620338545	3.77468089178799	0	0	16.2678270038508	0	0	8.85571345551097	3.79457443404013	0	3.17317657591648
LN_4A01_VL_218_NODE_1867_length_4140_cov_2.789718	0	0	0	0	0	0	0	0	0	0	0	0	0	0	0	0	0	0	0	0	0	0	0	0	0	0	0	0	0	0	0	0	0	0	0	0	0	0	0	0	0	0	0	0	0	0	0	0	0
LN_4A01_VL_218_NODE_1868_length_4137_cov_5.876776	0	0	0	0	0	0	0	0	0	0	0	0	0	0	0	0	0	0	0	0	0	0	0	0	0	0	0	0	0	0	0	0	0	0	0	0	0	0	0	0	0	0	0	0	0	0	0	0	0
LN_4A01_VL_218_NODE_1871_length_4127_cov_3.595285	0	0	0	0	1.51083224998474	0	0	0	2.71767730668051	0	3.16745252102335	0	2.47928548998958	3.49727817353911	0	0	0	15.0194158648106	0	2.35391307572144	0	0	0	3.89369548544002	0	0	0	0	0	0	1.54964226447278	0	0	0	2.69794871214099	0	3.26215124203983	0	0	2.545072372549	0	0	8.53520444043766	0	0	8.73110053924353	1.91494011287027	0	1.39612808933619
LN_4A01_VL_218_NODE_1873_length_4126_cov_6.274134	0	0	0	0	0	0	0	0	11.2737189779667	4.79729316455889	0	0	0	0	0	0	0	0	0	0	0	0	0	0	0	0	0	0	0	0	0	0	0	4.43500638626828	3.74582152189445	0	0	0	0	0	0	0	0	5.65021362829809	0	0	0	0	0
LN_4A01_VL_218_NODE_1894_length_4086_cov_18.667080	0	0	0	0	0	0	0	0	0	0	0	0	0	0	0	0	0	0	0	0	0	0	0	0	0	0	0	0	0	0	0	0	0	0	0	0	0	0	0	0	0	0	0	35.0674579139957	0	0	0	0	0
LN_4A01_VL_218_NODE_1907_length_4064_cov_2.681217	0	0	0	0	0	0	0	0	0	0	0	0	0	0	0	0	0	0	0	0	0	0	0	0	0	0	0	0	0	0	0	0	0	0	0	0	0	0	0	0	0	0	0	2.73291362314541	0	0	0	0	0
LN_4A01_VL_218_NODE_1912_length_4061_cov_2.825761	5.95718690664038	0	2.60245442396515	6.96139466305271	10.0361851186727	0	7.03703567914978	0	13.5951305486023	0	11.6739877624875	0	8.11268770505622	17.7705823962028	0	0	0	40.8355945795926	0	9.81058169427017	0	6.06166753698797	6.70203266532371	20.9303226775269	5.03869743355715	0	0	4.41411787847205	0	0	5.42440511066935	0	5.63638830294807	0	9.75997599627657	0	14.8393244513367	0	5.19607093057187	13.0583439863575	0	0	20.0660752683338	0	0	27.8782677275985	13.3376445467246	0	4.95640483844339
LN_4A01_VL_218_NODE_1916_length_4051_cov_4.019019	0	0	0	0	0	0	2.38240930955222	0	0	0	0	0	2.27501032856391	0	0	0	0	16.2717901265496	0	3.28724800963916	0	0	0	0	0	0	0	0	0	0	0	0	1.9678637566931	0	0	0	0	0	0	0	0	0	9.82817421271854	0	0	9.05027245268215	3.85414974629007	0	0
LN_4A01_VL_218_NODE_1920_length_4042_cov_4.854527	0	0	0	0	0	0	0	0	0	0	0	0	0	0	0	0	0	0	0	0	0	0	0	2.32257379201752	0	0	0	0	0	0	0	0	0	0	0	0	0	0	0	0	0	0	0	0	0	0	0	0	0
LN_4A01_VL_218_NODE_1925_length_4035_cov_14.771608	0	0	0	0	0	0	0	0	0	0	0	0	0	0	0	0	0	0	0	0	0	0	0	0	0	0	0	0	0	0	0	0	0	0	0	0	0	0	0	0	0	0	0	0	0	0	0	0	0
LN_4A01_VL_218_NODE_1927_length_4034_cov_3.581302	0	0	0	0	0	0	0	0	0	0	0	0	0	0	0	0	0	0	0	0	0	0	0	0	0	0	0	0	0	0	0	0	0	0	0	0	0	0	0	0	0	0	0	0	0	0	0	0	0
LN_4A01_VL_218_NODE_193_length_24976_cov_449.630432	0	0	0	0	0	0	0	0	0	0	0	0	0	0	0	0	0	0	0	0	0	0	0	0	0	0	0	0	0	0	0	0	0	0	0	0	0	0	0	0	0	0	0	0	0	0	0	0	0
LN_4A01_VL_218_NODE_1933_length_4018_cov_4.710320	0	0	0	0	0	0	0	0	0	0	0	0	0	0	0	0	0	0	0	0	0	0	0	1.87336725902986	0	0	0	0	0	0	0	0	0	0	0	0	0	0	0	0	0	0	0	1.36841650252859	0	0	0	0	0
LN_4A01_VL_218_NODE_1936_length_4011_cov_5.147118	0	0	0	0	0	0	0	0	0	0	0	0	0	0	0	0	0	0	0	0	0	0	0	2.50921081623024	0	0	0	0	0	0	0	0	0	0	0	0	0	0	0	0	0	0	0	2.11103918250467	0	0	0	0	0
LN_4A01_VL_218_NODE_1948_length_3980_cov_142.589554	0	0	0	0	0	57.9758064667795	0	0	0	0	0	0	0	0	0	0	0	0	0	0	0	0	0	0	0	0	0	0	0	0	0	47.2958262425228	0	0	0	0	0	0	0	0	0	0	0	0	0	0	0	0	0
LN_4A01_VL_218_NODE_1952_length_3975_cov_3.456888	0	0	12.3996995115172	0	0	0	0	8.55778295794023	0	0	1.14003854225861	0	0	8.80713202478434	0	0	0	0	0	0	0	0	0	0	0	0	0	9.86169274501492	0	0	0	2.156284175209	0	1.92627921786847	0	0	0	0	0	12.5459978319818	0	0	0	8.46530333177823	0	0	0	0	0
LN_4A01_VL_218_NODE_196_length_24916_cov_15.630304	0	0	0	0	0	0	0	0	0	0	0	0	0	0	0	0	0	0	0	0	0	0	0	0	0	0	0	0	0	0	0	0	0	0	0	0	0	0	0	0	0	0	0	0	0	0	0	0	0
LN_4A01_VL_218_NODE_1960_length_3965_cov_2.847059	0	0	0	0	0	0	0	0	0	0	0	0	0	0	0	0	0	0	0	0	0	0	0	0	0	0	0	0	0	0	0	0	0	0	0	0	0	0	0	0	0	0	0	0	0	0	0	0	0
LN_4A01_VL_218_NODE_1962_length_3963_cov_6.977994	0	0	0	0	0	68.7506062315563	0	0	0	0	0	0	0	0	0	0	0	0	0	0	0	0	0	0	0	0	0	0	0	0	0	74.8874147810452	0	0	0	0	0	0	0	0	0	0	0	0	0	0	0	0	0
LN_4A01_VL_218_NODE_197_length_24827_cov_10.808857	0	0	0	0	0	0	0	0	0	0	0	0	0	0	0	0	0	0	0	0	0	0	0	0	0	0	0	0	0	0	0	0	0	0	0	0	0	0	0	0	0	0	0	9.38566272016095	0	0	0	0	0
LN_4A01_VL_218_NODE_1971_length_3950_cov_2.763800	0	0	0	0	0	0	0	0	0	0	0	0	0	0	0	0	0	0	0	0	0	0	0	0	0	1.07409857589805	0	0	0	0	0	0	0	0	0	0	0	0	0	0	0	0	0	0	0	0	0	0	0
LN_4A01_VL_218_NODE_1973_length_3939_cov_3.780639	0	0	0	0	0	0	0	0	0	0	0	0	0	0	0	0	0	0	0	0	0	0	0	0	0	0	0	0	0	0	0	0	0	0	0	0	0	0	0	0	0	0	0	0	0	0	0	0	0
LN_4A01_VL_218_NODE_198_length_24821_cov_84.897077	0	0	0	0	0	0	0	0	0	0	0	0	0	0	0	0	0	0	0	0	0	0	0	0	0	0	0	0	0	0	0	0	0	0	0	0	0	0	0	0	0	0	0	0	0	0	0	0	0
LN_4A01_VL_218_NODE_1987_length_3919_cov_5.087215	0	0	0	0	0	0	0	0	0	0	0	0	0	0	0	0	0	0	0	0	0	0	0	0	0	0	0	0	0	0	0	0	0	6.67273914584738	0	0	0	0	0	0	0	0	0	3.45134265568087	0	1.28482118980831	0	0	0
LN_4A01_VL_218_NODE_1990_length_3915_cov_3.602073	0	0	0	0	0	0	0	0	0	0	0	0	0	0	0	0	0	0	0	0	0	0	0	0	0	0	0	0	0	0	0	0	0	0	0	0	0	0	0	0	0	0	0	0	0	0	0	0	0
LN_4A01_VL_218_NODE_1996_length_3905_cov_6.355325	0	0	0	0	0	51.4837450258613	0	0	0	0	0	0	0	0	0	0	0	0	0	0	0	0	0	0	0	0	0	0	0	0	0	54.1347481407198	0	0	0	0	0	0	0	0	0	0	0	0	0	0	0	0	0
LN_4A01_VL_218_NODE_2000_length_3898_cov_60.247723	0	0	0	0	0	0	0	0	32.9666825237807	0	2.66047051472095	0	0	0	53.2203345258685	0	0	0	24.1500419944442	0	0	0	0	0	0	0	0	0	0	0	0	0	0	0	0	0	3.03349309128699	0	0	0	83.1036019947136	0	48.1741540720493	8.04009640605729	0	0	0	114.293598928935	6.62210271898748
LN_4A01_VL_218_NODE_2001_length_3898_cov_16.484517	0	0	0	0	0	0	0	0	0	0	0	0	0	0	0	0	0	0	0	0	0	0	0	0	0	0	0	0	0	0	0	0	0	0	0	0	0	0	0	0	0	0	0	7.58872257273478	0	0	0	0	0
LN_4A01_VL_218_NODE_2012_length_3887_cov_7.929019	0	0	0	0	0	42.7535001607102	0	0	0	0	0	0	0	0	0	0	0	0	0	0	0	0	0	0	0	0	0	0	0	0	0	45.9042767715036	0	0	0	0	0	0	0	0	0	0	0	0	0	0	0	0	0
LN_4A01_VL_218_NODE_2013_length_3887_cov_5.551148	0	0	0	2.48240758373059	0	0	0	1.38882935863151	2.81837417674993	0	9.08016637419889	0	0	0	7.63353359594592	0	0	3.35199704056204	1.74511983808625	0	0	18.4493890150241	3.09564160010546	7.41963754015157	3.06480465901869	0	0	0	4.12767008409185	0	1.51236834493274	0	0	0	1.92393913533157	0	10.3540596852928	0	2.28196345961462	2.26283130383643	10.4024699129623	0	0	0	0	4.39221077751299	0	0	10.0600864350139
LN_4A01_VL_218_NODE_2016_length_3881_cov_7.737324	0	0	0	0	0	0	0	0	0	0	0	0	0	0	0	0	0	0	0	0	0	0	0	0	0	0	0	0	0	0	0	0	0	0	0	0	0	0	0	0	0	0	0	9.18035760020511	0	0	0	0	0
LN_4A01_VL_218_NODE_2022_length_3876_cov_4.319288	0	0	1.90625502489126	2.44577799307391	4.43365130391298	0	2.40913091022411	0	5.04709403334944	0	5.77833449337063	0	4.28739610319885	6.4571463359296	0	0	0	22.3968058195242	0	6.13914101020258	0	1.67761963387617	3.03051203304835	6.28422275447064	2.82039053405342	0	0	2.11758335134534	0	2.02106467045231	2.69998886524592	0	2.26034695536476	0	5.93826207737749	0	6.744644332174	0	0	5.41976970150141	0	0	16.5438594412526	0	0	15.1017455039301	4.89844539135667	0	3.54787028489711
LN_4A01_VL_218_NODE_2024_length_3873_cov_4.547669	0	0	0	0	0	0	0	0	0	0	0	0	0	0	0	0	0	0	0	0	0	0	0	0	0	0	0	0	0	0	0	0	0	0	0	0	0	0	0	0	0	0	0	0	0	0	1.29399220363118	0	0
LN_4A01_VL_218_NODE_2027_length_3870_cov_11.899345	0	0	0	0	0	54.5730653561527	0	0	0	0	0	0	0	0	0	0	0	0	0	0	0	0	0	0	0	0	0	0	0	0	0	61.1622227216782	0	0	0	0	0	0	0	0	0	0	0	0	0	0	0	0	0
LN_4A01_VL_218_NODE_2033_length_3857_cov_5.227512	0	0	0	0	0	0	0	0	0	0	0	0	0	0	0	0	0	0	0	0	0	0	0	2.21469837221389	0	0	0	0	0	0	0	0	0	0	0	0	0	0	0	0	0	0	0	2.53745645909893	0	0	0	0	0
LN_4A01_VL_218_NODE_204_length_24220_cov_8.605959	0	0	0	0	0	0	0	0	0	0	0	0	0	0	0	0	0	0	0	0	0	0	0	3.21958306086203	0	0	0	0	0	0	0	0	0	0	0	0	0	0	0	0	0	0	0	2.57888768296186	0	0	0	0	0
LN_4A01_VL_218_NODE_2047_length_3834_cov_5.060333	0	0	0	0	0	0	0	0	0	0	0	0	0	0	0	0	0	0	0	0	0	0	0	1.3235550011046	0	0	0	0	0	0	0	0	0	0	0	0	0	0	0	0	0	0	0	1.46277085479997	0	0	0	0	0
LN_4A01_VL_218_NODE_2052_length_3826_cov_21.578361	0	0	0	0	0	0	0	0	0	0	0	0	0	0	0	0	0	0	0	0	0	0	0	0	0	0	0	0	0	0	0	0	0	0	0	0	0	0	0	0	0	0	0	21.9299581702195	0	0	0	0	0
LN_4A01_VL_218_NODE_2054_length_3826_cov_4.054097	0	0	0	2.2786364363633	10.2551401290736	0	2.04749545849062	0	3.79502072490542	0	8.88327209646753	0	4.60896279983621	7.9060226317486	0	0	0	22.407390567019	0	9.50023069461548	0	4.92867635457964	0	5.39371148855789	0	0	0	0	0	0	1.73909371663407	0	0	0	4.23499601182433	0	11.0032067169989	0	0	5.66915387465198	0	0	12.7078230311407	0	0	13.4895311001836	4.71055906687083	0	4.07614423004761
LN_4A01_VL_218_NODE_2057_length_3821_cov_9.938662	0	0	0	0	0	51.9512142568458	0	0	0	0	0	0	0	0	0	0	0	0	0	0	0	0	0	0	0	0	0	0	0	0	0	48.9619390412162	0	0	0	0	0	0	0	0	0	0	0	0	0	0	0	0	0
LN_4A01_VL_218_NODE_2060_length_3810_cov_6.044474	0	0	0	0	0	0	0	0	0	0	0	0	0	0	0	0	0	0	0	0	0	0	0	1.77585647392302	0	0	0	0	0	0	0	0	0	0	0	0	0	0	0	0	0	0	0	2.25127142025444	0	0	0	0	0
LN_4A01_VL_218_NODE_207_length_24055_cov_7.910042	0	0	0	0	0	0	0	0	0	0	0	0	0	0	0	0	0	0	0	0	0	0	0	2.85843312391955	0	0	0	0	0	0	0	0	0	0	0	0	0	0	0	0	0	0	0	2.2902906265534	0	0	0	0	0
LN_4A01_VL_218_NODE_2070_length_3797_cov_2.891769	0	0	0	0	0	0	0	0	0	0	0	0	0	0	0	0	0	0	0	0	0	0	0	0	0	0	0	0	0	0	0	0	0	0	0	0	0.76916589010237	0	0	0	0	0	0	0	0	0	0	0	0
LN_4A01_VL_218_NODE_2076_length_3792_cov_6.457051	0	0	0	0	0	0	0	0	0	0	0	0	0	0	0	0	0	0	0	0	0	0	0	0	0	0	0	0	0	0	0	0	0	0	0	0	0	0	0	0	0	0	0	0	0	0	0	0	0
LN_4A01_VL_218_NODE_2090_length_3773_cov_6.346692	0	0	0	0	0	0	0	0	0	0	0	0	0	0	0	0	0	0	0	0	0	0	0	2.08467805594071	0	0	0	0	0	0	0	0	0	0	0	0	0	0	0	0	0	0	0	2.24420306414689	0	0	0	0	0
LN_4A01_VL_218_NODE_2093_length_3769_cov_2.922456	0	0	0	0	0	0	0	0	0	0	0	0	0	0	0	0	0	0	0	0	0	0	0	0	0	0	0	0	0	0	0	0	0	0	0	0	0	0	0	0	0	0	0	0	0	0	0	0	1.89563745678327
LN_4A01_VL_218_NODE_2094_length_3767_cov_6.468211	0	0	0	0	0	0	0	0	0	0	0	0	0	0	0	0	0	0	0	0	0	0	0	3.25548151386639	0	0	0	0	0	0	0	0	0	0	0	0	0	0	0	0	0	0	0	2.42292908465235	0	0	0	0	0
LN_4A01_VL_218_NODE_2095_length_3767_cov_2.813039	0	0	0	0	0	0	0.998190724610791	0	0	0	2.40597462462329	0	0	0	6.60414482854697	0	0	0	0	0	0	7.17590362532927	0	0	0	0	0	0	0	0	0	0	0	0	0	0	0	0	0	0	0	0	0	0	0	0	0	0	11.4002574257215
LN_4A01_VL_218_NODE_21_length_62778_cov_80.894951	0	0	0	0	0	0	0	0	0	0	0	0	0	0	0	0	0	0	0	0	0	0	0	0	0	0	0	0	0	0	0	0	0	0	0	0	0	0	0	0	0	0	0	0	0	0	0	0	0
LN_4A01_VL_218_NODE_2100_length_3755_cov_3.845676	0	0	0	0	0	0	0	0	3.10268369571495	0	5.24507643366804	0	0	0	0	0	0	2.75122633262642	1.24445453546311	0	0	2.42435024800683	0	4.6848559868659	0	0	4.58842214931967	0	0	0	1.39349625055835	0	0	0	2.41201451301874	0	8.10018038891159	0	0	0	0	0	0	0	0	3.16377060033153	0	0	2.00500105182304
LN_4A01_VL_218_NODE_2104_length_3752_cov_3.418447	0	0	0	0	2.41168729128776	0	1.23602367631066	0	0	0	0	0	2.35960276220874	2.53726397092089	0	0	0	14.7534326033693	0	4.04377380042055	0	1.41120873039724	0	3.65169953636317	0	0	0	0	0	0	1.79061095240743	0	0	0	2.0596028250715	0	3.645147913737	0	0	2.61736629000819	0	0	7.70234820591918	0	0	9.51986967891242	4.23835107311735	0	1.65851979601964
LN_4A01_VL_218_NODE_2106_length_3751_cov_3.698052	0	0	0	0	0	0	0	0	0	0	0	0	0	0	0	0	0	0	0	0	0	0	0	0	0	1.91655596924253	0	0	0	0	0	0	0	0	0	0	0	0	0	0	0	0	0	0	0	0	0	0	0
LN_4A01_VL_218_NODE_2112_length_3742_cov_3.529156	0	0	0	0	0	0	0	0	0	0	0	0	0	0	0	0	0	0	0	0	0	0	0	0	0	0	0	0	0	0	0	0	0	0	0	0	0	0	0	0	0	0	0	0	0	0	0	0	0
LN_4A01_VL_218_NODE_2117_length_3732_cov_3.552896	0	0	0	0	0	0	0	0	0	0	0	0	0	0	0	0	0	0	0	0	0	0	0	0	0	0	0	0	0	0	0	0	0	0	0	0	0	0	0	0	0	0	0	0	0	0	0	0	0
LN_4A01_VL_218_NODE_2118_length_3728_cov_14.818405	0	0	0	0	0	0	0	0	0	0	0	0	0	0	0	0	0	0	0	0	0	0	0	0	0	0	0	0	0	0	0	0	0	0	0	0	0	0	0	0	0	0	0	0	0	0	0	0	0
LN_4A01_VL_218_NODE_2119_length_3728_cov_12.801797	0	0	0	0	0	0	0	0	0	0	0	0	0	0	0	0	0	0	0	0	0	0	0	0	0	0	0	0	0	0	0	0	0	0	0	0	0	0	0	0	0	0	0	50.9418443930532	0	0	0	0	0
LN_4A01_VL_218_NODE_2122_length_3725_cov_4.129155	0	0	0	0	0	0	0	0	0	0	0	0	0	0	0	0	0	0	0	0	0	0	0	0	0	0	0	0	0	0	0	0	0	0	0	0	0	0	0	0	0	0	0	0	0	0	0	0	0
LN_4A01_VL_218_NODE_2124_length_3724_cov_4.047152	0	0	0	2.06830460383674	4.06331290260184	0	1.93529006827344	0	3.54875945093196	0	4.56329203022083	0	3.42961121311049	6.01977108017175	0	0	0	23.5386881331197	0	4.57245889132856	0	2.12025688421376	3.0516305838013	5.65499891999877	0	0	0	1.51636254351032	0	0	2.89692682858396	0	2.14065952695052	0	4.66337106629092	0	5.56621623387612	0	2.0809806470245	4.35685817218754	0	0	15.220768641585	0	0	10.5210152597328	4.37373881985944	0	2.37239302484569
LN_4A01_VL_218_NODE_2128_length_3721_cov_4.111293	0	0	0	0	0	0	0	0	0	0	0	0	0	0	0	0	0	0	0	0	0	0	0	0	0	0	0	0	0	0	0	0	0	0	0	0	0	0	0	0	0	0	0	0	0	0	1.24324688681625	0	0
LN_4A01_VL_218_NODE_2130_length_3718_cov_4.504232	0	0	0	0	0	0	0	0	0	0	0	0	0	0	0	0	0	0	0	0	0	0	0	2.38848635823328	0	0	0	0	0	0	0	0	0	0	0	0	0	0	0	0	0	0	0	1.7745984423324	0	0	0	0	0
LN_4A01_VL_218_NODE_214_length_23372_cov_463.613501	0	0	0	0	0	0	0	0	0	0	0	0	0	0	0	0	0	0	0	0	0	0	0	0	0	0	0	0	0	0	0	0	0	0	0	0	0	0	0	0	0	0	0	0	0	0	0	0	0
LN_4A01_VL_218_NODE_2142_length_3705_cov_3.534521	0	0	0	0	0	0	0	0	0	0	0	0	0	0	0	0	0	0	0	0	0	0	0	0	0	0	0	0	0	0	0	0	0	0	0	0	0	0	0	0	0	0	0	0	0	0	0	0	0
LN_4A01_VL_218_NODE_215_length_23305_cov_5.915097	0	0	0	0	0	0	0	0	0	0	0	0	0	0	0	0	0	0	0	0	0	0	0	0	0	0	0	0	0	0	0	0	0	0	0	0	0	0	0	0	0	0	0	0	0	0	0	0	0
LN_4A01_VL_218_NODE_2153_length_3683_cov_78.218834	0	0	0	0	0	0	0	0	0	0	0	0	0	0	0	0	0	0	0	0	0	0	0	0	0	0	0	0	0	0	0	0	0	0	0	0	0	0	0	0	0	0	0	86.3485006283268	0	0	0	0	0
LN_4A01_VL_218_NODE_2154_length_3683_cov_23.770121	0	0	0	0	0	0	0	0	0	0	0	0	2.97520656301858	0	0	0	0	0	0	0	0	0	0	0	0	0	0	0	0	0	0	0	0	0	0	0	0	0	5.85611885190158	0	0	0	4.34428239533517	1.40331242376603	0	0	0	0	0
LN_4A01_VL_218_NODE_2155_length_3682_cov_4.233802	0	0	0	1.4022609159677	0	1.99931028970231	0	3.1733200214524	4.58100316954905	0	0	0	0	0	8.97887489614969	0	0	0	2.29261708851415	0	0	0	2.74926593414262	0	4.60574617650984	0	0	0	0	0	0	2.30548993135771	0	0	1.6925473970292	0	2.65041291985044	0	0	0	0	0	0	0	0	0	3.50749311528494	0	1.37707825902433
LN_4A01_VL_218_NODE_2156_length_3681_cov_5.529233	0	0	0	0	0	0	0	0	0	0	0	0	0	0	0	0	0	0	0	0	0	0	0	0	0	0	0	0	0	0	3.98373798562581	0	0	0	0	0	0	0	0	0	0	0	0	9.49991093331618	0	0	0	0	0
LN_4A01_VL_218_NODE_2157_length_3677_cov_7.307013	0	0	0	0	0	0	0	0	0	0	0	0	0	0	0	0	0	0	0	0	0	0	0	0	0	0	0	0	0	0	0	0	0	0	0	0	0	0	0	0	0	0	0	10.8859412162426	0	0	0	0	0
LN_4A01_VL_218_NODE_216_length_23274_cov_11.020328	0	0	0	0	0	0	0	0	0	0	0	0	0	0	0	0	0	0	0	0	0	0	0	3.08880681812307	0	0	0	0	0	0	0	0	0	0	0	0	0	0	0	0	0	0	0	2.92940143889244	0	0	0	0	0
LN_4A01_VL_218_NODE_2168_length_3665_cov_4.687535	0	0	0	0	0	0	0	0	0	0	0	0	0	0	0	0	0	0	0	0	0	0	0	0	0	0	0	0	0	0	0	0	0	0	0	0	0	0	0	0	0	0	0	0	0	0	0	0	0
LN_4A01_VL_218_NODE_2169_length_3665_cov_2.165097	0	0	0	0	0	0	0	0	0	0	0	0	0	0	0	0	0	0	0	0	0	0	0	0	0	0	0	0	0	0	0	0	0	0	0	0	0	0	0	0	0	0	0	0	0	0	0	0	0
LN_4A01_VL_218_NODE_2179_length_3654_cov_4.177549	9.15497640660355	0	0	0	0	0	0	0	0	0	0	0	0	0	0	0	0	0	0	0	0	0	0	0	0	9.90167273355508	0	0	0	0	0	0	0	0	0	0	0	0	0	0	0	0	0	4.09287608633686	0	0	0	0	0
LN_4A01_VL_218_NODE_2181_length_3652_cov_11.208229	0	0	0	0	0	0	0	0	0	0	0	0	0	0	0	0	0	0	0	0	0	0	0	0	0	0	0	0	0	0	0	0	0	0	0	0	0	0	0	0	0	0	0	0	0	0	0	0	0
LN_4A01_VL_218_NODE_2182_length_3649_cov_5.546745	0	0	0	0	0	35.2927517875561	0	0	0	0	0	0	0	0	0	0	0	0	0	0	0	0	0	0	0	0	0	0	0	0	0	42.800135140512	0	0	0	0	0	0	0	0	0	0	0	0	0	0	0	0	0
LN_4A01_VL_218_NODE_2186_length_3643_cov_4.156912	0	0	0	0	0	0	0	0	0	0	0	1.53059318070676	0	0	0	0	0	0	0	0	0	0	0	0	0	0	0	0	0	0	0	0	0	0	0	0	0	0	0	1.33611911884928	0	0	0	0	0	0	0	0	1.81358431228247
LN_4A01_VL_218_NODE_2187_length_3642_cov_24.116253	0	0	0	0	0	0	0	0	0	0	0	0	0	0	0	0	0	0	0	0	0	0	0	0	0	0	0	0	0	0	0	0	0	0	0	0	0	0	0	0	0	0	0	26.4498001991876	0	0	0	0	0
LN_4A01_VL_218_NODE_2198_length_3630_cov_13.370070	0	0	0	0	0	0	0	0	0	0	0	0	0	0	0	0	0	0	0	0	0	0	0	0	0	0	0	0	0	0	0	0	0	0	0	0	0	0	0	0	0	0	0	24.2955074421059	0	0	0	0	0
LN_4A01_VL_218_NODE_2199_length_3625_cov_2.409524	0	0	0	0	0	0	0	0	0	2.92007998372091	0	0	3.74347977033792	5.46409815367064	0.957606296165637	0	0	0	0	0	12.7848727939463	0	2.2656097763907	0	0	0	0	0	0	0	4.50861588922669	0	0	0	0	24.9224994243791	0	0	5.84678962360072	8.57477763962891	2.06750505464306	0	0	9.0399594876339	3.99528612773995	0	0	15.6859010698195	1.14441678614541
LN_4A01_VL_218_NODE_2206_length_3619_cov_4.738496	0	0	0	0	0	0	0	0	0	0	0	0	0	0	0	0	0	0	0	0	0	0	0	0	0	0	0	0	0	0	0	0	0	0	0	0	0	0	0	0	0	0	0	0	0	0	0	0	0
LN_4A01_VL_218_NODE_2211_length_3618_cov_5.246141	0	0	0	0	0	0	0	0	0	0	0	0	0	0	0	0	0	0	0	0	0	0	0	2.31424579670752	0	0	0	0	0	0	0	0	0	0	0	0	0	0	0	0	0	0	0	2.21877124390642	0	0	0	0	0
LN_4A01_VL_218_NODE_2215_length_3613_cov_6.830242	0	0	0	0	0	0	0	0	0	0	0	0	0	0	0	0	0	0	0	0	0	0	0	0	0	0	0	0	0	0	0	0	0	0	0	0	0	0	0	0	0	0	0	0	0	0	0	0	0
LN_4A01_VL_218_NODE_2219_length_3595_cov_20.860452	0	0	0	0	0	0	0	0	0	0	0	0	0	0	0	0	0	0	0	0	0	0	0	0	0	0	0	0	0	0	0	0	0	0	0	0	0	0	0	0	0	0	0	0	0	0	0	0	0
LN_4A01_VL_218_NODE_2220_length_3595_cov_7.992090	0	0	0	0	0	0	0	0	0	0	0	0	0	0	0	0	0	0	0	0	0	0	0	21.4555076740953	0	0	0	0	0	0	0	0	0	0	0	0	0	0	0	0	0	0	0	35.1462800318593	0	0	0	0	0
LN_4A01_VL_218_NODE_2224_length_3592_cov_5.261804	0	0	0	0	0	0	0	0	0	0	0	0	0	0	0	0	0	0	0	0	0	0	0	2.23681532132669	0	0	0	0	0	0	0	0	0	0	0	0	0	0	0	0	0	0	0	1.80623359088214	0	0	0	0	0
LN_4A01_VL_218_NODE_2227_length_3590_cov_43.041584	0	0	0	0	0	0	0	0	0	8.12648796339206	0	0	0	0	3.29220827546665	0	0	0	0	0	0	0	0	0	0	0	0	0	0	0	0	0	0	0	0	0	0	0	0	0	0	0	0	0	0	0	0	0	0
LN_4A01_VL_218_NODE_2232_length_3587_cov_5.236127	0	0	0	0	0	0	0	0	0	0	0	0	0	0	0	0	0	0	0	0	0	0	0	2.07488555400373	0	0	0	0	0	0	0	0	0	0	0	0	0	0	0	0	0	0	0	2.36057378339175	0	0	0	0	0
LN_4A01_VL_218_NODE_2233_length_3583_cov_5.606293	0	0	0	0	0	0	0	0	0	0	0	0	0	0	0	0	0	0	0	0	0	0	0	0	0	0	0	0	0	0	0	0	0	0	0	0	0	0	0	0	0	0	0	13.657507064952	0	0	0	0	0
LN_4A01_VL_218_NODE_2240_length_3574_cov_4.245524	0	0	0	0	0	0	0	0	1.38663754147356	0	0	0	0	0	0	0	0	0	0	0	0	0	0	1.75113659155658	0	0	0	0	0	0	0	0	0	0	0	0	0	0	0	0	0	0	1.94340598437702	0	0	0	0	0	0
LN_4A01_VL_218_NODE_2246_length_3566_cov_2.581886	0	0	0	0	0	0	13.0928090409824	19.5348523475696	0	0	0	0	0	0	0	0	0	4.84281793409299	0	0	19.793104518174	0	0	0	0	0	0	0	0	0	0	1.59469466477051	5.86543777248933	1.69229462310125	0	0	0	0	0	0	0	0	11.8952842418071	2.99122186312119	6.07931143311506	6.00102650929606	0	15.7734420635645	0
LN_4A01_VL_218_NODE_2254_length_3549_cov_5.945049	0	0	0	0	0	20.0747814012296	0	0	0	0	0	0	0	0	0	0	0	0	0	0	0	0	0	0	0	0	0	0	0	0	0	0	0	0	0	0	0	0	0	0	0	0	0	0	0	0	0	0	0
LN_4A01_VL_218_NODE_2258_length_3543_cov_3.420585	0	7.33215159982321	0	27.7121113597717	20.3457661328463	5.30183923632427	4.72278319087197	4.94672494453334	7.28832857598262	5.97532596160785	22.088107527949	0	6.45180594522393	29.3829458177912	9.51775944537839	14.0778372128024	0	39.0375675663762	12.3808117157249	7.08584368165603	59.1639013113108	50.129799105393	39.4067746175775	30.6504406741828	8.62350372630051	0	5.55768724509346	0	20.0257563882218	18.3598688471602	11.231565309588	4.00098648090058	0	1.24540935956278	8.20843289322241	0	12.0228322770546	3.20254230996297	6.74634325262752	14.5577843030271	5.22310089662529	33.1907905919895	9.90707247515354	3.72450296844023	2.82800587115049	11.9467315069239	17.817466901445	21.0194118185173	35.3656202422434
LN_4A01_VL_218_NODE_2264_length_3536_cov_2.663315	0	0	0	0	0	0	0	0	0	0	2.26740392721009	0	0	0	0	0	0	6.47553500680975	0	0	0	0	0	0	0	0	0	0	0	0	0	0	0	0	0	0	2.55839867536195	0	0	0	0	0	0	0	0	4.89495162891035	0	0	0
LN_4A01_VL_218_NODE_2268_length_3529_cov_5.505469	0	0	3.20679642332034	3.71760136086443	7.04584293031834	0	3.39187320197077	0	7.61288847358471	0	9.55680292150736	0	6.04557435524695	10.746872281589	0	0	0	32.6822086063073	0	6.40255872703218	0	2.71122022099792	3.62616707045867	11.3118383897182	3.77285714137495	0	0	2.51186549033713	0	2.27598946765328	4.66787533738401	0	3.89164741823839	0	7.27562289752037	0	10.9603627532311	0	2.75157466591785	8.56605971717372	0	0	22.8098849801547	0	0	24.0997210458448	8.41152754014198	0	3.02594905764417
LN_4A01_VL_218_NODE_2272_length_3524_cov_3.878928	0	0	0	0	0	0	0	0	0	0	0	0	0	0	0	0	0	0	0	0	0	0	0	1.51198506468411	0	0	0	0	0	0	0	0	0	0	0	0	0	0	0	0	0	0	0	1.96590660017635	0	0	0	0	0
LN_4A01_VL_218_NODE_2285_length_3506_cov_3.020864	0	0	0	0	0	0	0	0	0	0	0	0	0	0	0	0	0	0	0	0	0	0	0	0	0	0	0	0	0	0	0	0	0	0	0	0	0	0	0	0	0	0	0	0	0	0	0	0	0
LN_4A01_VL_218_NODE_2289_length_3502_cov_4.196113	0	0	0	0	0	0	1.48531938962276	0	0	0	0	0	0	0	0	0	0	0	0	0	0	0	0	0	0	0	0	0	0	0	0	0	0	0	0	0	0	0	0	0	0	0	0	0	0	0	0	0	0
LN_4A01_VL_218_NODE_2290_length_3502_cov_2.592399	0	0	0	0	0	0	0	0	0	0	0	0	0	0	0	0	0	0	0	0	0	0	0	0	0	0	0	0	0	0	0	0	0	0	0	0	0	0	0	0	0	0	0	0	0	0	1.23843205646147	0	0
LN_4A01_VL_218_NODE_2299_length_3487_cov_4.360723	0	0	0	0	0	0	0	0	0	4.39304550349828	0	0	3.62108897239501	7.08942024960046	0	0	2.22592447682584	0	0	0	16.4609183826229	0	2.27311189558411	0	0	0	0	0	0	0	6.24322059652006	0	0	0	0	32.631869624889	0	0	7.6579708170537	12.024278837357	0	0	0	10.1861204176234	9.63902690968637	0	0	21.8343674513548	1.47611884850114
LN_4A01_VL_218_NODE_2301_length_3486_cov_5.503060	0	0	0	1.31114026786314	0	0	0	0	1.92046319683969	0	5.87480969640828	0	0	2.99514824498395	0	0	0	2.63178884108385	0	0	0	13.1370775942369	3.97223825106193	4.17295705856008	0	0	0	0	0	0	0	0	0	0	0	0	6.45708430636209	0	0	0	2.84004987523171	3.50670321771786	0	0	2.11649092192244	3.9269904540368	0	0	7.95569801305508
LN_4A01_VL_218_NODE_2312_length_3467_cov_7.626026	0	0	0	0	0	35.3882342403804	0	0	0	0	0	0	0	0	0	0	0	0	0	0	0	0	0	0	0	0	0	0	0	0	0	43.6444097620777	0	0	0	0	0	0	0	0	0	0	0	0	0	0	0	0	0
LN_4A01_VL_218_NODE_2316_length_3464_cov_4.439718	0	0	0	0	0	23.0589136850283	0	0	0	0	0	0	0	0	0	0	0	0	0	0	0	0	0	0	0	0	0	0	0	0	0	31.0724203149185	0	0	0	0	0	0	0	0	0	0	0	0	0	0	0	0	0
LN_4A01_VL_218_NODE_2320_length_3460_cov_3.520999	0	0	0	0	0	0	0	0	0	0	0	0	0	0	0	0	0	0	0	0	0	0	0	0	0	0	0	0	0	0	0	0	0	0	0	0	0	0	0	0	0	0	0	0	0	0	0	0	0
LN_4A01_VL_218_NODE_2323_length_3452_cov_4.338240	0	0	0	0	0	0	0	0	0	0	0	1.37054168689923	0	0	0	0	0	0	0	0	0	0	0	0	0	0	0	0	0	0	0	0	0	0	0	0	0	0	0	0	0	0	0	0	0	0	0	0	1.80265535187303
LN_4A01_VL_218_NODE_2325_length_3448_cov_11.965223	0	0	0	0	0	138.259288683019	0	0	0	0	0	0	0	0	0	0	0	0	0	0	0	0	0	0	0	0	0	0	0	0	0	124.86643152074	0	0	0	0	0	0	0	0	0	0	0	0	0	0	0	0	0
LN_4A01_VL_218_NODE_2331_length_3440_cov_4.279173	0	0	1.65847554115834	1.67314372424861	5.06190398224734	0	3.22457678949015	0	4.01866059334461	2.45168844350741	5.92803471646827	0	6.07541487413379	8.74851662651657	0	0	0	25.1234127025613	0	6.40955399538634	0	2.34930843844955	4.35848825036628	7.25281207800066	2.68895730791372	0	0	1.71790180531002	0	1.64305953698988	2.55394295591134	0	3.96938804270357	0	5.74886187897301	0	7.39241824903981	0	0	5.73433461058032	0	0	17.2705881505934	0	0	13.333620564983	6.94814785083051	0	2.88091031234522
LN_4A01_VL_218_NODE_2341_length_3433_cov_3.047957	0	0	0	0	0	0	0	0	0	0	0	1.82109635905203	0	0	0	0	0	0	0	0	0	0	0	0	0	0	0	0	0	0	0	0	0	0	0	0	0	0	0	0	0	0	0	0	0	0	0	0	1.81263218021138
LN_4A01_VL_218_NODE_2343_length_3431_cov_4.716825	0	0	0	0	0	0	0	0	0	0	0	0	0	0	0	0	0	0	0	0	0	0	0	2.88408459771446	0	0	0	0	0	0	0	0	0	0	0	0	0	0	0	0	0	0	0	2.82046156007036	0	0	0	0	0
LN_4A01_VL_218_NODE_2350_length_3424_cov_33.194717	0	0	0	0	0	0	0	0	0	0	0	0	0	0	0	0	0	0	0	0	0	0	0	0	0	0	0	0	0	0	0	0	0	0	0	0	0	0	0	0	0	0	0	21.6463348120664	0	0	0	0	0
LN_4A01_VL_218_NODE_2357_length_3410_cov_3.484054	0	0	0	0	0	0	0	0	0	0	0	0	0	0	0	0	0	0	0	0	0	0	0	2.38100170052084	0	0	0	0	0	0	0	0	0	0	0	0	0	0	0	0	0	0	0	2.03162899091538	0	0	0	0	0
LN_4A01_VL_218_NODE_2359_length_3407_cov_2.919153	0	0	0	0	0	0	0	0	0	0	0	0	0	0	0	0	0	0	0	0	0	0	0	0	0	0	0	0	0	0	0	0	0	0	0	0	0	0	0	0	0	0	0	0	0	0	0	0	0
LN_4A01_VL_218_NODE_236_length_21515_cov_8.090168	0	0	0	0	0	0	0	0	0	0	0	0	0	0	0	0	0	0	0	0	0	0	0	0	0	0	0	0	0	0	0	0	0	0	0	0	0	0	0	0	0	0	0	21.1702981869916	0	0	0	0	0
LN_4A01_VL_218_NODE_2363_length_3399_cov_5.491029	0	0	0	0	0	0	0	0	0	0	0	0	0	0	0	0	0	0	0	0	0	0	0	2.33894247414972	0	0	0	0	0	0	0	0	0	0	0	0	0	0	0	0	0	0	0	0	0	0	0	0	0
LN_4A01_VL_218_NODE_2366_length_3396_cov_12.448369	0	0	0	0	0	74.1996308346016	0	0	0	0	0	0	0	0	0	0	0	0	0	0	0	0	0	0	0	0	0	0	0	0	0	74.9409854179564	0	0	0	0	0	0	0	0	0	0	0	0	0	0	0	0	0
LN_4A01_VL_218_NODE_2367_length_3396_cov_5.305896	0	0	0	0	0	0	0	0	0	0	0	0	0	0	0	0	0	0	0	0	0	0	0	2.26629563484191	0	0	0	0	0	0	0	0	0	0	0	0	0	0	0	0	0	0	0	0	0	0	0	0	0
LN_4A01_VL_218_NODE_2373_length_3393_cov_5.481726	0	0	0	0	0	0	0	0	0	0	0	0	0	0	0	0	0	0	0	0	0	0	0	0	0	1.97983834662414	0	0	0	0	0	0	0	0	0	0	0	0	0	0	0	0	0	0	0	0	1.7610984826744	0	0
LN_4A01_VL_218_NODE_2376_length_3385_cov_21.027327	0	0	0	0	0	0	0	0	0	0	0	0	0	0	0	0	0	0	0	0	0	0	0	0	0	0	0	0	0	0	0	0	0	0	0	0	0	0	0	0	0	0	0	14.9436741701244	0	0	0	0	0
LN_4A01_VL_218_NODE_2384_length_3381_cov_2.383043	0	0	0	0	0	0	0	0	0	0	0	0	0	0	0	0	0	0	0	0	0	0	0	0	0	0	0	0	0	0	0	0	0	0	0	0	0	0	0	0	0	0	0	0	0	0	0	0	0
LN_4A01_VL_218_NODE_2386_length_3378_cov_3.931086	0	0	0	0	0	0	0	0	0	0	0	0	0	0	0	0	0	0	0	0	0	0	0	0	0	0	0	0	0	0	0	0	0	0	0	0	0	0	0	0	0	0	0	0	0	0	0	0	0
LN_4A01_VL_218_NODE_2394_length_3364_cov_9.658507	0	0	0	0	0	0	0	0	0	0	0	0	0	0	0	0	0	0	0	0	0	0	0	27.2028323618822	0	0	0	0	0	0	0	0	0	0	0	0	0	0	0	0	0	0	0	52.237095222601	0	0	0	0	0
LN_4A01_VL_218_NODE_2399_length_3359_cov_5.721852	0	0	0	0	0	0	0	0	0	0	0	0	0	0	0	0	0	0	0	0	0	0	0	0	0	0	0	0	0	0	0	0	0	0	0	0	0	0	0	0	0	0	0	0	0	0	0	0	0
LN_4A01_VL_218_NODE_24_length_61987_cov_13.696280	0	0	0	0	0	0	0	0	0	0	0	0	0	0	0	0	0	0	0	0	0	0	0	0	0	0	0	0	0	0	0	0	0	0	0	0	0	0	0	0	0	0	0	0	0	0	0	0	0
LN_4A01_VL_218_NODE_2406_length_3351_cov_41.135619	0	0	0	0	0	0	0	0	0	0	0	0	0	0	0	0	0	0	0	0	0	0	0	0	0	0	0	0	0	0	0	0	0	0	0	0	0	0	0	0	0	0	0	45.548415039916	0	0	0	0	0
LN_4A01_VL_218_NODE_2412_length_3347_cov_3.570474	0	0	0	0	0	0	0	0	0	0	0	0	0	0	0	0	0	0	0	0	0	0	1.25542748915835	0	0	0	0	0	0	0	0	0	0	0	0	0	0	0	0	0	0	0	0	0	0	0	0	0	0
LN_4A01_VL_218_NODE_2413_length_3346_cov_3.401702	0	0	0	0	1.45442355824928	0	1.61075843557661	0	2.41657155079154	0	2.76078923042821	0	1.75671365532709	2.66157586475869	0	0	0	11.6588588039632	0	0	0	0	0	3.71564530540222	0	0	0	0	0	0	1.42868508240039	0	0	0	2.80618220877605	0	2.83140804212957	0	0	0	0	0	8.34039536726573	0	0	6.48964776519081	2.21789305806643	0	1.23984185588079
LN_4A01_VL_218_NODE_2416_length_3344_cov_8.628154	0	0	0	0	0	0	0	0	0	0	0	0	0	0	0	0	0	0	0	0	0	0	0	11.7858931488912	0	0	0	0	0	0	0	0	0	0	0	0	0	0	0	0	0	0	0	32.9832081320656	0	0	0	0	0
LN_4A01_VL_218_NODE_242_length_21120_cov_5.867648	0	0	0	0	0	0	0	0	0	0	0	0	0	0	0	0	0	0	0	0	0	0	0	0	0	0	0	0	0	0	0	0	0	0	0	0	0	0	0	0	0	0	0	0	0	0	0	0	0
LN_4A01_VL_218_NODE_2425_length_3325_cov_3.733639	0	0	0	0	0	0	0	0	0	0	0	0	0	0	0	0	0	0	0	0	0	0	0	0	0	0	0	0	0	0	0	0	0	0	0	0	0	0	0	0	0	0	0	0	0	0	0	0	0
LN_4A01_VL_218_NODE_2426_length_3324_cov_42.095442	0	0	0	0	0	0	0	0	0	0	0	0	0	0	0	0	0	0	0	0	0	0	0	0	0	0	0	0	0	0	0	0	0	0	0	0	0	0	0	0	0	0	0	41.4853494222533	0	0	0	0	0
LN_4A01_VL_218_NODE_2427_length_3324_cov_3.890792	0	0	0	0	0	0	0	0	0	0	0	0	0	0	0	0	0	0	0	0	0	0	0	1.85739681517829	0	0	0	0	0	0	0	0	0	0	0	0	0	0	0	0	0	0	0	2.24960427489093	0	0	0	0	0
LN_4A01_VL_218_NODE_2428_length_3321_cov_3.633803	0	0	0	0	0	0	0	0	0	0	0	0	0	0	0	0	0	0	0	0	0	0	0	0	0	0	0	0	0	0	0	0	0	0	0	0	0	0	0	0	0	0	0	0	0	0	0	0	0
LN_4A01_VL_218_NODE_2432_length_3315_cov_7.064724	0	0	0	0	0	0	0	0	0	0	0	0	0	0	0	0	0	0	0	0	0	0	0	2.09205535287719	0	0	0	0	0	0	0	0	0	0	0	0	0	0	0	0	0	0	0	2.38840072709208	0	0	0	0	0
LN_4A01_VL_218_NODE_2454_length_3295_cov_5.108333	0	0	0	0	0	0	0	0	0	0	0	0	0	0	0	0	0	0	0	0	0	0	0	0	0	0	0	0	0	0	0	0	0	0	0	0	0	0	0	0	0	0	0	0	0	0	0	0	0
LN_4A01_VL_218_NODE_2456_length_3293_cov_3.684373	0	0	0	0	3.44057794307721	0	0	0	1.848199956984	0	2.51411534093536	0	4.25311840270914	5.688593395106	0	0	0	8.10057468836705	0	0	0	0	3.97304520229674	6.26672947319237	0	0	0	0	0	0	1.76555603497203	0	0	0	2.90181331844953	0	0	0	0	4.01947620015358	0	0	3.84183313518218	0	0	5.47118917787095	0	0	0
LN_4A01_VL_218_NODE_2459_length_3285_cov_3.080805	0	0	0	0	0	0	0	0	0	0	0	0	0	0	0	0	0	0	0	0	0	0	0	0	0	1.86554919236817	0	0	0	0	0	0	0	0	0	0	0	0	0	0	0	0	0	0	0	0	1.55494957058406	0	0
LN_4A01_VL_218_NODE_2465_length_3274_cov_3.459459	0	0	0	1.31848222619469	3.06571740330575	0	1.99073092954246	0	3.26639786358689	0	3.1143004619198	0	2.68193711312344	5.72160600185829	0	0	0	15.6358273681929	0	4.50080271726446	0	0	2.91686275213319	4.31400503460218	0	0	0	1.00277984970245	0	0	2.62424085753296	0	0.988418984295449	0	2.89327381310613	0	3.54638340665664	0	1.4259061774623	3.80805905483564	0	0	16.2141860051813	0	0	8.26642533761939	4.53333547482606	0	2.29956595894793
LN_4A01_VL_218_NODE_2466_length_3273_cov_4.786203	0	0	0	0	0	50.1275566501263	0	0	0	0	0	0	0	0	0	0	0	0	0	0	0	0	0	0	0	0	0	0	0	0	0	45.02267538151	0	0	0	0	0	0	0	0	0	0	0	0	0	0	0	0	0
LN_4A01_VL_218_NODE_2480_length_3260_cov_3.951638	1.52678816625805	0	0	0	0	0	0	0	0	0	0	0	0	0	0	0	0	0	0	0	0	0	0	0	0	0	0	0	0	0	0	0	0	0	0	0	0	0	0	0	0	0	0	0	0	0	0	0	0
LN_4A01_VL_218_NODE_2483_length_3255_cov_8.790000	0	0	0	0	0	0	0	0	0	0	0	0	0	0	0	0	0	0	0	0	0	0	0	0	0	0	0	0	0	0	0	0	0	0	0	0	0	0	0	0	0	0	0	14.8986126000461	0	0	0	0	0
LN_4A01_VL_218_NODE_2486_length_3251_cov_3.965895	0	0	0	0	0	0	0	0	0	0	0	0	0	0	0	0	0	0	0	0	0	0	0	0	0	0	0	0	0	0	0	0	0	0	0	0	0	0	0	0	0	0	0	0	0	0	0	0	0
LN_4A01_VL_218_NODE_25_length_61584_cov_164.695883	0	0	0	0	0	0	0	0	0	0	0	0	0	0	0	0	0	0	0	0	0	0	0	0	0	0	0	0	0	11.5834899766976	0	0	0	0	0	0	0	0	0	0	0	0	0	0	0	0	0	0	0
LN_4A01_VL_218_NODE_251_length_20804_cov_8.369415	0	0	0	0	0	0	0	0	0	0	0	0	0	0	0	0	0	0	0	0	0	0	0	2.67905371332507	0	0	0	0	0	0	0	0	0	0	0	0	0	0	0	0	0	0	0	2.34689876291001	0	0	0	0	0
LN_4A01_VL_218_NODE_2518_length_3222_cov_3.279760	0	0	0	0	0	0	0	0	0	0	0	0	0	0	0	0	0	0	0	0	0	0	0	0	0	0	0	0	0	0	0	0	0	0	0	0	0	0	0	0	0	0	0	0	0	0	0	0	0
LN_4A01_VL_218_NODE_2519_length_3220_cov_2.729226	0	0	0	0	0	0	0	0	0	0	0	0	0	0	0	0	0	0	0	0	0	0	0	0	0	0	0	0	0	0	0	0	0	0	0	0	0	0	0	0	0	0	0	0	0	0	0	0	0
LN_4A01_VL_218_NODE_252_length_20604_cov_5.698671	0	0	0	0	0	0	0	0	0	0	0	0	0	0	0	0	0	0	0	0	0	0	0	0	0	0	0	0	0	0	0	0	0	0	0	0	0	0	0	0	0	0	0	0	0	0	0	0	0
LN_4A01_VL_218_NODE_2527_length_3213_cov_6.331539	0	0	0	0	0	0	0	0	0	0	0	0	0	0	0	0	0	0	0	0	0	0	0	1.55304535003562	0	0	0	0	0	0	0	0	0	0	0	0	0	0	0	0	0	0	0	0	0	0	0	0	0
LN_4A01_VL_218_NODE_2532_length_3210_cov_9.452932	0	0	0	0	0	0	0	0	0	0	0	0	0	0	0	0	0	0	0	0	0	0	0	4.21558452688269	0	0	0	0	0	0	0	0	0	0	0	0	0	0	0	0	0	0	0	3.63127436609936	0	0	0	0	0
LN_4A01_VL_218_NODE_255_length_20583_cov_12.936477	0	0	0	0	0	0	0	0	0	0	0	0	0	0	0	0	0	0	0	0	0	0	0	3.4556533743313	0	0	0	0	0	0	0	0	0	0	0	0	0	0	0	0	0	0	0	2.44155075622802	0	0	0	0	0
LN_4A01_VL_218_NODE_2550_length_3193_cov_4.470045	0	0	0	0	0	0	0	0	0	0.835526871970029	0	0	0	0	0	0	0	0	0	0	0	0	0	0	0	0	0	0	0	0	0	0	0	0	0	0	0	0	0	0	0	0	0	0	0	0	0	0	0
LN_4A01_VL_218_NODE_2556_length_3188_cov_4.785828	0	0	0	0	0	0	0	0	0	0	0	0	0	0	0	0	0	0	0	0	0	0	0	1.4060488463742	0	0	0	0	0	0	0	0	0	0	0	0	0	0	0	0	0	0	0	0	0	0	0	0	0
LN_4A01_VL_218_NODE_2559_length_3185_cov_26.529393	0	0	0	0	0	0	0	0	0	0	0	0	0	0	0	0	0	0	0	0	0	0	0	0	0	0	0	0	0	0	0	0	0	0	0	0	0	0	0	0	0	0	0	8.28628823685006	0	0	0	0	0
LN_4A01_VL_218_NODE_2562_length_3184_cov_8.723554	0	0	0	0	0	0	0	0	0	1.24331856764887	0	0	0	0	0	0	0	0	0	0	0	0	0	0	0	0	0	0	0	0	0	0	0	0	0	0	0	0	0	0	0	0	0	0	0	0	0	0	0
LN_4A01_VL_218_NODE_2563_length_3183_cov_4.628836	0	0	0	0	0	0	0	0	0	0	0	0	0	0	0	0	0	0	0	0	0	0	0	0	0	0	0	0	0	0	0	0	0	0	0	0	0	0	0	0	0	0	0	0	0	0	0	0	0
LN_4A01_VL_218_NODE_2565_length_3181_cov_3.671465	0	0	0	0	0	0	0	0	0	0	0	0	0	0	0	0	0	0	0	0	0	0	3.00214041197236	27.4384061102932	0	0	0	0	0	0	0	0	0	0	0	0	0	0	0	0	0	0	0	0	0	0	0	0	0
LN_4A01_VL_218_NODE_2568_length_3178_cov_26.268012	0	0	0	0	0	0	0	0	0	9.58621170729113	0	0	0	0	0	0	0	0	0	0	0	0	0	0	0	0	0	0	0	0	0	0	0	0	0	0	0	0	0	0	0	0	0	0	0	0	0	0	0
LN_4A01_VL_218_NODE_2569_length_3177_cov_3.431775	0	0	0	0	0	0	0	0	0	0	0	0	0	0	0	0	0	0	0	0	0	0	0	0	0	0	0	0	0	0	0	0	0	0	0	0	0	0	0	0	0	0	0	0	0	0	0	0	0
LN_4A01_VL_218_NODE_257_length_20391_cov_16.545142	0	0	0	0	0	0	0	0	0	0	0	0	0	0	0	0	0	0	0	0	0	0	0	0	0	0	0	0	0	0	0	0	0	0	0	0	0	0	0	0	0	0	0	8.15940770764838	0	0	0	0	0
LN_4A01_VL_218_NODE_2574_length_3166_cov_3.989071	0	0	0	0	0	0	0	0	0	0	0	0	0	0	0	0	0	0	0	0	0	0	0	0	0	0	0	0	0	0	0	0	0	0	0	0	0	0	0	0	0	0	0	0	0	0	0	0	0
LN_4A01_VL_218_NODE_2577_length_3164_cov_6.208427	0	0	0	0	0	0	0	0	0	0	0	0	0	0	0	0	0	0	0	0	0	0	0	0	0	0	0	0	0	0	0	0	0	0	0	0	0	0	0	0	0	0	0	0	0	0	0	0	0
LN_4A01_VL_218_NODE_2587_length_3150_cov_5.566074	0	0	0	0	0	0	0	0	0	0	0	0	0	0	0	0	0	0	0	0	0	0	0	2.36273475625758	0	0	0	0	0	0	0	0	0	0	0	0	0	0	0	0	0	0	0	0	0	0	0	0	0
LN_4A01_VL_218_NODE_2589_length_3144_cov_3.486565	0	0	0	0	0	0	0	0	0	0	0	0	0	0	0	0	0	0	0	0	0	0	0	2.39414428968892	0	0	0	0	0	0	0	0	0	0	0	0	0	0	0	0	0	0	0	1.74882236232821	0	0	0	0	0
LN_4A01_VL_218_NODE_2590_length_3143_cov_7.479275	0	0	0	0	0	61.8388417900497	0	0	0	0	0	0	0	0	0	0	0	0	0	0	0	0	0	0	0	0	0	0	0	0	0	50.4248590089836	0	0	0	0	0	0	0	0	0	0	0	0	0	0	0	0	0
LN_4A01_VL_218_NODE_2600_length_3130_cov_2.404878	0	0	0	0	0	0	0	0	0	0	0	0	0	0	0	0	0	0	0	0	0	0	0	0	0	0	0	0	0	0	0	0	0	0	0	0	0	0	0	0	0	0	0	0	0	0	0	0	0
LN_4A01_VL_218_NODE_2602_length_3127_cov_3.025391	0	0	0	0	0	0	0	0	0	0	0	0	0	0	0	0	0	0	0	0	0	0	0	0	0	1.99749970564844	0	0	0	0	0	0	0	0	0	0	0.842850598911073	0	0	0	0	0	0	0	0	0	0	0	0
LN_4A01_VL_218_NODE_2608_length_3119_cov_4.213446	0	0	0	0	0	0	0	1.7545143071763	0	0	8.82927474863145	0	0	0	0	0	0	0	0	0	0	11.6748126723509	0	0	0	0	0	0	0	0	0	0	0	0	0	0	8.26741907794219	0	0	0	0	0	0	0	0	0	0	0	5.88682325232881
LN_4A01_VL_218_NODE_2611_length_3113_cov_2.502943	5.01975565311387	0	0	0	0	0	0	0	0	0	0	0	0	0	0	0	0	0	0	0	0	0	0	0	0	5.52729279295075	0	0	0	0	0	0	0	0	0	0	0	0	0	0	0	0	0	0	0	0	0	0	0
LN_4A01_VL_218_NODE_2613_length_3112_cov_4.819104	0	0	0	0	0	0	0	0	0	0	0	0	0	0	0	0	0	0	0	0	0	0	0	0	0	0	0	0	0	0	0	0	0	0	0	0	0	0	0	0	0	0	0	0	0	0	0	0	0
LN_4A01_VL_218_NODE_2616_length_3108_cov_42.478873	0	0	0	0	0	0	0	0	0	0	0	0	0	0	0	0	0	0	0	0	0	0	0	0	0	0	0	0	0	0	0	0	0	0	0	0	0	0	0	0	0	0	0	40.7595799758571	0	0	0	0	0
LN_4A01_VL_218_NODE_2617_length_3106_cov_7.675844	0	0	0	0	0	0	0	0	0	0	0	0	0	0	0	0	0	0	0	0	0	0	0	2.88633852043847	0	0	0	0	0	0	0	0	0	0	0	0	0	0	0	0	0	0	0	2.40749665477703	0	0	0	0	0
LN_4A01_VL_218_NODE_2627_length_3091_cov_31.105731	0	0	0	0	0	0	0	0	0	0	0	0	0	0	0	0	0	0	0	0	0	0	0	0	0	0	0	0	0	0	0	0	0	0	0	0	0	0	0	0	0	0	0	17.1832914652748	0	0	0	0	0
LN_4A01_VL_218_NODE_2631_length_3086_cov_2.873969	0	0	0	0	0	0	0	0	0	0	0	0	0	0	0	0	0	0	0	0	0	0	0	0	0	0	0	0	0	0	0	0	0	0	0	0	0	0	0	0	0	0	0	0	0	0	0	0	0
LN_4A01_VL_218_NODE_2641_length_3075_cov_7.409272	0	0	0	0	0	0	0	0	0	0	0	0	0	0	0	0	0	0	0	0	0	0	0	0	0	0	0	0	0	0	0	14.9554287517897	0	0	0	0	0	0	0	0	0	0	0	0	0	0	0	0	0
LN_4A01_VL_218_NODE_2654_length_3061_cov_4.331670	0	0	0	0	0	0	0	0	0	0	0	0	0	0	0	0	0	0	0	0	0	0	0	2.54195202237626	0	0	0	0	0	0	0	0	0	0	0	0	0	0	0	0	0	0	0	2.2632652267303	0	0	0	0	0
LN_4A01_VL_218_NODE_2656_length_3059_cov_3.756658	0	0	0	2.35191827861033	5.49350671647372	0	3.72863447558467	0	5.94031473308176	0	6.89428468155549	0	6.97444651836106	9.88834344199743	0	0	0	23.7664151071429	0	7.06513714981203	0	2.73301654640342	3.09065399280132	8.98559283603785	2.97805211670237	1.30990010118692	0	2.33970600747901	0	2.33394118087928	3.86458033576262	0	2.55441593142783	0	5.81296430813713	0	6.35711293765861	0	3.51008783835457	6.67187526047575	0	0	17.678160363093	4.60138660291903	0	15.4315572169993	10.2080160982158	0	3.89269781770522
LN_4A01_VL_218_NODE_2657_length_3059_cov_2.445073	0	0	0	0	0	0	0	0	0	0	0	0	0	0	0	0	0	0	0	0	0	0	0	0	0	0	0	0	0	0	0	0	0	0	0	0	0	0	0	0	0	0	0	0	0	0	0	0	0
LN_4A01_VL_218_NODE_2673_length_3041_cov_6.252177	0	0	0	0	0	35.1702444188749	0	0	0	0	0	0	0	0	0	0	0	0	0	0	0	0	0	0	0	0	0	0	0	0	0	0	0	0	0	0	0	0	0	0	0	0	0	0	0	0	0	0	0
LN_4A01_VL_218_NODE_2676_length_3040_cov_2.684087	0	0	0	0	0	0	0	0	0	0	0	0	0	0	0	0	0	0	0	0	0	0	0	0	0	0	0	0	0	0	0	0	0	0	0	0	0	0	0	0	0	0	0	0	0	0	0	0	0
LN_4A01_VL_218_NODE_2677_length_3037_cov_27.923206	0	0	0	0	0	0	0	0	0	0	0	0	0	0	0	0	0	0	0	0	0	0	0	0	0	0	0	0	0	0	0	0	0	0	0	0	0	0	0	0	0	0	0	42.3280196632855	0	0	0	0	0
LN_4A01_VL_218_NODE_2679_length_3034_cov_5.295065	0	0	0	0	0	0	0	0	0	0	0	0	0	0	0	0	0	0	0	0	0	0	0	0	0	0	0	0	0	0	1.06459679615522	0	0	0	0	0	0	0	0	0	0	0	0	5.65414905152895	0	0	0	0	0
LN_4A01_VL_218_NODE_2686_length_3032_cov_3.352704	0	0	0	0	1.2288637866363	0	0	0	0	0	0	0	0	0	0	0	0	6.56027389139021	0	0	0	0	0	4.60254028830685	0	0	0	0	0	0	0	0	0	0	0	0	0	0	0	0	0	0	8.42690465723754	0	0	4.2036233681518	0	0	0
LN_4A01_VL_218_NODE_2689_length_3025_cov_46.753872	0	0	0	0	0	0	0	0	0	0	0	0	0	0	0	0	0	0	0	0	0	0	0	0	0	0	0	0	0	0	0	0	0	0	0	0	0	0	0	0	0	0	0	50.2753418340636	0	0	0	0	0
LN_4A01_VL_218_NODE_2694_length_3020_cov_3.645868	0	0	0	0	0	0	0	0	0	0	0	0	0	0	0	0	0	0	0	0	0	0	0	0	0	1.52193603400565	0	0	0	0	0	0	0	0	0	0	1.13216845797527	0	0	0	0	0	0	0	0	0	1.30843672943967	0	0
LN_4A01_VL_218_NODE_2695_length_3020_cov_3.606071	0	0	0	0	0	0	0	0	0	0	0	0	0	0	0	0	0	0	0	0	0	0	0	0	0	0	0	0	0	0	0	0	0	0	0	0	0	0	0	0	0	0	0	0	0	0	0	0	0
LN_4A01_VL_218_NODE_270_length_19732_cov_5.804289	0	0	0	0	0	0	0	0	0	0	0	0	0	0	0	0	0	0	0	0	0	0	0	0	0	0	0	0	0	0	0	0	0	0	0	0	0	0	0	0	0	0	0	0	0	0	0	0	0
LN_4A01_VL_218_NODE_2706_length_3009_cov_4.520311	0	0	0	0	0	0	0	0	0	0	0	0	0	0	0	0	0	0	0	0	0	0	0	0	0	0	0	0	0	0	0	0	0	0	0	0	0	0	0	0	0	0	0	0	0	0	0	0	0
LN_4A01_VL_218_NODE_2709_length_3003_cov_3.423338	0	0	0	0	0	0	0	0	0	0	0	0	0	0	0	0	0	0	0	0	0	0	0	0	0	0	0	0	0	0	0	0	0	0	0	0	0	0	0	0	0	0	0	0	0	0	0	0	0
LN_4A01_VL_218_NODE_271_length_19695_cov_17621.755346	0	0	0	0	0	0	0	0	0	0	0	0	0	0	0	0	0	0	0	0	0	0	0	0	0	0	0	0	0	0	0	0	0	0	0	0	0	0	0	0	0	0	0	0	0	0	0	0	0
LN_4A01_VL_218_NODE_2710_length_3003_cov_2.787653	0	0	0	0	0	0	0	0	0	0	0	0	0	0	0	0	0	0	0	0	0	0	0	0	0	0	0	0	0	0	0	0	0	0	0	0	0	0	0	0	0	0	0	0	0	0	0.994906285666706	0	0
LN_4A01_VL_218_NODE_2750_length_2963_cov_3.507221	0	0	0	0	0	0	0	0	0	0	0	0	0	0	0	0	0	0	0	0	0	0	0	0	0	0	0	0	0	0	0	0	0	0	0	0	0	0	0	0	0	0	0	9.79784368471285	0	0	0	0	0
LN_4A01_VL_218_NODE_2770_length_2945_cov_570.025260	0	0	0	0	0	0	0	0	0	0	0	0	0	0	0	0	0	0	0	0	0	0	0	0	0	0	0	0	0	0	0	0	0	0	0	0	0	0	0	0	0	0	0	2.68847144662487	0	0	0	0	0
LN_4A01_VL_218_NODE_280_length_19370_cov_9.122651	0	0	0	0	0	0	0	0	0	1.22180168552148	0	0	0	0	0	0	0	0	0	0	0	0	0	0	0	0	0	0	0	0	0	0	0	0	0	0	0	0	0	0	0	0	0	0	0	0	0	0	0
LN_4A01_VL_218_NODE_285_length_19022_cov_5.282596	0	0	0	0	3.38981922212188	0	0	0	0	0	0	0	9.45337790888988	0	0	7.51619674152562	0	0	0	0	0	0	0	0	0	0	0	0	0	3.78457687041967	0	0	0	0	0	0	0	0	8.09892520373159	0	0	4.28579952044607	0	0	0	0	0	0	0
LN_4A01_VL_218_NODE_288_length_18997_cov_16.353183	0	0	0	0	0	0	0	0	0	0	0	0	0	0	0	0	0	0	0	0	0	0	0	0	0	0	0	0	0	0	0	0	0	0	0	0	0	0	0	0	0	0	0	0	0	0	0	0	0
LN_4A01_VL_218_NODE_289_length_18986_cov_8.706619	0	0	0	0	0	0	0	0	0	0	0	0	0	0	0	0	0	0	0	0	0	0	0	2.99349576484949	0	0	0	0	0	0	0	0	0	0	0	0	0	0	0	0	0	0	0	3.08710899748891	0	0	0	0	0
LN_4A01_VL_218_NODE_2944_length_2803_cov_3.794396	0	0	0	0	0	0	0	0	0	0	0	0	0	0	0	0	0	0	0	0	0	0	0	8.8708877573142	0	0	0	0	0	0	1.59021820112672	0	0	0	0	0	0	0	0	0	0	0	0	0	0	0	0	0	0
LN_4A01_VL_218_NODE_2958_length_2793_cov_6.455807	0	0	0	0	0	0	0	0	0	0	0	0	0	0	0	0	0	0	0	0	0	0	0	0	0	0	0	0	0	0	0	0	0	0	0	0	0	0	0	0	0	0	0	0	0	0	0	0	0
LN_4A01_VL_218_NODE_297_length_18613_cov_4.915670	0	0	0	0	0	0	0	0	0	0	0	0	0	0	0	0	0	0	0	0	0	0	0	0	0	0	0	0	0	0	0	0	0	0	0	0	0	0	0	0	0	0	0	0	0	0	0	0	0
LN_4A01_VL_218_NODE_299_length_18375_cov_43.281550	0	0	0	0	0	0	0	0	0	0	0	0	0	0	0	0	0	0	0	0	0	0	0	0	0	0	0	0	0	0	0	0	0	0	0	0	0	0	0	0	0	0	0	50.7908037477724	0	0	0	0	0
LN_4A01_VL_218_NODE_304_length_18108_cov_6.506841	0	0	0	0	0	0	0	0	0	0	0	0	0	0	0	0	0	0	0	0	0	0	0	0	0	0	0	0	0	0	0	0	0	0	0	0	0	0	0	0	0	0	0	0	0	0	0	0	0
LN_4A01_VL_218_NODE_3041_length_2729_cov_3.135378	0	0	0	0	0	0	0	0	0	0	0	0	0	0	0	0	0	0	0	0	0	0	0	0	0	0	0	0	0	0	0	0	0	0	0	0	0	0	0	0	0	0	0	0	0	0	0	0	0
LN_4A01_VL_218_NODE_306_length_18037_cov_4.531865	0	0	0	0	0	0	0	0	0	0	0	0	0	0	0	0	0	0	0	0	0	0	0	0	0	0	0	0	0	0	0	0	0	0	0	0	0	0	0	0	0	0	0	0	0	0	0	0	0
LN_4A01_VL_218_NODE_3130_length_2672_cov_43.811616	0	0	0	0	0	0	0	0	0	0	0	0	0	4.36730910660151	0	0	0	0	0	0	0	0	0	1.9307952989542	0	0	0	0	0	0	0	0	0	0	0	0	0	0	0	0	0	0	0	1.48157717258799	0	0	0	0	0
LN_4A01_VL_218_NODE_3134_length_2669_cov_3.695103	0	0	0	0	0	0	0	0	0	0	0	0	0	0	0	0	0	0	0	0	0	0	0	0	0	0	0	0	0	0	0	0	0	0	0	0	0	0	0	0	0	0	0	0	0	0	0	0	0
LN_4A01_VL_218_NODE_318_length_17406_cov_12.972739	0	0	0	0	0	0	0	0	0	0	0	0	0	0	0	0	0	0	0	0	0	0	0	0	0	0	0	0	0	0	0	0	0	0	0	0	0	0	0	0	0	0	0	30.7482637795555	0	0	0	0	0
LN_4A01_VL_218_NODE_3193_length_2631_cov_4.737189	0	0	0	0	0	0	0	0	0	0	0	0	0	0	0	0	0	0	0	0	0	0	0	0	0	0	0	0	0	0	0	0	0	0	0	0	0	0	0	0	0	0	0	0	0	0	0	0	0
LN_4A01_VL_218_NODE_3194_length_2630_cov_4.530485	0	0	0	0	0	0	0	0	0	0	0	0	0	0	0	0	0	0	0	0	0	0	0	0	0	0	0	0	0	0	0	0	0	0	0	0	0	0	0	0	0	0	0	0	0	0	0	0	0
LN_4A01_VL_218_NODE_3216_length_2611_cov_3.204225	0	0	0	0	0	0	0	0	0	0	0	0	0	0	0	0	0	0	0	0	0	0	0	0	0	0	0	0	0	0	0	0	0	0	0	0	0	0	0	0	0	0	0	0	0	0	0	0	0
LN_4A01_VL_218_NODE_322_length_17151_cov_323.666686	0	0	0	0	0	0	0	0	0	0	0	0	0	0	0	0	0	0	0	0	0	0	0	0	0	0	0	0	0	0	0	0	0	0	0	0	0	0	0	0	0	0	0	0	0	0	0	0	0
LN_4A01_VL_218_NODE_326_length_17007_cov_8.912518	0	0	0	0	0	0	0	0	0	0	0	0	0	0	0	0	0	0	0	0	0	0	0	2.79977760059027	0	0	0	0	0	0	0	0	0	0	0	0	0	0	0	0	0	0	0	3.25882512331226	0	0	0	0	0
LN_4A01_VL_218_NODE_3274_length_2579_cov_3.739303	0	0	0	0	0	0	0	0	0	0	0	0	0	0	0	0	0	0	0	0	0	0	0	0	0	0	0	0	0	0	0	0	0	0	0	0	0	0	0	0	0	0	0	0	0	0	0	0	0
LN_4A01_VL_218_NODE_3275_length_2579_cov_3.515055	0	0	0	0	0	0	0	0	0	0	0	0	0	0	0	0	0	0	0	0	0	0	0	0	0	0	0	0	0	0	0	0	0	0	0	0	0	0	0	0	0	0	0	0	0	0	0	0	0
LN_4A01_VL_218_NODE_34_length_56157_cov_13.054882	0	0	0	0	0	0	0	0	0	0	0	0	0	0	0	0	0	0	0	0	0	0	0	0	0	0	0	0	0	0	0	0	0	0	0	0	0	0	0	0	0	0	0	8.01877888484774	0	0	0	0	0
LN_4A01_VL_218_NODE_369_length_15951_cov_15.263211	0	0	0	0	0	0	0	0	0	0	0	0	0	0	0	0	0	0	0	0	0	0	0	0	0	0	0	0	0	0	0	0	0	0	0	0	0	0	0	0	0	0	0	8.93460418692146	0	0	0	0	0
LN_4A01_VL_218_NODE_372_length_15886_cov_7.684101	0	0	0	0	0	0	0	0	0	0	0	0	0	0	0	0	0	0	0	0	0	0	0	2.77374170598478	0	0	0	0	0	0	0	0	0	0	0	0	0	0	0	0	0	0	0	1.95898047907119	0	0	0	0	0
LN_4A01_VL_218_NODE_3768_length_2283_cov_3.537253	0	0	0	0	0	0	0	0	0	0	0	0	0	0	0	0	0	0	0	0	0	0	0	0	0	0	0	0	0	0	0	0	0	0	0	0	0	0	0	0	0	0	0	0	0	0	0	0	0
LN_4A01_VL_218_NODE_378_length_15715_cov_29.363091	0	0	0	0	0	0	0	0	0	0	0	0	0	0	0	0	0	0	0	0	0	0	0	0	0	0	0	0	0	0	0	0	0	0	0	0	0	0	0	0	0	0	0	48.2478667666146	0	0	0	0	0
LN_4A01_VL_218_NODE_387_length_15448_cov_6.487234	0	0	0	0	0	0	0	0	0	0	0	0	0	0	0	0	0	0	0	0	0	0	0	2.68266640598046	0	0	0	0	0	0	0	0	0	0	0	0	0	0	0	0	0	0	0	1.7938515947751	0	0	0	0	0
LN_4A01_VL_218_NODE_395_length_15290_cov_8.629406	0	0	0	0	0	0	0	0	0	0	0	0	0	0	0	0	0	0	0	0	0	0	0	3.02014649153295	0	0	0	0	0	0	0	0	0	0	0	0	0	0	0	0	0	0	0	2.93434320853006	0	0	0	0	0
LN_4A01_VL_218_NODE_4_length_99496_cov_11.100341	0	0	0	0	0	0	0	0	0	0	0	0	0	0	0	0	0	0	0	0	0	0	0	0	0	0	0	0	0	0	0	0	0	0	0	0	0	0	0	0	0	0	0	4.30708076413164	0	0	0	0	0
LN_4A01_VL_218_NODE_4000_length_2165_cov_11.480569	0	0	0	0	0	0	0	0	0	0	0	0	0	0	0	0	0	0	0	0	0	0	0	0	0	0	0	0	0	0	0	0	0	0	1.15140129623307	0	0	0	0	0	0	0	0	0	0	0	0	0	0
LN_4A01_VL_218_NODE_410_length_14953_cov_19.096389	0	0	0	0	0	0	0	0	0	0	0	0	0	0	0	0	0	0	0	0	0	0	0	0	0	0	0	0	0	0	0	0	0	0	0	0	0	0	0	0	0	0	0	10.9796805700391	0	0	0	0	0
LN_4A01_VL_218_NODE_4103_length_2118_cov_2.212312	0	0	0	0	0	0	0	0	0	0	0	0	0	0	0	0	0	0	0	0	0	0	0	0	0	0	0	0	0	0	0	0	0	0	0	0	0	0	0	0	0	0	0	12.149212622053	0	0	0	0	0
LN_4A01_VL_218_NODE_411_length_14922_cov_6.359050	0	0	0	0	2.86891857469557	0	0	0	0	0	0	0	0	0	0	0	0	0	0	0	0	0	0	0	0	0	0	0	0	2.75112417342051	0	0	0	0	0	2.01657687767514	0	0	0	0	0	0	0	0	0	0	0	0	0
LN_4A01_VL_218_NODE_412_length_14888_cov_6.776377	0	0	0	0	0	0	0	0	0	0	0	0	0	0	0	0	0	0	0	0	0	0	0	0	0	0	0	0	0	0	0	0	0	0	0	0	0	0	0	0	0	0	0	0	0	0	0	0	0
LN_4A01_VL_218_NODE_420_length_14504_cov_5.167416	0	0	0	0	0	0	0	0	0	0	0	0	0	0	0	0	0	0	0	0	0	0	0	0	0	0	0	0	0	0	0	0	0	0	0	0	0	0	0	0	0	0	0	9.51511772129848	0	0	0	0	0
LN_4A01_VL_218_NODE_4206_length_2080_cov_4.294815	0	0	0	0	0	0	0	10.7725833393783	0	0	2.89094000719286	0	0	2.80515623385559	0	0	0	0	0	0	0	0	0	1.21983410438342	0	0	0	0	0	0	0	0	0	0	0	0	2.26025457776072	0	0	0	0	0	0	0	0	0	0	0	0
LN_4A01_VL_218_NODE_4228_length_2070_cov_13.470968	0	0	0	0	0	0	0	0	0	0	0	0	0	0	0	0	0	0	0	0	0	0	0	0	0	0	0	0	0	0	0	0	0	0	0	0	0	0	0	0	0	0	0	0	0	0	0	0	0
LN_4A01_VL_218_NODE_423_length_14427_cov_6.432995	0	0	0	0	5.73969362459208	0	0	0	0	0	0	0	0	0	0	0	0	0	0	0	0	0	0	0	0	0	0	0	0	4.23390947196112	0	0	0	0	0	2.5223228551936	0	0	0	0	0	0	0	0	0	0	0	0	0
LN_4A01_VL_218_NODE_426_length_14403_cov_22.235294	0	0	0	0	0	0	0	0	0	0	0	0	0	0	0	0	0	0	0	0	0	0	0	0	0	0	0	0	0	0	0	0	0	0	0	0	0	0	0	0	0	0	0	37.9761602452451	0	0	0	0	0
LN_4A01_VL_218_NODE_427_length_14373_cov_5.539531	0	0	0	0	0	0	0	0	0	0	0	0	0	0	0	0	0	0	0	0	0	0	0	0	0	0	0	0	0	0	0	0	0	0	0	0	0	0	0	0	0	0	0	1.49191959075513	0	0	0	0	0
LN_4A01_VL_218_NODE_429_length_14333_cov_6.865457	0	2.70590785818446	0	0	0	0	0	3.71480451400158	5.77487374824092	0	11.5219354265583	0	0	0	0	0	0	3.76523772783428	2.15071811867894	0	0	7.62813886631654	0	9.49427473620802	0	0	8.95841660508326	0	0	0	2.2039537937523	0	0	0	4.57407479989276	0	22.4486250734266	0	0	0	0	0	0	0	0	4.9237197113352	0	0	3.80557003049393
LN_4A01_VL_218_NODE_4338_length_2027_cov_2.257606	0	0	0	0	0	0	0	0	0	0	0	0	0	0	0	0	0	0	0	0	0	0	0	0	0	0	0	0	0	0	0	0	0	0	0	0	0	0	0	0	0	0	0	0	0	0	0	0	0
LN_4A01_VL_218_NODE_4386_length_2006_cov_26.585341	0	0	0	0	0	0	0	0	0	0	0	0	0	0	0	0	0	0	0	0	0	0	0	0	0	0	0	0	0	0	0	0	0	0	0	0	0	0	0	0	0	0	0	16.500374373431	0	0	0	0	0
LN_4A01_VL_218_NODE_440_length_13990_cov_6.919196	0	0	0	0	0	0	0	0	0	0	0	0	0	0	0	0	0	0	0	0	0	0	0	0	0	0	0	0	0	0	0	0	0	0	0	0	0	0	0	0	0	0	0	16.1058064219737	0	0	0	0	0
LN_4A01_VL_218_NODE_443_length_13890_cov_9.387857	0	0	0	0	0	0	0	0	0	0	0	0	0	0	0	0	0	0	0	0	0	0	0	0	0	0	0	0	0	0	0	0	0	0	0	0	0	0	0	0	0	0	0	27.2658554566719	0	0	0	0	0
LN_4A01_VL_218_NODE_4438_length_1989_cov_2.940538	0	0	0	0	0	0	0	0	0	0	0	0	0	0	0	0	0	0	0	0	0	0	0	0	0	0	0	0	0	0	0	0	0	0	0	0	0	0	0	0	0	0	0	0	0	0	0	0	0
LN_4A01_VL_218_NODE_446_length_13835_cov_7.893977	0	0	0	0	0	0	0	0	0	0	0	0	0	0	0	0	0	0	0	0	0	0	0	0	0	0	0	0	0	0	0	0	0	0	0	0	0	0	0	0	0	0	0	0	0	0	0	0	0
LN_4A01_VL_218_NODE_448_length_13812_cov_12.551719	0	0	0	0	0	0	0	0	0	0	0	0	0	0	0	0	0	0	0	0	0	0	0	0	0	0	0	0	0	0	0	0	0	0	0	0	0	0	0	0	0	0	0	19.4980170794013	0	0	0	0	0
LN_4A01_VL_218_NODE_457_length_13671_cov_5.341730	0	0	0	0	0	0	0	0	0	0	0	0	0	0	0	0	0	0	0	0	0	0	0	2.41272139437698	0	0	0	0	0	0	0	0	0	0	0	0	0	0	0	0	0	0	0	2.19594063265986	0	0	0	0	0
LN_4A01_VL_218_NODE_4592_length_1941_cov_2.817073	0	0	0	0	1.25360670425092	0	0	0	15.2298641042057	5.27617355473294	0	0	0	0	0	0	0	0	0	0	0	0	0	0	0	0	0	0	0	0	0	0	0	4.84748899396145	6.29296272596009	0	0.844071152015306	0	0	0	0	0	0	7.25174735617172	0	1.54026710803575	0	0	0
LN_4A01_VL_218_NODE_4668_length_1915_cov_2.244624	0	0	0	0	0	0	0	0	0	0	0	0	0	0	0	0	0	0	0	0	0	0	0	0	0	0	0	0	0	0	0	0	0	0	0	0	0	0	0	0	0	0	0	4.99584212138809	1.56965401589862	0	0	0	0
LN_4A01_VL_218_NODE_469_length_13547_cov_12.423807	0	0	0	0	0	0	0	0	0	0	0	0	0	0	0	0	0	0	0	0	0	0	0	3.16524754095269	0	0	0	0	0	0	0	0	0	0	0	0	0	0	0	0	0	0	0	2.93848630337621	0	0	0	0	0
LN_4A01_VL_218_NODE_47_length_47330_cov_36.227478	0	0	0	0	0	0	0	0	0	0	0	0	0	0	0	0	0	0	0	0	9.78327126992727	0	0	0	0	0	0	0	0	0	0	0	0	0	0	0	0	0	0	0	0	0	0	0	0	0	0	6.50301013769337	0
LN_4A01_VL_218_NODE_470_length_13540_cov_10.296626	0	0	0	0	0	0	0	0	0	0	0	0	0	0	0	0	0	0	0	0	0	0	0	2.9794943500863	0	0	0	0	0	0	0	0	0	0	0	0	0	0	0	0	0	0	0	2.6395076659187	0	0	0	0	0
LN_4A01_VL_218_NODE_4765_length_1880_cov_3.020822	11.5751847023285	0	0	0	0	0	0	0	0	0	0	0	10.8851183161564	0	0	0	0	63.8501946912591	0	0	102.526610564001	0	0	0	0	55.6664917969858	0	0	0	0	16.3561027601982	0	0	0	0	0	0	0	0	0	0	0	0	0	6.54085758317522	0	0	453.168679933616	0
LN_4A01_VL_218_NODE_4811_length_1866_cov_9.149641	0	0	0	0	0	0	0	0	0	0	0	0	0	0	0	0	0	0	0	0	0	0	0	0	0	0	0	0	0	0	0	0	0	0	0	0	0	0	0	0	0	0	0	0	0	0	0	0	0
LN_4A01_VL_218_NODE_484_length_13227_cov_8.914136	0	0	0	0	0	0	0	0	0	0	0	0	0	0	0	0	0	0	0	0	0	0	0	0	0	0	0	0	0	0	0	0	0	0	0	0	0	0	0	0	0	0	0	0	0	0	0	0	0
LN_4A01_VL_218_NODE_4867_length_1849_cov_3.037904	0	0	0	0	0	0	0	0	0	0	0	0	0	0	0	0	0	0	0	0	0	0	0	0	0	0	0	0	0	0	0	0	0	0	0	0	0	0	0	0	0	0	0	0	0	0	0	0	0
LN_4A01_VL_218_NODE_4871_length_1847_cov_3.519531	0	0	0	0	0	0	0	0	0	0	0	0	0	0	0	0	0	0	0	0	0	0	0	0	0	0	0	0	0	0	0	0	0	0	0	0	0	0	0	0	0	0	0	1.25028963346354	0	0	0	0	0
LN_4A01_VL_218_NODE_488_length_13169_cov_15.915053	0	0	0	0	0	0	0	0	0	0	0	0	0	0	0	0	0	0	0	0	0	0	0	0	0	0	0	0	0	0	0	0	0	0	0	0	0	0	0	0	0	0	0	13.9033568978984	0	0	0	0	0
LN_4A01_VL_218_NODE_497_length_13011_cov_8.388777	0	0	0	0	0	0	0	0	0	0	0	0	0	0	0	0	0	0	0	0	0	0	0	0	0	0	0	0	0	0	0	0	0	0	0	0	0	0	0	0	0	0	0	0	0	0	0	0	0
LN_4A01_VL_218_NODE_4974_length_1816_cov_3.373083	0	0	0	0	0	0	0	0	0	0	0	0	0	0	0	0	0	0	0	0	0	0	0	0	0	0	0	0	0	0	0	0	0	0	0	0	0	0	0	0	0	0	0	0	0	0	0	0	0
LN_4A01_VL_218_NODE_504_length_12870_cov_5.941709	0	0	0	0	0	0	0	0	0	0	0	0	0	0	0	0	0	0	0	0	0	0	0	0	0	0	0	0	0	0	0	0	0	0	0	0	0	0	0	0	0	0	0	0	0	0	0	0	0
LN_4A01_VL_218_NODE_505_length_12827_cov_19.552302	0	0	0	0	0	0	0	0	0	0	0	0	0	0	0	0	0	0	0	0	0	0	0	0	0	0	0	0	0	0	0	0	0	0	0	0	0	0	0	0	0	0	0	39.7701756228498	0	0	0	0	0
LN_4A01_VL_218_NODE_5070_length_1790_cov_4.063401	0	0	0	0	0	0	0	0	0	0	0	0	0	0	0	0	0	0	0	0	0	0	0	0	0	0	0	0	0	0	0	0	0	0	0	0	0	0	0	0	0	0	0	5.40614726960972	0	0	0	0	0
LN_4A01_VL_218_NODE_508_length_12772_cov_15.603916	0	0	0	0	0	0	0	0	0	0	0	0	0	0	0	0	0	0	0	0	0	0	0	0	0	0	0	0	0	0	0	0	0	0	0	0	0	0	0	0	0	0	0	7.68005226493363	0	0	0	0	0
LN_4A01_VL_218_NODE_510_length_12750_cov_6.864356	0	0	0	0	0	0	0	0	0	0	0	0	0	0	0	0	0	0	0	0	0	0	0	2.4012713391805	0	0	0	0	0	0	0	0	0	0	0	0	0	0	0	0	0	0	0	2.18206944205718	0	0	0	0	0
LN_4A01_VL_218_NODE_516_length_12529_cov_30.215649	0	0	0	0	0	0	0	0	0	0	0	0	0	0	0	0	0	0	0	0	0	0	0	0	0	0	0	0	0	0	0	0	0	0	0	0	0	0	0	0	0	0	0	38.2848970009281	0	0	0	0	0
LN_4A01_VL_218_NODE_517_length_12501_cov_4.546923	0	0	0	0	0	0	0	0	0	0	0	0	0	0	0	0	0	0	0	0	0	0	0	0	0	0	0	0	0	0	0	0	0	0	0	0	0	0	0	0	0	0	0	0	0	0	0	0	0
LN_4A01_VL_218_NODE_519_length_12465_cov_8.714666	0	0	0	0	0	0	0	0	0	0	0	0	0	0	0	0	0	0	0	0	0	0	0	0	0	0	0	0	0	0	0	0	0	0	0	0	0	0	0	0	0	0	0	0	0	0	0	0	0
LN_4A01_VL_218_NODE_5219_length_1749_cov_2.770956	0	0	0	0	0	0	0	0	0	0	0	0	0	0	0	0	0	0	0	0	0	0	0	0	0	0	0	0	0	0	0	0	0	0	0	0	0	0	0	0	0	0	0	0	0	0	0	0	0
LN_4A01_VL_218_NODE_525_length_12403_cov_4.055718	0	0	0	0	0	0	0	0	0	0	0	0	0	0	0	0	0	0	0	0	0	0	0	0	0	0	0	0	0	0	0	0	0	0	0	0	0	0	0	0	0	0	0	0	0	0	0	0	0
LN_4A01_VL_218_NODE_532_length_12330_cov_25.065743	0	0	0	0	0	0	0	0	0	0	0	0	0	0	0	0	0	0	0	0	0	0	0	0	0	0	0	0	0	0	0	0	0	0	0	0	0	0	0	0	0	0	0	0	0	0	0	0	0
LN_4A01_VL_218_NODE_5324_length_1725_cov_3.083234	0	0	0	0	0	0	0	0	0	0	0	0	0	0	1.10200724558744	0	0	0	0	0	0	0	0	0	0	0	0	0	0	0	0	0	0	0	0	0	0	0	0	0	0	0	0	0	0	0	0	0	0
LN_4A01_VL_218_NODE_539_length_12225_cov_43.019885	0	0	0	0	0	0	0	0	0	0	0	0	0	0	0	0	0	0	0	0	0	0	0	0	0	0	0	0	0	0	0	0	0	0	0	0	0	0	0	0	0	0	0	48.3040615352942	0	0	0	0	0
LN_4A01_VL_218_NODE_544_length_12142_cov_8.182676	0	0	0	0	0	0	0	0	0	0	0	0	0	0	0	0	0	0	0	0	0	0	0	0	0	0	0	0	0	0	0	0	0	0	0	0	0	0	0	0	0	0	0	26.0378938117026	0	0	0	0	0
LN_4A01_VL_218_NODE_550_length_12044_cov_46.524231	0	0	0	0	0	0	0	0	0	0	0	0	0	0	0	0	0	0	0	0	0	0	0	0	0	0	0	0	0	0	0	0	0	0	0	0	0	0	0	0	0	0	0	39.1418156977656	0	0	0	0	0
LN_4A01_VL_218_NODE_551_length_12017_cov_6.159589	0	0	0	0	0	0	0	0	0	0	0	0	0	0	0	0	0	0	0	0	0	0	0	0	0	0	0	0	0	0	0	0	0	0	0	0	0	0	0	0	0	0	0	0	0	0	0	0	0
LN_4A01_VL_218_NODE_552_length_11991_cov_34.275134	0	0	0	0	0	188.966006471241	0	0	0	0	0	0	0	0	0	0	0	0	0	0	0	0	0	2.03838066557408	0	0	0	0	0	0	0	164.075294392744	0	0	0	0	0	0	0	0	0	0	0	47.2566542480108	0	0	0	0	0
LN_4A01_VL_218_NODE_560_length_11822_cov_13.644769	0	0	0	0	0	0	0	0	0	0	0	0	0	0	0	0	0	0	0	0	0	0	0	17.7062707081877	0	0	0	0	0	0	0	0	0	0	0	0	0	0	0	0	0	0	0	28.5007334832311	0	0	0	0	0
LN_4A01_VL_218_NODE_565_length_11761_cov_13.621903	0	0	0	0	0	0	0	0	0	0	0	0	0	0	0	0	0	0	0	0	0	0	0	0	0	0	0	0	0	0	0	0	0	0	0	0	0	0	0	0	0	0	0	14.8104808287412	0	0	0	0	0
LN_4A01_VL_218_NODE_5659_length_1645_cov_4.138994	0	0	0	0	0	0	0	0	0	0	0	0	0	0	0	0	0	0	0	0	0	0	0	0	0	0	0	0	0	0	0	0	0	0	0	0	0	0	0	0	0	0	0	0	0	0	0	0	0
LN_4A01_VL_218_NODE_567_length_11695_cov_8.970704	0	0	0	0	0	0	0	0	0	0	0	0	0	0	0	0	0	0	0	0	0	0	0	3.60863677817199	0	0	0	0	0	0	0	0	0	0	0	0	0	0	0	0	0	0	0	3.02770722070198	0	0	0	0	0
LN_4A01_VL_218_NODE_576_length_11500_cov_5.021057	0	0	0	0	0	0	0	0	0	0	0	0	0	0	0	0	0	0	0	0	0	0	0	0	0	0	0	0	0	0	0	0	0	0	0	0	0	0	0	0	0	0	0	0	0	0	0	0	0
LN_4A01_VL_218_NODE_578_length_11473_cov_40.696094	0	0	0	0	0	0	0	0	0	0	0	0	0	0	0	0	0	0	0	0	0	0	0	0	0	0	0	0	0	0	0	0	0	0	0	0	0	0	0	0	0	0	0	50.1666332301487	0	0	0	0	0
LN_4A01_VL_218_NODE_58_length_44128_cov_70.461008	0	0	0	0	0	0	0	0	0	0	0	0	0	0	0	0	0	0	0	0	0	0	0	0	0	0	0	0	0	0	0	0	0	0	0	0	0	0	0	0	0	0	0	0	0	0	0	0	0
LN_4A01_VL_218_NODE_581_length_11438_cov_8.278485	0	0	0	0	0	0	0	0	0	0	0	0	0	0	0	0	0	0	0	0	0	0	0	3.82281518473439	0	0	0	0	0	0	0	0	0	0	0	0	0	0	0	0	0	0	0	2.71117310197427	0	0	0	0	0
LN_4A01_VL_218_NODE_587_length_11330_cov_6.034058	0	1.82457944280647	0	0	0	0	0	3.42012474060664	4.36641492724775	0	10.8837824797191	0	0	0	0	0	0	3.30702761865864	2.10210526249155	0	0	6.50163382274228	0	7.6214689343836	0	0	6.66211203170669	0	0	0	1.86444067821346	0	0	0	2.95555126200904	0	17.5723020317068	0	0	0	0	0	0	0	0	3.71502595422749	0	0	3.63440524252319
LN_4A01_VL_218_NODE_588_length_11330_cov_5.860576	0	0	0	0	0	0	0	0	0	0	0	0	0	0	0	0	0	0	0	0	0	0	0	0	0	0	0	0	0	0	0	0	0	0	0	0	0	0	0	0	0	0	0	0	0	0	0	0	0
LN_4A01_VL_218_NODE_5890_length_1600_cov_4.510680	0	0	0	0	0	0	0	0	0	0	0	0	0	0	0	0	0	0	0	0	0	0	0	0	0	0	0	0	0	0	0	0	0	0	0	0	0	0	0	0	0	0	0	0	0	0	0	0	0
LN_4A01_VL_218_NODE_594_length_11164_cov_9.064092	0	0	0	0	1.53249671912504	0	0	0	0	0	0	0	0	0	0	0	0	0	0	0	0	0	0	0	0	0	0	0	0	0	0	0	0	0	0	0	0	0	0	0	0	0	0	0	0	0	0	0	0
LN_4A01_VL_218_NODE_597_length_11134_cov_34.290098	0	0	0	0	0	0	0	0	0	0	0	0	0	0	0	0	0	0	0	0	0	0	0	0	0	0	0	0	0	0	0	0	0	0	0	0	0	0	0	0	0	0	0	54.9335921229087	0	0	0	0	0
LN_4A01_VL_218_NODE_5977_length_1581_cov_2.759502	0	0	0	0	0	0	0	0	0	0	0	0	0	0	0	0	0	0	0	0	0	0	0	0	0	0	0	0	0	0	0	0	0	0	0	0	0	0	0	0	0	0	0	0	0	0	0	0	0
LN_4A01_VL_218_NODE_6_length_91438_cov_53.091855	0	0	0	0	0	0	0	0	0	0	0	0	0	0	0	0	0	0	0	0	0	0	0	0	0	0	0	0	0	0	0	0	0	0	0	0	0	0	0	0	0	0	0	37.9669835956687	0	0	0	0	0
LN_4A01_VL_218_NODE_601_length_11026_cov_6.740862	0	0	0	0	0	0	0	0	0	0	0	0	0	0	0	0	0	0	0	0	0	0	0	2.53894245173801	0	0	0	0	0	0	0	0	0	0	0	0	0	0	0	0	0	0	0	2.13429288324363	0	0	0	0	0
LN_4A01_VL_218_NODE_603_length_10990_cov_5.906996	0	0	0	0	0	0	0	0	0	0	0	0	0	0	0	0	0	0	0	0	0	0	0	0	0	0	0	0	0	0	0	0	0	0	0	0	0	0	0	0	0	0	0	0	0	0	0	0	0
LN_4A01_VL_218_NODE_6039_length_1567_cov_5.362434	0	0	0	0	0	0	0	0	0	0	0	0	0	0	0	0	0	0	0	0	0	0	0	0	0	0	0	0	0	0	0	0	0	0	0	0	0	0	0	0	0	0	0	0	0	0	0	0	0
LN_4A01_VL_218_NODE_605_length_10953_cov_11.021564	0	0	0	0	0	0	0	0	0	0	0	0	0	0	0	0	0	0	0	0	0	0	0	9.72154954755457	0	0	0	0	0	0	0	0	0	0	0	0	0	0	0	0	0	0	0	25.8524898766305	0	0	0	0	0
LN_4A01_VL_218_NODE_609_length_10923_cov_7.888388	0	0	0	0	0	0	0	0	0	0	0	0	0	0	0	0	0	0	0	0	0	0	0	0	0	0	0	0	0	0	0	0	0	0	0	0	0	0	0	0	0	0	0	0	0	0	0	0	0
LN_4A01_VL_218_NODE_61_length_42579_cov_914.636252	0	0	0	0	0	0	0	0	0	0	0	0	0	0	0	0	0	0	0	0	0	0	0	0	0	0	0	0	0	0	0	0	0	0	0	0	0	0	0	0	0	0	0	0	0	0	0	0	0
LN_4A01_VL_218_NODE_612_length_10887_cov_13.992984	0	0	0	0	0	0	0	0	0	0	0	0	0	0	0	0	0	0	0	0	0	0	0	19.4988208939254	0	0	0	0	0	0	0	0	0	0	0	0	0	0	0	0	0	0	0	44.453030823938	0	0	0	0	0
LN_4A01_VL_218_NODE_615_length_10839_cov_33.243045	0	0	0	0	0	0	0	0	0	0	0	0	0	0	0	0	0	0	0	0	0	0	0	0	0	0	0	0	0	0	0	0	0	0	0	0	0	0	0	0	0	0	0	2.46533129299723	0	0	0	0	0
LN_4A01_VL_218_NODE_6184_length_1540_cov_2.981145	0	0	0	0	0	0	0	0	0	0	0	0	0	0	0	0	0	0	0	0	0	0	0	0	0	0	0	0	0	0	0	0	0	0	0	0	0	0	0	0	0	0	0	0	0	0	0	0	0
LN_4A01_VL_218_NODE_62_length_42347_cov_1120.720491	0	0	0	0	17.3133592772761	9.27728220231737	0	21.1441549330835	0	0	0	0	2.55160793330607	23.0968937314226	0	0	0	0	0	0	0	0	0	5.50027164208535	0	0	0	0	0	8.58667743325637	0	9.23665822862286	0	0	0	0	0	0	0	17.3684591816706	0	0	13.6985556345873	8.21881673325668	0	0	0	0	0
LN_4A01_VL_218_NODE_629_length_10611_cov_20.679329	0	0	0	0	0	0	0	0	0	0	0	0	0	0	0	0	0	0	0	0	0	0	0	0	0	0	0	0	0	0	0	0	0	0	0	0	0	0	0	0	0	0	0	9.23378207309293	0	0	0	0	0
LN_4A01_VL_218_NODE_6306_length_1518_cov_3.177717	0	0	0	0	0	0	0	0	0	0	0	0	0	0	0	0	0	0	0	0	0	0	0	0	0	0	0	0	0	0	0	0	0	0	0	0	0	0	0	0	0	0	0	0	0	0	0	0	1.31583079703076
LN_4A01_VL_218_NODE_632_length_10588_cov_9.430647	0	0	0	0	0	0	0	0	0	0	0	0	0	0	0	0	0	0	0	0	0	0	0	0	0	1.71413697823213	0	0	0	0	0	0	0	0	0	0	0	0	0	0	0	0	0	0	0	0	0	0	0
LN_4A01_VL_218_NODE_633_length_10575_cov_5.296103	0	0	0	0	1.61066234427019	0	0	0	0	0	0	0	4.19278631437134	0	0	0	0	0	0	0	0	0	0	0	0	0	0	0	0	0	0	0	0	0	0	0	0	0	3.74356261712513	0	0	0	0	0	0	0	0	0	0
LN_4A01_VL_218_NODE_6335_length_1513_cov_1.755830	0	0	0	0	0	0	0	0	0	0	0	0	0	0	0	0	0	0	0	0	0	0	0	0	0	0	0	0	0	0	0	0	0	0	0	0	0	0	0	0	0	0	0	0	0	0	0	0	0
LN_4A01_VL_218_NODE_634_length_10569_cov_291.631444	0	0	0	0	0	0	0	0	0	0	0	0	0	0	0	0	0	0	0	0	0	0	0	0	0	0	0	0	0	0	0	0	0	0	0	0	0	0	0	0	0	0	0	0	0	0	0	0	0
LN_4A01_VL_218_NODE_643_length_10461_cov_6.326927	0	0	0	0	0	0	0	0	0	0	0	0	0	0	0	0	0	0	0	0	0	0	0	0	0	0	0	0	0	0	0	0	0	0	0	0	0	0	0	0	0	0	0	0	0	0	0	0	0
LN_4A01_VL_218_NODE_650_length_10336_cov_16.539442	0	0	0	0	0	0	0	0	0	0	0	0	0	0	0	0	0	0	0	0	0	0	0	0	0	0	0	0	0	0	0	0	0	0	0	0	0	0	0	0	0	0	0	25.5232502315723	0	0	0	0	0
LN_4A01_VL_218_NODE_651_length_10320_cov_27.555967	0	0	0	0	0	0	0	0	0	0	0	0	0	0	0	0	0	0	0	0	0	0	0	0	0	0	0	0	0	0	0	0	0	0	0	0	0	0	0	0	0	0	0	40.7151061528254	0	0	0	0	0
LN_4A01_VL_218_NODE_659_length_10105_cov_7.127761	0	0	0	0	0	0	0	0	0	0	0	0	0	0	0	0	0	0	0	0	0	0	0	1.64044851616373	0	0	0	0	0	0	0	0	0	0	0	0	0	0	0	0	0	0	0	1.76293754806512	0	0	0	0	0
LN_4A01_VL_218_NODE_6609_length_1466_cov_94.135365	0	0	0	0	0	1585.04984934621	0	0	0	0	0	0	0	0	0	0	0	0	0	0	0	0	5.86277475132037	84.3444001379221	0	0	0	0	0	0	0	1707.17368792353	0	0	0	0	0	0	0	0	0	0	0	136.819845198631	0	0	0	0	0
LN_4A01_VL_218_NODE_665_length_10042_cov_13.508361	0	0	0	0	0	0	0	0	0	0	0	0	0	0	0	0	0	0	0	0	0	0	0	21.3754000876461	0	0	0	0	0	0	0	0	0	0	0	0	0	0	0	0	0	0	0	32.3699809423713	0	0	0	0	0
LN_4A01_VL_218_NODE_674_length_9981_cov_7.145779	0	0	0	0	0	0	0	0	0	0	0	0	0	0	0	0	0	0	0	0	0	0	0	2.98271294748478	0	0	0	0	0	0	0	0	0	0	0	0	0	0	0	0	0	0	0	2.12638296539797	0	0	0	0	0
LN_4A01_VL_218_NODE_675_length_9958_cov_18.274058	0	0	0	0	0	0	0	0	0	0	0	0	0	0	0	0	0	0	0	0	0	0	0	0	0	0	0	0	0	0	0	0	0	0	0	0	0	0	0	0	0	0	0	0	0	0	0	0	0
LN_4A01_VL_218_NODE_6764_length_1442_cov_5.167988	0	0	0	0	0	0	0	0	0	0	0	0	0	0	0	0	0	0	0	0	0	0	0	1.17302586089576	0	0	0	0	0	0	0	0	0	0	0	0	0	0	0	0	0	0	0	0	0	0	0	0	0
LN_4A01_VL_218_NODE_685_length_9794_cov_32.017353	0	0	0	0	0	0	0	0	0	0	0	0	0	0	0	0	0	0	0	0	0	0	0	0	0	0	0	0	0	0	0	0	0	0	0	0	0	0	0	0	0	0	0	50.5816423723816	0	0	0	0	0
LN_4A01_VL_218_NODE_687_length_9783_cov_6.483861	0	0	0	0	0	0	0	0	0	0	0	0	0	0	0	0	0	0	0	0	0	0	0	0	0	0	0	0	0	0	0	0	0	0	0	0	0	0	0	0	0	0	0	0	0	0	0	0	0
LN_4A01_VL_218_NODE_688_length_9779_cov_11.331859	0	0	0	0	0	46.3610214330408	0	0	0	0	0	0	0	0	0	0	0	0	0	0	0	0	0	0	0	0	0	0	0	0	0	56.5338285071479	0	0	0	0	0	0	0	0	0	0	0	0	0	0	0	0	0
LN_4A01_VL_218_NODE_69_length_41343_cov_666.245471	0	0	0	0	0	0	0	0	0	0	0	0	0	27.5982831851279	0	0	0	0	0	0	0	9.56041634180486	1.87794655270386	0	0	0	0	0	0	0	0	0	0	0	0	0	0	0	0	9.01802091003333	0	0	0	8.16572253923558	0	0	0	0	10.8315482415631
LN_4A01_VL_218_NODE_702_length_9583_cov_6.968829	0	0	0	0	0	0	0	0	0	0	0	0	0	0	0	0	0	0	0	0	0	0	0	3.04481183103949	0	0	0	0	0	0	0	0	0	0	0	0	0	0	0	0	0	0	0	2.12289479040922	0	0	0	0	0
LN_4A01_VL_218_NODE_703_length_9556_cov_10.192717	0	0	0	0	0	0	0	0	0	0	0	0	0	0	0	0	0	0	0	0	0	0	0	0	0	0	0	0	0	0	0	0	0	0	0	0	0	0	0	0	0	0	0	20.6214925341786	0	0	0	0	0
LN_4A01_VL_218_NODE_71_length_40697_cov_2050.340780	0	0	0	0	0	0	0	0	0	0	0	0	0	0	0	0	0	0	0	0	0	0	0	0	0	0	0	0	0	0	0	0	0	0	0	0	0	0	0	0	0	0	0	0	0	0	0	0	0
LN_4A01_VL_218_NODE_712_length_9459_cov_6.210868	0	0	0	0	0	0	0	0	0	0	0	0	0	0	0	0	0	0	0	0	0	0	0	0	0	0	0	0	0	0	0	0	0	0	0	0	0	0	0	0	0	0	0	0	0	0	1.28381111881157	0	0
LN_4A01_VL_218_NODE_716_length_9409_cov_11.641544	0	0	0	0	0	0	0	0	0	0	0	0	0	0	0	0	0	0	0	0	0	0	0	0	0	0	0	0	0	0	0	0	0	0	0	0	0	0	0	0	0	0	0	0	0	0	0	0	0
LN_4A01_VL_218_NODE_72_length_40617_cov_15.810216	0	0	0	0	0	0	0	0	0	0	0	0	0	0	0	0	0	0	0	0	0	0	0	0	0	0	0	0	0	0	0	0	0	0	0	0	0	0	0	0	0	0	0	9.80615681657094	0	0	0	0	0
LN_4A01_VL_218_NODE_7224_length_1375_cov_2.872727	0	0	0	0	2.10144371118499	0	0	0	3.35131937966193	0	2.34505130912846	0	4.32765916084763	4.24343633921427	0	0	0	8.91509321988027	0	2.61966721712424	0	0	0	3.81357105700088	0	0	0	0	0	0	0	0	0	0	0	0	3.21192760714074	0	0	4.59577243122968	0.740217859069737	0	9.20084110120357	0	0	5.77905271055381	1.05139128769165	0	0
LN_4A01_VL_218_NODE_7239_length_1372_cov_4.035687	0	0	0	0	0	0	0	0	0	0	0	0	0	0	0	0	0	0	0	0	0	0	0	0	0	0	0	0	0	0	0	0	0	0	0	0	0	0	0	0	0	0	0	0	0	0	0	0	0
LN_4A01_VL_218_NODE_733_length_9192_cov_10.488125	0	0	0	0	0	0	0	0	0	0	0	0	0	0	0	0	0	0	0	0	0	0	0	0	0	0	0	0	0	0	0	0	0	0	0	0	0	0	0	0	0	0	0	27.9460900276882	0	0	0	0	0
LN_4A01_VL_218_NODE_742_length_9105_cov_6.074254	0	0	0	0	0	0	0	0	0	0	0	0	0	0	0	0	0	0	0	0	0	0	0	1.95995164463407	0	0	0	0	0	0	0	0	0	0	0	0	0	0	0	0	0	0	0	1.93240549400457	0	0	0	0	0
LN_4A01_VL_218_NODE_747_length_9081_cov_10.408597	0	0	0	0	0	0	0	0	0	0	0	0	0	0	0	0	0	0	0	0	0	0	0	0	0	0	0	0	0	0	0	0	0	0	0	0	0	0	0	0	0	0	0	0	0	0	0	0	0
LN_4A01_VL_218_NODE_754_length_8995_cov_4.140157	0	0	0	0	0	0	0	0	0	0	0	0	0	0	0	0	0	0	0	0	0	0	0	0	0	0	0	0	0	0	0	0	0	0	0	0	0	0	0	0	0	0	0	0	0	0	0	0	0
LN_4A01_VL_218_NODE_755_length_8983_cov_13.567652	0	0	0	0	0	72.9250104448977	0	0	0	0	0	0	0	0	0	0	0	0	0	0	0	0	0	0	0	0	0	0	0	0	0	58.65338674991	0	0	0	0	0	0	0	0	0	0	0	0	0	0	0	0	0
LN_4A01_VL_218_NODE_756_length_8983_cov_5.588262	0	0	0	0	0	0	0	0	0	0	0	0	0	0	0	0	0	0	0	0	0	0	0	0	0	0	0	0	0	0	0	0	0	0	0	0	0	0	0	0	0	0	0	0	0	0	0	0	0
LN_4A01_VL_218_NODE_757_length_8968_cov_5.339728	0	0	0	0	0	0	0	0	0	0	0	0	0	0	0	0	0	0	0	0	0	0	0	0	0	0	0	0	0	0	0	0	0	0	0	0	0	0	0	0	0	0	0	0	0	0	0	0	0
LN_4A01_VL_218_NODE_758_length_8949_cov_4.535192	0	0	0	0	0	0	0	0	0	0	0	0	0	0	0	0	0	0	0	0	0	0	0	0	0	0	0	0	0	0	0	0	0	0	0	0	0	0	0	0	0	0	0	0	0	0	0	0	0
LN_4A01_VL_218_NODE_7626_length_1323_cov_4.523659	0	0	0	0	0	0	0	0	0	0	0	0	0	0	0	0	0	0	0	0	0	0	0	0	0	0	0	0	0	0	0	0	0	0	0	0	0	0	0	0	0	0	0	0	0	0	0	0	0
LN_4A01_VL_218_NODE_763_length_8895_cov_27.837557	0	0	0	0	0	0	0	0	0	0	0	0	0	0	0	0	0	0	0	0	0	0	0	0	0	0	0	0	0	0	0	0	0	0	0	0	0	0	0	0	0	0	0	49.7597469731726	0	0	0	0	0
LN_4A01_VL_218_NODE_765_length_8887_cov_7.650702	0	0	0	0	0	0	0	0	0	0	0	0	0	0	0	0	0	0	0	0	0	0	0	2.49338281956712	0	0	0	0	0	0	0	0	0	0	0	0	0	0	0	0	0	0	0	2.19016239173467	0	0	0	0	0
LN_4A01_VL_218_NODE_769_length_8845_cov_16.456769	0	0	0	0	0	0	0	0	0	0	0	0	0	0	0	0	0	0	0	0	0	0	0	0	0	0	0	0	0	0	0	0	0	0	0	0	0	0	0	0	0	0	0	6.47736122381074	0	0	0	0	0
LN_4A01_VL_218_NODE_7731_length_1313_cov_1.876789	0	0	0	0	0	0	0	0	0	0	0	0	0	0	0	0	0	0	0	0	1.12252434853018	0	0	0	0	0	0	0	0	0	0	0	0	0	0	0	0	0	0	0	0	0	0	0	0	0	0	1.00091988808306	0
LN_4A01_VL_218_NODE_774_length_8819_cov_6.617869	0	0	0	0	0	0	0	0	0	0	0	0	0	0	0	0	0	0	0	0	0	0	0	2.04269305516888	0	0	0	0	0	0	0	0	0	0	0	0	0	0	0	0	0	0	0	1.95766574129516	0	0	0	0	0
LN_4A01_VL_218_NODE_7757_length_1309_cov_3.585327	0	0	0	0	0	0	0	0	0	0	0	0	0	0	0	0	0	0	1.72734423494812	0	0	0	0	0	0	0	0	0	0	0	0	0	0	0	0	0	0	0	0	0	0	0	0	6.21656249854593	0	0	0	0	0
LN_4A01_VL_218_NODE_7858_length_1297_cov_3.162641	0	0	0	0	0	0	0	0	0	0	0	0	0	0	0	0	0	0	0	0	0	0	0	0	0	0	0	0	0	0	0	0	0	0	0	0	0	0	0	0	0	0	0	0	0	0	0	0	0
LN_4A01_VL_218_NODE_788_length_8703_cov_4.629510	0	0	0	2.05208927416613	0	0	0	2.11578207094887	0	0	0	0	0	0	0	0	0	0	0	0	0	0	0	0	0	0	0	0	0	0	0	0	0	0	0	0	0	0	0	0	0	0	0	29.187790972169	0	0	0	0	0
LN_4A01_VL_218_NODE_791_length_8679_cov_9.272495	0	0	0	0	0	0	0	0	0	0	0	0	0	0	0	0	0	0	0	0	0	0	0	3.17680650420675	0	0	0	0	0	0	0	0	0	0	0	0	0	0	0	0	0	0	0	3.04088351588518	0	0	0	0	0
LN_4A01_VL_218_NODE_794_length_8656_cov_5.698756	0	0	0	0	0	0	0	0	0	0	0	0	0	0	0	0	0	0	0	0	0	0	0	0	0	0	0	0	0	0	0	0	0	0	0	0	0	0	0	0	0	0	0	0	0	0	0	0	0
LN_4A01_VL_218_NODE_80_length_39042_cov_68.448406	0	0	0	0	0	0	0	0	0	0	0	0	0	0	0	0	0	0	0	0	0	0	0	0	0	0	0	0	0	0	0	0	0	0	0	0	0	0	0	0	0	0	0	4.44742162993979	0	0	0	0	0
LN_4A01_VL_218_NODE_8021_length_1280_cov_1.987755	0	0	0	0	1.60394937865425	0	0	1.21324886619236	4.07552843192968	0	0	0	0	0	0	0	0	0	0	0	0	0	0	1.51970998837768	0	0	0	0	0	0	0	0	0	2.23057623944118	3.95989094237033	0	0	0	0	0	0	0	0	0	0	0	0	0	0
LN_4A01_VL_218_NODE_8035_length_1278_cov_3.088307	0	0	0	0	0	0	0	0	0	0	0	0	0	0	0	0	0	0	0	0	0	0	0	0	0	0	0	0	0	0	0	0	0	0	0	0	0	0	0	0	0	0	0	3.87204049799992	0	0	0	0	0
LN_4A01_VL_218_NODE_807_length_8552_cov_74.242321	0	0	0	0	0	0	0	0	0	0	0	0	0	0	0	0	0	0	0	0	0	0	0	0	0	0	0	0	0	0	0	0	0	0	0	0	0	0	0	0	0	0	0	0	0	0	0	0	0
LN_4A01_VL_218_NODE_810_length_8542_cov_19.086132	0	0	0	0	0	0	0	0	0	0	0	0	0	0	0	0	0	0	0	0	0	0	0	0	0	0	0	0	0	0	0	0	0	0	0	0	0	0	0	0	0	0	0	20.1728686343234	0	0	0	0	0
LN_4A01_VL_218_NODE_814_length_8522_cov_5.769104	0	2.95172172748319	0	1.2812413874687	0	0	0	4.3387941259212	7.66198069906391	0	12.95652115642	0	0	0	0	0	0	5.01186884426678	2.75937262108539	0	0	9.83205357262789	0	9.79531652560037	0	0	10.7226023730524	0	0	0	3.00939852564039	0	0	0	6.69851550871759	0	28.0933635627144	0	0	0	0	0	1.86293840833164	0	0	5.29917598458573	0	0	3.13715650065286
LN_4A01_VL_218_NODE_816_length_8484_cov_7.893582	0	0	0	0	0	0	0	0	0	0	0	0	0	0	0	0	0	0	0	0	0	0	0	24.7026470775468	0	0	0	0	0	0	0	0	0	0	0	0	0	0	0	0	0	0	0	42.630599955325	0	0	0	0	0
LN_4A01_VL_218_NODE_820_length_8481_cov_8.569903	0	0	0	0	0	63.0742595644026	0	0	0	0	0	0	0	0	0	0	0	0	0	0	0	0	0	0	0	0	0	0	0	0	0	63.7285648616785	0	0	0	0	0	0	0	0	0	0	0	0	0	0	0	0	0
LN_4A01_VL_218_NODE_824_length_8435_cov_5.079117	0	0	0	0	0	0	0	0	0	0	0	0	0	0	0	0	0	0	0	0	0	0	0	0	0	0	0	0	0	0	0	0	0	0	0	0	0	0	0	0	0	0	0	0	0	0	1.2682757975415	0	0
LN_4A01_VL_218_NODE_828_length_8390_cov_5.109898	0	0	0	0	0	0	0	0	0	0	0	0	0	0	0	0	0	0	0	0	0	0	0	2.75196900211793	0	0	0	0	0	0	0	0	0	0	0	0	0	0	0	0	0	0	0	1.9922317546801	0	0	0	0	0
LN_4A01_VL_218_NODE_831_length_8362_cov_6.039364	0	0	0	0	0	1.75057480088677	0	0	2.8073479751154	0	6.79502026100591	0	0	0	0	0	0	3.35600564740318	0	0	0	5.31002984424801	0	5.56282474453733	0	0	5.07754995719573	0	0	0	1.3673945043714	0	0	0	2.05694908679475	0	12.5819249121447	0	0	0	0	0	0	0	0	3.18012738819635	0	0	2.51732257221587
LN_4A01_VL_218_NODE_836_length_8310_cov_6.647850	0	0	0	0	0	0	0	0	0	0	0	0	0	0	0	0	0	0	0	0	0	0	0	0	0	0	0	0	0	0	0	0	0	0	0	0	0	0	0	0	0	0	0	0	0	0	0	0	0
LN_4A01_VL_218_NODE_8360_length_1235_cov_1.694915	0	0	0	0	0	0	0	0	12.3904864392054	0	0	0	0	0	0	0	0	0	0	0	0	0	0	0	0	0	0	0	0	0	0	0	0	0	5.18068429388756	0	1.03820305964129	0	0	0	0	0	0	0	0	1.27409267278815	0	0	0
LN_4A01_VL_218_NODE_837_length_8307_cov_7.438924	0	0	0	0	0	0	0	0	0	0	0	0	0	0	0	0	0	0	0	0	0	0	0	0	0	0	0	0	0	0	0	0	0	0	0	0	0	0	0	0	0	0	0	0	0	0	0	0	0
LN_4A01_VL_218_NODE_841_length_8262_cov_5.460826	0	0	0	0	0	0	0	0	0	0	0	0	0	0	0	0	0	0	0	0	0	0	0	2.10874895927624	0	0	0	0	0	0	0	0	0	0	0	0	0	0	0	0	0	0	0	1.87668832851499	0	0	0	0	0
LN_4A01_VL_218_NODE_842_length_8254_cov_12.132211	0	0	0	0	0	5.46395957014576	0	0	0	0	0	0	0	0	0	0	0	0	0	0	0	0	0	0	0	0	0	0	0	0	0	9.73531348034566	0	0	0	0	0	0	0	0	0	0	0	22.2756322558065	0	0	0	0	0
LN_4A01_VL_218_NODE_8424_length_1228_cov_4.046888	0	0	0	0	0	0	0	0	0	0	0	0	0	0	0	0	0	0	0	0	0	0	0	0	0	0	0	0	0	0	0	0	0	0	0	0	0	0	0	0	0	0	0	62.146880618387	0	0	0	0	0
LN_4A01_VL_218_NODE_845_length_8227_cov_4.989599	0	0	0	0	0	0	0	0	0	0	0	0	0	0	0	0	0	0	0	0	0	0	0	2.35416466350598	0	0	0	0	0	0	0	0	0	0	0	0	0	0	0	0	0	0	0	1.79110700366944	0	0	0	0	0
LN_4A01_VL_218_NODE_854_length_8167_cov_7.723003	0	0	0	0	0	0	0	0	0	0	0	0	0	0	0	0	0	0	0	0	0	0	0	3.35525325344303	0	0	0	0	0	0	0	0	0	0	0	0	0	0	0	0	0	0	0	2.11395300263035	0	0	0	0	0
LN_4A01_VL_218_NODE_855_length_8147_cov_5.572417	0	0	0	0	0	0	0	0	0	0	0	0	0	0	0	0	0	0	0	0	0	0	0	0	0	0	0	0	0	0	0	0	0	0	0	0	0	0	0	0	0	0	0	0	0	0	1.36042917528941	0	0
LN_4A01_VL_218_NODE_856_length_8134_cov_36.756901	0	0	0	0	0	0	0	0	0	0	0	0	0	0	0	0	0	0	0	0	0	0	0	0	0	0	0	0	0	0	0	0	0	0	0	0	0	0	0	0	0	0	0	48.412597425964	0	0	0	0	0
LN_4A01_VL_218_NODE_86_length_37408_cov_448.612802	0	0	0	0	0	0	0	0	0	0	0	0	0	0	0	0	0	0	0	0	0	0	0	0	0	0	0	0	0	0	0	0	0	0	0	0	0	0	0	0	0	0	0	4.28893074366246	0	0	0	0	0
LN_4A01_VL_218_NODE_863_length_8105_cov_11.607205	0	0	0	0	0	0	0	0	0	0	0	0	0	0	0	0	0	0	0	0	0	0	0	18.1463554828187	0	0	0	0	0	0	0	0	0	0	0	0	0	0	0	0	0	0	0	43.7557296991749	0	0	0	0	0
LN_4A01_VL_218_NODE_8653_length_1203_cov_3.385889	0	0	0	0	0	0	0	0	0	0	0	0	0	0	0	0	0	115.291422732615	0	0	0	0	0	0	0	0	0	0	0	0	0	0	0	0	0	0	0	0	0	0	0	0	0	0	0	0	0	0	0
LN_4A01_VL_218_NODE_869_length_8069_cov_4.470427	0	0	0	0	0	0	0	0	0	0	0	0	0	0	0	0	0	0	0	0	0	0	0	0	0	0	0	0	0	0	0	0	0	0	0	0	0	0	0	0	0	0	0	0	0	0	0	0	0
LN_4A01_VL_218_NODE_871_length_8056_cov_10.878640	0	0	0	0	0	76.5374598592407	0	0	0	0	0	0	0	0	0	0	0	0	0	0	0	0	0	0	0	0	0	0	0	0	0	90.0884288661936	0	0	0	0	0	0	0	0	0	0	0	0	0	0	0	0	0
LN_4A01_VL_218_NODE_88_length_37264_cov_8.064769	0	0	0	0	0	0	0	0	0	0	0	0	0	0	0	0	0	0	0	0	0	0	0	2.72127582439164	0	0	0	0	0	0	0	0	0	0	0	0	0	0	0	0	0	0	0	2.64704425929713	0	0	0	0	0
LN_4A01_VL_218_NODE_884_length_7989_cov_7.950088	0	0	0	0	0	0	0	0	0	0	0	0	0	0	0	0	0	0	0	0	0	0	0	9.03024350716086	0	0	0	0	0	0	0	0	0	0	0	0	0	0	0	0	0	0	0	28.1212211969649	0	0	0	0	0
LN_4A01_VL_218_NODE_886_length_7972_cov_7.343438	0	0	0	0	0	0	0	0	0	0	0	0	0	0	0	0	0	0	0	0	0	0	0	3.54341507357941	0	0	0	0	0	0	0	0	0	0	0	0	0	0	0	0	0	0	0	2.27601376989809	0	0	0	0	0
LN_4A01_VL_218_NODE_889_length_7963_cov_5.974709	0	0	0	0	0	0	0	0	0	0	0	0	0	0	0	0	0	0	0	0	0	0	0	0	0	0	0	0	0	0	0	0	0	0	0	0	0	0	0	0	0	0	0	0	0	0	0	0	0
LN_4A01_VL_218_NODE_89_length_37238_cov_8.780545	0	0	0	0	0	0	0	0	0	0	0	0	0	0	0	0	0	0	0	0	0	0	0	3.22511235002495	0	0	0	0	0	0	0	0	0	0	0	0	0	0	0	0	0	0	0	2.72271889016672	0	0	0	0	0
LN_4A01_VL_218_NODE_894_length_7946_cov_7.465340	0	0	0	0	0	0	0	0	0	0	0	0	0	0	0	0	0	0	0	0	0	0	0	0	0	0	0	0	0	0	0	0	0	0	0	0	0	0	0	0	0	0	0	2.18658697742578	0	0	0	0	0
LN_4A01_VL_218_NODE_899_length_7934_cov_4.967889	0	0	0	0	0	0	0	0	0	0	0	0	0	0	0	0	0	0	0	0	0	0	0	3.09135338107756	0	0	0	0	0	0	0	0	0	0	0	0	0	0	0	0	0	0	0	1.66321074075923	0	0	0	0	0
LN_4A01_VL_218_NODE_903_length_7906_cov_3.677875	0	0	0	0	0	0	0	0	0	0	0	2.19064528330904	0	0	0	0	0	0	0	0	0	0	0	0	0	0	0	0	0	0	0	0	0	0	0	0	0	0	0	0	0	0	0	0	0	0	0	0	2.32241357500804
LN_4A01_VL_218_NODE_92_length_36981_cov_10.207171	0	0	0	0	0	0	0	0	0	0	0	0	0	0	0	0	0	0	0	0	0	0	0	3.85815155432723	0	0	0	0	0	0	0	0	0	0	0	0	0	0	0	0	0	0	0	2.78624416008697	0	0	0	0	0
LN_4A01_VL_218_NODE_921_length_7742_cov_6.882269	0	0	0	0	0	0	0	0	0	0	0	0	0	0	0	0	0	0	0	0	0	0	0	1.79156897307876	0	0	0	0	0	0	0	0	0	0	0	0	0	0	0	0	0	0	0	2.14477634611507	0	0	0	0	0
LN_4A01_VL_218_NODE_926_length_7694_cov_4.253698	0	0	0	0	0	0	0	0	0	0	0	0	0	0	0	0	0	0	0	0	0	0	0	0	0	0	0	0	0	0	0	0	0	0	0	0	0	0	0	0	0	0	0	6.43159313288783	0	0	0	0	0
LN_4A01_VL_218_NODE_927_length_7694_cov_3.297159	0	0	0	0	0	0	0	0	0	0	0	2.03139582812114	0	0	0	0	0	0	0	0	0	0	0	0	0	0	0	0	0	0	0	0	0	0	0	0	0	0	0	0	0	0	0	0	0	0	0	0	0
LN_4A01_VL_218_NODE_928_length_7692_cov_6.783554	0	0	0	0	0	0	0	0	0	0	0	0	0	0	0	0	0	0	0	0	0	0	0	0	0	0	0	0	0	0	0	0	0	0	0	0	0	0	0	0	0	0	0	29.1212481073445	0	0	0	0	0
LN_4A01_VL_218_NODE_929_length_7673_cov_13.377002	0	0	0	0	0	0	0	0	0	0	0	0	0	0	0	0	0	0	0	0	0	0	0	0	0	0	0	0	0	0	0	0	0	0	0	0	0	0	0	0	0	0	0	26.5133595418892	0	0	0	0	0
LN_4A01_VL_218_NODE_930_length_7663_cov_26.579784	0	0	0	0	0	0	0	0	0	0	0	0	0	0	0	0	0	0	0	0	0	0	0	0	0	0	0	0	0	0	0	0	0	0	0	0	0	0	0	0	0	0	0	51.2877862210346	0	0	0	0	0
LN_4A01_VL_218_NODE_934_length_7641_cov_7.506591	0	0	0	0	0	50.9945974171092	0	0	0	0	0	0	0	0	0	0	0	0	0	0	0	0	0	0	0	0	0	0	0	0	0	43.9960102935872	0	0	0	0	0	0	0	0	0	0	0	0	0	0	0	0	0
LN_4A01_VL_218_NODE_935_length_7635_cov_9.317810	0	0	0	0	0	0	0	0	0	0	0	0	0	0	0	0	0	0	0	0	0	0	0	3.26780269133232	0	0	0	0	0	0	0	0	0	0	0	0	0	0	0	0	0	0	0	2.89497786231601	0	0	0	0	0
LN_4A01_VL_218_NODE_938_length_7610_cov_8.366380	0	0	0	0	0	0	0	0	0	0	0	0	0	0	0	0	0	0	0	0	0	0	0	0	0	0	0	0	0	0	0	0	0	0	0	0	0	0	0	0	0	0	0	0	0	0	0	0	0
LN_4A01_VL_218_NODE_939_length_7607_cov_10.570180	0	0	0	0	0	0	0	0	0	0	0	0	0	0	0	0	0	0	0	0	0	0	0	0	0	0	0	0	0	0	0	0	0	0	0	0	0	0	0	0	0	0	0	0	0	0	0	0	0
LN_4A01_VL_218_NODE_944_length_7594_cov_4.716541	0	0	0	0	0	0	0	0	0	0	0	0	0	0	0	0	0	0	0	0	0	0	0	2.260832026314	0	0	0	0	0	0	0	0	0	0	0	0	0	0	0	0	0	0	0	1.72319568962872	0	0	0	0	0
LN_4A01_VL_218_NODE_948_length_7579_cov_6.475279	0	0	0	0	0	0	0	0	0	0	0	0	0	0	0	0	0	0	0	0	0	0	0	0	0	0	0	0	0	0	0	0	0	0	0	0	0	0	0	0	0	0	0	0	0	0	0	0	0
LN_4A01_VL_218_NODE_949_length_7571_cov_6.545503	0	0	0	0	0	0	0	0	0	0	0	0	0	0	0	0	0	0	0	0	0	0	0	2.72570864551875	0	0	0	0	0	0	0	0	0	0	0	0	0	0	0	0	0	0	0	1.53961044976607	0	0	0	0	0
LN_4A01_VL_218_NODE_9523_length_1129_cov_3.982309	0	0	0	0	0	0	0	0	0	0	0	0	0	0	0	0	0	0	0	0	0	0	0	0	0	0	0	0	0	0	0	0	1.18847725869896	0	0	0	0	0	0	0	0	0	0	0	0	0	0	0	0
LN_4A01_VL_218_NODE_958_length_7540_cov_9.384369	0	0	0	0	0	0	0	0	0	0	0	0	0	0	0	0	0	0	0	0	0	0	0	0	0	2.04756965848234	0	0	0	0	0	0	0	0	0	0	0	0	0	0	0	0	0	0	0	0	1.55942430159394	0	0
LN_4A01_VL_218_NODE_964_length_7492_cov_5.102595	0	0	0	0	0	47.3669466298954	0	0	0	0	0	0	0	0	0	0	0	0	0	0	0	0	0	0	0	0	0	0	0	0	0	39.9647792567507	0	0	0	0	0	0	0	0	0	0	0	0	0	0	0	0	0
LN_4A01_VL_218_NODE_965_length_7485_cov_7.062315	0	0	0	0	0	0	0	0	0	0	0	0	0	0	0	0	0	0	0	0	0	0	0	0	0	0	0	0	0	0	0	0	0	0	0	0	0	0	0	0	0	0	0	38.5799044857765	0	0	0	0	0
LN_4A01_VL_218_NODE_97_length_35814_cov_132.328113	0	0	0	2.55715592372325	3.29090792887742	0	0	0	1.91300468977753	0	0	0	0	0	0	0	0	0	0	10.63976174934	0	0	0	2.69212284610671	5.31037795864741	0	0	0	4.31064314768436	2.15132030854812	0	0	0	0	1.93034020855783	0	0	0	0	0	0	0	2.16449827960443	11.5204178516021	0	0	9.21956312893182	0	1.71607248552795
LN_4A01_VL_218_NODE_972_length_7438_cov_10.147230	0	0	0	0	0	0	0	0	0	0	0	0	0	0	0	0	0	0	0	0	0	0	0	3.10419735517201	0	0	0	0	0	0	0	0	0	0	0	0	0	0	0	0	0	0	0	2.39506371648266	0	0	0	0	0
LN_4A01_VL_218_NODE_975_length_7428_cov_31.913875	0	0	0	0	0	0	0	0	0	0	0	0	0	0	0	0	0	0	0	0	0	0	0	0	0	0	0	0	0	0	0	0	0	0	0	0	0	0	0	0	0	0	0	28.88308679717	0	0	0	0	0
LN_4A01_VL_218_NODE_977_length_7423_cov_4.436211	0	0	0	0	0	0	0	0	0	0	0	0	0	0	0	0	0	0	0	0	0	0	0	1.46978259862661	0	0	0	0	0	0	0	0	0	0	0	0	0	0	0	0	0	0	0	0	0	0	0	0	0
LN_4A01_VL_218_NODE_979_length_7411_cov_33.883361	0	0	0	0	0	0	0	0	0	0	0	0	0	0	0	0	165.139231777947	0	0	0	0	0	0	0	0	0	0	0	0	0	0	0	0	0	0	0	0	0	0	0	0	0	0	28.5932243861749	92.8205082136182	0	0	0	0
LN_4A01_VL_218_NODE_980_length_7411_cov_5.166395	0	0	0	0	0	0	12.1178975635755	0	0	0	0	0	0	0	0	0	0	0	0	0	0	0	0	0	0	0	0	0	0	0	0	0	3.98318690481241	0	0	0	0	0	0	0	0	0	0	6.55848737866595	0	0	0	0	0
LN_4A01_VL_218_NODE_983_length_7398_cov_6.594716	0	0	0	0	0	0	0	0	0	0	0	0	3.09966422267767	0	0	0	0	0	0	0	0	0	0	1.82914657086962	0	0	0	0	0	0	0	0	0	0	0	0	0	0	6.17154860078579	0	0	0	4.57697327889929	0	0	0	0	0	0
LN_4A01_VL_218_NODE_984_length_7383_cov_9.505322	0	0	0	0	0	0	0	0	0	0	0	0	0	0	0	0	0	0	0	0	0	0	0	16.9539812494195	0	0	0	0	0	0	0	0	0	0	0	0	0	0	0	0	0	0	0	31.7848215638066	0	0	0	0	0
LN_4A01_VL_218_NODE_989_length_7347_cov_6.908804	0	0	0	0	0	0	0	0	0	0	0	0	0	0	0	0	0	0	0	0	0	0	0	0	0	0	0	0	0	0	0	0	0	0	0	0	0	0	0	0	0	0	0	0	0	0	0	0	0
LN_4A01_VL_218_NODE_990_length_7330_cov_6.586667	0	0	0	0	0	0	0	0	0	0	0	0	0	0	0	0	0	0	0	0	0	0	0	1.78842435312967	0	0	0	0	0	0	0	0	0	0	0	0	0	0	0	0	0	0	0	2.04029593717256	0	0	0	0	0
LN_4A01_VL_218_NODE_994_length_7279_cov_22.810354	0	0	0	0	0	0	0	0	0	0	0	0	0	0	0	0	0	0	0	0	0	0	0	0	0	0	0	0	0	0	0	0	0	0	0	0	0	0	0	0	0	0	0	12.0858304869567	0	0	0	0	0
LN_4A01_VL_218_NODE_996_length_7274_cov_4.641502	0	0	0	0	0	11.2718503180857	0	0	0	0	0	0	0	0	4.11321098676093	0	224.342276838391	0	0	0	0	0	0	1.89520921432571	0	0	0	0	0	0	36.3584423041408	14.3326672441316	0	0	0	9.89954972266938	0	0	0	0	7.04702869680771	0	0	9.58460439796361	163.967514623266	0	0	0	0
LN_4A01_VL_218_NODE_997_length_7268_cov_30.085679	0	0	0	0	0	0	0	0	0	0	0	0	0	0	0	0	0	0	0	0	0	0	0	0	0	0	0	0	0	0	0	0	0	0	0	0	0	0	0	0	0	0	0	44.1043952486821	0	0	0	0	0
LN_4A01_VL_218_NODE_998_length_7255_cov_7.569306	8.56771079965597	2.95027628816097	0	5.6116482180458	7.28424007581397	0	24.1436148968682	3.85296400786657	28.1146860043028	7.39006531322465	3.97597733927055	4.99568314576786	0	22.095298577903	2.26705143216989	10.0982233622794	0	18.0439548479821	0	4.60382591569043	0	2.7528355728943	5.13359803403003	13.5809878324921	2.41474352568323	10.2014278557803	4.65074479107904	2.22644494023364	0	2.70622973106157	4.7281128237989	0	8.1811870146632	0	7.58200266391052	3.0962853570569	0	6.05009716862136	0	5.09659323717729	0	36.2028566885961	9.52243101901905	8.59416867418237	0	6.31136864520978	16.6983543934212	0	0
LN_4A02_VL_219_NODE_1_length_103073_cov_5155.427158	0	0	0	0	0	0	0	0	0	0	0	48.9283729839526	0	0	0	0	0	0	0	0	0	0	0	0	0	0	0	0	0	0	0	0	0	0	0	0	0	25.0806262253286	0	0	0	0	0	0	0	0	0	0	0
LN_4A02_VL_219_NODE_11_length_42406_cov_27.017567	0	0	0	0	0	0	0	0	0	0	0	0	0	0	0	0	0	0	0	0	0	0	0	0	0	0	0	0	0	0	0	0	0	0	0	0	0	0	0	0	0	0	0	0	0	0	0	0	0
LN_4A02_VL_219_NODE_113_length_6723_cov_4.303539	0	0	0	0	0	0	0	0	0	0	0	0	0	0	0	0	0	0	0	0	0	0	0	0	0	0	0	0	0	0	0	0	0	0	0	0	0	0	0	0	0	0	0	0	0	0	0	0	0
LN_4A02_VL_219_NODE_1145_length_1247_cov_2.867450	0	0	0	0	0	0	0	0	0	0	0	0	0	0	0	0	0	0	0	0	0	0	0	0	0	0	0	0	0	0	0	0	0	0	0	0	0	0	0	0	0	0	0	0	0	0	0	0	0
LN_4A02_VL_219_NODE_131_length_6135_cov_5.434868	0	0	0	0	0	0	0	0	0	0	0	0	0	0	0	0	0	0	0	0	0	0	0	0	0	0	0	0	0	0	0	0	0	0	0	0	0	0	0	0	0	0	0	0	0	0	0	0	0
LN_4A02_VL_219_NODE_1403_length_1108_cov_2.257360	0	0	0	0	0	0	0	0	0	0	0	1.98247900790646	0	0	0	0	0	0	0	0	0	0	0	0	0	0	0	0	0	0	0	0	0	0	0	0	0	0	0	0	0	0	0	0	0	0	0	0	0
LN_4A02_VL_219_NODE_15_length_36739_cov_51.716743	0	0	0	0	0	0	0	0	0	0	0	0	0	0	0	0	0	0	0	0	0	0	0	0	0	0	0	0	0	0	0	0	0	0	0	0	0	2.5493148127763	0	0	0	0	0	0	0	0	0	0	0
LN_4A02_VL_219_NODE_17_length_36207_cov_8.991674	0	0	0	0	0	0	0	0	0	0	0	2.17236175712717	0	0	0	0	0	0	0	0	0	0	0	0	0	0	0	0	0	0	0	0	0	0	0	0	0	22.1043982813158	0	0	0	0	0	0	0	0	0	0	0
LN_4A02_VL_219_NODE_177_length_5090_cov_18.079841	0	0	0	0	0	0	0	0	0	0	0	5.5603487846057	0	0	0	0	0	0	0	0	0	0	0	0	0	0	0	0	0	0	0	0	0	0	0	0	0	1.93588069661131	0	0	0	0	0	0	0	0	0	0	0
LN_4A02_VL_219_NODE_227_length_4075_cov_3.091045	0	0	0	0	0	0	0	0	0	0	0	5.63918445952634	0	0	0	0	0	0	0	0	0	0	0	0	0	0	0	0	0	0	0	0	0	0	0	0	0	1.78302085998604	0	0	0	0	0	0	0	0	0	0	0
LN_4A02_VL_219_NODE_229_length_4067_cov_3.351446	0	2.74391027786095	0	0	0	0	5.74767971245841	0	0	0	0	9.38943094346314	0	7.6263018338667	0	0	0	0	2.79833730133276	0	0	0	0	0	0	0	14.1214041231828	0	0	0	0	0	4.58008699455858	0	0	0	0	3.71989423955374	0	8.41975964842026	0	0	0	0	0	0	0	0	0
LN_4A02_VL_219_NODE_24_length_26383_cov_43.181860	0	0	0	0	0	0	0	0	0	0	0	0	0	0	0	0	0	0	0	0	0	0	0	0	0	0	0	0	0	0	0	0	0	0	0	0	0	9.30692360583019	0	0	0	0	0	0	0	0	0	0	0
LN_4A02_VL_219_NODE_265_length_3596_cov_11.519345	0	0	0	0	0	0	0	0	0	0	0	2.77228154583856	0	0	0	0	0	0	0	0	0	0	0	0	0	0	0	0	0	0	0	0	0	0	0	0	0	5.03747474670731	0	0	0	0	0	0	0	0	0	0	0
LN_4A02_VL_219_NODE_287_length_3351_cov_4.401396	0	0	0	0	0	0	0	0	0	0	0	0	0	0	0	0	0	0	0	0	0	0	0	0	0	0	0	0	0	0	0	0	0	0	0	0	0	0	0	0	0	0	0	0	0	0	0	0	0
LN_4A02_VL_219_NODE_302_length_3235_cov_3.600943	0	0	0	0	0	0	0	0	0	0	0	0	0	0	0	0	0	0	0	0	0	0	0	0	0	0	0	0	0	0	0	0	0	0	0	0	0	4.36893150952095	0	0	0	0	0	0	0	0	1.07251661495594	0	0
LN_4A02_VL_219_NODE_32_length_17688_cov_4.712811	0	0	0	0	0	0	0	0	0	0	0	0	0	0	0	0	0	0	0	0	0	0	0	0	0	0	0	0	0	0	0	0	0	0	0	0	0	0	0	0	0	0	0	0	0	0	0	0	0
LN_4A02_VL_219_NODE_320_length_3053_cov_2.850233	0	0	0	0	0	0	0	0	0	0	0	0	0	0	0	0	0	0	0	0	0	0	0	0	0	0	0	0	0	0	0	0	0	0	0	0	0	0	0	0	0	0	0	0	0	0	0	0	0
LN_4A02_VL_219_NODE_323_length_3023_cov_3.008423	0	0	0	3.66788682792411	0	0	0	0	0	0	0	7.54571897510491	0	0	7.27259164719464	0	0	0	0	0	0	0	0	0	0	0	0	0	6.07401816641708	0	0	0	0	0	0	0	0	2.10718663889341	0	0	0	0	0	0	0	0	0	0	0
LN_4A02_VL_219_NODE_329_length_2980_cov_4.029060	0	0	0	0	0	0	0	0	0	0	0	2.38143115931685	0	0	0	0	0	0	0	0	0	0	0	0	0	0	0	0	0	0	0	0	0	0	0	0	0	0	0	0	0	0	0	0	0	0	0	0	0
LN_4A02_VL_219_NODE_33_length_17686_cov_17.238273	0	0	0	0	0	0	0	0	0	0	0	0	0	0	0	0	0	0	0	0	0	0	0	0	0	0	0	0	0	0	0	0	0	0	0	0	0	7.05151813877023	0	0	0	0	0	0	0	0	0	0	0
LN_4A02_VL_219_NODE_338_length_2935_cov_34.965625	0	0	0	0	0	0	0	0	0	0	0	12.2336438844601	0	0	0	0	0	0	0	0	0	0	0	0	0	0	0	0	0	0	0	0	0	0	0	0	0	3.28946148482406	0	0	0	0	0	0	0	0	0	0	0
LN_4A02_VL_219_NODE_37_length_16247_cov_56.214797	0	0	0	0	0	0	0	0	0	0	0	0	0	0	0	0	0	0	0	0	0	0	0	0	0	0	0	0	0	0	0	0	0	0	0	0	0	10.3654546361079	0	0	0	0	0	0	0	0	0	0	0
LN_4A02_VL_219_NODE_448_length_2332_cov_3.659201	0	0	0	0	0	0	0	0	0	0	0	1.08684526690214	0	0	0	0	0	0	0	0	0	0	0	0	0	0	0	0	0	0	0	0	0	0	0	0	0	1.15238181183747	0	0	0	0	0	0	0	0	0	0	0
LN_4A02_VL_219_NODE_46_length_14689_cov_89.313958	0	0	0	0	0	0	0	0	0	0	0	0	0	0	0	0	0	0	0	0	0	0	0	0	0	0	0	0	0	0	0	0	0	0	0	0	0	0	0	0	0	0	0	0	0	0	0	0	0
LN_4A02_VL_219_NODE_50_length_13796_cov_4.333891	0	0	0	0	0	0	0	0	0	0	0	0	0	0	0	0	0	0	0	0	0	0	0	0	0	0	0	0	0	0	0	0	0	0	0	0	0	0	0	0	0	0	0	0	0	0	0	0	0
LN_4A02_VL_219_NODE_51_length_13577_cov_654.801583	0	0	0	0	0	0	0	0	0	0	0	0	0	0	0	0	0	0	0	0	0	0	0	0	0	0	0	0	0	0	0	0	0	0	0	0	0	0	0	0	0	0	0	0	0	0	0	0	0
LN_4A02_VL_219_NODE_62_length_11764_cov_4.921343	0	0	0	0	0	0	0	0	0	0	0	0	0	0	0	0	0	0	0	0	0	0	0	0	0	0	0	0	0	0	0	0	0	0	0	0	0	0	0	0	0	0	0	0	0	0	0	0	0
LN_4A02_VL_219_NODE_67_length_11173_cov_4.324159	0	0	0	0	0	0	0	0	0	0	0	0	0	0	0	0	0	0	0	0	0	0	0	0	0	0	0	0	0	0	0	0	0	0	0	0	0	0	0	0	0	0	0	0	0	0	0	0	0
LN_4A02_VL_219_NODE_750_length_1621_cov_2.399745	0	0	0	0	0	0	0	0	0	0	0	0	0	0	0	0	0	0	0	0	0	0	0	0	0	0	0	0	0	0	0	0	0	0	0	0	0	0	0	0	0	0	0	0	0	0	0	0	0
LN_4A02_VL_219_NODE_82_length_9809_cov_4.516814	0	0	0	0	0	0	0	0	0	0	0	0	0	0	0	0	0	0	0	0	0	0	0	0	0	0	0	0	0	0	0	0	0	0	0	0	0	0	0	0	0	0	0	0	0	0	0	0	0
LN_4A02_VL_219_NODE_865_length_1484_cov_2.920224	0	0	0	0	0	0	0	0	0	0	0	2.22026961667152	0	0	0	0	0	0	0	0	0	0	0	0	0	0	0	0	0	0	0	0	0	0	0	0	0	0	0	0	0	0	0	0	0	0	0	0	0
LN_4A02_VL_219_NODE_881_length_1466_cov_2.463501	0	0	0	0	0	0	0	0	0	0	0	2.30515976572605	0	0	0	0	0	0	0	0	0	0	0	0	0	0	0	0	0	0	0	0	0	0	0	0	0	0	0	0	0	0	0	0	0	0	0	0	0
LN_4A02_VL_219_NODE_9_length_47595_cov_494.707278	0	0	0	0	0	0	0	0	0	0	0	165.64174347725	0	0	0	0	0	0	0	0	0	0	0	0	0	0	0	0	0	0	0	0	0	0	0	0	0	142.901467675641	0	0	0	0	0	0	0	0	0	0	0
LN_4A04_VL_221_NODE_10051_length_2830_cov_2.938739	4.0901712729076	0	0	0	1.90769427472972	0	0	0	0	0	0	0	0	0	0	0	0	19.0696651424201	0	0	0	2.79004828155903	0	0	2.22856082698921	0	0	0	0	0	1.23264509325008	0	0	0	0	0	0	0	0	0	0	1.36887606072613	0	0	0	7.72852009449391	0	0	0
LN_4A04_VL_221_NODE_1006_length_14787_cov_22.107793	0	0	0	0	0	0	0	0	0	0	0	0	0	0	0	0	0	0	0	0	0	0	0	0	0	0	0	0	0	0	0	0	0	0	0	0	0	0	0	0	0	0	9.66278826281329	0	0	0	0	0	0
LN_4A04_VL_221_NODE_1019_length_14668_cov_19.778348	0	0	0	0	0	0	0	0	0	0	0	0	0	0	0	0	0	0	0	0	0	0	0	0	0	0	0	0	0	0	0	0	0	0	0	0	0	0	0	0	0	0	0	0	0	0	0	0	0
LN_4A04_VL_221_NODE_10255_length_2792_cov_4.385093	0	0	0	0	0	0	0	0	0	0	0	0	0	0	0	0	0	1.51872358750393	0	0	0	0	0	0	0	0	0	0	0	0	0	0	0	0	0	0	0	0	0	0	0	0	0	0	0	0	0	0	0
LN_4A04_VL_221_NODE_1031_length_14581_cov_6.270618	0	0	0	0	0	0	0	0	0	0	0	0	0	0	0	0	0	0	0	0	0	0	0	0	0	0	0	0	0	0	0	0	0	0	0	0	0	0	0	0	0	0	0	0	0	0	0	0	0
LN_4A04_VL_221_NODE_1039_length_14492_cov_19.940569	0	0	0	0	0	0	0	0	0	0	0	0	0	0	0	0	0	0	0	0	0	0	0	0	0	0	0	0	0	0	0	0	0	0	0	0	0	0	0	0	0	0	0	0	0	0	0	0	0
LN_4A04_VL_221_NODE_1050_length_14366_cov_52.133813	0	0	0	0	0	0	0	0	0	0	0	0	0	0	0	0	0	0	0	0	0	0	0	0	0	0	0	0	0	0	0	0	0	0	0	0	0	0	0	0	0	0	0	0	0	0	0	0	0
LN_4A04_VL_221_NODE_1051_length_14361_cov_50.221795	0	0	0	0	0	0	0	0	0	0	0	0	0	0	0	0	0	0	0	0	0	0	0	0	0	0	0	0	0	0	14.6373882810482	0	0	0	0	0	0	0	0	0	0	0	0	0	0	0	0	0	1.30527979242343
LN_4A04_VL_221_NODE_1060_length_14265_cov_25.550880	0	0	0	0	0	0	0	0	0	0	0	0	0	0	0	0	0	0	0	0	0	0	0	0	0	0	0	0	0	0	0	0	0	0	0	0	0	0	0	0	0	0	0	0	0	0	0	0	0
LN_4A04_VL_221_NODE_1064_length_14212_cov_14.359822	0	0	0	0	0	0	0	0	0	0	0	0	0	0	0	0	0	0	0	0	0	0	0	0	0	0	0	0	0	0	0	0	0	0	0	0	0	0	0	0	0	0	0	0	0	0	0	0	0
LN_4A04_VL_221_NODE_1067_length_14200_cov_16.034500	0	0	0	0	0	0	0	0	0	0	0	0	0	0	0	0	0	0	0	0	0	0	0	0	0	0	0	0	0	0	0	0	0	0	0	0	0	0	0	0	0	0	0	0	0	0	0	0	0
LN_4A04_VL_221_NODE_1078_length_14124_cov_15.893169	0	0	0	0	0	0	0	0	0	0	0	0	0	0	0	0	0	0	0	0	0	0	0	0	0	0	0	0	0	0	0	0	0	0	0	0	0	0	0	0	0	0	0	0	0	0	0	0	0
LN_4A04_VL_221_NODE_1080_length_14111_cov_14.645703	0	0	0	0	4.03609043720397	0	0	0	0	0	0	0	0	0	0	0	0	0	0	0	0	0	0	0	0	0	0	0	0	13.0353593966631	17.5061569875155	0	0	0	0	0	0	0	0	0	0	0	0	0	0	0	0	0	0
LN_4A04_VL_221_NODE_1090_length_13984_cov_25.468950	0	0	0	0	0	0	0	0	0	0	0	0	0	0	0	0	0	0	0	0	0	0	0	0	0	0	0	0	0	0	0	0	0	0	0	0	0	0	0	0	0	0	0	0	0	0	0	0	0
LN_4A04_VL_221_NODE_1094_length_13957_cov_48.531003	0	0	0	0	0	0	0	0	0	0	0	0	0	0	0	0	0	0	0	0	0	0	0	0	3.94637985904186	0	0	0	0	0	6.22993776693275	0	0	0	0	0	0	0	0	0	0	0	0	3.26186883709134	0	0	0	0	0
LN_4A04_VL_221_NODE_1095_length_13954_cov_14.981941	0	0	0	0	0	0	0	0	0	0	0	0	0	0	0	0	0	0	0	0	0	0	0	0	0	0	0	0	0	0	0	0	0	0	0	0	0	0	0	0	0	0	0	0	0	0	0	0	0
LN_4A04_VL_221_NODE_1100_length_13911_cov_7.410147	0	0	0	0	0	0	0	0	0	0	0	0	0	0	0	0	0	0	0	0	0	0	0	0	0	0	0	0	0	0	0	0	0	0	0	0	0	0	0	0	0	0	0	0	0	0	0	0	0
LN_4A04_VL_221_NODE_11028_length_2660_cov_3.742418	0	0	0	0	0	0	0	0	0	0	0	0	0	0	0	0	0	0	0	0	0	0	0	0	0	0	0	0	0	0	0	0	0	0	0	0	0	0	0	0	0	0	0	0	0	0	0	0	0
LN_4A04_VL_221_NODE_1106_length_13893_cov_20.863925	0	0	0	0	0	0	0	0	0	0	0	0	0	0	0	0	0	0	0	0	0	0	0	0	0	0	0	0	0	0	0	0	0	0	0	0	0	0	0	0	0	0	0	0	0	0	0	0	0
LN_4A04_VL_221_NODE_1109_length_13890_cov_25.170871	0	0	0	0	0	0	0	0	0	0	0	0	0	0	0	0	0	0	0	0	0	0	0	0	0	0	0	0	0	0	0	0	0	0	1.42974641160633	0	0	0	0	0	0	0	10.4118130517826	0	0	0	0	0	0
LN_4A04_VL_221_NODE_1111_length_13860_cov_39.587686	0	0	0	0	0	0	0	0	0	0	0	0	0	0	0	0	0	0	0	0	0	4.3430117482847	0	0	0	0	0	0	0	0	0	0	0	0	0	0	0	0	0	0	0	0	0	0	0	0	0	0	7.06162527739839
LN_4A04_VL_221_NODE_11168_length_2636_cov_7.487408	0	0	0	0	0	0	0	0	0	0	0	0	0	0	0	0	0	0	0	0	0	0	0	0	0	0	0	0	0	0	0	0	0	0	0	0	0	0	0	0	0	0	0	0	0	0	0	0	0
LN_4A04_VL_221_NODE_11211_length_2629_cov_8.954934	0	0	0	0	0	0	0	0	0	0	0	0	0	0	0	0	0	0	0	0	0	0.883341534111835	0	0	0	0	0	0	0	0	0	0	0	0	0	0	0	0	0	0	0	0	0	0	0	0	0	0	0
LN_4A04_VL_221_NODE_1123_length_13783_cov_26.584645	0	0	0	0	0	0	0	0	0	0	0	0	0	0	0	0	0	0	0	0	0	0	0	0	0	0	0	0	0	0	0	0	0	0	0	0	0	0	0	0	0	0	0	0	0	0	0	0	0
LN_4A04_VL_221_NODE_11245_length_2622_cov_6.946630	0	0	0	0	0	0	2.05552926218129	0	0	0	0	0	0	0	0	0	0	0	0	0	0	3.01137934279636	0	0	0	0	0	0	0	0	0	0	8.82004558141158	0	0	0	0	0	0	0	0	1.80579336259023	0	0	0	0	0	0	6.15297396992115
LN_4A04_VL_221_NODE_1133_length_13727_cov_14.867174	0	0	0	0	0	0	0	0	0	0	0	0	0	0	0	0	0	0	0	0	0	0	0	0	0	0	0	0	0	0	0	0	0	0	0	0	0	0	0	0	0	0	0	0	0	0	0	0	0
LN_4A04_VL_221_NODE_1139_length_13658_cov_16.538484	0	0	0	0	0	0	0	0	0	0	0	0	0	0	0	0	0	0	0	0	0	0	0	0	0	0	0	0	0	0	0	0	0	0	0	0	0	0	0	0	0	0	0	0	0	0	0	0	0
LN_4A04_VL_221_NODE_11428_length_2593_cov_3.426714	0	0	0	0	0	0	0	0	0	0	0	0	0	0	0	0	0	0	0	0	0	4.19143343620612	0	0	0	0	0	0	0	0	0	0	0	0	0	0	0	0	0	0	0	0	0	0	0	0	0	0	3.73307313902042
LN_4A04_VL_221_NODE_1145_length_13622_cov_31.913909	0	0	0	0	0	0	0	0	0	0	0	0	0	0	0	0	0	0	0	0	0	9.00144606958631	0	0	0	0	0	0	0	0	0	0	0	0	0	0	0	0	0	0	0	0	0	0	0	0	0	0	14.1613386077401
LN_4A04_VL_221_NODE_11478_length_2586_cov_3.984591	0	0	0	0	0	0	0	0	0	0	0	0	0	0	0	0	0	0	0	0	0	0	0	0	0	0	0	0	0	0	0	0	0	0	0	0	0	0	0	0	0	0	0	0	0	0	0	0	0
LN_4A04_VL_221_NODE_11550_length_2577_cov_3.408406	0	0	0	0	0	0	0	0	0	0	0	0	0	0	0	0	0	0	0	0	0	0	0	0	0	0	0	0	0	0	0	0	0	0	0	0	0	0	0	0	0	0	0	0	0	0	0	0	1.10302606707306
LN_4A04_VL_221_NODE_1157_length_13529_cov_26.360843	0	0	0	0	0	0	0	0	0	0	0	0	0	0	0	0	0	0	0	0	0	0	0	0	0	0	0	0	0	0	0	0	0	0	0	0	0	0	0	0	0	0	0	0	0	0	0	0	0
LN_4A04_VL_221_NODE_11585_length_2569_cov_5.766110	0	0	0	0	0	0	0	0	0	0	0	0	0	0	0	0	0	0	0	0	0	0	0	0	0	0	0	0	0	0	0	0	0	0	0	0	0	0	0	0	0	0	0	0	0	0	0	0	0.986843548020162
LN_4A04_VL_221_NODE_1162_length_13481_cov_8.061299	0	0	0	0	0	0	0	0	0	0	0	0	0	0	0	0	0	0	0	0	0	0	0	0	0	0	0	0	0	0	0	0	0	0	0	0	0	0	0	0	0	0	0	0	0	0	0	0	0
LN_4A04_VL_221_NODE_1173_length_13397_cov_9.729951	0	0	0	3.01997340126243	0	0	0	1.13158419436077	0	1.23978791430113	0	1.26754536001984	2.28584505457341	0	0	2.1874333206938	0	0	0	3.34864530068318	1.96193884513142	0	0	2.34843332240481	0	3.42200610168974	0	0	0	0	1.00296667812684	0	0	0	0	2.28791516217215	0	0	0	1.31944800897211	0	2.18478854408645	3.8791495457945	0	0	0	0	1.79190834155179	2.47727750975718
LN_4A04_VL_221_NODE_1176_length_13377_cov_14.267377	0	0	0	0	0	0	0	0	0	0	0	0	0	0	0	0	0	0	0	0	0	10.7912440876183	0	0	0	0	0	0	0	0	0	0	0	0	0	0	0	0	0	0	0	0	0	0	0	0	0	0	7.21896641024235
LN_4A04_VL_221_NODE_1177_length_13376_cov_12.962615	0	0	0	0	0	0	0	0	0	0	0	0	0	0	0	0	0	0	0	0	0	0	0	0	0	0	0	0	0	0	0	0	0	0	0	0	0	0	0	0	0	0	0	0	0	0	0	0	1.79769722441
LN_4A04_VL_221_NODE_1179_length_13370_cov_10.627488	0	0	0	0	0	0	0	0	0	0	0	0	0	0	0	0	0	0	0	0	0	28.5832829634782	0	0	0	0	0	0	0	0	0	0	0	0	0	0	0	0	0	0	0	0	0	0	0	0	0	0	32.3041192241433
LN_4A04_VL_221_NODE_11798_length_2537_cov_7.206688	0	0	0	0	0	0	0	0	0	0	0	0	3.94730344929597	0	0	0	0	0	0	0	0	0	0	0	0	0	0	0	0	0	0	0	0	0	0	0	0	0	1.98734338628794	0	0	0	0	0	0	0	0	0	0
LN_4A04_VL_221_NODE_1181_length_13347_cov_15.623006	0	0	0	0	0	0	0	0	0	0	0	0	0	0	0	0	0	0	0	0	0	0	0	0	0	0	0	0	0	0	0	0	0	0	0	0	0	0	0	0	0	0	0	0	0	0	0	0	0
LN_4A04_VL_221_NODE_1191_length_13287_cov_17.530608	0	0	0	0	0	0	0	0	0	0	0	0	0	0	0	0	0	0	0	0	0	0	0	0	0	0	0	0	0	0	0	0	0	0	0	0	0	0	0	0	0	0	0	0	0	0	0	0	0
LN_4A04_VL_221_NODE_12_length_119620_cov_29.709756	0	0	0	0	0	0	0	0	0	0	0	0	0	0	0	0	0	0	0	0	0	0	0	0	0	0	0	0	0	0	0	0	0	0	0	0	0	0	0	0	0	0	9.42933811151364	0	0	0	0	0	0
LN_4A04_VL_221_NODE_12013_length_2507_cov_6.511011	0	0	0	0	0	0	0	5.22106982590728	0	0	0	0	2.34462061855782	0	0	4.13257645020899	0	0	0	8.66430288870702	1.82903360144323	2.29729403074848	2.47601740040473	2.09160758012613	3.18653678147081	0	0	0	0	0.949278828920318	2.78291632540704	0	0	4.37428157627658	0	2.65181140807923	0	0	3.72430540487562	2.07780599547963	0	12.9800246173041	0	2.23704166625572	0	0	5.61273237612285	5.80131623366064	2.97245898468275
LN_4A04_VL_221_NODE_1218_length_13030_cov_27.871368	0	0	0	0	0	0	0	0	0	0	0	0	0	0	0	0	0	0	0	0	0	0	0	0	0	0	0	0	0	0	0	0	0	0	0	0	0	0	0	0	0	0	0	0	0	0	0	0	0
LN_4A04_VL_221_NODE_1220_length_13017_cov_11.882966	0	0	0	0	0	0	0	0	0	0	0	0	0	0	0	0	0	0	0	0	0	0	0	1.43590008220781	0	0	0	0	0	0	0	0	0	0	0	0	0	0	0	0	0	0	0	0	0	0	0	0	1.25119046624606
LN_4A04_VL_221_NODE_1225_length_12971_cov_11.113425	14.5994928478987	0	0	0	0	0	0	0	0	0	0	0	0	0	0	0	0	0	0	0	0	3.95316413857179	0	0	0	5.8967127614667	0	0	0	0	0	0	0	0	0	0	0	0	0	0	0	0	0	4.2643491575074	0	0	0	0	5.05212447548218
LN_4A04_VL_221_NODE_12277_length_2469_cov_4.600663	0	0	0	0	0	0	3.35050863148622	0	0	0	0	0	0	0	0	0	0	0	0	0	0	0	0	0	0	0	0	0	0	0	3.55834903537263	0	0	7.62168986413865	0	0	0	0	0	0	0	0	0	0	0	0	0	0	0
LN_4A04_VL_221_NODE_1238_length_12868_cov_16.663701	0	0	0	0	0	0	0	0	0	0	0	0	0	0	0	0	0	0	0	0	0	0	0	0	0	0	0	0	0	0	0	0	0	0	0	0	0	0	0	0	0	0	0	0	0	0	0	0	0
LN_4A04_VL_221_NODE_12456_length_2446_cov_14.604350	0	0	0	0	0	0	0	0	0	0	0	0	0	0	0	0	0	0	0	0	0	1.82290490388619	0	0	0	0	0	0	0	0	0	0	0	0	0	0	0	0	0	0	0	0	0	0	0	0	0	0	2.92095567236965
LN_4A04_VL_221_NODE_1247_length_12776_cov_12.639258	0	0	0	2.12663475872072	0	0	0	0	0	0	0	0	2.19247321542286	0	0	2.44435760455117	0	0	0	0	0	0	0	1.93299530796889	0	0	0	0	0	0	0	0	0	0	0	1.56655083809744	0	0	0	0	0	1.75192897356551	0	0	0	0	0	0	1.47322693910369
LN_4A04_VL_221_NODE_12551_length_2433_cov_5.012195	0	0	0	0	0	0	0	0	0	0	0	0	0	0	0	0	0	0	0	0	0	0	0	0	0	0	0	0	0	0	0	0	0	0	0	0	0	0	0	0	0	0	0	0	0	0	0	0	0
LN_4A04_VL_221_NODE_127_length_46898_cov_16.802233	0	0	0	0	0	0	0	0	0	0	0	0	0	0	0	0	0	0	0	0	0	0	0	0	0	0	0	0	0	0	0	0	0	0	0	0	0	0	0	0	0	0	0	0	0	0	0	0	0
LN_4A04_VL_221_NODE_1277_length_12526_cov_14.919012	0	0	0	0	0	0	0	0	0	0	0	0	0	0	0	0	0	0	0	0	0	0	0	0	0	0	0	0	0	0	0	0	0	0	0	0	0	0	0	0	0	0	0	0	0	0	0	0	0
LN_4A04_VL_221_NODE_12776_length_2405_cov_3.328085	0	0	0	0	0	0	0	0	0	0	0	0	0	0	0	0	0	0	0	0	0	0	0	0	0	0	0	0	0	0	0	0	0	0	0	0	0	0	0	0	0	0	0	0	0	0	0	0	0
LN_4A04_VL_221_NODE_12785_length_2403_cov_7.124787	0	0	0	0	1.64545661508341	0	0	0	0	0	0	0	0	0	1.7541313834257	0	0	0	0	0	0	0	0	0	0	0	0	0.874400659955275	0	2.10452114074881	0	0	0	0	0	0	0	0	0	0	0	0	0	0	0	0	0	0	0
LN_4A04_VL_221_NODE_1282_length_12515_cov_32.802247	0	0	0	0	0	0	0	0	0	0	0	0	0	0	0	0	0	0	0	0	0	0	0	0	0	0	0	0	0	0	0	0	0	0	1.89224499882331	0	0	0	0	0	0	0	10.5547708926347	0	0	0	0	0	0
LN_4A04_VL_221_NODE_1291_length_12467_cov_19.640348	0	0	0	0	0	0	0	0	0	0	0	0	0	0	0	0	0	0	0	0	0	0	0	0	0	0	0	0	0	0	0	0	0	0	0	0	0	0	0	0	0	0	0	0	0	0	0	0	0
LN_4A04_VL_221_NODE_12918_length_2385_cov_4.840343	0	0	0	0	0	0	0	0	0	0	0	0	0	0	0	0	0	0	0	0	0	0	0	0	0	0	0	0	0	0	0	0	0	0	0	0	0	0	0	0	0	0	0	0	0	0	0	0	0
LN_4A04_VL_221_NODE_12958_length_2381_cov_4.990542	0	0	0	0	0	0	0	0	0	0	0	0	0	0	0	0	0	0	0	0	0	2.34083651559514	0	0	0	0	0	0	0	0	0	0	0	0	0	0	0	0	0	0	0	0	14.4294716934758	0	6.35049336431105	0	0	0	1.25835645730325
LN_4A04_VL_221_NODE_1298_length_12433_cov_16.958717	0	0	0	0	0	0	0	0	0	0	0	0	0	0	0	0	0	0	0	0	0	0	0	0	0	0	0	0	0	0	0	0	0	0	0	0	0	0	0	0	0	0	0	0	0	0	0	0	0
LN_4A04_VL_221_NODE_12989_length_2378_cov_4.012053	0	5.76983849566751	19.0358024859504	5.97971120762477	0	0	0	30.0715070010464	0	6.07988098930588	0	10.0897754152801	0	0	0	2.61405445601529	0	4.44160751674137	30.9022464740455	21.7112172991969	2.34145089090199	7.22668469702779	0	0	0	0	5.00276572900562	17.1472318128001	7.12178344828603	0	1.27678195069926	0	0	1.71910761476926	0	1.53025869772406	0	23.0622101711358	0	1.9032398104577	0	4.38037781024622	7.82365093884808	0	1.03421465570811	8.23806998049722	7.37624529702374	9.10034566369796	9.40112027914169
LN_4A04_VL_221_NODE_13050_length_2372_cov_4.035822	0	0	0	0	0	0	0	0	0	0	0	0	0	0	0	0	0	0	0	0	0	0	0	0	0	0	0	0	0	0	0	0	0	0	0	0	0	0	0	0	0	0	6.43162157871678	0	0	0	0	0	1.55462276551513
LN_4A04_VL_221_NODE_1307_length_12389_cov_17.402384	0	0	0	0	2.2586473524043	0	4.78533981595229	0	0	0	0	0	0	0	0	0	0	0	0	0	0	5.39852941509277	0	0	0	0	0	0	0	3.24957577214301	0	0	3.2109251367952	0	0	0	0	0	0	0	0	0	0	0	0	0	0	0	7.99309794734682
LN_4A04_VL_221_NODE_131_length_46441_cov_42.694477	0	0	0	0	0	0	0	0	0	0	0	0	0	0	0	0	0	0	0	0	0	0	0	0	0	0	0	0	0	0	8.66736159866591	0	0	0	0	0	0	0	0	0	0	0	0	8.18096849216744	0	0	0	0	2.67985886379091
LN_4A04_VL_221_NODE_1314_length_12308_cov_5.236758	0	0	0	0	0	0	0	0	0	0	0	0	0	0	0	0	0	0	0	0	0	0	0	0	0	0	0	0	0	0	0	0	0	0	0	0	0	0	0	0	0	0	0	0	0	0	0	0	0
LN_4A04_VL_221_NODE_1319_length_12289_cov_21.571767	0	0	0	2.21779860573025	1.88102211921514	0	0	0	0	35.6240129680437	0	0	5.20827534372199	3.26107476569872	0	0	0	0	0	0	0	10.4238211333558	3.13172177243476	0	0	0	0	0	0	2.67084286075003	0	0	0	0	0	99.7736151853025	0	0	0	3.33544809861994	0	0	5.33911388631308	27.0060409742185	0	0	0	0	6.75158409923854
LN_4A04_VL_221_NODE_132_length_46246_cov_40.878656	0	0	0	0	0	0	0	0	0	0	0	0	0	0	0	0	0	0	0	0	0	0	0	0	0	0	0	0	0	0	12.3483467746784	0	0	0	0	0	0	0	0	0	0	0	0	8.79328122712332	0	0	0	0	2.9469849034009
LN_4A04_VL_221_NODE_1320_length_12288_cov_6.699174	0	0	0	0	0	0	0	0	0	0	0	0	0	0	0	0	0	0	0	0	0	0	0	0	0	0	0	0	0	0	0	0	0	0	0	0	0	0	0	0	0	0	0	0	0	0	0	0	0
LN_4A04_VL_221_NODE_1331_length_12208_cov_15.825228	0	0	0	0	0	0	0	0	0	0	0	0	0	0	0	0	0	0	0	0	0	0	0	0	0	0	0	0	0	0	0	0	0	0	0	0	0	0	0	0	0	0	0	0	0	0	0	0	0
LN_4A04_VL_221_NODE_1334_length_12202_cov_20.820943	0	0	0	0	0	0	0	0	0	0	0	0	0	0	0	0	0	0	0	0	0	17.6313985661528	0	0	0	0	0	0	0	0	0	0	0	0	0	0	0	0	0	0	0	0	10.3071119049538	0	0	0	0	0	10.999181152089
LN_4A04_VL_221_NODE_1337_length_12195_cov_18.289786	0	0	0	0	0	0	0	0	0	0	0	0	0	0	0	0	0	0	0	0	0	0	0	0	0	0	0	0	0	0	0	0	0	0	0	0	0	0	0	0	0	0	0	0	0	0	0	0	0
LN_4A04_VL_221_NODE_134_length_46189_cov_209.398686	0	0	0	0	0	0	0	0	0	0	0	0	0	0	0	0	0	0	0	0	0	9.37791051280469	0	0	0	0	0	0	0	0	0	0	0	0	0	0	0	0	0	0	0	0	0	0	0	0	0	0	0
LN_4A04_VL_221_NODE_13512_length_2318_cov_3.586390	0	0	0	0	0	0	0	0	0	0	0	0	0	0	0	0	0	0	0	0	0	0	0	0	0	0	0	0	0	0	0	0	0	0	0	0	0	0	0	0	0	0	0	0	0	0	0	0	0
LN_4A04_VL_221_NODE_1355_length_12077_cov_17.834969	0	0	0	0	0	0	0	0	0	0	0	0	0	0	0	0	0	0	0	0	0	0	0	0	0	0	0	0	0	0	0	0	0	0	0	0	0	0	0	0	0	0	0	0	0	0	0	0	0
LN_4A04_VL_221_NODE_1358_length_12045_cov_16.674979	0	0	0	0	0	0	0	0	0	0	0	0	0	0	0	0	0	0	0	0	0	0	0	0	0	0	0	0	0	0	0	0	0	0	0	0	0	0	0	0	0	0	0	0	0	0	0	0	0
LN_4A04_VL_221_NODE_13668_length_2299_cov_4.794118	0	0	0	0	0	0	0	0	0	0	0	0	0	0	0	0	0	0	0	0	0	34.4658734037851	1.7446366390619	0	0	0	0	0	0	0	0	0	0	0	0	0	0	0	0	0	0	0	0	27.2642851594705	0	0	0	0	2.53964545440901
LN_4A04_VL_221_NODE_1369_length_11963_cov_19.783927	0	0	0	0	4.88155267999874	0	0	0	0	0	0	0	0	0	0	0	0	0	0	0	0	0	0	0	0	0	0	0	0	15.5665500615296	0	0	0	0	0	0	0	0	0	0	0	0	0	0	0	0	0	0	1.36142659024701
LN_4A04_VL_221_NODE_1379_length_11914_cov_15.324564	0	0	0	0	0	0	0	0	0	0	0	0	0	0	0	0	0	0	0	0	0	0	0	0	0	0	0	0	0	0	0	0	0	0	0	0	0	0	0	0	0	0	0	0	0	0	0	0	0
LN_4A04_VL_221_NODE_1381_length_11901_cov_6.277562	0	0	0	0	0	0	0	0	0	0	0	0	0	0	0	0	0	0	0	0	0	0	0	0	0	0	0	0	0	0	0	0	0	0	0	0	0	0	0	0	0	0	0	0	0	0	0	0	0
LN_4A04_VL_221_NODE_13860_length_2280_cov_4.443146	0	0	0	0	0	0	0	0	0	0	0	0	0	0	0	0	0	0	0	0	0	19.9636736431264	0	0	0	0	0	0	0	0	0	0	0	0	0	0	0	0	0	0	0	0	0	0	0	0	0	0	1.31409944071887
LN_4A04_VL_221_NODE_1390_length_11848_cov_12.022132	0	0	0	0	0	0	0	0	0	0	0	0	0	0	0	0	0	0	0	0	0	4.36706220628382	0	0	0	0	0	0	0	0	0	0	0	0	0	0	0	0	0	0	0	0	0	0	0	0	0	0	2.63905131020595
LN_4A04_VL_221_NODE_13973_length_2265_cov_4.609050	0	0	0	0	0	0	0	0	0	0	0	0	0	0	0	0	0	0	0	0	0	3.6500686179783	0	0	0	0	0	0	0	0	0	0	0	0	0	0	0	0	0	0	0	0	0	0	0	0	0	0	0
LN_4A04_VL_221_NODE_13996_length_2263_cov_3.906703	0	0	0	0	0	0	0	0	0	0	0	0	0	0	0	0	0	0	0	0	0	0	0	0	0	0	0	0	0	0	0	0	0	0	0	0	0	0	0	0	0	0	0	0	0	0	0	0	0
LN_4A04_VL_221_NODE_14_length_111672_cov_32.198912	0	0	0	0	0	0	0	0	0	0	0	0	0	0	0	0	0	0	0	0	0	7.16622131053292	0	0	0	0	0	0	0	0	0	0	0	0	0	0	0	0	0	0	0	0	0	0	0	0	0	0	10.2380082786068
LN_4A04_VL_221_NODE_1402_length_11793_cov_16.025643	0	0	0	0	0	0	0	0	0	0	0	0	0	0	0	0	0	0	0	0	0	0	0	0	0	0	0	0	0	0	0	0	0	0	0	0	0	0	0	0	0	0	0	0	0	0	0	0	0
LN_4A04_VL_221_NODE_1405_length_11779_cov_27.608410	0	0	0	0	0	0	0	0	1.97819463068336	0	0	0	0	0	0	0	0	0	0	0	0	0	0	0	0	0	0	0	0	0	0	0	0	0	0	0	0	0	0	0	0	0	0	0	0	0	0	0	0
LN_4A04_VL_221_NODE_1408_length_11743_cov_7.323665	0	0	0	0	0	0	0	0	0	0	0	0	0	0	0	0	0	0	0	0	0	0	0	0	0	0	0	0	0	0	0	0	0	0	0	0	0	0	0	0	0	0	0	0	0	0	0	0	0
LN_4A04_VL_221_NODE_1420_length_11657_cov_43.544303	0	20.2057364973525	0	1.59015733553171	0	0	0	2.50582575254949	0	0	0	0	0	0	0	0	0	0	0	0	0	0	0	0	0	0	57.7491774921896	0	0	0	0	0	0	5.86716334343564	0	0	0	0	0	0	0	0	0	0	0	0	0	0	4.94279885449983
LN_4A04_VL_221_NODE_1421_length_11657_cov_38.968368	0	0	0	0	0	0	0	0	0	0	0	0	0	0	0	0	0	0	0	0	0	0	0	0	0	0	0	0	0	0	0	0	0	0	0	0	0	0	0	0	0	0	0	0	0	0	0	0	0
LN_4A04_VL_221_NODE_14251_length_2235_cov_6.224312	0	0	0	0	0	0	0	0	0	0	0	0	0	0	0	0	0	0	0	0	0	4.23937537546955	0	0	0	0	0	0	0	0	0	0	0	0	0	0	0	0	0	0	0	0	0	0	0	0	0	0	2.02802336678142
LN_4A04_VL_221_NODE_1440_length_11568_cov_8.425780	0	0	0	0	0	0	0	0	0	0	0	0	0	0	0	0	0	0	0	0	0	0	0	0	0	0	0	0	0	0	0	0	0	0	0	0	0	0	0	0	0	0	0	0	0	0	0	0	0
LN_4A04_VL_221_NODE_1445_length_11533_cov_53.571964	0	0	0	0	0	0	0	0	0	0	0	0	0	0	0	0	0	0	0	0	0	0	0	0	5.10393826210656	0	0	0	0	0	11.3146156120013	0	0	0	0	0	0	0	0	0	0	0	0	6.77931072156538	0	0	0	0	2.65118021749391
LN_4A04_VL_221_NODE_1448_length_11510_cov_18.029158	0	0	0	0	0	0	0	0	0	0	0	0	0	0	0	0	0	0	0	0	0	0	0	0	0	0	0	0	0	0	0	0	0	0	0	0	0	0	0	0	0	0	0	0	0	0	0	0	0
LN_4A04_VL_221_NODE_1452_length_11476_cov_23.144558	0	0	0	0	0	0	0	0	0	0	0	0	0	0	0	0	0	0	0	0	0	0	0	0	0	0	0	0	0	0	0	0	0	0	0	0	0	0	0	0	0	0	0	0	0	0	0	0	0
LN_4A04_VL_221_NODE_14604_length_2199_cov_2.892257	0	0	0	0	0	0	0	0	0	0	0	0	0	0	0	0	0	0	0	0	0	0	0	0	0	0	0	0	0	0	0	0	0	0	0	0	0	0	0	0	0	0	0	0	0	0	0	0	0
LN_4A04_VL_221_NODE_1465_length_11396_cov_30.362490	0	0	0	0	0	0	0	0	0	0	1.78179117652004	0	0	0	0	0	0	0	0	0	0	11.8112312748959	0	0	0	0	0	0	0	0	0	0	0	0	0	0	2.57526266919523	0	0	0	0	0	0	0	0	0	0	0	15.5792295117113
LN_4A04_VL_221_NODE_1474_length_11351_cov_8.422539	0	0	0	0	0	0	0	0	0	0	0	0	0	0	0	0	0	0	0	0	0	0	0	0	0	0	0	0	0	0	0	0	0	0	0	0	0	0	0	0	0	0	0	0	0	0	0	0	0
LN_4A04_VL_221_NODE_1476_length_11326_cov_10.687694	0	0	0	0	0	0	0	0	0	0	0	0	0	0	0	0	0	0	0	1.87928625632478	1.68448580170253	0	1.25633188144281	1.80709781265066	0	2.40366620945459	0	0	0	0	0	0	0	0	0	0	0	0	0	0	0	0	3.20864093604459	0	0	0	0	0	1.8992404201699
LN_4A04_VL_221_NODE_1477_length_11321_cov_33.235132	0	0	0	0	0	0	0	0	0	0	0	0	0	0	0	0	0	0	0	0	0	0	0	0	0	0	0	0	0	0	0	0	0	0	0	0	0	0	0	0	0	0	0	0	0	0	0	0	1.81864726604486
LN_4A04_VL_221_NODE_1485_length_11257_cov_20.716658	0	0	0	0	0	0	0	0	0	0	0	0	0	0	0	0	0	0	0	0	0	0	0	0	0	0	0	0	0	0	0	0	0	0	0	0	0	0	0	0	0	0	0	0	0	0	0	0	0
LN_4A04_VL_221_NODE_1487_length_11221_cov_5.407039	0	0	0	0	0	0	0	0	0	0	0	0	0	0	0	0	0	0	0	0	0	0	0	0	0	0	0	0	0	0	0	0	0	0	0	0	0	0	0	0	0	0	0	0	0	0	0	0	0
LN_4A04_VL_221_NODE_1490_length_11201_cov_18.009690	0	0	0	0	0	0	0	0	0	0	0	0	0	0	0	0	0	0	0	0	0	0	0	0	0	0	0	0	0	0	0	0	0	0	0	0	0	0	0	0	0	0	0	0	0	0	0	0	0
LN_4A04_VL_221_NODE_1498_length_11143_cov_25.400884	0	0	0	0	0	0	0	0	0	0	0	0	0	0	0	0	0	0	0	0	0	0	0	0	0	0	0	0	0	0	0	0	0	0	0	0	0	0	0	0	0	0	0	0	0	0	0	0	0
LN_4A04_VL_221_NODE_1507_length_11084_cov_18.565962	0	0	0	0	0	0	0	0	0	0	0	0	0	0	0	0	0	0	0	0	0	0	0	0	0	0	0	0	0	0	0	0	0	0	0	0	0	0	0	0	0	0	0	0	0	0	0	0	0
LN_4A04_VL_221_NODE_15082_length_2149_cov_5.028653	0	0	0	0	0	0	0	0	0	0	0	0	0	0	0	0	0	0	0	0	0	0	0	0	0	0	0	0	0	0	0	0	0	0	0	0	0	0	0	0	0	0	0	0	0	0	0	0	0
LN_4A04_VL_221_NODE_1513_length_11055_cov_16.514455	0	0	0	0	0	0	0	0	0	0	0	0	0	0	0	0	0	0	0	0	0	0	0	0	0	0	0	0	0	0	0	0	0	0	0	0	0	0	0	0	0	0	0	0	0	0	0	0	0
LN_4A04_VL_221_NODE_1518_length_11029_cov_6.334791	0	0	0	0	0	0	0	0	0	0	0	0	0	0	0	0	0	0	0	0	0	0	0	0	0	0	0	0	0	0	0	0	0	0	0	0	0	0	0	0	0	0	0	0	0	0	0	0	0
LN_4A04_VL_221_NODE_1519_length_11023_cov_8.387947	12.1915898025976	0	0	0	0	0	0	0	0	0	0	0	0	0	0	0	0	0	0	0	0	2.44386616718572	0	0	0	4.05208118642882	0	0	0	0	0	0	0	0	0	0	0	0	0	0	0	0	0	3.07262203067267	0	0	0	0	3.37321501388028
LN_4A04_VL_221_NODE_152_length_43457_cov_26.598037	0	0	0	0	0	0	0	0	0	0	0	0	0	0	0	0	0	0	0	0	0	0	0	0	0	0	0	0	0	0	0	0	0	0	0	0	0	0	0	0	0	0	0	0	0	0	0	0	0
LN_4A04_VL_221_NODE_1523_length_10987_cov_15.781193	0	0	0	0	0	0	0	0	0	0	0	0	0	0	0	0	0	0	0	0	0	0	0	0	0	0	0	0	0	0	7.59063038732975	0	0	0	0	0	0	0	0	0	0	0	0	0	0	2.64947959784539	0	0	0
LN_4A04_VL_221_NODE_15322_length_2127_cov_3.699324	0	0	0	0	0	0	0	0	0	0	0	0	0	0	0	0	0	0	0	0	0	0	0	0	0	0	0	0	0	0	0	0	0	0	0	0	0	0	0	0	0	0	0	0	0	0	0	0	0
LN_4A04_VL_221_NODE_1538_length_10883_cov_27.249261	0	0	0	0	0	0	0	0	0	0	0	0	0	0	0	0	0	0	0	0	0	0	0	0	0	0	0	0	0	0	0	0	0	0	0	0	0	0	0	0	0	0	0	0	0	0	0	0	0
LN_4A04_VL_221_NODE_15465_length_2113_cov_3.551992	0	0	0	0	0	0	0	0	0	0	0	0	0	0	0	0	0	0	0	0	0	0	0	0	0	0	0	0	0	0	0	0	0	0	0	0	0	0	0	0	0	0	0	0	0	0	0	0	1.34524286552167
LN_4A04_VL_221_NODE_1553_length_10817_cov_11.773834	0	0	0	1.73711641171328	0	0	0	0	0	0	0	0	1.82475250808575	0	0	2.59970435495456	0	0	0	0	0	0	0	2.11105615550131	0	0	0	0	0	0	0	0	0	0	0	0	0	0	0	0	0	1.83841349969388	2.90097341157002	0	0	0	0	0	1.37072063180211
LN_4A04_VL_221_NODE_1558_length_10801_cov_17.037968	0	0	0	0	0	0	0	0	0	0	0	0	0	0	0	0	0	0	0	0	0	0	0	0	0	0	0	0	0	0	0	0	0	0	0	0	0	0	0	0	0	0	0	0	0	0	0	0	0
LN_4A04_VL_221_NODE_15752_length_2089_cov_7.864307	0	0	0	0	0	0	0	0	0	0	0	0	0	0	0	0	0	0	0	0	0	0	0	0	0	0	0	0	0	0	0	0	0	0	0	0	0	0	0	0	0	0	1.54370732486708	0	0	0	0	0	3.12592789595461
LN_4A04_VL_221_NODE_1576_length_10734_cov_13.120423	0	0	0	1.37205157277349	0	0	0	0	0	0	0	0	1.47379404566306	0	0	2.15099894735704	0	0	0	2.36934996890701	0	0	0	1.70190381472388	0	2.51427413108032	0	0	0	0	0.85458935810315	0	0	0	0	0	0	0	0	0	0	1.34736648719879	2.2532173013187	0	0	0	0	0	1.2811202929254
LN_4A04_VL_221_NODE_1578_length_10725_cov_19.600000	0	0	0	0	0	0	0	0	0	0	0	0	0	0	0	0	0	0	0	0	0	0	0	0	0	0	0	0	0	0	0	0	0	0	0	0	0	0	0	0	0	0	0	0	0	0	0	0	0
LN_4A04_VL_221_NODE_1586_length_10679_cov_7.213573	0	0	0	0	0	0	0	0	0	0	0	0	0	0	0	0	0	0	0	0	0	0	0	0	0	0	0	0	0	0	0	0	0	0	0	0	0	0	0	0	0	0	0	0	0	0	0	0	0
LN_4A04_VL_221_NODE_1588_length_10672_cov_6.085241	0	0	0	0	0	0	0	0	0	0	0	0	0	0	0	0	0	0	0	0	0	0	0	0	0	0	0	0	0	0	0	0	0	0	0	0	0	0	0	0	0	0	0	0	0	0	0	0	0
LN_4A04_VL_221_NODE_1589_length_10671_cov_5.165882	0	0	0	0	0	0	0	0	0	0	0	0	0	0	0	0	0	0	0	0	0	0	0	0	0	0	0	0	0	0	0	0	0	0	0	0	0	0	0	0	0	0	0	0	0	0	0	0	0
LN_4A04_VL_221_NODE_1595_length_10636_cov_14.998015	0	0	0	0	0	0	0	0	0	0	0	0	0	0	0	0	0	0	0	0	0	0	0	0	0	0	0	0	0	0	0	0	0	0	0	0	0	0	0	0	0	0	0	0	0	0	0	0	0
LN_4A04_VL_221_NODE_16_length_106408_cov_29.050398	0	0	0	0	0	0	0	0	0	0	0	0	0	0	0	0	0	0	0	0	0	10.2793549797739	0	0	0	0	0	0	0	0	0	0	0	0	0	0	0	0	0	0	0	0	0	1.68760240380274	0	0	0	0	12.976117345508
LN_4A04_VL_221_NODE_1602_length_10602_cov_18.010697	0	0	0	0	0	0	0	0	0	0	0	0	0	0	0	0	0	0	0	0	0	0	0	0	0	0	0	0	0	0	0	0	0	0	0	0	0	0	0	0	0	0	0	0	0	0	0	0	0
LN_4A04_VL_221_NODE_1603_length_10585_cov_12.958974	0	0	0	0	0	0	0	0	0	0	0	0	0	0	0	0	0	0	0	0	0	0	0	0	0	0	0	0	0	0	0	0	0	0	0	0	0	0	0	0	0	0	0	0	0	0	0	0	0
LN_4A04_VL_221_NODE_1606_length_10567_cov_32.132040	0	0	0	0	0	0	0	0	0	0	0	0	0	0	0	0	0	0	0	0	0	0	0	0	0	0	0	0	0	0	10.4477093504783	0	0	0	0	0	0	0	0	0	0	0	0	7.71124908262605	0	0	0	0	5.37995301381146
LN_4A04_VL_221_NODE_161_length_41980_cov_18.367251	0	0	0	0	0	0	0	0	0	0	0	0	0	0	0	0	0	0	0	0	0	6.77550984556189	0	0	0	0	0	0	0	0	0	0	0	0	0	0	0	0	0	0	0	0	2.9958880291626	0	0	0	0	0	5.29425029926297
LN_4A04_VL_221_NODE_1610_length_10550_cov_15.966556	0	0	0	0	0	0	0	0	0	0	0	0	0	0	0	0	0	0	0	0	0	0	0	0	0	0	0	0	0	0	0	0	0	0	0	0	0	0	0	0	0	0	0	0	0	0	0	0	5.81825551864476
LN_4A04_VL_221_NODE_1621_length_10497_cov_35.205325	0	0	0	0	0	0	0	0	0	0	0	0	0	0	0	0	0	0	0	0	0	0	0	0	0	0	0	0	0	0	0	0	0	0	0	0	0	0	0	0	0	0	0	0	0	0	0	0	0
LN_4A04_VL_221_NODE_16226_length_2047_cov_2.816767	0	0	0	0	0	0	0	0	0	0	0	0	0	0	4.07801899625054	0	0	0	0	0	0	1.67904799311501	0	0	0	0	0	0	0	0	0	0	0	0	0	0	0	0	0	0	0	0	0	0	0	0	0	0	1.61379766723133
LN_4A04_VL_221_NODE_1626_length_10472_cov_16.838821	0	0	0	0	0	0	0	0	0	0	0	0	0	0	0	0	0	0	0	0	0	0	0	0	0	0	0	0	0	0	0	0	0	0	0	0	0	0	0	0	0	0	0	0	0	0	0	0	0
LN_4A04_VL_221_NODE_1633_length_10439_cov_13.843991	0	0	0	0	0	0	0	0	0	0	0	0	0	0	0	0	0	0	0	0	0	0	0	0	0	0	0	0	0	0	0	0	0	0	0	0	0	0	0	0	0	0	0	0	0	0	0	0	0
LN_4A04_VL_221_NODE_164_length_41617_cov_31.356383	0	0	0	0	0	0	0	0	0	0	0	0	0	0	0	0	0	0	0	0	0	0	0	0	0	0	0	0	0	0	0	0	0	0	0	0	0	0	0	0	0	0	0	0	0	0	0	0	0
LN_4A04_VL_221_NODE_1644_length_10381_cov_7.417199	0	0	0	0	0	0	0	0	0	0	0	0	0	0	0	0	0	0	0	0	0	0	0	0	0	0	0	0	0	0	0	0	0	0	0	0	0	0	0	0	0	0	0	0	0	0	0	0	0
LN_4A04_VL_221_NODE_1645_length_10378_cov_15.447447	0	0	0	0	0	0	0	0	0	0	0	0	0	0	0	0	0	0	0	0	0	0	0	0	0	0	0	0	0	0	0	0	0	0	0	0	0	0	0	0	0	0	0	0	0	0	0	0	0
LN_4A04_VL_221_NODE_1646_length_10377_cov_7.032261	0	0	0	0	0	0	0	0	0	0	0	0	0	0	0	0	0	0	0	0	0	0	0	0	0	0	0	0	0	0	0	0	0	0	0	0	0	0	0	0	0	0	0	0	0	0	0	0	0
LN_4A04_VL_221_NODE_1650_length_10359_cov_7.997089	0	0	0	0	0	0	0	0	0	0	0	0	0	0	0	0	0	0	0	0	0	0	0	0	0	0	0	0	0	0	0	0	0	0	0	0	0	0	0	0	0	0	0	0	0	0	0	0	0
LN_4A04_VL_221_NODE_1654_length_10342_cov_17.959658	0	0	0	0	0	0	0	0	0	0	0	0	0	0	0	0	0	0	0	0	0	0	0	0	0	0	0	0	0	0	0	0	0	0	0	0	0	0	0	0	0	0	0	0	0	0	0	0	0
LN_4A04_VL_221_NODE_16547_length_2021_cov_3.626653	0	0	0	0	0	0	0	0	0	0	0	0	0	0	0	0	0	0	0	0	0	0	0	0	0	0	0	0	0	0	0	0	0	0	0	0	0	0	0	0	0	0	0	0	0	0	0	0	0
LN_4A04_VL_221_NODE_1656_length_10332_cov_23.092148	0	0	0	0	0	0	0	0	0	0	0	0	0	0	0	0	0	0	0	0	0	0	0	0	0	0	0	0	0	0	0	0	0	0	0	0	0	0	0	0	0	0	0	0	0	0	0	0	0
LN_4A04_VL_221_NODE_1659_length_10327_cov_9.449085	0	0	0	0	0	0	0	0	0	0	0	0	0	0	0	0	0	0	0	0	0	0	0	0	0	0	0	0	0	0	0	0	0	0	0	0	0	0	0	0	0	0	0	0	0	0	0	0	0
LN_4A04_VL_221_NODE_1661_length_10323_cov_27.702279	0	0	0	0	0	0	0	0	0	0	0	0	0	0	0	0	0	0	0	0	0	0	0	0	0	0	0	0	0	0	0	0	0	0	0	0	0	0	0	0	0	0	0	0	0	0	0	0	0
LN_4A04_VL_221_NODE_1664_length_10301_cov_20.255710	0	0	0	0	0	0	0	0	0	0	0	0	0	0	0	0	0	0	0	0	0	0	0	0	0	0	0	0	0	0	0	0	0	0	0	0	0	0	0	0	0	0	0	0	0	0	0	0	0
LN_4A04_VL_221_NODE_1666_length_10295_cov_15.703613	0	0	0	0	0	0	0	0	0	0	0	0	0	0	0	0	0	0	0	0	0	0	0	0	0	0	0	0	0	0	0	0	0	0	0	0	0	0	0	0	0	0	0	0	0	0	0	0	0
LN_4A04_VL_221_NODE_1680_length_10229_cov_25.115490	0	0	0	0	0	0	0	0	0	0	1.92543376756511	0	0	0	0	0	0	0	0	0	0	7.72815119404122	0	0	0	0	0	0	0	0	0	0	0	0	0	0	2.68801001814883	0	0	0	0	0	0	0	0	0	0	0	11.5059917190025
LN_4A04_VL_221_NODE_16843_length_1998_cov_3.250643	0	0	0	0	0	0	0	0	0	0	0	0	0	0	0	0	0	0	0	0	0	2.92903319860542	0	0	0	0	0	0	0	0	0	0	0	0	0	0	0	0	0	0	0	0	0	0	0	0	0	0	1.69182587578498
LN_4A04_VL_221_NODE_1688_length_10208_cov_42.682557	0	0	0	0	0	0	0	0	0	0	0	0	0	0	0	0	0	0	0	0	0	0	0	0	0	0	0	0	0	0	0	0	0	0	0	0	0	0	0	0	0	0	0	0	0	0	0	0	2.55880226279356
LN_4A04_VL_221_NODE_1691_length_10199_cov_10.086455	11.7238609643155	0	0	0	0	0	0	0	0	0	0	0	0	0	0	0	0	0	0	0	0	3.2606536003861	0	0	0	4.55278734753444	0	0	0	0	0	0	0	0	0	0	0	0	0	0	0	0	0	4.10795440774177	0	0	0	0	4.52705061991562
LN_4A04_VL_221_NODE_1721_length_10071_cov_15.721246	0	0	0	0	0	0	0	0	0	0	0	0	0	0	0	0	0	0	0	0	0	1.90931233398178	0	0	0	0	0	0	0	0	0	0	0	0	0	0	0	0	0	0	0	0	0	0	0	0	0	0	0
LN_4A04_VL_221_NODE_1726_length_10046_cov_8.099289	0	0	0	0	0	0	0	0	0	0	0	0	0	0	0	0	0	0	0	0	0	0	0	0	0	0	0	0	0	0	0	0	0	0	0	0	0	0	0	0	0	0	0	0	0	0	0	0	0
LN_4A04_VL_221_NODE_173_length_41124_cov_14.650661	0	0	0	0	0	0	0	0	0	0	0	0	0	0	0	0	0	0	0	0	0	0	0	0	0	0	0	0	0	0	0	0	0	0	0	0	0	0	0	0	0	0	0	0	0	0	0	0	0
LN_4A04_VL_221_NODE_1762_length_9950_cov_11.026478	0	0	0	0	0	0	0	0	0	0	0	0	0	0	0	0	0	0	0	0	0	6.23638057746432	0	0	0	0	0	0	0	0	0	0	0	0	0	0	0	0	0	0	0	0	0	0	0	0	0	0	3.9145635600912
LN_4A04_VL_221_NODE_1770_length_9927_cov_8.466370	0	0	0	0	0	0	0	0	0	0	0	0	0	0	0	0	0	0	0	0	0	0	0	0	0	0	0	0	0	0	0	0	0	0	0	0	0	0	0	0	0	0	0	0	0	0	0	0	0
LN_4A04_VL_221_NODE_1771_length_9926_cov_17.395299	0	0	0	0	0	0	0	0	0	0	0	0	0	0	0	0	0	0	0	0	0	0	0	0	0	0	0	0	0	0	7.65356505164836	0	0	0	0	0	0	0	0	0	0	0	0	0	0	0	0	0	0
LN_4A04_VL_221_NODE_1773_length_9921_cov_25.319988	0	0	0	0	0	0	0	0	0	0	0	0	0	0	0	0	0	0	0	0	0	0	0	0	0	0	0	0	0	0	0	0	0	0	0	0	0	0	0	0	0	0	0	0	0	0	0	0	0
LN_4A04_VL_221_NODE_1777_length_9915_cov_11.789148	0	0	0	0	0	0	0	0	0	0	0	0	0	0	0	0	0	0	0	0	0	0	0	0	0	0	0	0	0	0	0	0	0	0	0	0	0	0	0	0	0	0	0	0	0	0	0	0	0
LN_4A04_VL_221_NODE_1778_length_9913_cov_22.879692	0	0	0	0	0	0	0	0	0	0	0	0	0	0	0	0	0	0	0	0	0	0	0	0	0	0	0	0	0	0	0	0	0	0	0	0	0	0	0	0	0	0	0	0	0	0	0	0	0
LN_4A04_VL_221_NODE_179_length_40440_cov_17.288795	0	0	0	0	0	0	0	0	0	0	0	0	0	0	0	0	0	0	0	0	0	0	0	0	0	0	0	0	0	0	0	0	0	0	0	0	0	0	0	0	0	0	0	0	0	0	0	0	0
LN_4A04_VL_221_NODE_1790_length_9866_cov_16.136581	0	0	0	0	0	0	0	0	0	0	0	0	0	0	0	0	0	0	0	0	0	0	0	0	0	0	0	0	0	0	0	0	0	0	0	0	0	0	0	0	0	0	0	0	0	0	0	0	0
LN_4A04_VL_221_NODE_17949_length_1912_cov_3.441572	0	0	0	2.56757349758555	0	0	0	0	0	0	0	0	0	0	0	0	0	0	0	0	0	2.91502706256905	0	0	0	0	0	0	0	0	0	0	0	0	0	0	0	0	0	0	0	0	0	0	0	0	0	0	1.96882294706996
LN_4A04_VL_221_NODE_1795_length_9860_cov_86.264661	0	0	0	0	0	0	0	0	0	0	0	0	0	0	0	0	0	0	0	0	0	0	0	0	0	0	0	0	0	0	0	0	0	0	0	0	0	0	0	0	0	0	0	0	0	0	0	0	0
LN_4A04_VL_221_NODE_181_length_40341_cov_24.868565	0	0	0	0	0	0	0	0	0	0	0	0	0	0	0	0	0	0	0	0	0	0	0	0	0	0	0	0	0	0	0	0	0	0	0	0	0	0	0	0	0	0	0	0	0	0	0	0	0
LN_4A04_VL_221_NODE_1818_length_9714_cov_9.214929	0	0	0	0	0	0	0	0	0	0	0	0	0	0	0	0	0	0	0	0	0	0	0	0	0	10.1061476254379	0	0	0	0	0	0	1.5113002062713	0	0	0	0	0	0	0	0	0	0	0	0	0	6.22078590282869	0	3.01318187908457
LN_4A04_VL_221_NODE_182_length_40296_cov_29.597624	0	0	0	0	0	0	0	0	0	0	0	0	0	0	0	0	0	0	0	0	0	0	0	0	0	0	0	0	0	0	0	0	0	0	0	0	0	0	0	0	0	0	0	0	0	0	0	0	0
LN_4A04_VL_221_NODE_1820_length_9712_cov_11.537434	0	0	0	0	0	0	0	0	0	0	0	0	2.98130299845304	0	0	0	0	0	0	0	0	0	0	0	0	0	0	0	0	0	0	0	0	0	0	0	0	0	1.72085381317355	0	0	0	0	0	0	0	0	0	0
LN_4A04_VL_221_NODE_18225_length_1891_cov_6.080065	0	0	0	0	0	0	0	0	0	0	0	0	0	0	0	0	0	0	0	0	0	0	0	0	0	0	0	0	0	0	0	0	0	0	0	0	0	0	0	0	0	0	0	0	0	0	0	0	0
LN_4A04_VL_221_NODE_1825_length_9698_cov_14.880846	0	0	0	0	0	0	0	0	0	0	0	0	0	0	0	0	0	0	0	0	0	0	0	0	0	0	0	0	0	0	0	0	0	0	0	0	0	0	0	0	0	0	0	0	0	0	0	0	0
LN_4A04_VL_221_NODE_1834_length_9676_cov_10.275231	0	0	0	0	0	0	0	0	0	0	0	0	0	0	0	0	0	0	0	0	0	0	0	0	0	0	0	0	0	0	0	0	0	0	0	0	0	0	0	0	0	0	0	0	0	0	0	0	0
LN_4A04_VL_221_NODE_1843_length_9647_cov_5.520642	0	0	0	0	0	0	0	0	0	0	0	0	0	0	0	0	0	0	0	0	0	0	0	0	0	0	0	0	0	0	0	0	0	0	0	0	0	0	0	0	0	0	0	0	0	0	0	0	0
LN_4A04_VL_221_NODE_1848_length_9638_cov_22.941354	0	0	0	0	0	0	0	0	0	0	0	0	0	0	0	0	0	0	0	0	0	0	0	0	0	0	0	0	0	0	0	0	0	0	0	0	0	0	0	0	0	0	0	0	0	0	0	0	0
LN_4A04_VL_221_NODE_18528_length_1872_cov_5.148597	0	0	0	0	0	0	0	0	0	0	0	0	0	0	0	0	0	0	0	0	0	0	0	0	0	0	0	0	0	0	0	0	0	0	0	0	0	0	0	0	0	0	0	0	0	0	0	0	0
LN_4A04_VL_221_NODE_1856_length_9612_cov_19.286178	0	0	0	0	0	0	0	0	0	0	0	0	0	0	0	0	0	0	0	0	0	0	0	0	0	0	0	0	0	0	0	0	0	0	0	0	0	0	0	0	0	0	0	0	0	0	0	0	0
LN_4A04_VL_221_NODE_1860_length_9599_cov_28.492246	0	0	0	0	0	0	0	0	0	0	0	0	0	0	0	0	0	0	0	0	0	0	0	0	0	0	0	0	0	0	0	0	0	0	0	0	0	0	0	0	0	0	0	0	0	0	0	0	0
LN_4A04_VL_221_NODE_1865_length_9574_cov_18.208530	0	0	0	0	0	0	0	0	0	0	0	0	0	0	0	0	0	0	0	0	0	0	0	0	0	0	0	0	0	0	0	0	0	0	0	0	0	0	0	0	0	0	0	0	0	0	0	0	0
LN_4A04_VL_221_NODE_1875_length_9544_cov_41.191379	0	0	0	0	2.82836064411416	0	8.05697529327337	0	0	0	0	0	2.89691958539786	0	0	0	0	43.5562934809662	0	0	0	0	0	2.61417367438414	0	11.7803089304409	0	0	0	4.25981083177183	0	0	3.0847096898053	0	0	0	0	0	0	0	0	0	0	0	0	28.9096820477946	0	0	0
LN_4A04_VL_221_NODE_1883_length_9524_cov_15.629106	0	0	0	0	8.91008138667235	0	0	0	0	0	0	0	0	0	0	0	0	0	0	0	0	0	0	0	0	0	0	0	0	20.4796184263049	21.4676771119867	0	0	0	0	0	0	0	0	0	0	0	0	0	0	0	0	0	1.31482117013096
LN_4A04_VL_221_NODE_18869_length_1849_cov_4.249721	0	0	0	0	0	0	0	0	0	0	0	0	0	0	0	0	0	0	0	0	0	0	0	0	0	0	0	0	0	0	0	0	0	0	0	0	0	0	0	0	0	0	0	0	0	0	0	0	0
LN_4A04_VL_221_NODE_1887_length_9511_cov_8.033841	0	0	0	0	0	0	0	0	1.78258840046551	0	0	0	0	0	0	0	0	0	0	0	0	2.39287014542783	0	0	0	0	0	0	0	0	0	0	0	0	3.03156338555909	0	0	0	0	0	0	0	0	0	0	0	0	0	2.97248798217655
LN_4A04_VL_221_NODE_1888_length_9509_cov_17.482970	0	0	0	0	0	0	0	0	0	0	0	0	0	0	0	14.5219182232002	0	0	0	0	2.18719175566722	2.07100068294947	0	0	0	0	0	0	0	0	0	0	0	0	0	0	1.97014258297279	0	0	0	0	17.6899971211473	0	0	0	0	0	0	12.4903069874455
LN_4A04_VL_221_NODE_1891_length_9488_cov_33.465599	0	0	0	0	0	0	0	0	0	0	0	0	0	0	0	0	0	0	0	0	0	6.03094356744894	0	0	0	0	0	0	0	0	0	0	0	0	0	0	0	0	0	0	0	0	0	0	0	0	0	0	11.1252691657176
LN_4A04_VL_221_NODE_1910_length_9404_cov_12.082897	0	0	0	0	0	0	0	0	0	0	0	0	3.64226275714292	0	0	0	0	0	0	0	0	0	0	0	0	0	0	0	0	0	0	0	0	0	0	0	0	0	1.64814375361957	0	0	0	0	0	0	0	0	0	0.923133036424245
LN_4A04_VL_221_NODE_19130_length_1832_cov_4.651660	0	0	0	0	0	0	0	0	0	0	0	0	0	0	2.66178060137796	0	0	0	0	0	0	0	4.95213876526194	0	0	0	0	0	0	0	0	0	1.42175369982491	0	0	0	0	0	0	0	0	0	8.32740523183199	0	0	0	0	0	0
LN_4A04_VL_221_NODE_1917_length_9388_cov_21.075967	0	0	0	2.2629940870467	0	0	0	0	0	0	0	0	0	0	0	0	0	0	0	0	0	0	0	0	0	0	0	0	3.47500167102956	0	0	0	0	0	0	0	0	0	0	0	0	0	0	0	0	0	0	0	4.97541107770457
LN_4A04_VL_221_NODE_1920_length_9372_cov_6.576258	0	0	0	0	0	0	0	0	0	0	0	0	0	0	1.28755648092002	0	0	0	0	0	0	0	0	0	0	0	0	0	0	0	1.13731925335737	0	0	0	0	0	0	0	0	0	0	0	0	0	0	0	0	0	0
LN_4A04_VL_221_NODE_19287_length_1821_cov_6.671574	0	0	0	0	0	0	0	0	0	0	0	0	0	0	0	0	0	0	0	0	0	0	0	0	0	0	0	0	0	0	0	0	0	0	0	0	0	0	0	0	0	0	0	0	0	0	0	0	0
LN_4A04_VL_221_NODE_1948_length_9249_cov_8.762127	0	0	0	0	0	0	0	0	0	0	0	0	0	0	0	0	0	0	0	0	0	0	0	0	0	0	0	0	0	0	0	0	0	0	0	0	0	0	0	0	0	0	0	0	0	0	0	0	1.49512049943314
LN_4A04_VL_221_NODE_19480_length_1808_cov_5.475185	0	0	0	0	2.18696473785699	0	0	0	0	0	0	0	0	0	0	0	0	0	0	0	0	1.69548808572877	0	0	0	0	0	0	0	0	0	0	0	0	0	0	0	0	0	0	0	0	0	68.1813219637857	0	0	0	0	1.31723037880091
LN_4A04_VL_221_NODE_1954_length_9217_cov_15.153242	0	0	0	0	0	0	0	0	0	0	0	0	0	0	0	0	0	0	0	0	0	0	0	0	0	0	0	0	0	0	0	0	0	0	0	0	0	0	0	0	0	0	0	0	0	0	0	0	0
LN_4A04_VL_221_NODE_1957_length_9210_cov_17.276352	0	0	0	0	0	0	0	0	0	0	0	0	0	0	0	0	0	0	0	0	0	0	0	0	0	0	0	0	0	0	0	0	0	0	0	0	0	0	0	0	0	0	0	0	0	0	0	0	0
LN_4A04_VL_221_NODE_1959_length_9192_cov_22.482106	0	1.53248048678227	0	0	0	0	0	0	0	0	0	0	0	0	0	0	0	0	0	0	0	0	0	0	0	0	4.22856705086044	0	0	0	0	0	0	5.32980476549756	0	0	0	0	0	0	0	0	0	0	0	0	0	0	0
LN_4A04_VL_221_NODE_19614_length_1799_cov_5.758028	0	0	0	0	0	0	0	0	0	0	0	0	0	0	0	0	0	0	0	0	11.9705078596163	4.18247240350375	0	0	0	0	0	0	0	0	0	0	0	0	0	0	0	0	0	0	0	0	0	0	0	0	0	0	1.067596928792
LN_4A04_VL_221_NODE_1967_length_9177_cov_7.466674	0	0	0	0	0	0	0	0	0	0	0	0	0	0	0	0	0	0	0	0	0	0	0	0	0	0	0	0	0	0	0	0	0	0	0	0	0	0	0	0	0	0	0	0	0	0	0	0	0
LN_4A04_VL_221_NODE_1970_length_9171_cov_7.133172	0	0	0	0	0	0	0	0	0	0	0	0	0	0	0	0	0	0	3.32018251674852	0	0	6.32043726243301	0	0	0	0	0	0	0	0	0	0	0	0	0	0	0	0	0	0	0	0	0	0	0	0	0	0	2.98216572876793
LN_4A04_VL_221_NODE_1977_length_9154_cov_21.011430	0	0	0	0	0	0	0	0	0	0	0	0	0	0	0	0	0	0	0	0	0	0	0	0	0	0	0	0	0	0	0	0	0	0	0	0	0	0	0	0	0	0	0	0	0	0	0	0	0
LN_4A04_VL_221_NODE_1978_length_9154_cov_20.608638	0	0	0	0	0	0	0	0	0	0	0	0	0	0	0	0	0	0	0	0	0	0	0	0	0	0	0	0	0	0	0	0	0	0	0	0	0	0	0	0	0	0	0	0	0	0	0	0	0
LN_4A04_VL_221_NODE_1979_length_9154_cov_7.608309	0	0	0	0	0	0	0	0	0	0	0	0	0	0	0	0	0	0	0	0	0	0	0	0	0	0	0	0	0	0	0	0	0	0	0	0	0	0	0	0	0	0	0	0	0	0	0	0	1.7624096295754
LN_4A04_VL_221_NODE_1981_length_9139_cov_7.448481	0	0	0	0	0.948512453073429	0	0	3.14768665663378	0	0	0	0	2.23125669974099	0	0	2.75313453693678	0	0	0	4.1324946982027	0	0	2.33024108661555	1.50845298446276	0	0	0	0	0	0	3.4211917122112	0	0	2.12298475653525	0	0	0	0	0	0	0	11.6993293961261	0	0	0	0	3.4800948082583	3.16364721382727	1.37861703680087
LN_4A04_VL_221_NODE_1983_length_9136_cov_34.668208	0	0	0	0	0	0	0	0	0	0	0	0	0	0	0	0	0	0	0	0	0	0	0	0	0	0	0	0	0	0	0	0	0	0	0	0	0	0	0	0	0	0	0	0	0	0	0	0	2.16110318234887
LN_4A04_VL_221_NODE_2001_length_9063_cov_7.946492	0	0	0	0	0	0	0	0	0	0	0	0	0	0	0	0	0	0	0	0	0	0	0	0	0	0	0	0	0	0	0	0	0	0	0	0	0	0	0	0	0	0	0	0	0	0	0	0	0
LN_4A04_VL_221_NODE_2003_length_9059_cov_15.993669	0	0	0	0	0	0	0	0	0	0	0	0	0	0	0	0	0	0	0	0	0	0	0	0	0	0	0	0	0	0	0	0	0	0	0	0	0	0	0	0	0	0	0	0	0	0	0	0	0
LN_4A04_VL_221_NODE_2010_length_9045_cov_6.085428	0	0	0	0	0	0	0	0	0	0	0	0	0	0	0	0	0	0	0	0	0	0	0	0	0	0	0	0	0	0	0	0	0	0	0	0	0	0	0	0	0	0	0	0	0	0	0	0	0
LN_4A04_VL_221_NODE_2011_length_9035_cov_9.282628	0	0	0	0	0	0	0	0	0	0	0	0	0	0	0	0	0	0	0	0	0	0	0	0	0	0	0	0	0	0	0	0	0	0	0	0	0	0	0	0	0	0	0	0	0	0	0	0	0
LN_4A04_VL_221_NODE_2018_length_9011_cov_17.350045	0	0	0	0	0	0	0	0	0	0	0	0	0	0	0	0	0	0	0	0	0	0	0	0	0	0	0	0	0	0	0	0	0	0	0	0	0	0	0	0	0	0	0	0	0	0	0	0	0
LN_4A04_VL_221_NODE_20249_length_1759_cov_2.188380	0	0	0	0	0	0	0	0	0	2.44625548075364	0	0	0	0	0	0	0	0	0	0	0	0	0	0	0	0	0	0	0	0	0	0	0	0	0	0.676326563543454	0	0	0	1.45641421560334	0	0	0	0	0	0	0	0	0
LN_4A04_VL_221_NODE_2026_length_8968_cov_9.767867	0	0	0	0	1.00899316647097	0	0	0	0	0	0	0	0	0	0	0	0	0	0	0	0	7.71684721417979	0	0	0	0	0	0	0	0	0	0	0	0	0	0	0	0	0	0	0	0	0	0	0	0	0	0	4.51453979960135
LN_4A04_VL_221_NODE_2040_length_8925_cov_6.714769	0	0	0	0	0	0	0	0	0	0	0	0	0	0	0	0	0	0	0	0	0	3.38262897606052	0	0	0	0	0	0	0	0	0	0	0	0	0	0	0	0	0	0	0	0	0	0	0	0	0	0	1.22230219041052
LN_4A04_VL_221_NODE_2046_length_8909_cov_5.704992	0	0	0	0	0	0	0	0	0	0	0	0	0	0	0	0	0	0	0	0	0	0	0	0	0	0	0	0	0	0	0	0	0	0	0	0	0	0	0	0	0	0	0	0	0	0	0	0	0
LN_4A04_VL_221_NODE_2047_length_8905_cov_13.497627	0	0	0	0	0	0	0	0	0	0	0	0	0	0	0	0	0	0	0	0	0	0	0	0	0	0	0	0	0	0	0	0	0	0	0	0	0	0	0	0	0	0	0	0	0	0	0	0	0
LN_4A04_VL_221_NODE_2054_length_8884_cov_4.108280	0	0	0	0	0	0	0	0	0	0	0	0	0	0	1.38619213973881	0	0	0	0	0	0	0	0	0	0	0	0	0	0	0	1.25069272597931	0	0	0	0	0	0	0	0	0	0	0	0	0	0	0	0	0	0
LN_4A04_VL_221_NODE_206_length_38285_cov_14.540256	0	0	0	0	0	0	0	0	0	0	0	0	0	0	0	0	0	0	0	0	0	0	0	0	0	0	0	0	0	0	0	0	0	0	0	0	0	0	0	0	0	0	0	0	0	0	0	0	0
LN_4A04_VL_221_NODE_2077_length_8833_cov_5.850763	0	0	0	0	0	0	0	0	0	0	0	0	0	0	0	0	0	0	0	0	0	0	0	0	0	0	0	0	0	0	0	0	0	0	0	0	0	0	0	0	0	0	0	0	0	0	0	0	0
LN_4A04_VL_221_NODE_2096_length_8755_cov_26.694483	0	0	0	0	0	0	0	0	0	0	0	0	0	0	0	0	0	0	0	0	0	0	0	0	0	0	0	0	0	0	0	0	0	0	0	0	0	0	0	0	0	0	0	0	0	0	0	0	0
LN_4A04_VL_221_NODE_2111_length_8705_cov_7.149133	0	0	0	0	0	0	0	0	0	0	0	0	0	0	0	0	0	0	0	0	0	0	0	0	0	0	0	0	0	0	0	0	0	0	0	0	0	0	0	0	0	0	0	0	0	0	0	0	0
LN_4A04_VL_221_NODE_2113_length_8693_cov_5.053253	0	0	0	0	0	0	0	0	0	0	0	0	0	0	0	0	0	0	0	0	0	0	0	0	0	0	0	0	0	0	0	0	0	0	0	0	0	0	0	0	0	0	0	0	0	0	0	0	0
LN_4A04_VL_221_NODE_2114_length_8689_cov_7.651262	0	0	0	0	0	0	0	0	0	0	0	0	0	0	0	0	0	0	0	0	0	0	0	0	0	0	0	0	0	0	0	0	0	0	0	0	0	0	0	0	0	0	0	0	0	0	0	0	3.70461171864088
LN_4A04_VL_221_NODE_2117_length_8684_cov_12.091320	0	0	0	0	0	0	0	0	0	0	0	0	0	0	0	0	0	0	0	0	0	0	0	0	0	0	0	0	0	0	0	0	0	0	0	0	0	0	0	0	0	0	0	0	0	0	0	0	0
LN_4A04_VL_221_NODE_2125_length_8655_cov_16.856860	0	0	0	0	0	0	0	0	0	0	0	0	0	0	0	0	0	0	0	0	0	0	0	0	0	0	0	0	0	0	0	0	0	0	0	0	0	0	0	0	0	0	0	0	0	0	0	0	0
LN_4A04_VL_221_NODE_2130_length_8644_cov_5.579346	0	0	0	0	0	0	0	0	0	0	0	0	0	0	0	0	0	0	0	0	0	0	0	0	0	0	0	0	0	0	0	0	0	0	0	0	0	0	0	0	0	0	0	0	0	0	0	0	0
LN_4A04_VL_221_NODE_2132_length_8641_cov_11.783834	0	0	0	0	0	0	0	0	0	0	0	0	0	0	0	0	0	0	0	0	0	0	0	0	0	0	0	0	0	0	0	0	0	0	0	0	0	0	0	0	0	0	0	0	0	0	0	0	0
LN_4A04_VL_221_NODE_21412_length_1693_cov_4.195360	0	0	0	0	0	0	0	0	0	0	0	0	0	0	0	4.283673013864	0	0	0	0	0	0	0	0	0	0	0	0	0	0	0	0	0	0	0	0	0	0	0	3.27858081002181	0	7.11883829178567	0	0	0	0	0	1.29376630542731	0
LN_4A04_VL_221_NODE_2145_length_8592_cov_10.206279	0	0	0	0	0	0	0	0	0	0	0	0	0	0	0	0	0	0	0	0	0	0	0	0	0	0	0	0	0	0	0	0	0	0	0	0	0	0	0	0	0	0	0	0	0	0	0	0	0
LN_4A04_VL_221_NODE_2146_length_8590_cov_12.910369	0	0	0	0	0	0	0	0	0	0	0	0	0	0	0	0	0	0	0	0	0	0	0	0	0	0	0	0	0	0	0	0	0	0	0	0	0	0	0	0	0	0	0	0	0	0	0	0	0
LN_4A04_VL_221_NODE_215_length_37375_cov_9.729904	25.5319926919053	0	0	0	0	0	0	0	0	0	0	0	0	0	0	0	0	0	0	0	0	7.87129321386071	0	0	0	10.2638081865219	0	0	0	0	0	0	0	0	1.28057388847669	0	0	0	0	0	0	0	0	9.04442356495491	0	0	0	0	10.8016472268444
LN_4A04_VL_221_NODE_2152_length_8579_cov_26.757743	0	0	0	0	0	0	0	0	0	0	0	0	0	0	0	0	0	0	0	0	0	0	0	0	0	0	0	0	0	0	0	0	0	0	0	0	0	0	0	0	0	0	0	0	0	0	0	0	0
LN_4A04_VL_221_NODE_2153_length_8576_cov_26.636780	0	0	0	0	0	0	0	0	0	0	0	0	0	0	0	0	0	0	0	0	0	0	0	0	0	0	0	0	0	0	0	0	0	0	0	0	0	0	0	0	0	0	0	0	0	0	0	0	0
LN_4A04_VL_221_NODE_217_length_37086_cov_36.135508	0	0	0	0	0	0	0	0	0	0	0	0	0	0	0	0	0	0	0	0	0	4.27064643571366	0	0	0	0	0	0	0	0	0	0	0	0	0	0	0	0	0	0	0	0	0	0	0	0	0	0	6.77593171308578
LN_4A04_VL_221_NODE_2177_length_8507_cov_14.231188	0	0	0	0	0	0	0	0	0	0	0	0	8.607095631834	0	0	0	0	0	0	0	0	0	0	0	0	0	0	0	0	0	0	0	0	0	0	0	0	0	3.63288108399867	0	0	0	0	0	0	0	0	0	1.73389688482515
LN_4A04_VL_221_NODE_2188_length_8461_cov_11.821913	0	0	0	0	0	0	0	0	0	0	0	0	0	0	0	0	0	0	0	0	0	0	0	1.43940712660018	0	0	0	0	0	0	0	0	0	0	0	0	0	0	0	0	0	0	0	0	0	0	0	0	0.91706084086788
LN_4A04_VL_221_NODE_2189_length_8457_cov_8.785289	21.0644546019671	0	0	0	0	0	0	0	0	0	0	0	0	0	0	0	0	0	0	0	0	6.71126068219457	0	0	0	8.87691042182635	0	0	0	0	0	0	0	0	0	0	0	0	0	0	0	0	0	0	0	0	0	0	8.44821754122757
LN_4A04_VL_221_NODE_2190_length_8454_cov_6.343970	0	0	0	0	0	0	0	0	0	0	0	0	0	0	0	0	0	0	0	0	0	0	0	0	0	0	0	0	0	0	0	0	0	0	0	0	0	0	0	0	0	0	0	0	0	0	0	0	2.62623793160719
LN_4A04_VL_221_NODE_2195_length_8438_cov_15.974949	0	0	0	0	0	0	0	0	0	0	0	0	0	0	0	0	0	0	0	0	0	0	0	0	0	0	0	0	0	0	0	0	0	0	0	0	0	0	0	0	0	0	0	0	0	0	0	0	0
LN_4A04_VL_221_NODE_2199_length_8433_cov_33.156004	0	0	0	0	0	0	0	0	0	0	0	0	0	0	0	0	0	0	0	0	0	0	0	0	0	0	0	0	0	0	0	0	0	0	0	0	0	0	0	0	0	0	0	0	0	0	0	0	1.94953099123879
LN_4A04_VL_221_NODE_2201_length_8425_cov_6.663919	0	0	0	0	0	0	0	0	0	0	0	0	0	0	0	0	0	0	0	0	0	0	0	0	0	0	0	0	0	0	0	0	0	0	0	0	0	0	0	0	0	0	0	0	0	0	0	0	0
LN_4A04_VL_221_NODE_2218_length_8387_cov_11.237998	0	0	0	0	0	0	0	0	0	0	0	0	0	0	0	0	0	0	0	0	0	0	0	0	0	0	0	0	0	0	0	0	0	0	0	0	0	0	0	0	0	0	0	0	0	0	0	0	0.925152232572211
LN_4A04_VL_221_NODE_2228_length_8365_cov_6.267750	0	0	0	0	0	0	0	0	0	0	0	0	0	0	0	0	0	0	0	0	0	0	0	0	0	0	0	0	0	0	0	0	0	0	0	0	0	0	0	0	0	0	0	0	0	0	0	0	0
LN_4A04_VL_221_NODE_2234_length_8343_cov_18.600989	0	0	0	0	0	0	0	0	0	0	0	0	0	0	0	0	0	0	0	0	2.70878683137664	0	0	1.85511867630551	0	0	0	0	0	0	0	0	0	0	0	0	0	0	0	0	0	0	0	0	0	0	0	0	1.67589812408592
LN_4A04_VL_221_NODE_2235_length_8341_cov_15.758870	0	0	0	0	0	0	0	0	0	0	0	0	0	0	0	0	0	3.03170671070615	0	0	0	0	0	0	0	0	0	0	0	0	14.4596214619152	0	0	0	0	0	0	0	0	0	0	0	0	0	0	4.28228642072646	0	0	1.39077634868442
LN_4A04_VL_221_NODE_2238_length_8338_cov_8.007123	0	0	0	0	0	0	0	0	0	0	0	0	0	0	0	0	0	0	0	0	0	0	0	0	0	0	0	0	0	0	0	0	0	0	0	0	0	0	0	0	0	0	0	0	0	0	0	0	0
LN_4A04_VL_221_NODE_2251_length_8294_cov_5.548853	0	0	0	0	0	0	0	0	0	0	0	0	0	0	0	0	0	0	0	0	0	0	0	0	0	0	0	0	0	0	1.20725328026987	0	0	0	0	0	0	0	0	0	0	0	0	0	0	0	0	0	0
LN_4A04_VL_221_NODE_2254_length_8283_cov_13.819033	0	0	0	0	0	0	0	0	0	0	0	0	0	0	0	0	0	0	0	0	0	0	0	0	0	0	0	0	0	0	0	0	0	0	0	0	0	0	0	0	0	0	0	0	0	0	0	0	0
LN_4A04_VL_221_NODE_2258_length_8272_cov_15.832177	0	0	0	0	3.20812856594503	0	0	0	0	0	0	0	0	0	0	0	0	0	0	0	0	0	0	0	0	0	0	0	0	11.9394879110595	15.4236549615123	0	0	0	0	0	0	0	0	0	0	0	0	0	0	0	0	0	1.27235561828271
LN_4A04_VL_221_NODE_2263_length_8266_cov_7.698697	0	0	0	0	0	0	0	0	0	0	0	0	0	0	0	0	0	0	0	0	0	4.03439369296697	0	0	0	0	0	0	0	0	0	0	0	0	0	0	0	0	0	0	0	0	0	0	0	0	0	0	1.33833723680204
LN_4A04_VL_221_NODE_2264_length_8266_cov_6.216539	0	0	0	0	0	0	0	0	0	0	0	0	0	0	0	0	0	0	0	0	0	0	0	0	0	0	0	0	0	0	0	0	0	0	0	0	0	0	0	0	0	0	0	0	0	0	0	0	0
LN_4A04_VL_221_NODE_2268_length_8256_cov_8.384953	0	0	0	0	0	0	0	0	0	0	0	0	0	0	0	0	0	0	0	0	0	0	0	0	0	0	0	0	0	0	0	0	0	0	0	0	0	0	0	0	0	0	0	0	0	0	0	0	0
LN_4A04_VL_221_NODE_2279_length_8216_cov_15.699056	0	0	0	0	0	0	0	0	0	0	0	0	0	0	0	0	0	0	0	0	0	0	0	0	0	0	0	0	0	0	0	0	0	0	0	0	0	0	0	0	0	0	0	0	0	0	0	0	0
LN_4A04_VL_221_NODE_228_length_36498_cov_58.451390	0	0	0	0	0	0	0	0	0	0	0	0	0	0	0	0	0	0	0	0	0	0	0	0	0	0	0	0	0	0	0	0	0	0	0	0	0	0	0	0	0	0	0	6.5681892517993	0	0	0	0	1.79968094474961
LN_4A04_VL_221_NODE_229_length_36334_cov_32.958213	0	0	0	0	0	0	0	0	0	0	0	0	0	0	0	0	0	0	0	0	0	0	0	0	0	0	0	0	0	0	0	0	0	0	0	0	0	0	0	0	0	0	0	0	0	0	0	0	0
LN_4A04_VL_221_NODE_2297_length_8184_cov_16.887932	0	0	0	0	0	0	0	0	0	0	0	0	0	0	0	0	0	0	0	0	0	0	0	0	0	0	0	0	0	0	0	0	0	0	0	0	0	0	0	0	0	0	0	0	0	0	0	0	0
LN_4A04_VL_221_NODE_2299_length_8181_cov_18.956559	0	0	0	0	0	0	0	0	0	0	0	0	0	0	0	0	0	0	0	0	0	0	0	0	0	0	0	0	0	0	0	0	0	0	0	0	0	0	0	0	0	0	0	0	0	0	0	0	0
LN_4A04_VL_221_NODE_22999_length_1611_cov_6.586761	0	0	0	0	0	0	0	0	0	0	0	0	0	0	0	0	0	0	0	0	0	0	0	0	0	0	0	0	0	0	0	0	0	0	0	0	0	0	0	0	0	0	0	0	0	0	0	0	0
LN_4A04_VL_221_NODE_2306_length_8166_cov_29.394033	0	0	0	0	0	0	0	0	0	0	0	0	0	0	0	0	0	0	0	0	0	0	0	0	0	0	0	0	0	0	0	0	0	0	0	0	0	0	0	0	0	0	0	0	0	0	0	0	0
LN_4A04_VL_221_NODE_2308_length_8165_cov_6.893342	0	0	0	0	1.27585476873198	0	0	2.934468082625	0	0	0	0	2.65739977671423	0	0	2.24772246684204	0	0	0	5.44092956404147	0	1.80892334606551	2.37429412865679	2.03021827995523	0	0	0	0	0	0	3.46536231631672	0	0	1.9152929865357	0	0.874213172276499	0	0	1.50944524409438	1.40145159870586	1.49584748005519	12.7153748866764	0	0	0	0	3.26963589875125	3.11182090863758	1.77829613891242
LN_4A04_VL_221_NODE_2309_length_8165_cov_5.970654	0	0	0	0	0	0	0	0	0	0	0	0	0	0	0	0	0	0	0	0	0	0	0	0	0	0	0	0	0	0	0	0	0	0	0	0	0	0	0	0	0	0	0	0	0	0	0	0	0
LN_4A04_VL_221_NODE_2322_length_8126_cov_9.807459	0	0	0	0	0	0	0	0	0	0	0	0	0	0	0	0	0	0	0	0	0	0	0	0	0	0	0	0	0	0	0	0	0	0	0	0	0	0	0	0	0	0	0	0	0	0	0	0	1.37084911080501
LN_4A04_VL_221_NODE_2327_length_8116_cov_36.016747	0	0	0	0	0	0	0	0	0	0	0	0	0	0	0	0	0	0	0	0	0	2.26622163060445	0	0	0	0	0	0	0	0	11.33440372513	0	0	0	0	0	0	0	0	0	0	0	0	21.0555799066694	0	0	0	0	6.97628027007863
LN_4A04_VL_221_NODE_2338_length_8084_cov_6.940715	0	0	0	0	0	0	0	0	0	0	0	0	0	0	0	0	0	0	0	0	0	0	0	0	0	0	0	0	0	0	0	0	0	0	0	0	0	0	0	0	0	0	0	0	0	0	0	0	0
LN_4A04_VL_221_NODE_234_length_36041_cov_70.338521	0	0	0	0	0	0	0	0	0	0	0	0	0	0	0	0	0	0	0	0	0	1.51293579234391	0	0	0	0	0	0	0	0	0	0	0	0	0	0	0	0	0	0	0	0	0	0	0	0	0	0	17.9457720704268
LN_4A04_VL_221_NODE_2342_length_8078_cov_16.057709	0	0	0	0	0	0	0	0	0	0	0	0	0	0	0	0	0	0	0	0	0	0	0	0	0	0	0	0	0	0	0	0	0	0	0	0	0	0	0	0	0	0	0	0	0	0	0	0	0
LN_4A04_VL_221_NODE_2350_length_8047_cov_17.190691	0	0	0	0	0	0	0	0	0	0	0	0	0	0	0	0	0	0	0	0	0	0	0	0	0	0	0	0	0	0	0	0	0	0	0	0	0	0	0	0	0	0	0	0	0	0	0	0	0
LN_4A04_VL_221_NODE_2353_length_8042_cov_9.344310	0	0	0	0	0	0	0	0	0	0	0	0	0	0	0	0	0	0	0	1.75089670381034	0	0	0	0	0	1.7732094502144	0	0	0	0	0	0	0	0	0	1.15733992540121	0	0	0	0	0	0	1.85074776747881	0	0	0	0	0	1.42337938005285
LN_4A04_VL_221_NODE_2358_length_8033_cov_4.526072	3.55915675522861	0	0	0	0	0	0	0	0	0	0	0	0	0	0	0	0	0	0	0	0	1.63049914073637	0	0	0	0	0	0	0	0	0	0	0	0	0	0	0	0	0	0	0	2.26121958626608	0	0	0	0	0	0	1.08068505845059
LN_4A04_VL_221_NODE_2362_length_8025_cov_22.260100	0	0	0	0	0	0	0	0	0	0	0	0	0	0	0	0	0	0	0	0	0	0	0	0	0	0	0	0	0	0	0	0	0	0	0	0	0	0	0	0	0	0	0	0	0	4.47051731842601	0	0	0
LN_4A04_VL_221_NODE_2366_length_8013_cov_6.249058	0	0	0	0	0	0	0	0	0	0	0	0	0	0	0	0	0	0	0	0	0	0	0	0	0	0	0	0	0	0	0	0	0	0	0	0	0	0	0	0	0	0	0	0	0	0	0	0	0
LN_4A04_VL_221_NODE_2368_length_8010_cov_11.377121	0	0	0	0	0	0	0	0	0	0	0	0	0	0	0	0	0	0	0	0	0	0	0	0	0	0	0	0	0	0	0	0	0	0	0	0	0	0	0	0	0	0	0	0	0	0	0	0	0
LN_4A04_VL_221_NODE_2372_length_8002_cov_41.943249	0	0	0	0	0	0	0	0	0	0	0	0	0	0	0	0	0	0	0	0	0	0	0	0	0	0	0	0	0	0	0	0	0	0	0	0	0	0	0	0	0	0	0	11.6534773458425	0	0	0	0	4.79071647374912
LN_4A04_VL_221_NODE_2377_length_7994_cov_8.663812	0	0	0	0	0	0	0	0	0	0	0	0	0	0	3.41189383641345	0	0	0	0	0	0	0	0	0	0	0	0	0	0	0	0	0	0	0	0	0	0	0	2.76811305360957	0	0	0	0	0	0	0	0	0	0
LN_4A04_VL_221_NODE_2384_length_7980_cov_36.216909	0	0	0	0	0	0	0	0	0	0	1.13575268307718	0	0	0	0	0	0	0	0	0	0	11.3030478760792	0	0	0	0	0	0	0	0	0	0	0	0	0	0	1.31217331149107	0	0	0	0	0	0	1.30911845408569	0	0	0	0	16.5874969696602
LN_4A04_VL_221_NODE_2386_length_7975_cov_28.146843	0	0	0	0	0	0	0	0	0	0	0	0	0	0	0	0	0	0	0	0	0	0	0	0	0	0	0	0	0	0	0	0	0	0	0	0	0	0	0	0	0	0	0	0	0	0	0	0	0
LN_4A04_VL_221_NODE_2387_length_7974_cov_33.028034	0	0	0	0	0	0	0	0	0	0	0	0	0	0	0	0	0	0	0	0	0	0	0	0	0	0	0	0	0	0	0	0	0	0	0	0	0	0	0	0	0	0	0	0	0	0	0	0	0
LN_4A04_VL_221_NODE_2388_length_7974_cov_18.115671	0	0	0	0	0	0	0	0	0	0	0	0	0	0	0	0	0	0	0	0	0	0	0	0	0	0	0	0	0	0	0	0	0	0	0	0	0	0	0	0	0	0	0	0	0	0	0	0	0
LN_4A04_VL_221_NODE_239_length_35458_cov_19.188713	0	0	0	0	0	0	0	0	0	0	0	0	0	0	0	0	0	0	0	0	0	0	0	0	0	0	0	0	0	0	0	0	0	0	0	0	0	0	0	0	0	0	0	0	0	0	0	0	0
LN_4A04_VL_221_NODE_2396_length_7957_cov_7.966464	0	0	0	0	0	0	0	0	0	0	0	0	0	0	0	0	0	0	0	0	0	0	0	0	0	0	0	0	0	0	0	0	0	0	0	0	0	0	0	0	0	0	0	0	0	0	0	0	0
LN_4A04_VL_221_NODE_2398_length_7952_cov_14.623275	0	0	0	0	0	0	0	0	0	0	0	0	0	0	0	0	0	0	0	0	0	0	0	0	0	0	0	0	0	0	0	0	0	0	0	0	0	0	0	0	0	0	0	0	0	0	0	0	0
LN_4A04_VL_221_NODE_24085_length_1562_cov_33.327140	0	0	0	0	0	0	0	0	0	0	0	0	0	0	0	0	0	0	0	0	0	5.23336313956059	0	0	0	0	0	0	0	0	0	0	0	0	0	0	0.729651887128746	0	0	0	0	0	0	0	0	0	0	0	5.65607658420317
LN_4A04_VL_221_NODE_2411_length_7923_cov_34.037239	0	0	0	2.16864847227597	0	0	0	0	0	0	0	0	0	0	0	0	0	0	0	0	0	0	0	0	0	0	0	0	0	0	0	0	0	0	0	0	0	0	0	0	0	0	0	0	0	0	0	0	5.15846450811615
LN_4A04_VL_221_NODE_2417_length_7910_cov_7.559007	0	0	0	0	0	0	0	0	0	0	0	0	5.66961914823821	0	0	0	0	0	0	0	0	2.09036799487253	0	0	0	0	0	0	0	0	0	0	0	0	0	0	0	0	2.3607670417252	0	0	0	0	0	0	0	0	0	1.13633883369369
LN_4A04_VL_221_NODE_2421_length_7904_cov_6.983055	0	0	0	0	0	0	0	0	0	0	0	0	0	0	0	0	0	0	0	0	0	0	0	0	0	0	0	0	0	0	0	0	0	0	0	0	0	0	0	0	0	0	0	0	0	0	0	0	0
LN_4A04_VL_221_NODE_24276_length_1554_cov_2.282188	0	0	0	0	0	0	0	0	0	0	0	0	0	0	0	0	0	0	0	0	0	0	0	0	0	0	0	0	0	0	0	0	0	0	0	0	0	0	0	0	0	0	0	0	0	0	0	0	0
LN_4A04_VL_221_NODE_2428_length_7876_cov_13.526020	15.1817747555934	0	0	0	0	0	0	0	0	0	0	0	0	0	0	0	0	0	0	0	0	4.16340084963202	0	0	0	6.41933913784507	0	0	0	0	0	0	0	0	0	0	0	0	0	0	0	0	0	5.30561973773681	0	0	0	0	7.02304189906403
LN_4A04_VL_221_NODE_2430_length_7870_cov_6.211132	0	0	0	0	0	0	0	0	0	0	0	0	0	0	0	0	0	0	0	0	0	0	0	0	0	0	0	0	0	0	0	0	0	0	0	0	0	0	0	0	0	0	0	0	0	0	0	0	0
LN_4A04_VL_221_NODE_2455_length_7802_cov_6.811024	0	0	0	0	0	0	0	0	0	0	0	0	0	0	0	0	0	0	0	0	0	0	0	0	0	0	0	0	0	0	0	0	0	0	0	0	0	0	0	0	0	0	0	0	0	0	0	0	0
LN_4A04_VL_221_NODE_2461_length_7781_cov_17.546984	0	0	0	0	0	0	0	0	0	0	0	0	0	0	0	0	0	0	0	0	0	0	0	0	0	0	0	0	0	0	0	0	0	0	0	0	0	0	0	0	0	0	0	0	0	0	0	0	0
LN_4A04_VL_221_NODE_2477_length_7730_cov_6.020326	0	0	0	0	0	0	0	0	0	0	0	0	0	0	0	0	0	0	0	0	0	0	0	0	0	0	0	0	0	0	0	0	0	0	0	0	0	0	0	0	0	0	0	0	0	0	0	0	0
LN_4A04_VL_221_NODE_248_length_34519_cov_29.140030	0	0	0	0	0	0	0	0	0	0	0	0	0	0	0	0	0	0	0	0	0	0	0	0	0	0	0	0	0	0	0	0	0	0	0	0	0	0	0	0	0	0	0	0	0	0	0	0	0
LN_4A04_VL_221_NODE_2488_length_7702_cov_16.400157	0	0	0	0	0	0	0	0	0	0	0	0	0	0	0	0	0	0	0	0	0	0	0	0	0	0	0	0	0	0	0	0	0	0	0	0	0	0	0	0	0	0	0	0	0	0	0	0	0
LN_4A04_VL_221_NODE_2492_length_7697_cov_13.448705	0	0	0	0	0	0	0	0	0	0	0	0	0	0	0	0	0	0	0	0	0	2.09994050364205	0	0	0	0	0	0	0	0	0	0	0	0	2.39659609808367	0	0	0	0	0	0	0	0	0	0	0	0	0	1.49716009476171
LN_4A04_VL_221_NODE_2497_length_7693_cov_9.377717	0	0	0	0	0	0	0	0	0	0	0	0	0	0	0	0	0	0	0	0	0	0	0	0	0	0	0	0	0	0	0	0	0	0	0	0	0	0	0	0	0	0	0	0	0	0	0	0	0
LN_4A04_VL_221_NODE_2500_length_7689_cov_18.091433	0	0	0	0	0	0	0	0	0	0	0	0	0	0	0	0	0	0	0	0	0	0	0	0	0	0	0	0	0	0	0	0	0	0	0	0	0	0	0	0	0	0	0	0	0	0	0	0	0
LN_4A04_VL_221_NODE_2510_length_7674_cov_10.716761	0	0	0	0	0	0	0	0	0	0	0	0	0	0	0	0	0	0	0	0	0	11.9595373180185	0	0	0	0	0	0	0	0	0	0	0	0	0	0	0	0	0	0	0	0	0	0	0	0	0	0	4.78524934167671
LN_4A04_VL_221_NODE_2511_length_7674_cov_6.818480	0	0	0	0	0	0	0	0	0	0	0	0	0	0	0	0	0	0	0	0	0	0	0	0	0	0	0	0	0	0	0	0	0	0	0	0	0	0	0	0	0	0	0	0	0	0	0	0	2.69295412742895
LN_4A04_VL_221_NODE_2512_length_7673_cov_51.032292	0	0	0	0	0	0	0	0	0	0	0	0	0	0	0	0	0	0	0	0	0	0	0	0	0	0	0	0	0	0	0	0	0	0	0	0	0	0	0	0	0	0	0	8.08299177385162	0	0	0	0	3.7646197573893
LN_4A04_VL_221_NODE_2517_length_7652_cov_7.081611	0	23.5969805810111	0	0	0	0	0	4.21358827598531	0	4.74608089611203	0	12.2000701100778	0	0	0	0	0	0	0	0	0	0	0	0	0	0	15.8820813476044	0	0	0	0	0	0	18.2745494311486	0	0	0	0	0	0	0	0	0	0	0	0	0	0	6.37525021202027
LN_4A04_VL_221_NODE_2529_length_7623_cov_30.475159	0	0	0	0	0	0	0	0	0	0	0	0	0	0	0	0	0	0	0	0	0	0	0	0	0	0	0	0	0	0	0	0	0	0	0	0	0	0	0	0	0	0	0	0	0	0	0	0	0
LN_4A04_VL_221_NODE_2532_length_7620_cov_8.742631	0	0	0	0	0	0	0	0	0	0	0	0	0	0	0	0	0	0	0	0	0	0	0	0	0	0	0	0	0	0	0	0	0	0	0	0	0	0	0	0	0	0	0	0	0	0	0	0	0
LN_4A04_VL_221_NODE_2543_length_7608_cov_6.419039	0	0	0	0	0	0	0	0	0	0	0	0	0	0	0	0	0	0	0	0	0	0	0	0	0	0	0	0	0	0	0	0	0	0	0	0	0	0	0	0	0	0	0	0	0	0	0	0	0
LN_4A04_VL_221_NODE_2544_length_7608_cov_5.862174	0	0	0	0	0	0	0	0	0	0	0	0	0	0	0	0	0	0	0	0	0	0	0	0	0	0	0	0	0	0	0	0	0	0	0	0	0	0	0	0	0	0	0	0	0	0	0	0	1.97917427697043
LN_4A04_VL_221_NODE_2574_length_7543_cov_14.189103	0	0	0	0	0	0	0	0	0	0	0	0	0	0	0	0	0	0	0	0	0	0	0	0	0	0	0	0	0	0	0	0	0	0	0	0	0	0	0	0	0	0	0	0	0	0	0	0	1.56846590870534
LN_4A04_VL_221_NODE_2575_length_7538_cov_7.580249	0	0	0	0	0	0	0	0	0	0	0	0	0	0	0	0	0	0	0	0	0	33.0384686580823	0	0	0	0	0	0	0	0	0	0	0	0	0	0	0	0	0	0	0	0	0	0	0	0	0	0	38.8911426617471
LN_4A04_VL_221_NODE_25819_length_1491_cov_17.416435	0	0	0	1.36243683546342	0	0	0	0	0	0	0	0	0	0	0	0	0	0	0	0	0	0	0	0	0	0	0	0	0	0	0	0	0	0	0	0	0	0	0	0	0	0	0	0	0	0	0	0	3.14304545590089
LN_4A04_VL_221_NODE_2583_length_7529_cov_6.425074	0	0	0	0	0	0	0	0	0	0	0	0	0	0	0	0	0	0	0	0	0	0	0	0	0	0	0	0	0	0	0	0	0	0	0	0	0	0	0	0	0	0	0	0	0	0	0	0	2.6325757668927
LN_4A04_VL_221_NODE_2589_length_7514_cov_9.604102	0	0	0	0	0	0	0	0	0	0	0	0	0	0	0	0	0	0	0	0	0	1.86674495006751	0	0	0	0	0	0	0	0	0	0	0	0	2.36649691490438	0	0	0	0	0	0	0	0	0	0	0	0	0	2.18796843879648
LN_4A04_VL_221_NODE_2593_length_7505_cov_18.328725	0	0	0	0	0	0	0	0	0	0	0	0	0	0	0	0	0	0	0	0	0	0	0	0	0	0	0	0	0	0	0	0	0	0	0	0	0	0	0	0	0	0	0	0	0	0	0	0	0
LN_4A04_VL_221_NODE_2618_length_7442_cov_17.566536	0	0	0	0	0	0	0	0	0	0	0	0	0	0	0	0	0	0	0	0	0	0	0	0	0	0	0	0	0	10.9792944765132	17.1872443576436	0	0	0	0	0	0	0	0	0	0	0	0	0	0	3.80584253105087	0	0	0
LN_4A04_VL_221_NODE_2621_length_7436_cov_7.322179	0	0	0	0	0	0	0	0	0	0	0	0	0	0	0	0	0	0	0	0	0	0	0	0	0	0	0	0	0	0	0	0	0	0	0	0	0	0	0	0	0	0	0	0	0	0	0	0	0
LN_4A04_VL_221_NODE_2629_length_7419_cov_7.191472	0	0	0	0	0	0	0	0	0	0	0	0	0	0	0	0	0	0	0	0	0	12.883955978338	0	0	0	0	0	0	0	0	0	0	0	0	0	0	0	0	0	0	0	0	0	0	0	0	0	0	6.68937614871731
LN_4A04_VL_221_NODE_2638_length_7410_cov_25.377022	0	0	0	0	0	0	0	0	0	0	0	0	0	0	0	0	0	0	0	0	0	0	0	0	0	0	0	0	0	0	0	0	0	0	0	0	0	0	0	0	0	0	0	0	0	0	0	0	3.55610341748776
LN_4A04_VL_221_NODE_2643_length_7388_cov_7.576435	0	0	0	0	0	0	0	0	0	0	0	0	0	0	0	0	0	0	0	0	0	0	0	0	0	0	0	0	0	0	0	0	0	0	0	0	0	0	0	0	0	0	0	0	0	0	0	0	3.71227208629217
LN_4A04_VL_221_NODE_2650_length_7370_cov_6.248941	0	0	0	0	0	0	0	0	0	0	0	0	0	0	0	0	0	0	0	0	0	1.42426297383632	0	0	0	0	0	0	0	0	0	0	0	0	0	0	0	0	0	0	0	0	0	0	0	0	0	0	0
LN_4A04_VL_221_NODE_2653_length_7349_cov_9.302303	0	0	0	0	0	0	0	0	0	0	0	0	0	0	0	0	0	0	0	0	0	1.50417353266252	0	0	0	0	0	0	0	0	0	0	0	0	2.62314983023517	0	0	0	0	0	0	0	0	0	0	0	0	0	1.9757501665832
LN_4A04_VL_221_NODE_2657_length_7335_cov_5.416896	0	0	0	0	0	0	0	0	0	0	0	0	0	0	0	0	0	0	0	0	0	0	0	0	0	0	0	0	0	0	0	0	0	0	0	0	0	0	0	0	0	0	0	0	0	0	0	0	0
LN_4A04_VL_221_NODE_266_length_33273_cov_13.030736	25.7887308623692	0	0	0	0	0	0	0	0	0	0	0	0	0	0	0	0	0	0	0	0	7.84221975168173	0	0	0	10.2752998563124	0	0	0	0	0	0	0	0	1.40847941451863	0	0	0	0	0	0	0	0	9.31998856141067	0	0	0	0	10.5655601352782
LN_4A04_VL_221_NODE_2671_length_7297_cov_18.226871	0	0	0	0	0	0	0	0	0	0	0	0	0	0	0	0	0	0	0	0	0	0	0	0	0	0	0	0	0	0	0	0	0	0	0	0	0	0	0	0	0	0	0	0	0	0	0	0	0
LN_4A04_VL_221_NODE_2681_length_7279_cov_69.634551	0	0	0	0	0	0	0	0	0	0	0	0	0	0	0	0	0	0	0	0	0	0	0	0	0	0	0	0	0	0	0	0	0	0	0	0	0	0	0	0	0	0	0	5.84652049806532	0	0	0	0	1.68867756550895
LN_4A04_VL_221_NODE_2684_length_7272_cov_12.883470	0	0	0	0	0	0	0	0	0	0	0	0	0	0	0	0	0	0	0	0	0	0	0	0	0	0	0	0	0	0	0	0	0	0	0	0	0	0	0	0	0	0	0	0	0	0	0	0	0
LN_4A04_VL_221_NODE_2692_length_7255_cov_8.940417	0	0	0	0	0	0	0	0	0	0	0	0	0	0	3.03033005506126	0	0	0	0	1.23370498394319	0	0	0	0	0	0	0	1.52954957276213	0	0	0	0	0	0	0	0	0	0	0	0	0	0	0	0	0	0	1.64725214382198	0	0
LN_4A04_VL_221_NODE_2698_length_7246_cov_5.179530	0	0	0	0	2.05681203482267	0	0	0	0	0	0	0	0	0	0	0	0	0	0	0	0	0	0	0	0	0	0	0	0	3.35277679584882	0	0	0	0	0	0	0	0	0	0	0	0	0	0	0	0	2.04832188028989	0	0
LN_4A04_VL_221_NODE_2702_length_7237_cov_7.939014	0	0	0	0	0	0	0	0	0	0	0	0	4.84317824761967	0	0	0	0	0	0	0	0	0	0	0	0	0	0	0	0	0	0	0	0	0	0	0	0	0	2.20616077677762	0	0	0	0	0	0	0	0	0	0
LN_4A04_VL_221_NODE_2705_length_7232_cov_14.901909	0	0	0	0	0	0	0	0	0	0	0	0	0	0	0	0	0	0	0	0	0	0	0	0	0	0	0	0	0	0	0	0	0	0	0	0	0	0	0	0	0	0	0	0	0	0	0	0	0
LN_4A04_VL_221_NODE_27076_length_1444_cov_11.211663	0	0	0	0	0	0	0	0	0	0	0	0	0	0	0	0	0	0	0	0	0	11.0647213747081	0	0	0	0	0	0	0	0	0	0	0	0	0	0	0	0	0	0	0	0	0	0	0	0	0	0	8.45918263458708
LN_4A04_VL_221_NODE_273_length_32796_cov_26.319202	0	0	0	0	0	0	0	0	0	0	0	0	0	0	0	0	0	0	0	0	0	0	0	0	0	0	0	0	0	0	0	0	0	0	1.70766382635714	0	0	0	0	0	0	0	10.7330108965858	0	0	0	0	0	0
LN_4A04_VL_221_NODE_2730_length_7185_cov_4.812903	0	0	0	0	0	0	0	0	0	0	0	0	0	0	0	0	0	0	0	0	0	0	0	0	0	0	0	0	0	0	0	0	0	0	0	0	0	0	0	0	0	0	0	0	0	0	0	0	0
LN_4A04_VL_221_NODE_27381_length_1434_cov_2.586657	0	0	0	0	0	0	0	0	0	0	0	0	0	0	0	0	0	0	0	0	0	0.842118929186616	0	0	0	0	0	0	0	0	0	0	0	0	0	0	0	0	0	0	0	0	0	0	0	0	0	0	0
LN_4A04_VL_221_NODE_275_length_32771_cov_44.045849	0	0	0	0	0	0	0	0	0	0	0	0	0	0	0	0	0	0	0	0	0	7.16866629013732	0	0	0	0	0	0	0	0	0	0	0	0	0	0	0	0	0	0	0	0	0	0	0	0	0	0	12.6614356978032
LN_4A04_VL_221_NODE_2757_length_7124_cov_5.162682	0	0	0	0	0	0	0	0	0	0	0	0	0	0	0	0	0	0	0	0	0	0	0	0	0	0	0	0	0	0	0.979333412099306	0	0	0	0	0	0	0	0	0	0	0	0	0	0	0	0	0	0
LN_4A04_VL_221_NODE_2766_length_7102_cov_6.823329	0	0	0	0	0	0	0	0	0	0	0	0	0	0	0	0	0	0	0	0	0	0	0	0	0	0	0	0	0	0	0	0	0	0	0	0	0	0	0	0	0	0	0	0	0	0	0	0	0
LN_4A04_VL_221_NODE_2773_length_7096_cov_6.840790	0	0	0	0	0	0	0	0	0	0	0	0	0	0	0	0	0	0	0	0	0	2.56579345582459	0	0	0	0	0	0	0	0	0	0	0	0	0	0	0	0	0	0	0	0	0	0	0	0	0	0	2.43594445801456
LN_4A04_VL_221_NODE_2774_length_7095_cov_30.842614	0	0	0	0	0	0	0	0	0	0	0	0	3.36500251446131	0	0	0	0	0	0	0	0	1.8853384333639	0	0	0	0	0	0	0	0	0	0	0	0	0	0	0	0	0	0	0	0	0	0	0	0	0	0	0
LN_4A04_VL_221_NODE_2780_length_7083_cov_6.192373	0	0	0	0	0	0	0	0	0	0	0	0	0	0	0	0	0	0	0	0	0	0	0	0	0	0	0	0	0	0	0	0	0	0	0	0	0	0	0	0	0	0	0	0	0	0	0	0	3.70943132127466
LN_4A04_VL_221_NODE_279_length_32474_cov_16.209044	0	0	0	0	0	0	0	0	0	0	0	0	0	0	0	0	0	0	0	0	0	0	0	0	0	0	0	0	0	0	0	0	0	0	0	0	0	0	0	0	0	0	0	0	0	0	0	0	0
LN_4A04_VL_221_NODE_281_length_32255_cov_16.612484	0	0	0	0	0	0	0	0	0	0	0	0	0	0	0	0	0	0	0	0	0	0	0	0	0	0	0	0	0	0	0	0	0	0	0	0	0	0	0	0	0	0	0	0	0	0	0	0	0
LN_4A04_VL_221_NODE_2814_length_7026_cov_6.707933	0	0	0	0	0	0	0	0	0	0	0	0	0	0	0	0	0	0	0	0	0	1.50721752247379	0	0	0	0	0	0	0	0	0	0	0	0	0	0	0	0	0	0	0	0	0	0	0	0	0	0	1.574536806064
LN_4A04_VL_221_NODE_2817_length_7023_cov_4.547646	0	0	0	0	0	0	0	0	0	0	0	0	0	0	0	0	0	0	0	0	0	0	0	0	0	0	0	0	0	0	0	0	0	0	0	0	0	0	0	0	0	0	0	0	0	0	0	0	0
LN_4A04_VL_221_NODE_282_length_32202_cov_16.340467	0	0	0	0	0	0	0	0	0	0	0	0	0	0	0	0	0	0	0	0	0	0	0	0	0	0	0	0	0	0	11.3142816424924	0	0	0	0	0	0	0	0	0	0	0	0	0	0	0	0	0	1.53161867422366
LN_4A04_VL_221_NODE_2821_length_7016_cov_3.954748	0	0	0	0	0	0	0	0	0	0	0	0	0	0	0	0	0	0	0	0	0	0	0	0	0	0	0	0	0	0	0	0	0	0	0	0	0	0	0	0	0	0	0	0	0	0	0	0	1.69722956447552
LN_4A04_VL_221_NODE_2825_length_7006_cov_29.978564	0	0	0	0	0	0	0	0	0	0	0	0	0	0	0	0	0	0	0	0	0	0	0	0	8.48191933111584	0	0	0	0	0	8.70427469449323	0	0	0	0	0	0	0	0	0	0	0	0	8.66417420483087	0	0	0	0	2.92778781385926
LN_4A04_VL_221_NODE_2826_length_7005_cov_8.310647	0	0	0	0	0	0	0	0	0	0	0	0	0	0	0	0	0	0	0	0	0	0	0	0	0	0	0	0	0	0	0	0	0	0	0	0	0	0	0	0	0	0	0	0	0	0	0	0	1.09670628116877
LN_4A04_VL_221_NODE_2827_length_7003_cov_46.150979	0	0	0	0	0	0	0	0	0	0	0	0	0	0	0	0	0	0	0	0	0	2.58660262270514	0	0	0	0	0	0	0	0	0	0	0	0	0	0	0	0	0	0	0	0	0	0	0	0	0	0	5.002408881639
LN_4A04_VL_221_NODE_2828_length_7002_cov_13.363610	17.8702865798588	17.9101653979225	17.4311517537566	8.06281149170394	1.7483993353913	0	9.29932317798152	4.0555493172758	2.81868404546674	17.5756573796723	0	0	5.22336440192594	0	2.50241576761501	20.9896082273416	0	1.83876330088529	2.38961620483411	16.8982627782698	10.2206217782855	14.4472438084721	7.48763917325872	0	0	11.52941311108	11.9810594843895	21.1746431666853	6.54316731653544	0	8.88453919563594	1.09463827981894	4.73437964388219	2.76164927154724	2.51580580284231	13.8720524747453	0	0	6.86727981971142	0	5.78790742417425	27.8842516843029	2.95817880866513	5.04128391830426	3.79856462054214	4.79781777014758	12.8283151021314	14.3145171677873	19.7820862350126
LN_4A04_VL_221_NODE_2832_length_6995_cov_12.301441	0	0	0	0	0	0	0	0	0	0	0	0	6.99220371226056	0	0	0	0	0	0	0	0	0	0	0	0	0	0	0	0	0	0	0	0	0	0	0	0	0	2.2824854240943	0	0	0	0	0	2.40903319029819	0	0	0	0
LN_4A04_VL_221_NODE_2839_length_6987_cov_7.819100	0	0	0	0	0	0	0	0	0	0	0	0	0	0	0	0	0	0	0	0	0	0	0	0	0	0	0	0	0	0	0	0	0	0	0	0	0	0	0	0	0	0	0	0	0	0	0	0	0
LN_4A04_VL_221_NODE_2853_length_6970_cov_7.325380	0	0	0	0	0	0	0	0	0	0	0	0	0	0	0	0	0	0	0	0	0	0	0	0	0	0	0	0	0	0	0	0	0	0	0	0	0	0	0	0	0	0	0	0	0	0	0	0	0
LN_4A04_VL_221_NODE_2854_length_6965_cov_4.766136	0	0	0	0	0	0	0	0	0	0	0	0	0	0	0	0	0	0	0	0	0	1.34703686553442	0	0	0	0	0	0	0	0	0	0	0	0	0	0	0	0	0	0	0	0	0	0	0	0	0	0	1.96334830570931
LN_4A04_VL_221_NODE_2858_length_6962_cov_17.621978	0	0	0	0	0	0	0	0	0	0	0	0	0	0	0	0	0	0	0	0	0	0	0	0	0	0	0	0	0	0	0	0	0	0	0	0	0	0	0	0	0	0	0	0	0	0	0	0	0
LN_4A04_VL_221_NODE_2863_length_6952_cov_10.307380	0	0	0	0	0	0	2.7314343384673	0	0	0	0	0	0	0	0	0	0	0	0	2.55925007426671	0	0	1.71709735516471	0	0	0	0	0	0	0	0	0	3.41737492677866	17.193101508738	0	0	0	0	0	0	0	0	0	0	0	0	0	0	0
LN_4A04_VL_221_NODE_2884_length_6921_cov_6.226333	0	0	0	0	0	0	0	0	0	0	0	0	0	0	0	0	0	0	0	0	0	0	0	0	0	0	0	0	0	0	0	0	0	0	0	0	0	0	0	0	0	0	0	0	0	0	0	0	1.4208217308874
LN_4A04_VL_221_NODE_2887_length_6916_cov_14.916630	0	0	0	0	0	0	0	0	0	0	0	0	0	0	0	0	0	0	0	0	0	0	0	0	0	0	0	0	0	0	0	0	0	0	0	0	0	0	0	0	0	0	0	0	0	0	0	0	0
LN_4A04_VL_221_NODE_2892_length_6900_cov_17.765522	0	0	0	0	9.1467301120895	0	0	0	0	0	0	0	0	0	0	0	0	0	0	0	0	0	0	0	0	0	0	0	0	26.1552686223907	14.8673010060912	0	0	0	0	0	0	0	0	0	0	0	0	0	0	0	0	0	2.09318314481508
LN_4A04_VL_221_NODE_2899_length_6874_cov_5.624578	0	0	0	0	0	0	0	0	0	0	0	0	0	0	0	0	0	0	0	0	0	0	0	0	0	0	0	0	0	0	0	0	0	0	0	0	0	0	0	0	0	0	0	0	0	0	0	0	0
LN_4A04_VL_221_NODE_2909_length_6859_cov_6.292181	0	0	0	0	0	0	0	0	0	0	0	0	0	0	0	0	0	0	0	0	0	0	0	0	0	0	0	0	0	0	0	0	0	0	0	0	0	0	0	0	0	0	0	0	0	0	0	0	0
LN_4A04_VL_221_NODE_291_length_31746_cov_24.056767	0	0	0	0	0	0	0	0	0	0	0	0	0	0	0	0	0	0	0	0	0	0	0	0	0	0	0	0	0	0	0	0	0	0	0	0	0	0	0	0	0	0	0	0	0	0	0	0	0
LN_4A04_VL_221_NODE_2913_length_6851_cov_25.572101	0	0	0	0	0	0	0	0	0	0	0	0	0	0	0	0	0	0	0	0	0	1.26098003249593	0	0	0	0	0	0	0	0	0	0	0	0	0	0	0	0	0	0	0	0	0	0	0	0	0	0	0
LN_4A04_VL_221_NODE_2922_length_6839_cov_4.730100	0	0	0	0	0	0	0	0	0	0	0	0	0	0	0	0	0	0	0	0	0	0	0	0	0	0	0	0	0	0	0	0	0	0	0	0	0	0	0	0	0	0	0	0	0	0	0	0	1.58388986319901
LN_4A04_VL_221_NODE_2924_length_6836_cov_5.212653	0	0	0	0	0	0	0	0	0	0	0	0	0	0	0	0	0	0	0	0	0	0	0	0	0	0	0	0	0	0	0	0	0	0	0	0	0	0	0	0	0	0	0	0	0	0	0	0	0
LN_4A04_VL_221_NODE_2926_length_6835_cov_3.919469	0	0	0	0	0	0	0	0	0	0	0	0	0	0	0	0	0	0	0	0	0	0	0	0	0	0	0	0	0	0	0	0	0	0	0	0	0	0	0	0	0	0	0	0	0	0	0	0	0
LN_4A04_VL_221_NODE_2936_length_6819_cov_6.441011	0	0	0	0	0	0	0	0	0	0	0	0	0	0	0	0	0	0	0	0	0	0	0	0	0	0	0	0	0	0	0	0	0	0	0	0	0	0	0	0	0	0	0	0	0	0	0	0	0
LN_4A04_VL_221_NODE_2949_length_6792_cov_25.261428	0	0	0	0	0	0	0	0	0	0	0	0	0	0	0	0	0	0	0	0	0	0	0	0	0	0	0	0	0	0	0	0	0	0	0	0	0	0	0	0	0	0	0	0	0	0	0	0	0
LN_4A04_VL_221_NODE_2953_length_6785_cov_7.129123	0	0	0	0	0	0	0	0	0	0	0	0	0	0	0	0	0	0	0	0	0	0	0	0	0	0	0	0	0	0	0	0	0	0	0	0	0	0	0	0	0	0	0	0	0	0	0	0	0
LN_4A04_VL_221_NODE_2963_length_6764_cov_8.539872	0	0	0	0	0	0	0	0	2.8278848965883	0	0	0	0	0	0	0	0	0	0	0	0	3.22733086870079	0	0	0	0	0	0	0	0	0	0	0	0	4.29959753706195	0	0	0	0	0	0	0	0	0	0	0	0	0	2.61229793747054
LN_4A04_VL_221_NODE_29675_length_1360_cov_2.369349	0	0	0	0	0	0	0	0	0	0	0	0	0	0	0	0	0	0	0	0	0	0	0	0	0	0	0	0	0	0	0	0	0	0	0	0	0	0	0	0	0	0	0	0	0	0	0	0	0
LN_4A04_VL_221_NODE_2976_length_6734_cov_5.876479	0	0	0	0	0	0	0	0	0	0	0	0	0	0	0	0	0	0	0	0	0	0	0	0	0	0	0	0	0	0	0	0	0	0	0	0	0	0	0	0	0	0	0	0	0	0	0	0	0
LN_4A04_VL_221_NODE_2978_length_6726_cov_5.625393	0	0	0	0	1.66187109771689	0	0	0	0	0	0	2.90155045355361	1.4565278745972	0	0	2.13447986191192	0	0.997226595028938	0	0	0	0	0	0	0	0	0	0	0	3.49404400654467	0	0	0	0	0	0	0	0	2.22107253048425	1.44736305381145	0	8.10186304035477	0	0	0	0	1.92009956147475	0	0
LN_4A04_VL_221_NODE_298_length_31470_cov_31.027121	0	0	0	0	0	0	0	0	0	0	0	0	0	0	0	0	0	0	1.90639816589713	0	0	1.65594285996058	0	0	0	0	0	0	0	0	0	0	0	0	0	0	0	0	0	0	0	0	0	0	0	0	0	0	2.66578037163943
LN_4A04_VL_221_NODE_2985_length_6721_cov_10.295980	13.7090418435553	0	0	0	0	0	0	0	0	0	0	0	0	0	0	0	0	0	0	0	0	3.92521701927168	0	0	0	5.08513911079376	0	0	0	0	0	0	0	0	0	0	0	0	0	0	0	0	0	0	0	0	0	0	5.66951947596382
LN_4A04_VL_221_NODE_299_length_31274_cov_9.939652	17.4364312632441	0	0	0	0	0	0	0	0	0	0	0	0	0	0	0	0	0	0	0	0	6.46033528511419	0	0	0	6.73033618926262	0	0	0	0	0	0	0	0	0	0	0	0	0	0	0	0	0	0	0	0	0	0	9.19709936639212
LN_4A04_VL_221_NODE_3003_length_6695_cov_7.137349	0	0	0	0	0	0	0	0	0	0	0	0	0	0	0	0	0	0	0	0	0	9.57365422729923	0	0	0	0	0	0	0	0	0	0	0	0	0	0	0	0	0	0	0	0	0	0	0	0	0	0	5.80628575771644
LN_4A04_VL_221_NODE_30032_length_1348_cov_98.139985	0	0	0	0	0	0	0	0	0	0	0	0	0	0	0	0	0	0	0	0	0	1.99842260837449	0	0	0	0	0	0	0	0	0	0	0	0	0	0	0	0	0	0	0	0	0	0	0	0	0	0	0
LN_4A04_VL_221_NODE_3008_length_6691_cov_22.185955	0	0	0	0	0	0	0	0	0	0	0	0	0	0	0	0	0	0	0	0	0	0	0	0	0	0	0	0	0	0	0	0	0	0	0	0	0	0	0	0	0	0	0	0	0	0	0	0	0
LN_4A04_VL_221_NODE_3011_length_6690_cov_5.680784	0	0	0	0	0	0	0	0	0	0	0	0	0	0	0	0	0	0	0	0	0	0	0	0	0	0	0	0	0	0	0	0	0	0	0	0	0	0	0	0	0	0	0	0	0	0	0	0	0
LN_4A04_VL_221_NODE_30125_length_1346_cov_3.058869	0	0	0	0	0	0	0	0	0	0	0	0	0	0	3.62286928805677	0	0	0	0	0	0	0	0	1.3823578161611	0	0	0	2.53672011667374	0	0	0	0	0	0	0	0	0	0	0	0	2.68095249848809	0	0	0	0	0	0	0	0
LN_4A04_VL_221_NODE_30138_length_1345_cov_44.606977	0	0	0	0	0	0	0	0	0	0	0	0	0	0	0	0	0	0	0	0	0	0	0	0	0	0	0	0	0	0	0	0	0	0	0	0	0	0	0	0	0	0	0	0	0	0	0	0	0
LN_4A04_VL_221_NODE_3023_length_6677_cov_16.358955	0	0	0	0	0	0	0	0	0	0	0	0	0	0	0	0	0	0	0	0	0	0	0	0	0	0	0	0	0	0	0	0	0	0	0	0	0	0	0	0	0	0	0	0	0	0	0	0	0
LN_4A04_VL_221_NODE_3027_length_6676_cov_5.794593	0	0	0	0	0	0	0	0	0	0	0	0	0	0	0	0	0	0	0	0	0	0	0	0	0	0	0	0	0	0	0	0	0	0	0	0	0	0	0	0	0	0	0	0	0	0	0	0	0
LN_4A04_VL_221_NODE_3049_length_6630_cov_12.230875	0	0	0	0	0	0	0	0	0	0	0	0	0	0	0	0	0	0	0	0	0	0	0	0	0	0	0	0	0	0	0	0	0	0	0	0	0	0	0	0	0	0	0	0	0	0	0	0	0
LN_4A04_VL_221_NODE_3074_length_6590_cov_9.449885	0	0	0	0	0	0	0	0	0	0	0	0	0	0	0	0	0	0	0	0	0	1.69151191005524	0	0	0	0	0	0	0	0	0	0	0	0	2.74874491544321	0	0	0	0	0	0	0	0	0	0	0	0	0	1.57379015545414
LN_4A04_VL_221_NODE_3079_length_6586_cov_7.667892	0	0	0	0	0	0	0	0	0	0	0	0	0	0	0	0	0	0	0	0	0	1.87589766652257	0	0	0	0	0	0	0	0	0	0	0	0	2.76303094234977	0	0	0	0	0	0	0	0	0	0	0	0	0	1.44643335856183
LN_4A04_VL_221_NODE_3093_length_6567_cov_14.749846	42.3559750870951	32.1479316539723	42.6262746762201	17.8640116227785	5.10632480732929	0	24.2395526303398	10.607778813984	7.49362681682253	36.0513241591783	0	0	16.6528331581622	0	5.05946679678107	57.1556835943116	2.91758112194817	5.20077628236433	9.31936453012655	44.5952435380459	18.3040431230424	26.6638935504451	19.2683058655267	0	4.14031255683676	25.6450735012831	22.1917263695444	58.4628989787796	14.6318337470014	1.79687072273162	24.3564702863667	2.61039427332292	13.040631367194	7.65788871882018	7.09837934804995	24.839830071133	0	0	18.6679801773723	0	10.6095638777126	59.2004444491038	7.15817399365322	10.9346376493845	13.1492231291567	14.1488408444119	31.538803423358	30.8056021556218	33.5864920836227
LN_4A04_VL_221_NODE_3096_length_6564_cov_6.074051	0	0	0	0	0	0	0	0	0	0	0	0	0	0	0	0	0	0	0	0	0	0	0	0	0	0	0	0	0	0	0	0	0	0	0	0	0	0	0	0	0	0	0	0	0	0	0	0	0
LN_4A04_VL_221_NODE_3105_length_6545_cov_20.416641	0	0	0	0	0	0	0	0	0	0	0	0	0	0	0	0	0	0	0	0	0	0	0	0	0	0	0	0	0	0	0	0	0	0	0	0	0	0	0	0	0	0	0	0	0	0	0	0	0
LN_4A04_VL_221_NODE_311_length_30581_cov_20.222106	0	0	0	0	0	0	0	0	0	0	0	0	0	0	0	0	0	0	0	0	0	0	0	0	0	0	0	0	0	0	0	0	0	0	0	0	0	0	0	0	0	0	0	0	0	0	0	0	0
LN_4A04_VL_221_NODE_3111_length_6538_cov_9.026839	0	0	0	0	0	0	0	0	0	0	0	0	0	0	9.8604196798509	0	0	0	0	0	0	17.9305523107567	0	0	0	0	0	0	0	0	0	0	0	0	0	0	0	0	0	0	0	0	0	0	0	0	0	0	20.3869864052981
LN_4A04_VL_221_NODE_3116_length_6529_cov_123.779116	0	0	0	0	0	0	8.31245147807542	0	0	0	0	0	0	0	0	0	0	0	0	0	0	0	0	0	0	0	0	0	0	0	0	0	4.67843061546697	0	0	0	0	0	0	0	0	0	0	0	0	0	0	0	0
LN_4A04_VL_221_NODE_3120_length_6527_cov_96.816440	0	0	0	0	0	0	0	0	0	0	0	0	0	0	0	0	0	0	0	0	0	0	0	0	0	0	0	0	0	0	0	0	0	0	0	0	0	0	0	0	0	0	0	0	0	0	0	0	4.71986123385091
LN_4A04_VL_221_NODE_3126_length_6521_cov_12.763068	0	0	0	0	5.5388075120368	0	0	0	0	0	0	0	0	0	0	0	0	2.32907507909624	0	0	0	0	0	0	0	0	0	0	0	18.0802546047306	9.17334048535301	0	0	0	0	0	0	0	0	0	0	0	0	0	0	5.57398448330574	0	0	1.21344890731098
LN_4A04_VL_221_NODE_3131_length_6513_cov_8.065655	0	0	0	0	0	0	0	0	0	0	0	0	0.924781022816909	0	0	0	0	0	0	0	0	0	0	0	0	0	0	0	0	0	0	0	0	0	0	0	0	0	0	0	0	0	0	0	0	0	0	0	1.02621095111944
LN_4A04_VL_221_NODE_3138_length_6508_cov_42.890284	0	0	0	0	0	0	0	0	0	0	0	0	0	0	0	0	0	0	0	0	0	0	0	0	0	0	0	0	0	0	0	0	0	0	0	0	0	0	0	0	0	0	0	10.4423720326515	0	0	0	0	3.44694042698138
LN_4A04_VL_221_NODE_3146_length_6502_cov_13.794168	0	0	0	0	0	0	0	0	0	0	0	0	0	0	0	0	0	0	0	0	0	0	0	0	0	0	0	0	0	0	0	0	0	0	0	0	0	0	0	0	0	0	0	0	0	0	0	0	0
LN_4A04_VL_221_NODE_3153_length_6493_cov_4.073159	0	0	0	0	0	0	0	0	0	0	0	0	0	0	0	0	0	0	0	0	0	0	0	0	0	0	0	0	0	0	0	0	0	0	0	0	0	0	0	0	0	0	0	0	0	0	0	0	0
LN_4A04_VL_221_NODE_3156_length_6488_cov_30.851236	0	0	0	0	0	0	0	0.991628455017182	0	0	0	0	0	0	0	0	0	0	0	0	0	0	0	0	0	0	0	0	0	0	0	0	0	0	0	0	0	0	0	0	0	0	13.5921705857634	0	0	0	0	0	0
LN_4A04_VL_221_NODE_3165_length_6476_cov_7.173182	0	0	0	0	0	0	0	0	0	1.3288954263884	0	0	1.36708300861754	3.01115889736717	0	0	0	0	0	0	4.02076111230528	0	1.85805418462167	0	0	0	0	0	0	0	3.63099182010721	0	0	0	0	15.9713253692675	0	0	2.73934279416986	3.99544615703943	0	0	0	6.94503916129831	2.10980925406105	0	0	3.89635423264651	1.53031678110988
LN_4A04_VL_221_NODE_3172_length_6470_cov_14.040374	0	0	0	0	6.69896082584086	0	0	0	0	0	0	0	0	0	0	0	0	3.39603409596355	0	0	0	0	0	0	0	0	0	0	0	15.9698312024445	8.5567189624774	0	0	0	0	0	0	0	0	0	0	0	0	0	0	7.0649620244903	0	0	1.66234907255366
LN_4A04_VL_221_NODE_3174_length_6469_cov_74.099002	0	0	0	0	0	0	0	0	0	0	0	0	0	0	0	0	0	0	0	0	0	0	0	0	8.16775332585513	0	0	0	0	0	11.1044834986639	0	0	0	0	0	0	0	0	0	0	0	0	6.71456953262685	0	0	0	0	2.41077876397622
LN_4A04_VL_221_NODE_3191_length_6450_cov_4.360594	0	0	0	0	0	0	0	0	0	0	0	0	0	0	0	0	0	0	0	0	0	0	0	0	0	0	0	0	0	0	0	0	0	0	0	0	0	0	0	0	0	0	0	0	0	0	0	0	0
LN_4A04_VL_221_NODE_3196_length_6446_cov_9.902989	0	0	0	0	0	0	0	0	0	0	0	0	0	0	0	0	0	0	0	0	0	0	0	0	0	0	0	0	0	0	5.01083878302038	0	0	0	0	0	0	0	0	0	0	0	0	0	0	0	0	0	1.84731036679495
LN_4A04_VL_221_NODE_3201_length_6440_cov_9.351135	0	0	0	0	0	0	0	0	0	0	0	0	0	0	0	0	0	0	0	0	0	2.55309295709852	0	0	0	0	0	0	0	0	0	0	0	0	0	0	0	0	0	0	0	0	0	0	0	0	0	0	1.55080058221482
LN_4A04_VL_221_NODE_3203_length_6435_cov_7.001567	0	0	0	0	0	0	0	0	0	0	0	0	0	0	0	0	0	0	0	0	0	0	0	0	0	0	0	0	0	0	0	0	0	0	0	0	0	0	0	0	0	0	0	0	0	0	0	0	1.01477286319334
LN_4A04_VL_221_NODE_3221_length_6407_cov_6.354062	0	0	0	0	0	0	0	0	0	0	0	0	0	0	0	0	0	0	0	0	0	0	0	0	0	0	0	0	0	0	0	0	0	0	0	0	0	0	0	0	0	0	0	0	0	0	0	0	0
LN_4A04_VL_221_NODE_3232_length_6394_cov_7.011989	0	0	0	0	0	0	0	0	0	0	0	0	0	0	0	0	0	0	0	0	0	0	0	0	0	0	0	0	0	0	0	0	0	0	0	0	0	0	0	0	0	0	0	0	0	0	0	0	0
LN_4A04_VL_221_NODE_32341_length_1282_cov_2.696007	0	8.34799316326359	0	0	0	0	0	0	0	0	0	0	0	0	0	0	0	0	0	0	0	0	0	0	0	0	21.3593121823029	0	0	0	0	0	0	0	0	0	0	0	0	0	0	0	0	0	0	0	0	0	2.15731193436148
LN_4A04_VL_221_NODE_3238_length_6386_cov_9.732586	0	0	0	0	0	0	0	0	0	0	0	0	0	0	0	0	0	0	0	0	0	0	0	0	0	0	0	0	0	0	0	0	0	0	0	0	0	0	0	0	0	0	0	0	0	0	0	0	0
LN_4A04_VL_221_NODE_324_length_30170_cov_24.542122	0	0	0	0	0	0	0	0	0	0	3.40847427555646	0	0	0	0	0	0	0	0	0	0	7.5095812190468	0	0	0	0	0	0	0	0	0	0	0	0	0	0	5.23912486251954	0	0	0	0	0	0	0	0	0	0	0	9.18988427113372
LN_4A04_VL_221_NODE_3249_length_6374_cov_6.837791	0	0	0	0	0	0	0	0	0	0	0	0	0	0	0	0	0	0	0	0	0	0	0	0	0	0	0	0	0	0	0	0	0	0	0	0	0	0	0	0	0	0	0	0	0	0	0	0	0
LN_4A04_VL_221_NODE_3252_length_6366_cov_16.067818	0	0	0	0	0	0	0	0	0	0	0	0	0	0	0	0	0	0	0	0	0	0	0	0	0	0	0	0	0	0	0	0	0	0	0	0	0	0	0	0	0	0	0	0	0	0	0	0	0
LN_4A04_VL_221_NODE_3255_length_6362_cov_21.205327	0	0	0	0	0	0	0	0	0	0	0	0	0	0	0	0	0	0	0	0	0	0	0	0	0	0	0	0	0	0	0	0	0	0	0	0	0	0	0	0	0	0	0	0	0	0	0	0	0
LN_4A04_VL_221_NODE_3257_length_6359_cov_13.885311	0	0	0	0	0	0	0	0	0	0	0	0	0	0	0	0	0	0	0	0	0	2.04511832077498	0	0	0	0	0	0	0	0	0	0	0	0	0	0	0	0	0	0	0	0	0	0	0	0	0	0	4.39755246084253
LN_4A04_VL_221_NODE_3259_length_6355_cov_8.689206	0	0	0	0	2.02212506682103	0	0	0	0	0	0	0	0	0	0	0	0	0	0	0	0	1.69559318715268	0	0	0	0	0	0	0	0	0	0	0	0	0	0	0	0	0	0	0	0	0	0	0	0	0	0	3.46948338691038
LN_4A04_VL_221_NODE_3278_length_6331_cov_5.523423	0	0	0	0	0	0	0	0	0	0	0	0	0	0	0	0	0	0	0	0	0	0	0	0	0	0	0	0	0	0	0	0	0	0	0	0	0	0	0	0	0	0	0	0	0	0	0	0	0
LN_4A04_VL_221_NODE_3283_length_6328_cov_5.480312	0	0	0	0	0	0	0	0	0	0	0	0	0	0	0	0	0	0	0	0	0	0	0	0	0	0	2.81998504351502	0	0	0	0	0	0	0	0	0	0	0	0	0	0	0	0	0	0	0	1.40119045399278	2.43679493360028	0
LN_4A04_VL_221_NODE_3287_length_6326_cov_5.614894	0	0	0	0	0	0	0	0	0	0	0	0	0	0	0	0	0	0	0	0	0	1.2481562815068	0	0	0	0	0	0	0	0	0	0	0	0	0	0	0	0	0	0	0	0	0	0	0	0	0	0	1.42087261690122
LN_4A04_VL_221_NODE_3299_length_6308_cov_8.125700	0	0	0	0	0	0	0	0	0	0	0	0	0	0	0	0	0	0	0	0	0	0	0	0	0	0	0	0	0	0	0	0	0	0	0	0	0	0	0	0	0	0	0	0	0	0	0	0	3.61712264961544
LN_4A04_VL_221_NODE_3302_length_6307_cov_8.981926	0	0	0	0	0	0	0	0	0	0	0	0	0	0	0	0	0	0	0	0	0	0	0	0	0	0	0	0	0	0	0	0	0	0	0	0	0	0	0	0	0	0	0	0	0	0	0	0	0
LN_4A04_VL_221_NODE_3309_length_6299_cov_22.327194	0	0	0	0	0	0	0	0	0	0	0	0	0	0	0	0	0	0	0	0	0	3.6867834468646	0	0	0	0	0	0	0	0	0	0	0	0	0	0	0	0	0	0	0	0	0	0	0	0	0	0	4.24430031728269
LN_4A04_VL_221_NODE_3312_length_6292_cov_7.698894	0	0	0	0	0	0	0	0	0	0	0	0	0	0	0	0	0	0	0	0	0	0	0	0	0	0	0	0	0	0	0	0	0	0	0	0	0	0	0	0	0	0	0	0	0	0	0	0	0
LN_4A04_VL_221_NODE_3340_length_6253_cov_20.732817	0	0	0	0	0	0	0	0	0	0	0	0	0	0	0	0	0	0	0	0	0	0	0	0	0	0	0	0	0	0	0	0	0	0	0	0	0	0	0	0	0	0	0	0	0	0	0	0	0
LN_4A04_VL_221_NODE_3341_length_6253_cov_8.150694	18.4373644067155	0	0	0	0	0	0	0	0	0	0	0	0	0	0	0	0	0	0	0	0	4.82807670099795	0	0	0	6.78504617751046	0	0	0	0	0	0	0	0	0	0	0	0	0	0	0	0	0	5.76824430624801	0	0	0	0	6.14299336285564
LN_4A04_VL_221_NODE_3343_length_6252_cov_6.720349	0	0	0	0	0	0	0	0	0	0	0	0	0	0	0	0	0	0	0	0	0	0	0	0	0	0	0	0	0	0	0	0	0	0	0	0	0	0	0	0	0	0	0	0	0	0	0	0	0
LN_4A04_VL_221_NODE_3345_length_6251_cov_5.338283	0	0	0	0	0	0	0	0	0	0	0	0	0	0	0	0	0	0	0	0	0	0	0	0	0	0	0	0	0	0	0	0	0	0	0	0	0	0	0	0	0	0	0	0	0	0	0	0	0
LN_4A04_VL_221_NODE_3350_length_6246_cov_5.168632	0	0	0	0	0	0	0	0	0	0	0	0	0	0	0	0	0	0	0	0	0	0	0	0	0	0	0	0	0	0	0	0	0	0	0	0	0	0	0	0	0	0	0	0	0	0	0	0	1.59896825960029
LN_4A04_VL_221_NODE_3353_length_6243_cov_6.847931	0	0	0	0	0	0	0	0	0	0	0	0	0	0	0	0	0	0	0	0	0	0	0	0	0	0	0	0	0	0	0	0	0	0	0	0	0	0	0	0	0	0	0	0	0	0	0	0	0
LN_4A04_VL_221_NODE_3355_length_6241_cov_5.033463	0	0	0	0	0	0	0	0	0	0	0	0	0	0	0	0	0	0	0	0	0	0	0	0	0	0	0	0	0	0	0	0	0	0	0	0	0	0	0	0	0	0	0	0	0	0	0	0	0
LN_4A04_VL_221_NODE_3360_length_6232_cov_5.792942	0	0	0	0	0	0	0	0	0	0	0	0	0	0	0	0	0	0	0	0	0	0	0	0	0	0	0	0	0	0	0	0	0	0	0	0	0	0	0	0	0	0	0	0	0	0	0	0	0
LN_4A04_VL_221_NODE_3367_length_6226_cov_8.418409	0	0	0	0	0	0	0	0	0	0	0	0	0	0	0	0	0	0	0	0	0	1.90976566866072	0	0	0	0	0	0	0	0	0	0	0	0	2.21545193196918	0	0	0	0	0	0	0	0	0	0	0	0	0	2.27042508821724
LN_4A04_VL_221_NODE_3372_length_6219_cov_8.968527	0	0	0	0	0	0	0	0	0	0	0	0	0	0	0	0	0	0	0	0	0	2.18077835281738	0	0	0	0	0	0	0	0	0	0	0	0	2.35155678789007	0	0	0	0	0	0	0	0	0	0	0	0	0	1.81591388075145
LN_4A04_VL_221_NODE_3375_length_6216_cov_10.793540	0	0	0	0	0	0	0	0	0	0	0	0	5.37017849145424	0	0	0	0	0	0	0	0	0	0	0	0	0	0	0	0	0	0	0	0	0	0	0	0	0	3.92038864648656	0	0	0	5.20786308923592	0	0	0	0	0	0
LN_4A04_VL_221_NODE_3386_length_6201_cov_6.135210	0	0	0	0	0	0	0	0	0	0	0	0	0	0	0	0	0	0	0	0	0	1.42311862507403	0	0	0	0	0	0	0	0	0	0	0	0	0	0	0	0	0	0	0	0	0	0	0	0	0	0	1.18934533133426
LN_4A04_VL_221_NODE_3392_length_6194_cov_5.449096	0	0	0	0	0	0	0	0	0	0	0	0	0	0	0	0	0	0	0	0	0	0	0	0	0	0	0	0	0	0	0	0	0	0	0	0	0	0	0	0	0	0	0	0	0	0	0	0	0
LN_4A04_VL_221_NODE_3394_length_6193_cov_6.804008	0	0	0	0	0	0	0	0	0	0	0	0	0	0	0	0	0	0	0	0	0	0	0	0	0	0	0	0	0	0	0	0	0	0	0	0	0	0	0	0	0	0	0	0	0	0	0	0	0
LN_4A04_VL_221_NODE_34_length_78589_cov_84.124163	0	0	0	0	0	0	0	0	0	0	0	0	0	0	0	0	0	0	0	0	0	3.84268190598085	0	0	0	0	0	0	0	0	0	0	0	0	0	0	0	0	0	0	0	0	0	0	0	0	0	0	3.54262266455919
LN_4A04_VL_221_NODE_340_length_29043_cov_30.288223	0	0	0	0	0	0	0	0	0	0	0	0	0	0	0	0	0	0	0	0	0	0	0	0	0	0	0	0	0	0	0	0	0	0	0	0	0	0	0	0	0	0	0	0	0	0	0	0	0
LN_4A04_VL_221_NODE_3402_length_6182_cov_9.791578	0	0	0	0	0	0	0	0	0	0	0	0	0	0	0	0	0	0	0	0	0	0	0	0	0	0	0	0	0	0	0	0	0	0	0	0	0	0	0	0	0	0	0	0	0	0	0	0	0
LN_4A04_VL_221_NODE_3417_length_6168_cov_12.860625	0	0	0	0	0	0	0	0	0	0	0	0	0	0	0	0	0	0	0	0	0	0	0	0	0	0	0	0	0	0	6.10597352194833	0	0	0	0	0	0	0	0	0	0	0	0	0	0	0	0	0	2.05512408792461
LN_4A04_VL_221_NODE_3423_length_6160_cov_30.771499	0	0	0	0	0	0	0	0	0	0	0	0	0	0	0	0	0	0	0	0	0	0	0	0	0	0	0	0	0	0	0	0	0	0	0	0	0	0	0	0	0	0	0	0	0	0	0	0	0
LN_4A04_VL_221_NODE_3439_length_6131_cov_10.834595	0	0	0	0	0	0	0	0	0	0	0	0	0	0	0	0	0	0	0	0	0	0	0	0	0	0	0	0	0	0	0	0	0	0	0	0	0	0	0	0	0	0	0	0	0	0	0	0	0
LN_4A04_VL_221_NODE_3444_length_6128_cov_5.036885	0	0	0	0	0	0	0	0	0	0	0	0	0	0	0	0	0	0	0	0	0	0	0	0	0	0	0	0	0	0	0	0	0	0	0	0	0	0	0	0	0	0	0	0	0	0	0	0	0
LN_4A04_VL_221_NODE_3448_length_6123_cov_7.939519	0	0	0	0	0	0	0	0	0	0	0	0	0	0	0	0	0	0	0	0	0	0	0	0	0	0	0	0	0	0	0	0	0	0	0	0	0	0	0	0	0	0	0	0	0	0	0	0	3.55075450332059
LN_4A04_VL_221_NODE_3457_length_6107_cov_8.163252	0	0	0	0	0	0	0	0	0	0	0	0	0	0	0	0	0	0	0	0	0	38.8026840183541	0	0	0	0	0	0	0	0	0	0	0	0	0	0	0	0	0	0	0	0	0	0	0	0	0	0	43.2867742362531
LN_4A04_VL_221_NODE_346_length_28853_cov_34.918328	0	0	0	0	0	0	0	0	0	0	0	0	0	0	0	0	0	0	0	0	0	0	0	0	0	0	0	0	0	0	6.27347081832522	0	0	0	0	0	0	0	0	0	0	0	0	11.1593353210856	0	0	0	0	3.93267438980015
LN_4A04_VL_221_NODE_3460_length_6100_cov_18.933168	0	0	0	0	0	0	0	0	0	0	0	0	0	0	0	0	0	0	0	0	0	0	0	0	0	0	0	0	0	0	0	0	0	0	0	0	0	0	0	0	0	0	0	0	0	0	0	0	0
LN_4A04_VL_221_NODE_3472_length_6087_cov_19.847314	0	0	0	0	0	0	0	0	0	0	0	0	0	0	0	0	0	0	0	0	0	0	0	0	0	0	0	0	0	0	0	0	0	0	0	0	0	0	0	0	0	0	0	0	0	0	0	0	0
LN_4A04_VL_221_NODE_3488_length_6073_cov_9.980558	0	0	0	0	0	0	0	0	0	0	0	0	0	0	0	0	0	0	0	0	0	0	0	0	0	0	0	0	0	0	0	0	0	0	0	0	0	0	0	0	0	0	0	0	0	0	0	0	0
LN_4A04_VL_221_NODE_3495_length_6068_cov_7.466988	0	0	0	0	0	0	0	0	0	0	0	0	0	0	0	0	0	0	0	0	0	0	0	0	0	0	0	0	0	0	0	0	0	0	0	0	0	0	0	0	0	0	0	0	0	0	0	0	0
LN_4A04_VL_221_NODE_3496_length_6067_cov_4.061710	0	0	0	0	0	0	0	0	0	0	0	0	0	0	0	0	0	0	0	0	0	0	0	0	0	0	0	0	0	0	0	0	0	0	0	0	0	0	0	0	0	0	0	0	0	0	0	0	1.81075841839621
LN_4A04_VL_221_NODE_350_length_28618_cov_17.527921	0	0	0	0	0	0	0	0	0	0	0	0	0	0	0	0	0	0	0	0	0	0	0	0	0	0	0	0	0	0	0	0	0	0	0	0	0	0	0	0	0	0	0	0	0	0	0	0	0
LN_4A04_VL_221_NODE_3500_length_6060_cov_6.095420	0	0	0	0	0	0	0	0	0	0	0	0	0	0	0	0	0	0	0	0	0	0	0	0	0	0	0	0	0	0	0	0	0	0	0	0	0	0	0	0	0	0	0	0	0	0	0	0	0
LN_4A04_VL_221_NODE_3511_length_6047_cov_6.664052	0	0	0	0	0	0	0	0	0	0	0	0	0	0	0	0	0	0	0	0	0	2.59612718337967	0	0	0	0	0	0	0	0	0	0	0	0	0	0	0	0	0	0	0	0	0	0	0	0	0	0	2.61713256972875
LN_4A04_VL_221_NODE_3515_length_6044_cov_11.674236	0	0	0	0	0	0	0	0	0	0	0	0	3.73403021875649	0	0	0	0	0	0	0	0	0	0	0	0	0	0	0	0	0	0	0	0	0	0	0	0	0	2.02370153566022	0	0	0	0	0	0	0	0	0	0
LN_4A04_VL_221_NODE_35249_length_1209_cov_1.902946	0	0	0	0	0	0	0	0	0	0	0	0	0	0	0	0	0	0	0	0	0	0	0	0	0	0	0	0	0	0	0	0	0	0	0	0	0	0	0	0	0	0	0	0	0	0	0	0	0
LN_4A04_VL_221_NODE_3530_length_6022_cov_6.049439	0	0	0	0	0	0	0	0	0	0	0	0	0	0	0	0	0	0	0	0	0	0	0	0	0	0	0	0	0	0	0	0	0	0	0	0	0	0	0	0	0	0	0	0	0	0	0	0	0
LN_4A04_VL_221_NODE_3539_length_6014_cov_6.893271	0	0	0	0	0	0	0	0	0	0	0	0	0	0	0	0	0	0	0	0	0	3.44445621003753	0	0	0	0	0	0	0	0	0	0	0	0	0	0	0	0	0	0	0	0	0	0	0	0	0	0	3.21910829713334
LN_4A04_VL_221_NODE_354_length_28446_cov_67.410553	0	0	0	0	0	0	0	0	0	0	0	0	0	0	0	0	0	0	0	0	0	0	0	0	0	0	0	0	0	0	13.4622520117297	0	0	0	0	0	0	0	0	0	0	0	0	5.21493590463241	0	0	0	0	1.4178705045642
LN_4A04_VL_221_NODE_355_length_28442_cov_14.713108	0	0	0	0	0	0	0	0	0	0	0	0	0	0	0	0	0	0	0	0	0	0	0	0	0	0	0	0	0	0	0	0	0	0	0	0	0	0	0	0	0	0	0	0	0	0	0	0	0
LN_4A04_VL_221_NODE_3573_length_5959_cov_29.693089	0	0	0	0	0	0	0	0	0	0	0	0	0	0	0	0	0	0	0	0	0	0	0	0	0	0	0	0	0	0	0	0	0	0	0	0	0	0	0	0	0	0	0	0	0	0	0	0	0
LN_4A04_VL_221_NODE_358_length_28300_cov_48.838697	0	0	0	0	0	0	0	0	0	0	0	0	0	0	0	0	0	0	0	0	0	0	0	0	0	0	0	0	0	0	5.82995475585316	0	0	0	0	0	0	0	0	0	0	0	0	4.61235274982246	0	0	0	0	1.36817790098657
LN_4A04_VL_221_NODE_3587_length_5944_cov_15.660723	0	0	0	0	0	0	0	0	0	0	0	0	0	0	0	0	0	0	0	0	0	0	0	0	0	0	0	0	0	0	0	0	0	0	0	0	0	0	0	0	0	0	0	0	0	0	0	0	0
LN_4A04_VL_221_NODE_3589_length_5941_cov_5.345906	0	0	0	0	0	0	0	0	0	0	0	0	0	0	0	0	0	0	0	0	0	0	0	0	0	0	0	0	0	0	0	0	0	0	0	0	0	0	0	0	0	0	0	0	0	0	0	0	0
LN_4A04_VL_221_NODE_3593_length_5936_cov_7.622513	0	0	0	0	0	0	0	0	0	0	0	0	0	0	0	0	0	0	0	0	0	0	0	0	0	0	0	0	0	0	0	0	0	0	0	0	0	0	0	0	0	0	0	0	0	0	0	0	0
LN_4A04_VL_221_NODE_3599_length_5928_cov_9.959986	0	0	0	0	0	0	0	0	0	0	0	0	0	0	0	0	0	0	0	0	0	39.0968333905812	0	0	0	0	0	0	0	0	0	0	0	0	0	0	0	0	0	0	0	0	0	0	0	0	0	0	41.3021195026731
LN_4A04_VL_221_NODE_3608_length_5922_cov_9.009034	0	0	0	0	0	0	0	0	0	0	0	0	0	0	0	0	0	0	0	0	0	0	0	0	0	0	0	0	0	0	0	0	0	0	0	0	0	0	0	0	0	0	0	0	0	0	0	0	2.33508434637911
LN_4A04_VL_221_NODE_361_length_28135_cov_47.977315	0	0	0	0	0	0	0	0	0	0	0	0	0	0	0	0	0	0	0	0	0	7.54429241999834	0	0	0	0	0	0	0	0	0	0	0	0	0	0	0	0	0	0	0	0	0	0	0	0	0	0	12.1400649238191
LN_4A04_VL_221_NODE_362_length_28092_cov_20.039091	0	0	0	0	0	0	0	0	0	0	0	0	0	0	0	0	0	0	0	0	0	0	0	0	0	0	0	0	0	0	0	0	0	0	0	0	0	0	0	0	0	0	0	0	0	0	0	0	0
LN_4A04_VL_221_NODE_3628_length_5894_cov_9.479363	30.7545626804317	0	0	0	0	0	0	0	0	0	0	0	0	0	0	0	0	0	0	0	0	9.15683164531787	0	0	0	10.3975722716821	0	0	0	0	0	0	0	0	1.42388397489427	0	0	0	0	0	0	0	0	10.0376113296641	0	0	0	0	9.90608228653939
LN_4A04_VL_221_NODE_3632_length_5890_cov_8.696144	0	0	0	0	0	0	0	0	0	0	0	0	0	0	0	0	0	0	0	0	0	0	0	0	0	0	0	0	0	0	0	0	0	0	0	0	0	0	0	0	0	0	0	0	0	0	0	0	0
LN_4A04_VL_221_NODE_364_length_28041_cov_15.903952	0	0	0	0	0	0	0	0	0	0	0	0	0	0	0	0	0	0	0	0	0	0	0	0	0	0	0	0	0	0	0	0	0	0	0	0	0	0	0	0	0	0	0	0	0	0	0	0	0
LN_4A04_VL_221_NODE_3640_length_5881_cov_18.842945	0	0	0	0	0	0	0	0	0	0	0	0	0	0	0	0	0	0	0	0	0	0	0	0	0	0	0	0	0	0	0	0	0	0	0	0	0	0	0	0	0	0	0	0	0	0	0	0	0
LN_4A04_VL_221_NODE_3643_length_5879_cov_14.214801	0	0	0	0	0	0	0	0	0	0	0	0	0	0	0	0	0	0	0	0	0	0	0	0	0	0	0	0	0	0	0	0	0	0	0	0	0	0	0	0	0	0	0	0	0	0	0	0	0
LN_4A04_VL_221_NODE_3655_length_5860_cov_7.523170	0	0	0	0	0	0	0	3.50822750321704	0	0	0	0	1.78322757397784	0	0	2.42465977431667	0	0	0	3.98612616940122	0	0	2.67264269399213	1.14017713328944	0	0	0	0	0	0	2.78903286662914	0	0	1.97104596026326	0	1.33749993606273	0	0	1.75264795478251	0	0	12.1344607585597	0	0	0	0	3.58537586445476	3.19955030709164	1.31099445385448
LN_4A04_VL_221_NODE_3657_length_5860_cov_6.316796	0	0	0	0	0	0	0	0	0	0	0	0	0	0	0	0	0	0	0	0	0	2.58386141698527	0	0	0	0	0	0	0	0	0	0	0	0	0	0	0	0	0	0	0	0	0	0	0	0	0	0	1.99271156985881
LN_4A04_VL_221_NODE_3667_length_5847_cov_8.411775	0	0	0	0	0	0	0	0	0	0	0	0	2.24640147679642	0	0	2.2781725047293	0	0	0	0	0	0	0	0	0	0	0	0	0	0	0	0	0	0	0	0	0	0	0	0	0	1.59011564981219	0	0	0	0	0	0	1.12996197189072
LN_4A04_VL_221_NODE_3668_length_5844_cov_6.431508	0	0	0	0	0	0	0	0	0	0	0	0	0	0	0	0	0	0	0	0	0	1.84385604112855	0	0	0	0	0	0	0	0	0	0	0	0	0	0	0	0	0	0	0	0	0	0	0	0	0	0	2.56343833405119
LN_4A04_VL_221_NODE_367_length_28000_cov_19.526570	0	0	0	0	0	0	0	4.70905627955587	0	0	0	0	0	0	0	0	0	0	1.49393684520075	0	0	6.93042131693292	0	2.99335671748031	0	0	0	0	0	0	1.56654353957444	0	0	0	0	0	0	0	0	0	0	0	0	0	0	0	0	0	9.23811906825368
LN_4A04_VL_221_NODE_3672_length_5840_cov_7.321003	0	0	0	0	0	0	0	0	0	0	0	0	0	0	0	0	0	0	0	3.36429865212873	0	0	0	2.65021491719467	0	0	0	0	0	0	0	0	0	0	0	0	0	0	0	0	0	0	0	0	0	0	0	0	2.48626506407875
LN_4A04_VL_221_NODE_3673_length_5839_cov_8.048237	0	0	0	0	0	0	0	0	0	0	0	0	0	0	0	0	0	0	0	0	0	0	0	0	0	0	0	0	0	0	0	0	0	0	0	0	0	0	0	0	0	0	0	0	0	0	0	0	0
LN_4A04_VL_221_NODE_368_length_27959_cov_27.338554	0	0	0	0	0	0	0	0	0	0	1.87017798265508	0	0	0	0	0	0	0	0	0	0	10.7115576030793	0	0	0	0	0	0	0	0	0	0	0	0	0	0	3.19486608652325	0	0	0	0	0	0	0	0	0	0	0	13.9750442658539
LN_4A04_VL_221_NODE_3683_length_5826_cov_17.356091	0	0	0	0	0	0	0	0	0	0	0	0	0	0	0	0	0	0	0	0	0	0	0	0	0	0	0	0	0	0	0	0	0	0	0	0	0	0	0	0	0	0	0	0	0	0	0	0	0
LN_4A04_VL_221_NODE_3685_length_5825_cov_5.940035	0	0	0	0	0	0	0	0	0	0	0	0	0	0	0	0	0	0	0	0	0	0	0	0	0	0	0	0	0	0	0	0	0	0	0	0	0	0	0	0	0	0	0	0	0	0	0	0	0
LN_4A04_VL_221_NODE_3696_length_5810_cov_7.767507	0	0	0	0	0	0	0	0	2.58888415366181	0	0	0	0	0	0	0	0	0	0	0	0	3.22964260531747	0	0	0	0	0	0	0	0	0	0	0	0	3.41810286699001	0	0	0	0	0	0	0	0	0	0	0	0	0	2.10241991813145
LN_4A04_VL_221_NODE_3701_length_5805_cov_7.208000	0	0	0	0	0	0	0	1.87264596745625	0	0	0	0	9.75066584737522	0	0	0	0	0	0	0	0	0	0	0	0	0	0	0	0	0	0	0	0	0	0	0	0	0	3.55459127761433	0	0	0	0	0	0	0	0	0	1.03226416015126
LN_4A04_VL_221_NODE_3707_length_5800_cov_7.554047	0	0	0	0	0	0	0	0	0	0	0	0	0	0	0	0	0	0	0	0	0	0	0	0	0	0	0	0	0	0	0	0	0	0	0	0	0	0	0	0	0	0	0	0	0	0	0	0	0
LN_4A04_VL_221_NODE_3708_length_5794_cov_27.897195	0	0	0	0	0	0	0	0	0	0	0	0	0	0	0	0	0	0	0	0	0	1.95596269912297	0	0	0	0	0	0	0	0	1.23758550717424	0	0	0	0	0	0	0	0	0	0	0	0	0	0	0	0	0	1.97563289167846
LN_4A04_VL_221_NODE_3721_length_5781_cov_9.224415	0	0	0	0	0	0	0	0	0	0	0	0	0	0	0	0	0	0	0	0	0	1.33368833166539	0	0	0	0	0	0	0	0	0	0	0	0	0	0	0	0	0	0	0	0	0	0	0	0	0	0	1.12957332202892
LN_4A04_VL_221_NODE_3728_length_5770_cov_16.245319	0	0	0	0	0	0	0	0	0	0	0	0	0	0	0	0	0	0	0	0	0	0	0	0	0	0	0	0	0	0	0	0	0	0	0	0	0	0	0	0	0	0	0	0	0	0	0	0	0
LN_4A04_VL_221_NODE_3751_length_5739_cov_4.484870	0	0	0	0	0	0	0	0	0	0	0	0	0	0	0	0	0	0	0	0	0	0	0	0	0	0	0	0	0	0	0	0	0	0	0	0	0	0	0	0	0	0	0	0	0	0	0	0	0
LN_4A04_VL_221_NODE_3755_length_5736_cov_5.619433	0	0	0	0	0	0	0	0	0	0	0	0	0	0	0	0	0	0	0	0	0	0	0	0	0	0	0	0	0	0	0	0	0	0	0	0	0	0	0	0	0	0	0	0	0	0	0	0	0
LN_4A04_VL_221_NODE_3756_length_5735_cov_18.591725	0	0	0	0	0	0	0	0	0	0	0	0	0	0	0	0	0	0	0	0	0	0	0	0	0	0	0	0	0	0	0	0	0	0	0	0	0	0	0	0	0	0	0	0	0	0	0	0	0
LN_4A04_VL_221_NODE_3772_length_5716_cov_5.589295	0	0	0	0	0	0	0	0	0	0	0	0	0	0	0	0	0	0	0	0	0	0	0	0	0	0	0	0	0	0	0	0	0	0	0	0	0	0	0	0	0	0	0	0	0	0	0	0	0
LN_4A04_VL_221_NODE_3773_length_5716_cov_5.587882	0	0	0	0	0	0	0	0	0	0	0	0	0	0	0	0	0	0	0	0	0	0	0	0	0	0	0	0	0	0	0	0	0	0	0	0	0	0	0	0	0	0	0	0	0	0	0	0	0
LN_4A04_VL_221_NODE_3775_length_5714_cov_14.034282	0	0	0	0	0	0	0	0	0	0	0	0	0	0	0	0	0	0	0	0	0	6.22641073915257	0	0	0	0	0	0	0	0	0	0	0	0	0	0	0	0	0	0	0	0	0	0	0	0	0	0	4.34270927960568
LN_4A04_VL_221_NODE_3776_length_5713_cov_14.613468	0	0	0	0	0	0	0	0	0	0	0	0	0	0	0	2.07254015366936	0	0	0	0	0	0	0	0	0	0	0	0	0	0	0	0	0	0	0	0	0	0	0	0	0	0	0	0	0	0	0	0	0
LN_4A04_VL_221_NODE_3789_length_5697_cov_21.006026	0	0	0	0	0	0	0	0	0	0	0	0	0	0	0	0	0	0	0	0	0	0	0	0	0	0	0	0	0	0	0	0	0	0	0	0	0	0	0	0	0	0	0	0	0	0	0	0	0
LN_4A04_VL_221_NODE_379_length_27433_cov_14.918256	0	0	0	0	0	0	0	0	0	0	0	0	0	0	0	0	0	0	0	0	0	0	0	0	0	0	0	0	0	0	0	0	0	0	0	0	0	0	0	0	0	0	0	0	0	0	0	0	0
LN_4A04_VL_221_NODE_38_length_74535_cov_46.346939	0	0	0	0	0	0	0	0	0	0	0	0	0	0	0	0	0	0	0	0	0	0	0	0	0	0	0	0	0	0	0	0	0	0	0	0	0	0	0	0	0	0	0	10.0029401216996	0	0	0	0	3.59306933166448
LN_4A04_VL_221_NODE_380_length_27426_cov_49.789229	0	0	0	0	0	0	0	0	0	0	0	0	0	0	0	0	0	0	0	0	0	0	0	0	0	0	0	0	0	0	0	0	0	0	0	0	0	0	0	0	0	0	0	6.88840889469896	0	0	0	0	0
LN_4A04_VL_221_NODE_3801_length_5679_cov_18.219061	0	0	0	0	0	0	0	0	0	0	0	0	0	0	0	0	0	0	0	0	0	0	0	0	0	0	0	0	0	0	0	0	0	0	0	0	0	0	0	0	0	0	0	0	0	0	0	0	0
LN_4A04_VL_221_NODE_38036_length_1147_cov_4.428571	0	0	0	0	0	0	0	0	0	0	0	0	0	0	0	0	0	0	0	0	0	11.6621413990557	0	0	0	0	0	0	0	0	0	0	0	0	0	0	0	0	0	0	0	0	0	0	0	0	0	0	3.34892218813743
LN_4A04_VL_221_NODE_3811_length_5666_cov_5.462484	0	0	0	0	0	0	0	0	0	0	0	0	0	0	0	0	0	0	0	0	0	0	0	0	0	0	0	0	0	0	0	0	0	0	0	0	0	0	0	0	0	0	0	0	0	0	0	0	0
LN_4A04_VL_221_NODE_38188_length_1144_cov_4.480257	0	0	0	0	0	0	0	0	0	0	0	0	0	0	0	0	0	0	0	0	0	0	0	0	0	0	0	0	0	0	0	0	0	0	0	0	0	0	0	1.11968208271253	0	0	9.64926067598885	0	0	0	0	0	1.20877355762737
LN_4A04_VL_221_NODE_3832_length_5649_cov_5.986950	0	0	0	0	0	0	0	0	0	0	0	0	0	0	0	0	0	0	0	0	0	0	0	0	0	0	0	0	0	0	0	0	0	0	0	0	0	0	0	0	0	0	0	0	0	0	0	0	0
LN_4A04_VL_221_NODE_3833_length_5649_cov_5.806578	0	0	0	0	0	0	0	0	0	0	0	0	0	0	0	0	0	0	0	0	0	0	0	0	0	0	0	0	0	0	0	0	0	0	0	0	0	0	0	0	0	0	0	0	0	0	0	0	0
LN_4A04_VL_221_NODE_3867_length_5612_cov_6.011697	0	0	0	0	0	0	0	0	0	0	0	0	0	0	0	0	0	0	0	0	0	0	0	0	0	0	0	0	0	0	0	0	0	0	0	0	0	0	0	0	0	0	0	0	0	0	0	0	0
LN_4A04_VL_221_NODE_3869_length_5611_cov_4.842873	0	0	0	0	0	0	0	0	0	0	0	0	0	0	2.37154473186033	0	0	0	0	0	0	0	0	0	0	0	0	0	0	0	1.72695776842003	0	0	0	0	0	0	0	0	0	0	0	0	0	0	0	0	0	0
LN_4A04_VL_221_NODE_3881_length_5596_cov_7.490706	0	0	0	0	0	0	0	0	0	0	0	0	0	0	0	0	0	0	0	0	0	0	0	0	0	0	0	0	0	0	0	0	0	0	0	0	0	0	0	0	0	0	0	0	0	0	0	0	2.18281982207715
LN_4A04_VL_221_NODE_389_length_27068_cov_44.441121	0	0	0	0	0	0	0	0	0	0	0	0	0	0	0	0	0	0	0	0	0	0	0	0	6.64307113040971	0	0	0	0	0	9.42218664903496	0	0	0	0	0	0	0	0	0	0	0	0	7.07295401209203	0	0	0	0	2.66222735134212
LN_4A04_VL_221_NODE_3896_length_5576_cov_5.833545	0	0	0	0	0	0	0	0	0	0	0	0	0	0	0	0	0	0	0	0	0	0	0	0	0	0	0	0	0	1.92060421600871	0	0	0	0	0	0	0	0	0	0	0	7.37977603374247	0	0	0	0	0	0	0
LN_4A04_VL_221_NODE_3898_length_5575_cov_4.922464	0	0	0	0	0	0	0	0	0	0	1.98523614037841	0	11.975257220764	0	0	0	0	0	0	0	0	2.98254762962671	0	0	0	0	0	0	0	0	0	0	0	0	0	0	4.62530584826936	0	5.84494160333289	0	0	2.88758505270303	9.85573258730436	0	7.35235411442117	0	0	0	1.40557417929668
LN_4A04_VL_221_NODE_3902_length_5567_cov_8.185776	0	0	0	0	0	0	0	0	0	0	0	0	0	0	0	0	0	0	0	0	0	0	0	0	0	0	0	0	0	0	0	0	0	0	0	0	0	0	0	0	0	0	0	0	0	0	0	0	1.94579176835244
LN_4A04_VL_221_NODE_3903_length_5567_cov_6.340711	0	0	0	0	0	0	0	0	0	0	0	0	0	0	0	0	0	0	0	0	0	1.03454574009097	0	0	0	0	0	0	0	0	0	0	0	0	0	0	0	0	0	0	0	0	0	0	0	0	0	0	0
LN_4A04_VL_221_NODE_3910_length_5558_cov_5.853171	0	0	0	0	0	0	0	0	0	0	0	0	0	0	0	0	0	0	0	0	0	14.0056962971202	0	0	0	0	0	0	0	0	0	0	0	0	0	0	0	0	0	0	0	0	0	0	0	0	0	0	12.7441492526439
LN_4A04_VL_221_NODE_39277_length_1123_cov_7.962547	0	0	0	0	0	0	5.07831382939159	0	0	0	0	0	0	2.18764586077504	0	0	0	0	0	0	0	5.5420989436531	3.23145795831162	3.53965515121767	0	0	0	0	0	0	0	0	4.5684565308063	0	0	0	0	0	0	0	0	0	0	2.05635347551839	0	0	0	0	1.84706627327566
LN_4A04_VL_221_NODE_3929_length_5543_cov_5.640853	0	0	0	0	0	0	0	0	0	0	0	0	0	0	0	0	0	0	0	0	0	0	0	0	0	0	0	0	0	0	0	0	0	0	0	0	0	0	0	0	0	0	0	0	0	0	0	0	0
LN_4A04_VL_221_NODE_3935_length_5540_cov_7.084047	0	0	0	0	0	0	0	0	0	0	0	0	0	0	0	0	0	0	0	0	0	0	0	0	0	0	0	0	0	0	0	0	0	0	0	0	0	0	0	0	0	0	0	0	0	0	0	0	0
LN_4A04_VL_221_NODE_3954_length_5520_cov_25.655993	0	0	0	0	0	0	0	0	0	0	0	0	0	0	0	0	0	0	0	0	0	0	0	0	0	0	0	0	0	0	11.7379588390346	0	0	0	0	0	0	0	0	0	0	0	0	0	0	0	0	0	1.65617549357044
LN_4A04_VL_221_NODE_397_length_26739_cov_8.979951	0	0	0	0	0	0	0	0	0	0	0	0	0	0	0	0	0	0	0	0	0	0	0	0	0	0	0	0	0	0	0	0	0	0	0	0	0	0	0	0	0	0	0	0	0	0	0	0	0
LN_4A04_VL_221_NODE_3971_length_5509_cov_9.117528	0	0	0	0	0	0	0	0	0	0	0	0	0	0	0	0	0	0	0	0	0	2.02342775227157	0	0	0	0	0	0	0	0	0	0	0	0	0	0	0	0	0	0	0	0	7.249585166444	0	0	0	0	0	1.2550707477997
LN_4A04_VL_221_NODE_3976_length_5506_cov_16.620437	0	0	0	0	0	0	0	0	0	0	0	0	0	0	0	0	0	0	0	0	0	0	0	0	0	0	0	0	0	0	0	0	0	0	0	0	0	0	0	0	0	0	0	0	0	0	0	0	0
LN_4A04_VL_221_NODE_3979_length_5498_cov_4.104722	0	0	0	0	0	0	0	0	0	0	0	0	0	0	0	0	0	0	0	0	0	0	0	0	0	0	0	0	0	0	0	0	0	0	0	0	0	0	0	0	0	0	0	0	0	0	0	0	0
LN_4A04_VL_221_NODE_3989_length_5489_cov_5.675009	0	0	0	0	0	0	0	0	0	0	0	0	0	0	0	0	0	0	0	0	0	0	0	0	0	0	0	0	0	0	0	0	0	0	0	0	0	0	0	0	0	0	0	0	0	0	0	0	0
LN_4A04_VL_221_NODE_3990_length_5487_cov_6.690906	0	0	0	0	0	0	0	0	0	0	0	0	0	0	0	0	0	0	0	0	0	0	0	0	0	0	0	0	0	0	0	0	0	0	0	0	0	0	0	0	0	0	0	0	0	0	0	0	0
LN_4A04_VL_221_NODE_4006_length_5473_cov_5.066076	0	0	0	0	0	0	0	0	0	0	0	0	0	0	0	0	0	0	0	0	0	0	0	0	0	0	0	0	0	0	0	0	0	0	0	0	0	0	0	0	0	0	0	0	0	0	0	0	0
LN_4A04_VL_221_NODE_4008_length_5472_cov_12.565996	0	0	0	0	0	0	0	0	0	0	0	0	0	0	0	0	0	0	0	0	0	0	0	0	0	0	0	0	0	0	0	0	0	0	0	0	0	0	0	0	0	0	0	0	0	0	0	0	0
LN_4A04_VL_221_NODE_4013_length_5469_cov_5.635020	0	0	0	0	0	0	0	0	0	0	0	0	0	0	0	0	0	0	0	0	0	0	0	0	0	0	0	0	0	0	0	0	0	0	0	0	0	0	0	0	0	0	0	0	0	0	0	0	0
LN_4A04_VL_221_NODE_4018_length_5465_cov_7.330129	0	0	0	0	0	0	0	0	0	0	0	0	0	0	2.34415996888453	0	0	0	0	0	0	0	0	0	0	0	0	0	0	0	0	0	0	0	0	0	0	0	0	0	0	0	0	0	0	0	0	0	0
LN_4A04_VL_221_NODE_4022_length_5461_cov_13.403441	0	0	0	0	0	0	0	0	0	0	0	0	0	0	0	0	0	0	0	0	0	0	0	0	0	0	0	0	0	0	0	0	0	0	0	0	0	0	0	0	0	1.07195063633496	0	0	0	0	0	0	0
LN_4A04_VL_221_NODE_4032_length_5455_cov_6.945000	0	0	0	0	0	0	0	0	0	0	0	0	0	0	0	0	0	0	0	0	0	0	0	0	0	0	0	0	0	0	0	0	0	0	0	0	0	0	0	0	0	0	0	0	0	0	0	0	0
LN_4A04_VL_221_NODE_4057_length_5439_cov_11.960996	4.85225613555966	0	0	0	0	0	0	0	0	0	0	0	0	0	0	0	0	0	0	0	0	0	0	0	0	3.40188265736744	0	0	0	0	0	0	0	0	0	0	0	0	0	0	0	0	0	0	0	0	0	0	1.58196705268206
LN_4A04_VL_221_NODE_406_length_26317_cov_11.224697	22.4888548782177	0	0	0	0	0	0	0	0	0	0	0	0	0	0	0	0	0	0	0	0	6.85122741598572	0	0	0	8.64290350276203	0	0	0	0	0	0	0	0	0	0	0	0	0	0	0	0	0	0	0	0	0	0	9.20711947930928
LN_4A04_VL_221_NODE_407_length_26293_cov_19.290266	0	0	0	0	5.96617447433489	0	0	0	0	0	0	0	0	0	0	0	0	0	0	0	0	0	0	0	0	0	0	0	0	17.1822669243626	17.1591122883444	0	0	0	0	0	0	0	0	0	0	0	0	0	0	0	0	0	1.52228529543413
LN_4A04_VL_221_NODE_4071_length_5429_cov_5.290287	0	0	0	0	0	0	0	0	0	0	0	0	0	0	0	0	0	0	0	0	0	0	0	0	0	0	0	0	0	0	0	0	0	0	0	0	0	0	0	0	0	0	0	0	0	0	0	0	0
LN_4A04_VL_221_NODE_408_length_26291_cov_14.274699	0	0	0	0	0	0	0	0	0	0	0	0	0	0	0	0	0	0	0	0	0	0	0	0	0	0	0	0	0	0	0	0	0	0	0	0	0	0	0	0	0	0	0	0	0	0	0	0	0
LN_4A04_VL_221_NODE_4084_length_5414_cov_4.822168	0	0	0	0	0	0	0	0	0	0	0	0	0	0	0	0	0	0	0	0	0	0	0	0	0	0	0	0	0	0	0	0	0	0	0	0	0	0	0	0	0	0	0	0	0	0	0	0	0
LN_4A04_VL_221_NODE_4087_length_5409_cov_6.115428	0	0	0	0	0	0	0	0	0	0	0	0	0	0	0	0	0	0	0	0	0	0	0	0	0	0	0	0	0	0	0	0	0	0	0	0	0	0	0	0	0	0	0	0	0	0	0	0	0
LN_4A04_VL_221_NODE_4089_length_5402_cov_17.671218	0	0	64.8561062918295	15.7155336113244	7.27734269076087	0	0	0	0	49.8481023670131	0	0	0	0	7.25219503528942	95.1814736980516	6.00624155538149	0	0	0	16.2793736925832	26.4472782355488	0	0	0	0	0	90.1059955668794	15.7413076951841	2.25781013949076	0	0	0	0	0	25.7663894403801	0	0	0	0	18.3273118568266	63.0752906283346	9.98768263689081	12.6210457402411	15.6308979687282	0	0	30.6210582629172	31.3298552047218
LN_4A04_VL_221_NODE_409_length_26242_cov_16.128384	0	0	0	0	0	0	0	0	0	0	0	0	0	0	0	0	0	0	0	0	0	0	0	0	0	0	0	0	0	0	0	0	0	0	0	0	0	0	0	0	0	0	0	0	0	0	0	0	0
LN_4A04_VL_221_NODE_4093_length_5397_cov_9.521153	0	0	0	0	0	0	0	0	0	0	0	0	0	0	0	0	0	0	0	0	0	0	0	0	0	0	0	0	0	0	0	0	0	0	0	0	0	0	0	0	0	0	0	0	0	0	0	0	0
LN_4A04_VL_221_NODE_4157_length_5333_cov_6.958886	0	0	0	0	0	0	0	0	0	0	0	0	0	0	0	0	0	0	0	0	0	0	0	0	0	0	0	0	0	0	0	0	0	0	0	0	0	0	0	0	0	0	0	0	0	0	0	0	0
LN_4A04_VL_221_NODE_4159_length_5330_cov_10.736682	0	0	0	0	0	0	0	0	0	0	0	0	0	0	0	0	0	0	0	0	0	0	0	0	0	0	0	0	0	0	0	0	0	0	1.91752600488046	0	0	0	0	0	0	0	0	0	0	0	0	0	1.21073904308692
LN_4A04_VL_221_NODE_4162_length_5329_cov_7.979143	0	0	0	0	0	0	0	0	0	0	0	0	0	0	0	0	0	0	0	0	0	0	0	0	0	0	0	0	0	0	0	0	0	0	0	0	0	0	0	0	0	0	0	0	0	0	0	0	4.10863546140433
LN_4A04_VL_221_NODE_417_length_25885_cov_17.405459	0	0	0	0	0	0	0	0	0	0	0	0	0	0	0	0	0	0	0	0	0	0	0	0	0	0	0	0	0	0	0	0	0	0	0	0	0	0	0	0	0	0	0	0	0	0	0	0	0
LN_4A04_VL_221_NODE_4174_length_5316_cov_7.784832	0	0	0	0	0	0	0	0	0	0	0	0	0	0	0	0	0	0	0	0	0	1.39792619604515	0	0	0	0	0	0	0	0	0	0	0	0	1.76626893727702	0	0	0	0	0	0	0	0	0	0	0	0	0	1.7052792418196
LN_4A04_VL_221_NODE_4175_length_5316_cov_6.634100	0	0	0	0	0	0	0	0	0	0	0	0	0	0	0	0	0	0	0	0	0	0	0	0	0	0	0	0	0	0	0	0	0	0	0	0	0	0	0	0	0	0	0	0	0	0	0	0	0
LN_4A04_VL_221_NODE_4181_length_5310_cov_16.440723	0	0	0	0	0	0	0	0	0	0	0	0	0	0	0	0	0	0	0	0	0	1.27704901847187	0	0	0	0	0	0	0	0	0	0	0	0	0	0	0	0	0	0	0	0	0	0	0	0	0	0	5.41097530102756
LN_4A04_VL_221_NODE_4191_length_5295_cov_6.954962	22.0136184990459	0	0	0	0	0	0	0	0	0	0	0	0	0	0	0	0	0	0	0	0	0	3.76942399990778	0	0	0	0	0	0	0	0	0	0	0	0	0	0	0	0	0	0	0	0	0	0	0	0	0	0
LN_4A04_VL_221_NODE_420_length_25768_cov_36.407109	0	0	0	0	0	0	0	0	0	0	0	0	0	0	0	0	0	0	0	0	0	0	0	0	0	0	0	0	0	0	4.30949014445867	0	0	0	0	0	0	0	0	0	0	0	0	6.19646692051859	0	0	0	0	2.62659834955618
LN_4A04_VL_221_NODE_4214_length_5264_cov_4.237282	0	0	0	0	0	0	0	0	0	0	0	0	0	0	0	0	0	0	0	0	0	1.8529028403032	0	0	0	0	0	0	0	0	0	0	0	0	0	0	0	0	0	0	0	0	0	0	0	0	0	0	1.67834187395998
LN_4A04_VL_221_NODE_4233_length_5246_cov_5.477172	0	0	0	0	1.92779219597365	0	0	0	0	0	0	0	0	0	0	0	0	0	0	0	0	12.1117540749915	0	0	0	0	0	0	0	0	0	0	0	0	0	0	0	0	0	0	0	0	0	0	0	0	0	0	6.85355712887312
LN_4A04_VL_221_NODE_4234_length_5245_cov_5.306936	0	0	0	0	0	0	0	0	0	0	0	0	0	0	0	0	0	0	0	1.1445956223533	0	0	0	0	0	0	0	0	0	0	1.25627699261225	0	0	0	0	0	0	0	0	0	0	0	0	0	0	0	0	0	0
LN_4A04_VL_221_NODE_424_length_25612_cov_19.749579	0	0	0	0	0	0	0	0	0	0	1.2487511310882	0	0	0	0	0	0	0	0	0	0	6.37971936139879	0	0	0	0	0	0	0	0	0	0	0	0	0	0	2.35011964436192	0	0	0	0	0	0	0	0	0	0	0	7.21089946470708
LN_4A04_VL_221_NODE_4244_length_5234_cov_11.145202	0	0	0	0	0	0	0	0	0	0	0	0	0	0	0	0	0	0	0	0	0	1.73928834185435	0	0	0	0	0	0	0	0	0	0	0	0	2.28608373527972	0	0	0	0	0	0	0	0	0	0	0	0	0	1.59989414874859
LN_4A04_VL_221_NODE_4253_length_5225_cov_16.082785	0	0	0	0	0	0	0	0	0	0	0	0	0	0	0	0	0	0	0	0	0	0	0	0	0	0	0	0	0	0	0	0	0	0	0	0	0	0	0	0	0	0	0	0	0	0	0	0	0
LN_4A04_VL_221_NODE_4260_length_5219_cov_7.188613	2.57275613234356	0	0	0	0	0	0	0	0	0	0	0	0	0	0	0	0	0	0	0	0	0	0	0	0	0	0	0	0	0	0	0	0	0	0	0	0	0	0	0	0	2.02887768188098	0	0	0	0	0	0	0
LN_4A04_VL_221_NODE_4267_length_5213_cov_6.908492	0	0	0	0	0	0	0	0	0	0	0	0	0	0	0	0	0	0	0	0	0	1.300811488219	0	0	0	0	0	0	0	0	0	0	0	0	2.51844645695023	0	0	0	0	0	0	0	0	0	0	0	0	0	2.16634729031139
LN_4A04_VL_221_NODE_4269_length_5211_cov_16.670287	0	0	0	0	0	0	0	0	0	0	0	0	0	0	0	0	0	0	0	0	0	0	0	0	0	0	0	0	0	0	0	0	0	0	0	0	0	0	0	0	0	0	0	0	0	0	0	0	0
LN_4A04_VL_221_NODE_4276_length_5207_cov_6.338898	0	0	0	0	0	0	0	0	0	0	0	0	0	0	0	0	0	0	0	0	0	0	0	0	0	0	0	0	0	0	0	0	0	0	0	0	0	0	0	0	0	0	0	0	0	0	0	0	0
LN_4A04_VL_221_NODE_4277_length_5206_cov_8.088526	0	0	0	13.8684410887245	0	0	0	0	0	0	0	0	0	0	0	0	0	0	0	0	0	22.9643211488488	0	0	0	0	0	0	0	0	0	0	0	0	0	0	0	0	0	0	0	0	0	0	0	0	0	0	22.5042296136584
LN_4A04_VL_221_NODE_429_length_25471_cov_24.035332	0	0	0	0	8.19470296188631	0	0	0	0	0	0	0	0	0	0	0	0	3.69573761886474	0	0	0	0	0	0	0	0	0	0	0	24.3861163005357	14.3270344726888	0	0	0	0	0	0	0	0	0	0	0	0	0	0	7.3235818245616	0	0	0
LN_4A04_VL_221_NODE_4291_length_5192_cov_5.434495	0	0	0	0	0	0	0	0	0	0	0	0	0	0	0	0	0	0	0	0	0	0	0	0	0	0	0	0	0	0	0	0	0	0	0	0	0	0	0	0	0	0	0	0	0	0	0	0	0
LN_4A04_VL_221_NODE_4296_length_5185_cov_7.087329	0	0	0	0	0	0	0	0	0	0	0	0	0	0	1.81719613303232	0	0	0	0	0	0	0	0	0	0	0	0	0	0	0	1.50753476653318	0	0	0	0	0	0	0	0	0	0	0	0	0	0	0	0	0	0
LN_4A04_VL_221_NODE_4297_length_5184_cov_9.442386	0	0	0	0	0	0	0	0	0	0	0	0	0	0	0	0	0	0	1.10495829391447	0	0	0	0	0	0	0	0	0	0	0	0	0	0	0	0	0	0	0	0	0	0	0	0	2.41823269990828	0	0	0	0	0
LN_4A04_VL_221_NODE_430_length_25471_cov_16.010466	0	0	0	0	0	0	0	0	0	0	0	0	0	0	0	0	0	0	0	0	0	0	0	0	0	0	0	0	0	0	0	0	0	0	0	0	0	0	0	0	0	0	0	0	0	0	0	0	0
LN_4A04_VL_221_NODE_4316_length_5169_cov_12.451897	0	0	0	0	0	0	0	0	0	0	0	0	0	0	0	0	0	0	0	0	0	0	0	0	0	0	0	0	0	0	3.81174671022695	0	0	0	0	0	0	0	0	0	0	0	0	0	0	0	0	0	1.94698781668781
LN_4A04_VL_221_NODE_4327_length_5159_cov_5.838950	0	0	0	0	0	0	0	0	0	0	0	0	0	0	0	0	0	0	0	0	0	0	0	0	0	0	0	0	0	0	0	0	0	0	0	0	0	0	0	0	0	0	0	0	0	0	0	0	0
LN_4A04_VL_221_NODE_4334_length_5154_cov_6.545989	0	0	0	0	0	0	0	0	0	0	0	0	0	0	0	0	0	0	0	0	0	0	0	0	0	0	0	0	0	0	0	0	0	0	0	0	0	0	0	0	0	0	0	0	0	0	0	0	0
LN_4A04_VL_221_NODE_4341_length_5149_cov_14.296231	0	0	0	0	0	0	0	0	0	0	0	0	0	0	0	0	0	0	0	0	0	0	0	0	0	0	0	0	0	0	0	0	0	0	0	0	0	0	0	0	0	0	0	0	0	0	0	0	0
LN_4A04_VL_221_NODE_4343_length_5149_cov_7.011779	0	0	0	0	0	0	0	0	0	0	0	0	0	0	0	0	0	0	0	0	0	0	0	0	0	0	0	0	0	0	0	0	0	0	0	0	0	0	0	0	0	0	0	0	0	0	0	0	0
LN_4A04_VL_221_NODE_4352_length_5143_cov_6.157429	0	0	0	0	0	0	0	0	0	0	0	0	0	0	0	0	0	0	0	0	0	0	0	0	0	0	0	0	0	0	0	0	0	0	0	0	0	0	0	0	0	0	0	0	0	0	0	0	0
LN_4A04_VL_221_NODE_4358_length_5136_cov_5.195040	0	0	0	0	0	0	0	0	0	0	0	0	0	0	1.1908372688883	0	0	0	0	0	0	0	0	0	0	0	0	0	0	0	0.955915060921554	0	0	0	0	0	0	0	0	0	0	0	0	0	0	0	0	0	1.37613576706002
LN_4A04_VL_221_NODE_4376_length_5120_cov_17.283317	0	0	0	0	0	0	0	0	0	0	0	0	0	0	0	0	0	0	0	0	0	0	0	0	0	0	0	0	0	0	0	0	0	0	0	0	0	0	0	0	0	0	0	0	0	0	0	0	0
LN_4A04_VL_221_NODE_4397_length_5105_cov_7.260000	0	0	0	0	0	0	0	0	0	0	0	0	0	0	0	0	0	0	0	0	0	0	0	0	0	0	0	0	0	0	0	0	0	0	0	0	0	0	0	0	0	0	0	0	0	0	0	0	0
LN_4A04_VL_221_NODE_4401_length_5103_cov_5.020998	0	0	0	0	0	0	0	0	0	0	0	0	0	0	5.84692262870467	0	0	0	0	0	0	39.1374134457145	0	0	0	0	0	0	0	0	0	0	0	0	0	0	0	0	0	0	0	0	0	0	0	0	0	0	38.0432966714815
LN_4A04_VL_221_NODE_4414_length_5092_cov_6.262656	0	0	0	0	0	0	0	0	0	0	0	0	0	0	0	0	0	0	0	0	0	0	0	0	0	0	0	0	0	0	0	0	0	0	0	0	0	0	0	0	0	0	0	0	0	0	0	0	0
LN_4A04_VL_221_NODE_4421_length_5086_cov_18.811171	0	0	0	0	0	0	0	0	0	0	0	0	0	0	0	0	0	0	0	0	0	0	0	0	0	0	0	0	0	0	0	0	0	0	0	0	0	0	0	0	0	0	0	0	0	0	0	0	0
LN_4A04_VL_221_NODE_4424_length_5083_cov_3.620127	0	0	0	0	0	0	0	0	0	0	0	0	0	0	0	0	0	0	0	0	0	0	0	0	0	0	0	0	0	0	0	0	0	0	0	0	0	0	0	0	0	0	0	0	0	0	0	0	0
LN_4A04_VL_221_NODE_4427_length_5078_cov_4.673104	0	0	0	0	0	0	0	0	0	0	0	0	0	0	0	0	0	0	0	0	0	0	0	0	0	0	0	0	0	0	0	0	0	0	0	0	0	0	0	0	0	0	0	0	0	0	0	0	0
LN_4A04_VL_221_NODE_4436_length_5069_cov_6.522936	0	0	0	0	0	0	0	0	0	0	0	0	0	0	0	0	0	0	0	0	0	2.38232105830264	0	0	0	0	0	0	0	0	0	0	0	0	0	0	0	0	0	0	0	0	0	0	0	0	0	0	2.10664316915098
LN_4A04_VL_221_NODE_4443_length_5066_cov_7.096388	0	0	0	0	0	0	0	0	0	0	0	0	0	0	0	0	0	0	0	0	0	0	0	0	0	0	0	0	0	0	0	0	0	0	0	0	0	0	0	0	0	0	0	0	0	0	0	0	4.53423968096445
LN_4A04_VL_221_NODE_4444_length_5066_cov_6.707444	0	0	0	0	0	0	0	0	0	0	0	0	0	0	0	0	0	0	0	0	0	0	0	0	0	0	0	0	0	0	0	0	0	0	0	0	0	0	0	0	0	0	0	4.23279910736746	0	0	0	0	0
LN_4A04_VL_221_NODE_4445_length_5066_cov_6.157853	0	0	0	0	0	0	0	0	0	0	0	0	0	0	0	0	0	0	0	0	0	0	0	0	0	0	0	0	0	0	0	0	0	0	0	0	0	0	0	0	0	0	0	0	0	0	0	0	0
LN_4A04_VL_221_NODE_4448_length_5061_cov_9.916900	0	0	0	0	0	0	0	0	0	0	0	0	0	0	0	0	0	0	0	0	0	0	0	0	0	0	0	0	0	0	0	0	0	0	0	0	0	0	0	0	0	0	0	0	0	0	0	0	0
LN_4A04_VL_221_NODE_4450_length_5061_cov_6.081902	0	0	0	0	0	0	0	0	0	0	0	0	0	0	0	0	0	0	0	0	0	0	0	0	0	0	0	0	0	0	0	0	0	0	0	0	0	0	0	0	0	0	0	0	0	0	0	0	0
LN_4A04_VL_221_NODE_4455_length_5056_cov_4.920416	0	0	0	0	0	0	0	0	0	0	0	0	0	0	0	0	0	0	0	0	0	0	0	0	0	0	0	0	0	0	0	0	0	0	0	0	0	0	0	0	0	0	0	0	0	0	0	0	1.48907811503076
LN_4A04_VL_221_NODE_4460_length_5054_cov_3.678336	0	0	0	0	0	0	0	0	0	0	0	0	0	0	0	0	0	0	0	0	0	0	0	0	0	0	0	0	0	0	0	0	0	0	0	0	0	0	0	0	0	0	0	0	0	0	0	0	0
LN_4A04_VL_221_NODE_4472_length_5047_cov_4.283053	0	0	0	0	0	0	0	0	0	0	0	0	0	0	0	0	0	0	0	0	0	3.60746391173594	0	0	0	0	0	0	0	0	0	0	0	0	0	0	0	0	0	0	0	0	15.2120379846344	0	0	0	0	0	1.84183421329514
LN_4A04_VL_221_NODE_448_length_25134_cov_10.121815	15.8010896449785	0	0	0	0	0	0	0	0	0	0	0	0	0	0	0	0	0	0	0	0	5.46989932665938	0	0	0	7.01469380199547	0	0	0	0	0	0	0	0	0	0	0	0	0	0	0	0	0	0	0	0	0	0	7.41528173549721
LN_4A04_VL_221_NODE_44836_length_1027_cov_24.972222	0	0	0	0	0	0	0	0	0	0	0	0	0	0	0	0	0	0	0	0	0	0	0	0	0	0	0	0	0	0	0	0	0	0	0	0	0	0	0	0	0	0	0	0	0	0	0	0	0
LN_4A04_VL_221_NODE_4485_length_5041_cov_5.809868	0	0	0	0	0	0	0	0	0	0	0	0	0	0	0	0	0	0	0	0	0	0	0	0	0	0	0	0	0	0	0	0	0	0	0	0	0	0	0	0	0	0	0	0	0	0	0	0	0
LN_4A04_VL_221_NODE_4493_length_5033_cov_6.087585	0	0	0	0	0	0	0	0	0	0	0	0	0	0	0	0	0	0	0	0	0	0	0	0	0	0	0	0	0	0	0	0	0	0	0	0	0	0	0	0	0	0	0	0	0	0	0	0	0
LN_4A04_VL_221_NODE_45_length_68452_cov_28.404623	0	0	0	0	0	0	0	0	0	0	2.01915828269558	0	0	0	0	0	0	0	0	0	0	13.1660153530255	0	0	0	0	0	0	0	0	0	0	0	0	0	0	2.77532361417749	0	0	0	0	0	0	2.05949202482878	0	0	0	0	15.8301641853676
LN_4A04_VL_221_NODE_4503_length_5025_cov_5.692153	0	0	0	0	1.63427279974323	0	0	0	0	0	0	0	0	0	0	0	0	0	0	0	0	7.52380570367574	0	0	0	0	0	0	0	0	0	0	0	0	0	0	0	0	0	0	0	0	0	0	0	0	0	0	4.02085260177403
LN_4A04_VL_221_NODE_4512_length_5016_cov_3.455352	0	0	0	0	0	0	0	0	0	0	0	0	0	0	0	0	0	0	0	0	0	0	0	0	0	0	0	0	0	0	0	0	0	0	0	0	0	0	0	0	0	0	0	0	0	0	0	0	0
LN_4A04_VL_221_NODE_4513_length_5015_cov_16.862903	0	0	0	0	0	0	0	0	0	0	0	0	0	0	0	0	0	0	0	0	0	0	0	0	0	0	0	0	0	0	0	0	0	0	1.83914258892822	0	0	0	0	0	0	0	0	0	0	0	0	0	1.2408307626452
LN_4A04_VL_221_NODE_4526_length_5007_cov_7.696284	0	0	0	0	0	0	0	0	0	0	0	0	0	0	0	0	0	0	0	0	0	0	0	0	0	0	0	0	0	0	0	0	0	0	0	0	0	0	0	0	0	0	0	0	0	0	0	0	0
LN_4A04_VL_221_NODE_453_length_24946_cov_59.000603	0	0	0	0	0	0	0	0	0	0	0	0	0	0	0	0	0	4.81192840613995	0	0	0	0	0	0	0	0	0	0	0	0	0	0	0	0	0	0	0	0	0	0	0	0	0	11.1746846633932	0	8.93477533348213	0	0	4.2129242441415
LN_4A04_VL_221_NODE_4531_length_5002_cov_8.255711	0	0	0	0	0	0	0	0	0	0	0	0	0	0	0	0	0	0	0	0	0	0	0	0	0	0	0	0	0	0	0	0	0	0	0	0	0	0	0	0	0	0	0	0	0	0	0	0	3.88575401318588
LN_4A04_VL_221_NODE_4533_length_5002_cov_7.047099	0	0	0	0	0	0	0	0	0	0	0	0	0	0	0	0	0	0	0	0	0	0	0	0	0	0	0	0	0	0	0	0	0	0	0	0	0	0	0	0	0	0	0	0	0	0	0	0	0
LN_4A04_VL_221_NODE_4541_length_4998_cov_6.028727	0	0	0	0	0	0	0	0	0	0	0	0	0	0	0	0	0	0	0	0	0	0	0	0	0	0	0	0	0	0	0	0	0	0	0	0	0	0	0	0	0	0	0	0	0	0	0	0	2.213424489677
LN_4A04_VL_221_NODE_4565_length_4984_cov_10.152769	0	0	0	0	0	0	0	0	0	0	0	0	0	0	0	0	0	0	0	0	0	0	0	0	0	0	0	0	0	0	0	0	0	0	0	0	0	0	0	0	0	0	0	0	0	0	0	0	0
LN_4A04_VL_221_NODE_4571_length_4983_cov_6.375000	0	0	0	0	0	0	0	0	0	0	0	0	0	0	0	0	0	0	0	0	0	0	0	0	0	0	0	0	0	0	0	0	0	0	0	0	0	0	0	0	0	0	0	0	0	0	0	0	0
LN_4A04_VL_221_NODE_4581_length_4975_cov_9.087805	0	0	0	0	0	0	0	0	0	0	0	0	0	0	0	0	0	0	0	0	0	1.6244464378425	0	0	0	0	0	0	0	0	0	0	0	0	2.15456690799634	0	0	0	0	0	0	0	0	0	0	0	0	0	1.3125755526933
LN_4A04_VL_221_NODE_4583_length_4971_cov_18.186737	0	0	0	0	0	0	0	0	0	0	0	0	0	0	0	0	0	0	0	0	0	0	0	0	0	0	0	0	0	0	0	0	0	0	0	0	0	0	0	0	0	0	0	0	0	0	0	0	0
LN_4A04_VL_221_NODE_4585_length_4967_cov_7.084691	0	0	0	0	0	0	0	0	0	0	0	0	0	0	0	0	0	0	0	0	0	0	0	0	0	0	0	0	0	0	0	0	0	0	0	0	0	0	0	0	0	0	0	0	0	0	0	0	0
LN_4A04_VL_221_NODE_4598_length_4952_cov_5.732489	0	0	0	0	0	0	0	0	0	0	0	0	0	0	0	0	0	0	0	0	0	1.25682090341729	0	0	0	0	0	0	0	0	0	0	0	0	0	0	0	0	0	0	0	0	0	0	0	0	0	0	1.58240631049657
LN_4A04_VL_221_NODE_4609_length_4946_cov_23.226130	0	0	0	0	0	0	0	0	0	0	0	0	0	0	0	0	0	0	0	0	0	0	0	0	0	0	0	0	0	0	8.92066681003785	0	0	0	0	0	0	0	0	0	0	0	0	0	0	0	0	0	0
LN_4A04_VL_221_NODE_4623_length_4935_cov_5.695287	0	0	0	0	0	0	0	0	0	0	0	0	0	0	0	0	0	0	0	0	0	0	0	0	0	0	0	0	0	0	0	0	0	0	0	0	0	0	0	0	0	0	0	0	0	0	0	0	0.887332051624061
LN_4A04_VL_221_NODE_4629_length_4932_cov_8.131638	0	0	0	0	0	0	0	0	0	0	0	0	0	0	0	0	0	0	0	0	0	0	0	0	0	0	0	0	0	0	0	0	0	0	0	0	0	0	0	0	0	0	0	0	0	0	0	0	0
LN_4A04_VL_221_NODE_4635_length_4928_cov_7.135645	0	0	0	0	0	0	0	0	0	0	0	0	0	0	0	0	0	0	0	0	0	0	0	0	0	0	0	0	0	0	0	0	0	0	0	0	0	0	0	0	0	0	0	0	0	0	0	0	0
LN_4A04_VL_221_NODE_4658_length_4904_cov_6.537843	0	0	0	0	0	0	0	0	0	0	0	0	0	0	0	0	0	0	0	0	0	0	0	0	0	0	0	0	0	0	0	0	0	0	0	0	0	0	0	0	0	0	0	0	0	0	0	0	3.69708990600039
LN_4A04_VL_221_NODE_4680_length_4887_cov_12.776697	0	0	0	0	0	0	0	0	0	0	0	0	0	0	0	0	0	0	0	0	0	6.02554246890169	0	0	0	0	0	0	0	0	0	0	0	0	0	0	0	0	0	0	0	0	0	0	0	0	0	0	4.2444350826449
LN_4A04_VL_221_NODE_4683_length_4884_cov_6.307517	0	0	0	0	0	0	0	0	0	0	0	0	0	0	0	0	0	0	0	0	0	0	0	0	0	0	0	0	0	0	0	0	0	0	0	0	0	0	0	0	0	0	0	0	0	0	0	0	0
LN_4A04_VL_221_NODE_4700_length_4872_cov_4.850529	0	0	0	0	0	0	0	0	0	0	0	0	0	0	0	0	0	0	0	0	0	0	0	0	0	0	0	0	0	0	0	0	0	0	0	0	0	0	0	0	0	1.96134390145912	0	0	0	0	0	0	0
LN_4A04_VL_221_NODE_4707_length_4869_cov_8.861861	0	0	0	0	0	0	0	0	0	0	0	0	0	0	0	0	0	0	0	0	0	0	0	0	0	0	0	0	0	0	0	0	0	0	0	0	0	0	0	0	0	0	0	0	0	0	0	0	1.10447715130645
LN_4A04_VL_221_NODE_471_length_23986_cov_13.532030	0	0	0	0	0	0	0	0	0	0	0	0	0	0	0	0	0	0	0	0	0	0	0	0	0	0	0	0	0	0	12.1814639802689	0	0	0	0	0	0	0	0	0	0	0	0	0	0	0	0	0	1.55019382548163
LN_4A04_VL_221_NODE_4710_length_4867_cov_4.262261	0	0	0	0	0	0	0	0	0	0	0	0	0	0	0	0	0	0	0	0	0	0	0	0	0	0	0	0	0	0	0	0	0	0	0	0	0	0	0	0	0	0	0	0	0	0	0	0	0
LN_4A04_VL_221_NODE_4718_length_4861_cov_5.285268	0	0	0	0	0	0	0	0	0	0	0	0	0	0	0	0	0	0	0	0	0	0	0	0	0	0	0	0	0	0	0	0	0	0	0	0	0	0	0	0	0	0	0	0	0	0	0	0	1.23272854344334
LN_4A04_VL_221_NODE_4744_length_4841_cov_6.236732	0	0	0	0	0	0	0	0	0	0	0	0	0	0	0	0	0	0	0	0	0	0	0	0	0	0	0	0	0	0	0	0	0	0	0	0	0	0	0	0	0	0	0	0	0	0	0	0	0
LN_4A04_VL_221_NODE_4746_length_4841_cov_4.072503	0	0	0	0	0	0	0	0	0	0	0	0	0	0	0	0	0	0	1.49462911203278	0	0	0	0	0	0	0	0	0	0	0	0	0	0	0	0	0	0	0	0	0	0	0	0	0	0	0	0	0	0
LN_4A04_VL_221_NODE_475_length_23842_cov_12.501619	16.4485889486993	0	0	0	0	0	0	0	0	0	0	0	0	0	0	0	0	0	0	0	0	4.48058154040268	0	0	0	7.11800918513093	0	0	0	0	0	0	0	0	0	0	0	0	0	0	0	0	0	5.19803816002784	0	0	0	0	6.66678235745577
LN_4A04_VL_221_NODE_4753_length_4836_cov_5.981385	0	0	0	0	0	0	0	0	0	0	0	0	0	0	0	0	0	0	0	0	0	0	0	0	0	0	0	0	0	0	0	0	0	0	0	0	0	0	0	0	0	0	0	0	0	0	0	0	0
LN_4A04_VL_221_NODE_4766_length_4828_cov_5.119422	0	0	0	0	0	0	0	0	0	0	0	0	0	0	0	0	0	0	0	0	0	0	0	0	0	0	0	0	0	0	0	0	0	0	0	0	0	0	0	0	0	0	0	0	0	0	0	0	2.10041514073223
LN_4A04_VL_221_NODE_4774_length_4823_cov_8.652894	0	0	0	0	0	0	0	0	0	0	0	0	0	0	0	0	0	0	0	0	0	7.56927906298773	0	0	0	0	0	0	0	0	0	0	0	0	0	0	0	0	0	0	0	0	0	0	0	0	0	0	4.77861963482517
LN_4A04_VL_221_NODE_4783_length_4819_cov_5.647145	0	0	0	0	0	0	0	0	0	0	0	0	0	0	0	0	0	0	0	0	0	0	0	0	0	0	0	0	0	0	0	0	0	0	0	0	0	0	0	0	0	0	0	0	0	0	0	0	0
LN_4A04_VL_221_NODE_4791_length_4814_cov_9.554318	0	0	0	0	0	0	0	0	0	0	0	0	0	0	0	0	0	0	0	0	0	0	0	0	0	0	0	0	0	0	0	0	0	0	0	0	0	0	0	0	0	0	0	0	0	0	0	0	5.71314716421321
LN_4A04_VL_221_NODE_4796_length_4809_cov_9.071729	0	0	0	0	0	0	0	0	0	0	0	0	0	0	0	0	0	0	0	0	0	0	0	0	0	0	0	0	0	0	0	0	0	0	0	0	0	0	0	0	0	0	0	0	0	0	0	0	0
LN_4A04_VL_221_NODE_4800_length_4808_cov_14.952451	14.3245318175654	0	3.01512219574489	6.05587304714824	0	0	0	21.1177015232658	4.5750801698423	4.74328327171837	0	0	2.09793600380718	9.06965304789809	0	6.00270972881928	0	3.78424291517694	6.08225400843225	0	6.06280402089997	14.6641382189986	5.70048894070077	8.30271998280275	0	21.2026617050267	0	2.97718830153007	5.45041893529108	0	3.39927882663202	0	0	1.07969202332654	3.2317704644096	4.08992387077536	0	0	1.47587220757438	10.3368453705861	0	10.3490725068042	6.11383823907604	6.76995034159453	0	6.07082104078035	0	8.67391734627368	18.1355141681188
LN_4A04_VL_221_NODE_4803_length_4806_cov_6.462008	0	0	0	0	0	0	0	0	0	0	0	0	0	0	0	0	0	0	0	0	0	0	0	0	0	0	0	0	0	0	0	0	0	0	0	0	0	0	0	0	0	0	0	0	0	0	0	0	0
LN_4A04_VL_221_NODE_4810_length_4801_cov_6.502318	0	0	0	0	0	0	0	0	0	0	0	0	0	0	0	0	0	0	0	0	0	0	0	0	0	0	0	0	0	0	0	0	0	0	0	0	0	0	0	0	0	0	0	0	0	0	0	0	0
LN_4A04_VL_221_NODE_4814_length_4799_cov_7.174325	0	0	0	0	0	0	0	0	0	0	0	0	0	0	0	0	0	0	0	0	0	0	0	0	0	0	0	0	0	0	0	0	0	0	0	0	0	0	0	0	0	0	0	0	0	0	0	0	0
LN_4A04_VL_221_NODE_4820_length_4796_cov_9.340435	0	0	0	0	0	0	0	0	0	0	0	0	0	0	0	0	0	0	0	0	0	0	0	0	0	0	0	0	0	0	0	0	0	0	0	0	0	0	0	0	0	0	0	0	0	0	0	0	0
LN_4A04_VL_221_NODE_4826_length_4794_cov_7.358725	0	0	0	0	0	0	0	0	0	0	0	0	0	0	0	0	0	0	0	0	0	0	0	0	0	0	0	0	0	0	0	0	0	0	0	0	0	0	0	0	0	0	5.56250593172696	0	0	0	0	0	1.28200709212971
LN_4A04_VL_221_NODE_4829_length_4791_cov_7.369721	0	0	0	0	0	0	0	0	0	0	0	0	0	0	0	0	0	0	0	0	0	0	0	0	0	0	0	0	0	0	0	0	0	0	0	0	0	0	0	0	0	0	0	0	0	0	0	0	0
LN_4A04_VL_221_NODE_4842_length_4786_cov_6.198689	0	0	0	0	0	0	0	0	0	0	0	0	0	0	0	0	0	0	0	0	0	0	0	0	0	0	0	0	0	0	0	0	0	0	0	0	0	0	0	0	0	0	0	0	0	0	0	0	0
LN_4A04_VL_221_NODE_4845_length_4783_cov_6.014594	0	0	0	0	0	0	0	0	0	0	0	0	0	0	0	0	0	0	0	0	0	0	0	0	0	0	0	0	0	0	0	0	0	0	0	0	0	0	0	0	0	0	0	0	0	0	0	0	0
LN_4A04_VL_221_NODE_4847_length_4782_cov_6.987307	0	0	0	0	0	0	0	0	0	0	0	0	0	0	0	0	0	0	0	0	0	0	0	0	0	0	0	0	0	0	0	0	0	0	0	0	0	0	0	0	0	0	0	0	0	0	0	0	0
LN_4A04_VL_221_NODE_4853_length_4779_cov_4.510161	0	0	0	0	0	0	0	0	0	0	0	0	0	0	0	0	0	0	0	0	0	1.6521943161356	0	0	0	0	0	0	0	0	0	0	0	0	0	0	0	0	0	0	0	0	0	0	0	0	0	0	1.67184025937869
LN_4A04_VL_221_NODE_4860_length_4777_cov_5.776154	0	0	0	0	0	0	0	0	0	0	0	0	0	0	0	0	0	0	0	0	0	0	0	0	0	0	0	0	0	0	0	0	0	0	0	0	0	0	0	0	0	0	0	0	0	0	0	0	0
LN_4A04_VL_221_NODE_4862_length_4774_cov_7.442467	0	0	0	0	0	0	0	0	0	0	0	0	0	0	0	0	0	0	0	0	0	1.49826122140646	0	0	0	0	0	0	0	0	0	0	0	0	0	0	0	0	0	0	0	0	0	0	0	0	0	0	2.67130910123897
LN_4A04_VL_221_NODE_4869_length_4771_cov_9.073155	0	0	0	0	0	0	0	0	0	0	0	0	0	0	0	0	0	0	0	0	0	0	0	0	0	0	0	0	0	0	2.05809253946472	0	0	0	0	1.18808897440551	0	0	0	0	0	0	0	2.09744319074219	0	0	0	0	0
LN_4A04_VL_221_NODE_4876_length_4765_cov_5.408705	0	0	0	0	0	0	0	0	0	0	0	0	0	0	0	0	0	0	0	0	0	0	0	0	0	0	0	0	0	0	0	0	0	0	0	0	0	0	0	0	0	0	0	0	0	0	0	0	0
LN_4A04_VL_221_NODE_4878_length_4764_cov_9.587386	0	0	0	0	0	0	0	0	0	0	0	0	0	0	0	0	0	0	0	0	0	10.080870107255	0	0	0	0	0	0	0	0	0	0	0	0	0	0	0	0	0	0	0	0	0	0	0	0	0	0	8.27263918406437
LN_4A04_VL_221_NODE_4881_length_4761_cov_6.310242	0	0	0	0	0	0	0	0	0	0	0	0	1.09742843767172	0	0	0	0	0	0	0	0	0	0	0	0	0	0	0	0	0	0	0	0	0	0	0	0	0	2.37294028912582	0	0	0	0	0	0	0	0	0	0
LN_4A04_VL_221_NODE_4885_length_4758_cov_8.381884	0	0	0	0	0	0	0	0	0	0	0	0	0	0	0	0	0	0	0	0	0	0	0	0	0	0	0	0	0	0	0	0	0	0	0	0	0	0	0	0	0	0	0	0	0	0	0	0	0
LN_4A04_VL_221_NODE_4887_length_4757_cov_6.526797	0	0	0	0	0	0	5.65173825650689	0	0	0	0	0	0	0	0	0	0	0	5.2601995401698	0	0	1.9332199657332	0	0	0	0	0	0	0	0	0	0	3.66686582424314	0	0	0	0	0	0	0	0	0	0	0	0	0	0	0	4.57037414837754
LN_4A04_VL_221_NODE_4889_length_4753_cov_57.113240	0	0	0	0	0	0	0	0	0	0	0	0	0	0	0	0	0	0	0	0	0	0	0	0	0	0	0	0	0	0	0	0	0	0	0	0	0	0	0	0	0	0	0	0	0	0	0	0	3.99234082137188
LN_4A04_VL_221_NODE_4890_length_4752_cov_9.839472	0	0	0	0	0	0	0	0	0	0	0	0	0	0	0	0	0	0	0	0	0	1.25107334312728	0	0	3.00830699737516	0	0	0	0	0	0	0	0	0	0	0	0	0	0	0	0	0	0	0	0	0	0	0	1.60050572908068
LN_4A04_VL_221_NODE_4894_length_4748_cov_12.558065	0	0	0	0	0	0	0	0	0	0	0	0	0	0	0	0	0	0	0	0	0	0	0	0	0	0	0	0	0	0	0	0	0	0	0	0	0	0	0	0	0	0	0	0	0	0	0	0	0
LN_4A04_VL_221_NODE_4895_length_4746_cov_5.578981	0	0	0	0	0	0	0	0	0	0	0	0	0	0	0	0	0	0	0	0	0	0	0	0	0	0	0	0	0	0	0	0	0	0	0	0	0	0	0	0	0	0	0	0	0	0	0	0	0
LN_4A04_VL_221_NODE_4904_length_4739_cov_16.980786	0	0	0	0	0	0	0	0	0	0	0	0	0	0	0	0	0	0	0	0	0	0	0	0	0	0	0	0	0	0	0	0	0	0	0	0	0	0	0	0	0	0	0	0	0	0	0	0	0
LN_4A04_VL_221_NODE_4931_length_4716_cov_4.221841	0	0	0	0	0	0	0	0	0	0	0	0	0	0	0	0	0	0	0	0	0	0	0	0	0	0	0	0	0	0	0	0	0	0	0	0	0	0	0	0	0	0	0	0	0	0	0	0	0
LN_4A04_VL_221_NODE_4941_length_4706_cov_29.001075	0	0	0	0	0	0	0	0	0	0	0	0	0	0	0	0	0	0	0	0	0	0	0	0	0	0	0	0	0	0	0	0	0	0	0	0	0	0	0	0	0	0	0	0	0	0	0	0	0
LN_4A04_VL_221_NODE_4954_length_4700_cov_7.356943	0	0	0	0	0	0	0	0	0	0	0	0	0	0	0	0	0	0	0	0	0	0	0	0	0	0	0	0	0	0	0	0	0	0	0	0	0	0	0	0	0	0	0	0	0	0	0	0	0
LN_4A04_VL_221_NODE_496_length_23072_cov_37.949820	0	0	0	0	0	0	0	0	0	0	0	0	0	0	0	0	0	0	0	0	0	0	0	0	0	0	0	0	0	0	0	0	0	0	0	0	0	0	0	0	0	0	0	6.43914695923457	0	0	0	0	2.2642383407244
LN_4A04_VL_221_NODE_4960_length_4697_cov_5.095002	0	0	0	0	0	0	0	0	0	0	0	0	1.73037151573276	0	0	0	0	0	0	0	0	0	0	0	0	0	0	0	0	0	2.75068058721306	0	0	0	0	5.46787864688559	0	0	1.51075017543488	0	0	0	0	3.88638444193545	0	0	0	0	0
LN_4A04_VL_221_NODE_4963_length_4693_cov_24.342605	0	0	0	0	0	0	0	0	0	0	0	0	0	0	0	0	0	0	0	0	0	0	0	0	0	0	0	0	0	0	0	0	0	0	1.25710384438147	0	0	0	0	0	0	0	9.77870234399443	0	0	0	0	0	0
LN_4A04_VL_221_NODE_4980_length_4684_cov_8.562541	0	0	0	0	0	0	0	0	0	0	0	0	0	0	0	0	0	0	0	0	0	0	0	0	0	0	0	0	0	0	0	0	0	0	0	0	0	0	0	1.95072650698371	0	0	0	0	0	0	0	0	0
LN_4A04_VL_221_NODE_4987_length_4678_cov_8.548345	0	0	0	0	0	0	0	0	0	0	0	0	3.56787403835822	0	0	0	0	0	0	0	0	0	0	0	0	0	0	0	0	0	0	0	0	0	0	0	0	0	0	0	0	0	0	0	0	0	0	0	0
LN_4A04_VL_221_NODE_4988_length_4677_cov_21.356772	0	0	0	0	0	0	0	0	0	0	0	0	0	0	0	0	0	0	0	0	0	0	0	0	0	0	0	0	0	0	0	0	0	0	0	0	0	0	0	0	0	0	0	0	0	0	0	0	0
LN_4A04_VL_221_NODE_500_length_22967_cov_15.080395	0	0	0	0	0	0	0	0	0	0	0	0	0	0	0	0	0	0	0	0	0	0	0	0	0	0	0	0	0	0	0	0	0	0	0	0	0	0	0	0	0	0	0	0	0	0	0	0	0
LN_4A04_VL_221_NODE_5004_length_4666_cov_6.179787	0	0	0	0	0	0	0	0	0	0	0	0	0	0	0	0	0	0	0	0	0	0	0	0	0	0	0	0	0	0	0	0	0	0	0	0	0	0	0	0	0	0	0	0	0	0	0	0	0
LN_4A04_VL_221_NODE_5006_length_4665_cov_6.108677	0	0	0	0	0	0	0	0	0	0	0	0	0	0	0	0	0	0	0	0	0	0	0	0	0	0	0	0	0	0	0	0	0	0	0	0	0	0	0	0	0	0	0	0	0	0	0	0	2.17380585197324
LN_4A04_VL_221_NODE_5007_length_4663_cov_58.515842	0	0	0	0	0	0	0	0	0	0	0	0	0	0	0	0	0	0	0	0	0	0	0	0	0	0	0	0	0	0	0	0	0	0	0	0	0	0	0	0	0	0	0	0	0	0	0	0	0
LN_4A04_VL_221_NODE_5010_length_4660_cov_6.420195	0	0	0	0	0	0	0	0	0	0	0	0	0	0	0	0	0	0	0	0	0	0	0	0	0	0	0	0	0	0	0	0	0	0	0	0	0	0	0	0	0	0	0	0	0	0	0	0	0
LN_4A04_VL_221_NODE_502_length_22934_cov_14.686306	0	0	0	0	0	0	0	0	0	0	0	0	0	0	0	0	0	0	0	0	0	0	0	0	0	0	0	0	0	0	0	0	0	0	0	0	0	0	0	0	0	0	0	0	0	0	0	0	0
LN_4A04_VL_221_NODE_5020_length_4649_cov_79.930344	0	0	0	0	0	0	0	0	0	0	0	0	0	0	0	0	0	0	0	0	0	0	0	0	9.34545739116002	0	0	0	0	0	13.6869730236262	0	0	0	0	0	0	0	0	0	0	0	0	6.81225933345686	0	0	0	0	1.78468954604307
LN_4A04_VL_221_NODE_5021_length_4649_cov_9.063997	0	0	0	0	0	0	0	0	0	0	0	0	0	0	0	0	0	0	0	0	0	0	0	0	0	0	0	0	0	0	0	0	0	0	0	0	0	0	0	0	0	0	0	0	0	0	0	0	0
LN_4A04_VL_221_NODE_5023_length_4648_cov_6.237971	0	0	0	0	0	0	0	0	0	0	0	0	0	0	0	0	0	0	0	0	0	2.87789935127299	0	0	0	0	0	0	0	0	0	0	0	0	0	0	0	0	0	0	0	0	0	0	0	0	0	0	5.91718813436368
LN_4A04_VL_221_NODE_5024_length_4648_cov_4.482256	0	0	0	0	0	0	0	0	0	0	0	0	0	0	0	0	0	0	0	0	0	0	0	0	0	0	0	0	0	0	0	0	0	0	0	0	0	0	0	0	0	0	0	0	0	0	0	0	0
LN_4A04_VL_221_NODE_5033_length_4640_cov_23.848855	0	0	0	0	0	0	0	0	0	0	0	0	0	0	0	0	0	0	0	0	0	0	0	0	0	0	0	0	0	0	0	0	0	0	0	0	0	0	0	0	0	0	0	0	0	0	0	0	0
LN_4A04_VL_221_NODE_504_length_22902_cov_10.631549	0	0	0	0	0	0	0	0	0	0	0	0	0	0	0	0	0	0	0	0	0	0	0	0	0	0	0	0	0	0	0	0	0	0	0	0	0	0	0	0	0	0	0	0	0	0	0	0	0
LN_4A04_VL_221_NODE_5048_length_4631_cov_4.528409	0	0	0	0	0	0	0	0	0	0	0	0	0	0	0	0	0	0	0	0	0	0	0	0	0	0	0	0	0	0	0	0	0	0	0	0	0	0	0	0	0	0	0	0	0	0	0	0	0
LN_4A04_VL_221_NODE_5058_length_4621_cov_8.256242	0	0	0	0	0	0	0	0	0	0	0	0	0	0	0	0	0	0	0	0	0	0	0	0	0	0	0	0	0	0	0	0	0	0	0	0	0	0	0	0	0	0	0	0	0	0	0	0	0
LN_4A04_VL_221_NODE_5059_length_4620_cov_20.499233	0	0	0	0	0	0	0	0	0	0	0	0	0	0	0	0	0	0	0	0	0	0	0	0	0	0	0	0	0	0	0	0	0	0	0	0	0	0	0	0	0	0	0	0	0	0	0	0	0
LN_4A04_VL_221_NODE_5062_length_4617_cov_3.962955	0	0	0	0	0	0	0	0	0	0	0	0	0	0	0	0	0	0	0	0	0	25.3104574885896	0	0	0	0	0	0	0	0	0	0	0	0	0	0	0	0	0	0	0	0	0	0	0	0	0	0	22.8792241973846
LN_4A04_VL_221_NODE_5067_length_4615_cov_7.175439	0	0	0	0	0	0	0	0	0	0	0	0	0	0	0	0	0	0	0	0	0	0	0	0	0	0	0	0	0	0	0	0	0	0	0	0	0	0	0	0	0	0	0	0	0	0	0	0	2.73005007569298
LN_4A04_VL_221_NODE_507_length_22860_cov_15.688358	0	0	0	0	0	0	0	0	0	0	0	0	0	0	0	0	0	0	0	0	0	0	0	0	0	0	0	0	0	0	0	0	0	0	0	0	0	0	0	0	0	0	0	0	0	0	0	0	0
LN_4A04_VL_221_NODE_5086_length_4603_cov_6.539578	0	0	0	0	0	0	0	0	0	0	0	0	0	0	0	0	0	0	0	0	0	0	0	0	0	0	0	0	0	0	0	0	0	0	0	0	0	0	0	0	0	0	0	0	0	0	0	0	0
LN_4A04_VL_221_NODE_5092_length_4596_cov_10.697644	0	0	0	0	0	0	0	0	0	0	0	0	0	0	0	0	0	0	0	0	0	0	0	0	0	0	0	0	0	0	0	0	0	0	0	0	0	0	0	0	0	0	0	0	0	0	0	0	0
LN_4A04_VL_221_NODE_5109_length_4588_cov_5.610413	0	0	0	0	0	0	0	0	0	0	0	0	0	0	0	0	0	0	0	0	0	0	0	0	0	0	0	0	0	0	0	0	0	0	0	0	0	0	0	0	0	0	0	0	0	0	0	0	0
LN_4A04_VL_221_NODE_511_length_22726_cov_13.459221	29.72998024619	0	0	0	0	0	0	0	0	0	0	0	0	0	0	0	0	0	0	0	0	9.59741598026343	0	0	0	12.3422031447309	0	0	0	0	0	0	0	0	1.73673664233871	0	0	0	0	0	0	0	0	11.2598242534199	0	0	0	0	11.9871019596658
LN_4A04_VL_221_NODE_5116_length_4583_cov_10.754196	0	0	0	0	0	0	0	0	0	0	0	0	0	0	0	0	0	0	0	0	0	1.52016466933014	0	0	0	0	0	0	0	0	0	0	0	0	2.3207238869162	0	0	0	0	0	0	0	0	0	0	0	0	0	1.13987577999549
LN_4A04_VL_221_NODE_5131_length_4574_cov_4.574906	0	0	0	0	0	0	0	0	0	0	0	0	0	0	0	0	0	0	0	0	0	0	0	0	0	0	0	0	0	0	0	0	0	0	0	0	0	0	0	0	0	0	0	0	0	0	0	0	1.83074901061437
LN_4A04_VL_221_NODE_514_length_22679_cov_22.895465	0	0	0	0	0	0	0	0	0	0	0	0	0	0	0	0	0	0	0	0	0	12.6892729998178	0	0	0	0	0	0	0	0	0	0	0	0	0	0	0	0	0	0	0	0	7.3229611969151	0	0	0	0	0	9.28164881558671
LN_4A04_VL_221_NODE_5145_length_4561_cov_11.133378	0	0	0	0	0	0	0	0	0	0	0	0	2.78432464419698	0	0	0	0	0	0	0	0	0	0	0	0	0	0	0	0	0	0	0	0	0	0	0	0	0	1.78097901239205	0	0	0	0	0	0	0	0	0	0
LN_4A04_VL_221_NODE_5148_length_4559_cov_4.962922	0	0	0	0	0	0	0	0	0	0	0	0	0	0	0	0	0	0	0	0	0	0	0	0	0	0	0	0	0	0	0	0	0	0	0	0	0	0	0	0	0	0	0	0	0	0	0	0	0
LN_4A04_VL_221_NODE_5158_length_4557_cov_4.526877	0	0	0	0	0	0	0	0	0	0	0	0	0	0	0	0	0	0	0	0	0	0	0	0	0	0	0	0	0	0	0	0	0	0	0	0	0	0	0	0	0	0	0	0	0	0	0	0	0
LN_4A04_VL_221_NODE_5171_length_4546_cov_6.074594	0	0	0	0	0	0	0	0	0	0	0	0	0	0	0	0	0	0	0	0	0	0	0	0	0	0	0	0	0	0	0.767352752727173	0	0	0	0	0	0	0	0	0	0	0	0	0	0	0	0	0	0
LN_4A04_VL_221_NODE_518_length_22594_cov_9.408714	0	0	0	0	0	0	0	0	0	0	0	0	0	0	0	0	0	0	0	0	0	0	0	0	0	0	0	0	0	0	0	0	0	0	0	0	0	0	0	0	0	0	0	0	0	0	0	0	1.7137042842312
LN_4A04_VL_221_NODE_5185_length_4537_cov_18.731147	0	0	0	0	4.10614392889715	0	0	0	0	0	0	0	0	0	0	0	0	0	0	0	0	0	0	0	0	0	0	0	0	11.1246380709403	0	0	0	0	0	0	0	0	0	0	0	0	0	0	0	0	0	0	0
LN_4A04_VL_221_NODE_520_length_22504_cov_18.463272	0	0	0	0	0	0	0	0	0	0	0	0	0	0	0	0	0	0	0	0	0	0	0	0	0	0	0	0	0	0	0	0	0	0	0	0	0	0	0	0	0	0	0	0	0	0	0	0	0
LN_4A04_VL_221_NODE_5208_length_4524_cov_8.235176	0	0	0	0	0	0	0	1.81443306501421	0	0	0	0	0	0	0	0	0	0	0	0	0	1.8685211784207	0	0	0	0	0	0	0	0	0	0	0	0	0	0	0	0	0	0	0	0	5.48324253833797	0	1.7718169410232	0	0	0	1.4094639311798
LN_4A04_VL_221_NODE_5215_length_4521_cov_5.006494	0	0	0	0	0	0	0	0	0	0	0	0	0	0	0	0	0	0	0	0	0	0	0	0	0	0	0	0	0	0	0	0	0	0	0	0	0	0	0	0	0	0	0	0	0	0	0	0	0
LN_4A04_VL_221_NODE_5226_length_4515_cov_11.140135	0	0	0	0	0	0	0	0	0	0	0	0	0	0	0	0	0	0	0	0	0	0	0	0	0	0	0	0	0	0	0	0	0	0	0	0	0	0	0	0	0	0	0	0	0	0	0	0	0
LN_4A04_VL_221_NODE_5230_length_4514_cov_5.247813	0	0	0	0	0	0	0	0	0	0	0	0	0	0	0	0	0	0	0	0	0	0	0	0	0	0	0	0	0	0	0	0	0	0	0	0	0	0	0	0	0	0	0	0	0	0	0	0	0
LN_4A04_VL_221_NODE_5236_length_4511_cov_21.095826	0	0	0	0	0	0	0	0	0	0	0	0	0	0	0	0	0	0	0	0	0	0	0	0	0	0	0	0	0	0	0	0	0	0	0	0	0	0	0	0	0	0	0	0	0	0	0	0	0
LN_4A04_VL_221_NODE_5242_length_4508_cov_3.603863	0	0	0	0	0	0	0	0	0	0	0	0	0	0	0	0	0	0	0	0	0	2.24606240777836	0	0	0	0	0	0	0	0	0	0	0	0	0	0	0	0	0	0	0	0	0	0	0	0	0	0	4.36269174776916
LN_4A04_VL_221_NODE_5244_length_4506_cov_6.846102	0	0	0	0	0	0	0	0	0	0	0	0	0	0	0	0	0	0	0	0	0	0	0	0	0	0	0	0	0	0	0	0	0	0	0	0	0	0	0	0	0	0	0	0	0	0	0	0	0
LN_4A04_VL_221_NODE_5255_length_4500_cov_6.968729	0	0	0	0	0	0	0	0	0	0	0	0	0	0	0	0	0	0	0	0	0	0	0	0	0	0	0	0	0	0	0	0	0	0	0	0	0	0	0	0	0	0	0	0	0	0	0	0	0
LN_4A04_VL_221_NODE_5256_length_4499_cov_8.892664	0	0	0	0	0	0	0	0	0	0	0	0	3.41949334374328	0	0	0	0	0	0	0	0	0	0	0	0	0	0	0	0	0	0	0	0	0	0	0	0	0	1.63949735130436	0	0	0	2.39846461900352	0	0	0	0	0	0
LN_4A04_VL_221_NODE_5259_length_4498_cov_25.173531	0	0	0	0	0	0	0	0	0	0	0	0	0	0	0	0	0	0	0	0	0	0	0	0	0	0	0	0	0	0	0	0	0	0	0	0	0	0	0	0	0	0	0	0	0	0	0	0	0
LN_4A04_VL_221_NODE_5265_length_4494_cov_6.676053	0	0	0	0	0	0	0	0	0	0	0	0	0	0	0	0	0	0	0	0	0	0	0	0	0	0	0	0	0	0	0	0	0	0	0	0	0	0	0	0	0	0	0	0	0	0	0	0	0
LN_4A04_VL_221_NODE_5273_length_4487_cov_4.219765	0	0	0	0	0	0	0	0	0	0	0	0	0	0	0	0	0	0	0	0	0	0	0	0	0	0	0	0	0	0	0	0	0	0	0	0	0	0	0	0	0	0	0	0	0	0	0	0	1.79775994530123
LN_4A04_VL_221_NODE_5283_length_4482_cov_6.898577	0	0	0	0	0	0	0	0	0	0	0	0	0	0	0	0	0	0	0	0	0	0	0	0	0	0	0	0	0	0	0	0	0	0	0	0	0	0	0	0	0	0	0	0	0	0	0	0	0
LN_4A04_VL_221_NODE_5291_length_4478_cov_5.215917	0	0	0	0	0	0	0	0	0	0	0	0	0	0	0	0	0	0	0	0	0	0	0	0	0	0	0	0	0	0	0	0	0	0	0	0	0	0	0	0	0	0	0	0	0	0	0	0	0
LN_4A04_VL_221_NODE_5297_length_4475_cov_9.503394	0	0	0	0	0	0	0	0	0	0	0	0	0	0	0	0	0	0	0	0	0	0	0	0	0	0	0	0	0	0	0	0	0	0	0	0	0	0	0	0	0	0	0	0	0	0	0	0	2.26610151943133
LN_4A04_VL_221_NODE_5310_length_4468_cov_14.398822	0	0	0	0	0	0	0	0	0	0	0	0	0	0	0	0	0	0	0	0	0	0	0	0	0	0	0	0	0	0	0	0	0	0	0	0	0	0	0	0	0	0	0	0	0	0	0	0	0
LN_4A04_VL_221_NODE_5313_length_4467_cov_5.723028	0	0	0	0	0	0	0	0	0	0	0	0	0	0	0	0	0	0	0	0	0	0	0	0	0	0	0	0	0	0	0	0	0	0	0	0	0	0	0	0	0	0	0	0	0	0	0	0	1.61662902386658
LN_4A04_VL_221_NODE_5314_length_4467_cov_5.132593	0	0	0	0	0	0	0	0	0	0	0	0	0	0	0	0	0	0	0	0	0	0	0	0	0	0	0	0	0	0	0	0	0	0	0	0	0	0	0	0	0	0	0	0	0	0	0	0	0
LN_4A04_VL_221_NODE_5317_length_4465_cov_7.200227	0	0	0	0	0	0	0	0	0	0	0	0	0	0	0	0	0	0	0	0	0	0	0	0	0	0	0	0	0	0	0	0	0	0	0	0	0	0	0	0	0	0	0	0	0	0	0	0	0
LN_4A04_VL_221_NODE_532_length_22251_cov_24.969229	0	0	0	0	0	0	0	0	0	0	0	0	0	0	0	0	0	0	0	0	0	0	0	0	0	0	0	0	0	0	0	0	0	0	0	0	0	0	0	0	0	0	0	0	0	0	0	0	0
LN_4A04_VL_221_NODE_534_length_22213_cov_25.306752	0	0	0	0	0	0	0	0	0	0	2.49911096056836	0	0	0	0	0	0	0	0	0	0	12.2863760431511	0	0	0	0	0	0	0	0	0	0	0	0	0	0	4.22333289688034	0	0	0	0	0	0	2.1435761226311	0	0	0	0	15.113765890783
LN_4A04_VL_221_NODE_5341_length_4448_cov_10.166856	0	0	0	0	0	0	0	0	0	0	0	0	0	0	0	0	0	0	0	0	0	0	0	0	0	0	0	0	0	0	0	0	0	0	0	0	0	0	0	0	0	0	0	0	0	0	0	0	0
LN_4A04_VL_221_NODE_5351_length_4442_cov_22.811488	0	0	0	0	0	0	0	0	0	0	0	0	0	0	0	0	0	0	0	0	0	0	0	0	0	0	0	0	0	0	0	0	0	0	0	0	0	0	0	0	0	0	0	0	0	0	0	0	0
LN_4A04_VL_221_NODE_5352_length_4442_cov_5.013905	0	0	0	0	0	0	0	0	0	0	0	0	0	0	0	0	0	0	0	0	0	0	0	0	0	0	0	0	0	0	0	0	0	0	0	0	0	0	2.03888533104963	0	0	0	0	0	0	0	0	0	0
LN_4A04_VL_221_NODE_5371_length_4430_cov_5.296000	0	0	0	0	0	0	0	0	0	0	0	0	0	0	0	0	0	0	0	0	0	0	0	0	0	0	0	0	0	0	0	0	0	0	0	0	0	0	0	0	0	0	0	0	0	0	0	0	0
LN_4A04_VL_221_NODE_5376_length_4427_cov_6.713632	0	0	0	0	1.73479720965139	0	0	0	0	0	0	0	0	0	0	0	0	0	0	0	0	11.5197233915141	0	0	0	0	0	0	0	0	0	0	0	0	0	0	0	0	0	0	0	0	0	0	0	0	0	0	6.52494407012607
LN_4A04_VL_221_NODE_538_length_22132_cov_18.493092	0	0	0	0	0	0	0	0	0	0	0	0	0	0	0	0	0	0	0	0	0	0	0	0	0	0	0	0	0	0	0	0	0	0	0	0	0	0	0	0	0	0	0	0	0	0	0	0	0
LN_4A04_VL_221_NODE_5399_length_4411_cov_5.891873	0	0	0	0	0	0	0	0	0	0	0	0	0	0	0	0	0	0	0	0	0	0	0	0	0	0	0	0	0	0	0	0	0	0	0	0	0	0	0	0	0	0	0	0	0	0	0	0	0
LN_4A04_VL_221_NODE_5411_length_4404_cov_3.993562	0	0	0	0	0	0	0	0	0	0	0	0	0	0	0	0	0	0	0	0	0	0	0	0	0	0	0	0	0	0	0	0	0	0	0	0	0	0	0	0	0	0	0	0	0	0	0	0	0.924542818978485
LN_4A04_VL_221_NODE_5417_length_4398_cov_12.025558	0	0	0	0	0	0	0	0	0	0	0	0	0	0	0	0	0	0	0	0	0	0	0	0	0	0	0	0	0	0	0	0	0	0	0	0	0	0	0	0	0	0	0	0	0	0	0	0	0
LN_4A04_VL_221_NODE_542_length_21998_cov_44.950554	0	0	0	0	0	0	0	0	0	0	0	0	0	0	0	0	0	0	0	0	0	0	0	0	0	0	0	0	0	0	11.6319458474751	0	0	0	0	0	0	0	0	0	0	0	0	9.94782438335137	0	0	0	0	3.48534532438771
LN_4A04_VL_221_NODE_545_length_21810_cov_38.567640	0	0	0	0	0	0	0	0	0	0	0	0	0	0	0	0	0	0	0	0	0	0	0	0	8.00683337603832	0	0	0	0	0	10.5622489676493	0	0	0	0	0	0	0	0	0	0	0	0	7.97643893289953	0	0	0	0	3.08565176049447
LN_4A04_VL_221_NODE_5453_length_4377_cov_16.457658	0	0	0	0	0	0	0	0	0	0	0	0	1.50871337563054	0	0	0	0	0	0	0	0	0	0	0	0	0	0	0	0	0	0	0	0	0	0	0	0	0	1.68519501565417	0	0	0	0	0	0	0	0	0	0
LN_4A04_VL_221_NODE_5454_length_4376_cov_29.347142	0	0	0	0	0	0	0	0	0	0	0	0	0	0	0	0	0	0	0	0	0	11.5478415163613	0	0	0	0	0	0	0	0	0	0	0	0	0	0	0	0	0	0	0	0	0	1.70879447206066	0	0	0	0	16.5726955201334
LN_4A04_VL_221_NODE_5458_length_4375_cov_4.894907	0	0	0	0	0	0	0	2.73827793081521	0	0	0	0	11.6605534114407	0	0	0	0	0	0	0	0	3.39720030088048	0	0	4.03636936984285	0	0	0	0	0	0	0	0	0	0	0	4.41233004464818	0	4.20424280926758	0	0	3.18768212724064	14.1182654208384	0	7.03715986057627	0	0	0	1.29942773707305
LN_4A04_VL_221_NODE_5470_length_4366_cov_9.358386	0	0	0	0	0	0	0	0	2.23037011758069	0	0	0	0	0	0	0	0	0	0	0	0	2.12762702077876	0	0	0	0	0	0	0	0	0	0	0	0	3.44475392386908	0	0	0	0	0	0	0	0	0	0	0	0	0	2.86815318926414
LN_4A04_VL_221_NODE_5478_length_4361_cov_5.913144	0	0	0	0	0	0	0	0	0	0	0	0	0	0	0	0	0	0	0	0	0	0	0	0	0	0	0	0	0	0	0	0	0	0	0	0	0	0	0	0	0	0	0	0	0	0	0	0	0
LN_4A04_VL_221_NODE_5492_length_4352_cov_18.462648	0	0	0	0	0	0	0	0	0	0	0	0	0	0	0	0	0	0	0	0	0	0	0	0	0	0	0	0	0	0	0	0	0	0	0	0	0	0	0	0	0	0	0	0	0	0	0	0	0
LN_4A04_VL_221_NODE_550_length_21688_cov_41.414321	0	0	0	0	0	0	0	0	0	0	0	0	0	0	0	0	0	0	0	0	0	0	0	0	0	0	0	0	0	0	0	0	0	0	0	0	0	0	0	0	0	0	0	5.64330978003407	0	0	0	0	2.19265152261366
LN_4A04_VL_221_NODE_5506_length_4344_cov_5.377944	0	0	0	0	0	0	0	0	0	0	0	0	1.58699545738928	0	0	2.3849836926045	0	4.70313581082542	0	0	0	1.66795379068178	16.2021385253378	0	0	0	0	0	0	0	0	0	0	0	0	0	1.14784958187525	0	0	0	0	0	0	0	0	4.18369622647752	1.66397677322287	0	2.82962338842993
LN_4A04_VL_221_NODE_5510_length_4341_cov_7.348343	0	0	0	0	0	0	0	0	0	0	0	0	1.97257768763949	0	0	0	0	0	0	0	0	1.69050528966801	0	1.71449308505215	0	0	0	0	0	0	0	0	0	0	0	0	0	0	0	0	0	0	0	3.49580767559578	0	0	0	0	1.94671049286938
LN_4A04_VL_221_NODE_5523_length_4334_cov_5.209862	0	0	0	0	0	0	0	0	0	0	0	0	0	0	0	0	0	0	0	0	0	0	0	0	0	0	0	0	0	0	0	0	0	0	0	0	0	0	0	0	0	0	0	0	0	0	0	0	0
LN_4A04_VL_221_NODE_5525_length_4333_cov_9.230014	0	0	0	0	2.00056665327442	0	0	0	0	0	0	0	0	0	0	0	0	0	0	0	0	8.51100893230986	0	0	0	0	0	0	0	0	0	0	0	0	0	0	0	0	0	0	0	0	0	0	0	0	0	0	5.67361366228461
LN_4A04_VL_221_NODE_5532_length_4328_cov_9.282471	0	0	0	0	0	0	0	0	0	0	0	0	0	0	0	0	0	0	0	0	0	0	0	0	0	0	0	0	0	0	0	0	0	0	0	0	0	0	0	0	0	0	0	0	0	0	0	0	0
LN_4A04_VL_221_NODE_5534_length_4326_cov_6.546008	0	0	0	0	0	0	0	0	0	0	0	0	0	0	0	0	0	0	0	0	0	0	0	0	0	0	0	0	0	0	0	0	0	0	0	0	0	0	0	0	0	0	0	0	0	0	0	0	0
LN_4A04_VL_221_NODE_5538_length_4322_cov_13.088352	0	0	0	0	0	0	0	0	0	0	0	0	0	0	0	0	0	0	0	0	0	0	0	0	0	0	0	0	0	0	0	0	0	0	0	0	0	0	0	0	0	0	0	0	0	0	0	0	0
LN_4A04_VL_221_NODE_5541_length_4320_cov_8.341149	0	0	0	0	0	0	0	0	0	0	0	0	0	0	0	0	0	0	1.77956441019909	0	0	0	0	0	0	0	3.32359667644587	0	0	0	0	0	0	0	0	0	0	0	0	0	0	0	0	3.81826215774992	0	0	0	0	0
LN_4A04_VL_221_NODE_5542_length_4320_cov_3.866354	0	0	0	0	0	0	0	0	0	0	0	0	0	0	0	0	0	0	0	0	0	0	0	0	0	0	0	0	0	0	0	0	0	0	0	0	0	0	0	0	0	0	0	0	0	0	0	0	0
LN_4A04_VL_221_NODE_5544_length_4319_cov_4.862805	0	0	0	0	0	0	0	0	0	0	0	0	0	0	0	0	0	0	0	0	0	0	0	0	0	0	0	0	0	0	0	0	0	0	0	0	0	0	0	1.44334167000832	0	0	0	0	0	0	0	0	0
LN_4A04_VL_221_NODE_5551_length_4317_cov_6.072501	0	0	0	0	0	0	0	0	0	0	0	0	0	0	0	0	0	0	0	0	0	0	0	0	0	0	0	0	0	0	0	0	0	0	0	0	0	0	0	0	0	0	0	0	0	0	0	0	0
LN_4A04_VL_221_NODE_5554_length_4316_cov_6.384417	0	0	0	0	0	0	0	0	0	0	0	0	0	0	0	0	0	0	0	0	0	0	0	0	0	0	0	0	0	0	0	0	0	0	0	0	0	0	0	0	0	0	0	0	0	0	0	0	0
LN_4A04_VL_221_NODE_5561_length_4313_cov_6.617661	0	0	0	0	0	0	0	0	0	0	0	0	0	0	0	0	0	0	0	0	0	0	0	0	0	0	0	0	0	0	0	0	0	0	0	0	0	0	0	0	0	0	0	0	0	0	0	0	0
LN_4A04_VL_221_NODE_5567_length_4309_cov_5.725670	0	0	0	0	0	0	0	0	0	0	0	0	0	0	0	0	0	0	0	0	0	0	0	0	0	0	2.90367070973383	0	0	0	0	0	0	0	0	0	0	0	0	0	0	0	0	0	0	0	0	0	0
LN_4A04_VL_221_NODE_5570_length_4308_cov_3.785328	0	0	0	0	0	0	0	0	0	0	0	0	0	0	0	0	0	0	0	0	0	0	0	0	0	0	0	0	0	0	0	0	0	0	0	0	0	0	0	0	0	0	0	0	0	0	0	0	0
LN_4A04_VL_221_NODE_5577_length_4301_cov_4.823599	0	0	0	0	0	0	0	0	0	0	0	0	0	0	0	0	0	0	0	0	0	0	0	0	0	0	0	0	0	0	0	0	0	0	0	0	0	0	0	0	0	0	0	0	0	0	0	0	0
LN_4A04_VL_221_NODE_5583_length_4297_cov_3.128949	0	0	0	0	0	0	0	0	0	0	0	0	0	0	0	0	0	0	0	0	0	0	0	0	0	0	0	0	0	0	0	0	0	0	0	0	0	0	0	0	0	0	0	0	0	0	0	0	0
LN_4A04_VL_221_NODE_5586_length_4291_cov_10.618272	0	0	0	0	0	0	1.94245526733464	0	0	0	0	0	0	0	0	0	0	0	0	0	0	0	0	0	0	0	0	0	0	0	0	0	1.08524899830283	0	0	0	0	0	0	0	0	0	0	0	0	0	0	0	2.70344104506566
LN_4A04_VL_221_NODE_5598_length_4281_cov_4.436583	0	0	0	0	0	0	0	0	0	0	0	0	0	0	0	0	0	0	0	0	0	0	0	0	0	0	0	0	0	0	0	0	0	0	0	0	0	0	0	0	0	0	0	0	0	0	0	0	0
LN_4A04_VL_221_NODE_5607_length_4277_cov_27.071293	0	0	0	0	0	0	0	0	0	0	0	0	0	0	0	0	0	0	0	0	0	4.73474366811543	0	0	0	0	0	0	0	0	0	0	0	0	0	0	0	0	0	0	0	0	0	0	0	0	0	0	7.00525303913732
LN_4A04_VL_221_NODE_5627_length_4268_cov_4.902682	0	0	0	0	0	0	0	0	0	0	0	0	0	0	0	0	0	0	0	0	0	0	0	0	0	0	0	0	0	0	0	0	0	0	0	0	0	0	0	0	0	0	0	0	0	0	0	0	0
LN_4A04_VL_221_NODE_5631_length_4265_cov_6.086936	0	0	0	0	0	0	0	0	0	0	0	0	0	0	0	0	0	0	0	0	0	0	0	0	0	0	0	0	0	0	0	0	0	0	0	0	0	0	0	0	0	0	0	0	0	0	0	0	0
LN_4A04_VL_221_NODE_5633_length_4263_cov_6.920865	0	0	0	5.47994914362503	0	0	0	0	0	0	0	0	0	5.65485030141784	0	0	0	0	0	0	0	12.2679582909721	0	0	0	0	0	0	0	0	0	0	0	0	0	0	0	0	0	0	0	0	0	0	0	0	0	0	14.6151740609084
LN_4A04_VL_221_NODE_5641_length_4258_cov_7.681656	0	0	0	0	0	0	0	0	0	0	0	0	0	0	0	0	0	0	0	0	0	4.79950283231191	0	0	0	0	0	0	0	0	0	0	0	0	0	0	0	0	0	0	0	0	0	0	0	0	0	0	2.36354627159683
LN_4A04_VL_221_NODE_5642_length_4258_cov_3.515346	0	0	0	0	0	0	0	0	0	0	0	0	0	0	0	0	0	0	1.38065837698976	0	0	0	0	0	0	0	0	0	0	0	0	0	0	0	0	0	0	0	0	0	0	0	0	0	0	0	0	0	0
LN_4A04_VL_221_NODE_5653_length_4249_cov_6.858608	0	0	0	0	0	0	0	0	0	0	0	0	0	0	0	0	0	0	0	0	0	0	0	0	0	0	0	0	0	0	0	0	0	0	0	0	0	0	0	0	0	0	0	0	0	0	0	0	0
LN_4A04_VL_221_NODE_5663_length_4244_cov_6.653378	0	0	0	0	0	0	0	0	1.63891812531259	0	0	0	0	0	0	0	0	0	0	0	0	2.188788777738	0	0	0	0	0	0	0	0	0	0	0	0	3.26967401554782	0	0	0	0	0	0	0	0	0	0	0	0	0	2.51615792281487
LN_4A04_VL_221_NODE_5668_length_4242_cov_3.766181	0	0	0	0	0	0	0	0	0	0	0	0	0	0	0	0	0	0	0	0	0	0	0	0	0	0	0	0	0	0	0	0	0	0	0	0	0	0	0	0	0	0	0	0	0	0	0	0	0
LN_4A04_VL_221_NODE_5671_length_4240_cov_17.274074	0	0	0	0	0	0	0	0	0	0	0	0	0	0	0	0	0	0	0	0	0	4.6007927129038	0	0	0	0	0	0	0	0	0	0	0	0	0	0	0	0	0	0	0	0	0	0	0	0	0	0	3.51507295971681
LN_4A04_VL_221_NODE_5675_length_4239_cov_5.379063	0	0	0	0	0	0	0	0	0	0	0	0	0	0	0	0	0	0	0	0	0	0	0	0	0	0	0	0	0	0	0	0	0	0	0	0	0	0	0	0	0	0	0	0	0	0	0	0	0
LN_4A04_VL_221_NODE_5679_length_4235_cov_16.840670	0	0	0	0	0	0	0	0	0	0	0	0	0	0	0	0	0	0	0	0	0	0	0	0	0	0	0	0	0	0	0	0	0	0	0	0	0	0	0	0	0	0	0	0	0	0	0	0	4.64392311663362
LN_4A04_VL_221_NODE_5701_length_4224_cov_3.427920	0	0	0	0	0	0	0	0	0	0	0	0	0	0	0	0	0	0	0	0	0	0	0	0	0	0	0	0	0	0	0	0	0	0	0	0	0	0	0	0	0	0	0	0	0	0	0	0	1.25494199212008
LN_4A04_VL_221_NODE_5710_length_4220_cov_21.696759	0	0	0	0	0	0	0	0	0	0	0	0	0	0	0	0	0	0	0	0	0	0	0	0	0	0	0	0	0	0	0	0	0	0	0	0	0	0	0	0	0	0	0	0	0	0	0	0	0
LN_4A04_VL_221_NODE_5716_length_4216_cov_6.757270	0	0	0	0	0	0	0	0	0	0	0	0	0	0	0	0	0	0	0	0	0	0	0	0	0	0	0	0	0	0	0	0	0	0	0	0	0	0	0	0	0	0	0	0	0	0	0	0	0
LN_4A04_VL_221_NODE_5722_length_4214_cov_13.344073	0	0	0	0	0	0	0	0	0	0	0	0	0	0	0	0	0	0	0	0	0	0	0	0	0	0	0	0	0	0	0	0	0	0	0	0	0	0	0	0	0	0	0	0	0	0	0	0	0
LN_4A04_VL_221_NODE_574_length_21070_cov_17.663526	0	0	0	0	0	0	0	0	0	0	0	0	0	0	0	0	0	0	0	0	0	0	0	0	0	0	0	0	0	0	0	0	0	0	0	0	0	0	0	0	0	0	0	0	0	0	0	0	0
LN_4A04_VL_221_NODE_5743_length_4205_cov_5.864578	0	0	0	0	0	0	0	0	0	0	0	0	0	0	0	0	0	0	0	0	0	0	0	0	0	0	0	0	0	0	0	0	0	0	0	0	0	0	0	0	0	0	0	0	0	0	0	0	0
LN_4A04_VL_221_NODE_5745_length_4203_cov_296.370540	0	0	0	0	26.3956745501395	11.0524278148052	179.062793145542	15.6416635489119	11.2533585443781	0	3.15164665912924	0	0	0	0	0	60.5926497928748	0	330.673059318013	464.347389188094	26.2029920643862	72.1831813573726	150.211241942304	35.938911235561	43.7161307057788	0	0	0	0	226.843733263469	74.0983382442918	14.1379246944596	740.387749216304	123.757829327869	31.8690419210682	0	2.01680694557038	0	96.633895735429	0	0	0	0	44.8968761469729	139.177709590864	0	546.345739206033	33.8531761186164	106.307395521293
LN_4A04_VL_221_NODE_5754_length_4198_cov_8.981173	0	0	0	0	0	0	0	0	0	0	0	0	0	0	0	0	0	0	0	0	0	1.94723992948872	0	0	0	0	0	0	0	0	0	0	0	0	0	0	0	0	0	0	0	0	0	0	0	0	0	0	0
LN_4A04_VL_221_NODE_5762_length_4193_cov_6.089415	0	0	0	0	0	0	0	0	0	0	0	0	0	0	0	0	0	0	0	0	0	0	0	0	0	0	0	0	0	0	0	0	0	0	0	0	0	0	0	0	0	0	0	0	0	0	0	0	0
LN_4A04_VL_221_NODE_578_length_20960_cov_13.960823	0	0	0	0	0	0	0	0	0	0	0	0	0	0	0	0	0	0	0	0	0	0	0	0	0	0	0	0	0	0	0	0	0	0	0	0	0	0	0	0	0	0	0	0	0	0	0	0	0
LN_4A04_VL_221_NODE_5807_length_4175_cov_3.878398	0	0	0	0	0	0	0	0	0	0	0	0	0	0	0	0	0	0	0	0	0	0	0	0	0	0	0	0	0	0	0	0	0	0	0	0	0	0	0	0	0	0	0	0	0	0	0	0	2.24492492203508
LN_4A04_VL_221_NODE_5808_length_4175_cov_3.715049	0	0	0	0	0	0	0	0	0	0	0	0	0	0	0	0	0	0	0	0	0	0	0	0	0	0	0	0	0	0	0	0	0	0	0	0	0	0	0	0	0	0	0	0	0	0	0	0	0
LN_4A04_VL_221_NODE_5840_length_4166_cov_3.289467	0	0	0	0	0	0	0	0	0	0	0	0	7.57725470879824	0	0	0	0	0	0	0	0	2.54193718504581	0	0	0	0	0	0	0	0	0	0	0	0	0	0	0	0	0	0	0	2.10774931289915	0	0	6.40629788075645	0	0	0	1.08800581487194
LN_4A04_VL_221_NODE_5849_length_4162_cov_8.680789	0	0	0	0	0	0	0	0	0	0	0	0	0	0	0	0	0	0	0	0	0	1.96408294665873	0	0	0	0	0	0	0	0	0	0	0	0	0	0	0	0	0	0	0	0	0	0	0	0	0	0	1.12596847062668
LN_4A04_VL_221_NODE_5857_length_4157_cov_7.748903	0	0	0	0	0	0	0	0	0	0	0	0	0	0	0	0	0	0	0	0	0	0	0	0	0	0	0	0	0	0	0	0	0	0	0	0	0	0	0	0	0	0	0	0	0	0	0	0	3.43741042800873
LN_4A04_VL_221_NODE_5864_length_4155_cov_9.857317	0	0	0	0	0	0	0	0	0	0	0	0	0	0	0	0	0	0	0	0	0	2.21331585487193	0	0	0	0	0	0	0	0	0	0	0	0	0	0	0	0	0	0	0	0	0	0	0	0	0	0	4.32656566763759
LN_4A04_VL_221_NODE_5872_length_4153_cov_4.935822	0	0	0	0	0	0	0	0	0	0	0	0	0	0	0	0	0	0	0	0	0	0	0	0	0	0	0	0	0	0	0	0	0	0	0	0	0	0	0	0	0	0	0	0	0	0	0	0	1.05441456170593
LN_4A04_VL_221_NODE_5880_length_4148_cov_6.354752	0	0	0	0	0	0	0	0	0	0	0	0	0	0	0	0	0	0	0	0	0	0	0	0	0	0	0	0	0	0	0	0	0	0	0	0	0	0	0	0	0	0	0	0	0	0	0	0	0
LN_4A04_VL_221_NODE_5885_length_4145_cov_7.238142	0	0	0	0	0	0	0	0	0	0	0	0	0	0	0	0	0	0	0	0	0	0	0	0	0	0	0	0	0	0	0	0	0	0	0	0	0	0	0	0	0	0	0	0	0	0	0	0	0
LN_4A04_VL_221_NODE_5897_length_4138_cov_5.952241	0	0	0	0	0	0	0	0	0	0	0	0	0	0	0	0	0	0	0	0	0	0	0	0	0	0	0	0	0	0	0	0	0	0	0	0	0	0	0	0	0	0	0	0	0	0	0	0	0
LN_4A04_VL_221_NODE_5903_length_4135_cov_6.025245	0	0	0	0	0	0	0	0	0	0	0	0	0	0	0	0	0	0	0	0	0	0	0	0	0	0	0	0	0	0	0	0	0	0	0	0	0	0	0	0	0	0	0	0	0	0	0	0	0
LN_4A04_VL_221_NODE_5909_length_4131_cov_15.389107	0	0	0	0	0	0	0	0	0	0	0	0	0	0	0	0	0	0	0	0	0	0	0	0	0	0	0	0	0	0	0	0	0	0	0	0	0	0	0	0	0	0	0	0	0	0	0	0	0
LN_4A04_VL_221_NODE_5912_length_4128_cov_41.833783	0	0	0	0	0	0	0	0	0	0	0	0	0	0	0	0	0	0	0	0	0	5.33320019073317	0	0	0	0	0	0	0	0	0	0	0	0	0	0	0	0	0	0	0	0	0	0	0	0	0	0	12.2457298806405
LN_4A04_VL_221_NODE_5922_length_4121_cov_10.544515	0	0	0	0	2.06658023424621	0	0	0	0	0	0	0	0	0	0	0	0	0	0	0	0	10.3914831910312	0	0	0	0	0	0	0	0	0	0	0	0	0	0	0	0	0	0	0	0	0	0	0	0	0	0	6.26376034909323
LN_4A04_VL_221_NODE_5924_length_4120_cov_23.017712	0	0	0	0	0	0	0	0	0	0	0	0	0	0	0	0	0	0	0	0	0	0	0	0	0	0	0	0	0	0	0	0	0	0	0	0	0	0	0	0	0	0	0	0	0	0	0	0	0
LN_4A04_VL_221_NODE_5927_length_4119_cov_7.450787	0	0	0	0	0	0	0	0	0	0	0	0	0	0	0	0	0	0	0	0	0	0	0	0	0	0	0	0	0	0	0	0	0	0	0	0	0	0	0	0	0	0	0	0	0	0	0	0	2.96554011273216
LN_4A04_VL_221_NODE_593_length_20675_cov_31.608584	0	0	0	0	0	0	0	0	0	0	0	0	0	0	0	0	0	0	0	0	0	9.1252260953782	0	0	0	0	0	0	0	0	0	0	0	0	0	0	0	0	0	0	0	0	0	0	0	0	0	0	12.9087076824987
LN_4A04_VL_221_NODE_5934_length_4115_cov_5.363547	0	0	0	0	0	0	0	0	0	0	0	0	0	0	0	0	0	0	0	0	1.19390398511149	0	0	0	0	0	0	0	0	0	0	0	0	0	0	0	0	0	2.31435487801303	0	0	0	0	0	0	0	0	0	0
LN_4A04_VL_221_NODE_5940_length_4113_cov_5.940858	0	0	0	0	0	0	0	0	0	0	0	0	0	0	0	0	0	0	0	0	0	0	0	0	0	0	0	0	0	0	0	0	0	0	0	0	0	0	0	0	0	0	0	0	0	0	0	0	0
LN_4A04_VL_221_NODE_5941_length_4112_cov_6.627804	0	0	0	0	0	0	0	0	0	0	0	0	0	0	0	0	0	0	0	0	0	0	0	0	0	0	0	0	0	0	0	0	0	0	0	0	0	0	0	0	0	0	0	0	0	0	0	0	0
LN_4A04_VL_221_NODE_5951_length_4108_cov_72.822601	0	0	0	0	0	0	0	0	0	0	0	0	0	0	0	0	0	0	0	0	0	0	0	0	0	0	0	0	0	0	12.4859270864203	0	0	0	0	0	0	0	0	0	0	0	0	0	0	0	0	0	0
LN_4A04_VL_221_NODE_5958_length_4103_cov_4.916996	0	0	0	0	0	0	0	0	0	0	0	0	0	0	0	0	0	0	0	0	0	0	0	0	0	0	0	0	0	0	0	0	0	0	0	0	0	0	0	0	0	0	0	0	0	0	0	0	0
LN_4A04_VL_221_NODE_5976_length_4092_cov_3.966807	0	0	0	0	0	0	0	0	0	0	0	0	0	0	0	0	0	0	0	0	0	0	0	0	0	0	0	0	0	0	0	0	0	0	0	0	0	0	0	0	0	0	0	0	0	0	0	0	0
LN_4A04_VL_221_NODE_5979_length_4090_cov_3.932838	0	0	0	0	0	0	0	0	0	0	0	0	0	0	0	0	0	0	0	0	0	0	0	0	0	0	0	0	0	0	0	0	0	0	0	0	0	0	0	0	0	0	0	0	0	0	0	0	0
LN_4A04_VL_221_NODE_5991_length_4083_cov_9.016634	0	0	0	0	0	0	0	0	1.00083186572328	0	0	0	0	0	0	0	0	0	0	0	0	1.25130315086849	0	0	0	0	0	0	0	0	0	0	0	0	1.75017885007458	0	0	0	0	0	0	0	0	0	0	0	0	0	1.52406717478954
LN_4A04_VL_221_NODE_5992_length_4083_cov_3.792453	0	0	0	0	0	0	0	0	0	0	0	0	0	0	0	0	0	0	0	0	0	0	0	0	0	0	0	0	0	0	0	0	0	0	0	0	0	0	0	0	0	0	0	0	0	0	0	0	0
LN_4A04_VL_221_NODE_6_length_133630_cov_31.608018	0	0	0	0	0	0	0	0	0	0	1.67407620618095	0	0	0	0	0	0	0	0	0	0	10.7406818542316	0	0	0	0	0	0	0	0	0	0	0	0	0	0	2.4893712474445	0	0	0	0	0	0	0	0	0	0	0	13.8373379845518
LN_4A04_VL_221_NODE_6004_length_4077_cov_3.760816	0	0	0	0	0	0	0	0	0	0	0	0	0	0	0	0	0	0	0	0	0	0	0	0	0	0	0	0	0	0	0	0	0	0	0	0	0	0	0	0	0	0	0	0	0	0	0	0	1.43209342646218
LN_4A04_VL_221_NODE_6014_length_4074_cov_5.853944	0	0	0	0	0	0	0	0	0	0	0	0	0	0	0	0	0	0	0	0	0	0	0	0	0	0	0	0	0	0	0	0	0	0	0	0	0	0	0	0	0	0	0	0	0	0	0	0	0
LN_4A04_VL_221_NODE_602_length_20442_cov_27.144945	0	0	0	0	0	0	0	0	0	0	0	0	0	0	0	0	0	0	0	0	0	0	0	0	0	0	0	0	0	0	0	0	0	0	0	0	0	0	0	0	0	0	0	0	0	0	0	0	0
LN_4A04_VL_221_NODE_6025_length_4067_cov_7.677717	0	0	0	0	0	0	0	0	0	0	0	0	0	0	0	0	0	0	0	0	0	0	0	0	0	0	0	0	0	0	0	0	0	0	0	0	0	0	0	0	0	0	0	0	0	0	0	0	0
LN_4A04_VL_221_NODE_6030_length_4066_cov_6.410122	0	0	0	0	0	0	0	0	5.15338174570285	0	0	0	0	0	0	0	0	0	0	0	0	4.70629422523446	0	0	0	0	0	0	0	0	0	0	0	0	6.96867747141752	0	0	0	0	0	0	0	0	0	0	0	0	0	3.34429332864473
LN_4A04_VL_221_NODE_6037_length_4061_cov_13.553420	0	0	0	0	0	0	0	0	0	0	0	0	0	0	0	0	0	0	0	0	0	0	0	0	0	0	0	0	0	0	0	0	0	0	0	0	0	0	0	0	0	0	0	0	0	0	0	0	0
LN_4A04_VL_221_NODE_6038_length_4061_cov_7.549176	0	0	0	0	0	0	0	0	0	0	0	0	0	0	0	0	0	0	0	0	0	0	0	0	0	0	0	0	0	0	0	0	0	0	0	0	0	0	0	0	0	0	0	0	0	0	0	0	0
LN_4A04_VL_221_NODE_6046_length_4058_cov_4.834374	0	0	0	0	0	0	0	0	0	0	0	0	0	0	2.32187332424165	0	0	0	0	0	0	0	0	0.979554641404004	0	0	0	0	0	0	1.95805008172892	0	0	0	0	0	0	0	0	0	0	0	0	0	0	0	0	0	0
LN_4A04_VL_221_NODE_6052_length_4057_cov_4.167666	0	0	0	0	0	0	0	0	0	0	0	0	0	0	0	0	0	0	0	0	0	0	0	0	0	0	0	0	0	0	0	0	0	0	0	0	0	0	0	0	0	0	0	0	0	0	0	0	1.47702574554549
LN_4A04_VL_221_NODE_6065_length_4053_cov_7.141071	0	0	0	0	0	0	0	0	0	0	0	0	0	0	0	0	0	0	0	0	0	0	0	0	0	0	0	0	0	0	0	0	0	0	0	0	0	0	0	0	0	0	0	0	0	0	0	0	0
LN_4A04_VL_221_NODE_6069_length_4052_cov_4.656492	2.99949258081069	0	0	0	0	0	0	0	0	0	0	0	0	0	0	0	0	0	0	0	0	0	0	0	0	0	0	0	0	0	0	0	0	0	0	0	0	0	0	0	0	2.57071530917214	0	0	0	0	0	0	0
LN_4A04_VL_221_NODE_6073_length_4050_cov_4.876846	0	0	0	0	0	0	0	0	0	0	0	0	0	0	0	0	0	0	0	0	0	0	0	0	0	0	0	0	0	0	0	0	0	0	0	0	0	0	0	0	0	0	0	0	0	0	0	0	0
LN_4A04_VL_221_NODE_6083_length_4047_cov_3.484469	0	0	0	0	0	0	0	0	0	0	0	0	0	0	0	0	0	0	0	0	0	0	0	0	0	0	0	0	0	0	0	0	0	0	0	0	0	0	0	0	0	0	0	0	0	0	0	0	0
LN_4A04_VL_221_NODE_6088_length_4043_cov_5.159980	0	0	0	0	0	0	0	0	0	0	0	0	0	0	0	0	0	0	0	0	0	0	0	0	0	0	0	0	0	0	0	0	0	0	0	0	0	0	0	0	0	0	0	0	0	0	0	0	0
LN_4A04_VL_221_NODE_6095_length_4039_cov_6.902610	0	0	0	0	0	0	0	0	0	0	0	0	1.13190138469564	0	0	0	0	0	0	0	0	0	0	0	0	0	0	0	0	0	0	0	0	0	0	0	0	0	2.10361936655635	0	0	0	0	0	0	0	0	0	0
LN_4A04_VL_221_NODE_610_length_20315_cov_10.531787	0	0	0	0	0	0	0	0	0	0	0	0	0	0	0	0	0	0	0	0	0	0	0	0	0	0	0	0	0	0	0	0	0	0	0	0	0	0	0	0	0	0	0	0	0	0	0	0	1.59207579489355
LN_4A04_VL_221_NODE_613_length_20279_cov_16.942000	0	0	0	0	9.64409083366732	0	0	0	0	0	0	0	0	0	0	0	0	4.63434789813294	0	0	0	0	0	0	0	0	0	0	0	26.1359362288406	20.0944385566412	0	0	0	0	0	0	0	0	0	0	0	0	0	0	9.00076514145817	0	0	1.93585504822185
LN_4A04_VL_221_NODE_6133_length_4023_cov_6.117440	0	0	0	0	0	0	0	0	0	0	0	0	0	0	0	0	0	0	0	0	0	0	0	0	0	0	0	0	0	0	0	0	0	0	0	0	0	0	0	0	0	0	0	0	0	0	0	0	0
LN_4A04_VL_221_NODE_6138_length_4020_cov_6.774779	0	0	0	0	0	0	0	0	0	0	0	0	0	0	0	0	0	0	0	0	0	0	0	0	0	0	0	0	0	0	0	0	0	0	0	0	0	0	0	0	0	0	0	0	0	0	0	0	0
LN_4A04_VL_221_NODE_6150_length_4014_cov_5.871685	0	0	0	0	0	0	0	0	0	0	0	0	0	0	0	0	0	0	0	2.14824894279205	0	1.11081848403229	0	1.81202395442706	0	0	0	0	0	0	0	0	0	0	0	0	0	0	0	0	0	0	0	0	0	0	1.63270362729064	0	1.09092767183975
LN_4A04_VL_221_NODE_6165_length_4007_cov_5.031377	0	0	0	0	0	0	0	0	0	0	0	0	0	0	0	0	0	0	0	0	0	1.5764086122909	0	0	0	0	0	0	0	0	0	0	0	0	0	0	0	0	0	0	0	0	0	0	0	0	0	0	1.49545631387024
LN_4A04_VL_221_NODE_6175_length_4000_cov_5.298859	0	0	0	0	0	0	0	0	0	0	0	0	1.45134910882085	0	0	0	0	0	0	0	4.40115293011567	0	0	0	0	0	0	0	0	0	3.40763594690936	0	0	0	0	10.7944007116677	0	0	2.17081382363039	2.86071307585834	0	0	0	4.5635869309427	0	0	0	3.30742299618354	0.806654887456662
LN_4A04_VL_221_NODE_6191_length_3995_cov_4.200254	0	0	0	0	0	0	0	0	0	0	0	0	0	0	0	0	0	0	0	0	0	0	0	2.1593659039298	0	0	0	0	0	0	0	0	0	0	0	0	0	0	0	0	0	0	0	0	0	0	0	0	0
LN_4A04_VL_221_NODE_6197_length_3993_cov_4.568563	0	0	0	0	0	0	0	0	0	0	0	0	0	0	0	0	0	0	0	0	0	0	0	0	0	0	0	0	0	0	0	0	0	0	0	0	0	0	0	0	0	0	0	0	0	0	0	0	0
LN_4A04_VL_221_NODE_6209_length_3990_cov_6.400254	0	0	0	0	0	0	0	0	0	0	0	0	0	0	0	0	0	0	0	0	0	0	0	0	0	0	0	0	0	0	0	0	0	0	0	0	0	0	0	0	0	0	0	0	0	0	0	0	0
LN_4A04_VL_221_NODE_6211_length_3988_cov_7.945334	0	0	0	0	0	0	4.41579669487666	0	0	0	0	0	0	0	0	0	0	0	0	3.28443733340552	0	0	1.38888892108344	0	0	0	0	0	0	0	0	0	4.4531083786802	17.8006777127649	0	0	0	0	0	0	0	0	0	0	0	0	0	0	1.48331724540677
LN_4A04_VL_221_NODE_6215_length_3986_cov_4.419995	0	0	0	0	0	0	0	0	0	0	0	0	0	0	0	0	0	0	0	0	0	6.43207376334855	0	0	0	0	0	0	0	0	0	0	0	0	0	0	0	0	0	0	0	0	0	0	0	0	0	0	4.27872279204308
LN_4A04_VL_221_NODE_6219_length_3984_cov_6.169000	0	0	0	0	0	0	0	0	0	0	0	0	0	0	0	0	0	0	0	0	0	4.33683443907111	0	1.69829647732096	0	0	0	0	0	0	0	0	0	0	0	0	0	0	0	0	0	0	0	0	0	0	0	0	6.65270453654017
LN_4A04_VL_221_NODE_6224_length_3980_cov_9.941146	0	0	0	0	2.08247736190062	0	0	4.97957515025875	0	0	0	0	4.19359667121602	0	0	9.0736901478982	0	0	0	17.2231052382121	3.47689538478227	1.47040410321951	4.55895387837179	2.46500479652958	0	0	0	0	0	2.59111778168694	6.08665831570653	0	0	8.59215114251624	0	0	0	0	5.16106382664597	2.87508851845059	2.20856459207365	19.9860490715464	0	6.99029783573593	0	0	12.5193933272664	6.31788345638574	2.27770463555602
LN_4A04_VL_221_NODE_6234_length_3976_cov_4.733231	0	0	0	0	0	0	0	0	0	0	0	0	1.00382546510496	0	0	3.75969130938512	0	0	0	0	0	0	0	0	0	0	0	0	0	0	0	0	0	0	0	0	0	0	0	0.837621324652957	0	3.72408960048653	0	0	0	0	0	0	0
LN_4A04_VL_221_NODE_627_length_20115_cov_32.485394	0	0	0	0	0	0	0	0	0	0	2.30486195272785	0	0	0	0	0	0	0	0	0	0	10.4968412074535	0	0	0	0	0	0	0	0	0	0	0	0	0	0	3.27211599822979	0	0	0	0	0	0	0	0	0	0	0	14.9600141764272
LN_4A04_VL_221_NODE_6270_length_3960_cov_8.052753	0	0	0	0	0	0	0	0	0	0	0	0	0	0	0	0	0	0	0	0	0	0	0	0	0	0	0	0	0	0	0	0	0	0	0	0	0	0	0	0	0	0	0	0	0	0	0	0	0
LN_4A04_VL_221_NODE_6280_length_3957_cov_9.457458	0	0	0	0	0	0	0	0	0	0	0	0	0	0	0	0	0	0	0	0	0	0	0	0	0	0	0	0	0	0	0	0	0	0	0	0	0	0	0	0	0	0	0	0	0	0	0	0	1.37844921018624
LN_4A04_VL_221_NODE_6281_length_3957_cov_4.175295	0	0	0	0	0	0	0	0	0	0	0	0	0	0	0	0	0	0	0	0	0	0	0	0	0	0	0	0	0	0	0	0	0	0	0	0	0	0	0	0	0	0	0	0	0	0	0	0	2.15504031451652
LN_4A04_VL_221_NODE_6282_length_3956_cov_26.065881	0	0	0	0	0	0	0	0	0	0	2.46726082588051	0	0	0	0	0	0	0	0	0	0	13.4548099473422	0	0	0	0	0	0	0	0	0	0	0	0	0	0	3.79929424076824	0	0	0	0	0	0	2.44615864828144	0	0	0	0	17.497136443701
LN_4A04_VL_221_NODE_6284_length_3956_cov_8.477314	0	0	0	0	1.4031478667327	0	0	0	0	0	0	0	0	0	0	0	0	0	0	0	0	11.3414890132047	0	0	0	0	0	0	0	0	0	0	0	0	0	0	0	0	0	0	0	0	0	0	0	0	0	0	5.08795754522715
LN_4A04_VL_221_NODE_629_length_20086_cov_23.134641	0	0	0	0	0	0	0	0	0	0	0	0	0	0	0	0	0	0	0	0	0	0	0	0	0	0	0	0	0	0	0	0	0	0	0	0	0	0	0	0	0	0	0	0	0	0	0	0	0
LN_4A04_VL_221_NODE_6323_length_3942_cov_6.695909	0	0	0	0	0	0	0	0	0	0	0	0	0	0	0	0	0	0	0	0	0	0	0	0	0	0	0	0	0	0	0	0	0	0	0	0	0	0	0	0	0	0	0	0	0	0	0	0	1.63704695577202
LN_4A04_VL_221_NODE_6334_length_3939_cov_7.672503	0	0	0	0	0	0	0	0	0	0	0	0	0	0	0	0	0	0	0	0	0	0	0	0	0	0	0	0	0	0	0	0	0	0	0	0	0	0	0	0	0	0	0	0	0	0	0	0	0
LN_4A04_VL_221_NODE_6338_length_3938_cov_6.000515	0	0	0	10.6607741614956	0	0	0	0	0	32.277688816575	0	0	0	0	0	57.0898960859889	1.50932445085491	0	0	0	15.3658545376852	16.512071358314	0	0	0	0	0	0	9.00853921831763	0	0	0	1.62347349850269	0	0	16.9174382466441	0	0	0	0	0	45.2951903946924	0	0	5.48190377661071	0	0	28.0773702399351	18.9622131274729
LN_4A04_VL_221_NODE_6360_length_3929_cov_15.665204	0	0	0	0	0	0	0	0	0	0	0	0	0	0	0	0	0	0	0	0	0	0	0	0	0	0	0	0	0	0	0	0	0	0	0	0	0	0	0	0	0	0	0	0	0	0	0	0	0
LN_4A04_VL_221_NODE_6368_length_3926_cov_5.951692	0	0	0	0	0	0	0	0	0	0	0	0	2.21805773125958	0	0	0	0	0	0	0	0	0	0	0	0	0	0	0	0	0	0	0	0	0	0	0	0	0	0	0	0	0	0	0	0	0	0	0	0
LN_4A04_VL_221_NODE_6375_length_3925_cov_5.189406	0	0	0	0	0	0	0	0	0	0	0	0	0	0	0	0	0	0	0	0	0	0	0	0	0	0	0	0	0	0	0	0	0	0	0	0	0	0	0	0	0	0	0	0	0	0	0	0	0
LN_4A04_VL_221_NODE_6387_length_3920_cov_4.219922	0	0	0	0	0	0	0	0	0	0	0	0	0	0	0	0	0	0	0	0	0	0	0	0	0	0	0	0	0	0	0	0	0	0	0	0	0	0	0	0	0	0	0	0	0	0	0	0	0
LN_4A04_VL_221_NODE_639_length_19930_cov_77.167698	0	0	0	2.83270476994034	2.05263552083489	0	34.6868997942342	0	6.22092367973959	6.81824304448518	0	62.3986970241854	53.5316974357354	0	0	0	0	5.07138819689248	0	0	0	4.98252670508667	0	2.5122176330048	0	0	0	0	3.18434202352899	1.72149469045769	6.13584022514765	0	16.9699055087801	0	5.53257084967266	7.29293866559986	0	53.6661839092615	70.6095116774457	0	0	0	0	0	0	3.71861814536264	0	0	2.94114008137736
LN_4A04_VL_221_NODE_6390_length_3919_cov_5.790373	0	0	0	0	1.29997919644456	0	0	0	0	0	0	0	0	0	0	0	0	0	0	0	0	6.37611652222938	0	0	0	0	0	0	0	0	0	0	0	0	0	0	0	0	0	0	0	0	0	0	0	0	0	0	3.66576663032105
LN_4A04_VL_221_NODE_6393_length_3918_cov_3.325395	0	0	0	0	0	0	0	0	0	0	0	0	0	0	0	0	0	0	0	0	0	0	0	0	0	0	0	0	0	0	0	0	0	0	0	0	0	0	0	0	0	0	0	0	0	0	0	0	1.13726593919362
LN_4A04_VL_221_NODE_64_length_62178_cov_18.732193	0	0	0	0	0	0	0	0	0	0	0	0	0	0	0	0	0	0	0	0	0	0	0	0	0	0	0	0	0	0	0	0	0	0	0	0	0	0	0	0	0	0	0	0	0	0	0	0	0
LN_4A04_VL_221_NODE_6404_length_3914_cov_8.123089	0	0	0	0	0	0	0	0	0	0	0	0	0	0	0	0	0	0	0	0	0	0	0	0	0	0	0	0	0	0	0	0	0	0	2.33525991055958	0	0	0	0	0	0	0	0	0	0	0	0	0	2.02169144725981
LN_4A04_VL_221_NODE_6408_length_3912_cov_8.159969	0	0	0	0	0	0	0	0	0	0	0	2.22440257096819	0	0	0	0	0	0	0	0	0	2.3033085341356	0	0	0	0	0	0	0	0	0	0	0	0	0	0	0	0	0	0	0	0	0	0	0	0	0	0	4.35965977737314
LN_4A04_VL_221_NODE_6417_length_3910_cov_18.112062	0	0	0	0	0	0	0	0	0	0	0	0	0	0	0	2.91468186105916	0	0	0	0	0	0	0	0	0	0	0	0	0	0	0	0	0	0	0	0	0	0	0	0	0	1.16690946489521	0	0	0	0	0	0	0
LN_4A04_VL_221_NODE_6430_length_3903_cov_6.387214	0	0	0	0	0	0	0	0	0	0	0	0	0	0	0	0	0	0	0	0	0	0	0	0	0	0	0	0	0	0	0	0	0	0	0	0	0	0	0	0	0	0	0	0	0	0	0	0	0
LN_4A04_VL_221_NODE_6432_length_3901_cov_20.528081	0	0	0	0	0	0	0	0	0	0	0	0	0	0	0	0	0	0	0	0	0	0	0	0	0	0	0	0	0	0	0	0	0	0	0	0	0	0	0	0	0	0	0	0	0	0	0	0	0
LN_4A04_VL_221_NODE_6442_length_3898_cov_4.141556	0	0	0	0	0	0	0	0	0	0	0	0	0	0	0	0	0	0	0	0	0	0	0	0	0	0	0	0	0	0	0	0	0	0	0	0	0	0	0	0	0	0	0	0	0	0	0	0	0
LN_4A04_VL_221_NODE_6447_length_3897_cov_4.625976	0	0	0	0	0	0	0	0	0	0	0	0	0	0	1.08164683458351	0	0	0	0	0	0	0	0	0	0	0	0	0	0	0	1.17695177955853	0	0	0	0	0	0	0	0	0	0	0	0	0	0	0	0	0	0
LN_4A04_VL_221_NODE_6453_length_3892_cov_7.188689	0	0	0	0	0	0	0	0	0	0	0	0	0	0	0	0	0	0	0	0	0	0	0	0	0	0	0	0	0	0	0	0	0	0	0	0	0	0	0	0	0	0	0	0	0	0	0	0	0
LN_4A04_VL_221_NODE_6454_length_3892_cov_6.468595	0	0	0	0	0	0	0	0	0	0	0	0	0	0	0	0	0	0	0	0	0	0	0	0	0	0	0	0	0	0	0	0	0	0	0	0	0	0	0	0	0	0	0	0	0	0	0	0	0
LN_4A04_VL_221_NODE_6481_length_3880_cov_6.591634	0	0	0	0	0	0	0	0	0	0	0	0	0	0	0	0	0	0	0	0	0	0	0	0	0	0	0	0	0	0	0	0	0	0	0	0	0	0	0	0	0	0	0	0	0	0	0	0	0
LN_4A04_VL_221_NODE_6483_length_3878_cov_7.218153	0	0	0	0	0	0	0	0	0	0	0	0	0	0	0	0	0	0	0	0	0	0	0	0	0	0	0	0	0	0	0	0	0	0	0	0	0	0	0	0	0	0	0	0	0	0	0	0	0
LN_4A04_VL_221_NODE_6484_length_3878_cov_5.104107	0	0	0	0	0	0	0	0	0	0	0	0	0	0	0	0	0	0	0	0	0	0	0	0	0	0	0	0	0	0	0	0	0	0	0	0	0	0	0	0	0	0	0	0	0	0	0	0	0
LN_4A04_VL_221_NODE_6491_length_3874_cov_4.269966	0	0	0	0	0	0	0	0	0	0	0	0	0	0	0	0	0	0	0	0	0	0	0	0	0	0	0	0	0	0	0	0	0	0	0	0	0	0	0	0	0	0	0	0	0	0	0	0	0
LN_4A04_VL_221_NODE_6511_length_3863_cov_5.018908	0	0	0	0	0	0	0	0	0	0	0	0	0	0	0	0	0	0	0	0	0	0	0	0	0	0	0	0	0	0	0	0	0	0	0	0	0	0	0	0	0	0	0	0	0	0	0	0	0
LN_4A04_VL_221_NODE_6512_length_3862_cov_5.569477	0	0	0	0	0	0	0	0	0	0	0	0	0	0	0	0	0	0	0	0	0	0	0	0	0	0	0	0	0	0	0	0	0	0	0	0	0	0	0	0	0	0	0	0	0	0	0	0	3.20266915441105
LN_4A04_VL_221_NODE_6517_length_3860_cov_5.283574	0	0	0	0	0	0	0	0	0	0	0	0	0	0	0	0	0	0	0	0	0	0	0	0	0	0	0	0	0	0	0	0	0	0	0	0	0	0	0	0	0	0	0	0	0	0	0	0	0
LN_4A04_VL_221_NODE_6521_length_3857_cov_6.694371	0	0	0	0	0	0	0	0	0	0	0	0	9.68945801196186	0	0	0	0	0	0	0	0	3.17909510914972	0	0	0	0	0	0	0	0	0	0	0	0	0	0	0	0	4.45418042936029	0	0	0	0	0	5.66787647572698	0	0	0	1.39426996362745
LN_4A04_VL_221_NODE_6522_length_3857_cov_5.128617	0	0	0	0	0	0	0	0	0	0	0	0	0	0	0	0	0	0	0	0	0	0	0	0	0	0	0	0	0	0	0	0	0	0	0	0	0	0	0	0	0	0	8.48954363529741	0	0	0	0	0	1.21500668258964
LN_4A04_VL_221_NODE_653_length_19624_cov_9.592161	0	0	0	0	0	0	0	0	0	0	0	0	0	0	0	0	0	0	0	0	0	1.64729332007062	0	0	0	0	0	0	0	0	0	0	0	0	0	0	0	0	0	0	0	0	0	0	0	0	0	0	1.18618810251475
LN_4A04_VL_221_NODE_6534_length_3852_cov_4.890176	0	0	0	0	0	0	0	0	0	0	0	0	6.74432737484248	0	0	0	0	0	0	0	0	0	0	0	0	0	0	0	0	0	0	0	0	0	0	0	0	0	3.15106016226119	0	0	1.94433468853917	7.18040005359208	0	5.43876546856845	0	0	0	0
LN_4A04_VL_221_NODE_6535_length_3852_cov_4.602844	0	0	0	0	0	0	0	0	0	0	0	0	0	3.22875828195872	17.5299828591304	0	0	0	0	0	0	44.1069122494937	0	0	0	0	0	0	0	0	0	0	0	0	0	0	0	0	0	0	5.14040179909539	0	0	0	0	0	0	2.22901290548979	43.9166805661764
LN_4A04_VL_221_NODE_6536_length_3851_cov_18.719442	0	0	0	0	0	0	0	0	0	0	0	0	0	0	0	0	0	0	0	0	0	7.52593224276462	0	14.275216040218	0	0	0	0	0	0	0	0	0	0	0	0	0	0	0	0	0	0	5.95838095304672	0	0	0	0	0	3.69059747448362
LN_4A04_VL_221_NODE_655_length_19583_cov_15.220350	0	0	0	0	0	0	0	0	0	0	0	0	0	0	0	0	0	0	0	0	0	0	0	0	0	0	0	0	0	0	0	0	0	0	0	0	0	0	0	0	0	0	0	0	0	0	0	0	0
LN_4A04_VL_221_NODE_6557_length_3845_cov_5.394459	0	0	0	0	0	0	0	0	0	0	0	0	0	0	0	0	0	0	0	0	0	0	0	0	0	0	0	0	0	0	0	0	0	0	0	0	0	0	0	0	0	0	0	0	0	0	0	0	0
LN_4A04_VL_221_NODE_6558_length_3844_cov_9.456057	0	0	0	0	1.48359290429344	0	0	0	0	0	0	0	0	0	0	0	0	0	0	0	0	10.077014989137	0	0	0	0	0	0	0	0	0	0	0	0	0	0	0	0	0	0	0	0	0	0	0	0	0	0	6.65517262581311
LN_4A04_VL_221_NODE_6562_length_3843_cov_4.210401	0	0	0	0	0	0	0	0	0	0	0	0	0	0	0	0	0	0	0	0	0	0	0	0	0	0	0	0	0	0	0	0	0	0	0	0	0	0	0	0	0	0	0	0	0	0	0	0	0
LN_4A04_VL_221_NODE_6566_length_3841_cov_4.716323	0	0	0	0	0	0	0	0	0	0	0	0	0	0	0	0	0	0	0	0	0	0	0	0	0	0	0	0	0	0	0	0	0	0	0	0	0	0	0	0	0	0	0	0	0	0	0	0	0
LN_4A04_VL_221_NODE_6567_length_3840_cov_13.686658	0	0	0	0	0	0	0	0	0	0	0	0	0	0	0	0	0	0	0	0	0	0	0	0	0	0	0	0	0	0	0	0	0	0	0	0	0	0	0	0	0	0	0	0	0	0	0	0	0
LN_4A04_VL_221_NODE_6584_length_3836_cov_4.855858	0	0	0	0	0	0	0	0	0	0	0	0	0	0	0	0	0	0	0	0	0	0	0	0	0	0	0	0	0	0	0	0	0	0	0	0	0	0	0	0	0	0	0	0	0	0	0	0	0
LN_4A04_VL_221_NODE_6590_length_3835_cov_4.485714	0	0	0	0	0	0	0	0	0	0	0	0	0	0	0	0	0	0	0	0	0	0	0	0	0	0	0	0	0	0	0	0	0	0	0	0	0	0	0	0	0	0	0	0	0	0	0	0	0
LN_4A04_VL_221_NODE_6598_length_3831_cov_5.094280	0	0	0	0	0	0	0	0	0	0	0	0	0	0	0	0	0	0	0	0	0	0	0	0	0	0	0	0	0	0	0	0	0	0	0	0	0	0	0	0	0	0	0	0	0	0	0	0	0
LN_4A04_VL_221_NODE_6599_length_3831_cov_4.938030	0	0	0	0	0	0	0	0	0	0	0	0	0	0	0	0	0	0	0	0	0	0	0	0	0	0	0	0	0	0	0	0	0	0	0	0	0	0	0	0	0	0	0	0	0	0	0	0	0
LN_4A04_VL_221_NODE_661_length_19436_cov_18.202466	0	0	0	0	0	0	0	0	0	0	0	0	0	0	0	0	0	0	0	0	0	0	0	0	0	0	0	0	0	0	0	0	0	0	0	0	0	0	0	0	0	0	0	0	0	0	0	0	0
LN_4A04_VL_221_NODE_6611_length_3826_cov_6.055158	0	0	0	0	0	0	0	0	0	0	0	0	0	0	0	0	0	0	0	0	0	0	0	0	0	0	0	0	0	0	0	0	0	0	0	0	0	0	0	0	0	0	0	0	0	0	0	0	0
LN_4A04_VL_221_NODE_6612_length_3826_cov_5.756033	0	0	0	0	0	0	0	0	0	0	0	0	0	0	0	0	0	0	0	0	0	0	0	0	0	0	0	0	0	0	0	0	0	0	0	0	0	0	0	0	0	0	0	0	0	0	0	0	0
LN_4A04_VL_221_NODE_6624_length_3822_cov_3.534377	0	0	0	0	0	0	0	0	0	0	0	0	0	0	0	0	0	0	0	0	0	0	0	0	0	0	0	0	0	0	0	0	0	0	0	0	0	0	0	0	0	0	0	0	0	0	0	0	0
LN_4A04_VL_221_NODE_6628_length_3821_cov_6.056028	0	0	0	0	0	0	0	1.79989213782902	0	0	1.52809758202154	0	8.98309511217302	0	0	0	0	0	0	0	0	3.01455961009497	0	0	2.6409116526059	0	0	0	0	0	0	0	0	0	0	0	2.14386561902867	0	3.32323835750628	0	0	2.2304690798432	10.2899267078916	0	4.29095777941879	0	0	0	1.50793525901346
LN_4A04_VL_221_NODE_6631_length_3819_cov_4.841923	0	0	0	0	0	0	0	0	0	0	0	0	0	0	0	0	0	0	0	0	0	0	2.67564683320711	0	0	0	0	0	0	0	0	0	0	0	0	0	0	0	0	0	0	0	11.4320222750605	0	0	0	0	0	0
LN_4A04_VL_221_NODE_6649_length_3812_cov_13.028480	10.3241416547526	0	0	0	0	0	0	0	0	0	0	0	0	0	0	0	0	2.91233321047782	0	0	0	2.70488817568711	0	0	0	9.8004294319892	0	0	0	0	0	0	0	0	0	0	0	0	0	0	2.03890018893815	0	0	0	0	4.70565339459191	0	0	2.39823943455111
LN_4A04_VL_221_NODE_6651_length_3811_cov_16.365815	0	0	0	0	0	0	0	0	0	0	0	0	0	0	0	0	0	0	0	0	0	0	0	0	0	0	0	0	0	0	0	0	0	0	0	0	0	0	0	0	0	0	0	0	0	0	0	0	0
LN_4A04_VL_221_NODE_6655_length_3810_cov_5.908123	0	0	0	0	0	0	0	0	0	0	0	0	0	0	0	0	0	0	0	0	0	0	0	0	0	0	0	0	0	0	0	0	0	0	0	0	0	0	0	0	0	0	0	0	0	0	0	0	0
LN_4A04_VL_221_NODE_666_length_19347_cov_18.550643	0	0	0	0	0	0	0	0	0	0	0	0	0	0	0	0	0	0	0	0	0	0	0	0	0	0	0	0	0	0	0	0	0	0	0	0	0	0	0	0	0	0	0	0	0	0	0	0	0
LN_4A04_VL_221_NODE_6668_length_3804_cov_4.940251	0	0	0	0	0	0	0	0	0	0	0	0	0	0	0	0	0	0	0	0	0	0	0	0	0	0	0	0	0	0	0	0	0	0	0	0	0	0	0	0	0	0	0	0	0	0	0	0	0
LN_4A04_VL_221_NODE_6669_length_3804_cov_4.676981	0	0	0	0	0	0	0	0	0	0	0	0	0	0	0	0	0	0	0	0	0	0	0	0	0	0	0	0	0	0	0	0	0	0	0	0	0	0	0	0	0	0	0	0	0	0	0	0	1.13095672969739
LN_4A04_VL_221_NODE_667_length_19321_cov_16.409166	0	0	0	0	0	0	0	0	0	0	0	0	0	0	0	0	0	0	0	0	0	0	0	0	0	0	0	0	0	0	0	0	0	0	0	0	0	0	0	0	0	0	0	0	0	0	0	0	0
LN_4A04_VL_221_NODE_6683_length_3799_cov_5.939370	0	0	0	0	0	0	0	0	0	0	0	0	0	0	0	0	0	0	0	0	0	0	0	0	0	0	0	0	0	0	0	0	0	0	0	0	0	0	0	0	0	0	0	0	0	0	0	0	0
LN_4A04_VL_221_NODE_670_length_19292_cov_20.558351	0	0	0	0	0	0	0	0	0	0	0	0	0	0	0	0	0	0	0	0	0	6.37032837171295	0	0	0	0	0	0	0	0	0	0	0	0	0	0	0	0	0	0	0	0	0	0	0	0	0	0	6.21618770830174
LN_4A04_VL_221_NODE_6713_length_3790_cov_12.249799	0	0	0	0	0	0	0	0	0	0	0	0	0	0	0	0	0	0	0	0	0	0	0	0	0	0	0	0	0	0	14.8630521612373	0	0	0	0	0	0	0	0	0	0	0	0	0	0	0	0	0	1.03378311999723
LN_4A04_VL_221_NODE_6726_length_3786_cov_10.884481	0	0	0	0	0	0	0	0	0	0	0	1.27194770432911	2.43424903354791	0	0	2.03282467872253	0	0	0	0	1.73020422565021	0	0	0	0	0	0	0	0	0	0.81901405503263	0	0	0	0	0	0	0	0	0	0	2.02370613027581	0	0	0	0	0	0	0
LN_4A04_VL_221_NODE_673_length_19210_cov_23.089063	0	0	0	0	0	0	0	0	0	0	0	0	0	0	0	0	0	0	0	0	0	0	0	0	0	0	0	0	0	0	0	0	0	0	0	0	0	0	0	0	0	0	0	0	0	0	0	0	0
LN_4A04_VL_221_NODE_6739_length_3783_cov_6.197157	0	0	0	0	0	0	0	0	0	0	0	0	0	0	0	0	0	0	0	0	0	2.01352367159145	0	0	0	0	0	0	0	0	0	0	0	0	0	0	0	0	0	0	0	0	0	0	0	0	0	0	3.7772442900429
LN_4A04_VL_221_NODE_6746_length_3781_cov_4.342727	0	0	0	0	0	0	0	0	0	0	0	0	0	0	7.76010127314614	0	0	0	0	0	0	29.0149915773139	0	0	0	0	0	0	0	0	0	0	0	0	0	0	0	0	0	0	2.8631806900013	0	0	0	0	0	0	0	27.6128510233776
LN_4A04_VL_221_NODE_6761_length_3777_cov_6.030091	0	0	0	0	0	0	0	0	0	0	0	0	1.07592732451638	0	0	0	0	4.38856906687299	0.858062174146365	0	0	0	30.6443422938488	0	0	1.12329610134956	0	0	0	0	0	0	0	0	0	0	1.67849394434843	0	0	0	1.29836995402092	0	0	0	0	3.5411140674063	2.67928015462859	0	0
LN_4A04_VL_221_NODE_6779_length_3770_cov_5.071871	0	0	0	0	0	0	0	1.90270278169058	0	0	0	0	10.0478015226059	0	0	0	0	0	0	0	0	2.31614493325115	0	0	0	0	0	0	0	0	0	0	0	0	0	0	3.32543202245255	0	3.41772690637453	0	0	2.07796434965399	9.40924419578796	0	6.78928036946616	0	0	0	0
LN_4A04_VL_221_NODE_6782_length_3768_cov_3.984379	0	0	0	0	0	0	0	0	0	0	0	0	0	0	0	0	0	0	0	0	0	0	0	0	0	0	0	0	0	0	0	0	0	0	0	0	0	0	0	0	0	0	0	0	0	0	0	0	0
LN_4A04_VL_221_NODE_6788_length_3764_cov_14.911566	0	0	0	0	0	0	0	2.75054649083638	0	0	0	0	0	0	0	0	0	0	0	0	0	2.19644139737536	0	0	0	0	0	0	0	0	0	0	0	0	0	0	0	0	0	0	0	0	0	0	0	0	0	0	5.59241534242006
LN_4A04_VL_221_NODE_679_length_19062_cov_15.014258	0	0	0	0	0	0	0	0	0	0	0	0	0	0	0	0	0	0	0	0	0	0	0	1.38429605214679	0	0	0	0	0	0	0	0	0	0	0	0	0	0	0	0	0	0	0	0	0	0	0	0	0
LN_4A04_VL_221_NODE_6791_length_3764_cov_4.124831	0	0	0	0	0	0	0	0	0	0	0	0	1.5809063087581	0	0	0	0	0	0	0	0	0	0	0	0	0	0	0	0	0	3.27804174171718	0	0	0	0	18.3316122916659	0	0	3.89448162341562	0	0	0	0	6.45655552116012	1.69397579003003	0	0	0	1.24502677331249
LN_4A04_VL_221_NODE_6799_length_3762_cov_4.691934	0	0	0	0	0	0	0	0	0	0	0	0	0	0	0	0	0	0	0	0	0	0	0	0	0	0	0	0	0	0	0	0	0	0	0	0	0	0	0	0	0	0	0	0	0	0	0	0	0
LN_4A04_VL_221_NODE_6808_length_3759_cov_4.840173	0	0	0	0	0	0	0	0	0	0	0	0	0	0	0	0	0	0	7.71943812508315	0	0	0	0	0	0	0	0	0	0	0	0	0	0	0	0	0	0	0	0	0	0	0	0	0	0	0	0	0	0
LN_4A04_VL_221_NODE_681_length_19031_cov_15.906830	0	0	0	0	0	0	0	0	0	0	0	0	0	0	0	0	0	0	0	0	0	0	0	0	0	0	0	0	0	0	0	0	0	0	0	0	0	0	0	0	0	0	0	0	0	0	0	0	0
LN_4A04_VL_221_NODE_6840_length_3744_cov_4.068853	0	1.73462961526266	0	0	4.28532217658811	0	0	1.04684069854611	0	0	0	3.5427362580064	2.03514498432411	7.83311170564937	1.94264097779837	2.88578658703143	0	0	0	1.57431924106024	2.73377119988302	0	0	1.33278170664115	0	0	1.31482945441814	0	0	7.94551957833613	0	1.67296764394991	0	0	1.13187298899194	2.3177106073065	0	1.88748576833604	2.76813177124084	3.62652585678559	0	14.2788690372858	2.05393126748577	0	0	1.70210818005292	4.37611669333911	1.61467840278955	0
LN_4A04_VL_221_NODE_6853_length_3738_cov_8.080369	0	0	0	0	0	0	0	0	0	0	0	0	0	0	0	0	0	0	0	0	0	12.6241935338197	0	0	0	0	0	0	0	0	0	0	0	0	0	0	0	0	0	0	0	0	0	0	0	0	0	0	7.87150811220418
LN_4A04_VL_221_NODE_6859_length_3737_cov_5.319663	0	0	0	0	0	0	0	0	0	0	0	0	0	0	0	0	0	0	0	0	0	0	0	0	0	0	0	0	0	0	0	0	0	0	0	0	0	0	0	0	0	0	0	0	0	0	0	0	0
LN_4A04_VL_221_NODE_6860_length_3737_cov_3.988050	0	0	0	0	0	0	0	0	0	0	0	0	0	0	0	0	0	0	0	0	0	0	0	0	0	0	0	0	0	0	0	0	0	0	0	0	0	0	0	0	0	0	0	0	0	0	0	0	0
LN_4A04_VL_221_NODE_687_length_18939_cov_9.358293	23.8972343767382	0	0	0	0	0	0	0	0	0	0	0	0	0	0	0	0	0	0	0	0	7.41116784116373	0	0	0	9.62035683779593	0	0	0	0	0	0	0	0	0	0	0	0	0	0	0	0	0	8.16369005234362	0	0	0	0	9.11880089712876
LN_4A04_VL_221_NODE_6870_length_3731_cov_5.153428	0	0	0	0	0	0	0	0	0	0	0	0	0	0	0	0	0	0	0	0	0	0	0	0	0	0	0	0	0	0	0	0	0	0	0	0	0	0	0	0	0	0	0	0	0	0	0	0	1.29722040330742
LN_4A04_VL_221_NODE_6889_length_3724_cov_7.547561	0	0	0	0	0	0	0	0	0	0	0	0	0	0	0	0	0	0	0	0	0	0	0	0	0	0	0	0	0	0	0	0	0	0	0	0	0	0	0	0	0	0	0	0	0	0	0	0	0
LN_4A04_VL_221_NODE_6894_length_3723_cov_7.080153	0	0	0	0	0	0	0	0	0	0	0	0	0	0	0	0	0	0	0	0	0	1.29744673054376	0	0	0	0	0	0	0	0	0	0	0	0	0	0	0	0	0	0	0	0	0	0	0	0	0	0	0
LN_4A04_VL_221_NODE_69_length_60862_cov_51.908053	0	0	0	0	0	0	0	0	0	0	0	0	0	0	0	0	0	0	0	0	0	0	0	0	0	0	0	0	0	0	0	0	0	0	0	0	0	0	0	0	0	0	0	7.85600130167631	0	0	0	0	2.53716264239926
LN_4A04_VL_221_NODE_6903_length_3720_cov_6.611460	0	0	0	0	0	0	0	0	0	0	0	0	0	0	0	0	0	0	0	0	0	0	0	0	0	0	0	0	0	0	0	0	0	0	0	0	0	0	0	0	0	0	0	0	0	0	0	0	0
LN_4A04_VL_221_NODE_6904_length_3720_cov_4.982538	0	0	0	0	0	0	0	0	0	0	0	0	0	0	0	0	0	0	0	0	0	0	0	0	0	0	0	0	0	0	0	0	0	0	0	0	0	0	0	0	0	0	0	0	0	0	0	0	0
LN_4A04_VL_221_NODE_6910_length_3718_cov_5.672127	0	0	0	0	0	0	0	0	0	0	0	0	0	0	0	0	0	0	0	0	0	0	0	0	0	0	0	0	0	0	0	0	0	0	0	0	0	0	0	0	0	0	0	0	0	0	0	0	0
LN_4A04_VL_221_NODE_6912_length_3717_cov_5.009558	0	0	0	0	0	0	0	0	0	0	0	0	0	0	0	0	0	0	0	0	0	0	0	0	0	0	0	0	0	0	0	0	0	0	0	0	0	0	0	0	0	0	0	0	0	0	0	0	0
LN_4A04_VL_221_NODE_6919_length_3715_cov_6.743716	0	0	0	0	0	0	0	0	0	0	0	0	0	0	0	0	0	0	0	0	0	0	0	0	0	0	0	0	0	0	0	0	0	0	0	0	0	0	0	0	0	0	0	0	0	0	0	0	0
LN_4A04_VL_221_NODE_692_length_18885_cov_14.768455	0	0	0	0	5.50412627069114	0	0	0	0	0	0	0	0	0	0	0	0	0	0	0	0	0	0	0	0	0	0	0	0	14.0824647176879	11.1959188796588	0	0	0	0	0	0	0	0	0	0	0	0	0	0	0	0	0	1.36684969015691
LN_4A04_VL_221_NODE_6921_length_3714_cov_7.619022	0	0	0	0	0	0	0	0	0	0	0	0	0	0	0	0	0	0	0	0	0	1.62573848203232	0	0	0	0	0	0	0	0	0	0	0	0	0	0	0	0	0	0	0	0	0	0	0	0	0	0	0
LN_4A04_VL_221_NODE_6925_length_3710_cov_6.504241	0	0	0	0	0	0	0	0	0	0	0	0	0	0	0	0	0	0	0	0	0	0	0	0	0	0	0	0	0	0	0	0	0	0	0	0	0	0	0	0	0	0	0	0	0	0	0	0	0
LN_4A04_VL_221_NODE_6937_length_3703_cov_4.703947	0	0	0	0	0	0	0	0	0	0	0	0	0	0	0	0	0	0	0	0	0	0	0	0	0	0	0	0	0	0	0	0	0	0	0	0	0	0	0	0	0	0	0	13.6306700285519	0	0	0	0	0
LN_4A04_VL_221_NODE_694_length_18805_cov_6.946080	0	0	0	0	0	0	0	0	0	0	0	0	0	0	0	0	0	0	0	0	0	0	0	0	0	0	0	0	0	0	0	0	0	0	0	0	0	0	0	0	0	0	0	0	0	0	0	0	0
LN_4A04_VL_221_NODE_6943_length_3701_cov_11.950905	0	0	0	0	0	0	0	0	0	0	0	0	0	0	0	0	0	0	0	0	0	0	0	0	0	0	0	0	0	0	0	0	0	0	0	0	0	0	0	0	0	0	0	0	0	0	0	0	0
LN_4A04_VL_221_NODE_6946_length_3701_cov_4.606967	0	0	0	0	0	0	0	0	0	0	0	0	0	0	0	3.91908047147893	0	0	0	0	0	0	0	0	0	0	0	0	0	0	0	0	0	0	0	0	0	0	0	1.15366684916071	0	4.21014971680774	0	0	0	0	0	0	0
LN_4A04_VL_221_NODE_6960_length_3696_cov_25.220269	0	0	0	0	0	0	0	0	0	0	0	0	0	0	0	0	0	0	0	0	0	0	0	0	0	0	0	0	0	0	0	0	0	0	0	0	0	0	0	0	0	0	0	0	0	0	0	0	0
LN_4A04_VL_221_NODE_6964_length_3694_cov_6.368508	0	0	0	0	0	0	0	0	0	0	0	0	0	0	0	0	0	0	0	0	0	0	0	0	0	0	0	0	0	0	0	0	0	0	0	0	0	0	0	0	0	0	0	0	0	0	0	0	1.03985212501181
LN_4A04_VL_221_NODE_698_length_18687_cov_27.794279	0	0	0	0	0	0	0	0	0	0	0	0	0	0	0	0	0	0	0	0	0	0	0	0	0	0	0	0	0	0	0	0	0	0	0	0	0	0	0	0	0	0	0	0	0	0	0	0	0
LN_4A04_VL_221_NODE_6981_length_3691_cov_7.109461	0	0	0	0	0	0	0	0	0	0	0	0	0	0	0	0	0	0	0	0	0	0	0	0	0	0	0	0	0	0	0	0	0	0	0	0	0	0	0	0	0	0	0	0	0	0	0	0	0
LN_4A04_VL_221_NODE_6982_length_3691_cov_6.543729	0	0	0	0	0	0	0	0	0	0	0	0	0	0	0	0	0	0	0	0	0	0	0	0	0	0	0	0	0	0	0	0	0	0	0	0	0	0	0	0	0	0	0	0	0	0	0	0	0
LN_4A04_VL_221_NODE_699_length_18669_cov_10.152090	0	0	0	0	0	0	0	0	0	0	0	0	0	0	0	0	0	0	0	0	0	0	0	0	0	0	0	0	0	0	0	0	0	0	0	0	0	0	0	0	0	0	0	0	0	0	0	0	0
LN_4A04_VL_221_NODE_7001_length_3681_cov_15.938776	0	0	0	0	0	0	0	0	0	0	0	0	0	0	0	0	0	0	0	0	0	0	0	0	0	0	0	0	0	0	0	0	0	0	0	0	0	0	0	0	0	0	0	0	0	0	0	0	0
LN_4A04_VL_221_NODE_7007_length_3680_cov_7.501517	0	0	0	0	0	0	0	0	0	0	0	0	0	0	0	0	0	0	0	0	0	1.7669711143761	0	0	0	0	0	0	0	0	0	0	0	0	0	0	0	0	0	0	0	0	0	0	0	0	0	0	0
LN_4A04_VL_221_NODE_702_length_18648_cov_14.321411	0	0	0	0	0	0	0	0	0	0	0	0	0	0	0	0	0	0	0	0	0	0	0	0	0	0	0	0	0	0	0	0	0	0	0	0	0	0	0	0	0	0	0	0	0	0	0	0	0
LN_4A04_VL_221_NODE_7020_length_3675_cov_5.713536	0	0	0	0	0	0	0	0	0	0	0	0	0	0	0	0	0	0	0	0	0	0	0	0	0	0	0	0	0	0	0	0	0	0	0	0	0	0	0	0	0	0	0	0	0	0	0	0	0
LN_4A04_VL_221_NODE_7024_length_3674_cov_4.423045	0	0	0	0	0	0	0	0	0	0	0	0	1.14559401621678	0	0	0	0	0	0	0	0	0	0	0	0	0	0	0	0	1.94325696034559	0	0	0	0	0	0	0	0	1.85516836268833	0	0	6.95913638057774	0	0	0	0	0	0	0
LN_4A04_VL_221_NODE_7037_length_3670_cov_6.734716	0	0	0	0	0	0	0	0	0	0	0	0	0	0	0	0	0	0	0	0	0	2.0502092244968	0	0	0	0	0	0	0	0	0	0	0	0	0	0	0	0	0	0	0	0	0	0	0	0	0	0	0
LN_4A04_VL_221_NODE_7042_length_3669_cov_5.375208	0	0	0	0	2.05174954587552	0	0	0	0	0	0	0	0	0	0	0	0	0	0	0	0	0	0	0	0	0	0	0	0	4.21612787044727	0	0	0	0	0	0	0	0	0	1.3964745735875	0	0	0	0	0	0	0	0	0
LN_4A04_VL_221_NODE_7047_length_3667_cov_4.572536	0	0	0	0	0	0	0	0	0	0	0	0	0	0	0	0	0	0	0	0	0	1.39325627624653	0	0	0	0	0	0	0	0	0	0	0	0	0	0	0	0	0	0	0	0	0	0	0	0	0	0	1.34081090802723
LN_4A04_VL_221_NODE_7052_length_3665_cov_4.264543	0	0	0	0	0	0	0	0	0	0	0	0	0	0	0	0	0	0	0	0	0	0	0	0	0	0	0	0	0	0	0	0	0	0	0	0	0	0	0	0	0	0	0	0	0	0	0	0	0
LN_4A04_VL_221_NODE_7061_length_3661_cov_8.491681	0	0	0	0	0	0	0	0	0	0	0	0	0	0	2.34789852924939	2.50650832310369	0	0	0	0	0	0	0	0	0	0	4.53815487190048	0	0	0	0	0	0	0	0	0	0	0	0	0	0	5.59648415394383	0	0	0	0	0	0	0
LN_4A04_VL_221_NODE_7063_length_3660_cov_20.304022	0	0	0	0	0	0	0	0	0	0	0	0	0	0	0	0	0	0	0	0	0	0	0	0	0	0	0	0	0	0	0	0	0	0	0	0	0	0	0	0	0	0	0	0	0	0	0	0	0
LN_4A04_VL_221_NODE_7073_length_3656_cov_3.814218	0	0	0	0	0	0	0	0	0	0	0	0	0	0	0	0	0	0	0	0	0	0	0	0	0	0	0	0	0	0	0	0	0	0	0	0	0	0	0	0	0	0	0	0	0	0	0	0	1.32383187219365
LN_4A04_VL_221_NODE_7079_length_3654_cov_7.811614	0	0	0	0	0	0	0	0	0	0	0	0	0	0	0	0	0	0	0	0	0	0	0	0	0	0	0	0	0	0	0	0	0	0	0	0	0	0	0	0	0	0	0	0	0	0	0	0	3.76342233833092
LN_4A04_VL_221_NODE_709_length_18465_cov_15.862466	0	0	0	0	0	0	0	0	0	0	0	0	0	0	0	0	0	0	0	0	0	0	0	0	0	0	0	0	0	0	0	0	0	0	0	0	0	0	0	0	0	0	0	0	0	0	0	0	0
LN_4A04_VL_221_NODE_7094_length_3651_cov_6.711346	0	0	0	0	0	0	0	0	0	0	0	0	0	0	0	0	0	0	0	0	0	1.57746264998259	0	0	0	0	0	0	0	0	0	0	0	0	0	0	0	0	0	0	0	0	0	0	0	0	0	0	1.99898825653462
LN_4A04_VL_221_NODE_7104_length_3649_cov_4.278520	0	0	0	0	0	0	0	0	0	0	0	0	0	0	0	0	0	0	0	0	0	0	0	0	0	0	0	0	0	0	0	0	0	0	0	0	0	0	0	0	0	0	0	0	0	0	0	0	0
LN_4A04_VL_221_NODE_7111_length_3646_cov_4.746589	0	0	0	0	0	0	0	0	0	0	0	0	0	0	0	0	0	0	0	0	0	0	0	0	0	0	0	0	0	0	0	0	0	0	0	0	0	0	0	0	0	0	0	0	0	0	0	0	0
LN_4A04_VL_221_NODE_7126_length_3641_cov_4.969883	0	0	0	0	0	0	0	0	0	0	0	0	0	0	0	0	0	0	0	0	0	0	0	0	0	0	0	0	0	0	0	0	0	0	0	0	0	0	0	0	0	0	0	0	0	0	0	0	0
LN_4A04_VL_221_NODE_7139_length_3635_cov_11.777095	0	0	0	0	0	0	0	0	0	0	0	0	0	0	0	0	0	0	0	0	0	1.58440608943231	0	0	0	0	0	0	0	0	0	0	0	0	0	0	0	0	0	0	0	0	0	0	0	0	0	0	0
LN_4A04_VL_221_NODE_7166_length_3623_cov_7.197029	0	0	0	0	0	0	0	0	0	0	0	0	0	0	0	0	0	0	0	0	0	0	0	0	0	0	0	0	0	0	0	0	0	0	0	0	0	0	0	0	0	0	0	0	0	0	0	0	0
LN_4A04_VL_221_NODE_7169_length_3621_cov_16.897084	0	0	0	0	0	0	0	0	0	0	0	0	0	0	0	0	0	0	0	0	0	0	0	0	0	0	0	0	0	0	0	0	0	0	0	0	0	0	0	0	0	0	0	0	0	0	0	0	0
LN_4A04_VL_221_NODE_7171_length_3621_cov_10.732473	0	0	0	0	0	0	0	0	1.44067285083402	0	0	0	0	0	0	0	0	0	0	0	0	2.92452646034268	0	0	0	0	0	0	0	0	0	0	0	0	2.3635895429761	0	0	0	0	0	0	0	0	0	0	0	0	0	2.43987617357784
LN_4A04_VL_221_NODE_7177_length_3620_cov_5.084993	0	0	0	0	0	0	0	0	0	0	0	0	0	0	0	0	0	0	0	0	0	0	0	0	0	0	0	0	0	0	0	0	0	0	0	0	0	0	0	0	0	0	0	0	0	0	0	0	0
LN_4A04_VL_221_NODE_7181_length_3619_cov_5.403199	0	0	0	0	0	0	0	0	0	0	0	0	0	0	0	0	0	0	0	0	0	0	0	0	0	0	0	0	0	0	0	0	0	0	0	0	0	0	0	0	0	0	0	0	0	0	0	0	0
LN_4A04_VL_221_NODE_7196_length_3615_cov_5.492416	0	0	0	0	0	0	0	0	0	0	0	0	0	0	0	0	0	0	0	0	0	0	0	0	0	0	0	0	0	0	0	0	0	0	0	0	0	0	0	0	0	0	0	0	0	0	0	0	0
LN_4A04_VL_221_NODE_720_length_18313_cov_32.282671	0	0	0	0	0	0	0	0	0	0	0	0	0	0	0	0	0	0	0	0	0	0	0	0	0	0	0	0	0	0	0	0	0	0	0	0	0	0	0	0	0	0	0	0	0	0	0	0	0
LN_4A04_VL_221_NODE_7201_length_3613_cov_6.202642	0	0	0	0	0	0	0	0	0	0	0	0	0	0	0	0	0	0	0	0	0	0	0	0	0	0	0	0	0	0	0	0	0	0	0	0	0	0	0	0	0	0	0	0	0	0	0	0	0
LN_4A04_VL_221_NODE_7216_length_3606_cov_12.216559	0	0	0	0	1.539338036826	0	0	0	0	0	0	0	0	0	0	0	0	0	0	0	0	10.7936300636986	0	0	0	0	0	0	0	0	0	0	0	0	0	0	0	0	0	0	0	0	0	0	0	0	0	0	5.88006098138126
LN_4A04_VL_221_NODE_7222_length_3603_cov_10.892616	0	0	0	0	0	0	3.23524058417636	0	0	0	0	0	1.18830970608424	0	0	0	0	0	0	0	0	0	0	5.91533207654376	0	0	0	0	0	0	0	0	1.5334501927312	0	0	0	0	0	2.74688972218278	0	0	0	0	0	0	0	0	0	0
LN_4A04_VL_221_NODE_7244_length_3593_cov_5.936122	0	0	0	0	0	0	0	0	0	0	0	0	0	0	0	0	0	0	0	0	0	0	0	0	0	0	0	0	0	0	0	0	0	0	0	0	0	0	0	0	0	0	0	0	0	0	0	0	0
LN_4A04_VL_221_NODE_725_length_18246_cov_25.133692	0	0	0	0	0	0	0	0	0	0	0	0	0	0	0	0	0	0	0	0	0	0	0	0	0	0	0	0	0	0	0	0	0	0	0	0	0	0	0	0	0	0	0	0	0	0	0	0	0
LN_4A04_VL_221_NODE_7258_length_3589_cov_7.136672	0	0	0	0	0	0	0	0	0	0	0	0	0	0	0	0	0	0	0	0	0	0	0	0	0	0	0	0	0	0	0	0	0	0	0	0	0	0	0	0	0	0	0	0	0	0	0	0	1.32713988569075
LN_4A04_VL_221_NODE_7261_length_3588_cov_40.330880	0	49.6361130814413	0	15.4751256389287	0	0	52.9583764471109	0	0	21.1070667991537	0	2.96683313326263	11.9530006035831	0	2.02710362900699	30.7313068350935	0	1.80492148337956	4.15920228077223	0	20.1509840931899	21.8250058522938	37.1825046954466	0	5.3123280756324	0	41.3027948181352	0	20.6689257544155	0	2.7186621438672	0	29.2573578159977	0	0	22.6440001269244	0	8.51622482614816	16.3680835169024	0	5.67335315619224	57.1754587958028	5.60005944458952	12.7496753789215	2.41173699235124	3.79342628211472	0	28.7895022591892	31.4320054888353
LN_4A04_VL_221_NODE_7264_length_3587_cov_17.601642	0	0	0	0	0	0	0	0	0	0	0	0	0	0	0	0	0	0	0	0	0	0	0	0	0	0	0	0	0	0	0	0	0	0	0	0	0	0	0	0	0	0	0	0	0	0	0	0	0
LN_4A04_VL_221_NODE_7267_length_3587_cov_4.172140	0	0	0	0	0	0	0	0	0	0	0	0	0	0	0	0	0	0	0	0	0	1.13946378923803	0	0	0	0	0	0	0	0	0	0	0	0	0	0	0	0	0	0	0	0	0	0	0	0	0	0	1.99181978662285
LN_4A04_VL_221_NODE_7269_length_3586_cov_4.265081	0	0	0	0	0	0	0	0	0	0	0	0	0	0	0	0	0	0	0	0	0	0	0	0	0	0	0	0	0	0	0	0	0	0	0	0	0	0	0	0	0	0	0	0	0	0	0	0	0
LN_4A04_VL_221_NODE_7273_length_3584_cov_13.672428	0	0	0	0	0	0	0	0	0	0	0	0	0	0	0	0	0	0	0	0	0	0	0	0	0	0	0	0	0	0	0	0	0	0	0	0	0	0	0	0	0	0	0	0	0	0	0	0	0
LN_4A04_VL_221_NODE_7274_length_3584_cov_7.351658	0	0	0	0	0	0	0	0	0	0	0	0	0	0	0	0	0	0	0	0	0	0	0	0	0	0	0	0	0	0	0	0	0	0	0	0	0	0	0	0	0	0	0	0	0	0	0	0	0
LN_4A04_VL_221_NODE_728_length_18153_cov_30.172450	0	0	0	0	0	0	0	0	0	0	0	0	0	0	0	0	0	0	0	0	0	4.57476025891683	0	0	0	0	0	0	0	0	0	0	0	0	0	0	1.45187782889601	0	0	0	0	0	0	0	0	0	0	0	6.94055037697522
LN_4A04_VL_221_NODE_7297_length_3579_cov_8.168558	0	0	0	0	0	0	0	0	0	0	0	0	0	0	0	0	0	0	0	0	0	2.0244736705006	0	0	0	0	0	0	0	0	0	0	0	0	0	0	0	0	0	0	0	0	0	0	0	0	0	0	1.88894557128717
LN_4A04_VL_221_NODE_7310_length_3576_cov_5.135757	0	0	0	0	0	0	1.41953272384562	0	0	0	0	0	0	0	0	0	0	0	0	0	0	1.74042984164498	8.8394481636192	0	0	0	0	0	0	0	0	0	1.80989024305554	0	0	0	0	0	0	0	0	0	0	0	0	0	0	0	2.68541229711523
LN_4A04_VL_221_NODE_7315_length_3574_cov_9.362887	0	0	0	0	0	0	0	0	0	0	0	0	8.50748848063705	0	0	0	0	0	0	0	0	1.84536818596285	0	0	0	0	0	0	0	0	0	0	0	0	0	0	2.55112758297728	0	3.4222865365222	0	0	0	0	0	4.30715925993581	0	0	0	0
LN_4A04_VL_221_NODE_7320_length_3573_cov_4.339966	0	0	0	0	0	0	0	0	0	0	0	0	0	0	0	0	0	0	0	0	0	0	0	0	0	0	0	0	0	0	0	0	0	0	0	0	0	0	0	0	0	0	0	0	0	0	0	0	0
LN_4A04_VL_221_NODE_7328_length_3571_cov_5.379977	0	0	0	0	0	0	0	0	0	0	0	0	0	0	0	0	0	0	0	0	0	0	0	0	0	0	0	0	0	0	0	0	0	0	0	0	0	0	0	0	0	0	0	0	0	0	0	0	0
LN_4A04_VL_221_NODE_7337_length_3566_cov_27.276275	0	0	0	0	0	0	0	0	0	0	0	0	0	0	0	0	0	0	0	0	0	0	0	0	0	0	0	0	0	0	0	0	0	0	0	0	0	0	0	0	0	0	0	0	0	0	0	0	0
LN_4A04_VL_221_NODE_7339_length_3566_cov_7.128453	0	0	0	0	0	0	0	0	0	0	0	0	0	0	0	0	0	0	0	0	0	0	0	0	0	0	0	0	0	0	0	0	0	0	0	0	0	0	0	0	0	0	0	0	0	0	0	0	0
LN_4A04_VL_221_NODE_7342_length_3565_cov_4.428490	0	0	0	0	0	0	0	0	0	0	0	0	0	0	0	0	0	0	0	0	0	0	0	0	0	0	0	0	0	0	0	0	0	0	0	0	0	0	0	0	0	0	0	0	0	0	0	0	3.01694207557424
LN_4A04_VL_221_NODE_735_length_18023_cov_15.483248	0	0	0	0	0	0	0	0	0	0	0	0	0	0	0	0	0	0	0	0	0	0	0	0	0	0	0	0	0	0	0	0	0	0	0	0	0	0	0	0	0	0	0	0	0	0	0	0	0
LN_4A04_VL_221_NODE_7350_length_3563_cov_4.231186	0	0	0	0	2.94510055244214	0	0	0	0	0	0	2.39486237631205	1.34421893323289	0	2.34288658022028	2.4923705931616	0	0	0	0	1.95339959955267	0	0	0	0	0	0	0.84772751324495	0	5.34345669178386	0	0	0	0	0	0	0	0	2.22742312728591	0	0	10.4860508017903	0	0	0	0	2.75905375804574	0	0
LN_4A04_VL_221_NODE_7365_length_3556_cov_5.543559	0	0	0	0	0	0	0	0	0	0	0	0	0	0	0	0	0	0	0	0	0	0	0	0	0	0	0	0	0	0	0	0	0	0	0	0	0	0	0	0	0	0	0	0	0	0	0	0	0
LN_4A04_VL_221_NODE_7374_length_3552_cov_4.662854	0	0	0	0	0	0	0	0	0	0	0	0	0	0	0	0	0	0	0	0	0	0	0	0	0	0	0	0	0	0	0	0	0	0	0	0	0	0	0	0	0	0	0	0	0	0	0	0	0
LN_4A04_VL_221_NODE_7378_length_3551_cov_4.647883	0	0	0	0	0	0	0	0	0	0	0	0	0	0	0	0	0	0	0	0	0	0	0	0	0	0	0	0	0	0	0	0	0	0	0	0	0	0	0	0	0	0	0	0	0	0	0	0	0
LN_4A04_VL_221_NODE_740_length_17999_cov_16.457925	0	0	0	0	0	0	0	0	0	0	0	0	0	0	0	0	0	0	0	0	0	0	0	0	0	0	0	0	0	0	0	0	0	0	0	0	0	0	0	0	0	0	0	0	0	0	0	0	0
LN_4A04_VL_221_NODE_7401_length_3543_cov_5.035264	0	0	0	0	0	0	0	0	0	0	0	0	0	0	0	0	0	0	0	0	0	0	0	0	0	0	0	0	0	0	0	0	0	0	0	0	0	0	0	0	0	0	0	0	0	0	0	0	0
LN_4A04_VL_221_NODE_7414_length_3539_cov_6.534443	0	0	0	0	0	0	0	0	0	0	0	0	3.95747920319898	0	0	0	0	0	0	0	0	0	0	0	0	0	0	0	0	0	0	0	0	0	0	0	0	0	1.39828251893537	0	0	1.09463669167984	4.73133024564077	0	0	0	0	0	0
LN_4A04_VL_221_NODE_7418_length_3538_cov_4.666667	0	0	0	0	0	0	0	0	0	0	12.8824119801766	0	0	5.38146660197579	13.2455788916353	0	0	3.00713358019896	0	0	0	33.4758478101132	8.85341220282299	0	0	0	0	0	0	0	0	0	0	0	0	0	8.27486181816505	0	0	0	4.105928627542	0	0	0	0	8.62803458093027	0	2.45160304300458	32.6362027469747
LN_4A04_VL_221_NODE_744_length_17942_cov_50.544977	0	0	0	0	0	0	0	0	0	0	0	0	0	0	0	0	0	0	0	0	0	0	0	0	0	0	0	0	0	0	12.184009501222	0	0	0	0	0	0	0	0	0	0	0	0	5.69994056588863	0	0	0	0	1.541452402102
LN_4A04_VL_221_NODE_745_length_17934_cov_17.651714	0	0	0	0	0	0	0	0	0	0	0	0	0	0	0	0	0	0	0	0	0	1.57979924706123	0	0	0	0	0	0	0	0	0	0	0	0	0	0	0	0	0	0	0	0	0	0	0	0	0	0	2.26608907509851
LN_4A04_VL_221_NODE_7451_length_3526_cov_4.958225	0	0	0	0	0	0	0	0	0	0	0	0	0	0	0	0	0	0	0	0	0	3.08235589905912	0	0	0	0	0	0	0	0	0	0	0	0	0	0	0	0	0	0	0	0	0	0	0	0	0	0	2.48382511330955
LN_4A04_VL_221_NODE_7458_length_3524_cov_6.105218	0	0	0	0	0	0	0	0	0	0	0	0	0	0	0	0	0	0	0	0	0	0	0	0	0	0	0	0	0	0	0	0	0	0	0	0	0	0	0	0	0	0	0	0	0	0	0	0	0
LN_4A04_VL_221_NODE_746_length_17898_cov_20.102337	0	0	0	0	0	0	0	0	0	0	0	0	0	0	0	0	0	0	0	0	0	11.4960450070259	0	0	0	0	0	0	0	0	0	0	0	0	0	0	0	0	0	0	0	0	5.06574040031159	0	0	0	0	0	7.9579956331628
LN_4A04_VL_221_NODE_7464_length_3520_cov_7.058297	0	0	0	0	0	0	0	0	0	0	0	0	0	0	0	0	0	0	0	0	0	0	0	0	0	0	0	0	0	0	0	0	0	0	0	0	0	0	0	0	0	0	0	0	0	0	0	0	0
LN_4A04_VL_221_NODE_7471_length_3517_cov_7.458406	0	0	0	0	0	0	0	0	0	0	0	0	0	0	0	0	0	0	0	0	0	1.5055033143163	0	0	0	0	0	0	0	0	0	0	0	0	0	0	0	0	0	0	0	0	0	0	0	0	0	0	1.00480996582603
LN_4A04_VL_221_NODE_748_length_17870_cov_11.474993	0	0	0	0	0	0	0	0	0	0	0	0	0	0	0	0	0	0	0	0	0	0	0	0	0	0	0	0	0	0	0	0	0	0	0	0	0	0	0	0	0	0	0	0	0	0	0	0	0
LN_4A04_VL_221_NODE_7485_length_3513_cov_5.572296	0	0	0	0	9.13421362319721	0	0	0	0	0	0	0	0	0	0	0	0	0	0	0	0	0	0	0	0	0	0	0	0	22.0732097785456	19.7495342659864	0	0	0	0	0	0	0	0	0	0	0	0	0	0	0	0	0	1.92443387407822
LN_4A04_VL_221_NODE_7490_length_3511_cov_5.598090	0	0	0	0	0	0	0	0	0	0	0	0	0	0	0	0	0	0	0	0	0	0	0	0	0	0	0	0	0	0	0	0	0	0	0	0	0	0	0	0	0	0	0	0	0	0	0	0	0
LN_4A04_VL_221_NODE_7493_length_3509_cov_9.238274	0	0	0	0	0	0	0	0	0	0	0	0	0	0	0	0	0	0	0	0	0	0	0	0	0	0	0	0	0	0	0	0	0	0	0	0	0	0	0	0	0	0	0	0	0	0	0	0	0
LN_4A04_VL_221_NODE_7500_length_3508_cov_4.497249	0	0	0	0	0	0	0	0	0	0	0	0	0	0	0	0	0	0	0	0	0	7.57330900170449	0	0	0	0	0	0	0	0	0	0	0	0	0	0	0	0	0	0	0	0	0	0	0	0	0	0	4.18284963632032
LN_4A04_VL_221_NODE_7519_length_3501_cov_3.857226	0	0	0	0	0	0	0	0	0	0	0	0	0	0	0	0	0	0	0	0	0	0	0	0	0	0	0	0	0	0	0	0	0	0	0	0	0	0	0	0	0	0	0	0	0	0	0	0	1.09717616389421
LN_4A04_VL_221_NODE_7527_length_3498_cov_5.925646	0	0	0	0	0	0	0	0	0	0	0	0	0	0	0	0	0	0	0	0	0	0	0	0	0	0	0	0	0	0	0	0	0	0	0	0	0	0	0	0	0	0	0	0	0	0	0	0	0
LN_4A04_VL_221_NODE_755_length_17800_cov_18.765680	0	0	0	0	0	0	0	0	0	0	2.48712168148531	0	0	0	0	0	0	0	0	0	0	11.7263350448887	0	0	0	0	0	0	0	0	0	0	0	0	0	0	4.21791055151207	0	0	0	0	0	0	2.49585639650853	0	0	0	0	13.5650952984285
LN_4A04_VL_221_NODE_7551_length_3489_cov_4.898078	0	0	0	0	0	0	0	0	0	0	0	0	0	0	0	0	0	0	0	0	0	0	0	0	0	0	0	0	0	0	0	0	0	0	0	0	0	0	0	0	0	0	0	0	0	0	0	0	0
LN_4A04_VL_221_NODE_7552_length_3489_cov_4.239080	0	0	0	0	0	0	0	0	0	0	0	0	0	0	0	0	0	0	0	0	0	0	0	0	0	0	0	0	0	0	0	0	0	0	0	0	0	0	0	0	0	0	0	0	0	0	0	0	2.02574757799378
LN_4A04_VL_221_NODE_7556_length_3488_cov_4.592776	0	0	0	0	0	0	0	0	0	0	0	0	1.60197651059641	0	0	0	0	0	0	0	0	0	0	0	0	0	0	0	0	0	2.88920826839134	0	0	0	0	15.2479155964556	0	0	3.39959252738802	0	0	0	0	5.99011769702051	0	0	0	0	0.991138868926109
LN_4A04_VL_221_NODE_7560_length_3487_cov_6.346445	0	0	0	0	0	0	0	0	0	0	0	0	0	0	0	0	0	0	0	0	0	0	0	0	0	0	0	0	0	0	0	0	0	0	0	0	0	0	0	0	0	0	0	0	0	0	0	0	0
LN_4A04_VL_221_NODE_7566_length_3486_cov_4.528417	0	0	0	0	0	0	0	0	0	0	0	0	0	0	2.37092780892306	0	0	0	0	0	0	0	0	1.47994407309398	0	0	0	0	0	0	1.61221366104153	0	0	0	0	0	0	0	0	0	0	0	0	0	0	0	0	0	0
LN_4A04_VL_221_NODE_757_length_17745_cov_14.483041	0	0	0	0	0	0	0	0	0	0	0	0	0	0	0	0	0	0	0	0	0	0	0	0	0	0	0	0	0	0	0	0	0	0	0	0	0	0	0	0	0	0	0	0	0	0	0	0	1.54990647779782
LN_4A04_VL_221_NODE_7575_length_3482_cov_7.901663	0	0	0	0	0	0	0	0	0	0	0	0	0	0	0	0	0	0	0	0	0	4.16174110667527	0	0	0	0	0	0	0	0	0	0	0	0	0	0	0	0	0	0	0	0	0	0	0	0	0	0	4.14789307846756
LN_4A04_VL_221_NODE_759_length_17729_cov_8.982686	14.9904811757833	0	0	0	0	0	0	0	0	0	0	0	0	0	0	0	0	0	0	0	0	3.09134161425057	0	0	0	6.38819086302449	0	0	0	0	0	0	0	0	0	0	0	0	0	0	0	0	0	0	0	0	0	0	5.52923317134263
LN_4A04_VL_221_NODE_7606_length_3471_cov_5.827283	0	0	0	0	0	0	0	0	0	0	0	0	0	0	0	0	0	0	0	0	0	0	0	0	0	0	0	0	0	0	0	0	0	0	0	0	0	0	0	0	0	0	0	0	0	0	0	0	0
LN_4A04_VL_221_NODE_7615_length_3468_cov_5.451216	0	0	0	0	0	0	0	0	0	0	0	0	0	0	0	0	0	0	0	0	0	0	0	0	0	0	0	0	0	0	0	0	0	0	0	0	0	0	0	0	0	0	0	0	0	0	0	0	0
LN_4A04_VL_221_NODE_7617_length_3467_cov_8.636284	0	0	0	0	0	0	0	0	0	0	0	0	0	0	0	0	0	0	0	0	0	0	0	0	0	0	0	0	0	0	0	0	0	0	0	0	0	0	0	0	0	0	0	0	0	0	0	0	0
LN_4A04_VL_221_NODE_7619_length_3467_cov_5.341149	0	0	0	0	0	0	0	0	0	0	0	0	0	0	0	0	0	0	0	0	0	0	0	0	0	0	0	0	0	0	0	0	0	0	0	0	0	0	0	0	0	0	0	0	0	0	0	0	0
LN_4A04_VL_221_NODE_762_length_17707_cov_16.529855	0	0	0	0	0	0	0	0	0	0	0	0	0	0	0	0	0	0	0	0	0	0	0	0	0	0	0	0	0	0	0	0	0	0	0	0	0	0	0	0	0	0	0	0	0	0	0	0	0
LN_4A04_VL_221_NODE_7620_length_3466_cov_5.924949	0	0	0	0	0	0	0	0	0	0	0	0	0	0	0	0	0	0	0	0	0	0	0	0	0	0	0	0	0	0	0	0	0	0	0	0	0	0	0	0	0	0	0	0	0	0	0	0	0
LN_4A04_VL_221_NODE_7621_length_3466_cov_5.600117	0	0	0	0	0	0	0	0	0	0	0	0	0	0	0	0	0	0	0	0	0	0	0	0	0	0	0	0	0	0	1.13692549019983	0	0	0	0	0	0	0	0	0	0	0	0	0	0	0	0	0	0
LN_4A04_VL_221_NODE_7624_length_3465_cov_9.180352	0	0	0	0	0	0	0	0	0	0	0	0	0	0	0	0	0	0	0	0	0	0	0	0	0	0	0	0	0	0	0	0	0	0	0	0	0	0	0	0	0	0	0	0	0	0	0	0	3.9686999204217
LN_4A04_VL_221_NODE_7626_length_3464_cov_6.818715	0	0	0	0	0	0	0	0	0	0	0	0	0	0	0	0	0	0	0	0	0	0	0	0	0	0	0	0	0	0	0	0	0	0	0	0	0	0	0	0	0	0	0	0	0	0	0	0	0
LN_4A04_VL_221_NODE_763_length_17704_cov_25.786390	0	0	0	0	0	0	0	0	0	0	0	0	0	0	0	0	0	0	0	0	0	0	0	0	0	0	0	0	0	0	0	0	0	0	0	0	0	0	0	0	0	0	0	0	0	0	0	0	0
LN_4A04_VL_221_NODE_7650_length_3457_cov_20.687537	0	0	0	0	0	0	0	0	0	0	0	0	0	0	0	0	0	0	0	0	0	0	0	0	0	0	0	0	0	0	0	0	0	0	0	0	0	0	0	0	0	0	0	0	0	0	0	0	0
LN_4A04_VL_221_NODE_7651_length_3457_cov_7.087008	0	0	0	0	0	0	0	0	0	0	0	0	7.99774385971571	0	0	0	0	0	0	0	0	3.43945648049802	0	0	0	0	0	0	0	0	0	0	0	0	0	0	0	0	4.07828140339456	0	0	0	4.62828812901922	0	4.16309653308128	0	0	0	1.9111621780865
LN_4A04_VL_221_NODE_7654_length_3456_cov_7.515731	0	0	0	0	0	0	0	0	0	0	0	0	0	0	0	0	0	0	0	0	0	0	0	0	0	0	0	0	0	0	0	0	0	0	0	0	0	0	0	0	0	0	0	0	0	0	0	0	0
LN_4A04_VL_221_NODE_7662_length_3452_cov_13.755372	0	0	0	0	0	0	0	0	0	0	0	0	0	0	0	0	0	0	0	0	0	0	0	0	0	0	0	0	0	0	0	0	0	0	0	0	0	0	0	0	0	0	0	0	0	0	0	0	2.69285552563748
LN_4A04_VL_221_NODE_7664_length_3452_cov_5.560789	0	0	0	0	0	0	0	0	0	0	0	0	0	0	0	0	0	0	0	0	0	4.17099951845773	0	0	0	0	0	0	0	0	0	0	0	0	0	0	0	0	0	0	0	0	11.8210258706432	0	0	0	0	0	3.20472062555204
LN_4A04_VL_221_NODE_7675_length_3448_cov_15.089302	0	0	0	0	0	0	0	0	0	0	0	0	0	0	0	0	0	0	0	0	0	1.53563084583829	0	0	0	0	0	0	0	0	0	0	0	0	0	0	0	0	0	0	0	0	0	0	0	0	0	0	3.54265073211826
LN_4A04_VL_221_NODE_7679_length_3447_cov_5.539800	0	0	0	0	0	0	0	0	0	0	0	0	0	0	0	0	0	0	0	0	0	0	0	0	0	0	0	0	0	0	0	0	0	0	0	0	0	0	0	0	0	0	0	0	0	0	0	0	0
LN_4A04_VL_221_NODE_769_length_17628_cov_7.230126	0	0	0	0	0	0	0	0	0	0	0	0	0	0	0	0	0	0	0	0	0	0	0	0	0	0	0	0	0	0	0	0	0	0	0	0	0	0	0	0	0	0	0	0	0	0	0	0	0
LN_4A04_VL_221_NODE_7691_length_3444_cov_4.449395	0	0	0	0	0	0	0	0	0	0	0	0	0	0	0	0	0	0	0	0	0	0	0	0	0	0	0	0	0	0	0	0	0	0	0	0	0	0	0	0	0	0	0	0	0	0	0	0	0
LN_4A04_VL_221_NODE_770_length_17597_cov_113.442481	0	0	0	0	0	0	0	0	0	0	0	0	0	0	0	0	0	0	0	0	0	0	0	0	0	0	0	0	0	0	0	0	0	0	0	0	0	0	0	0	0	0	0	0	0	0	0	0	5.47466277461069
LN_4A04_VL_221_NODE_7708_length_3439_cov_5.027778	0	0	0	0	0	0	0	0	0	0	0	0	0	0	0	0	0	0	0	0	0	0	0	0	0	0	0	0	0	0	0	0	0	0	0	0	0	0	0	0	0	0	0	0	0	0	0	0	0
LN_4A04_VL_221_NODE_7710_length_3438_cov_5.422702	0	0	0	0	0	0	0	0	0	0	0	0	0	0	0	0	0	0	0	0	0	0	0	0	0	0	0	0	0	0	0	0	0	0	0	0	0	0	0	0	0	0	0	0	0	0	0	0	3.86579394249155
LN_4A04_VL_221_NODE_7712_length_3438_cov_2.775939	0	0	0	0	0	0	0	0	0	0	0	0	0	0	4.06281030768493	0	0	0	0	0	0	0	0	0	0	0	0	0	0	0	0	0	1.58408731016507	0	0	0	0	0	0	0	0	0	0	0	0	0	0	0	0
LN_4A04_VL_221_NODE_7733_length_3432_cov_4.609417	0	0	0	0	0	0	0	0	0	0	0	0	0	0	0	0	0	0	0	0	0	0	0	0	0	0	0	0	0	0	0	0	0	0	0	0	0	0	0	0	0	0	0	0	0	0	0	0	0
LN_4A04_VL_221_NODE_774_length_17551_cov_29.043724	0	0	0	0	0	0	0	0	0	0	0	0	0	0	0	0	0	0	0	0	0	0	0	0	0	0	0	0	0	0	0	0	0	0	0	0	0	0	0	0	0	0	0	0	0	0	0	0	0
LN_4A04_VL_221_NODE_7742_length_3427_cov_15.084223	0	0	0	0	11.9816469488033	0	0	0	0	0	0	0	0	0	0	0	0	0	0	0	0	0	0	0	0	0	0	0	0	22.8875479168571	0	0	0	0	0	0	0	0	0	0	0	0	0	0	0	0	0	0	0
LN_4A04_VL_221_NODE_7753_length_3423_cov_7.054038	0	0	0	0	1.66606226237335	0	0	0	0	0	0	0	0	0	0	0	0	0	0	0	0	0	0	0	0	0	0	0	0	1.53534457198208	0	0	0	0	0	0	0	0	1.69115888490049	0	0	0	0	0	0	0	0	0	0
LN_4A04_VL_221_NODE_7775_length_3416_cov_5.611425	0	0	0	0	0	0	0	0	0	0	0	0	0	0	0	0	0	0	0	0	0	0	0	0	0	0	0	0	0	0	0	0	0	0	0	0	0	0	0	0	0	0	0	0	0	0	0	0	2.58629731397112
LN_4A04_VL_221_NODE_7786_length_3411_cov_5.226162	0	0	0	0	0	0	0	0	0	0	0	0	0	0	0	0	0	0	0	0	0	0	0	0	0	0	0	0	0	0	0	0	0	0	0	0	0	0	0	0	0	0	0	0	0	0	0	0	1.53153054814405
LN_4A04_VL_221_NODE_7790_length_3410_cov_4.224739	0	0	0	0	0	0	0	0	0	0	0	0	0	0	1.5269748490911	0	0	0	0	0	0	0	0	0	0	0	0	0	0	0	0	0	0	0	0	0	0	0	0	0	0	0	0	0	0	0	0	0	0
LN_4A04_VL_221_NODE_7791_length_3409_cov_8.709302	0	0	0	0	0	0	0	0	0	0	0	0	0	0	0	0	0	0	0	0	0	0	0	0	0	0	0	0	0	0	0	0	0	0	0	0	0	0	0	0	0	1.01011551171212	0	0	0	0	0	0	0
LN_4A04_VL_221_NODE_7792_length_3409_cov_7.704830	0	0	0	0	0	0	0	0	0	0	0	0	0	0	0	0	0	0	0	0	0	0	0	0	0	0	0	0	0	0	0	0	0	0	0	0	0	0	0	0	0	0	0	0	0	0	0	0	0
LN_4A04_VL_221_NODE_7801_length_3406_cov_4.447329	0	0	0	0	0	0	0	0	0	0	0	0	0	0	0	0	0	0	0	0	0	1.03637799108444	0	0	0	0	0	0	0	0	0	0	0	0	0	0	0	0	0	0	0	0	0	0	0	0	0	0	1.37588983404235
LN_4A04_VL_221_NODE_7811_length_3403_cov_16.542712	0	0	0	0	0	0	0	0	0	0	0	0	0	0	0	0	0	0	0	0	0	0	0	0	0	0	0	0	0	0	0	0	0	0	0	0	0	0	0	0	0	0	0	0	0	0	0	0	0
LN_4A04_VL_221_NODE_7813_length_3402_cov_21.226471	0	0	0	0	0	0	0	0	0	0	0	0	0	0	0	0	0	0	0	0	0	0	0	0	0	0	0	0	0	0	0	0	0	0	0	0	0	0	0	0	0	0	0	0	0	0	0	0	0
LN_4A04_VL_221_NODE_7820_length_3401_cov_22.645547	0	0	0	0	0	0	0	0	0	0	0	0	0	0	0	0	0	0	0	0	0	0	0	0	0	0	0	0	0	0	0	0	0	0	0	0	0	0	0	0	0	0	0	0	0	0	0	0	2.46217170671865
LN_4A04_VL_221_NODE_7827_length_3400_cov_4.926457	0	0	0	0	0	0	0	0	0	0	0	0	0	0	0	0	0	0	0	0	0	0	0	0	0	0	0	0	0	0	0	0	0	0	0	0	0	0	0	0	0	0	0	0	0	0	0	0	0
LN_4A04_VL_221_NODE_7828_length_3399_cov_13.630682	0	0	0	0	0	0	0	0	0	0	0	0	0	0	0	0	0	0	0	0	0	1.22981724263725	0	0	0	0	0	0	0	0	0	0	0	0	0	0	0	0	0	0	0	0	0	0	0	0	0	0	0
LN_4A04_VL_221_NODE_7837_length_3396_cov_7.733613	0	0	0	0	0	0	0	0	0	0	0	0	0	0	0	0	0	0	0	0	0	0	0	0	0	0	0	0	0	0	0	0	0	0	0	0	0	0	0	0	0	0	0	0	0	0	0	0	1.83238111739272
LN_4A04_VL_221_NODE_7871_length_3381_cov_7.783524	0	0	0	0	0	0	0	0	0	0	0	0	0	0	0	0	0	0	0	0	0	0	0	0	0	0	0	0	0	0	0	0	0	0	0	0	0	0	0	0	0	0	0	0	0	0	0	0	0
LN_4A04_VL_221_NODE_7874_length_3381_cov_4.215574	0	0	0	0	0	0	0	0	0	0	0	0	0	0	1.24672514474178	0	0	0	0	0	0	0	0	0	0	0	0	0	0	0	1.47121546479852	0	0	0	0	0	0	0	0	0	0	0	0	0	0	0	0	0	0
LN_4A04_VL_221_NODE_789_length_17379_cov_16.738109	0	0	0	0	0	0	0	0	0	0	0	0	0	0	0	0	0	0	0	0	0	0	0	0	0	0	0	0	0	0	0	0	0	0	0	0	0	0	0	0	0	0	0	0	0	0	0	0	0
LN_4A04_VL_221_NODE_7906_length_3369_cov_5.078455	0	0	0	0	0	0	0	0	0	0	0	0	0	0	0	0	0	0	0	0	0	0	0	0	0	0	0	0	0	0	0	0	0	0	0	0	0	0	0	0	0	0	0	0	0	0	0	0	0
LN_4A04_VL_221_NODE_7911_length_3367_cov_3.829106	0	0	0	0	0	0	0	0	0	0	0	0	0	0	0	0	0	0	0	0	0	0	0	0	0	0	0	0	0	0	0	0	0	0	0	0	0	0	0	0	0	0	0	0	0	0	0	0	0.935490132114873
LN_4A04_VL_221_NODE_7918_length_3364_cov_22.965851	0	0	0	0	0	0	0	0	0	0	0	0	0	0	0	0	0	0	0	0	0	0	0	0	0	0	0	0	0	0	0	0	0	0	0	0	0	0	0	0	0	0	0	0	0	0	0	0	0
LN_4A04_VL_221_NODE_793_length_17302_cov_16.423842	0	0	0	0	0	0	0	0	0	0	0	0	0	0	0	0	0	0	0	0	0	0	0	0	0	0	0	0	0	16.4025061480934	11.9999736308233	0	0	0	0	0	0	0	0	0	0	0	0	0	0	0	0	0	1.54962848072821
LN_4A04_VL_221_NODE_7932_length_3361_cov_11.376588	0	0	0	0	0	0	0	0	0	0	0	0	0	0	0	0	0	0	0	0	0	0	0	0	0	0	0	0	0	0	0	0	0	0	0	0	0	0	0	0	0	0	0	0	0	0	0	0	0
LN_4A04_VL_221_NODE_7936_length_3361_cov_4.649728	0	0	0	0	0	0	0	0	0	0	0	0	0	0	0	0	0	0	0	0	0	0	0	0	0	0	0	0	0	0	0	0	0	0	0	0	0	0	0	0	0	0	0	0	0	0	0	0	0
LN_4A04_VL_221_NODE_794_length_17267_cov_22.612131	0	0	0	0	0	0	0	0	0	0	0	0	0	0	0	0	0	0	0	0	0	0	0	0	0	0	0	0	0	0	0	0	0	0	0	0	0	0	0	0	0	0	0	0	0	0	0	0	0
LN_4A04_VL_221_NODE_7944_length_3358_cov_5.017863	0	0	0	0	0	0	0	0	0	0	0	0	0	0	0	0	0	0	0	0	0	0	0	0	0	0	0	0	0	0	0	0	0	0	0	0	0	0	0	0	0	0	0	0	0	0	0	0	0
LN_4A04_VL_221_NODE_7949_length_3356_cov_7.158134	0	0	0	0	0	0	0	0	0	0	0	0	0	0	0	0	0	0	0	0	0	2.51882890678643	0	0	0	0	0	0	0	0	0	0	0	0	0	0	0	0	0	0	0	0	0	0	0	0	0	0	0
LN_4A04_VL_221_NODE_7955_length_3355_cov_4.805758	0	0	0	0	0	0	0	0	0	0	0	0	0	0	0	0	0	0	0	0	0	0	0	0	0	0	0	0	0	0	0	0	0	0	0	0	0	0	0	0	0	0	0	0	0	0	0	0	0
LN_4A04_VL_221_NODE_7956_length_3355_cov_4.189697	0	0	0	0	0	0	0	0	0	0	0	0	0	0	2.6113137414069	0	0	0	0	0	0	0	0	0	0	0	0	0	0	0	0	0	0	0	0	0	0	0	0	0	0	0	0	0	0	0	0	0	0
LN_4A04_VL_221_NODE_797_length_17218_cov_12.758026	0	0	0	0	0	0	0	0	0	0	0	0	0	0	0	0	0	0	0	0	0	1.44048183640159	0	0	0	0	0	0	0	0	0	0	0	0	0	0	0	0	0	0	0	0	0	0	0	0	0	0	4.01567240656786
LN_4A04_VL_221_NODE_7972_length_3348_cov_9.399028	0	0	0	0	0	0	0	0	0	0	0	0	0	0	0	0	0	0	0	0	0	0	0	0	0	0	0	0	0	0	0	0	0	0	0	0	0	0	0	0	0	0	0	0	0	0	0	0	0
LN_4A04_VL_221_NODE_7978_length_3347_cov_9.024909	0	0	0	0	0	0	0	0	0	0	2.05695458178828	0	0	0	0	0	0	0	0	0	0	11.6011167654526	0	0	0	0	0	0	0	0	0	0	0	0	0	0	3.42646989615535	0	0	0	0	0	0	0	0	0	0	0	13.1292158044933
LN_4A04_VL_221_NODE_798_length_17213_cov_5.247465	0	0	0	0	0	0	0	0	0	0	0	0	0	0	0	0	0	0	0	0	0	0	0	0	0	0	0	0	0	0	0	0	0	0	0	0	0	0	0	0	0	0	0	0	0	0	0	0	0
LN_4A04_VL_221_NODE_7984_length_3345_cov_3.442553	0	0	0	0	0	0	0	0	0	0	0	0	0	0	4.74406706620602	0	0	0	0	0	0	0	0	0	0	0	0	0	0	0	0	0	1.1562076924028	0	0	0	0	0	0	0	0	0	0	0	0	0	0	0	0
LN_4A04_VL_221_NODE_7993_length_3340_cov_5.845662	0	0	0	0	0	0	0	0	0	0	0	0	0	0	0	0	0	0	0	0	0	0	0	0	0	0	0	0	0	0	0	0	0	0	0	0	0	0	0	0	0	0	0	0	0	0	0	0	0
LN_4A04_VL_221_NODE_7998_length_3339_cov_7.104446	0	0	0	0	0	0	0	0	0	0	0	0	0	0	0	0	0	0	0	0	0	1.66922184595149	0	0	0	0	0	0	0	0	0	0	0	0	1.4433608941598	0	0	0	0	0	0	0	0	0	0	0	0	0	1.54154729701212
LN_4A04_VL_221_NODE_80_length_55518_cov_70.725655	0	0	0	3.38150869048272	2.16538398530408	0	47.7151545767938	0	11.5684968581153	6.42212519451166	0	53.3994694167253	43.5655695423096	0	0	0	0	4.52982690235973	0	0	0	5.17015895379966	0	3.4458918235286	0	0	0	0	4.19680493558497	0	5.62940868028027	0	19.3547617757445	0	8.52959095089753	6.9642095935319	0	52.3277067266559	56.416553482416	0	0	0	0	0	0	4.29810061561978	0	0	3.34596161497208
LN_4A04_VL_221_NODE_800_length_17199_cov_13.410348	0	0	0	0	0	0	0	0	0	0	0	0	0	0	0	0	0	0	0	0	0	5.80069877382484	0	0	0	0	0	0	0	0	0	0	0	0	0	0	0	0	0	0	0	0	0	0	0	0	0	0	11.7342502711877
LN_4A04_VL_221_NODE_8004_length_3336_cov_23.424566	0	0	0	0	0	0	0	0	0	0	0	0	0	0	0	0	0	0	0	0	0	0	0	0	0	0	0	0	0	0	0	0	0	0	0	0	0	0	0	0	0	0	0	0	0	0	0	0	1.84230875289862
LN_4A04_VL_221_NODE_8007_length_3336_cov_6.529412	0	0	0	0	0	0	0	0	0	0	0	0	0	0	0	0	0	0	0	0	0	0	0	0	0	0	0	0	0	0	0	0	0	0	0	0	0	0	0	0	0	0	0	0	0	0	0	0	0
LN_4A04_VL_221_NODE_8008_length_3336_cov_3.423347	0	0	0	0	0	0	0	0	0	0	0	0	0	0	0	0	0	0	0	0	0	0	0	0	0	0	0	0	0	0	0	0	0	0	0	0	0	0	0	0	0	0	0	0	0	0	0	0	0.875096657626846
LN_4A04_VL_221_NODE_8018_length_3331_cov_41.301893	0	0	0	4.14186319715277	3.56112180670559	0	58.7940380079939	0	18.5321737162899	8.31914867479976	0	70.5598262567871	74.2667233859243	0	0	0	0	3.21715236826083	0	0	0	7.1670051942031	0	2.53903225969931	0	0	0	0	4.38850127283409	3.98902770976976	6.65196896475822	2.37523393662032	21.3494187117291	0	12.7470481841498	6.95387251250007	0	95.1691041159685	71.0843894820137	0	0	0	0	0	0	4.29867622429589	0	0	3.18275291186743
LN_4A04_VL_221_NODE_8037_length_3325_cov_4.382569	0	0	0	0	0	0	0	0	0	0	0	0	0	0	0	0	0	0	0	0	0	2.65406273506287	0	0	0	0	0	0	0	0	0	0	0	0	0	0	0	0	0	0	0	0	0	0	0	0	0	0	3.41954667650801
LN_4A04_VL_221_NODE_8041_length_3323_cov_6.229192	0	0	0	0	0	0	0	0	0	0	0	0	0	0	0	0	0	0	0	0	0	0	0	0	0	0	0	0	0	0	0	0	0	0	0	0	0	0	0	0	0	0	0	0	0	0	0	0	0
LN_4A04_VL_221_NODE_805_length_17159_cov_38.514675	0	0	0	0	0	0	0	0	0	0	0	0	0	0	0	0	0	0	0	0	0	0	0	0	0	0	0	0	0	0	0	0	0	0	0	0	0	0	0	0	0	0	0	5.76778105535742	0	0	0	0	2.53409520646098
LN_4A04_VL_221_NODE_8072_length_3313_cov_5.134438	0	0	0	0	0	0	0	0	0	0	0	0	0	0	0	0	0	0	0	0	0	0	0	0	0	0	0	0	0	0	0	0	0	0	0	0	0	0	0	0	0	0	0	0	0	0	0	0	1.50726769536122
LN_4A04_VL_221_NODE_8079_length_3311_cov_4.642506	0	0	0	0	0	0	0	0	0	0	0	0	0	0	0	0	0	0	0	0	0	2.97389693357996	0	0	0	0	0	0	0	0	0	0	0	0	0	0	0	0	0	0	0	0	0	0	0	0	0	0	0
LN_4A04_VL_221_NODE_8091_length_3307_cov_4.519065	0	0	0	0	0	3.83797195431004	0	0	0	0	3.95285048511139	0	0	0	0	0	0	0	0	0	0	0	0	4.42440383148202	0	0	0	0	0	0	0	3.91268825638959	0	0	0	0	3.92025168355966	0	0	0	0	0	5.13826417652164	0	0	0	0	0	1.25446351671519
LN_4A04_VL_221_NODE_811_length_17025_cov_14.825339	0	0	0	0	0	0	0	0	0	0	0	0	0	0	0	0	0	0	0	0	0	0	0	0	0	0	0	0	0	0	0	0	0	0	0	0	0	0	0	0	0	0	0	0	0	0	0	0	1.51166708508766
LN_4A04_VL_221_NODE_8116_length_3300_cov_6.643143	0	0	0	0	0	0	0	0	0	0	0	0	0	0	0	0	0	0	0	0	0	0	0	0	0	0	0	0	0	0	0	0	0	0	0	0	0	0	0	0	0	0	0	0	0	0	0	0	0
LN_4A04_VL_221_NODE_813_length_17016_cov_14.801427	0	0	0	0	0	0	0	0	0	0	0	0	0	0	0	0	0	0	0	0	0	10.2958792396274	0	0	0	0	0	0	0	0	0	0	0	0	0	0	0	0	0	0	0	0	0	0	0	0	0	0	6.76320897648197
LN_4A04_VL_221_NODE_8133_length_3297_cov_3.957434	0	0	0	0	0	0	0	0	0	0	0	0	0	0	0	0	0	1.96422756517011	0	0	0	0	6.80680932018125	0	0	0	0	0	0	0	0	0	0	0	0	0	0	0	0	0	1.12256272227743	0	0	0	0	1.90901358919426	0	0	0
LN_4A04_VL_221_NODE_8138_length_3296_cov_5.175872	0	0	0	0	0	0	0	0	0	0	0	0	0	0	0	0	0	0	0	0	0	0	0	0	0	0	0	0	0	0	0	0	0	0	0	0	0	0	0	0	0	0	0	0	0	0	0	0	0
LN_4A04_VL_221_NODE_814_length_17013_cov_18.312537	0	0	0	0	0	0	0	0	0	0	0	0	0	0	0	0	0	0	0	0	0	0	0	0	0	0	0	0	0	0	0	0	0	0	0	0	0	0	0	0	0	0	0	0	0	0	0	0	0
LN_4A04_VL_221_NODE_8147_length_3293_cov_14.639592	0	0	0	0	5.54187051233914	0	0	0	0	0	0	0	0	0	0	0	0	0	0	0	0	0	0	0	0	0	0	0	0	16.6220366092847	0	0	0	0	0	0	0	0	0	0	0	0	0	0	0	0	0	0	1.14314894466983
LN_4A04_VL_221_NODE_8155_length_3292_cov_6.242200	0	0	0	0	0	0	0	2.98766832987021	0	0	1.69423430431927	0	10.9997449164885	0	0	0	0	0	0	0	0	3.7247174471417	0	0	2.93756630677861	0	0	0	0	0	0	0	0	0	0	0	4.28432216440671	0	6.40985542194786	0	0	3.39955111881425	13.3751476024021	0	7.27703888984554	0	0	0	1.70357596436777
LN_4A04_VL_221_NODE_8162_length_3290_cov_6.393199	0	0	0	0	0	0	0	0	0	0	0	0	0	0	0	0	0	0	0	0	0	0	0	0	0	0	0	0	0	0	0	0	0	0	0	0	0	0	0	0	0	0	0	0	0	0	0	0	0
LN_4A04_VL_221_NODE_8165_length_3289_cov_8.238714	0	0	0	0	0	0	0	0	0	0	0	12.7406860095088	0	0	0	0	0	0	1.6957629133727	0	0	3.16324898797399	0	0	0	0	0	0	0	0	0	0	0	0	0	0	0	4.93270232749357	0	0	0	0	0	0	0	0	0	0	0
LN_4A04_VL_221_NODE_8167_length_3289_cov_6.191095	0	0	0	0	0	0	0	0	0	0	0	0	1.74303100633699	0	0	1.66500307928999	0	0	0	0	0	0	1.94538516139384	0	0	0	0	0	0	0	0	0	0	0	0	0	0	0	0	0	0	2.46037910661373	0	0	0	0	0	0	0
LN_4A04_VL_221_NODE_8172_length_3287_cov_5.897896	0	0	0	0	0	0	0	0	0	0	0	0	0	0	0	0	0	0	0	0	0	0	0	0	0	0	0	0	0	0	0	0	0	0	0	0	0	0	0	0	0	0	0	0	0	0	0	0	0
LN_4A04_VL_221_NODE_8174_length_3286_cov_5.858558	0	0	0	0	0	0	0	0	0	0	0	0	0	0	0	0	0	0	0	0	0	0	0	0	0	0	0	0	0	0	0	0	0	0	0	0	0	0	0	0	0	0	0	0	0	0	0	0	0
LN_4A04_VL_221_NODE_8176_length_3285_cov_7.013003	0	0	0	0	0	0	0	0	0	0	0	0	0	0	0	0	0	0	0	0	0	0	0	0	0	0	0	0	0	0	0	0	0	0	0	0	0	0	0	0	0	0	0	0	0	0	0	0	0
LN_4A04_VL_221_NODE_819_length_16958_cov_15.968822	0	0	0	0	0	0	0	0	0	0	0	0	0	0	0	0	0	0	0	0	0	0	0	0	0	0	0	0	0	0	0	0	0	0	0	0	0	0	0	0	0	0	0	0	0	0	0	0	0
LN_4A04_VL_221_NODE_820_length_16953_cov_40.720499	0	0	0	0	0	0	0	0	0	0	0	0	0	0	0	0	0	0	0	0	0	0	0	0	0	0	0	0	0	0	11.7478309833141	0	0	0	0	0	0	0	0	0	0	0	0	8.76977317251243	0	0	0	0	3.25822295298958
LN_4A04_VL_221_NODE_8214_length_3273_cov_6.550653	0	0	0	0	0	0	0	0	0	0	0	0	0	0	0	0	0	0	0	0	0	0	0	0	0	0	0	0	0	0	0	0	0	0	0	0	0	0	0	0	0	0	0	0	0	0	0	0	0
LN_4A04_VL_221_NODE_8218_length_3272_cov_4.941871	0	0	0	0	0	0	0	0	0	0	0	0	0	0	0	0	0	0	0	0	0	0	0	0	0	0	0	0	0	0	0	0	0	0	0	0	0	0	0	0	0	0	0	0	0	1.41865468524921	0	0	0
LN_4A04_VL_221_NODE_8222_length_3271_cov_5.980410	0	0	0	0	0	0	0	0	0	0	0	0	0	0	0	0	0	0	0	0	0	2.15830231588726	0	0	0	0	0	0	0	0	0	0	0	0	2.13384122829865	0	0	0	0	0	0	0	0	0	0	0	0	0	3.123701795919
LN_4A04_VL_221_NODE_8239_length_3267_cov_7.339975	0	0	0	0	0	0	0	0	0	0	0	0	0	0	0	0	0	0	0	0	0	0	0	0	0	0	0	0	0	0	0	0	0	0	0	0	0	0	0	0	0	0	0	0	0	0	0	0	0
LN_4A04_VL_221_NODE_8246_length_3265_cov_6.563551	0	0	0	0	0	0	0	0	0	0	0	0	0	0	0	0	0	0	0	0	0	0	0	0	0	0	0	0	0	0	0	0	0	0	0	0	0	0	0	0	0	0	0	0	0	0	0	0	0
LN_4A04_VL_221_NODE_8247_length_3265_cov_6.549533	0	0	0	0	0	0	0	0	0	0	0	0	0	0	0	0	0	0	0	0	0	0	0	0	0	0	0	0	0	0	0	0	0	0	0	0	0	0	0	0	0	0	0	0	0	0	0	0	0
LN_4A04_VL_221_NODE_8249_length_3265_cov_4.644860	0	0	0	0	0	0	0	0	0	0	0	0	0	0	0	0	0	0	0	0	0	0	0	0	0	0	0	0	0	0	0	0	0	0	0	0	0	0	0	0	0	0	0	0	0	0	0	0	0
LN_4A04_VL_221_NODE_825_length_16854_cov_23.955771	0	0	0	0	0	0	0	0	0	0	0	0	0	0	0	0	0	0	0	0	0	0	0	0	0	0	0	0	0	0	0	0	0	0	0	0	0	0	0	0	0	0	0	0	0	0	0	0	0
LN_4A04_VL_221_NODE_8266_length_3260_cov_4.596880	0	0	0	0	0	0	0	0	0	0	0	0	0	0	0	0	0	0	0	0	0	0	0	0	0	0	0	0	0	0	0	0	0	0	0	0	0	0	0	0	0	0	0	0	0	0	0	0	0
LN_4A04_VL_221_NODE_827_length_16807_cov_20.380014	0	0	0	0	0	0	0	0	0	0	0	0	0	0	0	0	0	0	0	0	0	0	0	0	0	0	0	0	0	0	0	0	0	0	0	0	0	0	0	0	0	0	0	0	0	0	0	0	0
LN_4A04_VL_221_NODE_8287_length_3253_cov_3.739525	0	0	0	0	0	0	0	0	0	0	0	0	0	0	0	0	0	0	0	0	0	1.31356932168805	0	0	0	0	0	0	0	0	0	0	0	0	0	0	0	0	0	0	0	0	0	0	0	0	0	0	0
LN_4A04_VL_221_NODE_8290_length_3252_cov_9.221458	0	0	0	0	1.44969958874312	0	0	0	0	0	0	0	0	0	0	0	0	0	0	0	0	7.51249922394026	0	0	0	0	0	0	0	0	0	0	0	0	0	0	0	0	0	0	0	0	0	0	0	0	0	0	4.06327653729708
LN_4A04_VL_221_NODE_8296_length_3252_cov_3.657491	0	0	0	0	0	0	0	0	0	0	0	0	0	0	0	0	0	0	0	0	0	0	0	0	0	0	0	0	0	0	0	0	0	0	0	0	0	0	0	0	0	0	0	0	0	0	0	0	0
LN_4A04_VL_221_NODE_83_length_54844_cov_12.145942	25.7953299233934	0	0	0	0	0	0	0	0	0	0	0	0	0	0	0	0	0	0	0	0	7.58970769917558	0	0	0	10.5101103595519	0	0	0	0	0	0	0	0	1.37114320906685	0	0	0	0	0	0	0	0	8.73608133567778	0	0	0	0	9.75501880007397
LN_4A04_VL_221_NODE_830_length_16766_cov_11.614266	0	0	0	0	0	0	0	0	0	0	0	0	0	0	0	0	0	0	0	0	0	0	0	0	0	0	0	0	0	0	0	0	0	0	0	0	0	0	0	0	0	1.2990596984894	0	0	0	0	0	0	0
LN_4A04_VL_221_NODE_8305_length_3250_cov_4.902973	0	0	0	0	0	0	0	0	0	0	0	0	0	0	0	0	0	0	0	0	0	0	0	0	0	0	0	0	0	0	0	0	0	0	0	0	0	0	0	0	0	0	0	0	0	0	0	0	0
LN_4A04_VL_221_NODE_8316_length_3246_cov_8.572861	0	0	0	0	0	0	0	0	0	0	0	0	0	0	0	0	0	0	0	0	0	0	0	0	0	0	0	0	0	0	0	0	0	0	0	0	0	0	0	0	0	0	0	0	0	0	0	0	0
LN_4A04_VL_221_NODE_8326_length_3242_cov_13.052400	0	0	0	0	6.80176856257519	0	0	0	0	0	0	0	0	0	0	0	0	4.70851157394186	0	0	0	0	0	0	0	0	0	0	0	14.9565950774533	20.9221839204916	0	0	0	0	0	0	0	0	0	0	0	0	0	0	8.1538787091328	0	0	1.89572547799809
LN_4A04_VL_221_NODE_8332_length_3240_cov_3.864678	0	0	0	0	0	0	0	0	0	0	0	0	0	0	0	0	0	0	0	0	0	0	0	0	0	0	0	0	0	0	0	0	0	0	0	0	0	0	0	0	0	0	0	0	0	0	0	0	0
LN_4A04_VL_221_NODE_8334_length_3239_cov_4.275754	0	0	0	0	0	0	0	0	0	0	0	0	0	0	0	0	0	0	0	0	0	0	0	0	0	0	0	0	0	0	0	0	0	0	0	0	0	0	0	0	0	0	0	0	0	0	0	0	0
LN_4A04_VL_221_NODE_8339_length_3238_cov_6.448319	0	0	0	0	1.99608460180704	0	0	0	0	0	0	0	0	0	0	0	0	0	0	0	0	12.1637711514308	0	0	0	0	0	0	0	0	0	0	0	0	0	0	0	0	0	0	0	0	0	0	0	0	0	0	7.56854346006281
LN_4A04_VL_221_NODE_8340_length_3238_cov_5.181904	0	0	0	0	0	0	0	0	0	0	0	0	0	0	0	0	0	0	0	0	0	0	0	0	0	0	0	0	0	0	0	0	0	0	0	0	0	0	0	0	0	0	0	0	0	0	0	0	0
LN_4A04_VL_221_NODE_8349_length_3233_cov_67.887351	0	0	0	0	0	0	0	0	0	0	0	0	0	0	0	0	0	0	0	0	0	0	0	0	7.36956121843838	0	0	0	0	0	12.8480138258024	0	0	0	0	0	0	0	0	0	0	0	0	7.1428547881446	0	0	0	0	2.63764136236989
LN_4A04_VL_221_NODE_835_length_16657_cov_20.766655	0	0	0	0	0	0	0	0	0	0	0	0	0	0	0	0	0	0	0	0	0	0	0	0	0	0	0	0	0	0	0	0	0	0	0	0	0	0	0	0	0	0	0	0	0	0	0	0	0
LN_4A04_VL_221_NODE_836_length_16651_cov_9.692637	0	0	0	0	0	0	0	0	0	0	0	0	0	0	0	0	0	0	0	0	0	0	0	0	0	0	0	0	0	0	0	0	0	0	0	0	0	0	0	0	0	0	0	0	0	0	0	0	0
LN_4A04_VL_221_NODE_8368_length_3228_cov_3.217775	0	0	0	0	0	0	0	0	0	0	0	0	0	0	0	0	0	0	0	0	0	0	0	0	0	0	0	0	0	0	0	0	0	0	0	0	0	0	0	0	0	0	0	0	0	0	0	0	1.52315786856749
LN_4A04_VL_221_NODE_8379_length_3226_cov_5.021129	0	0	0	0	0	0	0	0	0	0	0	0	0	0	0	0	0	0	0	0	0	0	0	0	0	0	0	0	0	0	0	0	0	0	0	0	0	0	0	0	0	0	0	0	0	0	0	0	0
LN_4A04_VL_221_NODE_839_length_16610_cov_9.349864	0	0	0	0	7.10491599808099	0	0	0	0	0	0	0	0	0	0	0	0	0	0	0	0	0	0	0	0	0	0	0	0	15.0083354620599	0	0	0	0	0	0	0	0	0	0	0	0	0	0	0	0	0	0	2.10445786412535
LN_4A04_VL_221_NODE_8398_length_3221_cov_4.531586	0	0	0	0	0	0	0	0	0	0	0	0	0	0	0	0	0	0	0	0	0	0	0	0	0	0	0	0	0	0	0	0	0	0	0	0	0	0	0	0	0	0	0	0	0	0	0	0	0
LN_4A04_VL_221_NODE_84_length_54038_cov_28.374748	0	0	0	0	0	0	0	0	0	0	0	0	0	0	0	0	0	0	0	0	0	9.8207393720992	0	0	0	0	0	0	0	0	0	0	0	0	0	0	2.38328465134806	0	0	0	0	0	0	0	0	0	0	0	14.2053398674777
LN_4A04_VL_221_NODE_8409_length_3216_cov_5.120215	0	0	0	0	0	0	0	0	0	0	0	0	0	0	0	0	0	0	0	0	0	0	0	0	0	0	0	0	0	0	0	0	0	0	0	0	0	0	0	0	0	0	0	0	0	0	0	0	1.86327532639243
LN_4A04_VL_221_NODE_8412_length_3215_cov_8.424684	0	0	0	0	0	0	0	0	0	0	0	0	0	0	0	0	0	0	0	0	0	0	0	0	0	0	0	0	0	0	0	0	0	0	0	0	0	0	0	0	0	0	0	0	0	0	0	0	0
LN_4A04_VL_221_NODE_842_length_16572_cov_74.238179	0	0	0	0	0	0	0	0	0	0	0	0	0	0	0	0	0	0	0	0	0	0	0	0	0	0	0	0	0	0	0	0	0	0	0	0	0	0	0	0	0	0	0	0	0	0	0	0	0
LN_4A04_VL_221_NODE_8427_length_3213_cov_8.622863	0	0	0	1.26448386036474	0	0	0	0	0	0	0	0	0	0	0	0	0	0	0	0	0	0	0	0	0	1.61391510608881	0	0	0	0	0	0	0	0	0	0	0	0	0	0	0	0	0	0	0	0	0	0	0
LN_4A04_VL_221_NODE_8428_length_3213_cov_6.696327	0	0	0	0	0	0	0	0	0	0	0	0	0	0	0	0	0	0	0	0	0	0	0	0	0	0	0	0	0	0	0	0	0	0	0	0	0	0	0	0	0	0	0	0	0	0	0	0	0
LN_4A04_VL_221_NODE_8429_length_3213_cov_6.063965	0	0	0	0	0	0	0	0	0	0	0	0	0	0	0	0	0	0	0	0	0	0	0	0	0	0	0	0	0	0	0	0	0	0	0	0	0	0	0	0	0	0	0	0	0	0	0	0	0
LN_4A04_VL_221_NODE_8430_length_3213_cov_4.009500	0	0	0	0	0	0	0	0	0	0	0	0	0	0	0	0	0	0	0	0	0	0	0	0	0	0	0	0	0	0	0	0	0	0	0	0	0	0	0	0	0	0	0	0	0	0	0	0	0
LN_4A04_VL_221_NODE_8439_length_3210_cov_6.045008	0	0	0	0	0	0	0	0	0	0	0	0	0	0	0	0	0	0	0	0	0	5.00633952050021	0	0	0	0	0	0	0	0	0	0	0	0	0	0	0	0	0	0	0	0	0	0	0	0	0	0	7.17983878466099
LN_4A04_VL_221_NODE_8446_length_3209_cov_4.060558	0	0	0	0	0	0	0	0	0	0	0	0	0	0	0	0	0	0	0	0	0	0	0	0	0	0	0	0	0	0	0	0	0	0	0	0	0	0	0	0	0	0	0	0	0	0	0	0	0
LN_4A04_VL_221_NODE_8453_length_3207_cov_6.096129	0	0	0	0	0	0	3.38068761829504	0	0	0	0	0	0	0	0	0	0	0	0	3.50568708247319	0	0	1.81645877043819	0	0	0	0	0	0	0	0	0	4.4300583010107	14.1433595044421	0	0	0	0	0	0	0	0	0	0	0	0	1.23214185310502	0	0
LN_4A04_VL_221_NODE_847_length_16533_cov_9.206821	0	0	0	0	0	0	0	0	0	0	0	0	0	0	0	0	0	0	0	0	0	0	0	0	0	0	0	0	0	0	0	0	0	0	0	0	0	0	0	0	0	0	0	0	0	0	0	0	1.17562097465407
LN_4A04_VL_221_NODE_8479_length_3201_cov_6.110299	0	0	0	0	0	0	0	0	0	0	0	0	0	0	0	0	0	0	0	0	0	0	0	0	0	0	0	0	0	0	0	0	0	0	0	0	0	0	0	0	0	0	0	0	0	0	0	0	0
LN_4A04_VL_221_NODE_848_length_16524_cov_15.462202	0	0	0	0	0	0	0	0	0	0	0	0	0	0	0	0	0	0	0	0	0	0	0	0	0	0	0	0	0	0	0	0	0	0	0	0	0	0	0	0	0	0	0	0	0	0	0	0	0
LN_4A04_VL_221_NODE_8484_length_3198_cov_11.606745	0	0	0	0	0	0	0	0	0	0	0	0	0	0	0	0	0	0	0	0	0	0	0	0	0	0	0	0	0	0	0	0	0	0	0	0	0	0	0	0	0	0	0	0	0	0	0	0	0
LN_4A04_VL_221_NODE_8510_length_3190_cov_5.755981	0	0	0	0	0	0	0	0	0	0	0	0	0	0	0	0	0	0	0	0	0	0	0	0	0	0	0	0	0	0	0	0	0	0	0	0	0	0	0	0	0	0	0	0	0	0	0	0	0
LN_4A04_VL_221_NODE_8523_length_3187_cov_7.005747	0	0	0	0	0	0	0	0	9.38467042750379	0	0	0	0	0	0	0	0	0	0	0	0	7.869749873343	0	0	0	0	0	0	0	0	0	0	0	0	9.85537369311012	0	0	0	0	0	0	0	0	0	0	0	0	0	4.53183674277504
LN_4A04_VL_221_NODE_8533_length_3184_cov_7.292426	0	0	0	0	0	0	0	0	0	0	0	0	0	0	0	0	0	0	0	0	0	0	0	0	0	0	0	0	0	0	0	0	0	0	0	0	0	0	0	0	0	0	0	0	0	0	0	0	3.5468493795205
LN_4A04_VL_221_NODE_8538_length_3183_cov_13.259910	0	0	0	0	0	0	0	0	0	0	0	0	0	0	0	0	0	0	0	0	0	0	0	0	0	0	0	0	0	0	0	0	0	0	0	0	0	0	0	0	0	0	0	0	0	0	0	0	0
LN_4A04_VL_221_NODE_8543_length_3183_cov_5.366049	0	0	0	0	0	0	0	0	0	0	0	0	0	0	0	0	0	0	0	0	0	0	0	0	0	0	0	0	0	0	0	0	0	0	0	0	0	0	0	0	0	0	0	0	0	0	0	0	1.06197552617606
LN_4A04_VL_221_NODE_8553_length_3181_cov_5.892194	0	0	0	0	0	0	0	0	0	0	0	0	0	0	0	0	0	0	0	0	0	3.32905071138034	0	0	0	0	0	0	0	0	0	0	0	0	0	0	0	0	0	0	0	0	0	0	0	0	0	0	0
LN_4A04_VL_221_NODE_8555_length_3181_cov_4.473129	0	0	0	0	0	0	0	0	0	0	0	0	0	0	0	0	0	0	0	0	0	0	0	0	0	0	0	0	0	0	0	0	0	0	0	0	0	0	0	0	0	0	0	0	0	0	0	0	0
LN_4A04_VL_221_NODE_856_length_16447_cov_12.694424	18.1295529842514	0	0	0	0	0	0	0	0	0	0	0	0	0	0	0	0	0	0	0	0	4.64828096816964	0	0	0	6.75715274050966	0	0	0	0	0	0	0	0	0	0	0	0	0	0	0	0	0	6.02415766273613	0	0	0	0	7.56705329198721
LN_4A04_VL_221_NODE_8567_length_3178_cov_5.982389	0	0	0	0	0	0	0	0	0	0	0	0	2.35193452184625	0	0	0	0	0	0	0	0	0	0	0	0	0	0	0	0	0	0	0	0	0	0	0	0	0	0	0	0	0	0	0	1.54774226008426	0	0	0	0
LN_4A04_VL_221_NODE_8570_length_3177_cov_7.511851	0	0	0	0	0	0	0	0	0	0	0	0	0	0	0	0	0	0	0	0	0	0	0	0	0	0	0	0	0	0	0	0	0	0	0	0	0	0	0	0	0	0	0	0	0	0	0	0	0
LN_4A04_VL_221_NODE_8572_length_3176_cov_5.509452	0	0	0	0	0	0	0	0	0	0	0	0	0	0	0	0	0	0	0	0	0	0	0	0	0	0	0	0	0	0	0	0	0	0	0	0	0	0	0	0	0	0	0	0	0	0	0	0	0
LN_4A04_VL_221_NODE_8574_length_3175_cov_6.858333	0	0	0	0	0	0	0	0	0	0	0	0	0	0	0	0	0	0	0	0	0	0	0	0	0	0	0	0	0	0	0	0	0	0	0	0	0	0	0	0	0	0	0	0	0	0	0	0	0
LN_4A04_VL_221_NODE_858_length_16425_cov_18.001405	0	0	0	0	0	0	0	0	0	0	0	0	0	0	0	0	0	0	0	0	0	0	0	0	0	0	0	0	0	0	0	0	0	0	0	0	0	0	0	0	0	0	0	0	0	0	0	0	0
LN_4A04_VL_221_NODE_8587_length_3172_cov_4.776388	0	0	0	0	0	0	0	0	0	0	0	0	0	0	0	0	0	0	0	0	0	0	0	0	0	0	0	0	0	0	0	0	0	0	0	0	0	0	0	0	0	0	0	0	0	0	0	0	0
LN_4A04_VL_221_NODE_8592_length_3171_cov_4.941592	0	0	0	0	0	0	0	0	0	0	0	0	0	0	0	0	0	0	0	0	0	0	0	0	0	0	0	0	0	0	0	0	0	0	0	0	0	0	0	0	0	0	0	0	0	0	0	0	0
LN_4A04_VL_221_NODE_8594_length_3170_cov_4.883467	0	0	0	0	0	0	0	0	0	0	0	0	0	0	0	0	0	0	0	0	0	2.9889602410645	0	0	0	0	0	0	0	0	0	0	0	0	0	0	0	0	0	0	0	0	0	0	0	0	0	0	2.30230477116968
LN_4A04_VL_221_NODE_8595_length_3170_cov_4.627929	0	0	0	0	0	0	0	0	0	0	0	0	0	0	0	0	0	0	0	0	0	0	0	0	0	0	0	0	0	0	0	0	0	0	0	0	0	0	0	0	0	0	0	0	0	0	0	0	0
LN_4A04_VL_221_NODE_8599_length_3169_cov_4.047206	0	0	0	0	0	0	0	0	0	0	0	0	0	0	0	0	0	0	0	0	0	0	0	0	0	0	0	0	0	0	0	0	0	0	0	0	0	0	0	0	0	0	0	0	0	0	0	0	0
LN_4A04_VL_221_NODE_86_length_53853_cov_56.723856	0	0	0	0	0	0	0	0	0	0	0	0	0	0	0	0	0	0	0	0	0	0	0	0	0	0	0	0	0	0	0	0	0	0	0	0	0	0	0	0	0	0	0	0	0	0	0	0	0
LN_4A04_VL_221_NODE_860_length_16415_cov_18.156112	0	0	0	0	0	0	0	0	0	0	0	0	0	0	0	0	0	0	0	0	0	0	0	0	0	0	0	0	0	0	0	0	0	0	0	0	0	0	0	0	0	0	0	0	0	0	0	0	0
LN_4A04_VL_221_NODE_8602_length_3167_cov_4.238432	0	0	0	0	0	0	0	0	0	0	0	0	0	0	0	0	0	0	0	0	0	2.2585093372259	0	0	0	0	0	0	0	0	0	0	0	0	0	0	0	0	0	0	0	0	0	0	0	0	0	0	3.42034189277488
LN_4A04_VL_221_NODE_8603_length_3167_cov_4.158098	0	0	0	0	0	0	0	0	0	0	0	0	0	0	0	0	0	0	0	0	0	0	0	0	0	0	0	0	0	0	0	0	0	0	0	0	0	0	0	0	0	0	0	0	0	0	0	0	0
LN_4A04_VL_221_NODE_8606_length_3166_cov_6.150755	0	0	0	0	2.25763539972952	0	0	0	0	0	0	0	0	0	0	0	0	0	0	0	0	11.354794613527	0	0	0	0	0	0	0	0	0	0	0	0	0	0	0	0	0	0	0	0	0	0	0	0	0	0	7.32815257383245
LN_4A04_VL_221_NODE_8626_length_3163_cov_5.813385	0	0	0	0	0	0	0	0	0	0	0	0	0	0	0	0	0	0	0	0	0	0	0	0	0	0	0	0	0	0	0	0	0	0	0	0	0	0	0	0	0	0	0	0	0	0	0	0	0
LN_4A04_VL_221_NODE_8627_length_3163_cov_5.645431	0	0	0	0	0	0	0	0	0	0	0	0	0	0	0	0	0	0	0	0	0	0	0	0	0	0	0	0	0	0	0	0	0	0	0	0	0	0	0	0	0	0	0	0	0	0	0	0	0
LN_4A04_VL_221_NODE_8661_length_3156_cov_2.245405	0	0	0	0	0	0	0	0	0	0	0	0	0	0	0	0	0	0	0	0	0	1.73657780351864	0	0	0	0	0	0	0	0	0	0	0	0	0	0	0	0	0	0	0	0	0	0	0	0	0	0	1.70396047202506
LN_4A04_VL_221_NODE_8664_length_3155_cov_5.626452	0	0	0	0	0	0	0	0	0	0	0	0	0	0	0	0	0	0	0	0	0	0	0	0	0	0	0	0	0	0	0	0	0	0	0	0	0	0	0	0	0	0	0	0	0	0	0	0	0
LN_4A04_VL_221_NODE_8672_length_3154_cov_4.008067	0	0	0	0	0	0	0	2.5791200948136	0	0	1.57494898244137	0	14.5871169149084	0	0	0	0	0	0	0	0	2.12055741672747	0	0	3.95482009084599	0	0	0	2.65652053826765	0	0	0	0	0	0	0	4.31368506875722	0	5.03253557547222	0	0	2.81134138618374	10.224491444665	0	9.73255767020477	0	0	0	1.51017915337479
LN_4A04_VL_221_NODE_8678_length_3151_cov_27.953165	0	0	0	0	0	0	0	0	0	0	0	0	3.31631659267221	0	0	0	0	0	0	0	0	2.09309612714416	0	0	0	0	0	0	0	0	0	0	0	0	0	0	0	0	0	0	0	0	4.21177760877212	0	0	0	0	0	0
LN_4A04_VL_221_NODE_8683_length_3151_cov_5.054264	0	0	0	0	0	0	0	0	0	0	0	0	0	0	0	0	0	0	0	0	0	0	0	0	0	0	0	0	0	0	0	0	0	0	0	0	0	0	0	0	0	0	0	0	0	0	0	0	0
LN_4A04_VL_221_NODE_8694_length_3147_cov_6.331824	0	0	0	0	0	0	0	0	0	0	0	0	0	0	0	0	0	0	0	0	0	0	0	0	0	0	0	0	0	0	0	0	0	0	0	0	0	0	0	0	0	0	0	0	0	0	0	0	0
LN_4A04_VL_221_NODE_8696_length_3146_cov_5.407959	0	0	0	0	0	0	0	0	0	0	0	0	0	0	0	0	0	0	0	0	0	0	0	0	0	0	0	0	0	0	0	0	0	0	0	0	0	0	0	0	0	2.59957850481189	0	0	0	0	0	0	0
LN_4A04_VL_221_NODE_8697_length_3146_cov_4.138467	0	0	0	0	0	0	0	0	0	0	0	0	0	0	0	0	0	0	0	0	0	0	0	0	0	0	0	0	0	0	0	0	0	0	0	0	0	0	0	0	0	0	0	0	0	0	0	0	0
LN_4A04_VL_221_NODE_8716_length_3141_cov_7.462087	0	0	0	0	0	0	0	0	0	0	0	0	0	0	0	0	0	0	0	0	0	0	0	0	0	0	0	0	0	0	0	0	0	0	0	0	0	0	0	0	0	0	0	0	0	0	0	0	0
LN_4A04_VL_221_NODE_8717_length_3141_cov_4.594945	0	0	0	0	0	0	0	0	0	0	0	0	0	0	0	0	0	0	0	0	0	1.00551883308654	0	0	0	0	0	0	0	0	0	0	0	0	0	0	0	0	0	0	0	0	0	0	0	0	0	0	0
LN_4A04_VL_221_NODE_8726_length_3139_cov_5.341115	0	0	0	0	0	0	0	0	0	0	0	0	0	0	0	0	0	0	0	0	0	0	0	0	0	0	0	0	0	0	0	0	0	0	0	0	0	0	0	0	0	0	0	0	0	0	0	0	0
LN_4A04_VL_221_NODE_8734_length_3138_cov_3.642556	0	0	0	0	0	0	0	0	0	0	0	0	0	0	0	0	0	0	0	0	0	0	0	0	0	0	0	0	0	0	0	0	0	0	0	0	0	0	0	0	0	0	0	0	0	0	0	0	1.98303577905216
LN_4A04_VL_221_NODE_8738_length_3137_cov_6.234912	0	0	0	0	0	0	0	0	0	0	0	0	0	0	0	0	0	0	0	0	0	0	0	0	0	0	0	0	0	0	0	0	0	0	0	0	0	0	0	0	0	0	0	0	0	0	0	0	0
LN_4A04_VL_221_NODE_874_length_16189_cov_7.581443	0	0	0	0	0	0	0	0	0	0	0	0	0	0	0	0	0	0	0	0	0	0	0	0	0	0	0	0	0	0	0	0	0	0	0	0	0	0	0	0	0	0	0	0	0	0	0	0	0
LN_4A04_VL_221_NODE_8756_length_3132_cov_10.121872	0	0	0	0	0	0	0	0	0	0	0	0	5.16683989889926	0	0	0	0	0	0	0	0	0	0	0	0	0	0	0	0	0	0	0	0	0	0	0	0	0	2.50413163027441	0	0	0	0	0	0	0	0	0	0
LN_4A04_VL_221_NODE_876_length_16113_cov_20.318346	0	0	0	0	0	0	0	0	0	0	0	0	0	0	0	0	0	0	0	0	0	0	0	0	0	0	0	0	0	0	0	0	0	0	0	0	0	0	0	0	0	0	0	0	0	0	0	0	0
LN_4A04_VL_221_NODE_8773_length_3129_cov_5.346779	0	0	0	0	0	0	0	0	0	0	0	0	1.32193830621266	0	0	0	0	0	0	0	3.82063265801177	0	0	0	0	0	0	0	0	0	3.32392365231783	0	0	0	0	8.47631348445176	0	0	0	1.91038971308447	0	0	0	4.32272670745072	0	0	0	2.68805688831563	0
LN_4A04_VL_221_NODE_8799_length_3122_cov_8.799804	0	0	0	0	0	0	0	0	0	0	0	0	0	0	0	0	0	0	0	0	0	0	0	0	0	0	0	0	0	0	0	0	0	0	0	0	0	0	0	0	0	0	0	0	0	0	0	0	0
LN_4A04_VL_221_NODE_8800_length_3122_cov_5.095859	0	0	0	0	0	0	0	0	0	0	0	0	0	0	0	0	0	0	0	0	0	0	0	0	0	0	0	0	0	0	0	0	0	0	0	0	0	0	0	0	0	0	0	0	0	0	0	0	0
LN_4A04_VL_221_NODE_8805_length_3121_cov_4.793542	0	0	0	0	0	0	0	0	0	0	0	0	0	0	0	0	0	0	0	0	0	1.57747080216009	0	0	0	0	0	0	0	0	0	0	0	0	0	0	0	0	0	0	0	0	0	0	0	0	0	0	2.58460393289543
LN_4A04_VL_221_NODE_8810_length_3120_cov_3.277651	0	0	0	0	2.09594904561087	0	0	0	0	0	0	3.57432753674022	2.279362382443	0	0	3.41550631670569	0	1.77913689075985	0	0	2.09953628151016	0	0	0	0	0	0	0	0	3.75028524097465	0	1.18868753649073	0	0	0	1.48034419434415	0	1.21224438079047	3.38160962324557	0	0	16.6931705653293	0	0	0	1.36168654404233	0	0	0
LN_4A04_VL_221_NODE_8820_length_3118_cov_2.750898	0	0	0	0	0	0	0	0	0	0	0	0	0	0	4.37374588330486	0	0	0	0	0	0	0	0	0	0	0	0	0	0	0	0	0	0.936615864763076	0	0	0	0	0	0	0	0	0	0	0	0	0	0	0	0
LN_4A04_VL_221_NODE_8837_length_3114_cov_10.511932	0	0	0	0	0	0	0	0	0	0	0	0	0	0	0	0	0	0	0	0	0	0	0	0	0	0	0	0	0	0	0	0	0	0	0	0	0	0	0	0	0	1.07816206966633	0	0	0	0	0	0	0
LN_4A04_VL_221_NODE_8848_length_3112_cov_3.734707	0	0	0	0	0	0	0	0	0	0	0	0	0	0	0	0	0	0	0	0	0	0	0	0	0	0	0	0	0	0	0	0	0	0	0	0	0	0	0	0	0	0	0	0	0	0	0	0	0
LN_4A04_VL_221_NODE_8849_length_3111_cov_19.394634	0	0	0	0	0	0	0	0	1.25763654601494	0	0	0	0	0	0	0	0	0	0	0	0	0	0	0	0	0	0	0	0	0	0	0	0	0	0	0	0	0	0	0	0	0	0	0	0	0	0	0	0
LN_4A04_VL_221_NODE_8852_length_3111_cov_4.680955	0	0	0	0	0	0	0	0	0	0	0	0	0	0	0	0	0	0	0	0	0	0	0	0	0	0	0	0	0	0	0	0	0	0	0	0	0	0	0	0	0	0	0	0	0	0	0	0	1.30880314200619
LN_4A04_VL_221_NODE_886_length_15993_cov_17.545552	0	0	0	0	0	0	0	0	0	0	0	0	0	0	0	0	0	0	0	0	0	0	0	0	0	0	0	0	0	0	0	0	0	0	0	0	0	0	0	0	0	0	0	0	0	0	0	0	0
LN_4A04_VL_221_NODE_8867_length_3106_cov_4.313668	0	0	0	0	0	0	0	0	0	0	0	0	0	0	0	0	0	0	0	0	0	0	0	0	0	0	0	0	0	0	0	0	0	0	0	0	0	0	0	0	0	0	0	0	0	0	0	0	0
LN_4A04_VL_221_NODE_8876_length_3104_cov_5.000000	0	0	0	0	1.27385059473113	0	0	0	0	0	0	0	0	0	0	0	0	0	0	0	0	5.56634935736446	0	0	0	0	0	0	0	0	0	0	0	0	0	0	0	0	0	0	0	0	0	0	0	0	0	0	2.47500885940311
LN_4A04_VL_221_NODE_8884_length_3103_cov_4.651903	0	0	0	0	0	0	0	0	0	0	0	0	0	0	0	0	0	0	0	0	0	2.96368913212789	0	0	0	0	0	0	0	0	0	0	0	0	0	0	0	0	0	0	0	0	0	0	0	0	0	0	2.10443550584891
LN_4A04_VL_221_NODE_8901_length_3098_cov_3.934933	0	0	0	0	0	0	0	0	0	0	0	0	1.12435050392835	0	0	0	0	0	0	0	0	0	0	0	0	0	0	0	0	0	0	0	0	0	0	0	0	0	0	0	0	0	0	0	0	0	0	0	0
LN_4A04_VL_221_NODE_8925_length_3091_cov_3.465744	0	0	0	0	0	0	0	0	0	0	0	0	0	0	0	0	0	0	0	0	0	0	0	0	0	0	0	0	0	0	0	0	0	0	0	0	0	0	0	0	0	1.47609705847307	0	0	0	0	0	0	0
LN_4A04_VL_221_NODE_8932_length_3090_cov_3.777595	0	0	0	0	0	0	0	0	0	0	0	0	0	0	0	0	0	0	0	0	0	2.19454054630603	0	0	0	0	0	0	0	0	0	0	0	0	0	0	0	0	0	0	0	0	0	0	0	0	0	0	1.59118239473652
LN_4A04_VL_221_NODE_8943_length_3087_cov_4.979222	0	0	0	0	0	0	0	0	0	0	0	0	0	0	0	0	0	0	0	0	0	0	0	0	0	0	0	0	0	0	0	0	0	0	0	0	0	0	0	0	0	0	0	0	0	0	0	0	0
LN_4A04_VL_221_NODE_8945_length_3087_cov_3.931398	0	0	0	0	0	0	0	0	0	0	0	0	0	0	0	0	0	0	0	0	0	0	0	0	0	0	0	0	0	0	0	0	0	0	0	0	0	0	0	0	0	0	0	0	0	0	0	0	0
LN_4A04_VL_221_NODE_8947_length_3086_cov_7.787199	0	0	0	0	0	0	0	0	0	0	0	0	0	0	0	0	0	0	0	0	0	0	0	0	0	0	0	0	0	0	0	0	0	0	0	0	0	0	0	0	0	0	0	0	0	0	0	0	0
LN_4A04_VL_221_NODE_8951_length_3086_cov_3.310459	0	0	0	0	0	0	0	0	0	0	0	0	0	0	0	0	0	0	0	0	0	0	0	0	0	0	0	0	0	0	0	0	0	0	0	0	0	0	0	0	0	0	0	0	0	0	0	0	1.7924004535654
LN_4A04_VL_221_NODE_8960_length_3084_cov_4.894685	0	0	0	0	0	0	0	0	0	0	0	0	0	0	0	0	0	0	0	0	0	1.74699978994087	0	0	0	0	0	0	0	0	0	0	0	0	0	0	0	0	0	0	0	0	0	0	0	0	0	0	2.44123831050438
LN_4A04_VL_221_NODE_8985_length_3077_cov_7.529120	0	0	0	0	0	0	0	0	0	0	0	0	0	0	0	0	0	0	0	0	0	0	0	0	0	0	0	0	0	0	0	0	0	0	0	0	0	0	0	0	0	0	0	0	0	0	0	0	4.19450055226084
LN_4A04_VL_221_NODE_8992_length_3076_cov_3.408143	0	0	0	0	0	0	0	0	0	0	0	0	0	0	0	0	0	0	0	0	0	0	0	0	0	0	0	0	0	0	1.17606797174224	0	0	0	0	0	0	0	0	0	0	0	0	0	0	0	0	0	0
LN_4A04_VL_221_NODE_8999_length_3075_cov_3.549007	0	0	0	0	0	0	0	0	0	0	0	22.9412123644139	0	0	0	0	0	0	0	0	0	0	0	0	0	0	0	0	0	0	0	0	0	0	0	0	0	8.80409988287569	0	1.49960932990026	0	0	0	0	0	0	0	0	0
LN_4A04_VL_221_NODE_9_length_126958_cov_160.521816	0	0	0	0	0	0	0	0	0	0	0	0	0	0	0	0	0	0	0	0	0	8.34038137883677	0	0	0	0	0	0	0	0	0	0	0	0	0	0	0	0	0	0	0	0	0	0	0	0	0	0	0
LN_4A04_VL_221_NODE_9006_length_3073_cov_6.387674	0	0	0	0	0	0	0	0	0	0	0	0	0	0	0	0	0	0	0	0	0	0	0	0	0	0	0	0	0	0	0	0	0	0	0	0	0	0	0	0	0	0	0	0	0	0	0	0	0
LN_4A04_VL_221_NODE_9007_length_3072_cov_16.437852	0	0	0	0	0	0	0	0	0	0	0	0	0	0	0	0	0	0	0	0	0	0	0	0	0	0	0	0	0	0	0	0	0	0	0	0	0	0	0	0	0	0	0	0	0	0	0	0	4.07628802875236
LN_4A04_VL_221_NODE_9012_length_3071_cov_5.809350	0	0	0	0	0	0	0	0	0	0	0	0	0	0	2.74514992795308	0	0	0	0	1.27955090383796	0.746562559234481	0	0	0	0	0	0	0	0	0	1.59869089967213	0	0	0	0	0	0	0	0	0	0	0	0	0	0	0	0	0	1.37588248934321
LN_4A04_VL_221_NODE_9035_length_3064_cov_6.675972	0	0	0	0	0	0	0	0	0	0	0	0	0	0	0	0	0	0	0	0	0	0	0	0	0	0	0	0	0	0	0	0	0	0	0	0	0	0	0	0	0	0	0	0	0	0	0	0	0.952781478408342
LN_4A04_VL_221_NODE_9037_length_3064_cov_5.247258	0	0	0	0	0	0	0	0	0	0	0	0	0	0	0	0	0	0	0	0	0	4.57791173459768	0	0	0	0	0	0	0	0	0	0	0	0	0	0	0	0	0	0	0	0	0	0	0	0	0	0	0
LN_4A04_VL_221_NODE_905_length_15790_cov_34.471115	0	0	0	0	0	0	0	0	0	0	0	0	0	0	0	0	0	0	0	0	0	0	0	0	0	0	0	0	0	0	0	0	0	0	0	0	0	0	0	0	0	0	0	0	0	0	0	0	0
LN_4A04_VL_221_NODE_9054_length_3060_cov_4.020632	0	0	0	0	0	0	0	0	0	0	0	0	0	0	0	0	0	0	0	0	0	0	0	0	0	0	0	0	0	0	0	0	0	0	0	0	0	0	0	0	0	0	0	0	0	0	0	0	0
LN_4A04_VL_221_NODE_906_length_15777_cov_20.303524	0	0	0	0	0	0	0	0	0	0	0	0	0	0	0	0	0	0	0	0	0	0	0	0	0	0	0	0	0	0	0	0	0	0	0	0	0	0	0	0	0	0	0	0	0	0	0	0	0
LN_4A04_VL_221_NODE_9064_length_3058_cov_2.595072	0	0	0	0	0	0	0	0	0	0	0	0	0	0	0	0	0	0	0	0	0	1.18469445172035	0	0	0	0	0	0	0	0	0	0	0	0	0	0	0	0	0	0	0	0	0	0	0	0	0	0	1.48222113301389
LN_4A04_VL_221_NODE_9068_length_3056_cov_25.751416	0	0	0	0	0	0	0	0	0	0	0	0	0	0	0	0	0	0	0	0	0	0	0	0	0	0	0	0	0	0	0	0	0	0	0	0	0	0	0	0	0	0	0	0	0	0	0	0	0
LN_4A04_VL_221_NODE_9078_length_3054_cov_4.068356	0	0	0	0	0	0	0	0	0	0	0	0	0	0	0	0	0	0	0	0	0	0	0	0	0	0	0	0	0	0	0	0	0	0	0	0	0	0	0	0	0	0	0	0	0	0	0	0	0
LN_4A04_VL_221_NODE_9099_length_3048_cov_4.362847	0	0	0	0	0	0	0	0	0	0	0	0	0	0	0	0	0	0	0	0	0	0	0	0	0	0	0	0	0	0	0	0	0	0	0	0	0	0	0	0	0	0	0	0	0	0	0	0	0
LN_4A04_VL_221_NODE_910_length_15753_cov_115.364569	0	0	0	0	0	0	0	0	0	0	0	0	0	0	0	0	0	0	0	0	0	0	0	0	0	0	0	0	0	0	0	0	0	0	0	0	0	0	0	0	0	0	0	0	0	0	0	0	2.86756006459551
LN_4A04_VL_221_NODE_9101_length_3047_cov_5.585896	0	0	0	0	0	0	0	0	0	0	0	0	0	0	0	0	0	0	0	0	0	0	0	0	0	0	0	0	0	0	0	0	0	0	0	0	0	0	0	0	0	0	0	0	0	0	0	0	0
LN_4A04_VL_221_NODE_9107_length_3046_cov_8.064193	0	0	0	0	0	0	0	0	0	0	0	0	1.00060181501109	0	0	0	0	0	0	0	0	0	0	0	0	0	0	0	0	0	0	0	0	0	0	0	0	0	2.51352711523933	0	0	0	0	0	0	0	0	0	0
LN_4A04_VL_221_NODE_912_length_15741_cov_16.173658	0	0	0	0	0	0	0	0	0	0	0	0	0	0	0	0	0	0	0	0	0	0	0	0	0	0	0	0	0	0	0	0	0	0	0	0	0	0	0	0	0	0	0	0	0	0	0	0	0
LN_4A04_VL_221_NODE_9122_length_3043_cov_7.965863	0	0	0	0	0	0	0	0	0	0	0	0	0	0	0	0	0	0	0	0	0	0	0	0.944973905816581	0	0	0	0	0	0	0	0	0	0	0	0	0	0	0	0	0	0	0	0	0	0	0	0	0
LN_4A04_VL_221_NODE_9130_length_3041_cov_6.574012	0	0	0	0	0	0	0	0	0	0	0	0	0	0	0	0	0	0	0	0	0	0	0	0	0	0	0	0	0	0	0	0	0	0	0	0	0	0	2.30273766442531	0	0	0	0	0	0	1.44880383508761	0	0	0
LN_4A04_VL_221_NODE_9142_length_3038_cov_4.738518	0	0	0	0	0	0	0	0	0	0	0	0	9.96070734658154	0	0	0	0	0	0	0	0	3.24113651977724	0	0	0	0	0	0	0	0	0	0	0	0	0	0	1.52406097967786	0	4.05682041409828	0	0	0	8.24695560759559	0	2.90832367509773	0	0	0	1.26438898939883
LN_4A04_VL_221_NODE_9150_length_3035_cov_10.102013	0	0	0	0	0	0	0	0	0	0	0	0	0	0	0	0	0	0	0	0	0	0	0	0	0	0	0	0	0	0	0	0	0	0	0	0	0	0	0	0	0	0	0	0	0	0	0	0	4.50567411837408
LN_4A04_VL_221_NODE_9157_length_3034_cov_2.808661	0	0	0	0	0	0	3.26361868060975	0	0	0	0	0	0	0	0	0	0	0	0	17.4486184397008	0	0	0	0	0	1.2430057495927	0	1.81793344196288	0	0	0	0	2.44539023530741	0	0	0	0	0	0	0	0	0	0	0	0	0	3.04951988519663	0	0
LN_4A04_VL_221_NODE_9169_length_3031_cov_3.661626	0	0	0	0	1.15400783771597	0	0	0	0	0	0	0	0	0	0	0	0	0	0	0	0	7.04889640952033	0	0	0	0	0	0	0	0	0	0	0	0	0	0	0	0	0	0	0	0	0	0	0	0	0	0	3.29500354650724
LN_4A04_VL_221_NODE_9177_length_3029_cov_4.570948	0	0	0	0	0	0	0	0	0	0	0	0	0	0	0	0	0	0	0	0	0	0	0	0	0	0	0	0	0	0	0	0	0	0	0	0	0	0	0	0	0	0	0	0	0	0	0	0	1.95294459382047
LN_4A04_VL_221_NODE_9188_length_3027_cov_4.125168	0	0	0	0	0	0	0	0	0	0	0	0	0	0	0	0	0	0	0	0	0	0	0	0	0	0	0	0	0	0	0	0	0	0	0	0	0	0	0	0	0	0	0	0	0	0	0	0	0
LN_4A04_VL_221_NODE_9209_length_3021_cov_21.060688	0	0	0	0	0	0	0	0	0	0	0	0	0	0	0	0	0	0	0	0	0	0	0	0	0	0	0	0	0	0	0	0	0	0	0	0	0	0	0	0	0	0	0	0	0	0	0	0	0
LN_4A04_VL_221_NODE_921_length_15672_cov_17.587309	0	0	0	0	0	0	0	0	0	0	0	0	0	0	0	0	0	0	0	0	0	0	0	0	0	0	0	0	0	0	0	0	0	0	0	0	0	0	0	0	0	0	0	0	0	0	0	0	0
LN_4A04_VL_221_NODE_9222_length_3019_cov_5.013495	0	0	0	0	0	0	0	2.1800550613832	0	0	0	0	10.5762439198605	0	0	0	0	0	0	0	0	2.67691985036981	0	0	0	0	0	0	0	0	0	0	0	0	0	0	1.76959917557827	0	4.70089007884572	0	0	0	13.4342893054078	0	6.66788244490484	0	0	0	0
LN_4A04_VL_221_NODE_9223_length_3018_cov_7.293959	0	0	0	0	0	0	0	0	0	0	0	0	0	0	0	0	0	0	0	0	0	10.8651242848581	0	0	0	0	0	0	0	0	0	0	0	0	0	0	0	0	0	0	0	0	0	0	0	0	0	0	6.28747379853563
LN_4A04_VL_221_NODE_9240_length_3014_cov_6.096316	0	0	0	0	0	0	0	0	0	0	0	0	0	0	0	0	0	0	0	0	0	0	0	0	0	0	0	0	0	0	0	0	0	0	0	0	0	0	0	0	0	0	0	0	0	0	0	0	0
LN_4A04_VL_221_NODE_9249_length_3013_cov_6.665314	0	0	0	0	0	0	0	0	0	0	0	0	0	0	0	0	0	0	0	0	0	0	0	0	0	0	0	0	0	0	0	0	0	0	0	0	0	0	0	0	0	0	0	0	0	0	0	0	0
LN_4A04_VL_221_NODE_9264_length_3010_cov_5.660914	0	0	0	0	0	0	0	0	0	0	0	0	0	0	0	2.31104580233353	0	0	0	0	0	1.69736570265649	0	0	0	0	0	0	0	0	0	0	0	0	0	0	0	0	0	0	0	7.17869126774153	2.76082172642948	0	0	0	0	0	5.25774107945175
LN_4A04_VL_221_NODE_9273_length_3006_cov_5.891223	0	0	0	0	0	0	0	0	0	0	0	0	0	0	0	0	0	0	0	0	0	0	0	0	0	0	0	0	0	0	0	0	0	0	0	0	0	0	0	0	0	0	0	0	0	0	0	0	0
LN_4A04_VL_221_NODE_9274_length_3006_cov_5.101322	0	0	0	0	0	0	0	0	0	0	0	0	0	0	2.36458640520259	0	0	0	0	0	0	0	0	0	0	0	0	0	0	0	1.8911432321961	0	0	0	0	0	0	0	0	0	0	0	0	0	0	0	0	0	0
LN_4A04_VL_221_NODE_9277_length_3006_cov_4.651305	0	0	0	0	0	0	0	0	0	0	0	0	0	0	0	0	0	0	0	0	0	0	0	0	0	0	0	0	0	0	0	0	0	0	0	0	0	0	0	0	0	0	0	0	0	0	0	0	0
LN_4A04_VL_221_NODE_9279_length_3006_cov_4.129448	0	0	0	0	0	0	0	2.41089151498859	0	0	1.47854491964389	0	13.5430281112524	0	0	0	0	0	0	0	0	2.59578990056049	0	0	0	0	0	0	0	0	0	0	0	0	0	0	2.15639925441314	0	5.62197901082566	0	0	0	9.82014810369088	0	5.18162414883608	0	0	0	1.58453261801201
LN_4A04_VL_221_NODE_9283_length_3005_cov_6.405424	0	0	0	0	0	0	0	0	1.24413247306383	0	0	0	0	0	0	0	0	0	0	0	0	2.99851680051196	0	0	0	0	0	0	0	0	0	0	0	0	3.20757539141402	0	0	0	0	0	0	0	0	0	0	0	0	0	1.55949443419242
LN_4A04_VL_221_NODE_9285_length_3004_cov_34.566633	0	0	0	0	0	0	0	0	0	0	0	0	0	0	0	0	0	0	0	0	0	0	0	0	0	0	0	0	0	0	0	0	0	0	0	0	0	0	0	0	0	0	0	0	0	0	0	0	0
LN_4A04_VL_221_NODE_93_length_52661_cov_14.909383	0	0	0	0	0	0	0	0	0	0	0	0	0	0	0	0	0	0	0	0	0	0	0	0	0	0	0	0	0	0	0	0	0	0	0	0	0	0	0	0	0	0	0	0	0	0	0	0	0
LN_4A04_VL_221_NODE_931_length_15552_cov_15.313286	0	0	0	0	0	0	0	0	0	0	0	0	0	0	0	0	0	0	0	0	0	0	0	0	0	0	0	0	0	0	0	0	0	0	0	0	0	0	0	0	0	0	0	0	0	0	0	0	0
LN_4A04_VL_221_NODE_935_length_15529_cov_8.506269	0	0	0	0	0	0	0	0	0	0	0	0	0	0	0	0	0	0	0	0	0	0	0	0	0	0	0	0	0	0	0	0	0	0	0	0	0	0	0	0	0	0	0	0	0	0	0	0	1.18236858291027
LN_4A04_VL_221_NODE_9395_length_2979_cov_12.923393	0	0	0	0	0	0	0	0	0	0	0	0	0	0	0	0	0	0	0	0	0	0	0	0	0	0	0	0	0	0	0	0	0	0	0	0	0	0	0	0	0	0	0	0	0	0	0	0	0
LN_4A04_VL_221_NODE_9418_length_2975_cov_4.866781	0	0	0	0	0	0	0	0	0	0	0	0	0	0	0	0	0	0	0	0	0	0	0	0	0	0	0	0	0	0	0	0	0	0	0	0	0	0	0	0	0	0	0	0	0	0	0	0	1.05875471422883
LN_4A04_VL_221_NODE_944_length_15433_cov_10.413708	18.6607007966003	0	0	0	0	0	0	0	0	0	0	0	0	0	0	0	0	0	0	0	0	4.4902208263132	0	0	0	6.57493601679746	0	0	0	0	0	0	0	0	0	0	0	0	0	0	0	0	0	0	0	0	0	0	6.7351288841713
LN_4A04_VL_221_NODE_9474_length_2962_cov_29.523564	0	0	0	0	0	0	0	0	0	0	0	0	0	0	0	0	0	0	0	0	0	0	0	0	0	0	0	0	0	0	0	0	0	0	0	0	0	0	0	0	0	0	0	0	0	0	0	0	0
LN_4A04_VL_221_NODE_948_length_15340_cov_15.230226	0	0	0	0	0	0	0	0	0	0	0	0	0	0	0	0	0	0	0	0	0	0	0	0	0	0	0	0	0	0	0	0	0	0	0	0	0	0	0	0	0	0	0	0	0	0	0	0	0
LN_4A04_VL_221_NODE_951_length_15324_cov_27.807453	0	0	0	0	0	0	0	0	0	0	0	0	0	0	0	0	0	0	0	0	0	0	0	0	0	0	0	0	0	0	0	0	0	0	0	0	0	0	0	0	0	0	0	0	0	0	0	0	0
LN_4A04_VL_221_NODE_952_length_15305_cov_26.479607	0	0	0	0	0	0	0	0	0	0	1.67404573971618	0	0	0	0	0	0	0	0	0	0	11.5622105756496	0	0	0	0	0	0	0	0	0	0	0	0	0	0	2.31778296043842	0	0	0	0	0	0	2.09801094033412	0	0	0	0	14.8729387006057
LN_4A04_VL_221_NODE_954_length_15298_cov_9.211769	0	0	0	2.27953013610302	0	0	0	0	0	0	0	0	1.67448763045418	0	0	0	0	0	0	2.32604347186588	1.91618025640246	1.22658017629066	0	1.38765631502266	0	1.97216862034999	0	0	0	0	0	0	0	0	0	2.20030954663925	0	0	0	0	0	1.57565606327535	3.72141484597314	0	0	0	0	0	1.68232004991615
LN_4A04_VL_221_NODE_9600_length_2930_cov_5.102261	0	0	0	0	2.6211424051627	0	0	0	0	0	0	0	0	0	0	0	8.49614217521831	0	22.559489082034	0	0	23.5242352319395	0	0	0	0	0	0	0	2.80897167236304	0	0	0	0	5.89873756222613	8.33549067296235	0	0	0	0	0	0	0	20.9047898395089	0	0	0	0	1.04879556308359
LN_4A04_VL_221_NODE_9666_length_2916_cov_9.492136	6.9466986382287	0	0	0	0	0	0	0	0	0	0	0	0	0	0	0	0	0	0	0	0	3.12189135160002	0	0	0	4.08199614058953	0	0	0	0	0	0	0	0	0	0	0	0	0	0	0	0	0	0	0	0	0	0	2.55554001186545
LN_4A04_VL_221_NODE_9761_length_2893_cov_14.291402	0	0	0	2.25281261909564	1.65588045082867	4.67968134684763	3.92092053917042	6.64607875609134	29.5725865340711	3.71842671158456	6.86814945125486	0	2.6839674152062	7.48354667587068	5.19958482622487	0	0	23.1847427520382	15.9441097519393	8.86654274720873	18.6519813242629	16.6968343512424	0	4.18052144265244	9.05923628106893	0	0	0	4.92967810941814	0	0	0	0	0	21.598956358695	4.81368875438308	10.2921144040907	0	4.42152163862141	6.58242506014425	0	2.05323522969613	6.38804389435311	1.44441967004546	0	4.86791041669396	10.7604368163626	19.1096930530357	15.8269159687314
LN_4A04_VL_221_NODE_977_length_15038_cov_15.431556	0	0	0	0	0	0	0	0	0	0	0	0	0	0	0	0	0	0	0	0	0	0	0	0	0	0	0	0	0	0	0	0	0	0	0	0	0	0	0	0	0	0	0	0	0	0	0	0	0
LN_4A04_VL_221_NODE_982_length_14985_cov_24.374213	0	0	0	0	3.79053680320826	0	0	0	0	0	0	0	0	0	0	0	0	0	0	0	0	0	0	0	0	0	0	0	0	13.7573450342304	5.11279840097221	0	0	0	0	0	0	0	0	0	0	0	0	0	0	4.31571791336118	0	0	0
LN_4A04_VL_221_NODE_985_length_14952_cov_7.129086	0	0	0	0	0	0	0	0	0	0	0	0	0	0	0	0	0	0	0	0	0	0	0	0	0	0	0	0	0	0	0.972106745445907	0	0	0	0	0	0	0	0	0	0	0	0	0	0	0	0	0	0
LN_4A04_VL_221_NODE_9944_length_2857_cov_4.790150	0	0	0	0	0	0	0	0	0	0	0	0	0	0	0	0	0	0	0	0	0	0	0	0	0	0	0	0	0	0	0	0	0	0	0	0	0	0	0	0	0	0	0	0	0	0	0	0	1.61339044443555
LN_4A05_VL_222_NODE_100_length_18387_cov_281.252738	0	0	0	0	0	0	0	0	0	0	0	0	0	0	0	0	0	0	0	0	0	0	0	0	0	0	0	0	0	0	0	0	0	0	0	0	0	0	0	0	0	0	0	0	0	0	0	0	0
LN_4A05_VL_222_NODE_1035_length_2028_cov_2.856057	0	0	0	0	0	0	0	0	0	0	0	0	0	0	0	0	0	0	0	0	0	0	0	0	0	0	0	0	0	0	0.828201712701265	0	0	0	0	0	0	0	0	0	0	0	0	0	0	0	0	0	0
LN_4A05_VL_222_NODE_1051_length_1993_cov_30.733746	0	0	0	0	0	0	0	0	0	0	0	0	0	0	0	0	0	0	0	0	0	0	0	0	0	0	0	0	0	0	0	0	0	0	0	0	0	0	0	0	0	0	0	0	0	0	0	0	0
LN_4A05_VL_222_NODE_106_length_17992_cov_7.669677	0	0	0	0	0	0	19.0531060045765	0	0	0	11.0096450303248	0	0	0	0	0	0	0	0	0	0	0	0	0	0	0	0	0	0	0	0	0	7.33048828464236	0	0	0	15.1119140362807	0	0	5.96602857713533	0	0	0	0	0	0	0	0	0
LN_4A05_VL_222_NODE_111_length_16829_cov_71.460176	0	0	0	0	0	0	0	0	0	0	0	0	0	0	0	0	0	0	0	0	0	0	0	0	0	0	0	0	0	0	0	0	0	0	0	0	0	0	0	0	0	0	0	0	0	0	0	0	0
LN_4A05_VL_222_NODE_113_length_16797_cov_20.503026	0	0	0	0	0	0	0	0	0	0	0	0	0	0	0	0	0	0	0	0	0	0	0	0	0	0	0	0	0	0	2.08832859080487	0	0	0	0	0	0	0	0	0	0	0	0	0	0	0	0	0	0
LN_4A05_VL_222_NODE_1215_length_1790_cov_83.633429	0	0	0	0	0	0	0	0	0	0	0	0	0	0	0	0	0	0	0	0	0	0	0	0	0	0	0	0	0	0	0	0	0	0	0	0	0	0	0	0	0	0	0	0	0	0	0	0	0
LN_4A05_VL_222_NODE_127_length_15407_cov_891.576510	0	0	0	0	0	0	0	0	0	0	0	0	0	0	0	0	0	0	0	0	0	0	0	0	0	0	0	0	0	0	0	0	0	0	0	0	0	0	0	0	0	0	0	0	0	0	0	0	0
LN_4A05_VL_222_NODE_129_length_15177_cov_12.362452	0	0	0	0	0	0	0	0	0	0	0	0	0	0	0	0	0	0	0	0	0	0	0	0	0	0	0	0	0	0	0	0	0	0	0	0	0	0	0	0	0	0	0	0	0	0	0	0	0
LN_4A05_VL_222_NODE_1318_length_1685_cov_5.970552	0	0	0	0	1.57944679994967	0	0	0	0	0	0	0	0	0	0	0	0	0	0	0	0	0	0	0	0	0	0	0	0	0	4.10217892831143	0	0	0	0	0	0	0	0	0	0	0	0	0	0	0	0	0	0
LN_4A05_VL_222_NODE_1370_length_1638_cov_14.189514	0	0	0	3.35878525409384	0	0	34.7017430287467	0	0	0	24.047938960224	0	0	0	0	0	0	0	0	0	0	0	0	0	0	0	0	0	0	0	0	0	16.6242129803037	0	0	29.8204977677408	29.2669808722071	0	0	11.2086693147731	0	0	0	0	0	0	0	0	0
LN_4A05_VL_222_NODE_143_length_13810_cov_20.734569	0	0	0	0	0	0	0	0	0	0	0	0	0	0	0	0	0	0	0	0	0	0	0	0	0	0	0	0	0	0	3.55976808562793	0	0	0	0	0	0	0	0	0	0	0	0	0	0	0	0	0	0
LN_4A05_VL_222_NODE_1463_length_1560_cov_2.014618	0	0	0	0	0	0	0	0	0	0	0	0	0	0	0	0	0	0	0	0	0	0	0	0	0	0	0	0	0	0	0	0	0	0	0	0	0	0	0	0	0	0	0	0	0	0	0	0	0
LN_4A05_VL_222_NODE_151_length_13292_cov_11.265468	0	0	0	0	0	0	0	0	0	0	0	0	0	0	0	0	0	0	0	0	0	0	0	0	0	0	0	0	0	0	2.76050622024653	0	0	0	0	0	0	0	0	0	0	0	0	0	0	0	0	0	0
LN_4A05_VL_222_NODE_1536_length_1501_cov_2.397649	0	0	0	0	0	0	0	0	0	0	0	0	0	0	0	0	0	0	0	0	0	0	0	0	0	0	0	0	0	0	0	0	0	0	0	0	0	0	0	0	0	0	0	0	0	0	0	0	0
LN_4A05_VL_222_NODE_161_length_12398_cov_460.818197	0	0	0	0	0	0	0	0	0	0	0	0	0	0	0	0	0	0	0	0	0	0	0	0	0	0	0	0	0	0	256.543997666691	0	0	0	0	0	0	0	0	0	0	0	0	0	0	0	0	0	0
LN_4A05_VL_222_NODE_162_length_12384_cov_9.353313	0	0	0	0	0	0	0	0	0	0	0	0	0	0	0	0	0	0	0	0	0	0	0	0	0	0	0	0	0	0	0	0	0	0	0	0	0	0	0	0	0	0	0	0	0	0	0	0	0
LN_4A05_VL_222_NODE_1649_length_1423_cov_22.657895	0	0	0	0	0	0	0	0	0	0	0	0	0	0	0	0	0	0	0	0	0	0	0	0	0	0	0	0	0	0	0	0	0	0	0	0	0	0	0	0	0	0	0	0	0	0	0	0	0
LN_4A05_VL_222_NODE_17_length_56373_cov_8.486683	0	0	0	8.02376278762019	0	0	32.9507232726087	0	0	0	27.574267763929	0	0	0	0	0	0	0	0	0	0	0	0	0	0	0	0	0	12.1338231517277	0	0	0	14.9714655769559	0	0	33.0813430450106	38.1515227443304	0	0	16.1418221734425	0	0	0	0	0	0	0	0	0
LN_4A05_VL_222_NODE_179_length_11668_cov_194.146215	0	0	0	0	0	0	0	0	0	0	0	0	0	0	0	0	0	0	0	0	0	0	0	0	0	0	0	0	0	0	2.19798545042058	0	0	0	0	0	0	0	0	0	0	0	0	0	0	0	0	0	0
LN_4A05_VL_222_NODE_189_length_10902_cov_5.327464	0	0	0	0	0	7.76137299144091	0	0	0	0	0	0	0	0	0	0	215.275193834313	0	0	0	0	0	0	0	0	0	0	0	0	0	53.2879658944371	10.1450952175709	0	0	0	3.56896243782443	0	0	0	0	0	0	0	0	133.556563809607	0	0	0	0
LN_4A05_VL_222_NODE_197_length_10362_cov_5.143689	0	0	0	0	0	0	0	0	0	0	0	0	0	0	0	0	0	0	0	0	0	0	0	0	0	0	0	0	0	0	70.8402598717534	0	0	0	0	0	0	0	0	0	0	0	0	0	0	0	0	0	0
LN_4A05_VL_222_NODE_208_length_9366_cov_9.363226	0	0	0	0	0	0	0	0	0	0	0	0	0	0	0	0	0	0	0	0	0	0	0	0	0	0	0	0	0	0	0	0	0	0	0	0	0	0	0	0	0	0	0	0	0	0	0	0	0
LN_4A05_VL_222_NODE_217_length_9122_cov_6.995368	0	0	0	0	0	0	0	0	0	0	0	0	0	0	0	0	0	0	0	0	0	0	0	0	0	0	0	0	0	0	5.89909867145933	0	0	0	0	0	0	0	0	0	0	0	0	0	0	0	0	0	0
LN_4A05_VL_222_NODE_22_length_51537_cov_8.351735	0	0	0	0	0	0	12.6866796240562	0	0	0	0	0	0	0	0	0	0	0	0	0	0	0	0	0	0	0	0	0	0	0	0	0	0	0	0	0	0	0	0	0	0	0	0	0	0	0	0	0	0
LN_4A05_VL_222_NODE_23_length_49650_cov_154.397056	0	0	0	0	0	0	0	0	0	0	0	0	0	0	0	0	0	0	0	0	0	0	0	0	0	0	0	0	0	0	0	0	0	0	0	0	0	0	0	0	0	0	0	0	0	0	0	0	0
LN_4A05_VL_222_NODE_234_length_8584_cov_6.985344	0	0	0	0	0	0	0	0	0	0	0	0	0	0	0	0	0	0	0	0	0	0	0	0	0	0	0	0	0	0	0	0	0	0	0	0	0	0	0	0	0	0	0	0	0	0	0	0	0
LN_4A05_VL_222_NODE_24_length_49376_cov_158.844143	0	0	0	0	0	0	0	0	0	0	0	0	0	0	0	0	0	0	0	0	0	0	0	0	0	0	0	0	0	0	12.4800886811746	0	0	0	0	0	0	0	0	0	0	0	0	0	0	0	0	0	0
LN_4A05_VL_222_NODE_260_length_7777_cov_7.640896	0	0	0	0	0	0	0	0	0	0	0	0	0	0	0	0	0	0	0	0	0	0	0	0	0	0	0	0	0	0	0	0	0	0	0	0	0	0	0	0	0	0	0	0	0	0	0	0	0
LN_4A05_VL_222_NODE_266_length_7567_cov_8.693956	0	0	0	0	0	38.0301142972769	0	0	0	0	0	0	0	0	0	0	88.5465870308464	0	0	0	0	0	0	0	0	0	0	0	0	0	41.1570392018975	36.8675882424735	0	0	0	8.07353761505665	0	0	0	0	0	0	0	15.3606461347112	83.3233332242721	0	0	0	0
LN_4A05_VL_222_NODE_280_length_7207_cov_5.753216	0	0	0	0	0	0	0	0	0	0	0	0	0	0	0	0	0	0	0	0	0	0	0	0	0	0	0	0	0	0	0	0	0	0	0	0	0	0	0	0	0	0	0	0	0	0	0	0	0
LN_4A05_VL_222_NODE_291_length_6850_cov_8.420603	0	0	0	11.44203294326	0	0	38.9741746908363	0	0	0	0	0	0	0	0	0	0	0	0	0	0	0	0	0	0	0	0	0	18.0871958860035	0	0	0	15.5898925403283	0	0	38.0445511010426	0	0	0	18.038792115773	0	0	0	0	0	0	0	0	0
LN_4A05_VL_222_NODE_309_length_6461_cov_3.799251	0	0	0	0	0	0	0	0	0	0	0	0	0	0	0	0	0	0	0	0	0	0	0	0	0	0	0	0	0	0	2.47960593259453	0	0	0	0	0	0	0	0	0	0	0	0	0	0	0	0	0	0
LN_4A05_VL_222_NODE_347_length_5654_cov_7.644401	0	0	0	0	0	0	3.81294497731825	0	0	0	0	0	0	0	0	0	0	0	0	0	0	0	0	0	0	0	0	0	0	0	0	0	3.9925110382066	0	0	0	0	0	0	0	0	0	0	0	0	0	0	0	0
LN_4A05_VL_222_NODE_362_length_5458_cov_5.121044	0	0	0	0	0	0	0	0	0	0	0	0	0	0	0	0	0	0	0	0	0	0	0	0	0	0	0	0	0	0	0	0	0	0	0	0	0	0	0	0	0	0	0	0	0	0	0	0	0
LN_4A05_VL_222_NODE_368_length_5329_cov_5.217103	0	59.3386835978041	19.1652547639131	7.62391939078986	0	0	0	12.4615247813504	9.12029181089111	12.9516856419509	4.69342086829747	9.51219051385173	9.35519645111582	0	0	25.2461613464134	0	5.09246913874841	10.5650648767728	5.24359485506822	0	6.8156968529434	0	2.12667893647181	0	0	30.7920277559363	24.2366677250144	11.8757115864704	0	65.4119276516063	1.53108486591712	0	21.6866546748037	10.4937980963903	12.6328900148197	5.03932521792378	8.83439061044012	10.8103328242903	0	0	30.1280599016262	9.14696225621346	12.6701244863808	4.5124975649403	10.2459381583786	0	0	13.3494611833699
LN_4A05_VL_222_NODE_373_length_5202_cov_4.593355	0	0	0	0	0	0	0	0	0	7.51074732546376	0	0	0	0	2.31968076493319	0	0	0	0	0	0	0	0	0	0	0	0	0	0	0	2.91828861857251	0	0	0	0	0	0	0	0	0	0	0	0	0	0	0	0	0	0
LN_4A05_VL_222_NODE_382_length_5096_cov_289.043444	0	0	0	0	0	0	0	0	0	0	0	0	0	0	0	0	0	0	0	0	0	0	0	0	0	0	0	0	0	0	0	0	0	0	0	0	0	0	0	0	0	0	0	0	0	0	0	0	0
LN_4A05_VL_222_NODE_41_length_37527_cov_12.909346	0	0	0	0	0	0	0	0	0	0	0	0	0	0	0	0	0	0	0	0	0	0	0	0	0	0	0	0	0	0	3.47554726249422	0	0	0	0	0	0	0	0	0	0	0	0	0	0	0	0	0	0
LN_4A05_VL_222_NODE_434_length_4333_cov_4.534362	0	0	0	0	0	0	0	0	0	0	0	0	0	0	0	0	0	0	0	0	0	0	0	0	0	0	0	0	0	0	0	0	0	0	0	0	0	0	0	0	0	0	0	0	0	0	0	0	0
LN_4A05_VL_222_NODE_515_length_3645_cov_6.544847	0	0	0	0	0	0	0	0	0	0	0	0	0	0	0	0	0	0	0	0	0	0	0	0	0	0	0	0	0	0	0	0	0	0	0	0	0	0	0	0	0	0	0	0	0	0	0	0	0
LN_4A05_VL_222_NODE_53_length_31382_cov_54.278322	0	0	0	0	0	194.53081720954	0	0	0	0	0	0	0	0	11.174758005451	0	153.956883521022	0	0	0	0	0	0	2.47133471133852	0	0	0	0	0	0	52.0284961603757	159.11933531828	0	0	0	18.0959450735901	0	0	0	0	15.7828779220584	0	0	38.4821255647376	172.645958834885	0	0	0	0
LN_4A05_VL_222_NODE_552_length_3451_cov_4.169317	0	0	0	0	0	0	0	0	0	0	0	0	0	0	0	0	0	0	0	0	0	0	0	0	0	0	0	0	0	0	45.1692718500017	0	0	0	0	0	0	0	0	0	0	0	0	0	0	0	0	0	0
LN_4A05_VL_222_NODE_566_length_3385_cov_3.345045	0	0	0	0	0	0	0	0	0	0	0	0	0	0	0	0	0	0	0	0	0	0	0	0	0	0	0	0	0	0	42.2713175490096	0	0	0	0	0	0	0	0	0	0	0	0	0	0	0	0	0	0
LN_4A05_VL_222_NODE_570_length_3362_cov_4.780163	0	0	0	0	0	0	0	0	0	0	0	0	0	0	0	0	0	0	0	0	0	0	0	0	0	0	0	0	0	0	5.82204618619325	0	0	0	0	0	0	0	0	0	0	0	0	0	0	0	0	0	0
LN_4A05_VL_222_NODE_58_length_29533_cov_198.497015	0	0	0	0	0	0	0	0	0	0	0	0	0	0	0	0	0	0	0	0	0	0	0	0	0	0	0	0	0	0	2.2004988315526	0	0	0	0	0	0	0	0	0	0	0	0	0	0	0	0	0	0
LN_4A05_VL_222_NODE_606_length_3165_cov_3.616720	0	0	0	0	0	0	0	41.1925964252512	0	0	0	0	0	10.3819002478906	0	0	0	0	0	0	0	0	0	0	0	0	0	0	0	0	0	0	0	0	0	0	0	0	0	0	0	0	0	0	0	0	0	0	0
LN_4A05_VL_222_NODE_61_length_28811_cov_6.444707	0	0	0	0	0	0	0	0	0	0	0	0	0	0	0	0	0	0	0	0	0	0	0	0	0	0	0	0	0	0	0	0	0	0	0	0	0	0	0	0	0	0	0	0	0	0	0	0	0
LN_4A05_VL_222_NODE_63_length_28492_cov_10.498154	0	0	0	0	0	0	0	0	0	0	0	0	0	0	0	0	0	0	0	0	0	0	0	0	0	0	0	0	0	0	0	0	0	0	0	0	0	0	0	0	0	0	0	0	0	0	0	0	0
LN_4A05_VL_222_NODE_645_length_3008_cov_2.702337	0	0	0	0	0	0	0	0	0	0	0	0	0	0	0	0	0	0	0	0	0	0	0	0	0	0	0	0	0	0	0	0	0	0	0	0	0	0	0	0	0	0	0	0	0	0	0	0	0
LN_4A05_VL_222_NODE_647_length_2999_cov_92.365149	0	0	0	0	0	0	0	0	0	0	0	0	0	0	0	0	0	0	0	0	0	0	0	0	0	0	0	0	0	0	0	0	0	0	0	0	0	0	0	0	0	0	0	0	0	0	0	0	0
LN_4A05_VL_222_NODE_703_length_2780_cov_5.802936	0	0	0	0	0	0	0	0	0	0	0	0	0	0	0	0	0	0	0	0	0	0	0	0	0	0	0	0	0	0	0	0	0	0	0	0	0	0	0	0	0	0	0	0	0	0	0	0	0
LN_4A05_VL_222_NODE_734_length_2706_cov_118.540928	0	0	0	0	0	0	0	0	0	0	0	0	0	0	0	0	0	0	0	0	0	0	0	0	0	0	0	0	0	0	0	0	0	0	0	0	0	0	0	0	0	0	0	0	0	0	0	0	0
LN_4A05_VL_222_NODE_747_length_2686_cov_2.782212	0	0	0	4.82134490904104	0	0	0	0	0	0	0	0	0	0	0	0	0	0	0	0	0	0	0	0	0	0	0	0	4.18130213395588	0	0	0	0	0	0	0	0	0	0	0	0	0	0	0	0	0	0	0	0
LN_4A05_VL_222_NODE_75_length_24816_cov_7.996567	0	0	0	0	0	0	22.5869666120927	0	0	0	28.034168045531	0	0	0	0	0	0	0	0	0	0	0	0	0	0	0	0	0	0	0	0	0	10.588096997814	0	0	0	39.8442568158036	0	0	0	0	0	0	0	0	0	0	0	0
LN_4A05_VL_222_NODE_76_length_24789_cov_1029.191801	0	0	0	0	0	0	0	0	0	0	0	0	0	0	0	0	0	0	0	0	0	0	0	0	0	0	0	0	0	0	0	0	0	0	0	0	0	0	0	0	0	0	0	0	0	0	0	0	0
LN_4A05_VL_222_NODE_766_length_2631_cov_46.547748	0	0	0	0	0	0	0	0	0	0	0	0	0	0	0	0	0	0	0	0	0	0	0	0	0	0	0	0	0	0	0	0	0	0	0	0	0	0	0	0	0	0	0	0	0	0	0	0	0
LN_4A05_VL_222_NODE_89_length_20927_cov_8.035550	0	0	0	0	0	0	0	0	0	0	0	0	0	0	0	0	0	0	0	0	0	0	0	0	0	0	0	0	0	0	1.93857852033061	0	0	0	0	0	0	0	0	0	0	0	0	0	0	0	0	0	0
LN_4A05_VL_222_NODE_91_length_20553_cov_470.464631	0	0	0	0	0	0	0	0	0	0	0	0	0	0	0	0	0	0	0	0	0	0	0	0	0	0	0	0	0	0	12.6540421075343	0	0	0	0	0	0	0	0	0	0	0	0	0	0	0	0	0	0
LN_4A05_VL_222_NODE_930_length_2208_cov_4.605667	0	0	0	0	0	0	0	0	0	0	0	0	0	0	0	0	0	0	0	0	0	0	0	0	0	0	0	0	0	0	0	0	0	0	0	0	0	0	0	0	0	0	0	0	0	0	0	0	0
LN_4A05_VL_222_NODE_94_length_19744_cov_12.327848	0	0	0	0	0	0	0	0	0	0	0	0	0	0	0	0	0	0	0	0	0	0	0	0	0	0	0	0	0	0	3.31440083708356	0	0	0	0	0	0	0	0	0	0	0	0	0	0	0	0	0	0
LN_4A07_VL_224_NODE_1000_length_21306_cov_13.829984	0	0	0	0	0	0	0	0	0	0	0	0	0	0	0	0	0	0	0	0	2.90156978358522	0	0	0	0	0	0	0	0	0	1.66759849220334	0	1.84485958356227	0	0	2.86738285615008	0	0	0	0	0	1.85459384065148	0	0	0	0	2.61005526728736	0	0
LN_4A07_VL_224_NODE_10001_length_3917_cov_4.559296	0	0	0	0	0	0	0	0	0	0	0	0	0	10.0743339852589	0	0	0	0	0	0	0	0	0	0	0	0	0	0	0	0	0	0	0	0	0	0	0	0	0	4.62180675952864	0	0	0	0	0	0	0	0	0
LN_4A07_VL_224_NODE_1001_length_21296_cov_4.892519	0	0	0	0	0	0	0	0	0	0	0	0	0	0	1.49031783775912	0	0	0	0	0	0	0	0	0	0	0	2.92317408663042	0	0	0	0	0	0	0	0	0	0	0	0	0	0	0	0	0	0	0	0	0	0
LN_4A07_VL_224_NODE_10013_length_3914_cov_5.841928	0	0	0	0	0	0	2.59389321434438	0	0	0	0	0	0	0	0	0	0	1.20154620539309	0	0	0	0	0	0	0	0	0	0	0	0	0	0	1.73425728089388	0	0	0	0	0	0	0	0	0	0	0	0	0	0	0	0
LN_4A07_VL_224_NODE_10014_length_3914_cov_4.578906	0	0	0	0	0	0	0	0	0	0	0	0	0	8.15979609643709	0	0	0	0	0	0	0	0	0	0	0	0	0	0	0	0	0	0	0	0	0	0	0	0	0	4.29808399960412	0	0	0	0	0	0	0	0	0
LN_4A07_VL_224_NODE_10018_length_3913_cov_2.978486	0	0	0	0	0	0	0	0	0	0	1.44762752538908	0	0	3.57082311286391	0	0	0	0	0	0	0	0	0	0	0	0	0	0	0	0	0	0	0	0	0	0	1.56554429628448	0	0	7.02709003227958	0	0	0	0	0	0	0	0	0
LN_4A07_VL_224_NODE_10021_length_3911_cov_6.236774	0	0	0	0	0	0	0	0	0	0	0	0	0	2.70893177598241	0	0	0	0	0	0	0	0	0	0	0	0	0	0	0	0	0	0	0	0	0	0	0	0	0	6.02630017086825	0	0	0	0	0	0	0	0	0
LN_4A07_VL_224_NODE_10022_length_3911_cov_4.678683	0	0	0	0	0	0	1.08962986130317	0	0	0	0	0	0	0	0	0	0	0	0	0	0	0	0	0	0	0	0	0	0	0	0	0	0	0	0	0	0	0	0	0	0	0	0	0	0	0	0	0	0
LN_4A07_VL_224_NODE_10024_length_3911_cov_3.652749	0	0	0	0	0	0	0	0	1.06707775870519	0	0	0	0	0	0	0	0	0	0	0	0	0	0	0	0	0	0	0	0	0	0	0	0	0	0	0	0	0	0	0	0	0	0	0	0	0	0	0	0
LN_4A07_VL_224_NODE_1003_length_21294_cov_10.082866	0	0	0	0	0	0	0	0	0	0	0	0	0	0	0	0	0	0	0	0	0	0	0	0	0	0	0	0	0	0	0	0	0	0	0	0	0	0	0	4.09046250485458	0	0	0	0	0	0	0	0	0
LN_4A07_VL_224_NODE_10031_length_3908_cov_2.318713	0	0	0	0	3.05479422205502	0	2.02056995014805	0	3.91562199396587	0	4.59373553425154	0	3.62094519217075	6.64001319375179	0	0	0	15.8610873270402	0	3.35167248864412	0	0	2.51696594421663	4.1984600631252	2.58211960711544	0	0	1.62978924825386	0	0	2.14891641934259	0	2.48419940218779	0	4.72021498642529	0	5.431733652334	0	0	4.10802226020385	0	0	14.0280650532253	0	0	9.7840732233134	2.78676085508514	0	0
LN_4A07_VL_224_NODE_10035_length_3907_cov_2.857477	0	0	0	0	0	0	0	0	0	0	0	0	0	0	0	0	0	0	3.68457365649256	0	0	0	0	0	0	0	0	0	0	0	0	0	0	0	0	0	0	0	0	0	0	0	0	0	0	0	0	0	0
LN_4A07_VL_224_NODE_10037_length_3906_cov_5.390808	0	0	0	0	0	0	0	0	0	0	0	0	0	0	0	0	0	0	0	0	0	0	0	0	0	0	0	0	0	0	0	0	0	0	0	0	0	0	0	3.65101591633494	0	0	19.4016661901465	0	0	0	0	0	0
LN_4A07_VL_224_NODE_10039_length_3905_cov_2.934026	0	0	0	0	0	0	0	0	0	0	0	0	0	94.4471283060849	0	0	0	0	0	0	0	0	0	0	0	0	0	0	0	0	0	0	0	0	0	0	0	0	0	14.8046152262205	0	0	0	0	0	4.27122847105497	0	0	0
LN_4A07_VL_224_NODE_10044_length_3903_cov_9.734927	0	0	0	0	0	0	0	0	0	0	0	0	0	17.6638180476719	0	0	0	0	0	0	0	0	0	0	0	0	0	0	0	0	0	0	0	0	0	0	0	0	0	22.0979667887842	0	0	0	0	0	0	0	0	0
LN_4A07_VL_224_NODE_10047_length_3903_cov_2.976351	0	0	0	0	0	0	0	0	0	0	0	0	0	0	0	0	0	4.12837555059741	0	0	0	0	0	0	0	0	0	0	0	0	0	0	0	0	0	0	0	0	0	0	0	0	0	0	0	0	0	0	0
LN_4A07_VL_224_NODE_1005_length_21261_cov_7.904508	0	0	0	0	0	0	0	0	0	0	0	0	0	0	0	0	0	0	0	0	0	0	0	0	0	0	0	0	0	0	0	0	0	0	0	0	0	0	0	0	0	0	6.11958339597611	0	0	0	0	0	0
LN_4A07_VL_224_NODE_10058_length_3899_cov_4.159469	0	0	0	0	0	0	1.68769499982444	0	0	0	0	0	0	0	0	0	0	0	0	0	0	0	0	0	0	0	0	0	0	0	0	0	1.96360620418356	0	0	0	0	0	0	0	0	0	0	0	0	0.786954008525792	0	0	0
LN_4A07_VL_224_NODE_10064_length_3897_cov_4.146799	0	0	0	0	0	0	0	0	0	0	0	0	0	0	0	2.77248780647823	0	0	0	0	0	0	0	0	0	0	0	1.66808838370365	0	0	0	0	0	0	0	0	0	0	0	0	0	0	0	0	0	0	0	0	0
LN_4A07_VL_224_NODE_10066_length_3896_cov_4.934392	0	0	0	0	0	0	0	0	0	0	0	0	0	0	0	0	0	0	0	0	0	0	0	0	0	0	0	0	0	0	0	0	0	0	0	0	0	0	0	2.19184856711694	0	0	0	0	0	0	0	0	0
LN_4A07_VL_224_NODE_10072_length_3895_cov_3.586458	0	0	0	0	0	0	0	0	0	0	0	0	0	0	0	0	0	0	0	2.52214430403489	0	0	0	0	0	0	0	0	0	0	0	0	0	0	0	0	0	0	0	0	0	0	0	0	0	0	0	0	0
LN_4A07_VL_224_NODE_10077_length_3893_cov_3.547942	0	0	0	0	0	0	0	0	0	0	1.47745021419879	0	0	2.60313280100379	0	0	0	0	0	0	0	0	0	0	0	0	0	0	0	0	0	0	0	0	0	0	2.12251291954521	0	0	8.13802463007422	0	0	0	0	0	0	0	0	0
LN_4A07_VL_224_NODE_10084_length_3890_cov_4.174446	0	0	0	0	0	0	0	0	0	0	0	0	0	0	0	0	0	2.59628973861527	0	0	0	0	0	0	0	0	0	0	0	0	0	0	0	0	0	0	0	0	0	0	0	0	0	0	0	0	0	0	0
LN_4A07_VL_224_NODE_10087_length_3889_cov_4.045905	0	0	0	0	0	0	0	0	0	0	0	0	0	0	0	0	0	0	0	0	0	0	0	0	0	0	0	0	0	0	0	0	0	0	0	0	0	0	0	0	0	0	0	0	0	0	0	0	0
LN_4A07_VL_224_NODE_10089_length_3889_cov_3.512520	0	0	0	0	0	0	0	0	0	0	0	0	0	0	0	2.05510022655987	0	0	0	0	0	0	0	0	0	0	0	1.3507230559736	0	0	0	0	0	0	0	0	0	0	0	0	0	0	0	0	0	0	0	0	0
LN_4A07_VL_224_NODE_10090_length_3888_cov_6.499348	0	0	0	0	0	0	0	0	0	0	0	0	0	0	0	0	0	0	0	0	0	0	0	0	0	0	0	0	0	0	0	0	0	0	0	0	0	0	0	0	0	0	0	0	0	0	0	0	0
LN_4A07_VL_224_NODE_10098_length_3886_cov_4.965544	0	0	0	0	0	0	0	0	0	0	0	0	0	0	0	0	0	0	0	0	0	0	0	0	0	0	0	0	0	0	0	0	0	0	0	0	0	0	0	0	0	0	0	0	0	0	0	0	0
LN_4A07_VL_224_NODE_10100_length_3886_cov_3.740277	0	0	0	0	0	0	0	0	0	0	0	0	0	0	0	0	0	0	0	0	0	0	0	0	0	0	0	0	0	0	0	0	0	0	0	0	0	0	0	0	0	0	0	0	0	0	0	0	0
LN_4A07_VL_224_NODE_1011_length_21207_cov_6.580276	0	0	0	0	0	0	0	0	0	0	0	0	0	4.77860894719091	0	0	0	0	0	0	0	0	0	0	0	0	0	0	0	0	0	0	0	0	0	0	0	0	0	11.1499575359189	0	0	0	0	0	0	0	0	0
LN_4A07_VL_224_NODE_10111_length_3882_cov_2.896786	0	0	0	1.96231966931603	0	0	0	0	0	0	0	0	0	0	0	0	0	0	0	0	0	5.26436967026896	4.23123927842159	0	0	0	0	0	0	0	0	0	0	0	0	0	0	0	0	0	0	0	1.72531455325324	0	0	0	0	0	0.949913755744947
LN_4A07_VL_224_NODE_10114_length_3881_cov_4.965238	0	0	0	0	0	0	0	0	0	0	0	0	0	0	0	0	0	0	0	0	0	0	0	0	0	0	0	0	0	0	0	0	0	0	0	0	0	0	0	0	0	0	0	0	0	0	0	0	0
LN_4A07_VL_224_NODE_10117_length_3881_cov_2.749608	4.11588634094649	0	0	0	1.58700479619488	0	2.22840099384188	0	0	0	0	0	0	0	3.7268346040544	0	0	1.58919725705595	0	3.03749097579466	0	4.04503506258616	0	0	0	5.8911058054244	0	0	7.21162305776806	0	0	0	3.09126218850222	0	1.11332781868865	0	0	0	0	1.25418241431794	0	0	0	0	0	2.35153976170614	2.43365070886284	0	2.39519125856753
LN_4A07_VL_224_NODE_10122_length_3880_cov_3.578301	0	0	0	0	0	0	0	0	0	0	0	0	0	0	0	0	0	0	0	0	0	0	0	0	0	0	0	0	0	0	0	0	0	0	0	0	0	0	0	0	0	0	0	0	0	0	0	0	0
LN_4A07_VL_224_NODE_10123_length_3880_cov_3.503268	0	0	0	0	0	0	0	0	0	0	0	0	0	0	0	0	0	2.44402052261598	0	0	0	0	0	0	0	0	0	0	0	0	0	0	0	0	0	0	0	0	0	0	0	0	0	0	0	0	0	0	0
LN_4A07_VL_224_NODE_10127_length_3878_cov_3.955794	0	0	0	0	0	0	0.775695607964693	0	0	0	0	0	0	0	0	0	0	0	0	0	0	0	0	0	0	0	0	0	0	0	0	0	1.09906113754574	0	0	0	0	0	0	0	0	0	0	0	0	0.933228529410712	0	0	0
LN_4A07_VL_224_NODE_10129_length_3878_cov_3.567355	0	0	0	0	0	0	0	0	0	0	0	0	0	0	0	2.09909490841032	0	0	0	0	0	0	0	0	0	0	0	0	0	0	0	0	0	0	0	0	0	0	0	0	0	0	0	0	0	0	0	0	0
[truncated: 76,476 more rows]
[truncated: 273 more columns]
