# Supplementary material for: Transmission and dynamics of mother-infant gut viruses during pregnancy and early life
Source: Nat Commun. 2024 Mar 2;15:1945. doi: 10.1038/s41467-024-45257-4 (PMC10908809; doi:10.1038/s41467-024-45257-4)
Supplement: Supplementary file 6 — Source Data [file 41467_2024_45257_MOESM6_ESM.zip › Source data/Microbes_abundance_table_total_metagenomes.txt]

A01X001860H9	A01X009561B6	A01X010861D9	A01X011261C2	A01X012861D4	A01X015461D8	A01X017260I8	A01X019460I6	A01X019560H7	A01X020460H5	A01X020961D2	A01X023460I4	A01X024861A3	A01X026160H3	A01X028561A9	A01X030061B4	A01X034361C6	A01X034861B1	A01X035361A8	A01X036261D5	A01X036761C4	A01X041461C8	A01X042261A5	A01X043060I2	A01X043261B8	A02X001860I1	A02X009561B7	A02X010861C1	A02X011261C3	A02X012861A7	A02X013460I7	A02X015461B3	A02X017260I9	A02X019461D1	A02X019560H8	A02X020460H6	A02X020961D3	A02X023460I5	A02X024861A4	A02X026160H4	A02X028561D7	A02X030061B5	A02X030661A1	A02X033761A2	A02X034361C7	A02X034861B2	A02X036261D6	A02X036761C5	A02X041461C9	A02X042261A6
UNCLASSIFIED	0	0	0	0	8.49419	5.59262	0	9.24299	0	0	0	0	0.32712	0	7.47549	0	3.73272	7.05271	0	0	2.37904	1.33376	0	3.75665	0.1323	0.4526	3.41291	0	0	11.50535	25.97031	9.76942	2.27645	33.71182	0	4.04778	0	0	16.66223	0	0.22387	3.12747	0.45485	0	0	0	0.19659	0.86241	2.97753
k__Archaea	0	0.00017	0	0	0	0	0	0	0.07341	0	0	0	0	0	0	0	0	0	0.0379	0	0	0	0.00493	0.000875814477464251	0.0300901391998214	0	0	0	0	0	0	0	0	0	0.12416	0	0	0	0	0	0	0.000765293008414371	0	0	0	0	0	0	0
k__Archaea|p__Candidatus_Thermoplasmatota	0	0	0	0	0	0	0	0	0.07341	0	0	0	0	0	0	0	0	0	0.03646	0	0	0	0	0	0.0263151399905508	0	0	0	0	0	0	0	0	0	0.12416	0	0	0	0	0	0	0	0	0	0	0	0	0	0
k__Archaea|p__Candidatus_Thermoplasmatota|c__Thermoplasmata	0	0	0	0	0	0	0	0	0.07341	0	0	0	0	0	0	0	0	0	0.03646	0	0	0	0	0	0.0263151399905508	0	0	0	0	0	0	0	0	0	0.12416	0	0	0	0	0	0	0	0	0	0	0	0	0	0
k__Archaea|p__Candidatus_Thermoplasmatota|c__Thermoplasmata|o__Methanomassiliicoccales	0	0	0	0	0	0	0	0	0.07341	0	0	0	0	0	0	0	0	0	0.03646	0	0	0	0	0	0.0263151399905508	0	0	0	0	0	0	0	0	0	0.12416	0	0	0	0	0	0	0	0	0	0	0	0	0	0
k__Archaea|p__Candidatus_Thermoplasmatota|c__Thermoplasmata|o__Methanomassiliicoccales|f__Methanomassiliicoccaceae	0	0	0	0	0	0	0	0	0.07341	0	0	0	0	0	0	0	0	0	0.03646	0	0	0	0	0	0.0263151399905508	0	0	0	0	0	0	0	0	0	0.12416	0	0	0	0	0	0	0	0	0	0	0	0	0	0
k__Archaea|p__Candidatus_Thermoplasmatota|c__Thermoplasmata|o__Methanomassiliicoccales|f__Methanomassiliicoccaceae|g__Methanomassiliicoccus	0	0	0	0	0	0	0	0	0.07341	0	0	0	0	0	0	0	0	0	0.03646	0	0	0	0	0	0.0263151399905508	0	0	0	0	0	0	0	0	0	0.12416	0	0	0	0	0	0	0	0	0	0	0	0	0	0
k__Archaea|p__Candidatus_Thermoplasmatota|c__Thermoplasmata|o__Methanomassiliicoccales|f__Methanomassiliicoccaceae|g__Methanomassiliicoccus|s__Candidatus_Methanomassiliicoccus_intestinalis	0	0	0	0	0	0	0	0	0.07341	0	0	0	0	0	0	0	0	0	0.03646	0	0	0	0	0	0.0263151399905508	0	0	0	0	0	0	0	0	0	0.12416	0	0	0	0	0	0	0	0	0	0	0	0	0	0
k__Archaea|p__Candidatus_Thermoplasmatota|c__Thermoplasmata|o__Methanomassiliicoccales|f__Methanomassiliicoccaceae|g__Methanomassiliicoccus|s__Candidatus_Methanomassiliicoccus_intestinalis|t__SGB363	0	0	0	0	0	0	0	0	0.07341	0	0	0	0	0	0	0	0	0	0.03646	0	0	0	0	0	0.0263151399905508	0	0	0	0	0	0	0	0	0	0.12416	0	0	0	0	0	0	0	0	0	0	0	0	0	0
k__Archaea|p__Crenarchaeota	0	0	0	0	0	0	0	0	0	0	0	0	0	0	0	0	0	0	0	0	0	0	0	0	0	0	0	0	0	0	0	0	0	0	0	0	0	0	0	0	0	0	0	0	0	0	0	0	0
k__Archaea|p__Crenarchaeota|c__Thermoprotei	0	0	0	0	0	0	0	0	0	0	0	0	0	0	0	0	0	0	0	0	0	0	0	0	0	0	0	0	0	0	0	0	0	0	0	0	0	0	0	0	0	0	0	0	0	0	0	0	0
k__Archaea|p__Crenarchaeota|c__Thermoprotei|o__Thermoproteales	0	0	0	0	0	0	0	0	0	0	0	0	0	0	0	0	0	0	0	0	0	0	0	0	0	0	0	0	0	0	0	0	0	0	0	0	0	0	0	0	0	0	0	0	0	0	0	0	0
k__Archaea|p__Crenarchaeota|c__Thermoprotei|o__Thermoproteales|f__Thermofilaceae	0	0	0	0	0	0	0	0	0	0	0	0	0	0	0	0	0	0	0	0	0	0	0	0	0	0	0	0	0	0	0	0	0	0	0	0	0	0	0	0	0	0	0	0	0	0	0	0	0
k__Archaea|p__Crenarchaeota|c__Thermoprotei|o__Thermoproteales|f__Thermofilaceae|g__GGB1567	0	0	0	0	0	0	0	0	0	0	0	0	0	0	0	0	0	0	0	0	0	0	0	0	0	0	0	0	0	0	0	0	0	0	0	0	0	0	0	0	0	0	0	0	0	0	0	0	0
k__Archaea|p__Crenarchaeota|c__Thermoprotei|o__Thermoproteales|f__Thermofilaceae|g__GGB1567|s__GGB1567_SGB2154	0	0	0	0	0	0	0	0	0	0	0	0	0	0	0	0	0	0	0	0	0	0	0	0	0	0	0	0	0	0	0	0	0	0	0	0	0	0	0	0	0	0	0	0	0	0	0	0	0
k__Archaea|p__Crenarchaeota|c__Thermoprotei|o__Thermoproteales|f__Thermofilaceae|g__GGB1567|s__GGB1567_SGB2154|t__SGB2154	0	0	0	0	0	0	0	0	0	0	0	0	0	0	0	0	0	0	0	0	0	0	0	0	0	0	0	0	0	0	0	0	0	0	0	0	0	0	0	0	0	0	0	0	0	0	0	0	0
k__Archaea|p__Euryarchaeota	0	0.00017	0	0	0	0	0	0	0	0	0	0	0	0	0	0	0	0	0.00144	0	0	0	0.00493	0.000875814477464251	0.00378498597966555	0	0	0	0	0	0	0	0	0	0	0	0	0	0	0	0	0.000765293008414371	0	0	0	0	0	0	0
k__Archaea|p__Euryarchaeota|c__CFGB343	0	0	0	0	0	0	0	0	0	0	0	0	0	0	0	0	0	0	0	0	0	0	0	0	0	0	0	0	0	0	0	0	0	0	0	0	0	0	0	0	0	0	0	0	0	0	0	0	0
k__Archaea|p__Euryarchaeota|c__CFGB343|o__OFGB343	0	0	0	0	0	0	0	0	0	0	0	0	0	0	0	0	0	0	0	0	0	0	0	0	0	0	0	0	0	0	0	0	0	0	0	0	0	0	0	0	0	0	0	0	0	0	0	0	0
k__Archaea|p__Euryarchaeota|c__CFGB343|o__OFGB343|f__FGB343	0	0	0	0	0	0	0	0	0	0	0	0	0	0	0	0	0	0	0	0	0	0	0	0	0	0	0	0	0	0	0	0	0	0	0	0	0	0	0	0	0	0	0	0	0	0	0	0	0
k__Archaea|p__Euryarchaeota|c__CFGB343|o__OFGB343|f__FGB343|g__GGB781	0	0	0	0	0	0	0	0	0	0	0	0	0	0	0	0	0	0	0	0	0	0	0	0	0	0	0	0	0	0	0	0	0	0	0	0	0	0	0	0	0	0	0	0	0	0	0	0	0
k__Archaea|p__Euryarchaeota|c__CFGB343|o__OFGB343|f__FGB343|g__GGB781|s__GGB781_SGB1024	0	0	0	0	0	0	0	0	0	0	0	0	0	0	0	0	0	0	0	0	0	0	0	0	0	0	0	0	0	0	0	0	0	0	0	0	0	0	0	0	0	0	0	0	0	0	0	0	0
k__Archaea|p__Euryarchaeota|c__CFGB343|o__OFGB343|f__FGB343|g__GGB781|s__GGB781_SGB1024|t__SGB1024	0	0	0	0	0	0	0	0	0	0	0	0	0	0	0	0	0	0	0	0	0	0	0	0	0	0	0	0	0	0	0	0	0	0	0	0	0	0	0	0	0	0	0	0	0	0	0	0	0
k__Archaea|p__Euryarchaeota|c__Methanobacteria	0	0.00017	0	0	0	0	0	0	0	0	0	0	0	0	0	0	0	0	0.00144	0	0	0	0.00493	0.000875814477464251	0.00378498597966555	0	0	0	0	0	0	0	0	0	0	0	0	0	0	0	0	0.000765293008414371	0	0	0	0	0	0	0
k__Archaea|p__Euryarchaeota|c__Methanobacteria|o__Methanobacteriales	0	0.00017	0	0	0	0	0	0	0	0	0	0	0	0	0	0	0	0	0.00144	0	0	0	0.00493	0.000875814477464251	0.00378498597966555	0	0	0	0	0	0	0	0	0	0	0	0	0	0	0	0	0.000765293008414371	0	0	0	0	0	0	0
k__Archaea|p__Euryarchaeota|c__Methanobacteria|o__Methanobacteriales|f__Methanobacteriaceae	0	0.00017	0	0	0	0	0	0	0	0	0	0	0	0	0	0	0	0	0.00144	0	0	0	0.00493	0.000875814477464251	0.00378498597966555	0	0	0	0	0	0	0	0	0	0	0	0	0	0	0	0	0.000765293008414371	0	0	0	0	0	0	0
k__Archaea|p__Euryarchaeota|c__Methanobacteria|o__Methanobacteriales|f__Methanobacteriaceae|g__Methanobrevibacter	0	0.00017	0	0	0	0	0	0	0	0	0	0	0	0	0	0	0	0	0.00144	0	0	0	0.00493	0.000875814477464251	0.00378498597966555	0	0	0	0	0	0	0	0	0	0	0	0	0	0	0	0	0.000765293008414371	0	0	0	0	0	0	0
k__Archaea|p__Euryarchaeota|c__Methanobacteria|o__Methanobacteriales|f__Methanobacteriaceae|g__Methanobrevibacter|s__Methanobrevibacter_smithii	0	0.00017	0	0	0	0	0	0	0	0	0	0	0	0	0	0	0	0	0.00144	0	0	0	0.00493	0.000875814477464251	0.00378498597966555	0	0	0	0	0	0	0	0	0	0	0	0	0	0	0	0	0.000765293008414371	0	0	0	0	0	0	0
k__Archaea|p__Euryarchaeota|c__Methanobacteria|o__Methanobacteriales|f__Methanobacteriaceae|g__Methanobrevibacter|s__Methanobrevibacter_smithii|t__SGB714_group	0	0.00017	0	0	0	0	0	0	0	0	0	0	0	0	0	0	0	0	0.00144	0	0	0	0.00493	0.000875814477464251	0.00378498597966555	0	0	0	0	0	0	0	0	0	0	0	0	0	0	0	0	0.000765293008414371	0	0	0	0	0	0	0
k__Bacteria	100	99.99983	100	100	91.5058119994008	94.4073846403439	100	90.4309500328764	99.92659	100	100	100	99.3832051125951	100	92.5245050018645	100	96.2672841438959	92.8527860781629	99.9621	100	97.6209637625803	98.6662440942384	99.99507	96.2424733574182	99.8288354385823	99.5474015825198	96.5870946039472	100	100	88.494647966686	74.0296895024798	90.2305804952464	97.7213926995483	66.1074411002628	99.87584	95.9522183110118	100	100	82.8406610101565	100	99.7761319408807	96.8717674176714	99.545148460143	99.44337	100	99.92585	99.8034108445458	99.1375884026582	97.0224737545745
k__Bacteria|p__Actinobacteria	2.74361	2.95293	4.31249	0.26183	1.02675011412048	0.815396581138651	0.19703	0.685542171527984	0.17143	1.54811	0.73709	0.26554	1.75131238292987	1.18874	1.64155126284208	1.36875	0.973021574484428	0.788806512793146	2.2577	1.62681	0.105020632815784	1.05721867209417	4.19751	2.89558702752057	0.557311721887167	2.42851859004652	2.57345688991811	1.51097	1.2204	0.353483021838131	0.406985621008833	1.62995227524028	0.573940195542038	0.27758173621113	0.19081	1.08617911128065	0.76782	0.93802	0.455415916162109	1.91892	1.496991195575	0.535036685414356	0.403307168986269	0.17906	0.72063	1.36312	4.25145563617922	0.0640627096257977	1.28288936146724
k__Bacteria|p__Actinobacteria|c__Actinobacteria	1.9204	2.79406	3.37634	0.12378	0.657917637694491	0.37548649093004	0	0.296212738221912	0.01378	0.70216	0.25252	0.17894	1.52593205668711	0.99009	0.495339189977982	0.70482	0.776318632793205	0.376538786319175	1.5299	1.23837	0.0911291696723687	0.565831176631639	3.69342	1.56414691074165	0.43804970983132	1.21991358743315	2.51790965181138	1.07847	0.99485	0.210413724470389	0.266010883289261	1.55673918222644	0	0.208502828197848	0.05639	0.631308025155471	0.40831	0.64901	0.336884604734699	1.32958	0.483116030857744	0.29842552426852	0.352170826222294	0.09705	0.64008	0.61903	3.95807352966059	0	0.770067374190058
k__Bacteria|p__Actinobacteria|c__Actinobacteria|o__Actinomycetales	0.00132	0	0	0	0	0	0	0.00376641602923259	0	0.01802	0	0	0	0	0.00111029406002237	0	0	0.015791745401404	0	0	0	0	0	0	0	0.00191131011038438	0.00141983029067802	0	0	0	0	0	0	0	0	0.00364618429581845	0	0	0	0	0.0368972135917377	0	0	0	0	0.00189	0	0	0
k__Bacteria|p__Actinobacteria|c__Actinobacteria|o__Actinomycetales|f__Actinomycetaceae	0.00132	0	0	0	0	0	0	0.00376641602923259	0	0.01802	0	0	0	0	0.00111029406002237	0	0	0.015791745401404	0	0	0	0	0	0	0	0.00191131011038438	0.00141983029067802	0	0	0	0	0	0	0	0	0.00364618429581845	0	0	0	0	0.0368972135917377	0	0	0	0	0.00189	0	0	0
k__Bacteria|p__Actinobacteria|c__Actinobacteria|o__Actinomycetales|f__Actinomycetaceae|g__Actinobaculum	0	0	0	0	0	0	0	0	0	0	0	0	0	0	0	0	0	0	0	0	0	0	0	0	0	0	0.00141983029067802	0	0	0	0	0	0	0	0	0	0	0	0	0	0	0	0	0	0	0	0	0	0
k__Bacteria|p__Actinobacteria|c__Actinobacteria|o__Actinomycetales|f__Actinomycetaceae|g__Actinobaculum|s__Actinobaculum_massiliense	0	0	0	0	0	0	0	0	0	0	0	0	0	0	0	0	0	0	0	0	0	0	0	0	0	0	0	0	0	0	0	0	0	0	0	0	0	0	0	0	0	0	0	0	0	0	0	0	0
k__Bacteria|p__Actinobacteria|c__Actinobacteria|o__Actinomycetales|f__Actinomycetaceae|g__Actinobaculum|s__Actinobaculum_massiliense|t__SGB17172	0	0	0	0	0	0	0	0	0	0	0	0	0	0	0	0	0	0	0	0	0	0	0	0	0	0	0	0	0	0	0	0	0	0	0	0	0	0	0	0	0	0	0	0	0	0	0	0	0
k__Bacteria|p__Actinobacteria|c__Actinobacteria|o__Actinomycetales|f__Actinomycetaceae|g__Actinobaculum|s__Actinobaculum_sp_oral_taxon_183	0	0	0	0	0	0	0	0	0	0	0	0	0	0	0	0	0	0	0	0	0	0	0	0	0	0	0.00141983029067802	0	0	0	0	0	0	0	0	0	0	0	0	0	0	0	0	0	0	0	0	0	0
k__Bacteria|p__Actinobacteria|c__Actinobacteria|o__Actinomycetales|f__Actinomycetaceae|g__Actinobaculum|s__Actinobaculum_sp_oral_taxon_183|t__SGB15892	0	0	0	0	0	0	0	0	0	0	0	0	0	0	0	0	0	0	0	0	0	0	0	0	0	0	0.00141983029067802	0	0	0	0	0	0	0	0	0	0	0	0	0	0	0	0	0	0	0	0	0	0
k__Bacteria|p__Actinobacteria|c__Actinobacteria|o__Actinomycetales|f__Actinomycetaceae|g__Actinomyces	0.00132	0	0	0	0	0	0	0.00376641602923259	0	0.01017	0	0	0	0	0.00111029406002237	0	0	0.015791745401404	0	0	0	0	0	0	0	0.00191131011038438	0	0	0	0	0	0	0	0	0	0.00364618429581845	0	0	0	0	0.0368972135917377	0	0	0	0	0.00189	0	0	0
k__Bacteria|p__Actinobacteria|c__Actinobacteria|o__Actinomycetales|f__Actinomycetaceae|g__Actinomyces|s__Actinomyces_SGB17154	0	0	0	0	0	0	0	0	0	0.01017	0	0	0	0	0	0	0	0	0	0	0	0	0	0	0	0	0	0	0	0	0	0	0	0	0	0.00364618429581845	0	0	0	0	0	0	0	0	0	0	0	0	0
k__Bacteria|p__Actinobacteria|c__Actinobacteria|o__Actinomycetales|f__Actinomycetaceae|g__Actinomyces|s__Actinomyces_SGB17154|t__SGB17154	0	0	0	0	0	0	0	0	0	0.01017	0	0	0	0	0	0	0	0	0	0	0	0	0	0	0	0	0	0	0	0	0	0	0	0	0	0.00364618429581845	0	0	0	0	0	0	0	0	0	0	0	0	0
k__Bacteria|p__Actinobacteria|c__Actinobacteria|o__Actinomycetales|f__Actinomycetaceae|g__Actinomyces|s__Actinomyces_SGB17168	0	0	0	0	0	0	0	0	0	0	0	0	0	0	0	0	0	0	0	0	0	0	0	0	0	0	0	0	0	0	0	0	0	0	0	0	0	0	0	0	0	0	0	0	0	0	0	0	0
k__Bacteria|p__Actinobacteria|c__Actinobacteria|o__Actinomycetales|f__Actinomycetaceae|g__Actinomyces|s__Actinomyces_SGB17168|t__SGB17168	0	0	0	0	0	0	0	0	0	0	0	0	0	0	0	0	0	0	0	0	0	0	0	0	0	0	0	0	0	0	0	0	0	0	0	0	0	0	0	0	0	0	0	0	0	0	0	0	0
k__Bacteria|p__Actinobacteria|c__Actinobacteria|o__Actinomycetales|f__Actinomycetaceae|g__Actinomyces|s__Actinomyces_bouchesdurhonensis	0	0	0	0	0	0	0	0	0	0	0	0	0	0	0	0	0	0.00949921353751319	0	0	0	0	0	0	0	0	0	0	0	0	0	0	0	0	0	0	0	0	0	0	0	0	0	0	0	0	0	0	0
k__Bacteria|p__Actinobacteria|c__Actinobacteria|o__Actinomycetales|f__Actinomycetaceae|g__Actinomyces|s__Actinomyces_bouchesdurhonensis|t__SGB17152	0	0	0	0	0	0	0	0	0	0	0	0	0	0	0	0	0	0.00949921353751319	0	0	0	0	0	0	0	0	0	0	0	0	0	0	0	0	0	0	0	0	0	0	0	0	0	0	0	0	0	0	0
k__Bacteria|p__Actinobacteria|c__Actinobacteria|o__Actinomycetales|f__Actinomycetaceae|g__Actinomyces|s__Actinomyces_graevenitzii	0	0	0	0	0	0	0	0	0	0	0	0	0	0	0	0	0	0	0	0	0	0	0	0	0	0	0	0	0	0	0	0	0	0	0	0	0	0	0	0	0	0	0	0	0	0	0	0	0
k__Bacteria|p__Actinobacteria|c__Actinobacteria|o__Actinomycetales|f__Actinomycetaceae|g__Actinomyces|s__Actinomyces_graevenitzii|t__SGB17130	0	0	0	0	0	0	0	0	0	0	0	0	0	0	0	0	0	0	0	0	0	0	0	0	0	0	0	0	0	0	0	0	0	0	0	0	0	0	0	0	0	0	0	0	0	0	0	0	0
k__Bacteria|p__Actinobacteria|c__Actinobacteria|o__Actinomycetales|f__Actinomycetaceae|g__Actinomyces|s__Actinomyces_ihuae	0	0	0	0	0	0	0	0	0	0	0	0	0	0	0	0	0	0	0	0	0	0	0	0	0	0	0	0	0	0	0	0	0	0	0	0	0	0	0	0	0	0	0	0	0	0	0	0	0
k__Bacteria|p__Actinobacteria|c__Actinobacteria|o__Actinomycetales|f__Actinomycetaceae|g__Actinomyces|s__Actinomyces_ihuae|t__SGB17194	0	0	0	0	0	0	0	0	0	0	0	0	0	0	0	0	0	0	0	0	0	0	0	0	0	0	0	0	0	0	0	0	0	0	0	0	0	0	0	0	0	0	0	0	0	0	0	0	0
k__Bacteria|p__Actinobacteria|c__Actinobacteria|o__Actinomycetales|f__Actinomycetaceae|g__Actinomyces|s__Actinomyces_oris	0	0	0	0	0	0	0	0	0	0	0	0	0	0	0	0	0	0	0	0	0	0	0	0	0	0	0	0	0	0	0	0	0	0	0	0	0	0	0	0	0	0	0	0	0	0	0	0	0
k__Bacteria|p__Actinobacteria|c__Actinobacteria|o__Actinomycetales|f__Actinomycetaceae|g__Actinomyces|s__Actinomyces_oris|t__SGB15878	0	0	0	0	0	0	0	0	0	0	0	0	0	0	0	0	0	0	0	0	0	0	0	0	0	0	0	0	0	0	0	0	0	0	0	0	0	0	0	0	0	0	0	0	0	0	0	0	0
k__Bacteria|p__Actinobacteria|c__Actinobacteria|o__Actinomycetales|f__Actinomycetaceae|g__Actinomyces|s__Actinomyces_sp_ICM47	0	0	0	0	0	0	0	0	0	0	0	0	0	0	0	0	0	0	0	0	0	0	0	0	0	0	0	0	0	0	0	0	0	0	0	0	0	0	0	0	0	0	0	0	0	0	0	0	0
k__Bacteria|p__Actinobacteria|c__Actinobacteria|o__Actinomycetales|f__Actinomycetaceae|g__Actinomyces|s__Actinomyces_sp_ICM47|t__SGB17167	0	0	0	0	0	0	0	0	0	0	0	0	0	0	0	0	0	0	0	0	0	0	0	0	0	0	0	0	0	0	0	0	0	0	0	0	0	0	0	0	0	0	0	0	0	0	0	0	0
k__Bacteria|p__Actinobacteria|c__Actinobacteria|o__Actinomycetales|f__Actinomycetaceae|g__Actinomyces|s__Actinomyces_sp_ICM58	0.00132	0	0	0	0	0	0	0	0	0	0	0	0	0	0	0	0	0.00571625863558769	0	0	0	0	0	0	0	0.00191131011038438	0	0	0	0	0	0	0	0	0	0	0	0	0	0	0.0357797209139998	0	0	0	0	0.00153	0	0	0
k__Bacteria|p__Actinobacteria|c__Actinobacteria|o__Actinomycetales|f__Actinomycetaceae|g__Actinomyces|s__Actinomyces_sp_ICM58|t__SGB17169	0.00132	0	0	0	0	0	0	0	0	0	0	0	0	0	0	0	0	0.00571625863558769	0	0	0	0	0	0	0	0.00191131011038438	0	0	0	0	0	0	0	0	0	0	0	0	0	0	0.0357797209139998	0	0	0	0	0.00153	0	0	0
k__Bacteria|p__Actinobacteria|c__Actinobacteria|o__Actinomycetales|f__Actinomycetaceae|g__Actinomyces|s__Actinomyces_sp_S6_Spd3	0	0	0	0	0	0	0	0.00376641602923259	0	0	0	0	0	0	0.00111029406002237	0	0	0.000576273228303149	0	0	0	0	0	0	0	0	0	0	0	0	0	0	0	0	0	0	0	0	0	0	0.00111749267773786	0	0	0	0	0.00036	0	0	0
k__Bacteria|p__Actinobacteria|c__Actinobacteria|o__Actinomycetales|f__Actinomycetaceae|g__Actinomyces|s__Actinomyces_sp_S6_Spd3|t__SGB17132_group	0	0	0	0	0	0	0	0.00376641602923259	0	0	0	0	0	0	0.00111029406002237	0	0	0.000576273228303149	0	0	0	0	0	0	0	0	0	0	0	0	0	0	0	0	0	0	0	0	0	0	0.00111749267773786	0	0	0	0	0.00036	0	0	0
k__Bacteria|p__Actinobacteria|c__Actinobacteria|o__Actinomycetales|f__Actinomycetaceae|g__Actinomyces|s__Actinomyces_urogenitalis	0	0	0	0	0	0	0	0	0	0	0	0	0	0	0	0	0	0	0	0	0	0	0	0	0	0	0	0	0	0	0	0	0	0	0	0	0	0	0	0	0	0	0	0	0	0	0	0	0
k__Bacteria|p__Actinobacteria|c__Actinobacteria|o__Actinomycetales|f__Actinomycetaceae|g__Actinomyces|s__Actinomyces_urogenitalis|t__SGB15868	0	0	0	0	0	0	0	0	0	0	0	0	0	0	0	0	0	0	0	0	0	0	0	0	0	0	0	0	0	0	0	0	0	0	0	0	0	0	0	0	0	0	0	0	0	0	0	0	0
k__Bacteria|p__Actinobacteria|c__Actinobacteria|o__Actinomycetales|f__Actinomycetaceae|g__Actinotignum	0	0	0	0	0	0	0	0	0	0	0	0	0	0	0	0	0	0	0	0	0	0	0	0	0	0	0	0	0	0	0	0	0	0	0	0	0	0	0	0	0	0	0	0	0	0	0	0	0
k__Bacteria|p__Actinobacteria|c__Actinobacteria|o__Actinomycetales|f__Actinomycetaceae|g__Actinotignum|s__Actinotignum_timonense	0	0	0	0	0	0	0	0	0	0	0	0	0	0	0	0	0	0	0	0	0	0	0	0	0	0	0	0	0	0	0	0	0	0	0	0	0	0	0	0	0	0	0	0	0	0	0	0	0
k__Bacteria|p__Actinobacteria|c__Actinobacteria|o__Actinomycetales|f__Actinomycetaceae|g__Actinotignum|s__Actinotignum_timonense|t__SGB17174_group	0	0	0	0	0	0	0	0	0	0	0	0	0	0	0	0	0	0	0	0	0	0	0	0	0	0	0	0	0	0	0	0	0	0	0	0	0	0	0	0	0	0	0	0	0	0	0	0	0
k__Bacteria|p__Actinobacteria|c__Actinobacteria|o__Actinomycetales|f__Actinomycetaceae|g__Gleimia	0	0	0	0	0	0	0	0	0	0	0	0	0	0	0	0	0	0	0	0	0	0	0	0	0	0	0	0	0	0	0	0	0	0	0	0	0	0	0	0	0	0	0	0	0	0	0	0	0
k__Bacteria|p__Actinobacteria|c__Actinobacteria|o__Actinomycetales|f__Actinomycetaceae|g__Gleimia|s__Gleimia_europaea	0	0	0	0	0	0	0	0	0	0	0	0	0	0	0	0	0	0	0	0	0	0	0	0	0	0	0	0	0	0	0	0	0	0	0	0	0	0	0	0	0	0	0	0	0	0	0	0	0
k__Bacteria|p__Actinobacteria|c__Actinobacteria|o__Actinomycetales|f__Actinomycetaceae|g__Gleimia|s__Gleimia_europaea|t__SGB17196	0	0	0	0	0	0	0	0	0	0	0	0	0	0	0	0	0	0	0	0	0	0	0	0	0	0	0	0	0	0	0	0	0	0	0	0	0	0	0	0	0	0	0	0	0	0	0	0	0
k__Bacteria|p__Actinobacteria|c__Actinobacteria|o__Actinomycetales|f__Actinomycetaceae|g__Schaalia	0	0	0	0	0	0	0	0	0	0	0	0	0	0	0	0	0	0	0	0	0	0	0	0	0	0	0	0	0	0	0	0	0	0	0	0	0	0	0	0	0	0	0	0	0	0	0	0	0
k__Bacteria|p__Actinobacteria|c__Actinobacteria|o__Actinomycetales|f__Actinomycetaceae|g__Schaalia|s__Schaalia_turicensis	0	0	0	0	0	0	0	0	0	0	0	0	0	0	0	0	0	0	0	0	0	0	0	0	0	0	0	0	0	0	0	0	0	0	0	0	0	0	0	0	0	0	0	0	0	0	0	0	0
k__Bacteria|p__Actinobacteria|c__Actinobacteria|o__Actinomycetales|f__Actinomycetaceae|g__Schaalia|s__Schaalia_turicensis|t__SGB17195	0	0	0	0	0	0	0	0	0	0	0	0	0	0	0	0	0	0	0	0	0	0	0	0	0	0	0	0	0	0	0	0	0	0	0	0	0	0	0	0	0	0	0	0	0	0	0	0	0
k__Bacteria|p__Actinobacteria|c__Actinobacteria|o__Actinomycetales|f__Actinomycetaceae|g__Trueperella	0	0	0	0	0	0	0	0	0	0.00785	0	0	0	0	0	0	0	0	0	0	0	0	0	0	0	0	0	0	0	0	0	0	0	0	0	0	0	0	0	0	0	0	0	0	0	0	0	0	0
k__Bacteria|p__Actinobacteria|c__Actinobacteria|o__Actinomycetales|f__Actinomycetaceae|g__Trueperella|s__Trueperella_pyogenes	0	0	0	0	0	0	0	0	0	0.00785	0	0	0	0	0	0	0	0	0	0	0	0	0	0	0	0	0	0	0	0	0	0	0	0	0	0	0	0	0	0	0	0	0	0	0	0	0	0	0
k__Bacteria|p__Actinobacteria|c__Actinobacteria|o__Actinomycetales|f__Actinomycetaceae|g__Trueperella|s__Trueperella_pyogenes|t__SGB17137	0	0	0	0	0	0	0	0	0	0.00785	0	0	0	0	0	0	0	0	0	0	0	0	0	0	0	0	0	0	0	0	0	0	0	0	0	0	0	0	0	0	0	0	0	0	0	0	0	0	0
k__Bacteria|p__Actinobacteria|c__Actinobacteria|o__Actinomycetales|f__Actinomycetaceae|g__Varibaculum	0	0	0	0	0	0	0	0	0	0	0	0	0	0	0	0	0	0	0	0	0	0	0	0	0	0	0	0	0	0	0	0	0	0	0	0	0	0	0	0	0	0	0	0	0	0	0	0	0
k__Bacteria|p__Actinobacteria|c__Actinobacteria|o__Actinomycetales|f__Actinomycetaceae|g__Varibaculum|s__Varibaculum_SGB15480	0	0	0	0	0	0	0	0	0	0	0	0	0	0	0	0	0	0	0	0	0	0	0	0	0	0	0	0	0	0	0	0	0	0	0	0	0	0	0	0	0	0	0	0	0	0	0	0	0
k__Bacteria|p__Actinobacteria|c__Actinobacteria|o__Actinomycetales|f__Actinomycetaceae|g__Varibaculum|s__Varibaculum_SGB15480|t__SGB15480	0	0	0	0	0	0	0	0	0	0	0	0	0	0	0	0	0	0	0	0	0	0	0	0	0	0	0	0	0	0	0	0	0	0	0	0	0	0	0	0	0	0	0	0	0	0	0	0	0
k__Bacteria|p__Actinobacteria|c__Actinobacteria|o__Actinomycetales|f__Actinomycetaceae|g__Varibaculum|s__Varibaculum_cambriense	0	0	0	0	0	0	0	0	0	0	0	0	0	0	0	0	0	0	0	0	0	0	0	0	0	0	0	0	0	0	0	0	0	0	0	0	0	0	0	0	0	0	0	0	0	0	0	0	0
k__Bacteria|p__Actinobacteria|c__Actinobacteria|o__Actinomycetales|f__Actinomycetaceae|g__Varibaculum|s__Varibaculum_cambriense|t__SGB15482_group	0	0	0	0	0	0	0	0	0	0	0	0	0	0	0	0	0	0	0	0	0	0	0	0	0	0	0	0	0	0	0	0	0	0	0	0	0	0	0	0	0	0	0	0	0	0	0	0	0
k__Bacteria|p__Actinobacteria|c__Actinobacteria|o__Actinomycetales|f__Actinomycetaceae|g__Winkia	0	0	0	0	0	0	0	0	0	0	0	0	0	0	0	0	0	0	0	0	0	0	0	0	0	0	0	0	0	0	0	0	0	0	0	0	0	0	0	0	0	0	0	0	0	0	0	0	0
k__Bacteria|p__Actinobacteria|c__Actinobacteria|o__Actinomycetales|f__Actinomycetaceae|g__Winkia|s__Winkia_neuii	0	0	0	0	0	0	0	0	0	0	0	0	0	0	0	0	0	0	0	0	0	0	0	0	0	0	0	0	0	0	0	0	0	0	0	0	0	0	0	0	0	0	0	0	0	0	0	0	0
k__Bacteria|p__Actinobacteria|c__Actinobacteria|o__Actinomycetales|f__Actinomycetaceae|g__Winkia|s__Winkia_neuii|t__SGB17191	0	0	0	0	0	0	0	0	0	0	0	0	0	0	0	0	0	0	0	0	0	0	0	0	0	0	0	0	0	0	0	0	0	0	0	0	0	0	0	0	0	0	0	0	0	0	0	0	0
k__Bacteria|p__Actinobacteria|c__Actinobacteria|o__Actinomycetales|f__Actinomycetaceae|g__Winkia|s__Winkia_neuii|t__SGB17192	0	0	0	0	0	0	0	0	0	0	0	0	0	0	0	0	0	0	0	0	0	0	0	0	0	0	0	0	0	0	0	0	0	0	0	0	0	0	0	0	0	0	0	0	0	0	0	0	0
k__Bacteria|p__Actinobacteria|c__Actinobacteria|o__Bifidobacteriales	1.91839	2.79406	3.37634	0.12378	0.657917637694491	0.37548649093004	0	0.292446322192679	0	0.68414	0.24942	0.17894	1.52593205668711	0.98622	0.494219643467459	0.70482	0.776318632793205	0.360747040917771	1.5299	1.23837	0.0911291696723687	0.565831176631639	3.69342	1.56414691074165	0.43804970983132	1.21742490239358	2.5164898215207	1.07847	0.99485	0.210413724470389	0.266010883289261	1.55673918222644	0	0.208502828197848	0.05416	0.627652245637821	0.40831	0.64901	0.336884604734699	1.32958	0.446218817266007	0.29842552426852	0.351125602163462	0.09705	0.64008	0.61714	3.95807352966059	0	0.770067374190058
k__Bacteria|p__Actinobacteria|c__Actinobacteria|o__Bifidobacteriales|f__Bifidobacteriaceae	1.91839	2.79406	3.37634	0.12378	0.657917637694491	0.37548649093004	0	0.292446322192679	0	0.68414	0.24942	0.17894	1.52593205668711	0.98622	0.494219643467459	0.70482	0.776318632793205	0.360747040917771	1.5299	1.23837	0.0911291696723687	0.565831176631639	3.69342	1.56414691074165	0.43804970983132	1.21742490239358	2.5164898215207	1.07847	0.99485	0.210413724470389	0.266010883289261	1.55673918222644	0	0.208502828197848	0.05416	0.627652245637821	0.40831	0.64901	0.336884604734699	1.32958	0.446218817266007	0.29842552426852	0.351125602163462	0.09705	0.64008	0.61714	3.95807352966059	0	0.770067374190058
k__Bacteria|p__Actinobacteria|c__Actinobacteria|o__Bifidobacteriales|f__Bifidobacteriaceae|g__Bifidobacterium	1.91839	2.79406	3.37634	0.12378	0.657917637694491	0.37548649093004	0	0.292446322192679	0	0.68414	0.24942	0.17894	1.52593205668711	0.98622	0.494219643467459	0.70482	0.776318632793205	0.360747040917771	1.5299	1.23837	0.0911291696723687	0.565831176631639	3.69342	1.56329996926894	0.43804970983132	1.21742490239358	2.5164898215207	1.07847	0.99485	0.210413724470389	0.266010883289261	1.55673918222644	0	0.208502828197848	0.05416	0.627652245637821	0.40831	0.64901	0.336884604734699	1.32958	0.446218817266007	0.29842552426852	0.351125602163462	0.09705	0.64008	0.61714	3.95807352966059	0	0.770067374190058
k__Bacteria|p__Actinobacteria|c__Actinobacteria|o__Bifidobacteriales|f__Bifidobacteriaceae|g__Bifidobacterium|s__Bifidobacterium_adolescentis	1.01429	2.36212	2.17192	0.06427	0.431998938449171	0.240483930894348	0	0.138477050057906	0	0.43695	0.14619	0.08328	0.993539311864419	0.66536	0.0737975451894871	0.40048	0.265967252632756	0.288006487938732	1.04696	0.56456	0	0.459873497098836	1.65018	1.05616488947747	0.189059550345775	0.0920415275031978	0.589422744820587	0.65669	0.81662	0.155246160927957	0.239767358360632	1.36452999965546	0	0	0	0.534568998654309	0.3276	0.30975	0.186268251544262	0.81697	0.161367938187986	0.197852460808293	0.263187418013772	0.05853	0.41118	0.48315	1.98659687320177	0	0.308861342950312
k__Bacteria|p__Actinobacteria|c__Actinobacteria|o__Bifidobacteriales|f__Bifidobacteriaceae|g__Bifidobacterium|s__Bifidobacterium_adolescentis|t__SGB17244	1.01429	2.36212	2.17192	0.06427	0.431998938449171	0.240483930894348	0	0.138477050057906	0	0.43695	0.14619	0.08328	0.993539311864419	0.66536	0.0737975451894871	0.40048	0.265967252632756	0.288006487938732	1.04696	0.56456	0	0.459873497098836	1.65018	1.05616488947747	0.189059550345775	0.0920415275031978	0.589422744820587	0.65669	0.81662	0.155246160927957	0.239767358360632	1.36452999965546	0	0	0	0.534568998654309	0.3276	0.30975	0.186268251544262	0.81697	0.161367938187986	0.197852460808293	0.263187418013772	0.05853	0.41118	0.48315	1.98659687320177	0	0.308861342950312
k__Bacteria|p__Actinobacteria|c__Actinobacteria|o__Bifidobacteriales|f__Bifidobacteriaceae|g__Bifidobacterium|s__Bifidobacterium_angulatum	0	0	0	0	0.0131676863467138	0	0	0	0	0	0	0	0	0	0	0.13622	0.274612054748877	0	0	0	0	0	0	0	0	0	0	0	0	0	0	0	0	0	0	0	0	0	0	0	0	0.0438638828113959	0	0	0.07783	0	0	0	0
k__Bacteria|p__Actinobacteria|c__Actinobacteria|o__Bifidobacteriales|f__Bifidobacteriaceae|g__Bifidobacterium|s__Bifidobacterium_angulatum|t__SGB17231	0	0	0	0	0.0131676863467138	0	0	0	0	0	0	0	0	0	0	0.13622	0.274612054748877	0	0	0	0	0	0	0	0	0	0	0	0	0	0	0	0	0	0	0	0	0	0	0	0	0.0438638828113959	0	0	0.07783	0	0	0	0
k__Bacteria|p__Actinobacteria|c__Actinobacteria|o__Bifidobacteriales|f__Bifidobacteriaceae|g__Bifidobacterium|s__Bifidobacterium_animalis	0	0	0	0	0	0	0	0	0	0	0	0	0	0	0	0	0	0	0	0	0	0	0	0	0	0	0	0	0	0	0	0	0	0	0	0	0	0	0	0	0	0	0	0	0	0	0	0	0
k__Bacteria|p__Actinobacteria|c__Actinobacteria|o__Bifidobacteriales|f__Bifidobacteriaceae|g__Bifidobacterium|s__Bifidobacterium_animalis|t__SGB17278	0	0	0	0	0	0	0	0	0	0	0	0	0	0	0	0	0	0	0	0	0	0	0	0	0	0	0	0	0	0	0	0	0	0	0	0	0	0	0	0	0	0	0	0	0	0	0	0	0
k__Bacteria|p__Actinobacteria|c__Actinobacteria|o__Bifidobacteriales|f__Bifidobacteriaceae|g__Bifidobacterium|s__Bifidobacterium_bifidum	0	0.13642	0.45079	0	0.00830872772954559	0.0821910690678834	0	0	0	0	0	0.01895	0.377949610419211	0	0.211029891008253	0	0.17088405608383	0	0	0.09354	0	0	0.63799	0.062952774693337	0.152238327899793	0	0.0589277864178682	0.25692	0	0	0.0217869376205798	0.150450469917774	0	0	0	0	0	0.01451	0.0854128813063015	0	0.184585844090629	0	0.00364335243364123	0	0.07612	0	0.240586102181862	0	0
k__Bacteria|p__Actinobacteria|c__Actinobacteria|o__Bifidobacteriales|f__Bifidobacteriaceae|g__Bifidobacterium|s__Bifidobacterium_bifidum|t__SGB17256	0	0.13642	0.45079	0	0.00830872772954559	0.0821910690678834	0	0	0	0	0	0.01895	0.377949610419211	0	0.211029891008253	0	0.17088405608383	0	0	0.09354	0	0	0.63799	0.062952774693337	0.152238327899793	0	0.0589277864178682	0.25692	0	0	0.0217869376205798	0.150450469917774	0	0	0	0	0	0.01451	0.0854128813063015	0	0.184585844090629	0	0.00364335243364123	0	0.07612	0	0.240586102181862	0	0
k__Bacteria|p__Actinobacteria|c__Actinobacteria|o__Bifidobacteriales|f__Bifidobacteriaceae|g__Bifidobacterium|s__Bifidobacterium_breve	0	0	0.00381	0	0	0	0	0	0	0	0	0	0	0	0	0	0	0	0	0	0	0	0	0	0	0	0	0	0	0	0	0	0	0	0	0	0	0	0	0	0	0	0	0	0	0	0	0	0
k__Bacteria|p__Actinobacteria|c__Actinobacteria|o__Bifidobacteriales|f__Bifidobacteriaceae|g__Bifidobacterium|s__Bifidobacterium_breve|t__SGB17247	0	0	0.00381	0	0	0	0	0	0	0	0	0	0	0	0	0	0	0	0	0	0	0	0	0	0	0	0	0	0	0	0	0	0	0	0	0	0	0	0	0	0	0	0	0	0	0	0	0	0
k__Bacteria|p__Actinobacteria|c__Actinobacteria|o__Bifidobacteriales|f__Bifidobacteriaceae|g__Bifidobacterium|s__Bifidobacterium_catenulatum	0.39092	0	0	0	0	0.0213266281902537	0	0	0	0	0	0	0.0411948031293704	0.03286	0	0	0.0327597567941678	0	0	0.1065	0	0	0	0.064935387686278	0.000928769646725321	0.836626227119971	0	0	0	0	0	0.0119826210897687	0	0	0	0	0	0	0.0194510357077674	0.07405	0	0	0	0	0.0456	0	0	0	0
k__Bacteria|p__Actinobacteria|c__Actinobacteria|o__Bifidobacteriales|f__Bifidobacteriaceae|g__Bifidobacterium|s__Bifidobacterium_catenulatum|t__SGB17241	0.39092	0	0	0	0	0.0213266281902537	0	0	0	0	0	0	0.0411948031293704	0.03286	0	0	0.0327597567941678	0	0	0.1065	0	0	0	0.064935387686278	0.000928769646725321	0.836626227119971	0	0	0	0	0	0.0119826210897687	0	0	0	0	0	0	0.0194510357077674	0.07405	0	0	0	0	0.0456	0	0	0	0
k__Bacteria|p__Actinobacteria|c__Actinobacteria|o__Bifidobacteriales|f__Bifidobacteriaceae|g__Bifidobacterium|s__Bifidobacterium_dentium	0	0	0	0	0	0	0	0	0	0	0	0	0	0	0	0	0	0	0	0	0.0911291696723687	0	0	0	0	0	0	0	0	0	0	0	0	0	0	0	0	0	0	0	0	0	0	0	0	0	0	0	0
k__Bacteria|p__Actinobacteria|c__Actinobacteria|o__Bifidobacteriales|f__Bifidobacteriaceae|g__Bifidobacterium|s__Bifidobacterium_dentium|t__SGB17234	0	0	0	0	0	0	0	0	0	0	0	0	0	0	0	0	0	0	0	0	0.0911291696723687	0	0	0	0	0	0	0	0	0	0	0	0	0	0	0	0	0	0	0	0	0	0	0	0	0	0	0	0
k__Bacteria|p__Actinobacteria|c__Actinobacteria|o__Bifidobacteriales|f__Bifidobacteriaceae|g__Bifidobacterium|s__Bifidobacterium_longum	0.51318	0.29552	0.74981	0.0595	0.204442285169061	0.0314848627775547	0	0.0968468083082916	0	0.24719	0.10323	0.07671	0.113248331274112	0.28636	0.209392207269719	0.16813	0.0320858858051605	0.0727405529790394	0.21912	0.47377	0	0.10395475477769	1.3929	0.368140434917418	0.0958230619390264	0.288757147770415	1.86812963157278	0.16487	0.17823	0.055167563542432	0.00445658730804929	0.0297760915634313	0	0.138575431534177	0.05416	0.0930832469835125	0.08071	0.30611	0.0457441023992867	0.40762	0.100265034987391	0.056709180648832	0.0842948317160491	0.03852	0.02935	0.13399	1.73089055427696	0	0.430032710422401
k__Bacteria|p__Actinobacteria|c__Actinobacteria|o__Bifidobacteriales|f__Bifidobacteriaceae|g__Bifidobacterium|s__Bifidobacterium_longum|t__SGB17248	0.51318	0.29552	0.74981	0.0595	0.204442285169061	0.0314848627775547	0	0.0968468083082916	0	0.24719	0.10323	0.07671	0.113248331274112	0.28636	0.209392207269719	0.16813	0.0320858858051605	0.0727405529790394	0.21912	0.47377	0	0.10395475477769	1.3929	0.368140434917418	0.0958230619390264	0.288757147770415	1.86812963157278	0.16487	0.17823	0.055167563542432	0.00445658730804929	0.0297760915634313	0	0.138575431534177	0.05416	0.0930832469835125	0.08071	0.30611	0.0457441023992867	0.40762	0.100265034987391	0.056709180648832	0.0842948317160491	0.03852	0.02935	0.13399	1.73089055427696	0	0.430032710422401
k__Bacteria|p__Actinobacteria|c__Actinobacteria|o__Bifidobacteriales|f__Bifidobacteriaceae|g__Bifidobacterium|s__Bifidobacterium_pseudocatenulatum	0	0	0	0	0	0	0	0.057131539527757	0	0	0	0	0	0.00164	0	0	0	0	0.26382	0	0	0.00200292475511304	0.01235	0.0110968581595196	0	0	0	0	0	0	0	0	0	0.0699273966636708	0	0	0	0.01864	0	0.03094	0	0	0	0	0	0	0	0	0.0311830230647203
k__Bacteria|p__Actinobacteria|c__Actinobacteria|o__Bifidobacteriales|f__Bifidobacteriaceae|g__Bifidobacterium|s__Bifidobacterium_pseudocatenulatum|t__SGB17237	0	0	0	0	0	0	0	0.057131539527757	0	0	0	0	0	0.00164	0	0	0	0	0.26382	0	0	0.00200292475511304	0.01235	0.0110968581595196	0	0	0	0	0	0	0	0	0	0.0699273966636708	0	0	0	0.01864	0	0.03094	0	0	0	0	0	0	0	0	0.0311830230647203
k__Bacteria|p__Actinobacteria|c__Actinobacteria|o__Bifidobacteriales|f__Bifidobacteriaceae|g__Bifidobacterium|s__Bifidobacterium_pullorum	0	0	0	0	0	0	0	0	0	0	0	0	0	0	0	0	0	0	0	0	0	0	0	0	0	0	0	0	0	0	0	0	0	0	0	0	0	0	0	0	0	0	0	0	0	0	0	0	0
k__Bacteria|p__Actinobacteria|c__Actinobacteria|o__Bifidobacteriales|f__Bifidobacteriaceae|g__Bifidobacterium|s__Bifidobacterium_pullorum|t__SGB17264	0	0	0	0	0	0	0	0	0	0	0	0	0	0	0	0	0	0	0	0	0	0	0	0	0	0	0	0	0	0	0	0	0	0	0	0	0	0	0	0	0	0	0	0	0	0	0	0	0
k__Bacteria|p__Actinobacteria|c__Actinobacteria|o__Bifidobacteriales|f__Bifidobacteriaceae|g__Bifidobacterium|s__Bifidobacterium_scardovii	0	0	0	0	0	0	0	0	0	0	0	0	0	0	0	0	0	0	0	0	0	0	0	0	0	0	0	0	0	0	0	0	0	0	0	0	0	0	0	0	0	0	0	0	0	0	0	0	0
k__Bacteria|p__Actinobacteria|c__Actinobacteria|o__Bifidobacteriales|f__Bifidobacteriaceae|g__Bifidobacterium|s__Bifidobacterium_scardovii|t__SGB17257	0	0	0	0	0	0	0	0	0	0	0	0	0	0	0	0	0	0	0	0	0	0	0	0	0	0	0	0	0	0	0	0	0	0	0	0	0	0	0	0	0	0	0	0	0	0	0	0	0
k__Bacteria|p__Actinobacteria|c__Actinobacteria|o__Bifidobacteriales|f__Bifidobacteriaceae|g__Bifidobacterium|s__Bifidobacterium_thermophilum	0	0	0	0	0	0	0	0	0	0	0	0	0	0	0	0	0	0	0	0	0	0	0	0	0	0	0	0	0	0	0	0	0	0	0	0	0	0	0	0	0	0	0	0	0	0	0	0	0
k__Bacteria|p__Actinobacteria|c__Actinobacteria|o__Bifidobacteriales|f__Bifidobacteriaceae|g__Bifidobacterium|s__Bifidobacterium_thermophilum|t__SGB17273	0	0	0	0	0	0	0	0	0	0	0	0	0	0	0	0	0	0	0	0	0	0	0	0	0	0	0	0	0	0	0	0	0	0	0	0	0	0	0	0	0	0	0	0	0	0	0	0	0
k__Bacteria|p__Actinobacteria|c__Actinobacteria|o__Bifidobacteriales|f__Bifidobacteriaceae|g__Parascardovia	0	0	0	0	0	0	0	0	0	0	0	0	0	0	0	0	0	0	0	0	0	0	0	0	0	0	0	0	0	0	0	0	0	0	0	0	0	0	0	0	0	0	0	0	0	0	0	0	0
k__Bacteria|p__Actinobacteria|c__Actinobacteria|o__Bifidobacteriales|f__Bifidobacteriaceae|g__Parascardovia|s__Parascardovia_denticolens	0	0	0	0	0	0	0	0	0	0	0	0	0	0	0	0	0	0	0	0	0	0	0	0	0	0	0	0	0	0	0	0	0	0	0	0	0	0	0	0	0	0	0	0	0	0	0	0	0
k__Bacteria|p__Actinobacteria|c__Actinobacteria|o__Bifidobacteriales|f__Bifidobacteriaceae|g__Parascardovia|s__Parascardovia_denticolens|t__SGB17291	0	0	0	0	0	0	0	0	0	0	0	0	0	0	0	0	0	0	0	0	0	0	0	0	0	0	0	0	0	0	0	0	0	0	0	0	0	0	0	0	0	0	0	0	0	0	0	0	0
k__Bacteria|p__Actinobacteria|c__Actinobacteria|o__Bifidobacteriales|f__Bifidobacteriaceae|g__Scardovia	0	0	0	0	0	0	0	0	0	0	0	0	0	0	0	0	0	0	0	0	0	0	0	0.000856565807629872	0	0	0	0	0	0	0	0	0	0	0	0	0	0	0	0	0	0	0	0	0	0	0	0	0
k__Bacteria|p__Actinobacteria|c__Actinobacteria|o__Bifidobacteriales|f__Bifidobacteriaceae|g__Scardovia|s__Scardovia_wiggsiae	0	0	0	0	0	0	0	0	0	0	0	0	0	0	0	0	0	0	0	0	0	0	0	0.000856565807629872	0	0	0	0	0	0	0	0	0	0	0	0	0	0	0	0	0	0	0	0	0	0	0	0	0
k__Bacteria|p__Actinobacteria|c__Actinobacteria|o__Bifidobacteriales|f__Bifidobacteriaceae|g__Scardovia|s__Scardovia_wiggsiae|t__SGB15494	0	0	0	0	0	0	0	0	0	0	0	0	0	0	0	0	0	0	0	0	0	0	0	0.000856565807629872	0	0	0	0	0	0	0	0	0	0	0	0	0	0	0	0	0	0	0	0	0	0	0	0	0
k__Bacteria|p__Actinobacteria|c__Actinobacteria|o__Corynebacteriales	0	0	0	0	0	0	0	0	0	0	0	0	0	0	0	0	0	0	0	0	0	0	0	0	0	0	0	0	0	0	0	0	0	0	0	0	0	0	0	0	0	0	0	0	0	0	0	0	0
k__Bacteria|p__Actinobacteria|c__Actinobacteria|o__Corynebacteriales|f__Corynebacteriaceae	0	0	0	0	0	0	0	0	0	0	0	0	0	0	0	0	0	0	0	0	0	0	0	0	0	0	0	0	0	0	0	0	0	0	0	0	0	0	0	0	0	0	0	0	0	0	0	0	0
k__Bacteria|p__Actinobacteria|c__Actinobacteria|o__Corynebacteriales|f__Corynebacteriaceae|g__Corynebacterium	0	0	0	0	0	0	0	0	0	0	0	0	0	0	0	0	0	0	0	0	0	0	0	0	0	0	0	0	0	0	0	0	0	0	0	0	0	0	0	0	0	0	0	0	0	0	0	0	0
k__Bacteria|p__Actinobacteria|c__Actinobacteria|o__Corynebacteriales|f__Corynebacteriaceae|g__Corynebacterium|s__Corynebacterium_accolens	0	0	0	0	0	0	0	0	0	0	0	0	0	0	0	0	0	0	0	0	0	0	0	0	0	0	0	0	0	0	0	0	0	0	0	0	0	0	0	0	0	0	0	0	0	0	0	0	0
k__Bacteria|p__Actinobacteria|c__Actinobacteria|o__Corynebacteriales|f__Corynebacteriaceae|g__Corynebacterium|s__Corynebacterium_accolens|t__SGB17097	0	0	0	0	0	0	0	0	0	0	0	0	0	0	0	0	0	0	0	0	0	0	0	0	0	0	0	0	0	0	0	0	0	0	0	0	0	0	0	0	0	0	0	0	0	0	0	0	0
k__Bacteria|p__Actinobacteria|c__Actinobacteria|o__Corynebacteriales|f__Corynebacteriaceae|g__Corynebacterium|s__Corynebacterium_argentoratense	0	0	0	0	0	0	0	0	0	0	0	0	0	0	0	0	0	0	0	0	0	0	0	0	0	0	0	0	0	0	0	0	0	0	0	0	0	0	0	0	0	0	0	0	0	0	0	0	0
k__Bacteria|p__Actinobacteria|c__Actinobacteria|o__Corynebacteriales|f__Corynebacteriaceae|g__Corynebacterium|s__Corynebacterium_argentoratense|t__SGB17009	0	0	0	0	0	0	0	0	0	0	0	0	0	0	0	0	0	0	0	0	0	0	0	0	0	0	0	0	0	0	0	0	0	0	0	0	0	0	0	0	0	0	0	0	0	0	0	0	0
k__Bacteria|p__Actinobacteria|c__Actinobacteria|o__Corynebacteriales|f__Corynebacteriaceae|g__Corynebacterium|s__Corynebacterium_aurimucosum	0	0	0	0	0	0	0	0	0	0	0	0	0	0	0	0	0	0	0	0	0	0	0	0	0	0	0	0	0	0	0	0	0	0	0	0	0	0	0	0	0	0	0	0	0	0	0	0	0
k__Bacteria|p__Actinobacteria|c__Actinobacteria|o__Corynebacteriales|f__Corynebacteriaceae|g__Corynebacterium|s__Corynebacterium_aurimucosum|t__SGB17100	0	0	0	0	0	0	0	0	0	0	0	0	0	0	0	0	0	0	0	0	0	0	0	0	0	0	0	0	0	0	0	0	0	0	0	0	0	0	0	0	0	0	0	0	0	0	0	0	0
k__Bacteria|p__Actinobacteria|c__Actinobacteria|o__Corynebacteriales|f__Corynebacteriaceae|g__Corynebacterium|s__Corynebacterium_aurimucosum|t__SGB17102_group	0	0	0	0	0	0	0	0	0	0	0	0	0	0	0	0	0	0	0	0	0	0	0	0	0	0	0	0	0	0	0	0	0	0	0	0	0	0	0	0	0	0	0	0	0	0	0	0	0
k__Bacteria|p__Actinobacteria|c__Actinobacteria|o__Corynebacteriales|f__Corynebacteriaceae|g__Corynebacterium|s__Corynebacterium_bovis	0	0	0	0	0	0	0	0	0	0	0	0	0	0	0	0	0	0	0	0	0	0	0	0	0	0	0	0	0	0	0	0	0	0	0	0	0	0	0	0	0	0	0	0	0	0	0	0	0
k__Bacteria|p__Actinobacteria|c__Actinobacteria|o__Corynebacteriales|f__Corynebacteriaceae|g__Corynebacterium|s__Corynebacterium_bovis|t__SGB33717	0	0	0	0	0	0	0	0	0	0	0	0	0	0	0	0	0	0	0	0	0	0	0	0	0	0	0	0	0	0	0	0	0	0	0	0	0	0	0	0	0	0	0	0	0	0	0	0	0
k__Bacteria|p__Actinobacteria|c__Actinobacteria|o__Corynebacteriales|f__Corynebacteriaceae|g__Corynebacterium|s__Corynebacterium_dentalis	0	0	0	0	0	0	0	0	0	0	0	0	0	0	0	0	0	0	0	0	0	0	0	0	0	0	0	0	0	0	0	0	0	0	0	0	0	0	0	0	0	0	0	0	0	0	0	0	0
k__Bacteria|p__Actinobacteria|c__Actinobacteria|o__Corynebacteriales|f__Corynebacteriaceae|g__Corynebacterium|s__Corynebacterium_dentalis|t__SGB17038	0	0	0	0	0	0	0	0	0	0	0	0	0	0	0	0	0	0	0	0	0	0	0	0	0	0	0	0	0	0	0	0	0	0	0	0	0	0	0	0	0	0	0	0	0	0	0	0	0
k__Bacteria|p__Actinobacteria|c__Actinobacteria|o__Corynebacteriales|f__Corynebacteriaceae|g__Corynebacterium|s__Corynebacterium_kroppenstedtii	0	0	0	0	0	0	0	0	0	0	0	0	0	0	0	0	0	0	0	0	0	0	0	0	0	0	0	0	0	0	0	0	0	0	0	0	0	0	0	0	0	0	0	0	0	0	0	0	0
k__Bacteria|p__Actinobacteria|c__Actinobacteria|o__Corynebacteriales|f__Corynebacteriaceae|g__Corynebacterium|s__Corynebacterium_kroppenstedtii|t__SGB17004	0	0	0	0	0	0	0	0	0	0	0	0	0	0	0	0	0	0	0	0	0	0	0	0	0	0	0	0	0	0	0	0	0	0	0	0	0	0	0	0	0	0	0	0	0	0	0	0	0
k__Bacteria|p__Actinobacteria|c__Actinobacteria|o__Corynebacteriales|f__Corynebacteriaceae|g__Corynebacterium|s__Corynebacterium_otitidis	0	0	0	0	0	0	0	0	0	0	0	0	0	0	0	0	0	0	0	0	0	0	0	0	0	0	0	0	0	0	0	0	0	0	0	0	0	0	0	0	0	0	0	0	0	0	0	0	0
k__Bacteria|p__Actinobacteria|c__Actinobacteria|o__Corynebacteriales|f__Corynebacteriaceae|g__Corynebacterium|s__Corynebacterium_otitidis|t__SGB17081	0	0	0	0	0	0	0	0	0	0	0	0	0	0	0	0	0	0	0	0	0	0	0	0	0	0	0	0	0	0	0	0	0	0	0	0	0	0	0	0	0	0	0	0	0	0	0	0	0
k__Bacteria|p__Actinobacteria|c__Actinobacteria|o__Corynebacteriales|f__Corynebacteriaceae|g__Corynebacterium|s__Corynebacterium_phoceense	0	0	0	0	0	0	0	0	0	0	0	0	0	0	0	0	0	0	0	0	0	0	0	0	0	0	0	0	0	0	0	0	0	0	0	0	0	0	0	0	0	0	0	0	0	0	0	0	0
k__Bacteria|p__Actinobacteria|c__Actinobacteria|o__Corynebacteriales|f__Corynebacteriaceae|g__Corynebacterium|s__Corynebacterium_phoceense|t__SGB17119	0	0	0	0	0	0	0	0	0	0	0	0	0	0	0	0	0	0	0	0	0	0	0	0	0	0	0	0	0	0	0	0	0	0	0	0	0	0	0	0	0	0	0	0	0	0	0	0	0
k__Bacteria|p__Actinobacteria|c__Actinobacteria|o__Corynebacteriales|f__Corynebacteriaceae|g__Corynebacterium|s__Corynebacterium_propinquum	0	0	0	0	0	0	0	0	0	0	0	0	0	0	0	0	0	0	0	0	0	0	0	0	0	0	0	0	0	0	0	0	0	0	0	0	0	0	0	0	0	0	0	0	0	0	0	0	0
k__Bacteria|p__Actinobacteria|c__Actinobacteria|o__Corynebacteriales|f__Corynebacteriaceae|g__Corynebacterium|s__Corynebacterium_propinquum|t__SGB17012	0	0	0	0	0	0	0	0	0	0	0	0	0	0	0	0	0	0	0	0	0	0	0	0	0	0	0	0	0	0	0	0	0	0	0	0	0	0	0	0	0	0	0	0	0	0	0	0	0
k__Bacteria|p__Actinobacteria|c__Actinobacteria|o__Corynebacteriales|f__Corynebacteriaceae|g__Corynebacterium|s__Corynebacterium_sp_HMSC04H06	0	0	0	0	0	0	0	0	0	0	0	0	0	0	0	0	0	0	0	0	0	0	0	0	0	0	0	0	0	0	0	0	0	0	0	0	0	0	0	0	0	0	0	0	0	0	0	0	0
k__Bacteria|p__Actinobacteria|c__Actinobacteria|o__Corynebacteriales|f__Corynebacteriaceae|g__Corynebacterium|s__Corynebacterium_sp_HMSC04H06|t__SGB17123	0	0	0	0	0	0	0	0	0	0	0	0	0	0	0	0	0	0	0	0	0	0	0	0	0	0	0	0	0	0	0	0	0	0	0	0	0	0	0	0	0	0	0	0	0	0	0	0	0
k__Bacteria|p__Actinobacteria|c__Actinobacteria|o__Corynebacteriales|f__Lawsonellaceae	0	0	0	0	0	0	0	0	0	0	0	0	0	0	0	0	0	0	0	0	0	0	0	0	0	0	0	0	0	0	0	0	0	0	0	0	0	0	0	0	0	0	0	0	0	0	0	0	0
k__Bacteria|p__Actinobacteria|c__Actinobacteria|o__Corynebacteriales|f__Lawsonellaceae|g__GGB2722	0	0	0	0	0	0	0	0	0	0	0	0	0	0	0	0	0	0	0	0	0	0	0	0	0	0	0	0	0	0	0	0	0	0	0	0	0	0	0	0	0	0	0	0	0	0	0	0	0
k__Bacteria|p__Actinobacteria|c__Actinobacteria|o__Corynebacteriales|f__Lawsonellaceae|g__GGB2722|s__GGB2722_SGB3663	0	0	0	0	0	0	0	0	0	0	0	0	0	0	0	0	0	0	0	0	0	0	0	0	0	0	0	0	0	0	0	0	0	0	0	0	0	0	0	0	0	0	0	0	0	0	0	0	0
k__Bacteria|p__Actinobacteria|c__Actinobacteria|o__Corynebacteriales|f__Lawsonellaceae|g__GGB2722|s__GGB2722_SGB3663|t__SGB3663	0	0	0	0	0	0	0	0	0	0	0	0	0	0	0	0	0	0	0	0	0	0	0	0	0	0	0	0	0	0	0	0	0	0	0	0	0	0	0	0	0	0	0	0	0	0	0	0	0
k__Bacteria|p__Actinobacteria|c__Actinobacteria|o__Corynebacteriales|f__Lawsonellaceae|g__Lawsonella	0	0	0	0	0	0	0	0	0	0	0	0	0	0	0	0	0	0	0	0	0	0	0	0	0	0	0	0	0	0	0	0	0	0	0	0	0	0	0	0	0	0	0	0	0	0	0	0	0
k__Bacteria|p__Actinobacteria|c__Actinobacteria|o__Corynebacteriales|f__Lawsonellaceae|g__Lawsonella|s__Lawsonella_SGB3665	0	0	0	0	0	0	0	0	0	0	0	0	0	0	0	0	0	0	0	0	0	0	0	0	0	0	0	0	0	0	0	0	0	0	0	0	0	0	0	0	0	0	0	0	0	0	0	0	0
k__Bacteria|p__Actinobacteria|c__Actinobacteria|o__Corynebacteriales|f__Lawsonellaceae|g__Lawsonella|s__Lawsonella_SGB3665|t__SGB3665	0	0	0	0	0	0	0	0	0	0	0	0	0	0	0	0	0	0	0	0	0	0	0	0	0	0	0	0	0	0	0	0	0	0	0	0	0	0	0	0	0	0	0	0	0	0	0	0	0
k__Bacteria|p__Actinobacteria|c__Actinobacteria|o__Corynebacteriales|f__Mycobacteriaceae	0	0	0	0	0	0	0	0	0	0	0	0	0	0	0	0	0	0	0	0	0	0	0	0	0	0	0	0	0	0	0	0	0	0	0	0	0	0	0	0	0	0	0	0	0	0	0	0	0
k__Bacteria|p__Actinobacteria|c__Actinobacteria|o__Corynebacteriales|f__Mycobacteriaceae|g__Mycobacteroides	0	0	0	0	0	0	0	0	0	0	0	0	0	0	0	0	0	0	0	0	0	0	0	0	0	0	0	0	0	0	0	0	0	0	0	0	0	0	0	0	0	0	0	0	0	0	0	0	0
k__Bacteria|p__Actinobacteria|c__Actinobacteria|o__Corynebacteriales|f__Mycobacteriaceae|g__Mycobacteroides|s__Mycobacteroides_chelonae	0	0	0	0	0	0	0	0	0	0	0	0	0	0	0	0	0	0	0	0	0	0	0	0	0	0	0	0	0	0	0	0	0	0	0	0	0	0	0	0	0	0	0	0	0	0	0	0	0
k__Bacteria|p__Actinobacteria|c__Actinobacteria|o__Corynebacteriales|f__Mycobacteriaceae|g__Mycobacteroides|s__Mycobacteroides_chelonae|t__SGB15648_group	0	0	0	0	0	0	0	0	0	0	0	0	0	0	0	0	0	0	0	0	0	0	0	0	0	0	0	0	0	0	0	0	0	0	0	0	0	0	0	0	0	0	0	0	0	0	0	0	0
k__Bacteria|p__Actinobacteria|c__Actinobacteria|o__Corynebacteriales|f__Nocardiaceae	0	0	0	0	0	0	0	0	0	0	0	0	0	0	0	0	0	0	0	0	0	0	0	0	0	0	0	0	0	0	0	0	0	0	0	0	0	0	0	0	0	0	0	0	0	0	0	0	0
k__Bacteria|p__Actinobacteria|c__Actinobacteria|o__Corynebacteriales|f__Nocardiaceae|g__Rhodococcus	0	0	0	0	0	0	0	0	0	0	0	0	0	0	0	0	0	0	0	0	0	0	0	0	0	0	0	0	0	0	0	0	0	0	0	0	0	0	0	0	0	0	0	0	0	0	0	0	0
k__Bacteria|p__Actinobacteria|c__Actinobacteria|o__Corynebacteriales|f__Nocardiaceae|g__Rhodococcus|s__Rhodococcus_erythropolis	0	0	0	0	0	0	0	0	0	0	0	0	0	0	0	0	0	0	0	0	0	0	0	0	0	0	0	0	0	0	0	0	0	0	0	0	0	0	0	0	0	0	0	0	0	0	0	0	0
k__Bacteria|p__Actinobacteria|c__Actinobacteria|o__Corynebacteriales|f__Nocardiaceae|g__Rhodococcus|s__Rhodococcus_erythropolis|t__SGB15824	0	0	0	0	0	0	0	0	0	0	0	0	0	0	0	0	0	0	0	0	0	0	0	0	0	0	0	0	0	0	0	0	0	0	0	0	0	0	0	0	0	0	0	0	0	0	0	0	0
k__Bacteria|p__Actinobacteria|c__Actinobacteria|o__Micrococcales	0.00069	0	0	0	0	0	0	0	0.01378	0	0.0031	0	0	0.00387	0	0	0	0	0	0	0	0	0	0	0	0.000577374929178615	0	0	0	0	0	0	0	0	0.00223	0	0	0	0	0	0	0	0.0010452240588315	0	0	0	0	0	0
k__Bacteria|p__Actinobacteria|c__Actinobacteria|o__Micrococcales|f__Brevibacteriaceae	0	0	0	0	0	0	0	0	0	0	0	0	0	0.00387	0	0	0	0	0	0	0	0	0	0	0	0	0	0	0	0	0	0	0	0	0	0	0	0	0	0	0	0	0	0	0	0	0	0	0
k__Bacteria|p__Actinobacteria|c__Actinobacteria|o__Micrococcales|f__Brevibacteriaceae|g__Brevibacterium	0	0	0	0	0	0	0	0	0	0	0	0	0	0.00387	0	0	0	0	0	0	0	0	0	0	0	0	0	0	0	0	0	0	0	0	0	0	0	0	0	0	0	0	0	0	0	0	0	0	0
k__Bacteria|p__Actinobacteria|c__Actinobacteria|o__Micrococcales|f__Brevibacteriaceae|g__Brevibacterium|s__Brevibacterium_aurantiacum	0	0	0	0	0	0	0	0	0	0	0	0	0	0.00387	0	0	0	0	0	0	0	0	0	0	0	0	0	0	0	0	0	0	0	0	0	0	0	0	0	0	0	0	0	0	0	0	0	0	0
k__Bacteria|p__Actinobacteria|c__Actinobacteria|o__Micrococcales|f__Brevibacteriaceae|g__Brevibacterium|s__Brevibacterium_aurantiacum|t__SGB16639	0	0	0	0	0	0	0	0	0	0	0	0	0	0.00387	0	0	0	0	0	0	0	0	0	0	0	0	0	0	0	0	0	0	0	0	0	0	0	0	0	0	0	0	0	0	0	0	0	0	0
k__Bacteria|p__Actinobacteria|c__Actinobacteria|o__Micrococcales|f__Dermabacteraceae	0	0	0	0	0	0	0	0	0	0	0	0	0	0	0	0	0	0	0	0	0	0	0	0	0	0	0	0	0	0	0	0	0	0	0	0	0	0	0	0	0	0	0	0	0	0	0	0	0
k__Bacteria|p__Actinobacteria|c__Actinobacteria|o__Micrococcales|f__Dermabacteraceae|g__Dermabacter	0	0	0	0	0	0	0	0	0	0	0	0	0	0	0	0	0	0	0	0	0	0	0	0	0	0	0	0	0	0	0	0	0	0	0	0	0	0	0	0	0	0	0	0	0	0	0	0	0
k__Bacteria|p__Actinobacteria|c__Actinobacteria|o__Micrococcales|f__Dermabacteraceae|g__Dermabacter|s__Dermabacter_hominis	0	0	0	0	0	0	0	0	0	0	0	0	0	0	0	0	0	0	0	0	0	0	0	0	0	0	0	0	0	0	0	0	0	0	0	0	0	0	0	0	0	0	0	0	0	0	0	0	0
k__Bacteria|p__Actinobacteria|c__Actinobacteria|o__Micrococcales|f__Dermabacteraceae|g__Dermabacter|s__Dermabacter_hominis|t__SGB17179	0	0	0	0	0	0	0	0	0	0	0	0	0	0	0	0	0	0	0	0	0	0	0	0	0	0	0	0	0	0	0	0	0	0	0	0	0	0	0	0	0	0	0	0	0	0	0	0	0
k__Bacteria|p__Actinobacteria|c__Actinobacteria|o__Micrococcales|f__Dermabacteraceae|g__Dermabacter|s__Dermabacter_vaginalis	0	0	0	0	0	0	0	0	0	0	0	0	0	0	0	0	0	0	0	0	0	0	0	0	0	0	0	0	0	0	0	0	0	0	0	0	0	0	0	0	0	0	0	0	0	0	0	0	0
k__Bacteria|p__Actinobacteria|c__Actinobacteria|o__Micrococcales|f__Dermabacteraceae|g__Dermabacter|s__Dermabacter_vaginalis|t__SGB17180	0	0	0	0	0	0	0	0	0	0	0	0	0	0	0	0	0	0	0	0	0	0	0	0	0	0	0	0	0	0	0	0	0	0	0	0	0	0	0	0	0	0	0	0	0	0	0	0	0
k__Bacteria|p__Actinobacteria|c__Actinobacteria|o__Micrococcales|f__Dermacoccaceae	0	0	0	0	0	0	0	0	0	0	0	0	0	0	0	0	0	0	0	0	0	0	0	0	0	0	0	0	0	0	0	0	0	0	0	0	0	0	0	0	0	0	0	0	0	0	0	0	0
k__Bacteria|p__Actinobacteria|c__Actinobacteria|o__Micrococcales|f__Dermacoccaceae|g__Dermacoccus	0	0	0	0	0	0	0	0	0	0	0	0	0	0	0	0	0	0	0	0	0	0	0	0	0	0	0	0	0	0	0	0	0	0	0	0	0	0	0	0	0	0	0	0	0	0	0	0	0
k__Bacteria|p__Actinobacteria|c__Actinobacteria|o__Micrococcales|f__Dermacoccaceae|g__Dermacoccus|s__Dermacoccus_nishinomiyaensis	0	0	0	0	0	0	0	0	0	0	0	0	0	0	0	0	0	0	0	0	0	0	0	0	0	0	0	0	0	0	0	0	0	0	0	0	0	0	0	0	0	0	0	0	0	0	0	0	0
k__Bacteria|p__Actinobacteria|c__Actinobacteria|o__Micrococcales|f__Dermacoccaceae|g__Dermacoccus|s__Dermacoccus_nishinomiyaensis|t__SGB16007	0	0	0	0	0	0	0	0	0	0	0	0	0	0	0	0	0	0	0	0	0	0	0	0	0	0	0	0	0	0	0	0	0	0	0	0	0	0	0	0	0	0	0	0	0	0	0	0	0
k__Bacteria|p__Actinobacteria|c__Actinobacteria|o__Micrococcales|f__Intrasporangiaceae	0	0	0	0	0	0	0	0	0	0	0	0	0	0	0	0	0	0	0	0	0	0	0	0	0	0	0	0	0	0	0	0	0	0	0	0	0	0	0	0	0	0	0	0	0	0	0	0	0
k__Bacteria|p__Actinobacteria|c__Actinobacteria|o__Micrococcales|f__Intrasporangiaceae|g__Janibacter	0	0	0	0	0	0	0	0	0	0	0	0	0	0	0	0	0	0	0	0	0	0	0	0	0	0	0	0	0	0	0	0	0	0	0	0	0	0	0	0	0	0	0	0	0	0	0	0	0
k__Bacteria|p__Actinobacteria|c__Actinobacteria|o__Micrococcales|f__Intrasporangiaceae|g__Janibacter|s__Janibacter_anophelis	0	0	0	0	0	0	0	0	0	0	0	0	0	0	0	0	0	0	0	0	0	0	0	0	0	0	0	0	0	0	0	0	0	0	0	0	0	0	0	0	0	0	0	0	0	0	0	0	0
k__Bacteria|p__Actinobacteria|c__Actinobacteria|o__Micrococcales|f__Intrasporangiaceae|g__Janibacter|s__Janibacter_anophelis|t__SGB34114	0	0	0	0	0	0	0	0	0	0	0	0	0	0	0	0	0	0	0	0	0	0	0	0	0	0	0	0	0	0	0	0	0	0	0	0	0	0	0	0	0	0	0	0	0	0	0	0	0
k__Bacteria|p__Actinobacteria|c__Actinobacteria|o__Micrococcales|f__Microbacteriaceae	0.00069	0	0	0	0	0	0	0	0.0133	0	0.00189	0	0	0	0	0	0	0	0	0	0	0	0	0	0	0.000577374929178615	0	0	0	0	0	0	0	0	0.00223	0	0	0	0	0	0	0	0.0010452240588315	0	0	0	0	0	0
k__Bacteria|p__Actinobacteria|c__Actinobacteria|o__Micrococcales|f__Microbacteriaceae|g__Leucobacter	0	0	0	0	0	0	0	0	0	0	0	0	0	0	0	0	0	0	0	0	0	0	0	0	0	0	0	0	0	0	0	0	0	0	0	0	0	0	0	0	0	0	0	0	0	0	0	0	0
k__Bacteria|p__Actinobacteria|c__Actinobacteria|o__Micrococcales|f__Microbacteriaceae|g__Leucobacter|s__Leucobacter_sp_4J7B1	0	0	0	0	0	0	0	0	0	0	0	0	0	0	0	0	0	0	0	0	0	0	0	0	0	0	0	0	0	0	0	0	0	0	0	0	0	0	0	0	0	0	0	0	0	0	0	0	0
k__Bacteria|p__Actinobacteria|c__Actinobacteria|o__Micrococcales|f__Microbacteriaceae|g__Leucobacter|s__Leucobacter_sp_4J7B1|t__SGB34845	0	0	0	0	0	0	0	0	0	0	0	0	0	0	0	0	0	0	0	0	0	0	0	0	0	0	0	0	0	0	0	0	0	0	0	0	0	0	0	0	0	0	0	0	0	0	0	0	0
k__Bacteria|p__Actinobacteria|c__Actinobacteria|o__Micrococcales|f__Microbacteriaceae|g__Microbacterium	0.00069	0	0	0	0	0	0	0	0.0133	0	0.00189	0	0	0	0	0	0	0	0	0	0	0	0	0	0	0.000577374929178615	0	0	0	0	0	0	0	0	0.00223	0	0	0	0	0	0	0	0.0010452240588315	0	0	0	0	0	0
k__Bacteria|p__Actinobacteria|c__Actinobacteria|o__Micrococcales|f__Microbacteriaceae|g__Microbacterium|s__Microbacterium_SGB53518	0.00069	0	0	0	0	0	0	0	0.0133	0	0.00189	0	0	0	0	0	0	0	0	0	0	0	0	0	0	0.000577374929178615	0	0	0	0	0	0	0	0	0.00223	0	0	0	0	0	0	0	0.0010452240588315	0	0	0	0	0	0
k__Bacteria|p__Actinobacteria|c__Actinobacteria|o__Micrococcales|f__Microbacteriaceae|g__Microbacterium|s__Microbacterium_SGB53518|t__SGB53518	0.00069	0	0	0	0	0	0	0	0.0133	0	0.00189	0	0	0	0	0	0	0	0	0	0	0	0	0	0	0.000577374929178615	0	0	0	0	0	0	0	0	0.00223	0	0	0	0	0	0	0	0.0010452240588315	0	0	0	0	0	0
k__Bacteria|p__Actinobacteria|c__Actinobacteria|o__Micrococcales|f__Microbacteriaceae|g__Microbacterium|s__Microbacterium_lacticum	0	0	0	0	0	0	0	0	0	0	0	0	0	0	0	0	0	0	0	0	0	0	0	0	0	0	0	0	0	0	0	0	0	0	0	0	0	0	0	0	0	0	0	0	0	0	0	0	0
k__Bacteria|p__Actinobacteria|c__Actinobacteria|o__Micrococcales|f__Microbacteriaceae|g__Microbacterium|s__Microbacterium_lacticum|t__SGB16913	0	0	0	0	0	0	0	0	0	0	0	0	0	0	0	0	0	0	0	0	0	0	0	0	0	0	0	0	0	0	0	0	0	0	0	0	0	0	0	0	0	0	0	0	0	0	0	0	0
k__Bacteria|p__Actinobacteria|c__Actinobacteria|o__Micrococcales|f__Microbacteriaceae|g__Microbacterium|s__Microbacterium_liquefaciens	0	0	0	0	0	0	0	0	0	0	0	0	0	0	0	0	0	0	0	0	0	0	0	0	0	0	0	0	0	0	0	0	0	0	0	0	0	0	0	0	0	0	0	0	0	0	0	0	0
k__Bacteria|p__Actinobacteria|c__Actinobacteria|o__Micrococcales|f__Microbacteriaceae|g__Microbacterium|s__Microbacterium_liquefaciens|t__SGB16874	0	0	0	0	0	0	0	0	0	0	0	0	0	0	0	0	0	0	0	0	0	0	0	0	0	0	0	0	0	0	0	0	0	0	0	0	0	0	0	0	0	0	0	0	0	0	0	0	0
k__Bacteria|p__Actinobacteria|c__Actinobacteria|o__Micrococcales|f__Micrococcaceae	0	0	0	0	0	0	0	0	0.00048	0	0	0	0	0	0	0	0	0	0	0	0	0	0	0	0	0	0	0	0	0	0	0	0	0	0	0	0	0	0	0	0	0	0	0	0	0	0	0	0
k__Bacteria|p__Actinobacteria|c__Actinobacteria|o__Micrococcales|f__Micrococcaceae|g__Kocuria	0	0	0	0	0	0	0	0	0	0	0	0	0	0	0	0	0	0	0	0	0	0	0	0	0	0	0	0	0	0	0	0	0	0	0	0	0	0	0	0	0	0	0	0	0	0	0	0	0
k__Bacteria|p__Actinobacteria|c__Actinobacteria|o__Micrococcales|f__Micrococcaceae|g__Kocuria|s__Kocuria_rhizophila	0	0	0	0	0	0	0	0	0	0	0	0	0	0	0	0	0	0	0	0	0	0	0	0	0	0	0	0	0	0	0	0	0	0	0	0	0	0	0	0	0	0	0	0	0	0	0	0	0
k__Bacteria|p__Actinobacteria|c__Actinobacteria|o__Micrococcales|f__Micrococcaceae|g__Kocuria|s__Kocuria_rhizophila|t__SGB16671	0	0	0	0	0	0	0	0	0	0	0	0	0	0	0	0	0	0	0	0	0	0	0	0	0	0	0	0	0	0	0	0	0	0	0	0	0	0	0	0	0	0	0	0	0	0	0	0	0
k__Bacteria|p__Actinobacteria|c__Actinobacteria|o__Micrococcales|f__Micrococcaceae|g__Micrococcus	0	0	0	0	0	0	0	0	0	0	0	0	0	0	0	0	0	0	0	0	0	0	0	0	0	0	0	0	0	0	0	0	0	0	0	0	0	0	0	0	0	0	0	0	0	0	0	0	0
k__Bacteria|p__Actinobacteria|c__Actinobacteria|o__Micrococcales|f__Micrococcaceae|g__Micrococcus|s__Micrococcus_luteus	0	0	0	0	0	0	0	0	0	0	0	0	0	0	0	0	0	0	0	0	0	0	0	0	0	0	0	0	0	0	0	0	0	0	0	0	0	0	0	0	0	0	0	0	0	0	0	0	0
k__Bacteria|p__Actinobacteria|c__Actinobacteria|o__Micrococcales|f__Micrococcaceae|g__Micrococcus|s__Micrococcus_luteus|t__SGB16676	0	0	0	0	0	0	0	0	0	0	0	0	0	0	0	0	0	0	0	0	0	0	0	0	0	0	0	0	0	0	0	0	0	0	0	0	0	0	0	0	0	0	0	0	0	0	0	0	0
k__Bacteria|p__Actinobacteria|c__Actinobacteria|o__Micrococcales|f__Micrococcaceae|g__Rothia	0	0	0	0	0	0	0	0	0.00048	0	0	0	0	0	0	0	0	0	0	0	0	0	0	0	0	0	0	0	0	0	0	0	0	0	0	0	0	0	0	0	0	0	0	0	0	0	0	0	0
k__Bacteria|p__Actinobacteria|c__Actinobacteria|o__Micrococcales|f__Micrococcaceae|g__Rothia|s__Rothia_SGB16985	0	0	0	0	0	0	0	0	0	0	0	0	0	0	0	0	0	0	0	0	0	0	0	0	0	0	0	0	0	0	0	0	0	0	0	0	0	0	0	0	0	0	0	0	0	0	0	0	0
k__Bacteria|p__Actinobacteria|c__Actinobacteria|o__Micrococcales|f__Micrococcaceae|g__Rothia|s__Rothia_SGB16985|t__SGB16985	0	0	0	0	0	0	0	0	0	0	0	0	0	0	0	0	0	0	0	0	0	0	0	0	0	0	0	0	0	0	0	0	0	0	0	0	0	0	0	0	0	0	0	0	0	0	0	0	0
k__Bacteria|p__Actinobacteria|c__Actinobacteria|o__Micrococcales|f__Micrococcaceae|g__Rothia|s__Rothia_aeria	0	0	0	0	0	0	0	0	0	0	0	0	0	0	0	0	0	0	0	0	0	0	0	0	0	0	0	0	0	0	0	0	0	0	0	0	0	0	0	0	0	0	0	0	0	0	0	0	0
k__Bacteria|p__Actinobacteria|c__Actinobacteria|o__Micrococcales|f__Micrococcaceae|g__Rothia|s__Rothia_aeria|t__SGB16987	0	0	0	0	0	0	0	0	0	0	0	0	0	0	0	0	0	0	0	0	0	0	0	0	0	0	0	0	0	0	0	0	0	0	0	0	0	0	0	0	0	0	0	0	0	0	0	0	0
k__Bacteria|p__Actinobacteria|c__Actinobacteria|o__Micrococcales|f__Micrococcaceae|g__Rothia|s__Rothia_dentocariosa	0	0	0	0	0	0	0	0	0	0	0	0	0	0	0	0	0	0	0	0	0	0	0	0	0	0	0	0	0	0	0	0	0	0	0	0	0	0	0	0	0	0	0	0	0	0	0	0	0
k__Bacteria|p__Actinobacteria|c__Actinobacteria|o__Micrococcales|f__Micrococcaceae|g__Rothia|s__Rothia_dentocariosa|t__SGB16988_group	0	0	0	0	0	0	0	0	0	0	0	0	0	0	0	0	0	0	0	0	0	0	0	0	0	0	0	0	0	0	0	0	0	0	0	0	0	0	0	0	0	0	0	0	0	0	0	0	0
k__Bacteria|p__Actinobacteria|c__Actinobacteria|o__Micrococcales|f__Micrococcaceae|g__Rothia|s__Rothia_mucilaginosa	0	0	0	0	0	0	0	0	0.00048	0	0	0	0	0	0	0	0	0	0	0	0	0	0	0	0	0	0	0	0	0	0	0	0	0	0	0	0	0	0	0	0	0	0	0	0	0	0	0	0
k__Bacteria|p__Actinobacteria|c__Actinobacteria|o__Micrococcales|f__Micrococcaceae|g__Rothia|s__Rothia_mucilaginosa|t__SGB16971	0	0	0	0	0	0	0	0	0	0	0	0	0	0	0	0	0	0	0	0	0	0	0	0	0	0	0	0	0	0	0	0	0	0	0	0	0	0	0	0	0	0	0	0	0	0	0	0	0
k__Bacteria|p__Actinobacteria|c__Actinobacteria|o__Micrococcales|f__Micrococcaceae|g__Rothia|s__Rothia_mucilaginosa|t__SGB16986	0	0	0	0	0	0	0	0	0.00048	0	0	0	0	0	0	0	0	0	0	0	0	0	0	0	0	0	0	0	0	0	0	0	0	0	0	0	0	0	0	0	0	0	0	0	0	0	0	0	0
k__Bacteria|p__Actinobacteria|c__Actinobacteria|o__Micrococcales|f__Promicromonosporaceae	0	0	0	0	0	0	0	0	0	0	0.00121	0	0	0	0	0	0	0	0	0	0	0	0	0	0	0	0	0	0	0	0	0	0	0	0	0	0	0	0	0	0	0	0	0	0	0	0	0	0
k__Bacteria|p__Actinobacteria|c__Actinobacteria|o__Micrococcales|f__Promicromonosporaceae|g__Cellulosimicrobium	0	0	0	0	0	0	0	0	0	0	0	0	0	0	0	0	0	0	0	0	0	0	0	0	0	0	0	0	0	0	0	0	0	0	0	0	0	0	0	0	0	0	0	0	0	0	0	0	0
k__Bacteria|p__Actinobacteria|c__Actinobacteria|o__Micrococcales|f__Promicromonosporaceae|g__Cellulosimicrobium|s__Cellulosimicrobium_cellulans	0	0	0	0	0	0	0	0	0	0	0	0	0	0	0	0	0	0	0	0	0	0	0	0	0	0	0	0	0	0	0	0	0	0	0	0	0	0	0	0	0	0	0	0	0	0	0	0	0
k__Bacteria|p__Actinobacteria|c__Actinobacteria|o__Micrococcales|f__Promicromonosporaceae|g__Cellulosimicrobium|s__Cellulosimicrobium_cellulans|t__SGB16053	0	0	0	0	0	0	0	0	0	0	0	0	0	0	0	0	0	0	0	0	0	0	0	0	0	0	0	0	0	0	0	0	0	0	0	0	0	0	0	0	0	0	0	0	0	0	0	0	0
k__Bacteria|p__Actinobacteria|c__Actinobacteria|o__Micrococcales|f__Promicromonosporaceae|g__Isoptericola	0	0	0	0	0	0	0	0	0	0	0.00121	0	0	0	0	0	0	0	0	0	0	0	0	0	0	0	0	0	0	0	0	0	0	0	0	0	0	0	0	0	0	0	0	0	0	0	0	0	0
k__Bacteria|p__Actinobacteria|c__Actinobacteria|o__Micrococcales|f__Promicromonosporaceae|g__Isoptericola|s__Isoptericola_variabilis	0	0	0	0	0	0	0	0	0	0	0.00121	0	0	0	0	0	0	0	0	0	0	0	0	0	0	0	0	0	0	0	0	0	0	0	0	0	0	0	0	0	0	0	0	0	0	0	0	0	0
k__Bacteria|p__Actinobacteria|c__Actinobacteria|o__Micrococcales|f__Promicromonosporaceae|g__Isoptericola|s__Isoptericola_variabilis|t__SGB17153_group	0	0	0	0	0	0	0	0	0	0	0.00121	0	0	0	0	0	0	0	0	0	0	0	0	0	0	0	0	0	0	0	0	0	0	0	0	0	0	0	0	0	0	0	0	0	0	0	0	0	0
k__Bacteria|p__Actinobacteria|c__Actinobacteria|o__Propionibacteriales	0	0	0	0	0	0	0	0	0	0	0	0	0	0	0	0	0	0	0	0	0	0	0	0	0	0	0	0	0	0	0	0	0	0	0	0	0	0	0	0	0	0	0	0	0	0	0	0	0
k__Bacteria|p__Actinobacteria|c__Actinobacteria|o__Propionibacteriales|f__Propionibacteriaceae	0	0	0	0	0	0	0	0	0	0	0	0	0	0	0	0	0	0	0	0	0	0	0	0	0	0	0	0	0	0	0	0	0	0	0	0	0	0	0	0	0	0	0	0	0	0	0	0	0
k__Bacteria|p__Actinobacteria|c__Actinobacteria|o__Propionibacteriales|f__Propionibacteriaceae|g__Cutibacterium	0	0	0	0	0	0	0	0	0	0	0	0	0	0	0	0	0	0	0	0	0	0	0	0	0	0	0	0	0	0	0	0	0	0	0	0	0	0	0	0	0	0	0	0	0	0	0	0	0
k__Bacteria|p__Actinobacteria|c__Actinobacteria|o__Propionibacteriales|f__Propionibacteriaceae|g__Cutibacterium|s__Cutibacterium_acnes	0	0	0	0	0	0	0	0	0	0	0	0	0	0	0	0	0	0	0	0	0	0	0	0	0	0	0	0	0	0	0	0	0	0	0	0	0	0	0	0	0	0	0	0	0	0	0	0	0
k__Bacteria|p__Actinobacteria|c__Actinobacteria|o__Propionibacteriales|f__Propionibacteriaceae|g__Cutibacterium|s__Cutibacterium_acnes|t__SGB16955	0	0	0	0	0	0	0	0	0	0	0	0	0	0	0	0	0	0	0	0	0	0	0	0	0	0	0	0	0	0	0	0	0	0	0	0	0	0	0	0	0	0	0	0	0	0	0	0	0
k__Bacteria|p__Actinobacteria|c__Actinobacteria|o__Propionibacteriales|f__Propionibacteriaceae|g__Cutibacterium|s__Cutibacterium_avidum	0	0	0	0	0	0	0	0	0	0	0	0	0	0	0	0	0	0	0	0	0	0	0	0	0	0	0	0	0	0	0	0	0	0	0	0	0	0	0	0	0	0	0	0	0	0	0	0	0
k__Bacteria|p__Actinobacteria|c__Actinobacteria|o__Propionibacteriales|f__Propionibacteriaceae|g__Cutibacterium|s__Cutibacterium_avidum|t__SGB16953	0	0	0	0	0	0	0	0	0	0	0	0	0	0	0	0	0	0	0	0	0	0	0	0	0	0	0	0	0	0	0	0	0	0	0	0	0	0	0	0	0	0	0	0	0	0	0	0	0
k__Bacteria|p__Actinobacteria|c__Actinobacteria|o__Propionibacteriales|f__Propionibacteriaceae|g__Cutibacterium|s__Cutibacterium_granulosum	0	0	0	0	0	0	0	0	0	0	0	0	0	0	0	0	0	0	0	0	0	0	0	0	0	0	0	0	0	0	0	0	0	0	0	0	0	0	0	0	0	0	0	0	0	0	0	0	0
k__Bacteria|p__Actinobacteria|c__Actinobacteria|o__Propionibacteriales|f__Propionibacteriaceae|g__Cutibacterium|s__Cutibacterium_granulosum|t__SGB16958	0	0	0	0	0	0	0	0	0	0	0	0	0	0	0	0	0	0	0	0	0	0	0	0	0	0	0	0	0	0	0	0	0	0	0	0	0	0	0	0	0	0	0	0	0	0	0	0	0
k__Bacteria|p__Actinobacteria|c__Actinobacteria|o__Propionibacteriales|f__Propionibacteriaceae|g__Cutibacterium|s__Propionibacterium_humerusii	0	0	0	0	0	0	0	0	0	0	0	0	0	0	0	0	0	0	0	0	0	0	0	0	0	0	0	0	0	0	0	0	0	0	0	0	0	0	0	0	0	0	0	0	0	0	0	0	0
k__Bacteria|p__Actinobacteria|c__Actinobacteria|o__Propionibacteriales|f__Propionibacteriaceae|g__Cutibacterium|s__Propionibacterium_humerusii|t__SGB16954	0	0	0	0	0	0	0	0	0	0	0	0	0	0	0	0	0	0	0	0	0	0	0	0	0	0	0	0	0	0	0	0	0	0	0	0	0	0	0	0	0	0	0	0	0	0	0	0	0
k__Bacteria|p__Actinobacteria|c__Actinobacteria|o__Propionibacteriales|f__Propionibacteriaceae|g__Naumannella	0	0	0	0	0	0	0	0	0	0	0	0	0	0	0	0	0	0	0	0	0	0	0	0	0	0	0	0	0	0	0	0	0	0	0	0	0	0	0	0	0	0	0	0	0	0	0	0	0
k__Bacteria|p__Actinobacteria|c__Actinobacteria|o__Propionibacteriales|f__Propionibacteriaceae|g__Naumannella|s__Naumannella_cuiyingiana	0	0	0	0	0	0	0	0	0	0	0	0	0	0	0	0	0	0	0	0	0	0	0	0	0	0	0	0	0	0	0	0	0	0	0	0	0	0	0	0	0	0	0	0	0	0	0	0	0
k__Bacteria|p__Actinobacteria|c__Actinobacteria|o__Propionibacteriales|f__Propionibacteriaceae|g__Naumannella|s__Naumannella_cuiyingiana|t__SGB87045	0	0	0	0	0	0	0	0	0	0	0	0	0	0	0	0	0	0	0	0	0	0	0	0	0	0	0	0	0	0	0	0	0	0	0	0	0	0	0	0	0	0	0	0	0	0	0	0	0
k__Bacteria|p__Actinobacteria|c__Actinobacteria|o__Propionibacteriales|f__Propionibacteriaceae|g__Propionibacterium	0	0	0	0	0	0	0	0	0	0	0	0	0	0	0	0	0	0	0	0	0	0	0	0	0	0	0	0	0	0	0	0	0	0	0	0	0	0	0	0	0	0	0	0	0	0	0	0	0
k__Bacteria|p__Actinobacteria|c__Actinobacteria|o__Propionibacteriales|f__Propionibacteriaceae|g__Propionibacterium|s__Propionibacterium_freudenreichii	0	0	0	0	0	0	0	0	0	0	0	0	0	0	0	0	0	0	0	0	0	0	0	0	0	0	0	0	0	0	0	0	0	0	0	0	0	0	0	0	0	0	0	0	0	0	0	0	0
k__Bacteria|p__Actinobacteria|c__Actinobacteria|o__Propionibacteriales|f__Propionibacteriaceae|g__Propionibacterium|s__Propionibacterium_freudenreichii|t__SGB15904	0	0	0	0	0	0	0	0	0	0	0	0	0	0	0	0	0	0	0	0	0	0	0	0	0	0	0	0	0	0	0	0	0	0	0	0	0	0	0	0	0	0	0	0	0	0	0	0	0
k__Bacteria|p__Actinobacteria|c__Actinobacteria|o__Propionibacteriales|f__Propionibacteriaceae|g__Propionimicrobium	0	0	0	0	0	0	0	0	0	0	0	0	0	0	0	0	0	0	0	0	0	0	0	0	0	0	0	0	0	0	0	0	0	0	0	0	0	0	0	0	0	0	0	0	0	0	0	0	0
k__Bacteria|p__Actinobacteria|c__Actinobacteria|o__Propionibacteriales|f__Propionibacteriaceae|g__Propionimicrobium|s__Propionimicrobium_lymphophilum	0	0	0	0	0	0	0	0	0	0	0	0	0	0	0	0	0	0	0	0	0	0	0	0	0	0	0	0	0	0	0	0	0	0	0	0	0	0	0	0	0	0	0	0	0	0	0	0	0
k__Bacteria|p__Actinobacteria|c__Actinobacteria|o__Propionibacteriales|f__Propionibacteriaceae|g__Propionimicrobium|s__Propionimicrobium_lymphophilum|t__SGB15491	0	0	0	0	0	0	0	0	0	0	0	0	0	0	0	0	0	0	0	0	0	0	0	0	0	0	0	0	0	0	0	0	0	0	0	0	0	0	0	0	0	0	0	0	0	0	0	0	0
k__Bacteria|p__Actinobacteria|c__CFGB25442	0	0	0	0	0	0	0	0	0	0	0	0	0	0	0	0	0	0	0	0	0	0	0	0	0	0	0	0	0	0	0	0	0	0	0	0	0.00108	0	0	0	0	0	0	0	0	0	0	0	0
k__Bacteria|p__Actinobacteria|c__CFGB25442|o__OFGB25442	0	0	0	0	0	0	0	0	0	0	0	0	0	0	0	0	0	0	0	0	0	0	0	0	0	0	0	0	0	0	0	0	0	0	0	0	0.00108	0	0	0	0	0	0	0	0	0	0	0	0
k__Bacteria|p__Actinobacteria|c__CFGB25442|o__OFGB25442|f__FGB25442	0	0	0	0	0	0	0	0	0	0	0	0	0	0	0	0	0	0	0	0	0	0	0	0	0	0	0	0	0	0	0	0	0	0	0	0	0.00108	0	0	0	0	0	0	0	0	0	0	0	0
k__Bacteria|p__Actinobacteria|c__CFGB25442|o__OFGB25442|f__FGB25442|g__GGB51960	0	0	0	0	0	0	0	0	0	0	0	0	0	0	0	0	0	0	0	0	0	0	0	0	0	0	0	0	0	0	0	0	0	0	0	0	0.00108	0	0	0	0	0	0	0	0	0	0	0	0
k__Bacteria|p__Actinobacteria|c__CFGB25442|o__OFGB25442|f__FGB25442|g__GGB51960|s__GGB51960_SGB72480	0	0	0	0	0	0	0	0	0	0	0	0	0	0	0	0	0	0	0	0	0	0	0	0	0	0	0	0	0	0	0	0	0	0	0	0	0.00108	0	0	0	0	0	0	0	0	0	0	0	0
k__Bacteria|p__Actinobacteria|c__CFGB25442|o__OFGB25442|f__FGB25442|g__GGB51960|s__GGB51960_SGB72480|t__SGB72480	0	0	0	0	0	0	0	0	0	0	0	0	0	0	0	0	0	0	0	0	0	0	0	0	0	0	0	0	0	0	0	0	0	0	0	0	0.00108	0	0	0	0	0	0	0	0	0	0	0	0
k__Bacteria|p__Actinobacteria|c__CFGB41147	0	0	0	0	0	0	0	0	0	0	0	0	0	0	0	0	0	0	0	0	0	0	0	0	0	0	0	0	0	0	0	0	0	0	0	0	0	0	0	0	0	0	0	0	0	0	0	0	0
k__Bacteria|p__Actinobacteria|c__CFGB41147|o__OFGB41147	0	0	0	0	0	0	0	0	0	0	0	0	0	0	0	0	0	0	0	0	0	0	0	0	0	0	0	0	0	0	0	0	0	0	0	0	0	0	0	0	0	0	0	0	0	0	0	0	0
k__Bacteria|p__Actinobacteria|c__CFGB41147|o__OFGB41147|f__FGB41147	0	0	0	0	0	0	0	0	0	0	0	0	0	0	0	0	0	0	0	0	0	0	0	0	0	0	0	0	0	0	0	0	0	0	0	0	0	0	0	0	0	0	0	0	0	0	0	0	0
k__Bacteria|p__Actinobacteria|c__CFGB41147|o__OFGB41147|f__FGB41147|g__GGB43920	0	0	0	0	0	0	0	0	0	0	0	0	0	0	0	0	0	0	0	0	0	0	0	0	0	0	0	0	0	0	0	0	0	0	0	0	0	0	0	0	0	0	0	0	0	0	0	0	0
k__Bacteria|p__Actinobacteria|c__CFGB41147|o__OFGB41147|f__FGB41147|g__GGB43920|s__GGB43920_SGB61282	0	0	0	0	0	0	0	0	0	0	0	0	0	0	0	0	0	0	0	0	0	0	0	0	0	0	0	0	0	0	0	0	0	0	0	0	0	0	0	0	0	0	0	0	0	0	0	0	0
k__Bacteria|p__Actinobacteria|c__CFGB41147|o__OFGB41147|f__FGB41147|g__GGB43920|s__GGB43920_SGB61282|t__SGB61282	0	0	0	0	0	0	0	0	0	0	0	0	0	0	0	0	0	0	0	0	0	0	0	0	0	0	0	0	0	0	0	0	0	0	0	0	0	0	0	0	0	0	0	0	0	0	0	0	0
k__Bacteria|p__Actinobacteria|c__CFGB9370	0	0	0	0	0	0	0	0	0	0.00818	0	0	0	0	0	0	0	0.000901588760409765	0	0	0	0	0	0	0	0	0	0	0	0	0	0	0	0	0	0	0	0	0	0	0.000109753745134969	0	0	0	0	0.00552	0	0	0
k__Bacteria|p__Actinobacteria|c__CFGB9370|o__OFGB9370	0	0	0	0	0	0	0	0	0	0.00818	0	0	0	0	0	0	0	0.000901588760409765	0	0	0	0	0	0	0	0	0	0	0	0	0	0	0	0	0	0	0	0	0	0	0.000109753745134969	0	0	0	0	0.00552	0	0	0
k__Bacteria|p__Actinobacteria|c__CFGB9370|o__OFGB9370|f__FGB9370	0	0	0	0	0	0	0	0	0	0.00818	0	0	0	0	0	0	0	0.000901588760409765	0	0	0	0	0	0	0	0	0	0	0	0	0	0	0	0	0	0	0	0	0	0	0.000109753745134969	0	0	0	0	0.00552	0	0	0
k__Bacteria|p__Actinobacteria|c__CFGB9370|o__OFGB9370|f__FGB9370|g__GGB51959	0	0	0	0	0	0	0	0	0	0.00818	0	0	0	0	0	0	0	0.000901588760409765	0	0	0	0	0	0	0	0	0	0	0	0	0	0	0	0	0	0	0	0	0	0	0.000109753745134969	0	0	0	0	0.00552	0	0	0
k__Bacteria|p__Actinobacteria|c__CFGB9370|o__OFGB9370|f__FGB9370|g__GGB51959|s__GGB51959_SGB72479	0	0	0	0	0	0	0	0	0	0.00818	0	0	0	0	0	0	0	0.000901588760409765	0	0	0	0	0	0	0	0	0	0	0	0	0	0	0	0	0	0	0	0	0	0	0.000109753745134969	0	0	0	0	0.00552	0	0	0
k__Bacteria|p__Actinobacteria|c__CFGB9370|o__OFGB9370|f__FGB9370|g__GGB51959|s__GGB51959_SGB72479|t__SGB72479	0	0	0	0	0	0	0	0	0	0.00818	0	0	0	0	0	0	0	0.000901588760409765	0	0	0	0	0	0	0	0	0	0	0	0	0	0	0	0	0	0	0	0	0	0	0.000109753745134969	0	0	0	0	0.00552	0	0	0
k__Bacteria|p__Actinobacteria|c__Coriobacteriia	0.82321	0.15887	0.93615	0.13805	0.368832476425985	0.439919530947075	0.19703	0.389329433306072	0.15764	0.83776	0.48457	0.0866	0.225380326242759	0.19865	1.1462120728641	0.66392	0.196702941691222	0.411366137713561	0.7278	0.38844	0.0138914631434152	0.491387495462536	0.50409	1.33144011677892	0.119262012055847	1.20860500261337	0.0555568968161904	0.4325	0.22555	0.143069297367741	0.140982140688523	0.0732130930138429	0.573940195542038	0.0690789080132821	0.13442	0.454880681347013	0.35843	0.28901	0.11853131142741	0.58934	1.01376541097212	0.236611161145836	0.0511363427639755	0.082	0.08055	0.73857	0.293382106518627	0.0640627096257977	0.512821987277179
k__Bacteria|p__Actinobacteria|c__Coriobacteriia|o__Coriobacteriales	0.27449	0.15184	0.73398	0.08377	0.326328026752263	0.394877767735166	0.19703	0.345203373705761	0.01943	0.49405	0.34136	0.05871	0.224862027243793	0.12313	1.06339338843693	0.63233	0.196366006196719	0.232070805875371	0.5523	0.37831	0	0.313452790862986	0.4584	0.791707414622931	0.0974808658245791	0.212802480362953	0.0418898229297319	0.32	0.20146	0.121892528109313	0.132957322346454	0.0529743738087592	0.573940195542038	0.0690789080132821	0.08611	0.275114200341333	0.28075	0.23404	0.107955748311233	0.41139	0.904929606251011	0.235884617150505	0	0.05622	0.07695	0.52004	0.287284118116025	0	0.451833660275054
k__Bacteria|p__Actinobacteria|c__Coriobacteriia|o__Coriobacteriales|f__Atopobiaceae	0	0	0	0	0.0687391659739498	0	0	0	0	0	0	0	0	0	0	0.04048	0	0.0272428521315569	0	0	0	0	0	0	0	0	0	0	0	0.0327341702828771	0	0	0	0	0	0	0	0	0	0	0	0.0208954053056936	0	0.03819	0	0.06085	0	0	0
k__Bacteria|p__Actinobacteria|c__Coriobacteriia|o__Coriobacteriales|f__Atopobiaceae|g__Atopobium	0	0	0	0	0	0	0	0	0	0	0	0	0	0	0	0	0	0	0	0	0	0	0	0	0	0	0	0	0	0	0	0	0	0	0	0	0	0	0	0	0	0	0	0	0	0	0	0	0
k__Bacteria|p__Actinobacteria|c__Coriobacteriia|o__Coriobacteriales|f__Atopobiaceae|g__Atopobium|s__Atopobium_deltae	0	0	0	0	0	0	0	0	0	0	0	0	0	0	0	0	0	0	0	0	0	0	0	0	0	0	0	0	0	0	0	0	0	0	0	0	0	0	0	0	0	0	0	0	0	0	0	0	0
k__Bacteria|p__Actinobacteria|c__Coriobacteriia|o__Coriobacteriales|f__Atopobiaceae|g__Atopobium|s__Atopobium_deltae|t__SGB988	0	0	0	0	0	0	0	0	0	0	0	0	0	0	0	0	0	0	0	0	0	0	0	0	0	0	0	0	0	0	0	0	0	0	0	0	0	0	0	0	0	0	0	0	0	0	0	0	0
k__Bacteria|p__Actinobacteria|c__Coriobacteriia|o__Coriobacteriales|f__Atopobiaceae|g__Atopobium|s__Atopobium_minutum	0	0	0	0	0	0	0	0	0	0	0	0	0	0	0	0	0	0	0	0	0	0	0	0	0	0	0	0	0	0	0	0	0	0	0	0	0	0	0	0	0	0	0	0	0	0	0	0	0
k__Bacteria|p__Actinobacteria|c__Coriobacteriia|o__Coriobacteriales|f__Atopobiaceae|g__Atopobium|s__Atopobium_minutum|t__SGB987	0	0	0	0	0	0	0	0	0	0	0	0	0	0	0	0	0	0	0	0	0	0	0	0	0	0	0	0	0	0	0	0	0	0	0	0	0	0	0	0	0	0	0	0	0	0	0	0	0
k__Bacteria|p__Actinobacteria|c__Coriobacteriia|o__Coriobacteriales|f__Atopobiaceae|g__Lancefieldella	0	0	0	0	0	0	0	0	0	0	0	0	0	0	0	0	0	0	0	0	0	0	0	0	0	0	0	0	0	0	0	0	0	0	0	0	0	0	0	0	0	0	0	0	0	0	0	0	0
k__Bacteria|p__Actinobacteria|c__Coriobacteriia|o__Coriobacteriales|f__Atopobiaceae|g__Lancefieldella|s__Lancefieldella_parvula	0	0	0	0	0	0	0	0	0	0	0	0	0	0	0	0	0	0	0	0	0	0	0	0	0	0	0	0	0	0	0	0	0	0	0	0	0	0	0	0	0	0	0	0	0	0	0	0	0
k__Bacteria|p__Actinobacteria|c__Coriobacteriia|o__Coriobacteriales|f__Atopobiaceae|g__Lancefieldella|s__Lancefieldella_parvula|t__SGB969	0	0	0	0	0	0	0	0	0	0	0	0	0	0	0	0	0	0	0	0	0	0	0	0	0	0	0	0	0	0	0	0	0	0	0	0	0	0	0	0	0	0	0	0	0	0	0	0	0
k__Bacteria|p__Actinobacteria|c__Coriobacteriia|o__Coriobacteriales|f__Atopobiaceae|g__Olsenella	0	0	0	0	0	0	0	0	0	0	0	0	0	0	0	0.04048	0	0.0272428521315569	0	0	0	0	0	0	0	0	0	0	0	0	0	0	0	0	0	0	0	0	0	0	0	0.0208954053056936	0	0	0	0.06085	0	0	0
k__Bacteria|p__Actinobacteria|c__Coriobacteriia|o__Coriobacteriales|f__Atopobiaceae|g__Olsenella|s__Olsenella_provencensis	0	0	0	0	0	0	0	0	0	0	0	0	0	0	0	0	0	0	0	0	0	0	0	0	0	0	0	0	0	0	0	0	0	0	0	0	0	0	0	0	0	0	0	0	0	0	0	0	0
k__Bacteria|p__Actinobacteria|c__Coriobacteriia|o__Coriobacteriales|f__Atopobiaceae|g__Olsenella|s__Olsenella_provencensis|t__SGB14367	0	0	0	0	0	0	0	0	0	0	0	0	0	0	0	0	0	0	0	0	0	0	0	0	0	0	0	0	0	0	0	0	0	0	0	0	0	0	0	0	0	0	0	0	0	0	0	0	0
k__Bacteria|p__Actinobacteria|c__Coriobacteriia|o__Coriobacteriales|f__Atopobiaceae|g__Olsenella|s__Olsenella_sp_GAM18	0	0	0	0	0	0	0	0	0	0	0	0	0	0	0	0.04048	0	0.0272428521315569	0	0	0	0	0	0	0	0	0	0	0	0	0	0	0	0	0	0	0	0	0	0	0	0.0208954053056936	0	0	0	0.06085	0	0	0
k__Bacteria|p__Actinobacteria|c__Coriobacteriia|o__Coriobacteriales|f__Atopobiaceae|g__Olsenella|s__Olsenella_sp_GAM18|t__SGB14370_group	0	0	0	0	0	0	0	0	0	0	0	0	0	0	0	0.04048	0	0.0272428521315569	0	0	0	0	0	0	0	0	0	0	0	0	0	0	0	0	0	0	0	0	0	0	0	0.0208954053056936	0	0	0	0.06085	0	0	0
k__Bacteria|p__Actinobacteria|c__Coriobacteriia|o__Coriobacteriales|f__Atopobiaceae|g__Parolsenella	0	0	0	0	0.0687391659739498	0	0	0	0	0	0	0	0	0	0	0	0	0	0	0	0	0	0	0	0	0	0	0	0	0.0327341702828771	0	0	0	0	0	0	0	0	0	0	0	0	0	0.03819	0	0	0	0	0
k__Bacteria|p__Actinobacteria|c__Coriobacteriia|o__Coriobacteriales|f__Atopobiaceae|g__Parolsenella|s__Parolsenella_catena	0	0	0	0	0.0687391659739498	0	0	0	0	0	0	0	0	0	0	0	0	0	0	0	0	0	0	0	0	0	0	0	0	0.0327341702828771	0	0	0	0	0	0	0	0	0	0	0	0	0	0.03819	0	0	0	0	0
k__Bacteria|p__Actinobacteria|c__Coriobacteriia|o__Coriobacteriales|f__Atopobiaceae|g__Parolsenella|s__Parolsenella_catena|t__SGB14379	0	0	0	0	0.0687391659739498	0	0	0	0	0	0	0	0	0	0	0	0	0	0	0	0	0	0	0	0	0	0	0	0	0.0327341702828771	0	0	0	0	0	0	0	0	0	0	0	0	0	0.03819	0	0	0	0	0
k__Bacteria|p__Actinobacteria|c__Coriobacteriia|o__Coriobacteriales|f__Coriobacteriaceae	0.27449	0.15184	0.73398	0.08377	0.257588860778313	0.394877767735166	0.19703	0.345203373705761	0.01943	0.49405	0.34136	0.05871	0.224862027243793	0.12313	1.06339338843693	0.57192	0.196366006196719	0.204827953743814	0.5523	0.37831	0	0.313452790862986	0.4584	0.791707414622931	0.0974808658245791	0.212802480362953	0.0418898229297319	0.32	0.20146	0.0891583578264361	0.132957322346454	0.0529743738087592	0.573940195542038	0.0690789080132821	0.08611	0.275114200341333	0.28075	0.23404	0.107955748311233	0.41139	0.904929606251011	0.210242457741988	0	0.01803	0.07695	0.45919	0.287284118116025	0	0.451833660275054
k__Bacteria|p__Actinobacteria|c__Coriobacteriia|o__Coriobacteriales|f__Coriobacteriaceae|g__Collinsella	0.27449	0.15184	0.73398	0.07894	0.257588860778313	0.3753920835454	0.19703	0.322550423322714	0.00629	0.49405	0.33561	0.05871	0.224862027243793	0.12313	1.0270867726742	0.54019	0.196221605270503	0.075045645892252	0.5523	0.37831	0	0.313452790862986	0.41745	0.756771078873533	0.0974808658245791	0.212802480362953	0.0418898229297319	0.32	0.19725	0.0891583578264361	0.132957322346454	0.0529743738087592	0.573940195542038	0.0685618602419515	0.03759	0.275114200341333	0.28019	0.23404	0.107955748311233	0.39672	0.855470577647917	0.198927745921381	0	0.01803	0.07695	0.19435	0.287284118116025	0	0.451833660275054
k__Bacteria|p__Actinobacteria|c__Coriobacteriia|o__Coriobacteriales|f__Coriobacteriaceae|g__Collinsella|s__Collinsella_aerofaciens	0.27449	0.15184	0.72933	0.07399	0.257588860778313	0.3753920835454	0.19703	0.322550423322714	0.00629	0.49405	0.33384	0.05871	0.224862027243793	0.12313	0.535809408465797	0.54019	0.193863056808978	0.075045645892252	0.5523	0.37831	0	0.313452790862986	0.41745	0.756771078873533	0.0974808658245791	0.212802480362953	0.0418898229297319	0.3188	0.1955	0.0891583578264361	0.121593765007823	0.0529743738087592	0.573940195542038	0.0623506581684034	0.03759	0.275114200341333	0.2798	0.23404	0.107955748311233	0.39672	0.35028406640485	0.198927745921381	0	0.01291	0.07695	0.19435	0.287284118116025	0	0.451833660275054
k__Bacteria|p__Actinobacteria|c__Coriobacteriia|o__Coriobacteriales|f__Coriobacteriaceae|g__Collinsella|s__Collinsella_aerofaciens|t__SGB14546_group	0.27449	0.15184	0.72933	0.07399	0.257588860778313	0.3753920835454	0.19703	0.322550423322714	0.00629	0.49405	0.33384	0.05871	0.224862027243793	0.12313	0.535809408465797	0.54019	0.193863056808978	0.075045645892252	0.5523	0.37831	0	0.313452790862986	0.41745	0.756771078873533	0.0974808658245791	0.212802480362953	0.0418898229297319	0.3188	0.1955	0.0891583578264361	0.121593765007823	0.0529743738087592	0.573940195542038	0.0623506581684034	0.03759	0.275114200341333	0.2798	0.23404	0.107955748311233	0.39672	0.35028406640485	0.198927745921381	0	0.01291	0.07695	0.19435	0.287284118116025	0	0.451833660275054
k__Bacteria|p__Actinobacteria|c__Coriobacteriia|o__Coriobacteriales|f__Coriobacteriaceae|g__Collinsella|s__Collinsella_bouchesdurhonensis	0	0	0	0.00494	0	0	0	0	0	0	0	0	0	0	0	0	0.00235854846152545	0	0	0	0	0	0	0	0	0	0	0	0.00175	0	0	0	0	0.00621120207354816	0	0	0	0	0	0	0	0	0	0.00512	0	0	0	0	0
k__Bacteria|p__Actinobacteria|c__Coriobacteriia|o__Coriobacteriales|f__Coriobacteriaceae|g__Collinsella|s__Collinsella_bouchesdurhonensis|t__SGB14397	0	0	0	0.00494	0	0	0	0	0	0	0	0	0	0	0	0	0.00235854846152545	0	0	0	0	0	0	0	0	0	0	0	0.00175	0	0	0	0	0.00621120207354816	0	0	0	0	0	0	0	0	0	0.00512	0	0	0	0	0
k__Bacteria|p__Actinobacteria|c__Coriobacteriia|o__Coriobacteriales|f__Coriobacteriaceae|g__Collinsella|s__Collinsella_ihuae	0	0	0.00464	0	0	0	0	0	0	0	0	0	0	0	0	0	0	0	0	0	0	0	0	0	0	0	0	0.00119	0	0	0	0	0	0	0	0	0	0	0	0	0	0	0	0	0	0	0	0	0
k__Bacteria|p__Actinobacteria|c__Coriobacteriia|o__Coriobacteriales|f__Coriobacteriaceae|g__Collinsella|s__Collinsella_ihuae|t__SGB14755	0	0	0.00464	0	0	0	0	0	0	0	0	0	0	0	0	0	0	0	0	0	0	0	0	0	0	0	0	0.00119	0	0	0	0	0	0	0	0	0	0	0	0	0	0	0	0	0	0	0	0	0
k__Bacteria|p__Actinobacteria|c__Coriobacteriia|o__Coriobacteriales|f__Coriobacteriaceae|g__Collinsella|s__Collinsella_intestinalis	0	0	0	0	0	0	0	0	0	0	0.00177	0	0	0	0	0	0	0	0	0	0	0	0	0	0	0	0	0	0	0	0	0	0	0	0	0	0.00039	0	0	0	0	0	0	0	0	0	0	0	0
k__Bacteria|p__Actinobacteria|c__Coriobacteriia|o__Coriobacteriales|f__Coriobacteriaceae|g__Collinsella|s__Collinsella_intestinalis|t__SGB14741	0	0	0	0	0	0	0	0	0	0	0.00177	0	0	0	0	0	0	0	0	0	0	0	0	0	0	0	0	0	0	0	0	0	0	0	0	0	0.00039	0	0	0	0	0	0	0	0	0	0	0	0
k__Bacteria|p__Actinobacteria|c__Coriobacteriia|o__Coriobacteriales|f__Coriobacteriaceae|g__Collinsella|s__Collinsella_sp_AF08_23	0	0	0	0	0	0	0	0	0	0	0	0	0	0	0.0793397630390988	0	0	0	0	0	0	0	0	0	0	0	0	0	0	0	0.0113709603075809	0	0	0	0	0	0	0	0	0	0.0438116995352407	0	0	0	0	0	0	0	0
k__Bacteria|p__Actinobacteria|c__Coriobacteriia|o__Coriobacteriales|f__Coriobacteriaceae|g__Collinsella|s__Collinsella_sp_AF08_23|t__SGB14739	0	0	0	0	0	0	0	0	0	0	0	0	0	0	0.0793397630390988	0	0	0	0	0	0	0	0	0	0	0	0	0	0	0	0.0113709603075809	0	0	0	0	0	0	0	0	0	0.0438116995352407	0	0	0	0	0	0	0	0
k__Bacteria|p__Actinobacteria|c__Coriobacteriia|o__Coriobacteriales|f__Coriobacteriaceae|g__Collinsella|s__Collinsella_sp_An7	0	0	0	0	0	0	0	0	0	0	0	0	0	0	0	0	0	0	0	0	0	0	0	0	0	0	0	0	0	0	0	0	0	0	0	0	0	0	0	0	0	0	0	0	0	0	0	0	0
k__Bacteria|p__Actinobacteria|c__Coriobacteriia|o__Coriobacteriales|f__Coriobacteriaceae|g__Collinsella|s__Collinsella_sp_An7|t__SGB14759	0	0	0	0	0	0	0	0	0	0	0	0	0	0	0	0	0	0	0	0	0	0	0	0	0	0	0	0	0	0	0	0	0	0	0	0	0	0	0	0	0	0	0	0	0	0	0	0	0
k__Bacteria|p__Actinobacteria|c__Coriobacteriia|o__Coriobacteriales|f__Coriobacteriaceae|g__Collinsella|s__Collinsella_tanakaei	0	0	0	0	0	0	0	0	0	0	0	0	0	0	0.411946853619801	0	0	0	0	0	0	0	0	0	0	0	0	0	0	0	0	0	0	0	0	0	0	0	0	0	0.461364834094632	0	0	0	0	0	0	0	0
k__Bacteria|p__Actinobacteria|c__Coriobacteriia|o__Coriobacteriales|f__Coriobacteriaceae|g__Collinsella|s__Collinsella_tanakaei|t__SGB14737	0	0	0	0	0	0	0	0	0	0	0	0	0	0	0.411946853619801	0	0	0	0	0	0	0	0	0	0	0	0	0	0	0	0	0	0	0	0	0	0	0	0	0	0.461364834094632	0	0	0	0	0	0	0	0
k__Bacteria|p__Actinobacteria|c__Coriobacteriia|o__Coriobacteriales|f__Coriobacteriaceae|g__Enorma	0	0	0	0	0	0	0	0	0.01314	0	0	0	0	0	0.0174501216433516	0	0	0	0	0	0	0	0.03018	0	0	0	0	0	0	0	0	0	0	0	0.04852	0	0	0	0	0.01466	0.0017560599221595	0	0	0	0	0	0	0	0
k__Bacteria|p__Actinobacteria|c__Coriobacteriia|o__Coriobacteriales|f__Coriobacteriaceae|g__Enorma|s__Collinsella_massiliensis	0	0	0	0	0	0	0	0	0	0	0	0	0	0	0.0174501216433516	0	0	0	0	0	0	0	0.0056	0	0	0	0	0	0	0	0	0	0	0	0	0	0	0	0	0.01466	0.0017560599221595	0	0	0	0	0	0	0	0
k__Bacteria|p__Actinobacteria|c__Coriobacteriia|o__Coriobacteriales|f__Coriobacteriaceae|g__Enorma|s__Collinsella_massiliensis|t__SGB14752	0	0	0	0	0	0	0	0	0	0	0	0	0	0	0.0174501216433516	0	0	0	0	0	0	0	0.0056	0	0	0	0	0	0	0	0	0	0	0	0	0	0	0	0	0.01466	0.0017560599221595	0	0	0	0	0	0	0	0
k__Bacteria|p__Actinobacteria|c__Coriobacteriia|o__Coriobacteriales|f__Coriobacteriaceae|g__Enorma|s__Enorma_SGB14753	0	0	0	0	0	0	0	0	0.01314	0	0	0	0	0	0	0	0	0	0	0	0	0	0	0	0	0	0	0	0	0	0	0	0	0	0.04852	0	0	0	0	0	0	0	0	0	0	0	0	0	0
k__Bacteria|p__Actinobacteria|c__Coriobacteriia|o__Coriobacteriales|f__Coriobacteriaceae|g__Enorma|s__Enorma_SGB14753|t__SGB14753	0	0	0	0	0	0	0	0	0.01314	0	0	0	0	0	0	0	0	0	0	0	0	0	0	0	0	0	0	0	0	0	0	0	0	0	0.04852	0	0	0	0	0	0	0	0	0	0	0	0	0	0
k__Bacteria|p__Actinobacteria|c__Coriobacteriia|o__Coriobacteriales|f__Coriobacteriaceae|g__Enorma|s__Enorma_massiliensis	0	0	0	0	0	0	0	0	0	0	0	0	0	0	0	0	0	0	0	0	0	0	0.02458	0	0	0	0	0	0	0	0	0	0	0	0	0	0	0	0	0	0	0	0	0	0	0	0	0	0
k__Bacteria|p__Actinobacteria|c__Coriobacteriia|o__Coriobacteriales|f__Coriobacteriaceae|g__Enorma|s__Enorma_massiliensis|t__SGB14749	0	0	0	0	0	0	0	0	0	0	0	0	0	0	0	0	0	0	0	0	0	0	0.02458	0	0	0	0	0	0	0	0	0	0	0	0	0	0	0	0	0	0	0	0	0	0	0	0	0	0
k__Bacteria|p__Actinobacteria|c__Coriobacteriia|o__Coriobacteriales|f__Coriobacteriaceae|g__Senegalimassilia	0	0	0	0.00483	0	0.019476243451303	0	0.0226438746817719	0	0	0.00575	0	0	0	0.0188472416688798	0.03173	0.000134774197801454	0.129782307851562	0	0	0	0	0.01077	0.0349363357493981	0	0	0	0	0.00421	0	0	0	0	0.000517047771330583	0	0	0.00056	0	0	0	0.0477129462941291	0.0113147118206074	0	0	0	0.26484	0	0	0
k__Bacteria|p__Actinobacteria|c__Coriobacteriia|o__Coriobacteriales|f__Coriobacteriaceae|g__Senegalimassilia|s__Senegalimassilia_anaerobia	0	0	0	0.00483	0	0.019476243451303	0	0.0226438746817719	0	0	0.00575	0	0	0	0.0188472416688798	0.03173	0.000134774197801454	0.129782307851562	0	0	0	0	0.01077	0.0349363357493981	0	0	0	0	0.00421	0	0	0	0	0.000517047771330583	0	0	0.00056	0	0	0	0.0477129462941291	0.0113147118206074	0	0	0	0.26484	0	0	0
k__Bacteria|p__Actinobacteria|c__Coriobacteriia|o__Coriobacteriales|f__Coriobacteriaceae|g__Senegalimassilia|s__Senegalimassilia_anaerobia|t__SGB14824_group	0	0	0	0.00483	0	0.019476243451303	0	0.0226438746817719	0	0	0.00575	0	0	0	0.0188472416688798	0.03173	0.000134774197801454	0.129782307851562	0	0	0	0	0.01077	0.0349363357493981	0	0	0	0	0.00421	0	0	0	0	0.000517047771330583	0	0	0.00056	0	0	0	0.0477129462941291	0.0113147118206074	0	0	0	0.26484	0	0	0
k__Bacteria|p__Actinobacteria|c__Coriobacteriia|o__Coriobacteriales|f__Coriobacteriales_unclassified	0	0	0	0	0	0	0	0	0	0	0	0	0	0	0	0.01992	0	0	0	0	0	0	0	0	0	0	0	0	0	0	0	0	0	0	0	0	0	0	0	0	0	0.00474675410282331	0	0	0	0	0	0	0
k__Bacteria|p__Actinobacteria|c__Coriobacteriia|o__Coriobacteriales|f__Coriobacteriales_unclassified|g__Coriobacteriales_unclassified	0	0	0	0	0	0	0	0	0	0	0	0	0	0	0	0.01992	0	0	0	0	0	0	0	0	0	0	0	0	0	0	0	0	0	0	0	0	0	0	0	0	0	0.00474675410282331	0	0	0	0	0	0	0
k__Bacteria|p__Actinobacteria|c__Coriobacteriia|o__Coriobacteriales|f__Coriobacteriales_unclassified|g__Coriobacteriales_unclassified|s__Coriobacteriales_unclassified_SGB72475	0	0	0	0	0	0	0	0	0	0	0	0	0	0	0	0.01992	0	0	0	0	0	0	0	0	0	0	0	0	0	0	0	0	0	0	0	0	0	0	0	0	0	0.00474675410282331	0	0	0	0	0	0	0
k__Bacteria|p__Actinobacteria|c__Coriobacteriia|o__Coriobacteriales|f__Coriobacteriales_unclassified|g__Coriobacteriales_unclassified|s__Coriobacteriales_unclassified_SGB72475|t__SGB72475_group	0	0	0	0	0	0	0	0	0	0	0	0	0	0	0	0.01992	0	0	0	0	0	0	0	0	0	0	0	0	0	0	0	0	0	0	0	0	0	0	0	0	0	0.00474675410282331	0	0	0	0	0	0	0
k__Bacteria|p__Actinobacteria|c__Coriobacteriia|o__Coriobacteriia_unclassified	0.10863	0	0.06311	0	0.00844598644754469	0	0	0.000145211220404148	0.09295	0.03911	0.00384	0	0.00051829899896619	0	0.0706332071184233	0	0	0.096544355199755	0	0	0	0	0	0	0.0207125617990141	0.394615854613267	0	0.03692	0	0.00415924845443424	0.00801741537311856	0	0	0	0.03279	0.016599733767805	0.00029	0	0.0105755631161769	0	0.0765981364910141	0	0.0128910967255885	0	0	0.09628	0	0.0141469338650593	0
k__Bacteria|p__Actinobacteria|c__Coriobacteriia|o__Coriobacteriia_unclassified|f__Coriobacteriia_unclassified	0.10863	0	0.06311	0	0.00844598644754469	0	0	0.000145211220404148	0.09295	0.03911	0.00384	0	0.00051829899896619	0	0.0706332071184233	0	0	0.096544355199755	0	0	0	0	0	0	0.0207125617990141	0.394615854613267	0	0.03692	0	0.00415924845443424	0.00801741537311856	0	0	0	0.03279	0.016599733767805	0.00029	0	0.0105755631161769	0	0.0765981364910141	0	0.0128910967255885	0	0	0.09628	0	0.0141469338650593	0
k__Bacteria|p__Actinobacteria|c__Coriobacteriia|o__Coriobacteriia_unclassified|f__Coriobacteriia_unclassified|g__Coriobacteriia_unclassified	0.10863	0	0.06311	0	0.00844598644754469	0	0	0.000145211220404148	0.09295	0.03911	0.00384	0	0.00051829899896619	0	0.0706332071184233	0	0	0.096544355199755	0	0	0	0	0	0	0.0207125617990141	0.394615854613267	0	0.03692	0	0.00415924845443424	0.00801741537311856	0	0	0	0.03279	0.016599733767805	0.00029	0	0.0105755631161769	0	0.0765981364910141	0	0.0128910967255885	0	0	0.09628	0	0.0141469338650593	0
k__Bacteria|p__Actinobacteria|c__Coriobacteriia|o__Coriobacteriia_unclassified|f__Coriobacteriia_unclassified|g__Coriobacteriia_unclassified|s__Coriobacteriia_bacterium	0.10863	0	0.06311	0	0	0	0	0.000145211220404148	0.09295	0.03911	0.00384	0	0	0	0.0706332071184233	0	0	0.096544355199755	0	0	0	0	0	0	0.0207125617990141	0.394615854613267	0	0.03692	0	0	0.00801741537311856	0	0	0	0.03279	0.016599733767805	0.00029	0	0	0	0.0765981364910141	0	0.0128910967255885	0	0	0.09628	0	0.0141469338650593	0
k__Bacteria|p__Actinobacteria|c__Coriobacteriia|o__Coriobacteriia_unclassified|f__Coriobacteriia_unclassified|g__Coriobacteriia_unclassified|s__Coriobacteriia_bacterium|t__SGB14768	0	0	0	0	0	0	0	0	0	0	0	0	0	0	0.0706332071184233	0	0	0	0	0	0	0	0	0	0	0	0	0	0	0	0	0	0	0	0	0	0	0	0	0	0.0765981364910141	0	0	0	0	0	0	0.0141469338650593	0
k__Bacteria|p__Actinobacteria|c__Coriobacteriia|o__Coriobacteriia_unclassified|f__Coriobacteriia_unclassified|g__Coriobacteriia_unclassified|s__Coriobacteriia_bacterium|t__SGB14770	0.10863	0	0.06311	0	0	0	0	0.000145211220404148	0.09295	0.03911	0.00384	0	0	0	0	0	0	0.096544355199755	0	0	0	0	0	0	0.0207125617990141	0.394615854613267	0	0.03692	0	0	0.00801741537311856	0	0	0	0.03279	0.016599733767805	0.00029	0	0	0	0	0	0.0128910967255885	0	0	0.09628	0	0	0
k__Bacteria|p__Actinobacteria|c__Coriobacteriia|o__Coriobacteriia_unclassified|f__Coriobacteriia_unclassified|g__Coriobacteriia_unclassified|s__Coriobacteriia_unclassified_SGB14764	0	0	0	0	0.00844598644754469	0	0	0	0	0	0	0	0.00051829899896619	0	0	0	0	0	0	0	0	0	0	0	0	0	0	0	0	0.00415924845443424	0	0	0	0	0	0	0	0	0.0105755631161769	0	0	0	0	0	0	0	0	0	0
k__Bacteria|p__Actinobacteria|c__Coriobacteriia|o__Coriobacteriia_unclassified|f__Coriobacteriia_unclassified|g__Coriobacteriia_unclassified|s__Coriobacteriia_unclassified_SGB14764|t__SGB14764	0	0	0	0	0.00844598644754469	0	0	0	0	0	0	0	0.00051829899896619	0	0	0	0	0	0	0	0	0	0	0	0	0	0	0	0	0.00415924845443424	0	0	0	0	0	0	0	0	0.0105755631161769	0	0	0	0	0	0	0	0	0	0
k__Bacteria|p__Actinobacteria|c__Coriobacteriia|o__Eggerthellales	0.44009	0.00703	0.13906	0.05428	0.034058463226177	0.0450417632119081	0	0.0439899240811816	0.04526	0.30459	0.13937	0.02789	0	0.07553	0.0121947297592457	0.0316	0.000336935494503636	0.0827509766384344	0.1755	0.01013	0.0138914631434152	0.17793470459955	0.04568	0.539732702155991	0.00106858443225386	0.601176712896995	0.0136670738864585	0.07558	0.02409	0.0170175208039937	0	0.0202477422631333	0	0	0.01551	0.163166747237875	0.07739	0.05496	0	0.17795	0.0322376682300985	0.000726543995330099	0.0382452460383869	0.02578	0.0036	0.12225	0.00609798840260175	0.0499157757607384	0.0609883270021255
k__Bacteria|p__Actinobacteria|c__Coriobacteriia|o__Eggerthellales|f__Eggerthellaceae	0.44009	0.00703	0.13906	0.05428	0.034058463226177	0.0450417632119081	0	0.0439899240811816	0.04526	0.30459	0.13937	0.02789	0	0.07553	0.0121947297592457	0.0316	0.000336935494503636	0.0827509766384344	0.1755	0.01013	0.0138914631434152	0.17793470459955	0.04568	0.539732702155991	0.00106858443225386	0.601176712896995	0.0136670738864585	0.07558	0.02409	0.0170175208039937	0	0.0202477422631333	0	0	0.01551	0.163166747237875	0.07739	0.05496	0	0.17795	0.0322376682300985	0.000726543995330099	0.0382452460383869	0.02578	0.0036	0.12225	0.00609798840260175	0.0499157757607384	0.0609883270021255
k__Bacteria|p__Actinobacteria|c__Coriobacteriia|o__Eggerthellales|f__Eggerthellaceae|g__Adlercreutzia	0.27392	0.00703	0.08104	0.00421	0.000988262769593528	0	0	0.0368019686711763	0.03024	0.26538	0.00043	0.00215	0	0.04017	0.00170245089203431	0	0	0.0800462103572051	0.08981	0.00893	0.0132276405898296	0.0461166024896471	0	0.00259857042764118	0	0.253188861184981	0.00395041216930144	0.04902	0	0	0	0	0	0	0.01002	0.122790053772602	0.0074	0.02318	0	0.10406	0.00345225416515447	0	0.0188538511183511	0	0	0.10493	0.00609798840260175	0.0452067403116121	0.0272245061355336
k__Bacteria|p__Actinobacteria|c__Coriobacteriia|o__Eggerthellales|f__Eggerthellaceae|g__Adlercreutzia|s__Adlercreutzia_equolifaciens	0.27392	0.00703	0.08104	0.00421	0.000988262769593528	0	0	0.0368019686711763	0.03024	0.26538	0.00043	0.00215	0	0.04017	0.00170245089203431	0	0	0.0800462103572051	0.08981	0.00893	0.0132276405898296	0.0461166024896471	0	0.00259857042764118	0	0.253188861184981	0.00395041216930144	0.04902	0	0	0	0	0	0	0.01002	0.122790053772602	0.0074	0.02318	0	0.10406	0.00345225416515447	0	0.0188538511183511	0	0	0.10493	0.00609798840260175	0.0452067403116121	0.0272245061355336
k__Bacteria|p__Actinobacteria|c__Coriobacteriia|o__Eggerthellales|f__Eggerthellaceae|g__Adlercreutzia|s__Adlercreutzia_equolifaciens|t__SGB14797_group	0.27392	0.00703	0.08104	0.00421	0.000988262769593528	0	0	0.0368019686711763	0.03024	0.26538	0.00043	0.00215	0	0.04017	0.00170245089203431	0	0	0.0800462103572051	0.08981	0.00893	0.0132276405898296	0.0461166024896471	0	0.00259857042764118	0	0.253188861184981	0.00395041216930144	0.04902	0	0	0	0	0	0	0.01002	0.122790053772602	0.0074	0.02318	0	0.10406	0.00345225416515447	0	0.0188538511183511	0	0	0.10493	0.00609798840260175	0.0452067403116121	0.0272245061355336
k__Bacteria|p__Actinobacteria|c__Coriobacteriia|o__Eggerthellales|f__Eggerthellaceae|g__Adlercreutzia|s__Adlercreutzia_muris	0	0	0	0	0	0	0	0	0	0	0	0	0	0	0	0	0	0	0	0	0	0	0	0	0	0	0	0	0	0	0	0	0	0	0	0	0	0	0	0	0	0	0	0	0	0	0	0	0
k__Bacteria|p__Actinobacteria|c__Coriobacteriia|o__Eggerthellales|f__Eggerthellaceae|g__Adlercreutzia|s__Adlercreutzia_muris|t__SGB33553	0	0	0	0	0	0	0	0	0	0	0	0	0	0	0	0	0	0	0	0	0	0	0	0	0	0	0	0	0	0	0	0	0	0	0	0	0	0	0	0	0	0	0	0	0	0	0	0	0
k__Bacteria|p__Actinobacteria|c__Coriobacteriia|o__Eggerthellales|f__Eggerthellaceae|g__Eggerthella	0.00218	0	0	0	0	0	0	0	0	0	0	0	0	6e-04	0	0	0	0	0.00918	0.0012	0	0	0	0	0	0.00638098844143952	0.00971666171715708	0	0	0	0	0	0	0	0	0	0	0.00407	0	0	0	0	0	0.00142	0	0.00103	0	0.00470903544912626	0
k__Bacteria|p__Actinobacteria|c__Coriobacteriia|o__Eggerthellales|f__Eggerthellaceae|g__Eggerthellaceae_unclassified	0.01791	0	0	0.00324	0.0294557208826071	0	0	0	0.01105	0.02042	0.02353	0.02574	0	0.02839	0.00148039208002983	0	0	0	0.01438	0	0	0.00113466180708374	0.00639	0.0219049862715235	0.00106858443225386	0.0469963282871076	0	0	0.00814	0.0161148753947335	0	0	0	0	0.00366	0.0338807282856183	0.01649	0.0267	0	0.06386	0.0179297709097763	0	0	0	0.0036	0	0	0	0
k__Bacteria|p__Actinobacteria|c__Coriobacteriia|o__Eggerthellales|f__Eggerthellaceae|g__Eggerthellaceae_unclassified|s__Eggerthellaceae_bacterium	0.01791	0	0	0	0.0294557208826071	0	0	0	0	0.02042	0	0	0	0	0	0	0	0	0	0	0	0	0	0	0	0.0469963282871076	0	0	0	0.0161148753947335	0	0	0	0	0	0.0338807282856183	0	0	0	0	0	0	0	0	0	0	0	0	0
k__Bacteria|p__Actinobacteria|c__Coriobacteriia|o__Eggerthellales|f__Eggerthellaceae|g__Eggerthellaceae_unclassified|s__Eggerthellaceae_bacterium|t__SGB14326	0	0	0	0	0.0294557208826071	0	0	0	0	0	0	0	0	0	0	0	0	0	0	0	0	0	0	0	0	0	0	0	0	0.0161148753947335	0	0	0	0	0	0	0	0	0	0	0	0	0	0	0	0	0	0	0
k__Bacteria|p__Actinobacteria|c__Coriobacteriia|o__Eggerthellales|f__Eggerthellaceae|g__Eggerthellaceae_unclassified|s__Eggerthellaceae_bacterium|t__SGB14334	0.01791	0	0	0	0	0	0	0	0	0.02042	0	0	0	0	0	0	0	0	0	0	0	0	0	0	0	0.0469963282871076	0	0	0	0	0	0	0	0	0	0.0338807282856183	0	0	0	0	0	0	0	0	0	0	0	0	0
k__Bacteria|p__Actinobacteria|c__Coriobacteriia|o__Eggerthellales|f__Eggerthellaceae|g__Eggerthellaceae_unclassified|s__Eggerthellaceae_bacterium|t__SGB86230	0	0	0	0	0	0	0	0	0	0	0	0	0	0	0	0	0	0	0	0	0	0	0	0	0	0	0	0	0	0	0	0	0	0	0	0	0	0	0	0	0	0	0	0	0	0	0	0	0
k__Bacteria|p__Actinobacteria|c__Coriobacteriia|o__Eggerthellales|f__Eggerthellaceae|g__Eggerthellaceae_unclassified|s__Eggerthellaceae_unclassified_SGB14322	0	0	0	0	0	0	0	0	0.01105	0	0.0171	0	0	0	0	0	0	0	0	0	0	0.00113466180708374	0.00639	0.0219049862715235	0	0	0	0	0	0	0	0	0	0	0.00366	0	0.01649	0	0	0	0	0	0	0	0	0	0	0	0
k__Bacteria|p__Actinobacteria|c__Coriobacteriia|o__Eggerthellales|f__Eggerthellaceae|g__Eggerthellaceae_unclassified|s__Eggerthellaceae_unclassified_SGB14322|t__SGB14322_group	0	0	0	0	0	0	0	0	0.01105	0	0.0171	0	0	0	0	0	0	0	0	0	0	0.00113466180708374	0.00639	0.0219049862715235	0	0	0	0	0	0	0	0	0	0	0.00366	0	0.01649	0	0	0	0	0	0	0	0	0	0	0	0
k__Bacteria|p__Actinobacteria|c__Coriobacteriia|o__Eggerthellales|f__Eggerthellaceae|g__Eggerthellaceae_unclassified|s__Eggerthellaceae_unclassified_SGB14341	0	0	0	0.00324	0	0	0	0	0	0	0.00643	0.02574	0	0.02839	0.00148039208002983	0	0	0	0.01438	0	0	0	0	0	0.00106858443225386	0	0	0	0.00814	0	0	0	0	0	0	0	0	0.0267	0	0.06386	0.0179297709097763	0	0	0	0.0036	0	0	0	0
k__Bacteria|p__Actinobacteria|c__Coriobacteriia|o__Eggerthellales|f__Eggerthellaceae|g__Eggerthellaceae_unclassified|s__Eggerthellaceae_unclassified_SGB14341|t__SGB14341	0	0	0	0.00324	0	0	0	0	0	0	0.00643	0.02574	0	0.02839	0.00148039208002983	0	0	0	0.01438	0	0	0	0	0	0.00106858443225386	0	0	0	0.00814	0	0	0	0	0	0	0	0	0.0267	0	0.06386	0.0179297709097763	0	0	0	0.0036	0	0	0	0
k__Bacteria|p__Actinobacteria|c__Coriobacteriia|o__Eggerthellales|f__Eggerthellaceae|g__Eggerthella|s__Eggerthella_lenta	0.00218	0	0	0	0	0	0	0	0	0	0	0	0	6e-04	0	0	0	0	0.00918	0.0012	0	0	0	0	0	0.00638098844143952	0.00971666171715708	0	0	0	0	0	0	0	0	0	0	0.00407	0	0	0	0	0	0.00142	0	0.00103	0	0	0
k__Bacteria|p__Actinobacteria|c__Coriobacteriia|o__Eggerthellales|f__Eggerthellaceae|g__Eggerthella|s__Eggerthella_lenta|t__SGB14809	0.00218	0	0	0	0	0	0	0	0	0	0	0	0	6e-04	0	0	0	0	0.00918	0.0012	0	0	0	0	0	0.00638098844143952	0.00971666171715708	0	0	0	0	0	0	0	0	0	0	0.00407	0	0	0	0	0	0.00142	0	0.00103	0	0	0
k__Bacteria|p__Actinobacteria|c__Coriobacteriia|o__Eggerthellales|f__Eggerthellaceae|g__Eggerthella|s__Eggerthella_timonensis	0	0	0	0	0	0	0	0	0	0	0	0	0	0	0	0	0	0	0	0	0	0	0	0	0	0	0	0	0	0	0	0	0	0	0	0	0	0	0	0	0	0	0	0	0	0	0	0.00470903544912626	0
k__Bacteria|p__Actinobacteria|c__Coriobacteriia|o__Eggerthellales|f__Eggerthellaceae|g__Eggerthella|s__Eggerthella_timonensis|t__SGB33563	0	0	0	0	0	0	0	0	0	0	0	0	0	0	0	0	0	0	0	0	0	0	0	0	0	0	0	0	0	0	0	0	0	0	0	0	0	0	0	0	0	0	0	0	0	0	0	0.00470903544912626	0
k__Bacteria|p__Actinobacteria|c__Coriobacteriia|o__Eggerthellales|f__Eggerthellaceae|g__Enteroscipio	0.02141	0	0	0	0	0	0	0	0	0	0	0	0	0	0	0	0	0.00234227183116764	0	0	0	0	0	0	0	0.0110198973551849	0	0	0	0	0	0	0	0	0	0	0	0	0	0	0	0	0	0	0	0.00559	0	0	0
k__Bacteria|p__Actinobacteria|c__Coriobacteriia|o__Eggerthellales|f__Eggerthellaceae|g__Enteroscipio|s__Enteroscipio_rubneri	0.02141	0	0	0	0	0	0	0	0	0	0	0	0	0	0	0	0	0.00234227183116764	0	0	0	0	0	0	0	0.0110198973551849	0	0	0	0	0	0	0	0	0	0	0	0	0	0	0	0	0	0	0	0.00559	0	0	0
k__Bacteria|p__Actinobacteria|c__Coriobacteriia|o__Eggerthellales|f__Eggerthellaceae|g__Enteroscipio|s__Enteroscipio_rubneri|t__SGB14803	0.02141	0	0	0	0	0	0	0	0	0	0	0	0	0	0	0	0	0.00234227183116764	0	0	0	0	0	0	0	0.0110198973551849	0	0	0	0	0	0	0	0	0	0	0	0	0	0	0	0	0	0	0	0.00559	0	0	0
k__Bacteria|p__Actinobacteria|c__Coriobacteriia|o__Eggerthellales|f__Eggerthellaceae|g__GGB45432	0.04624	0	0.00783	0	0	0	0	0	0.00397	0.01879	0.01971	0	0	0.00512	0	0	0	0	0.02727	0	0.000663822553585546	0.0258604225770999	0.00359	0.00594783897882315	0	0.0928080424953832	0	0.0018	0	0	0	0	0	0	0.00184	0.0064959651796555	0.00376	0	0	0.00679	0	0	0	0	0	0.00051	0	0	0.013573444078265
k__Bacteria|p__Actinobacteria|c__Coriobacteriia|o__Eggerthellales|f__Eggerthellaceae|g__GGB45432|s__GGB45432_SGB63101	0.04624	0	0.00783	0	0	0	0	0	0.00397	0.01879	0.01971	0	0	0.00512	0	0	0	0	0.02727	0	0.000663822553585546	0.0258604225770999	0.00359	0.00594783897882315	0	0.0928080424953832	0	0.0018	0	0	0	0	0	0	0.00184	0.0064959651796555	0.00376	0	0	0.00679	0	0	0	0	0	0.00051	0	0	0.013573444078265
k__Bacteria|p__Actinobacteria|c__Coriobacteriia|o__Eggerthellales|f__Eggerthellaceae|g__GGB45432|s__GGB45432_SGB63101|t__SGB63101	0.04624	0	0.00783	0	0	0	0	0	0.00397	0.01879	0.01971	0	0	0.00512	0	0	0	0	0.02727	0	0.000663822553585546	0.0258604225770999	0.00359	0.00594783897882315	0	0.0928080424953832	0	0.0018	0	0	0	0	0	0	0.00184	0.0064959651796555	0.00376	0	0	0.00679	0	0	0	0	0	0.00051	0	0	0.013573444078265
k__Bacteria|p__Actinobacteria|c__Coriobacteriia|o__Eggerthellales|f__Eggerthellaceae|g__GGB9361	0	0	0	0	0	0	0	0.00718795541000533	0	0	0	0	0	0	0	0	0	0	0	0	0	0	0	0.00366687160344923	0	0	0	0	0	0	0	0	0	0	0	0	0	0	0	0	0	0	0	0	0	0	0	0	0
k__Bacteria|p__Actinobacteria|c__Coriobacteriia|o__Eggerthellales|f__Eggerthellaceae|g__GGB9361|s__GGB9361_SGB14336	0	0	0	0	0	0	0	0.00718795541000533	0	0	0	0	0	0	0	0	0	0	0	0	0	0	0	0.00366687160344923	0	0	0	0	0	0	0	0	0	0	0	0	0	0	0	0	0	0	0	0	0	0	0	0	0
k__Bacteria|p__Actinobacteria|c__Coriobacteriia|o__Eggerthellales|f__Eggerthellaceae|g__GGB9361|s__GGB9361_SGB14336|t__SGB14336	0	0	0	0	0	0	0	0.00718795541000533	0	0	0	0	0	0	0	0	0	0	0	0	0	0	0	0.00366687160344923	0	0	0	0	0	0	0	0	0	0	0	0	0	0	0	0	0	0	0	0	0	0	0	0	0
k__Bacteria|p__Actinobacteria|c__Coriobacteriia|o__Eggerthellales|f__Eggerthellaceae|g__GGB9423	0	0	0	0	0	0	0	0	0	0	0	0	0	0	0	0	0	0	0	0	0	0	0	0	0	0	0	0	0	0	0	0	0	0	0	0	0	0	0	0	0	0	0	0.02119	0	0	0	0	0
k__Bacteria|p__Actinobacteria|c__Coriobacteriia|o__Eggerthellales|f__Eggerthellaceae|g__GGB9423|s__GGB9423_SGB14792	0	0	0	0	0	0	0	0	0	0	0	0	0	0	0	0	0	0	0	0	0	0	0	0	0	0	0	0	0	0	0	0	0	0	0	0	0	0	0	0	0	0	0	0.02119	0	0	0	0	0
k__Bacteria|p__Actinobacteria|c__Coriobacteriia|o__Eggerthellales|f__Eggerthellaceae|g__GGB9423|s__GGB9423_SGB14792|t__SGB14792	0	0	0	0	0	0	0	0	0	0	0	0	0	0	0	0	0	0	0	0	0	0	0	0	0	0	0	0	0	0	0	0	0	0	0	0	0	0	0	0	0	0	0	0.02119	0	0	0	0	0
k__Bacteria|p__Actinobacteria|c__Coriobacteriia|o__Eggerthellales|f__Eggerthellaceae|g__GGB9434	0	0	0	0	0	0	0	0	0	0	0	0	0	0	0	0	0	0	0	0	0	0	0	0	0	0	0	0	0	0	0	0	0	0	0	0	0	0	0	0	0	0	0	0	0	0	0	0	0
k__Bacteria|p__Actinobacteria|c__Coriobacteriia|o__Eggerthellales|f__Eggerthellaceae|g__GGB9434|s__GGB9434_SGB14812	0	0	0	0	0	0	0	0	0	0	0	0	0	0	0	0	0	0	0	0	0	0	0	0	0	0	0	0	0	0	0	0	0	0	0	0	0	0	0	0	0	0	0	0	0	0	0	0	0
k__Bacteria|p__Actinobacteria|c__Coriobacteriia|o__Eggerthellales|f__Eggerthellaceae|g__GGB9434|s__GGB9434_SGB14812|t__SGB14812	0	0	0	0	0	0	0	0	0	0	0	0	0	0	0	0	0	0	0	0	0	0	0	0	0	0	0	0	0	0	0	0	0	0	0	0	0	0	0	0	0	0	0	0	0	0	0	0	0
k__Bacteria|p__Actinobacteria|c__Coriobacteriia|o__Eggerthellales|f__Eggerthellaceae|g__Gordonibacter	0.04888	0	0	0	0	0	0	0	0	0	0	0	0	0.00125	0	0.00235	0	0	0.03486	0	0	0.104823017725719	0.00211	0	0	0.145568165334119	0	0	0	0	0	0	0	0	0	0	0	0.00103	0	0.00324	0	0.000726543995330099	0.0014633136823641	0	0	0	0	0	0.020190376788327
k__Bacteria|p__Actinobacteria|c__Coriobacteriia|o__Eggerthellales|f__Eggerthellaceae|g__Gordonibacter|s__Gordonibacter_pamelaeae	0.01224	0	0	0	0	0	0	0	0	0	0	0	0	0.00125	0	0.00235	0	0	0.03486	0	0	0.0972947833013285	0.00211	0	0	0.0598877167920439	0	0	0	0	0	0	0	0	0	0	0	0.00103	0	0.00324	0	0.000726543995330099	0.0014633136823641	0	0	0	0	0	0.00566611246726715
k__Bacteria|p__Actinobacteria|c__Coriobacteriia|o__Eggerthellales|f__Eggerthellaceae|g__Gordonibacter|s__Gordonibacter_pamelaeae|t__SGB14807	0.01224	0	0	0	0	0	0	0	0	0	0	0	0	0.00125	0	0.00235	0	0	0.03486	0	0	0.0972947833013285	0.00211	0	0	0.0598877167920439	0	0	0	0	0	0	0	0	0	0	0	0.00103	0	0.00324	0	0.000726543995330099	0.0014633136823641	0	0	0	0	0	0.00566611246726715
k__Bacteria|p__Actinobacteria|c__Coriobacteriia|o__Eggerthellales|f__Eggerthellaceae|g__Gordonibacter|s__Gordonibacter_sp_An232A	0	0	0	0	0	0	0	0	0	0	0	0	0	0	0	0	0	0	0	0	0	0	0	0	0	0	0	0	0	0	0	0	0	0	0	0	0	0	0	0	0	0	0	0	0	0	0	0	0
k__Bacteria|p__Actinobacteria|c__Coriobacteriia|o__Eggerthellales|f__Eggerthellaceae|g__Gordonibacter|s__Gordonibacter_sp_An232A|t__SGB14805	0	0	0	0	0	0	0	0	0	0	0	0	0	0	0	0	0	0	0	0	0	0	0	0	0	0	0	0	0	0	0	0	0	0	0	0	0	0	0	0	0	0	0	0	0	0	0	0	0
k__Bacteria|p__Actinobacteria|c__Coriobacteriia|o__Eggerthellales|f__Eggerthellaceae|g__Gordonibacter|s__Gordonibacter_urolithinfaciens	0.03664	0	0	0	0	0	0	0	0	0	0	0	0	0	0	0	0	0	0	0	0	0.00752823442439039	0	0	0	0.0856804485420748	0	0	0	0	0	0	0	0	0	0	0	0	0	0	0	0	0	0	0	0	0	0	0.0145145620736843
k__Bacteria|p__Actinobacteria|c__Coriobacteriia|o__Eggerthellales|f__Eggerthellaceae|g__Gordonibacter|s__Gordonibacter_urolithinfaciens|t__SGB14808	0.03664	0	0	0	0	0	0	0	0	0	0	0	0	0	0	0	0	0	0	0	0	0.00752823442439039	0	0	0	0.0856804485420748	0	0	0	0	0	0	0	0	0	0	0	0	0	0	0	0	0	0	0	0	0	0	0.0145145620736843
k__Bacteria|p__Actinobacteria|c__Coriobacteriia|o__Eggerthellales|f__Eggerthellaceae|g__Raoultibacter	0	0	0	0	0	0	0	0	0	0	0	0	0	0	0.000333088218006712	0	0	0	0	0	0	0	0	0	0	0	0	0	0	0	0	0	0	0	0	0	0	0	0	0	0	0	0	0	0	0	0	0	0
k__Bacteria|p__Actinobacteria|c__Coriobacteriia|o__Eggerthellales|f__Eggerthellaceae|g__Raoultibacter|s__Raoultibacter_massiliensis	0	0	0	0	0	0	0	0	0	0	0	0	0	0	0	0	0	0	0	0	0	0	0	0	0	0	0	0	0	0	0	0	0	0	0	0	0	0	0	0	0	0	0	0	0	0	0	0	0
k__Bacteria|p__Actinobacteria|c__Coriobacteriia|o__Eggerthellales|f__Eggerthellaceae|g__Raoultibacter|s__Raoultibacter_massiliensis|t__SGB33551	0	0	0	0	0	0	0	0	0	0	0	0	0	0	0	0	0	0	0	0	0	0	0	0	0	0	0	0	0	0	0	0	0	0	0	0	0	0	0	0	0	0	0	0	0	0	0	0	0
k__Bacteria|p__Actinobacteria|c__Coriobacteriia|o__Eggerthellales|f__Eggerthellaceae|g__Raoultibacter|s__Raoultibacter_timonensis	0	0	0	0	0	0	0	0	0	0	0	0	0	0	0.000333088218006712	0	0	0	0	0	0	0	0	0	0	0	0	0	0	0	0	0	0	0	0	0	0	0	0	0	0	0	0	0	0	0	0	0	0
k__Bacteria|p__Actinobacteria|c__Coriobacteriia|o__Eggerthellales|f__Eggerthellaceae|g__Raoultibacter|s__Raoultibacter_timonensis|t__SGB33550	0	0	0	0	0	0	0	0	0	0	0	0	0	0	0.000333088218006712	0	0	0	0	0	0	0	0	0	0	0	0	0	0	0	0	0	0	0	0	0	0	0	0	0	0	0	0	0	0	0	0	0	0
k__Bacteria|p__Actinobacteria|c__Coriobacteriia|o__Eggerthellales|f__Eggerthellaceae|g__Slackia	0.02955	0	0.0502	0.04684	0.00361447957397633	0.0450417632119081	0	0	0	0	0.0957	0	0	0	0.00867879856917489	0.02925	0.000336935494503636	0.000353199720572898	0	0	0	0	0.03359	0.505614434874554	0	0.0452144297987805	0	0.02476	0.01595	0.000911494874056866	0	0.0202477422631333	0	0	0	0	0.04975	0	0	0	0.0108556431551678	0	0.0179280812376718	0.00318	0	0.01019	0	0	0
k__Bacteria|p__Actinobacteria|c__Coriobacteriia|o__Eggerthellales|f__Eggerthellaceae|g__Slackia|s__Slackia_SGB14778	0	0	0	0	0	0	0	0	0	0	0	0	0	0	0	0	0	0	0	0	0	0	0	0	0	0	0	0	0	0	0	0	0	0	0	0	0	0	0	0	0	0	0	0	0	0	0	0	0
k__Bacteria|p__Actinobacteria|c__Coriobacteriia|o__Eggerthellales|f__Eggerthellaceae|g__Slackia|s__Slackia_SGB14778|t__SGB14778	0	0	0	0	0	0	0	0	0	0	0	0	0	0	0	0	0	0	0	0	0	0	0	0	0	0	0	0	0	0	0	0	0	0	0	0	0	0	0	0	0	0	0	0	0	0	0	0	0
k__Bacteria|p__Actinobacteria|c__Coriobacteriia|o__Eggerthellales|f__Eggerthellaceae|g__Slackia|s__Slackia_isoflavoniconvertens	0.02955	0	0.0502	0.04684	0.00361447957397633	0.0450417632119081	0	0	0	0	0.0957	0	0	0	0.00867879856917489	0.02925	0.000336935494503636	0	0	0	0	0	0.03359	0.505614434874554	0	0.0452144297987805	0	0.02476	0.01595	0.000911494874056866	0	0.0202477422631333	0	0	0	0	0.04975	0	0	0	0.0108556431551678	0	0.0179280812376718	0.00318	0	0	0	0	0
k__Bacteria|p__Actinobacteria|c__Coriobacteriia|o__Eggerthellales|f__Eggerthellaceae|g__Slackia|s__Slackia_isoflavoniconvertens|t__SGB14773_group	0.02955	0	0.0502	0.04684	0.00361447957397633	0.0450417632119081	0	0	0	0	0.0957	0	0	0	0.00867879856917489	0.02925	0.000336935494503636	0	0	0	0	0	0.03359	0.505614434874554	0	0.0452144297987805	0	0.02476	0.01595	0.000911494874056866	0	0.0202477422631333	0	0	0	0	0.04975	0	0	0	0.0108556431551678	0	0.0179280812376718	0.00318	0	0	0	0	0
k__Bacteria|p__Actinobacteria|c__Coriobacteriia|o__Eggerthellales|f__Eggerthellaceae|g__Slackia|s__Slackia_piriformis	0	0	0	0	0	0	0	0	0	0	0	0	0	0	0	0	0	0.000353199720572898	0	0	0	0	0	0	0	0	0	0	0	0	0	0	0	0	0	0	0	0	0	0	0	0	0	0	0	0.01019	0	0	0
k__Bacteria|p__Actinobacteria|c__Coriobacteriia|o__Eggerthellales|f__Eggerthellaceae|g__Slackia|s__Slackia_piriformis|t__SGB14779	0	0	0	0	0	0	0	0	0	0	0	0	0	0	0	0	0	0.000353199720572898	0	0	0	0	0	0	0	0	0	0	0	0	0	0	0	0	0	0	0	0	0	0	0	0	0	0	0	0.01019	0	0	0
k__Bacteria|p__Bacteria_unclassified	0	0	0	0	0	0	0	0	0	0	0	0	0	0	0	0	0	0	0	0	0	0	0	0	0	0	0	0	0	0	0	0	0	0	0	0	0	0	0	0	0	0	0	0	0	0	0	0	0
k__Bacteria|p__Bacteria_unclassified|c__Bacteria_unclassified	0	0	0	0	0	0	0	0	0	0	0	0	0	0	0	0	0	0	0	0	0	0	0	0	0	0	0	0	0	0	0	0	0	0	0	0	0	0	0	0	0	0	0	0	0	0	0	0	0
k__Bacteria|p__Bacteria_unclassified|c__Bacteria_unclassified|o__Bacteria_unclassified	0	0	0	0	0	0	0	0	0	0	0	0	0	0	0	0	0	0	0	0	0	0	0	0	0	0	0	0	0	0	0	0	0	0	0	0	0	0	0	0	0	0	0	0	0	0	0	0	0
k__Bacteria|p__Bacteria_unclassified|c__Bacteria_unclassified|o__Bacteria_unclassified|f__Bacteria_unclassified	0	0	0	0	0	0	0	0	0	0	0	0	0	0	0	0	0	0	0	0	0	0	0	0	0	0	0	0	0	0	0	0	0	0	0	0	0	0	0	0	0	0	0	0	0	0	0	0	0
k__Bacteria|p__Bacteria_unclassified|c__Bacteria_unclassified|o__Bacteria_unclassified|f__Bacteria_unclassified|g__Bacteria_unclassified	0	0	0	0	0	0	0	0	0	0	0	0	0	0	0	0	0	0	0	0	0	0	0	0	0	0	0	0	0	0	0	0	0	0	0	0	0	0	0	0	0	0	0	0	0	0	0	0	0
k__Bacteria|p__Bacteria_unclassified|c__Bacteria_unclassified|o__Bacteria_unclassified|f__Bacteria_unclassified|g__Bacteria_unclassified|s__bacterium_OL_1	0	0	0	0	0	0	0	0	0	0	0	0	0	0	0	0	0	0	0	0	0	0	0	0	0	0	0	0	0	0	0	0	0	0	0	0	0	0	0	0	0	0	0	0	0	0	0	0	0
k__Bacteria|p__Bacteria_unclassified|c__Bacteria_unclassified|o__Bacteria_unclassified|f__Bacteria_unclassified|g__Bacteria_unclassified|s__bacterium_OL_1|t__SGB14389_group	0	0	0	0	0	0	0	0	0	0	0	0	0	0	0	0	0	0	0	0	0	0	0	0	0	0	0	0	0	0	0	0	0	0	0	0	0	0	0	0	0	0	0	0	0	0	0	0	0
k__Bacteria|p__Bacteroidetes	26.59722	68.823	59.76433	29.52071	16.3043683233352	72.9001645640117	60.17925	41.3033168382768	27.73176	23.07796	5.19784	76.36	52.1235860505524	18.54929	4.55499988614279	38.00458	78.5482411838147	18.4830715037926	31.21784	60.26141	30.846477133724	19.3174495329857	44.43603	18.2355738436561	52.6826605918227	27.0033277006759	52.3637854208407	61.73771	39.6404	28.3663753410446	38.029325407275	75.1004189968879	59.0973410723625	34.9099386212522	30.41667	35.4765096283487	5.95607	57.83323	51.4012952940581	20.1328	10.6856844920197	40.2538116328931	30.0623461540326	36.10143	71.17862	26.60943	38.8444855348057	42.6383034987937	29.9666717157539
k__Bacteria|p__Bacteroidetes|c__Bacteroidia	26.59722	67.99224	59.73098	28.9371	15.7218240229846	72.8774501472672	60.17925	41.3033168382768	25.76534	23.07796	4.96478	76.36	52.1235860505524	18.27392	4.55499988614279	37.44602	78.5482411838147	18.4830715037926	31.21784	60.26141	30.846477133724	19.3174495329857	43.79404	18.2355738436561	51.9082364815505	27.0033277006759	52.2956818604354	61.69306	38.72694	28.0266443875005	37.9393941404674	75.0337115287277	59.0973410723625	34.9099386212522	28.26742	35.4765096283487	5.86851	57.83323	51.4012952940581	19.68616	10.6856844920197	40.1724580799227	28.9039790794614	35.16659	71.17862	26.60943	38.8444855348057	42.6383034987937	29.9666717157539
k__Bacteria|p__Bacteroidetes|c__Bacteroidia|o__Bacteroidales	26.59722	67.99224	59.73098	28.93704	15.7218240229846	72.8774501472672	60.17925	41.3033168382768	25.76534	23.07746	4.96478	76.36	52.1235860505524	18.27392	4.55499988614279	37.44602	78.5482411838147	18.4830715037926	31.21742	60.26141	30.846477133724	19.3174495329857	43.79404	18.2355738436561	51.9082364815505	27.0033277006759	52.2956818604354	61.69306	38.72694	28.0266443875005	37.9393941404674	75.0337115287277	59.0973410723625	34.9099386212522	28.26742	35.4765096283487	5.86851	57.83323	51.4012952940581	19.68616	10.6843175590121	40.1724580799227	28.9039790794614	35.16659	71.17862	26.60943	38.8444855348057	42.6383034987937	29.9666717157539
k__Bacteria|p__Bacteroidetes|c__Bacteroidia|o__Bacteroidales|f__Bacteroidaceae	5.04444	14.24618	11.51318	5.09997	1.97112669627909	0.296845139524633	19.14902	5.43482034606605	2.93323	3.85648	0.24225	56.64898	20.3989927209656	7.16807	0.2977716144475	4.28058	0.0456691995978642	7.21908626770741	2.15635	10.87737	10.3394755664318	3.24085065326581	10.44698	1.85674594089405	2.857854163285	8.56483942787652	16.2529711941616	6.73761	11.45038	3.86865857890603	3.50461732183005	1.90759177142415	17.2842767600321	21.7930001120897	2.15558	5.54360103203138	1.03377	36.57082	21.7222566432898	6.39167	0.673299315950257	9.05980987670091	1.43129996261932	12.4673	0.13534	8.20073	4.89738331116512	13.3408163924808	9.2059386132133
k__Bacteria|p__Bacteroidetes|c__Bacteroidia|o__Bacteroidales|f__Bacteroidaceae|g__Bacteroidaceae_unclassified	0	0	0	0.10177	0	0	0	0	0	0	0	0	0	0	0.095133696042917	0	0	0	0	0	0	0	0	0.408630011914035	0	0	0	0	0.22194	0	0	0	0	0	0	0	0	0	0	0	0.00489900807829724	0	0	6.32966	0	0	0	0	0
k__Bacteria|p__Bacteroidetes|c__Bacteroidia|o__Bacteroidales|f__Bacteroidaceae|g__Bacteroidaceae_unclassified|s__Bacteroidaceae_bacterium	0	0	0	0.10177	0	0	0	0	0	0	0	0	0	0	0.095133696042917	0	0	0	0	0	0	0	0	0.408630011914035	0	0	0	0	0.22194	0	0	0	0	0	0	0	0	0	0	0	0.00489900807829724	0	0	6.32966	0	0	0	0	0
k__Bacteria|p__Bacteroidetes|c__Bacteroidia|o__Bacteroidales|f__Bacteroidaceae|g__Bacteroidaceae_unclassified|s__Bacteroidaceae_bacterium|t__SGB1404	0	0	0	0.10177	0	0	0	0	0	0	0	0	0	0	0.095133696042917	0	0	0	0	0	0	0	0	0	0	0	0	0	0.22194	0	0	0	0	0	0	0	0	0	0	0	0.00489900807829724	0	0	0	0	0	0	0	0
k__Bacteria|p__Bacteroidetes|c__Bacteroidia|o__Bacteroidales|f__Bacteroidaceae|g__Bacteroidaceae_unclassified|s__Bacteroidaceae_bacterium|t__SGB1472	0	0	0	0	0	0	0	0	0	0	0	0	0	0	0	0	0	0	0	0	0	0	0	0	0	0	0	0	0	0	0	0	0	0	0	0	0	0	0	0	0	0	0	6.32966	0	0	0	0	0
k__Bacteria|p__Bacteroidetes|c__Bacteroidia|o__Bacteroidales|f__Bacteroidaceae|g__Bacteroidaceae_unclassified|s__Bacteroidaceae_bacterium|t__SGB1890	0	0	0	0	0	0	0	0	0	0	0	0	0	0	0	0	0	0	0	0	0	0	0	0.408630011914035	0	0	0	0	0	0	0	0	0	0	0	0	0	0	0	0	0	0	0	0	0	0	0	0	0
k__Bacteria|p__Bacteroidetes|c__Bacteroidia|o__Bacteroidales|f__Bacteroidaceae|g__Bacteroides	5.04444	14.24618	11.51318	4.99819	1.97112669627909	0.296845139524633	19.14902	5.43482034606605	2.93323	3.85648	0.24225	56.64898	20.3989927209656	7.16807	0.202637918404583	4.28058	0.0456691995978642	6.94021649885613	2.15635	10.87737	10.3394755664318	3.24085065326581	10.44698	1.44811592898001	2.857854163285	8.56483942787652	16.2529711941616	6.73761	11.22844	3.86865857890603	3.50461732183005	1.90759177142415	17.2842767600321	21.7930001120897	2.15558	5.54360103203138	1.03377	36.57082	21.7222566432898	6.39167	0.66840030787196	9.05980987670091	1.43129996261932	6.13764	0.13534	8.02885	4.89738331116512	13.3408163924808	9.2059386132133
k__Bacteria|p__Bacteroidetes|c__Bacteroidia|o__Bacteroidales|f__Bacteroidaceae|g__Bacteroides|s__Bacteroides_acidifaciens	0	0	0	0	0	0	0	0	0	0	0	0	0	0	0	0	0	0	0	0	0	0	0	0	0	0	0	0	0	0	0	0	0	0	0	0	0	0	0	0	0	0	0	0	0	0	0	0	0
k__Bacteria|p__Bacteroidetes|c__Bacteroidia|o__Bacteroidales|f__Bacteroidaceae|g__Bacteroides|s__Bacteroides_acidifaciens|t__SGB48548	0	0	0	0	0	0	0	0	0	0	0	0	0	0	0	0	0	0	0	0	0	0	0	0	0	0	0	0	0	0	0	0	0	0	0	0	0	0	0	0	0	0	0	0	0	0	0	0	0
k__Bacteria|p__Bacteroidetes|c__Bacteroidia|o__Bacteroidales|f__Bacteroidaceae|g__Bacteroides|s__Bacteroides_bouchesdurhonensis	0	0	0	0	0	0	0	0	0	0	0	0	0	0	0	0	0	0	0	0	0	0	0	0	0	0	0	0	0	0	0	0	0	0	0	0	0	0	0	0	0	0	0	0	0	0	0	0	0
k__Bacteria|p__Bacteroidetes|c__Bacteroidia|o__Bacteroidales|f__Bacteroidaceae|g__Bacteroides|s__Bacteroides_bouchesdurhonensis|t__SGB3321	0	0	0	0	0	0	0	0	0	0	0	0	0	0	0	0	0	0	0	0	0	0	0	0	0	0	0	0	0	0	0	0	0	0	0	0	0	0	0	0	0	0	0	0	0	0	0	0	0
k__Bacteria|p__Bacteroidetes|c__Bacteroidia|o__Bacteroidales|f__Bacteroidaceae|g__Bacteroides|s__Bacteroides_caccae	0	0	0	0.00959	0.187358150068773	0.00594766523234167	0	0.612891182819533	0	0.0647	0.02745	0	0.519096382041523	0.16489	0.0713548982574379	0.32717	0.00297465908004638	0.100262246995259	0	0.89693	0.136688873460365	0.184298677343628	0.3456	0.185258822820982	0.174259156620539	0	0	0	0	0.0981671129894448	0.653252786107782	0.160249510959558	0	0.588241272152256	0	0.194188099417826	0.00488	0	0.263864049948299	0.17167	0.129679038683563	1.87535536074605	0.0259215566590212	0.09426	0.02886	0.09715	0.576863714681475	0.565451062972242	0.295705095509192
k__Bacteria|p__Bacteroidetes|c__Bacteroidia|o__Bacteroidales|f__Bacteroidaceae|g__Bacteroides|s__Bacteroides_caccae|t__SGB1877	0	0	0	0.00959	0.187358150068773	0.00594766523234167	0	0.612891182819533	0	0.0647	0.02745	0	0.519096382041523	0.16489	0.0713548982574379	0.32717	0.00297465908004638	0.100262246995259	0	0.89693	0.136688873460365	0.184298677343628	0.3456	0.185258822820982	0.174259156620539	0	0	0	0	0.0981671129894448	0.653252786107782	0.160249510959558	0	0.588241272152256	0	0.194188099417826	0.00488	0	0.263864049948299	0.17167	0.129679038683563	1.87535536074605	0.0259215566590212	0.09426	0.02886	0.09715	0.576863714681475	0.565451062972242	0.295705095509192
k__Bacteria|p__Bacteroidetes|c__Bacteroidia|o__Bacteroidales|f__Bacteroidaceae|g__Bacteroides|s__Bacteroides_cellulosilyticus	0	6.18617	0	0.25362	0.0214215105890597	0	0	0.967669421370693	0	0.00164	0	0	0	0	0	0	0	0	0	0	0.167478525431083	0.0231175009912801	0.2824	0	0.128170211248094	0	12.3456368690535	0	0.21282	0.0266103406435825	0	0	0	3.28200050142636	0	0.0166477098769605	0	0	0	0	0	0	0.286779618198826	0.02156	0	0	0	0.123624572738115	1.10861759410927
k__Bacteria|p__Bacteroidetes|c__Bacteroidia|o__Bacteroidales|f__Bacteroidaceae|g__Bacteroides|s__Bacteroides_cellulosilyticus|t__SGB1844	0	6.18617	0	0.25362	0.0214215105890597	0	0	0.967669421370693	0	0.00164	0	0	0	0	0	0	0	0	0	0	0.167478525431083	0.0231175009912801	0.2824	0	0.128170211248094	0	12.3456368690535	0	0.21282	0.0266103406435825	0	0	0	3.28200050142636	0	0.0166477098769605	0	0	0	0	0	0	0.286779618198826	0.02156	0	0	0	0.123624572738115	1.10861759410927
k__Bacteria|p__Bacteroidetes|c__Bacteroidia|o__Bacteroidales|f__Bacteroidaceae|g__Bacteroides|s__Bacteroides_clarus	0	0.52805	0	0	0	0	0	0.282944062957483	0	0	0	0	0	1.0454	0	0	0	0	0	0	0.582377383518425	0	0.03704	0.00247345407371772	0.417566843751388	0	0.899641175269545	0	0	0	0	0.00861702043729603	0	3.80046021090173	0	0	0	0	0	0.3899	0	0	0.149885130036437	0	0.00686	0	0	0.440141151231282	0
k__Bacteria|p__Bacteroidetes|c__Bacteroidia|o__Bacteroidales|f__Bacteroidaceae|g__Bacteroides|s__Bacteroides_clarus|t__SGB1832	0	0.52805	0	0	0	0	0	0.282944062957483	0	0	0	0	0	1.0454	0	0	0	0	0	0	0.582377383518425	0	0.03704	0.00247345407371772	0.417566843751388	0	0.899641175269545	0	0	0	0	0.00861702043729603	0	3.80046021090173	0	0	0	0	0	0.3899	0	0	0.149885130036437	0	0.00686	0	0	0.440141151231282	0
k__Bacteria|p__Bacteroidetes|c__Bacteroidia|o__Bacteroidales|f__Bacteroidaceae|g__Bacteroides|s__Bacteroides_congonensis	0	0	0	0	0	0	0	0	0	0	0	0	0	0	0	0	0	0	0.00668	0	0	0	0	0	0	0	0	0	0	0	0	0	0	0	0	0	0	0	0	0	0	0	0.00330489892887675	0	0	0	0	0	0
k__Bacteria|p__Bacteroidetes|c__Bacteroidia|o__Bacteroidales|f__Bacteroidaceae|g__Bacteroides|s__Bacteroides_congonensis|t__SGB1878	0	0	0	0	0	0	0	0	0	0	0	0	0	0	0	0	0	0	0.00668	0	0	0	0	0	0	0	0	0	0	0	0	0	0	0	0	0	0	0	0	0	0	0	0.00330489892887675	0	0	0	0	0	0
k__Bacteria|p__Bacteroidetes|c__Bacteroidia|o__Bacteroidales|f__Bacteroidaceae|g__Bacteroides|s__Bacteroides_eggerthii	0	0	2.59365	0	0.568800127388275	0	0	0	0	0	0.06151	0	0	1.61206	0	0	0	0	0	0	0	0	5.75592	0	0	0	0	3.16862	0	0.953220100573158	0	0	0	0	0	0	0.087	0	0	2.35955	0	0	0	2.37279	0	0	0	0	0
k__Bacteria|p__Bacteroidetes|c__Bacteroidia|o__Bacteroidales|f__Bacteroidaceae|g__Bacteroides|s__Bacteroides_eggerthii|t__SGB1829	0	0	2.59365	0	0.568800127388275	0	0	0	0	0	0.06151	0	0	1.61206	0	0	0	0	0	0	0	0	5.75592	0	0	0	0	3.16862	0	0.953220100573158	0	0	0	0	0	0	0.087	0	0	2.35955	0	0	0	2.37279	0	0	0	0	0
k__Bacteria|p__Bacteroidetes|c__Bacteroidia|o__Bacteroidales|f__Bacteroidaceae|g__Bacteroides|s__Bacteroides_faecalis	0	0	0	0	0	0	0	0	0	0	0	0	0	0	0	0	0	0	0	0	0	0	0	0	0	0	0	0	0	0	0	0	0	0	0	0	0	0	0	0	0	0	0.00609216308576075	0	0	0	0	0	0
k__Bacteria|p__Bacteroidetes|c__Bacteroidia|o__Bacteroidales|f__Bacteroidaceae|g__Bacteroides|s__Bacteroides_faecalis|t__SGB27808	0	0	0	0	0	0	0	0	0	0	0	0	0	0	0	0	0	0	0	0	0	0	0	0	0	0	0	0	0	0	0	0	0	0	0	0	0	0	0	0	0	0	0.00609216308576075	0	0	0	0	0	0
k__Bacteria|p__Bacteroidetes|c__Bacteroidia|o__Bacteroidales|f__Bacteroidaceae|g__Bacteroides|s__Bacteroides_faecis	0	0	0	0	0.107812147697694	0	0	0	0	0	0	2.18977	0	0.00121	0	0	0	0	0.14198	0	0	0.110437127014681	0	0	0	0	0	0	0	0.0444508616736664	0	0	0	0	0	0	0	0.35477	0	0.00477	0	0	0	0	0	0	0	0	0.176551795491199
k__Bacteria|p__Bacteroidetes|c__Bacteroidia|o__Bacteroidales|f__Bacteroidaceae|g__Bacteroides|s__Bacteroides_faecis|t__SGB1860	0	0	0	0	0.107812147697694	0	0	0	0	0	0	2.18977	0	0.00121	0	0	0	0	0.14198	0	0	0.110437127014681	0	0	0	0	0	0	0	0.0444508616736664	0	0	0	0	0	0	0	0.35477	0	0.00477	0	0	0	0	0	0	0	0	0.176551795491199
k__Bacteria|p__Bacteroidetes|c__Bacteroidia|o__Bacteroidales|f__Bacteroidaceae|g__Bacteroides|s__Bacteroides_finegoldii	0	0	0	0	0	0.0059571059708057	0	0	0	0	0	0	0.195578133802203	0.12797	0	0.49797	0	0	0	0	0.00211837491364799	0.0457811372597266	0.01171	0	0	0	0	0	0	0	0	0.0212312555905315	0	0	0	0	0	0	0.134990521162989	0.47813	0	0.862184915631593	0	0	0	0	0	0.295092945639352	0.143767901609529
k__Bacteria|p__Bacteroidetes|c__Bacteroidia|o__Bacteroidales|f__Bacteroidaceae|g__Bacteroides|s__Bacteroides_finegoldii|t__SGB1862	0	0	0	0	0	0.0059571059708057	0	0	0	0	0	0	0.195578133802203	0.12797	0	0.49797	0	0	0	0	0.00211837491364799	0.0457811372597266	0.01171	0	0	0	0	0	0	0	0	0.0212312555905315	0	0	0	0	0	0	0.134990521162989	0.47813	0	0.862184915631593	0	0	0	0	0	0.295092945639352	0.143767901609529
k__Bacteria|p__Bacteroidetes|c__Bacteroidia|o__Bacteroidales|f__Bacteroidaceae|g__Bacteroides|s__Bacteroides_fluxus	0	0	0	0	0	0	0	0	0	0	0	0	0.359330715610194	0	0	0	0	0	0	0	0	0	0	0	0	0	0	0	0	0	0	0	0	0	0	0	0	0	0.352227088341383	0	0	0	0	0.00499	0	0	0	0	0
k__Bacteria|p__Bacteroidetes|c__Bacteroidia|o__Bacteroidales|f__Bacteroidaceae|g__Bacteroides|s__Bacteroides_fluxus|t__SGB1835	0	0	0	0	0	0	0	0	0	0	0	0	0.359330715610194	0	0	0	0	0	0	0	0	0	0	0	0	0	0	0	0	0	0	0	0	0	0	0	0	0	0.352227088341383	0	0	0	0	0.00499	0	0	0	0	0
k__Bacteria|p__Bacteroidetes|c__Bacteroidia|o__Bacteroidales|f__Bacteroidaceae|g__Bacteroides|s__Bacteroides_fragilis	0.12736	0	0	0	0	0	0	0	0.2496	0	0	0.61814	0	0.07963	0	0	0	0	0.04847	0.55929	0.196891721812748	0.137590077389416	0	0	0.378598465670504	1.75520982996283	0	0	0	0	0	0	0	0	0.28243	0	0	0.3386	0	0.0499	0	0.000668420475703691	0	0	0	0	0.140782691337316	0.969149236706706	0.114253665093387
k__Bacteria|p__Bacteroidetes|c__Bacteroidia|o__Bacteroidales|f__Bacteroidaceae|g__Bacteroides|s__Bacteroides_fragilis|t__SGB1853	0	0	0	0	0	0	0	0	0	0	0	0	0	0.07963	0	0	0	0	0	0	0	0.137590077389416	0	0	0	0	0	0	0	0	0	0	0	0	0	0	0	0	0	0.0499	0	0	0	0	0	0	0	0	0.114253665093387
k__Bacteria|p__Bacteroidetes|c__Bacteroidia|o__Bacteroidales|f__Bacteroidaceae|g__Bacteroides|s__Bacteroides_fragilis|t__SGB1855_group	0.12736	0	0	0	0	0	0	0	0.2496	0	0	0.61814	0	0	0	0	0	0	0.04847	0.55929	0.196891721812748	0	0	0	0.378598465670504	1.75520982996283	0	0	0	0	0	0	0	0	0.28243	0	0	0.3386	0	0	0	0.000668420475703691	0	0	0	0	0.140782691337316	0.969149236706706	0
k__Bacteria|p__Bacteroidetes|c__Bacteroidia|o__Bacteroidales|f__Bacteroidaceae|g__Bacteroides|s__Bacteroides_intestinalis	0	0	0	0.15838	0.00627729870315889	0	0	0	0	0	0	0	0	0	0	0	0	0	0	0	0	0.00775516678580714	0	0	0	0	0	0	0.20235	0.0202741238491678	0	0.00641539427321202	0	0	0	0	0	0	0	0	0	0	0	0	0	0	0	0	0.407562305500841
k__Bacteria|p__Bacteroidetes|c__Bacteroidia|o__Bacteroidales|f__Bacteroidaceae|g__Bacteroides|s__Bacteroides_intestinalis|t__SGB1846	0	0	0	0.15838	0.00627729870315889	0	0	0	0	0	0	0	0	0	0	0	0	0	0	0	0	0.00775516678580714	0	0	0	0	0	0	0.20235	0.0202741238491678	0	0.00641539427321202	0	0	0	0	0	0	0	0	0	0	0	0	0	0	0	0	0.407562305500841
k__Bacteria|p__Bacteroidetes|c__Bacteroidia|o__Bacteroidales|f__Bacteroidaceae|g__Bacteroides|s__Bacteroides_nordii	0.05168	0	0.00158	0.00089	0	0	0	0.0163181108929162	0	0	0	0	0.0110038864395899	0.00347	0	0	0	0	0	0	0	0.000394664976376954	0.02636	0	0	0.0644569425246816	0	0.00031	0	0	0.000281312820109423	0	0	0.0719359283907627	0	0	0	0	0	0.007	0	0	0.0115771007659146	0	0	0	0	0	0.0132241631727485
k__Bacteria|p__Bacteroidetes|c__Bacteroidia|o__Bacteroidales|f__Bacteroidaceae|g__Bacteroides|s__Bacteroides_nordii|t__SGB1858	0.05168	0	0.00158	0.00089	0	0	0	0.0163181108929162	0	0	0	0	0.0110038864395899	0.00347	0	0	0	0	0	0	0	0.000394664976376954	0.02636	0	0	0.0644569425246816	0	0.00031	0	0	0.000281312820109423	0	0	0.0719359283907627	0	0	0	0	0	0.007	0	0	0.0115771007659146	0	0	0	0	0	0.0132241631727485
k__Bacteria|p__Bacteroidetes|c__Bacteroidia|o__Bacteroidales|f__Bacteroidaceae|g__Bacteroides|s__Bacteroides_ovatus	0.00979	0	0.0414	0.0181	0.0802963500294741	0.0204580802515625	2.03409	0.498410286933413	0	0.16067	0.01226	0.70479	0.415645895305559	0.02402	0.0219468125864423	0.08073	0.0280811667847744	0.03996733680167	0.09888	4.0377	0.382771798913077	0.0234036330991534	0.12931	0	0.337393051021164	0.0518741509646511	0	0.08268	0.08026	0.127538486649588	0.8164808484918	0.267380279181564	1.34279001632604	0.00718563825797887	0	0.398489562645632	0.02206	0.57064	0.166483864753243	0.05903	0.0898683620391512	0.157640672480089	0.0924376248600888	2.85086	0.03505	0.0069	1.25434922817642	0.0575890251031042	0.0421465625989872
k__Bacteria|p__Bacteroidetes|c__Bacteroidia|o__Bacteroidales|f__Bacteroidaceae|g__Bacteroides|s__Bacteroides_ovatus|t__SGB1871	0.00979	0	0.0414	0.0181	0.0802963500294741	0.0204580802515625	2.03409	0.498410286933413	0	0.16067	0.01226	0.70479	0.415645895305559	0.02402	0.0219468125864423	0.08073	0.0280811667847744	0.03996733680167	0.09888	4.0377	0.382771798913077	0.0234036330991534	0.12931	0	0.337393051021164	0.0518741509646511	0	0.08268	0.08026	0.127538486649588	0.8164808484918	0.267380279181564	1.34279001632604	0.00718563825797887	0	0.398489562645632	0.02206	0.57064	0.166483864753243	0.05903	0.0898683620391512	0.157640672480089	0.0924376248600888	2.85086	0.03505	0.0069	1.25434922817642	0.0575890251031042	0.0421465625989872
k__Bacteria|p__Bacteroidetes|c__Bacteroidia|o__Bacteroidales|f__Bacteroidaceae|g__Bacteroides|s__Bacteroides_salyersiae	0	0	0	0.16935	0.074357622830713	0	0	0	0	0	0	0	0	0	0	0	0	0	0	0	0	0	0	0	0	0	0	0	0.2384	0.0149644449711666	0	0.00399721471593942	0	0	0	0	0	0	0	0	0	0	0	0	0	0	0	0	0
k__Bacteria|p__Bacteroidetes|c__Bacteroidia|o__Bacteroidales|f__Bacteroidaceae|g__Bacteroides|s__Bacteroides_salyersiae|t__SGB1857	0	0	0	0.16935	0.074357622830713	0	0	0	0	0	0	0	0	0	0	0	0	0	0	0	0	0	0	0	0	0	0	0	0.2384	0.0149644449711666	0	0.00399721471593942	0	0	0	0	0	0	0	0	0	0	0	0	0	0	0	0	0
k__Bacteria|p__Bacteroidetes|c__Bacteroidia|o__Bacteroidales|f__Bacteroidaceae|g__Bacteroides|s__Bacteroides_stercoris	0	0	0	0.56353	0.376857536138332	0.0435123635807345	8.78759	0	1.37692	1.1473	0.00192	15.38403	13.1516875894404	0	0	0	0	0.927967202698868	0	0	0	0.720983845469829	0.07991	0.42847539051328	0	0	0	0	0.68978	0.376208447435975	1.46201974095342	0.289829647608781	4.59111112541627	0	1.1736	1.64462102185074	0	11.59453	14.796912890056	0	0	0	0	0.00085	0	0.65382	0	0	0.491253891361537
k__Bacteria|p__Bacteroidetes|c__Bacteroidia|o__Bacteroidales|f__Bacteroidaceae|g__Bacteroides|s__Bacteroides_stercoris|t__SGB1830_group	0	0	0	0.56353	0.376857536138332	0.0435123635807345	8.78759	0	1.37692	1.1473	0.00192	15.38403	13.1516875894404	0	0	0	0	0.927967202698868	0	0	0	0.720983845469829	0.07991	0.42847539051328	0	0	0	0	0.68978	0.376208447435975	1.46201974095342	0.289829647608781	4.59111112541627	0	1.1736	1.64462102185074	0	11.59453	14.796912890056	0	0	0	0	0.00085	0	0.65382	0	0	0.491253891361537
k__Bacteria|p__Bacteroidetes|c__Bacteroidia|o__Bacteroidales|f__Bacteroidaceae|g__Bacteroides|s__Bacteroides_thetaiotaomicron	0.15448	0	0.24895	0.06776	0.0212110472214611	0.0314565405621626	0.76367	0.301812445908747	0	0.03371	0	0	0.1000616086658	0.07745	0.00959479116869335	0.09154	0.00594931816009276	0.395434971369825	0.02006	1.44104	0.945527368715224	0.00207199112597901	0.06856	0.0856565807629872	0.159219080405826	1.71628679594407	0	0.31035	0.04243	0.00359288270744745	0.349760671023416	0.167161173425494	1.14684452142874	1.0936554686279	0	0.247882960784668	0	0	0.0694036955331134	0.03463	0.0418760425755876	0.161505886535245	0.0481898063695552	0.33253	0.02041	0.15753	0.45252862545134	0.415673994413506	0.00425928659782582
k__Bacteria|p__Bacteroidetes|c__Bacteroidia|o__Bacteroidales|f__Bacteroidaceae|g__Bacteroides|s__Bacteroides_thetaiotaomicron|t__SGB1861	0.15448	0	0.24895	0.06776	0.0212110472214611	0.0314565405621626	0.76367	0.301812445908747	0	0.03371	0	0	0.1000616086658	0.07745	0.00959479116869335	0.09154	0.00594931816009276	0.395434971369825	0.02006	1.44104	0.945527368715224	0.00207199112597901	0.06856	0.0856565807629872	0.159219080405826	1.71628679594407	0	0.31035	0.04243	0.00359288270744745	0.349760671023416	0.167161173425494	1.14684452142874	1.0936554686279	0	0.247882960784668	0	0	0.0694036955331134	0.03463	0.0418760425755876	0.161505886535245	0.0481898063695552	0.33253	0.02041	0.15753	0.45252862545134	0.415673994413506	0.00425928659782582
k__Bacteria|p__Bacteroidetes|c__Bacteroidia|o__Bacteroidales|f__Bacteroidaceae|g__Bacteroides|s__Bacteroides_timonensis	0	0	0	0	0	0	0	0	0	0	0	0	0	0	0	0	0	0	0	0	0	0	0	0	0	0	0	0	0	0	0	0	0	0	0	0	0	0	0	0	0	0	0	0	0	0	0	0	0
k__Bacteria|p__Bacteroidetes|c__Bacteroidia|o__Bacteroidales|f__Bacteroidaceae|g__Bacteroides|s__Bacteroides_timonensis|t__SGB1842	0	0	0	0	0	0	0	0	0	0	0	0	0	0	0	0	0	0	0	0	0	0	0	0	0	0	0	0	0	0	0	0	0	0	0	0	0	0	0	0	0	0	0	0	0	0	0	0	0
k__Bacteria|p__Bacteroidetes|c__Bacteroidia|o__Bacteroidales|f__Bacteroidaceae|g__Bacteroides|s__Bacteroides_uniformis	4.63008	7.53195	8.23897	3.7098	0.463504389520565	0.174965205953949	7.40591	2.75477483518327	1.25657	2.44847	0.13719	36.57377	5.62721210092969	4.02067	0.0997414163920099	3.12052	0.00866405557295063	5.31394556439618	1.84029	3.92639	7.84349300285378	1.98502669843435	3.15393	0.631154259534375	1.26262738102669	4.97275107969256	3.00769314983853	2.84872	9.59777	2.1482252783209	0.153115606797979	0.934725652524406	10.1997394230283	11.3321558907051	0.59963	3.04177167745555	0.9137	23.67039	5.90768123250427	2.80591	0.406976864573658	5.88065678545509	0.807112063714839	0.45981	0.04416	7.04547	2.46947571589094	10.3838593707124	6.39085094171907
k__Bacteria|p__Bacteroidetes|c__Bacteroidia|o__Bacteroidales|f__Bacteroidaceae|g__Bacteroides|s__Bacteroides_uniformis|t__SGB1836_group	4.63008	7.53195	8.23897	3.7098	0.463504389520565	0.174965205953949	7.40591	2.75477483518327	1.25657	2.44847	0.13719	36.57377	5.62721210092969	4.02067	0.0997414163920099	3.12052	0.00866405557295063	5.31394556439618	1.84029	3.92639	7.84349300285378	1.98502669843435	3.15393	0.631154259534375	1.26262738102669	4.97275107969256	3.00769314983853	2.84872	9.59777	2.1482252783209	0.153115606797979	0.934725652524406	10.1997394230283	11.3321558907051	0.59963	3.04177167745555	0.9137	23.67039	5.90768123250427	2.80591	0.406976864573658	5.88065678545509	0.807112063714839	0.45981	0.04416	7.04547	2.46947571589094	10.3838593707124	6.39085094171907
k__Bacteria|p__Bacteroidetes|c__Bacteroidia|o__Bacteroidales|f__Bacteroidaceae|g__Bacteroides|s__Bacteroides_xylanisolvens	0.07105	0	0.38862	0.04719	0.063221365510386	0.014548177973077	0.15776	0	0.05013	0	0.00193	1.17848	0.0193764087305822	0.01131	0	0.16265	0	0.162629881864842	0	0.01602	0.0821382789098351	0	0.55622	0.11509742127467	0	0.00426062878773185	0	0.32693	0.16463	0.0554153485567388	0.0696989526665847	0.047984622707372	0.00379167383273418	1.61735857280997	0.09992	0	0.00614	0.04189	0.03070163476753	0.03118	0	0.121807522630409	0	0	0	0.06798	0.00337335528654565	0.0902350329640995	0.0177551126970871
k__Bacteria|p__Bacteroidetes|c__Bacteroidia|o__Bacteroidales|f__Bacteroidaceae|g__Bacteroides|s__Bacteroides_xylanisolvens|t__SGB1867	0.07105	0	0.38862	0.04719	0.063221365510386	0.014548177973077	0.15776	0	0.05013	0	0.00193	1.17848	0.0193764087305822	0.01131	0	0.16265	0	0.162629881864842	0	0.01602	0.0821382789098351	0	0.55622	0.11509742127467	0	0.00426062878773185	0	0.32693	0.16463	0.0554153485567388	0.0696989526665847	0.047984622707372	0.00379167383273418	1.61735857280997	0.09992	0	0.00614	0.04189	0.03070163476753	0.03118	0	0.121807522630409	0	0	0	0.06798	0.00337335528654565	0.0902350329640995	0.0177551126970871
k__Bacteria|p__Bacteroidetes|c__Bacteroidia|o__Bacteroidales|f__Bacteroidaceae|g__GGB1153	0	0	0	0	0	0	0	0	0	0	0	0	0	0	0	0	0	0.193135184046954	0	0	0	0	0	0	0	0	0	0	0	0	0	0	0	0	0	0	0	0	0	0	0	0	0	0	0	0.12417	0	0	0
k__Bacteria|p__Bacteroidetes|c__Bacteroidia|o__Bacteroidales|f__Bacteroidaceae|g__GGB1153|s__GGB1153_SGB1481	0	0	0	0	0	0	0	0	0	0	0	0	0	0	0	0	0	0.193135184046954	0	0	0	0	0	0	0	0	0	0	0	0	0	0	0	0	0	0	0	0	0	0	0	0	0	0	0	0.12417	0	0	0
k__Bacteria|p__Bacteroidetes|c__Bacteroidia|o__Bacteroidales|f__Bacteroidaceae|g__GGB1153|s__GGB1153_SGB1481|t__SGB1481	0	0	0	0	0	0	0	0	0	0	0	0	0	0	0	0	0	0.193135184046954	0	0	0	0	0	0	0	0	0	0	0	0	0	0	0	0	0	0	0	0	0	0	0	0	0	0	0	0.12417	0	0	0
k__Bacteria|p__Bacteroidetes|c__Bacteroidia|o__Bacteroidales|f__Bacteroidaceae|g__GGB1350	0	0	0	0	0	0	0	0	0	0	0	0	0	0	0	0	0	0.0857345848043265	0	0	0	0	0	0	0	0	0	0	0	0	0	0	0	0	0	0	0	0	0	0	0	0	0	0	0	0.04771	0	0	0
k__Bacteria|p__Bacteroidetes|c__Bacteroidia|o__Bacteroidales|f__Bacteroidaceae|g__GGB1350|s__GGB1350_SGB1808	0	0	0	0	0	0	0	0	0	0	0	0	0	0	0	0	0	0.0857345848043265	0	0	0	0	0	0	0	0	0	0	0	0	0	0	0	0	0	0	0	0	0	0	0	0	0	0	0	0.04771	0	0	0
k__Bacteria|p__Bacteroidetes|c__Bacteroidia|o__Bacteroidales|f__Bacteroidaceae|g__GGB1350|s__GGB1350_SGB1808|t__SGB1808	0	0	0	0	0	0	0	0	0	0	0	0	0	0	0	0	0	0.0857345848043265	0	0	0	0	0	0	0	0	0	0	0	0	0	0	0	0	0	0	0	0	0	0	0	0	0	0	0	0.04771	0	0	0
k__Bacteria|p__Bacteroidetes|c__Bacteroidia|o__Bacteroidales|f__Bacteroidales_unclassified	2.64306	11.45403	8.36297	7.38505	8.61014787427161	4.54301551923185	16.22674	1.93169948653001	13.34812	1.46255	0.24919	7.68602	12.2601734420648	1.62246	0.577408425914635	8.36353	2.78653355337238	4.06398104801818	0.50161	11.41438	3.19020428527924	2.17566961527323	3.54223	1.07368117902675	25.0963445447873	1.48803455885551	10.1529745996115	7.67409	11.35946	18.9019612356555	9.61228139188419	1.73259858361167	22.4252392253262	1.80185182372885	14.64988	7.55034572578788	0.21811	1.38605	10.0818784956574	1.05636	2.20784624758781	7.75845333402545	17.110168525349	1.51386	9.66954	2.79815	15.1615054140151	2.1259064457066	2.5492849023962
k__Bacteria|p__Bacteroidetes|c__Bacteroidia|o__Bacteroidales|f__Bacteroidales_unclassified|g__Bacteroidales_unclassified	0	0	0	5.77152	6.54649050089873	0	0	0.140936565103501	12.86208	0.11314	0	0	3.18764848381493	0.9322	0.113749626449292	0	0	0	0	0	0	0	0	0	22.3700361211438	0	0	0	8.1749	13.6580781284176	0	0	0	0	12.99049	2.37749447008842	0	0	0.46193292983969	0.49174	0.514854818428138	0	2.35316767347901	0	0	0	0	0	0
k__Bacteria|p__Bacteroidetes|c__Bacteroidia|o__Bacteroidales|f__Bacteroidales_unclassified|g__Bacteroidales_unclassified|s__Bacteroidales_bacterium	0	0	0	0	0.0193443286566733	0	0	0.140936565103501	0	0.11314	0	0	0	0.9322	0.113749626449292	0	0	0	0	0	0	0	0	0	0.832167616695492	0	0	0	0	0.0159555850283935	0	0	0	0	0	2.37749447008842	0	0	0	0.49174	0.514854818428138	0	0	0	0	0	0	0	0
k__Bacteria|p__Bacteroidetes|c__Bacteroidia|o__Bacteroidales|f__Bacteroidales_unclassified|g__Bacteroidales_unclassified|s__Bacteroidales_bacterium_KA00251	0	0	0	0	0	0	0	0	0	0	0	0	0	0	0	0	0	0	0	0	0	0	0	0	0	0	0	0	0	0	0	0	0	0	0	0	0	0	0	0	0	0	0	0	0	0	0	0	0
k__Bacteria|p__Bacteroidetes|c__Bacteroidia|o__Bacteroidales|f__Bacteroidales_unclassified|g__Bacteroidales_unclassified|s__Bacteroidales_bacterium_KA00251|t__SGB3324	0	0	0	0	0	0	0	0	0	0	0	0	0	0	0	0	0	0	0	0	0	0	0	0	0	0	0	0	0	0	0	0	0	0	0	0	0	0	0	0	0	0	0	0	0	0	0	0	0
k__Bacteria|p__Bacteroidetes|c__Bacteroidia|o__Bacteroidales|f__Bacteroidales_unclassified|g__Bacteroidales_unclassified|s__Bacteroidales_bacterium|t__SGB2021	0	0	0	0	0	0	0	0	0	0	0	0	0	0	0	0	0	0	0	0	0	0	0	0	0.832167616695492	0	0	0	0	0	0	0	0	0	0	0	0	0	0	0	0	0	0	0	0	0	0	0	0
k__Bacteria|p__Bacteroidetes|c__Bacteroidia|o__Bacteroidales|f__Bacteroidales_unclassified|g__Bacteroidales_unclassified|s__Bacteroidales_bacterium|t__SGB2067	0	0	0	0	0	0	0	0	0	0	0	0	0	0	0.113749626449292	0	0	0	0	0	0	0	0	0	0	0	0	0	0	0	0	0	0	0	0	0	0	0	0	0	0.514854818428138	0	0	0	0	0	0	0	0
k__Bacteria|p__Bacteroidetes|c__Bacteroidia|o__Bacteroidales|f__Bacteroidales_unclassified|g__Bacteroidales_unclassified|s__Bacteroidales_bacterium|t__SGB2104	0	0	0	0	0	0	0	0	0	0	0	0	0	0.9322	0	0	0	0	0	0	0	0	0	0	0	0	0	0	0	0	0	0	0	0	0	0	0	0	0	0.49174	0	0	0	0	0	0	0	0	0
k__Bacteria|p__Bacteroidetes|c__Bacteroidia|o__Bacteroidales|f__Bacteroidales_unclassified|g__Bacteroidales_unclassified|s__Bacteroidales_bacterium|t__SGB2111	0	0	0	0	0	0	0	0	0	0.11314	0	0	0	0	0	0	0	0	0	0	0	0	0	0	0	0	0	0	0	0	0	0	0	0	0	2.37749447008842	0	0	0	0	0	0	0	0	0	0	0	0	0
k__Bacteria|p__Bacteroidetes|c__Bacteroidia|o__Bacteroidales|f__Bacteroidales_unclassified|g__Bacteroidales_unclassified|s__Bacteroidales_bacterium|t__SGB2169	0	0	0	0	0.0193443286566733	0	0	0	0	0	0	0	0	0	0	0	0	0	0	0	0	0	0	0	0	0	0	0	0	0.0159555850283935	0	0	0	0	0	0	0	0	0	0	0	0	0	0	0	0	0	0	0
k__Bacteria|p__Bacteroidetes|c__Bacteroidia|o__Bacteroidales|f__Bacteroidales_unclassified|g__Bacteroidales_unclassified|s__Bacteroidales_bacterium|t__SGB58508	0	0	0	0	0	0	0	0.140936565103501	0	0	0	0	0	0	0	0	0	0	0	0	0	0	0	0	0	0	0	0	0	0	0	0	0	0	0	0	0	0	0	0	0	0	0	0	0	0	0	0	0
k__Bacteria|p__Bacteroidetes|c__Bacteroidia|o__Bacteroidales|f__Bacteroidales_unclassified|g__Bacteroidales_unclassified|s__Bacteroidales_unclassified_SGB2076	0	0	0	0	0	0	0	0	0	0	0	0	0	0	0	0	0	0	0	0	0	0	0	0	0	0	0	0	0	0	0	0	0	0	0	0	0	0	0	0	0	0	1.11660788479227	0	0	0	0	0	0
k__Bacteria|p__Bacteroidetes|c__Bacteroidia|o__Bacteroidales|f__Bacteroidales_unclassified|g__Bacteroidales_unclassified|s__Bacteroidales_unclassified_SGB2076|t__SGB2076	0	0	0	0	0	0	0	0	0	0	0	0	0	0	0	0	0	0	0	0	0	0	0	0	0	0	0	0	0	0	0	0	0	0	0	0	0	0	0	0	0	0	1.11660788479227	0	0	0	0	0	0
k__Bacteria|p__Bacteroidetes|c__Bacteroidia|o__Bacteroidales|f__Bacteroidales_unclassified|g__Bacteroidales_unclassified|s__Bacteroidales_unclassified_SGB2135	0	0	0	5.77152	6.52714617224205	0	0	0	12.86208	0	0	0	3.18764848381493	0	0	0	0	0	0	0	0	0	0	0	21.5378685044483	0	0	0	8.1749	13.6421225433892	0	0	0	0	12.99049	0	0	0	0.46193292983969	0	0	0	1.23655978868674	0	0	0	0	0	0
k__Bacteria|p__Bacteroidetes|c__Bacteroidia|o__Bacteroidales|f__Bacteroidales_unclassified|g__Bacteroidales_unclassified|s__Bacteroidales_unclassified_SGB2135|t__SGB2135	0	0	0	5.77152	6.52714617224205	0	0	0	12.86208	0	0	0	3.18764848381493	0	0	0	0	0	0	0	0	0	0	0	21.5378685044483	0	0	0	8.1749	13.6421225433892	0	0	0	0	12.99049	0	0	0	0.46193292983969	0	0	0	1.23655978868674	0	0	0	0	0	0
k__Bacteria|p__Bacteroidetes|c__Bacteroidia|o__Bacteroidales|f__Bacteroidales_unclassified|g__GGB1460	0	0	0	0	0	0	0	0	0	0	0	0	0	0	0	0	0	0	0	0	0	0	0	0	0	0	0	0	0	0	0	0	0	0	0	0	0	0	0	0	0	0	0	0	0	0	0	0	0
k__Bacteria|p__Bacteroidetes|c__Bacteroidia|o__Bacteroidales|f__Bacteroidales_unclassified|g__GGB1460|s__GGB1460_SGB2023	0	0	0	0	0	0	0	0	0	0	0	0	0	0	0	0	0	0	0	0	0	0	0	0	0	0	0	0	0	0	0	0	0	0	0	0	0	0	0	0	0	0	0	0	0	0	0	0	0
k__Bacteria|p__Bacteroidetes|c__Bacteroidia|o__Bacteroidales|f__Bacteroidales_unclassified|g__GGB1460|s__GGB1460_SGB2023|t__SGB2023	0	0	0	0	0	0	0	0	0	0	0	0	0	0	0	0	0	0	0	0	0	0	0	0	0	0	0	0	0	0	0	0	0	0	0	0	0	0	0	0	0	0	0	0	0	0	0	0	0
k__Bacteria|p__Bacteroidetes|c__Bacteroidia|o__Bacteroidales|f__Bacteroidales_unclassified|g__GGB1495	0	0	0	0	0	4.11666232945759	0	0	0	0	0	0	0	0	0	0	2.4800762810287	0	0	0	0	0	2.76206	0	0	0	0	0	0	0	0	1.15907496786779	0	0	0	0	0	0	0	0	0	0	11.2744138329919	0	8.74607	0	0	0	0
k__Bacteria|p__Bacteroidetes|c__Bacteroidia|o__Bacteroidales|f__Bacteroidales_unclassified|g__GGB1495|s__GGB1495_SGB2071	0	0	0	0	0	4.11666232945759	0	0	0	0	0	0	0	0	0	0	2.4800762810287	0	0	0	0	0	2.76206	0	0	0	0	0	0	0	0	1.15907496786779	0	0	0	0	0	0	0	0	0	0	11.2744138329919	0	8.74607	0	0	0	0
k__Bacteria|p__Bacteroidetes|c__Bacteroidia|o__Bacteroidales|f__Bacteroidales_unclassified|g__GGB1495|s__GGB1495_SGB2071|t__SGB2071	0	0	0	0	0	4.11666232945759	0	0	0	0	0	0	0	0	0	0	2.4800762810287	0	0	0	0	0	2.76206	0	0	0	0	0	0	0	0	1.15907496786779	0	0	0	0	0	0	0	0	0	0	11.2744138329919	0	8.74607	0	0	0	0
k__Bacteria|p__Bacteroidetes|c__Bacteroidia|o__Bacteroidales|f__Bacteroidales_unclassified|g__GGB1547	0	0	0	0	0	0	0	0	0	0	0	0	0	0	0	0	0	0	0	0	0	0	0	0	0	0	0	0	0	0	0	0	0	0	0	0	0	0	0	0	0	0	2.72866192798552	0	0	0	0	0	0
k__Bacteria|p__Bacteroidetes|c__Bacteroidia|o__Bacteroidales|f__Bacteroidales_unclassified|g__GGB1547|s__GGB1547_SGB2131	0	0	0	0	0	0	0	0	0	0	0	0	0	0	0	0	0	0	0	0	0	0	0	0	0	0	0	0	0	0	0	0	0	0	0	0	0	0	0	0	0	0	2.72866192798552	0	0	0	0	0	0
k__Bacteria|p__Bacteroidetes|c__Bacteroidia|o__Bacteroidales|f__Bacteroidales_unclassified|g__GGB1547|s__GGB1547_SGB2131|t__SGB2131	0	0	0	0	0	0	0	0	0	0	0	0	0	0	0	0	0	0	0	0	0	0	0	0	0	0	0	0	0	0	0	0	0	0	0	0	0	0	0	0	0	0	2.72866192798552	0	0	0	0	0	0
k__Bacteria|p__Bacteroidetes|c__Bacteroidia|o__Bacteroidales|f__Bacteroidales_unclassified|g__GGB1548	0	0	0	0	0.316665013005126	0	0	0	0	0	0	0	0	0	0	0	0	0	0	0	0.0536524816839141	0	0	0	0	0	0	0	0	0.437933464392739	0	0	0	0	0	0	0	0	0	0	0	0	0	0	0	0	0	0.306354975681894	0
k__Bacteria|p__Bacteroidetes|c__Bacteroidia|o__Bacteroidales|f__Bacteroidales_unclassified|g__GGB1548|s__GGB1548_SGB2132	0	0	0	0	0.316665013005126	0	0	0	0	0	0	0	0	0	0	0	0	0	0	0	0.0536524816839141	0	0	0	0	0	0	0	0	0.437933464392739	0	0	0	0	0	0	0	0	0	0	0	0	0	0	0	0	0	0.306354975681894	0
k__Bacteria|p__Bacteroidetes|c__Bacteroidia|o__Bacteroidales|f__Bacteroidales_unclassified|g__GGB1548|s__GGB1548_SGB2132|t__SGB2132	0	0	0	0	0.316665013005126	0	0	0	0	0	0	0	0	0	0	0	0	0	0	0	0.0536524816839141	0	0	0	0	0	0	0	0	0.437933464392739	0	0	0	0	0	0	0	0	0	0	0	0	0	0	0	0	0	0.306354975681894	0
k__Bacteria|p__Bacteroidetes|c__Bacteroidia|o__Bacteroidales|f__Bacteroidales_unclassified|g__GGB1582	0	0	0	0	0	0	0	0	0	0	0	0	0	0	0	0	0	0	0	0	0	0	0	0	0	0	0	0	0	0	0	0	0	0	0	0	0	0	0	0	0	0	0	0	0	0	0	0	0
k__Bacteria|p__Bacteroidetes|c__Bacteroidia|o__Bacteroidales|f__Bacteroidales_unclassified|g__GGB1582|s__GGB1582_SGB2173	0	0	0	0	0	0	0	0	0	0	0	0	0	0	0	0	0	0	0	0	0	0	0	0	0	0	0	0	0	0	0	0	0	0	0	0	0	0	0	0	0	0	0	0	0	0	0	0	0
k__Bacteria|p__Bacteroidetes|c__Bacteroidia|o__Bacteroidales|f__Bacteroidales_unclassified|g__GGB1582|s__GGB1582_SGB2173|t__SGB2173	0	0	0	0	0	0	0	0	0	0	0	0	0	0	0	0	0	0	0	0	0	0	0	0	0	0	0	0	0	0	0	0	0	0	0	0	0	0	0	0	0	0	0	0	0	0	0	0	0
k__Bacteria|p__Bacteroidetes|c__Bacteroidia|o__Bacteroidales|f__Bacteroidales_unclassified|g__Phocaeicola	2.64306	11.45403	8.36297	1.61354	1.74700151094896	0.426353189774257	16.22674	1.79077199712778	0.48604	1.34942	0.24919	7.68602	9.07251499096146	0.69027	0.463649547014843	8.36353	0.306457272343678	4.06398104801818	0.50161	11.41438	3.13655180359533	2.17566961527323	0.78017	1.07368117902675	2.72630842364343	1.48803455885551	10.1529745996115	7.67409	3.18456	4.80594079338039	9.61228139188419	0.573523615743885	22.4252392253262	1.80185182372885	1.65938	5.17285125569946	0.21811	1.38605	9.6199455658177	0.56462	1.69299142915967	7.75845333402545	0.753925090892585	1.51386	0.92347	2.79815	15.1615054140151	1.81955147002471	2.5492849023962
k__Bacteria|p__Bacteroidetes|c__Bacteroidia|o__Bacteroidales|f__Bacteroidales_unclassified|g__Phocaeicola|s__Phocaeicola_coprocola	0	0	0	0	0	0	0	0	0	0	0	0	0	0	0.0376204637337581	0	0.0172799775038293	0	0	0	0	0.085178568526556	0	0	1.34242167648191	0	0	0	0	0	2.69825633189323	0	0	0	0	0	0	0	0	0	0.0052681797664785	0	0	1.13921	0.00162	0	0	0	0.486926689032083
k__Bacteria|p__Bacteroidetes|c__Bacteroidia|o__Bacteroidales|f__Bacteroidales_unclassified|g__Phocaeicola|s__Phocaeicola_coprocola|t__SGB1891_group	0	0	0	0	0	0	0	0	0	0	0	0	0	0	0.0376204637337581	0	0.0172799775038293	0	0	0	0	0.085178568526556	0	0	1.34242167648191	0	0	0	0	0	2.69825633189323	0	0	0	0	0	0	0	0	0	0.0052681797664785	0	0	1.13921	0.00162	0	0	0	0.486926689032083
k__Bacteria|p__Bacteroidetes|c__Bacteroidia|o__Bacteroidales|f__Bacteroidales_unclassified|g__Phocaeicola|s__Phocaeicola_coprophilus	0	0	0	0	0	0	0	0	0	0.80695	0	0	0	0	0	0	0	0	0	0	0	0	0	0	0	0	0	0	0	0	0	0	0	0	0	4.36128739322492	0	0	0	0	0	0	0	0	0	0	0	0	0
k__Bacteria|p__Bacteroidetes|c__Bacteroidia|o__Bacteroidales|f__Bacteroidales_unclassified|g__Phocaeicola|s__Phocaeicola_coprophilus|t__SGB1888	0	0	0	0	0	0	0	0	0	0.80695	0	0	0	0	0	0	0	0	0	0	0	0	0	0	0	0	0	0	0	0	0	0	0	0	0	4.36128739322492	0	0	0	0	0	0	0	0	0	0	0	0	0
k__Bacteria|p__Bacteroidetes|c__Bacteroidia|o__Bacteroidales|f__Bacteroidales_unclassified|g__Phocaeicola|s__Phocaeicola_dorei	0.29543	0	4.82413	0	0.483406903630434	0	2.11003	0	0.48604	0	0.00451	7.68602	0.114095550791653	0.66774	0	0.03406	0	1.28971807440142	0.50161	11.41438	3.13655180359533	1.49670772316314	0.57769	0.155144278865096	0	0.181275818281769	0	4.38281	0	0.996794865231954	0	0	9.67704545835959	0	1.65938	0	0.00398	1.38605	0.0255596943083644	0.55836	0.00317288099572001	0.206047877075616	0	0.06465	0.01329	0.37918	15.1615054140151	1.81955147002471	0.710553788789002
k__Bacteria|p__Bacteroidetes|c__Bacteroidia|o__Bacteroidales|f__Bacteroidales_unclassified|g__Phocaeicola|s__Phocaeicola_dorei|t__SGB1815	0.29543	0	4.82413	0	0.483406903630434	0	2.11003	0	0.48604	0	0.00451	7.68602	0.114095550791653	0.66774	0	0.03406	0	1.28971807440142	0.50161	11.41438	3.13655180359533	1.49670772316314	0.57769	0.155144278865096	0	0.181275818281769	0	4.38281	0	0.996794865231954	0	0	9.67704545835959	0	1.65938	0	0.00398	1.38605	0.0255596943083644	0.55836	0.00317288099572001	0.206047877075616	0	0.06465	0.01329	0.37918	15.1615054140151	1.81955147002471	0.710553788789002
k__Bacteria|p__Bacteroidetes|c__Bacteroidia|o__Bacteroidales|f__Bacteroidales_unclassified|g__Phocaeicola|s__Phocaeicola_massiliensis	0.3252	4.0258	3.53884	0.09603	0	0	0	1.10355989656515	0	0.18027	0.13227	0	3.61942145181909	0	0.0864826548252427	0	0.0058241706907057	0	0	0	0	0	0.11524	0.368708270677532	0	0.276333632052917	6.27508967964816	3.29127	0.27589	0	1.60415674479819	0	0	0.0940496638415168	0	0.312756255584743	0.10812	0	2.90445465326832	0	0.293800798113117	0	0.294384867541181	0	0.0449	0	0	0	0
k__Bacteria|p__Bacteroidetes|c__Bacteroidia|o__Bacteroidales|f__Bacteroidales_unclassified|g__Phocaeicola|s__Phocaeicola_massiliensis|t__SGB1812	0.3252	4.0258	3.53884	0.09603	0	0	0	1.10355989656515	0	0.18027	0.13227	0	3.61942145181909	0	0.0864826548252427	0	0.0058241706907057	0	0	0	0	0	0.11524	0.368708270677532	0	0.276333632052917	6.27508967964816	3.29127	0.27589	0	1.60415674479819	0	0	0.0940496638415168	0	0.312756255584743	0.10812	0	2.90445465326832	0	0.293800798113117	0	0.294384867541181	0	0.0449	0	0	0	0
k__Bacteria|p__Bacteroidetes|c__Bacteroidia|o__Bacteroidales|f__Bacteroidales_unclassified|g__Phocaeicola|s__Phocaeicola_plebeius	0	0	0	0	1.11056943791193	0	0	0	0	0	0	0	0	0	0	0	0	0.699354036193315	0	0	0	0.0209764434944351	0	0	0	0	0	0	0	3.6945011117076	3.94764799865764	0	0	0	0	0	0	0	0	0	0	0	0	0.06191	0	1.35366	0	0	0.193996436272272
k__Bacteria|p__Bacteroidetes|c__Bacteroidia|o__Bacteroidales|f__Bacteroidales_unclassified|g__Phocaeicola|s__Phocaeicola_plebeius|t__SGB1903_group	0	0	0	0	1.11056943791193	0	0	0	0	0	0	0	0	0	0	0	0	0.699354036193315	0	0	0	0.0209764434944351	0	0	0	0	0	0	0	3.6945011117076	3.94764799865764	0	0	0	0	0	0	0	0	0	0	0	0	0.06191	0	1.35366	0	0	0.193996436272272
k__Bacteria|p__Bacteroidetes|c__Bacteroidia|o__Bacteroidales|f__Bacteroidales_unclassified|g__Phocaeicola|s__Phocaeicola_vulgatus	2.02243	7.42824	0	1.51751	0.153025169406598	0.426353189774257	14.11671	0.687203024861356	0	0.36219	0.11242	0	5.33899798835072	0.02253	0.339546428455842	8.32947	0.283353124149143	2.07490893742344	0	0	0	0.572797013464692	0.08724	0.549819005149206	1.38388674716152	1.03042510852082	3.87788491996334	0	2.90867	0.114653665905638	1.36222031653513	0.573523615743885	12.7481937669666	1.70780215988733	0	0.498807606889795	0.10601	0	6.6899395520181	0.00626	1.39074957028435	7.55240545694984	0.459540223351404	0.24809	0.86367	1.06531	0	0	1.15779828605546
k__Bacteria|p__Bacteroidetes|c__Bacteroidia|o__Bacteroidales|f__Bacteroidales_unclassified|g__Phocaeicola|s__Phocaeicola_vulgatus|t__SGB1814	2.02243	7.42824	0	1.51751	0.153025169406598	0.426353189774257	14.11671	0.687203024861356	0	0.36219	0.11242	0	5.33899798835072	0.02253	0.339546428455842	8.32947	0.283353124149143	2.07490893742344	0	0	0	0.572797013464692	0.08724	0.549819005149206	1.38388674716152	1.03042510852082	3.87788491996334	0	2.90867	0.114653665905638	1.36222031653513	0.573523615743885	12.7481937669666	1.70780215988733	0	0.498807606889795	0.10601	0	6.6899395520181	0.00626	1.39074957028435	7.55240545694984	0.459540223351404	0.24809	0.86367	1.06531	0	0	1.15779828605546
k__Bacteria|p__Bacteroidetes|c__Bacteroidia|o__Bacteroidales|f__Barnesiellaceae	1.15819	0.24328	0.30337	0.48362	0.0847160807490452	0	0.24612	2.51320689433969	0.28795	0.30738	0.02513	0.04578	0.383341913466147	0.61505	0.039054593561287	0.78341	0.000837525372051894	0.490222622696204	0.54002	0.00224	0.35276311465246	1.19720633921508	0.52362	0.847567054482299	0.087514068970473	1.83493734389027	0.094674670130789	0.41694	0.53869	0.0544153590347152	0.363448760612425	0.048516983132294	0.397558955833226	0.146264859928325	0.28077	0.365865808419888	0.00405	0.03932	0.227203764567636	0.82337	0.0472639537003952	1.16712027409827	0.375504209021351	0.56	0.04092	0.60641	0.00684651398393585	0.627392228206222	1.89398541241042
k__Bacteria|p__Bacteroidetes|c__Bacteroidia|o__Bacteroidales|f__Barnesiellaceae|g__Barnesiella	1.1494	0	0.30337	0.45893	0.0502000884628713	0	0	2.46702972625117	0.28472	0.25427	0.02513	0	0.342515900009118	0.60143	0.039054593561287	0.78203	0.000837525372051894	0.455069955769712	0.46451	0	0.35276311465246	1.19637754276469	0.51462	0.847567054482299	0.087514068970473	1.74484694545809	0	0.41042	0.49646	0.0477074647188404	0.341062182506875	0.048516983132294	0	0.128002467492225	0.25891	0.318705293120026	0.00381	0	0.216403189470264	0.79794	0.0472639537003952	1.14450053771033	0.372547718112085	0.49219	0.04092	0.59469	0	0.611916850656568	1.89228751911972
k__Bacteria|p__Bacteroidetes|c__Bacteroidia|o__Bacteroidales|f__Barnesiellaceae|g__Barnesiella|s__Barnesiella_intestinihominis	1.1494	0	0.30337	0.45893	0.0502000884628713	0	0	2.46702972625117	0.28472	0.25427	0.02513	0	0.342515900009118	0.60143	0.039054593561287	0.78203	0.000837525372051894	0.455069955769712	0.46451	0	0.35276311465246	1.19637754276469	0.51462	0.847567054482299	0.087514068970473	1.74484694545809	0	0.41042	0.49646	0.0477074647188404	0.341062182506875	0.048516983132294	0	0.128002467492225	0.25891	0.318705293120026	0.00381	0	0.216403189470264	0.79794	0.0472639537003952	1.14450053771033	0.372547718112085	0.49219	0.04092	0.59469	0	0.611916850656568	1.89228751911972
k__Bacteria|p__Bacteroidetes|c__Bacteroidia|o__Bacteroidales|f__Barnesiellaceae|g__Barnesiella|s__Barnesiella_intestinihominis|t__SGB1965	1.1494	0	0.30337	0.45893	0.0502000884628713	0	0	2.46702972625117	0.28472	0.25427	0.02513	0	0.342515900009118	0.60143	0.039054593561287	0.78203	0.000837525372051894	0.455069955769712	0.46451	0	0.35276311465246	1.19637754276469	0.51462	0.847567054482299	0.087514068970473	1.74484694545809	0	0.41042	0.49646	0.0477074647188404	0.341062182506875	0.048516983132294	0	0.128002467492225	0.25891	0.318705293120026	0.00381	0	0.216403189470264	0.79794	0.0472639537003952	1.14450053771033	0.372547718112085	0.49219	0.04092	0.59469	0	0.611916850656568	1.89228751911972
k__Bacteria|p__Bacteroidetes|c__Bacteroidia|o__Bacteroidales|f__Barnesiellaceae|g__Barnesiella|s__Barnesiella_sp_WM24	0	0	0	0	0	0	0	0	0	0	0	0	0	0	0	0	0	0	0	0	0	0	0	0	0	0	0	0	0	0	0	0	0	0	0	0	0	0	0	0	0	0	0	0	0	0	0	0	0
k__Bacteria|p__Bacteroidetes|c__Bacteroidia|o__Bacteroidales|f__Barnesiellaceae|g__Barnesiella|s__Barnesiella_sp_WM24|t__SGB2084	0	0	0	0	0	0	0	0	0	0	0	0	0	0	0	0	0	0	0	0	0	0	0	0	0	0	0	0	0	0	0	0	0	0	0	0	0	0	0	0	0	0	0	0	0	0	0	0	0
k__Bacteria|p__Bacteroidetes|c__Bacteroidia|o__Bacteroidales|f__Barnesiellaceae|g__Coprobacter	0.00879	0.24328	0	0.02469	0.034515992286174	0	0.24612	0.0461771680885191	0.00323	0.05311	0	0.04578	0.0408260134570291	0.01362	0	0.00138	0	0.0351619616559808	0.07552	0.00224	0	0.000838663074801027	0.009	0	0	0.0900903984321804	0.094674670130789	0.00652	0.04223	0.0067078943158748	0.0223865781055499	0	0.397558955833226	0.0182690212536806	0.02186	0.0471605152998623	0.00024	0.03932	0.0108005750973721	0.02543	0	0.0226197363879437	0.00296644542411226	0.0678	0	0.01171	0.00684651398393585	0.0154753775496549	0.0016881910433296
k__Bacteria|p__Bacteroidetes|c__Bacteroidia|o__Bacteroidales|f__Barnesiellaceae|g__Coprobacter|s__Coprobacter_fastidiosus	0.00879	0.20937	0	0.02469	0.034515992286174	0	0.24612	0.0461771680885191	0.00323	0.05311	0	0.04578	0.0408260134570291	0.01362	0	0.00138	0	0.0351619616559808	0.07552	0.00224	0	0.000838663074801027	0	0	0	0.0900903984321804	0.0929554198468387	0.00652	0.04223	0.0067078943158748	0.0148873705589487	0	0.397558955833226	0.0182690212536806	0.02186	0.0471605152998623	0.00024	0.03932	0.0108005750973721	0.0243	0	0.0226197363879437	0.00296644542411226	0.0678	0	0.01171	0.00684651398393585	0.0154753775496549	0.0016881910433296
k__Bacteria|p__Bacteroidetes|c__Bacteroidia|o__Bacteroidales|f__Barnesiellaceae|g__Coprobacter|s__Coprobacter_fastidiosus|t__SGB1963	0.00879	0.20937	0	0.02469	0.034515992286174	0	0.24612	0.0461771680885191	0.00323	0.05311	0	0.04578	0.0408260134570291	0.01362	0	0.00138	0	0.0351619616559808	0.07552	0.00224	0	0.000838663074801027	0	0	0	0.0900903984321804	0.0929554198468387	0.00652	0.04223	0.0067078943158748	0.0148873705589487	0	0.397558955833226	0.0182690212536806	0.02186	0.0471605152998623	0.00024	0.03932	0.0108005750973721	0.0243	0	0.0226197363879437	0.00296644542411226	0.0678	0	0.01171	0.00684651398393585	0.0154753775496549	0.0016881910433296
k__Bacteria|p__Bacteroidetes|c__Bacteroidia|o__Bacteroidales|f__Barnesiellaceae|g__Coprobacter|s__Coprobacter_secundus	0	0.03391	0	0	0	0	0	0	0	0	0	0	0	0	0	0	0	0	0	0	0	0	0.009	0	0	0	0.00171925028395026	0	0	0	0.00749180457765096	0	0	0	0	0	0	0	0	0.00112	0	0	0	0	0	0	0	0	0
k__Bacteria|p__Bacteroidetes|c__Bacteroidia|o__Bacteroidales|f__Barnesiellaceae|g__Coprobacter|s__Coprobacter_secundus|t__SGB1962	0	0.03391	0	0	0	0	0	0	0	0	0	0	0	0	0	0	0	0	0	0	0	0	0.009	0	0	0	0.00171925028395026	0	0	0	0.00749180457765096	0	0	0	0	0	0	0	0	0.00112	0	0	0	0	0	0	0	0	0
k__Bacteria|p__Bacteroidetes|c__Bacteroidia|o__Bacteroidales|f__Dysgonomonadaceae	0	0	0	0	0	0	0	0	0	0	0	0	0	0	0	0	0	0	0	0	0	0	0	0	0	0	0	0	0	0	0	0	0	0	0	0	0	0	0	0	0	0	0	0	0	0	0	0	0
k__Bacteria|p__Bacteroidetes|c__Bacteroidia|o__Bacteroidales|f__Dysgonomonadaceae|g__Dysgonomonas	0	0	0	0	0	0	0	0	0	0	0	0	0	0	0	0	0	0	0	0	0	0	0	0	0	0	0	0	0	0	0	0	0	0	0	0	0	0	0	0	0	0	0	0	0	0	0	0	0
k__Bacteria|p__Bacteroidetes|c__Bacteroidia|o__Bacteroidales|f__Dysgonomonadaceae|g__Dysgonomonas|s__Dysgonomonas_capnocytophagoides	0	0	0	0	0	0	0	0	0	0	0	0	0	0	0	0	0	0	0	0	0	0	0	0	0	0	0	0	0	0	0	0	0	0	0	0	0	0	0	0	0	0	0	0	0	0	0	0	0
k__Bacteria|p__Bacteroidetes|c__Bacteroidia|o__Bacteroidales|f__Dysgonomonadaceae|g__Dysgonomonas|s__Dysgonomonas_capnocytophagoides|t__SGB1769	0	0	0	0	0	0	0	0	0	0	0	0	0	0	0	0	0	0	0	0	0	0	0	0	0	0	0	0	0	0	0	0	0	0	0	0	0	0	0	0	0	0	0	0	0	0	0	0	0
k__Bacteria|p__Bacteroidetes|c__Bacteroidia|o__Bacteroidales|f__Muribaculaceae	0	0	0	0	0	0	0	0	0	0.05831	0	0	0	0	0	0	0	0	0	0	0	0	0	0	0	0	0	0	0	0	0	0	0	0	0	0.202344037974262	0	0	0	0	0	0	0	0	0	0	0	0	0
k__Bacteria|p__Bacteroidetes|c__Bacteroidia|o__Bacteroidales|f__Muribaculaceae|g__Muribaculum	0	0	0	0	0	0	0	0	0	0.05831	0	0	0	0	0	0	0	0	0	0	0	0	0	0	0	0	0	0	0	0	0	0	0	0	0	0.202344037974262	0	0	0	0	0	0	0	0	0	0	0	0	0
k__Bacteria|p__Bacteroidetes|c__Bacteroidia|o__Bacteroidales|f__Muribaculaceae|g__Muribaculum|s__Muribaculum_gordoncarteri	0	0	0	0	0	0	0	0	0	0.05831	0	0	0	0	0	0	0	0	0	0	0	0	0	0	0	0	0	0	0	0	0	0	0	0	0	0.202344037974262	0	0	0	0	0	0	0	0	0	0	0	0	0
k__Bacteria|p__Bacteroidetes|c__Bacteroidia|o__Bacteroidales|f__Muribaculaceae|g__Muribaculum|s__Muribaculum_gordoncarteri|t__SGB2087	0	0	0	0	0	0	0	0	0	0.05831	0	0	0	0	0	0	0	0	0	0	0	0	0	0	0	0	0	0	0	0	0	0	0	0	0	0.202344037974262	0	0	0	0	0	0	0	0	0	0	0	0	0
k__Bacteria|p__Bacteroidetes|c__Bacteroidia|o__Bacteroidales|f__Odoribacteraceae	0.13972	0	0.11643	0.60173	0.153189879868197	0.0379140056715621	0	0.371032819535149	0.08331	0.20308	0.01631	0.23589	0.501673561845505	0.26081	0.00847524465817079	0.32474	0.00180019821349085	0.222227687346774	0.11259	0.64627	0.4624890779216	0.273335096014269	0.31557	0.311097001863236	0.103293166194409	0.383466545636025	0	0.17207	0.58111	0.153104590447163	0.212139478238306	0.181183005634455	0	0.185706324536234	0.13318	0.522594161809094	0.00972	0.22252	0.112105969297723	0.29492	0.0163333527987222	0.361683288128594	0.602427329451093	0.22089	0.03033	0.07696	0.228889142430881	0.336453147520941	0.448243828746134
k__Bacteria|p__Bacteroidetes|c__Bacteroidia|o__Bacteroidales|f__Odoribacteraceae|g__Butyricimonas	0	0	0.07574	0.09306	0.00868390155874313	0	0	0.139738572535167	0.02787	0	0.00213	0	0	0.04809	0	0	0.00101080648351091	0.0474402993106334	0.00326	0	0.0146138582752583	0.0125503462487871	0.07924	0	0.00966719374225925	0	0	0.09854	0.13275	0.00188493600169041	0.0260732566427734	0.0559429599070528	0	0.0292529719856649	0.06911	0	0.00939	0	0	0.11849	0	0	0.0746986794044913	0.03456	0	0.02204	0	0.0155249463438563	0.0325607421920352
k__Bacteria|p__Bacteroidetes|c__Bacteroidia|o__Bacteroidales|f__Odoribacteraceae|g__Butyricimonas|s__Butyricimonas_faecalis	0	0	0	0.07776	0	0	0	0	0	0	0	0	0	0	0	0	0	0	0.00326	0	0.0107773543993889	0	0.03364	0	0	0	0	0	0.12464	0	0	0	0	0	0	0	0	0	0	0	0	0	0	0	0	0	0	0.0120154757144022	0
k__Bacteria|p__Bacteroidetes|c__Bacteroidia|o__Bacteroidales|f__Odoribacteraceae|g__Butyricimonas|s__Butyricimonas_faecalis|t__SGB1782	0	0	0	0.07776	0	0	0	0	0	0	0	0	0	0	0	0	0	0	0.00326	0	0.0107773543993889	0	0.03364	0	0	0	0	0	0.12464	0	0	0	0	0	0	0	0	0	0	0	0	0	0	0	0	0	0	0.0120154757144022	0
k__Bacteria|p__Bacteroidetes|c__Bacteroidia|o__Bacteroidales|f__Odoribacteraceae|g__Butyricimonas|s__Butyricimonas_faecihominis	0	0	0.07574	0	0	0	0	0.0497711457935218	0	0	0.00071	0	0	0.03441	0	0	0	0	0	0	0	0	0	0	0.00559259142114172	0	0	0.09854	0	0	0	0	0	0.00546214568687693	0	0	0.00129	0	0	0.07526	0	0	0.0196203487614942	0	0	0	0	0	0
k__Bacteria|p__Bacteroidetes|c__Bacteroidia|o__Bacteroidales|f__Odoribacteraceae|g__Butyricimonas|s__Butyricimonas_faecihominis|t__SGB1786	0	0	0.07574	0	0	0	0	0.0497711457935218	0	0	0.00071	0	0	0.03441	0	0	0	0	0	0	0	0	0	0	0.00559259142114172	0	0	0.09854	0	0	0	0	0	0.00546214568687693	0	0	0.00129	0	0	0.07526	0	0	0.0196203487614942	0	0	0	0	0	0
k__Bacteria|p__Bacteroidetes|c__Bacteroidia|o__Bacteroidales|f__Odoribacteraceae|g__Butyricimonas|s__Butyricimonas_paravirosa	0	0	0	0.0153	0	0	0	0	0.02787	0	0	0	0	0.01368	0	0	0	0	0	0	0.00382674177949315	0	0.04561	0	0	0	0	0	0.00812	0	0	0	0	0	0.06911	0	0	0	0	0.04322	0	0	0	0	0	0	0	0.0035094706294541	0
k__Bacteria|p__Bacteroidetes|c__Bacteroidia|o__Bacteroidales|f__Odoribacteraceae|g__Butyricimonas|s__Butyricimonas_paravirosa|t__SGB1785	0	0	0	0.0153	0	0	0	0	0.02787	0	0	0	0	0.01368	0	0	0	0	0	0	0.00382674177949315	0	0.04561	0	0	0	0	0	0.00812	0	0	0	0	0	0.06911	0	0	0	0	0.04322	0	0	0	0	0	0	0	0.0035094706294541	0
k__Bacteria|p__Bacteroidetes|c__Bacteroidia|o__Bacteroidales|f__Odoribacteraceae|g__Butyricimonas|s__Butyricimonas_sp_Marseille_P3923	0	0	0	0	0	0	0	0	0	0	0	0	0	0	0	0	0	0	0	0	0	0.0125503462487871	0	0	0	0	0	0	0	0	0	0	0	0	0	0	0	0	0	0	0	0	0	0	0	0	0	0	0.0325607421920352
k__Bacteria|p__Bacteroidetes|c__Bacteroidia|o__Bacteroidales|f__Odoribacteraceae|g__Butyricimonas|s__Butyricimonas_sp_Marseille_P3923|t__SGB1778	0	0	0	0	0	0	0	0	0	0	0	0	0	0	0	0	0	0	0	0	0	0.0125503462487871	0	0	0	0	0	0	0	0	0	0	0	0	0	0	0	0	0	0	0	0	0	0	0	0	0	0	0.0325607421920352
k__Bacteria|p__Bacteroidetes|c__Bacteroidia|o__Bacteroidales|f__Odoribacteraceae|g__Butyricimonas|s__Butyricimonas_synergistica	0	0	0	0	0	0	0	0	0	0	0	0	0	0	0	0	0	0	0	0	0	0	0	0	0	0	0	0	0	0	0	0	0	0	0	0	0	0	0	0	0	0	0	0	0	0	0	0	0
k__Bacteria|p__Bacteroidetes|c__Bacteroidia|o__Bacteroidales|f__Odoribacteraceae|g__Butyricimonas|s__Butyricimonas_synergistica|t__SGB27742	0	0	0	0	0	0	0	0	0	0	0	0	0	0	0	0	0	0	0	0	0	0	0	0	0	0	0	0	0	0	0	0	0	0	0	0	0	0	0	0	0	0	0	0	0	0	0	0	0
k__Bacteria|p__Bacteroidetes|c__Bacteroidia|o__Bacteroidales|f__Odoribacteraceae|g__Butyricimonas|s__Butyricimonas_virosa	0	0	0	0	0.00868390155874313	0	0	0.0899765024429203	0	0	0.00142	0	0	0	0	0	0.00101080648351091	0.0474402993106334	0	0	0	0	0	0	0.00407460232111754	0	0	0	0	0.00188493600169041	0.0260732566427734	0.0559429599070528	0	0.0237841974812068	0	0	0.0081	0	0	0	0	0	0.0550783306429971	0.03456	0	0.02204	0	0	0
k__Bacteria|p__Bacteroidetes|c__Bacteroidia|o__Bacteroidales|f__Odoribacteraceae|g__Butyricimonas|s__Butyricimonas_virosa|t__SGB1784	0	0	0	0	0.00868390155874313	0	0	0.0899765024429203	0	0	0.00142	0	0	0	0	0	0.00101080648351091	0.0474402993106334	0	0	0	0	0	0	0.00407460232111754	0	0	0	0	0.00188493600169041	0.0260732566427734	0.0559429599070528	0	0.0237841974812068	0	0	0.0081	0	0	0	0	0	0.0550783306429971	0.03456	0	0.02204	0	0	0
k__Bacteria|p__Bacteroidetes|c__Bacteroidia|o__Bacteroidales|f__Odoribacteraceae|g__Odoribacter	0.13972	0	0.04069	0.50866	0.144505978309454	0.0379140056715621	0	0.231294246999982	0.05544	0.20308	0.01418	0.23589	0.501673561845505	0.21272	0.00847524465817079	0.32474	0.000789391729979946	0.174787388036141	0.10933	0.64627	0.447875219646342	0.260784749765482	0.23632	0.311097001863236	0.0936259724521493	0.383466545636025	0	0.07353	0.44836	0.151219654445473	0.186066221595533	0.125240045727402	0	0.156459981368151	0.06407	0.522594161809094	0.00033	0.22252	0.112105969297723	0.17643	0.0163333527987222	0.361683288128594	0.527718695531756	0.18633	0.03033	0.05493	0.228889142430881	0.320918287418245	0.415683086554099
k__Bacteria|p__Bacteroidetes|c__Bacteroidia|o__Bacteroidales|f__Odoribacteraceae|g__Odoribacter|s__Odoribacter_laneus	0	0	0	0	0	0	0	0	0	0	0	0	0	0	0	0	0	0	0	0	0	0	0	0	0	0	0	0	0	0	0	0	0	0	0	0	0	0	0	0	0	0	0	0	0	0	0	0	0
k__Bacteria|p__Bacteroidetes|c__Bacteroidia|o__Bacteroidales|f__Odoribacteraceae|g__Odoribacter|s__Odoribacter_laneus|t__SGB1792	0	0	0	0	0	0	0	0	0	0	0	0	0	0	0	0	0	0	0	0	0	0	0	0	0	0	0	0	0	0	0	0	0	0	0	0	0	0	0	0	0	0	0	0	0	0	0	0	0
k__Bacteria|p__Bacteroidetes|c__Bacteroidia|o__Bacteroidales|f__Odoribacteraceae|g__Odoribacter|s__Odoribacter_splanchnicus	0.13972	0	0.04069	0.50866	0.144505978309454	0.0379140056715621	0	0.231294246999982	0.05544	0.20308	0.01418	0.23589	0.501673561845505	0.21272	0.00847524465817079	0.32474	0.000789391729979946	0.174787388036141	0.10933	0.64627	0.447875219646342	0.260784749765482	0.23632	0.311097001863236	0.0936259724521493	0.383466545636025	0	0.07353	0.44836	0.151219654445473	0.186066221595533	0.125240045727402	0	0.156459981368151	0.06407	0.522594161809094	0.00033	0.22252	0.112105969297723	0.17643	0.0163333527987222	0.361683288128594	0.527718695531756	0.18633	0.03033	0.05493	0.228889142430881	0.320918287418245	0.415683086554099
k__Bacteria|p__Bacteroidetes|c__Bacteroidia|o__Bacteroidales|f__Odoribacteraceae|g__Odoribacter|s__Odoribacter_splanchnicus|t__SGB1790	0.13972	0	0.04069	0.50866	0.144505978309454	0.0379140056715621	0	0.231294246999982	0.05544	0.20308	0.01418	0.23589	0.501673561845505	0.21272	0.00847524465817079	0.32474	0.000789391729979946	0.174787388036141	0.10933	0.64627	0.447875219646342	0.260784749765482	0.23632	0.311097001863236	0.0936259724521493	0.383466545636025	0	0.07353	0.44836	0.151219654445473	0.186066221595533	0.125240045727402	0	0.156459981368151	0.06407	0.522594161809094	0.00033	0.22252	0.112105969297723	0.17643	0.0163333527987222	0.361683288128594	0.527718695531756	0.18633	0.03033	0.05493	0.228889142430881	0.320918287418245	0.415683086554099
k__Bacteria|p__Bacteroidetes|c__Bacteroidia|o__Bacteroidales|f__Porphyromonadaceae	0	0.31427	0	0.0041	0	0	0	0	0	0	0	0	0	0	0	0	0	0	0	0	0	0.00520957768817579	0	0	0	0	0.0049356005342617	0	0.0055	0	0	0	0	0	0	0	0	0	0	0.01458	0	0	0	0.00317	0	0	0	0	0.0241974049543909
k__Bacteria|p__Bacteroidetes|c__Bacteroidia|o__Bacteroidales|f__Porphyromonadaceae|g__Porphyromonas	0	0	0	0	0	0	0	0	0	0	0	0	0	0	0	0	0	0	0	0	0	0	0	0	0	0	0	0	0	0	0	0	0	0	0	0	0	0	0	0	0	0	0	0	0	0	0	0	0
k__Bacteria|p__Bacteroidetes|c__Bacteroidia|o__Bacteroidales|f__Porphyromonadaceae|g__Porphyromonas|s__Porphyromonas_SGB1977	0	0	0	0	0	0	0	0	0	0	0	0	0	0	0	0	0	0	0	0	0	0	0	0	0	0	0	0	0	0	0	0	0	0	0	0	0	0	0	0	0	0	0	0	0	0	0	0	0
k__Bacteria|p__Bacteroidetes|c__Bacteroidia|o__Bacteroidales|f__Porphyromonadaceae|g__Porphyromonas|s__Porphyromonas_SGB1977|t__SGB1977	0	0	0	0	0	0	0	0	0	0	0	0	0	0	0	0	0	0	0	0	0	0	0	0	0	0	0	0	0	0	0	0	0	0	0	0	0	0	0	0	0	0	0	0	0	0	0	0	0
k__Bacteria|p__Bacteroidetes|c__Bacteroidia|o__Bacteroidales|f__Porphyromonadaceae|g__Porphyromonas|s__Porphyromonas_SGB1980	0	0	0	0	0	0	0	0	0	0	0	0	0	0	0	0	0	0	0	0	0	0	0	0	0	0	0	0	0	0	0	0	0	0	0	0	0	0	0	0	0	0	0	0	0	0	0	0	0
k__Bacteria|p__Bacteroidetes|c__Bacteroidia|o__Bacteroidales|f__Porphyromonadaceae|g__Porphyromonas|s__Porphyromonas_SGB1980|t__SGB1980	0	0	0	0	0	0	0	0	0	0	0	0	0	0	0	0	0	0	0	0	0	0	0	0	0	0	0	0	0	0	0	0	0	0	0	0	0	0	0	0	0	0	0	0	0	0	0	0	0
k__Bacteria|p__Bacteroidetes|c__Bacteroidia|o__Bacteroidales|f__Porphyromonadaceae|g__Porphyromonas|s__Porphyromonas_asaccharolytica	0	0	0	0	0	0	0	0	0	0	0	0	0	0	0	0	0	0	0	0	0	0	0	0	0	0	0	0	0	0	0	0	0	0	0	0	0	0	0	0	0	0	0	0	0	0	0	0	0
k__Bacteria|p__Bacteroidetes|c__Bacteroidia|o__Bacteroidales|f__Porphyromonadaceae|g__Porphyromonas|s__Porphyromonas_asaccharolytica|t__SGB1981	0	0	0	0	0	0	0	0	0	0	0	0	0	0	0	0	0	0	0	0	0	0	0	0	0	0	0	0	0	0	0	0	0	0	0	0	0	0	0	0	0	0	0	0	0	0	0	0	0
k__Bacteria|p__Bacteroidetes|c__Bacteroidia|o__Bacteroidales|f__Porphyromonadaceae|g__Porphyromonas|s__Porphyromonas_bennonis	0	0	0	0	0	0	0	0	0	0	0	0	0	0	0	0	0	0	0	0	0	0	0	0	0	0	0	0	0	0	0	0	0	0	0	0	0	0	0	0	0	0	0	0	0	0	0	0	0
k__Bacteria|p__Bacteroidetes|c__Bacteroidia|o__Bacteroidales|f__Porphyromonadaceae|g__Porphyromonas|s__Porphyromonas_bennonis|t__SGB1985	0	0	0	0	0	0	0	0	0	0	0	0	0	0	0	0	0	0	0	0	0	0	0	0	0	0	0	0	0	0	0	0	0	0	0	0	0	0	0	0	0	0	0	0	0	0	0	0	0
k__Bacteria|p__Bacteroidetes|c__Bacteroidia|o__Bacteroidales|f__Porphyromonadaceae|g__Porphyromonas|s__Porphyromonas_somerae	0	0	0	0	0	0	0	0	0	0	0	0	0	0	0	0	0	0	0	0	0	0	0	0	0	0	0	0	0	0	0	0	0	0	0	0	0	0	0	0	0	0	0	0	0	0	0	0	0
k__Bacteria|p__Bacteroidetes|c__Bacteroidia|o__Bacteroidales|f__Porphyromonadaceae|g__Porphyromonas|s__Porphyromonas_somerae|t__SGB1991	0	0	0	0	0	0	0	0	0	0	0	0	0	0	0	0	0	0	0	0	0	0	0	0	0	0	0	0	0	0	0	0	0	0	0	0	0	0	0	0	0	0	0	0	0	0	0	0	0
k__Bacteria|p__Bacteroidetes|c__Bacteroidia|o__Bacteroidales|f__Porphyromonadaceae|g__Porphyromonas|s__Porphyromonas_sp_HMSC065F10	0	0	0	0	0	0	0	0	0	0	0	0	0	0	0	0	0	0	0	0	0	0	0	0	0	0	0	0	0	0	0	0	0	0	0	0	0	0	0	0	0	0	0	0	0	0	0	0	0
k__Bacteria|p__Bacteroidetes|c__Bacteroidia|o__Bacteroidales|f__Porphyromonadaceae|g__Porphyromonas|s__Porphyromonas_sp_HMSC065F10|t__SGB1990	0	0	0	0	0	0	0	0	0	0	0	0	0	0	0	0	0	0	0	0	0	0	0	0	0	0	0	0	0	0	0	0	0	0	0	0	0	0	0	0	0	0	0	0	0	0	0	0	0
k__Bacteria|p__Bacteroidetes|c__Bacteroidia|o__Bacteroidales|f__Porphyromonadaceae|g__Porphyromonas|s__Porphyromonas_uenonis	0	0	0	0	0	0	0	0	0	0	0	0	0	0	0	0	0	0	0	0	0	0	0	0	0	0	0	0	0	0	0	0	0	0	0	0	0	0	0	0	0	0	0	0	0	0	0	0	0
k__Bacteria|p__Bacteroidetes|c__Bacteroidia|o__Bacteroidales|f__Porphyromonadaceae|g__Porphyromonas|s__Porphyromonas_uenonis|t__SGB1973	0	0	0	0	0	0	0	0	0	0	0	0	0	0	0	0	0	0	0	0	0	0	0	0	0	0	0	0	0	0	0	0	0	0	0	0	0	0	0	0	0	0	0	0	0	0	0	0	0
k__Bacteria|p__Bacteroidetes|c__Bacteroidia|o__Bacteroidales|f__Porphyromonadaceae|g__Sanguibacteroides	0	0.31427	0	0.0041	0	0	0	0	0	0	0	0	0	0	0	0	0	0	0	0	0	0.00520957768817579	0	0	0	0	0.0049356005342617	0	0.0055	0	0	0	0	0	0	0	0	0	0	0.01458	0	0	0	0.00317	0	0	0	0	0.0241974049543909
k__Bacteria|p__Bacteroidetes|c__Bacteroidia|o__Bacteroidales|f__Porphyromonadaceae|g__Sanguibacteroides|s__Sanguibacteroides_justesenii	0	0.31427	0	0.0041	0	0	0	0	0	0	0	0	0	0	0	0	0	0	0	0	0	0.00520957768817579	0	0	0	0	0.0049356005342617	0	0.0055	0	0	0	0	0	0	0	0	0	0	0.01458	0	0	0	0.00317	0	0	0	0	0.0241974049543909
k__Bacteria|p__Bacteroidetes|c__Bacteroidia|o__Bacteroidales|f__Porphyromonadaceae|g__Sanguibacteroides|s__Sanguibacteroides_justesenii|t__SGB1776	0	0.31427	0	0.0041	0	0	0	0	0	0	0	0	0	0	0	0	0	0	0	0	0	0.00520957768817579	0	0	0	0	0.0049356005342617	0	0.0055	0	0	0	0	0	0	0	0	0	0	0.01458	0	0	0	0.00317	0	0	0	0	0.0241974049543909
k__Bacteria|p__Bacteroidetes|c__Bacteroidia|o__Bacteroidales|f__Prevotellaceae	0	0	0	5.1518	0	62.6799420879559	0	0	0	0.41833	0.13615	0	0.41282515267657	0.50125	0.578879565544165	0	68.0630107561582	0	0	0	2.23354812669508	0.0918089401296889	1.26383	3.12096970261132	8.97537020992323	0.0087900355597365	0	0	4.51491	0	10.5662723886268	64.9332913250318	0	0	0	6.93920685692138	0.05851	0	0.884505430524374	0.84198	1.13383600814978	0	0	12.97028	47.31915	0	0	1.74275949404801	0.205348065701557
k__Bacteria|p__Bacteroidetes|c__Bacteroidia|o__Bacteroidales|f__Prevotellaceae|g__Alloprevotella	0	0	0	0	0	0	0	0	0	0	0	0	0	0	0	0	0	0	0	0	0	0	0	0	0	0	0	0	0	0	0	0	0	0	0	0	0	0	0	0	0	0	0	0	0	0	0	0	0
k__Bacteria|p__Bacteroidetes|c__Bacteroidia|o__Bacteroidales|f__Prevotellaceae|g__Alloprevotella|s__Alloprevotella_tannerae	0	0	0	0	0	0	0	0	0	0	0	0	0	0	0	0	0	0	0	0	0	0	0	0	0	0	0	0	0	0	0	0	0	0	0	0	0	0	0	0	0	0	0	0	0	0	0	0	0
k__Bacteria|p__Bacteroidetes|c__Bacteroidia|o__Bacteroidales|f__Prevotellaceae|g__Alloprevotella|s__Alloprevotella_tannerae|t__SGB1411	0	0	0	0	0	0	0	0	0	0	0	0	0	0	0	0	0	0	0	0	0	0	0	0	0	0	0	0	0	0	0	0	0	0	0	0	0	0	0	0	0	0	0	0	0	0	0	0	0
k__Bacteria|p__Bacteroidetes|c__Bacteroidia|o__Bacteroidales|f__Prevotellaceae|g__GGB1215	0	0	0	0	0	0	0	0	0	0	0	0	0	0	0	0	0	0	0	0	0	0	0	0	0	0	0	0	0	0	0	0	0	0	0	0	0	0	0	0	0	0	0	0	0	0	0	0	0
k__Bacteria|p__Bacteroidetes|c__Bacteroidia|o__Bacteroidales|f__Prevotellaceae|g__GGB1215|s__GGB1215_SGB1581	0	0	0	0	0	0	0	0	0	0	0	0	0	0	0	0	0	0	0	0	0	0	0	0	0	0	0	0	0	0	0	0	0	0	0	0	0	0	0	0	0	0	0	0	0	0	0	0	0
k__Bacteria|p__Bacteroidetes|c__Bacteroidia|o__Bacteroidales|f__Prevotellaceae|g__GGB1215|s__GGB1215_SGB1581|t__SGB1581	0	0	0	0	0	0	0	0	0	0	0	0	0	0	0	0	0	0	0	0	0	0	0	0	0	0	0	0	0	0	0	0	0	0	0	0	0	0	0	0	0	0	0	0	0	0	0	0	0
k__Bacteria|p__Bacteroidetes|c__Bacteroidia|o__Bacteroidales|f__Prevotellaceae|g__GGB1221	0	0	0	0	0	0	0	0	0	0	0	0	0	0	0	0	0	0	0	0	0	0	0	0	0	0	0	0	0	0	0	0	0	0	0	0	0	0	0	0	0	0	0	0	0	0	0	0	0
k__Bacteria|p__Bacteroidetes|c__Bacteroidia|o__Bacteroidales|f__Prevotellaceae|g__GGB1221|s__GGB1221_SGB1590	0	0	0	0	0	0	0	0	0	0	0	0	0	0	0	0	0	0	0	0	0	0	0	0	0	0	0	0	0	0	0	0	0	0	0	0	0	0	0	0	0	0	0	0	0	0	0	0	0
k__Bacteria|p__Bacteroidetes|c__Bacteroidia|o__Bacteroidales|f__Prevotellaceae|g__GGB1221|s__GGB1221_SGB1590|t__SGB1590	0	0	0	0	0	0	0	0	0	0	0	0	0	0	0	0	0	0	0	0	0	0	0	0	0	0	0	0	0	0	0	0	0	0	0	0	0	0	0	0	0	0	0	0	0	0	0	0	0
k__Bacteria|p__Bacteroidetes|c__Bacteroidia|o__Bacteroidales|f__Prevotellaceae|g__GGB1222	0	0	0	0	0	0	0	0	0	0	0	0	0	0	0	0	0	0	0	0	0.5951754918677	0	0	0	0	0	0	0	0	0	0	0	0	0	0	0	0	0	0	0	0	0	0	0	0	0	0	0	0
k__Bacteria|p__Bacteroidetes|c__Bacteroidia|o__Bacteroidales|f__Prevotellaceae|g__GGB1222|s__GGB1222_SGB1592	0	0	0	0	0	0	0	0	0	0	0	0	0	0	0	0	0	0	0	0	0.5951754918677	0	0	0	0	0	0	0	0	0	0	0	0	0	0	0	0	0	0	0	0	0	0	0	0	0	0	0	0
k__Bacteria|p__Bacteroidetes|c__Bacteroidia|o__Bacteroidales|f__Prevotellaceae|g__GGB1222|s__GGB1222_SGB1592|t__SGB1592	0	0	0	0	0	0	0	0	0	0	0	0	0	0	0	0	0	0	0	0	0.5951754918677	0	0	0	0	0	0	0	0	0	0	0	0	0	0	0	0	0	0	0	0	0	0	0	0	0	0	0	0
k__Bacteria|p__Bacteroidetes|c__Bacteroidia|o__Bacteroidales|f__Prevotellaceae|g__GGB1266	0	0	0	0	0	0	0	0	0	0	0	0	0	0	0	0	0	0	0	0	0	0	0	0.16975401926939	8.97537020992323	0	0	0	0	0	0	0	0	0	0	0	0	0	0	0	0	0	0	0	0	0	0	0	0
k__Bacteria|p__Bacteroidetes|c__Bacteroidia|o__Bacteroidales|f__Prevotellaceae|g__GGB1266|s__GGB1266_SGB1699	0	0	0	0	0	0	0	0	0	0	0	0	0	0	0	0	0	0	0	0	0	0	0	0.16975401926939	8.97537020992323	0	0	0	0	0	0	0	0	0	0	0	0	0	0	0	0	0	0	0	0	0	0	0	0
k__Bacteria|p__Bacteroidetes|c__Bacteroidia|o__Bacteroidales|f__Prevotellaceae|g__GGB1266|s__GGB1266_SGB1699|t__SGB1699	0	0	0	0	0	0	0	0	0	0	0	0	0	0	0	0	0	0	0	0	0	0	0	0.16975401926939	8.97537020992323	0	0	0	0	0	0	0	0	0	0	0	0	0	0	0	0	0	0	0	0	0	0	0	0
k__Bacteria|p__Bacteroidetes|c__Bacteroidia|o__Bacteroidales|f__Prevotellaceae|g__Paraprevotella	0	0	0	0	0	0.0479778328742228	0	0	0	0.29979	0.023	0	0.41282515267657	0.50125	0.0516749360435413	0	0.118832335547225	0	0	0	1.63837263482739	0.0918089401296889	0.25022	0	0	0	0	0	0	0	0.753637045073145	0.0527848895897192	0	0	0	3.88052839859943	0.03589	0	0.884505430524374	0.84198	0.125678015792733	0	0	1.12543	0.53664	0	0	1.74275949404801	0.205348065701557
k__Bacteria|p__Bacteroidetes|c__Bacteroidia|o__Bacteroidales|f__Prevotellaceae|g__Paraprevotella|s__Paraprevotella_clara	0	0	0	0	0	0.0479778328742228	0	0	0	0.29979	0.023	0	0.41282515267657	0.50125	0.0516749360435413	0	0.118832335547225	0	0	0	1.63837263482739	0.0918089401296889	0.25022	0	0	0	0	0	0	0	0.753637045073145	0.0527848895897192	0	0	0	3.88052839859943	0.03589	0	0.884505430524374	0.84198	0.125678015792733	0	0	1.12543	0.53664	0	0	1.74275949404801	0.205348065701557
k__Bacteria|p__Bacteroidetes|c__Bacteroidia|o__Bacteroidales|f__Prevotellaceae|g__Paraprevotella|s__Paraprevotella_clara|t__SGB1798	0	0	0	0	0	0.0479778328742228	0	0	0	0.29979	0.023	0	0.41282515267657	0.50125	0.0516749360435413	0	0.118832335547225	0	0	0	1.63837263482739	0.0918089401296889	0.25022	0	0	0	0	0	0	0	0.753637045073145	0.0527848895897192	0	0	0	3.88052839859943	0.03589	0	0.884505430524374	0.84198	0.125678015792733	0	0	1.12543	0.53664	0	0	1.74275949404801	0.205348065701557
k__Bacteria|p__Bacteroidetes|c__Bacteroidia|o__Bacteroidales|f__Prevotellaceae|g__Prevotella	0	0	0	0	0	62.6319548143432	0	0	0	0.11854	0.11316	0	0	0	0.527204629500624	0	67.944178420611	0	0	0	0	0	1.01362	2.95122530767684	0	0.0087900355597365	0	0	0	0	9.8126353435537	64.8805064354421	0	0	0	3.05867845832195	0.02261	0	0	0	1.00815799235705	0	0	11.84485	46.78251	0	0	0	0
k__Bacteria|p__Bacteroidetes|c__Bacteroidia|o__Bacteroidales|f__Prevotellaceae|g__Prevotellamassilia	0	0	0	5.1518	0	0	0	0	0	0	0	0	0	0	0	0	0	0	0	0	0	0	0	0	0	0	0	0	4.51491	0	0	0	0	0	0	0	0	0	0	0	0	0	0	0	0	0	0	0	0
k__Bacteria|p__Bacteroidetes|c__Bacteroidia|o__Bacteroidales|f__Prevotellaceae|g__Prevotellamassilia|s__Prevotellamassilia_timonensis	0	0	0	5.1518	0	0	0	0	0	0	0	0	0	0	0	0	0	0	0	0	0	0	0	0	0	0	0	0	4.51491	0	0	0	0	0	0	0	0	0	0	0	0	0	0	0	0	0	0	0	0
k__Bacteria|p__Bacteroidetes|c__Bacteroidia|o__Bacteroidales|f__Prevotellaceae|g__Prevotellamassilia|s__Prevotellamassilia_timonensis|t__SGB1477_group	0	0	0	5.1518	0	0	0	0	0	0	0	0	0	0	0	0	0	0	0	0	0	0	0	0	0	0	0	0	4.51491	0	0	0	0	0	0	0	0	0	0	0	0	0	0	0	0	0	0	0	0
k__Bacteria|p__Bacteroidetes|c__Bacteroidia|o__Bacteroidales|f__Prevotellaceae|g__Prevotella|s__Prevotella_bergensis	0	0	0	0	0	0	0	0	0	0	0	0	0	0	0	0	0	0	0	0	0	0	0	0	0	0	0	0	0	0	0	0	0	0	0	0	0	0	0	0	0	0	0	0	0	0	0	0	0
k__Bacteria|p__Bacteroidetes|c__Bacteroidia|o__Bacteroidales|f__Prevotellaceae|g__Prevotella|s__Prevotella_bergensis|t__SGB1505	0	0	0	0	0	0	0	0	0	0	0	0	0	0	0	0	0	0	0	0	0	0	0	0	0	0	0	0	0	0	0	0	0	0	0	0	0	0	0	0	0	0	0	0	0	0	0	0	0
k__Bacteria|p__Bacteroidetes|c__Bacteroidia|o__Bacteroidales|f__Prevotellaceae|g__Prevotella|s__Prevotella_bivia	0	0	0	0	0	0	0	0	0	0	0	0	0	0	0	0	0	0	0	0	0	0	0	0	0	0	0	0	0	0	0	0	0	0	0	0	0	0	0	0	0	0	0	0	0	0	0	0	0
k__Bacteria|p__Bacteroidetes|c__Bacteroidia|o__Bacteroidales|f__Prevotellaceae|g__Prevotella|s__Prevotella_bivia|t__SGB1557	0	0	0	0	0	0	0	0	0	0	0	0	0	0	0	0	0	0	0	0	0	0	0	0	0	0	0	0	0	0	0	0	0	0	0	0	0	0	0	0	0	0	0	0	0	0	0	0	0
k__Bacteria|p__Bacteroidetes|c__Bacteroidia|o__Bacteroidales|f__Prevotellaceae|g__Prevotella|s__Prevotella_buccae	0	0	0	0	0	0	0	0	0	0	0	0	0	0	0	0	0	0	0	0	0	0	0	0	0	0	0	0	0	0	0	0	0	0	0	0	0	0	0	0	0	0	0	0	0	0	0	0	0
k__Bacteria|p__Bacteroidetes|c__Bacteroidia|o__Bacteroidales|f__Prevotellaceae|g__Prevotella|s__Prevotella_buccae|t__SGB1531	0	0	0	0	0	0	0	0	0	0	0	0	0	0	0	0	0	0	0	0	0	0	0	0	0	0	0	0	0	0	0	0	0	0	0	0	0	0	0	0	0	0	0	0	0	0	0	0	0
k__Bacteria|p__Bacteroidetes|c__Bacteroidia|o__Bacteroidales|f__Prevotellaceae|g__Prevotella|s__Prevotella_buccalis	0	0	0	0	0	0	0	0	0	0	0	0	0	0	0	0	0	0	0	0	0	0	0	0	0	0	0	0	0	0	0	0	0	0	0	0	0	0	0	0	0	0	0	0	0	0	0	0	0
k__Bacteria|p__Bacteroidetes|c__Bacteroidia|o__Bacteroidales|f__Prevotellaceae|g__Prevotella|s__Prevotella_buccalis|t__SGB1517	0	0	0	0	0	0	0	0	0	0	0	0	0	0	0	0	0	0	0	0	0	0	0	0	0	0	0	0	0	0	0	0	0	0	0	0	0	0	0	0	0	0	0	0	0	0	0	0	0
k__Bacteria|p__Bacteroidetes|c__Bacteroidia|o__Bacteroidales|f__Prevotellaceae|g__Prevotella|s__Prevotella_colorans	0	0	0	0	0	0	0	0	0	0	0	0	0	0	0	0	0	0	0	0	0	0	0	0	0	0	0	0	0	0	0	0	0	0	0	0	0	0	0	0	0	0	0	0	0	0	0	0	0
k__Bacteria|p__Bacteroidetes|c__Bacteroidia|o__Bacteroidales|f__Prevotellaceae|g__Prevotella|s__Prevotella_colorans|t__SGB1502	0	0	0	0	0	0	0	0	0	0	0	0	0	0	0	0	0	0	0	0	0	0	0	0	0	0	0	0	0	0	0	0	0	0	0	0	0	0	0	0	0	0	0	0	0	0	0	0	0
k__Bacteria|p__Bacteroidetes|c__Bacteroidia|o__Bacteroidales|f__Prevotellaceae|g__Prevotella|s__Prevotella_copri_clade_A	0	0	0	0	0	48.3361466618867	0	0	0	0.11854	0.09615	0	0	0	0.527204629500624	0	67.7636195024707	0	0	0	0	0	0	0.383250640737406	0	0	0	0	0	0	9.8126353435537	49.0373067977779	0	0	0	3.05867845832195	0.01451	0	0	0	1.00815799235705	0	0	7.40736	44.0609	0	0	0	0
k__Bacteria|p__Bacteroidetes|c__Bacteroidia|o__Bacteroidales|f__Prevotellaceae|g__Prevotella|s__Prevotella_copri_clade_A|t__SGB1626	0	0	0	0	0	48.3361466618867	0	0	0	0.11854	0.09615	0	0	0	0.527204629500624	0	67.7636195024707	0	0	0	0	0	0	0.383250640737406	0	0	0	0	0	0	9.8126353435537	49.0373067977779	0	0	0	3.05867845832195	0.01451	0	0	0	1.00815799235705	0	0	7.40736	44.0609	0	0	0	0
k__Bacteria|p__Bacteroidetes|c__Bacteroidia|o__Bacteroidales|f__Prevotellaceae|g__Prevotella|s__Prevotella_copri_clade_B	0	0	0	0	0	0	0	0	0	0	0	0	0	0	0	0	0	0	0	0	0	0	0.04719	2.56709885246197	0	0	0	0	0	0	0	0	0	0	0	0	0	0	0	0	0	0	0	4.41201	0	0	0	0	0
k__Bacteria|p__Bacteroidetes|c__Bacteroidia|o__Bacteroidales|f__Prevotellaceae|g__Prevotella|s__Prevotella_copri_clade_B|t__SGB1613	0	0	0	0	0	0	0	0	0	0	0	0	0	0	0	0	0	0	0	0	0	0	0.04719	2.56709885246197	0	0	0	0	0	0	0	0	0	0	0	0	0	0	0	0	0	0	0	4.41201	0	0	0	0	0
k__Bacteria|p__Bacteroidetes|c__Bacteroidia|o__Bacteroidales|f__Prevotellaceae|g__Prevotella|s__Prevotella_copri_clade_C	0	0	0	0	0	7.13957734490294	0	0	0	0	0.017	0	0	0	0	0	0	0	0	0	0	0	0	0	0	0	0	0	0	0	0	8.28005433443654	0	0	0	0	0.00811	0	0	0	0	0	0	0.02549	0	0	0	0	0
k__Bacteria|p__Bacteroidetes|c__Bacteroidia|o__Bacteroidales|f__Prevotellaceae|g__Prevotella|s__Prevotella_copri_clade_C|t__SGB1644	0	0	0	0	0	7.13957734490294	0	0	0	0	0.017	0	0	0	0	0	0	0	0	0	0	0	0	0	0	0	0	0	0	0	0	8.28005433443654	0	0	0	0	0.00811	0	0	0	0	0	0	0.02549	0	0	0	0	0
k__Bacteria|p__Bacteroidetes|c__Bacteroidia|o__Bacteroidales|f__Prevotellaceae|g__Prevotella|s__Prevotella_corporis	0	0	0	0	0	0	0	0	0	0	0	0	0	0	0	0	0	0	0	0	0	0	0	0	0	0.00267782510256978	0	0	0	0	0	0	0	0	0	0	0	0	0	0	0	0	0	0	0	0	0	0	0
k__Bacteria|p__Bacteroidetes|c__Bacteroidia|o__Bacteroidales|f__Prevotellaceae|g__Prevotella|s__Prevotella_corporis|t__SGB1504	0	0	0	0	0	0	0	0	0	0	0	0	0	0	0	0	0	0	0	0	0	0	0	0	0	0.00267782510256978	0	0	0	0	0	0	0	0	0	0	0	0	0	0	0	0	0	0	0	0	0	0	0
k__Bacteria|p__Bacteroidetes|c__Bacteroidia|o__Bacteroidales|f__Prevotellaceae|g__Prevotella|s__Prevotella_disiens	0	0	0	0	0	0	0	0	0	0	0	0	0	0	0	0	0	0	0	0	0	0	0	0	0	0.00241900185845523	0	0	0	0	0	0	0	0	0	0	0	0	0	0	0	0	0	0	0	0	0	0	0
k__Bacteria|p__Bacteroidetes|c__Bacteroidia|o__Bacteroidales|f__Prevotellaceae|g__Prevotella|s__Prevotella_disiens|t__SGB1559	0	0	0	0	0	0	0	0	0	0	0	0	0	0	0	0	0	0	0	0	0	0	0	0	0	0.00241900185845523	0	0	0	0	0	0	0	0	0	0	0	0	0	0	0	0	0	0	0	0	0	0	0
k__Bacteria|p__Bacteroidetes|c__Bacteroidia|o__Bacteroidales|f__Prevotellaceae|g__Prevotella|s__Prevotella_hominis	0	0	0	0	0	1.1407433100862	0	0	0	0	0	0	0	0	0	0	0	0	0	0	0	0	0	0	0	0	0	0	0	0	0	1.93712424042025	0	0	0	0	0	0	0	0	0	0	0	0	0	0	0	0	0
k__Bacteria|p__Bacteroidetes|c__Bacteroidia|o__Bacteroidales|f__Prevotellaceae|g__Prevotella|s__Prevotella_hominis|t__SGB1617_group	0	0	0	0	0	1.1407433100862	0	0	0	0	0	0	0	0	0	0	0	0	0	0	0	0	0	0	0	0	0	0	0	0	0	1.93712424042025	0	0	0	0	0	0	0	0	0	0	0	0	0	0	0	0	0
k__Bacteria|p__Bacteroidetes|c__Bacteroidia|o__Bacteroidales|f__Prevotellaceae|g__Prevotella|s__Prevotella_marseillensis	0	0	0	0	0	0	0	0	0	0	0	0	0	0	0	0	0.180558918140291	0	0	0	0	0	0	0	0	0	0	0	0	0	0	0	0	0	0	0	0	0	0	0	0	0	0	0	2.72161	0	0	0	0
k__Bacteria|p__Bacteroidetes|c__Bacteroidia|o__Bacteroidales|f__Prevotellaceae|g__Prevotella|s__Prevotella_marseillensis|t__SGB1588	0	0	0	0	0	0	0	0	0	0	0	0	0	0	0	0	0.180558918140291	0	0	0	0	0	0	0	0	0	0	0	0	0	0	0	0	0	0	0	0	0	0	0	0	0	0	0	2.72161	0	0	0	0
k__Bacteria|p__Bacteroidetes|c__Bacteroidia|o__Bacteroidales|f__Prevotellaceae|g__Prevotella|s__Prevotella_oralis	0	0	0	0	0	0	0	0	0	0	0	0	0	0	0	0	0	0	0	0	0	0	0	0	0	0	0	0	0	0	0	0	0	0	0	0	0	0	0	0	0	0	0	0	0	0	0	0	0
k__Bacteria|p__Bacteroidetes|c__Bacteroidia|o__Bacteroidales|f__Prevotellaceae|g__Prevotella|s__Prevotella_oralis|t__SGB1528	0	0	0	0	0	0	0	0	0	0	0	0	0	0	0	0	0	0	0	0	0	0	0	0	0	0	0	0	0	0	0	0	0	0	0	0	0	0	0	0	0	0	0	0	0	0	0	0	0
k__Bacteria|p__Bacteroidetes|c__Bacteroidia|o__Bacteroidales|f__Prevotellaceae|g__Prevotella|s__Prevotella_salivae	0	0	0	0	0	0	0	0	0	0	0	0	0	0	0	0	0	0	0	0	0	0	0	0	0	0	0	0	0	0	0	0	0	0	0	0	0	0	0	0	0	0	0	0	0	0	0	0	0
k__Bacteria|p__Bacteroidetes|c__Bacteroidia|o__Bacteroidales|f__Prevotellaceae|g__Prevotella|s__Prevotella_salivae|t__SGB1522	0	0	0	0	0	0	0	0	0	0	0	0	0	0	0	0	0	0	0	0	0	0	0	0	0	0	0	0	0	0	0	0	0	0	0	0	0	0	0	0	0	0	0	0	0	0	0	0	0
k__Bacteria|p__Bacteroidetes|c__Bacteroidia|o__Bacteroidales|f__Prevotellaceae|g__Prevotella|s__Prevotella_sp_Marseille_P4119	0	0	0	0	0	2.35708805379239	0	0	0	0	0	0	0	0	0	0	0	0	0	0	0	0	0	0	0	0	0	0	0	0	0	2.25538554394308	0	0	0	0	0	0	0	0	0	0	0	0	0	0	0	0	0
k__Bacteria|p__Bacteroidetes|c__Bacteroidia|o__Bacteroidales|f__Prevotellaceae|g__Prevotella|s__Prevotella_sp_Marseille_P4119|t__SGB1676	0	0	0	0	0	2.35708805379239	0	0	0	0	0	0	0	0	0	0	0	0	0	0	0	0	0	0	0	0	0	0	0	0	0	2.25538554394308	0	0	0	0	0	0	0	0	0	0	0	0	0	0	0	0	0
k__Bacteria|p__Bacteroidetes|c__Bacteroidia|o__Bacteroidales|f__Prevotellaceae|g__Prevotella|s__Prevotella_sp_P4_51	0	0	0	0	0	0	0	0	0	0	0	0	0	0	0	0	0	0	0	0	0	0	0.96642	0	0	0	0	0	0	0	0	0	0	0	0	0	0	0	0	0	0	0	0	0	0	0	0	0	0
k__Bacteria|p__Bacteroidetes|c__Bacteroidia|o__Bacteroidales|f__Prevotellaceae|g__Prevotella|s__Prevotella_sp_P4_51|t__SGB1666	0	0	0	0	0	0	0	0	0	0	0	0	0	0	0	0	0	0	0	0	0	0	0.96642	0	0	0	0	0	0	0	0	0	0	0	0	0	0	0	0	0	0	0	0	0	0	0	0	0	0
k__Bacteria|p__Bacteroidetes|c__Bacteroidia|o__Bacteroidales|f__Prevotellaceae|g__Prevotella|s__Prevotella_stercorea	0	0	0	0	0	3.65840888441336	0	0	0	0	0	0	0	0	0	0	0	0	0	0	0	0	0	0	0	0	0	0	0	0	0	3.37062649580628	0	0	0	0	0	0	0	0	0	0	0	0	0	0	0	0	0
k__Bacteria|p__Bacteroidetes|c__Bacteroidia|o__Bacteroidales|f__Prevotellaceae|g__Prevotella|s__Prevotella_stercorea|t__SGB1679	0	0	0	0	0	3.65840888441336	0	0	0	0	0	0	0	0	0	0	0	0	0	0	0	0	0	0	0	0	0	0	0	0	0	3.37062649580628	0	0	0	0	0	0	0	0	0	0	0	0	0	0	0	0	0
k__Bacteria|p__Bacteroidetes|c__Bacteroidia|o__Bacteroidales|f__Prevotellaceae|g__Prevotella|s__Prevotella_timonensis	0	0	0	0	0	0	0	0	0	0	0	0	0	0	0	0	0	0	0	0	0	0	0	0.000875814477464251	0	0.00369320859871149	0	0	0	0	0	0	0	0	0	0	0	0	0	0	0	0	0	0	0	0	0	0	0
k__Bacteria|p__Bacteroidetes|c__Bacteroidia|o__Bacteroidales|f__Prevotellaceae|g__Prevotella|s__Prevotella_timonensis|t__SGB1507	0	0	0	0	0	0	0	0	0	0	0	0	0	0	0	0	0	0	0	0	0	0	0	0.000875814477464251	0	0.00369320859871149	0	0	0	0	0	0	0	0	0	0	0	0	0	0	0	0	0	0	0	0	0	0	0
k__Bacteria|p__Bacteroidetes|c__Bacteroidia|o__Bacteroidales|f__Rikenellaceae	17.16079	40.05504	38.79377	9.09405	4.2604831549485	4.92037127637776	21.88925	28.7961292136472	8.89255	16.27668	3.64566	10.69149	17.4218334344616	7.42267	3.0171408360563	23.21047	7.58605452510728	5.35489814252366	27.65879	26.95329	13.3475484196192	11.9045756811903	26.64213	9.76110634069775	14.2173860431225	13.6117732312284	24.2999704417381	45.94067	8.98077	4.58923509943957	12.9606738599572	4.38141652768818	13.6371067442171	8.25135988931976	10.77129	12.8852698734365	4.26434	19.21382	17.7191351560617	9.31763	6.37905728666868	20.7972928045643	8.90159594720683	4.97938	13.71449	14.51851	17.1553679755263	23.3451869885466	15.0533860839277
k__Bacteria|p__Bacteroidetes|c__Bacteroidia|o__Bacteroidales|f__Rikenellaceae|g__Alistipes	17.16079	26.90664	38.79377	8.29059	3.05206655226561	4.35252029850456	21.88925	28.7961292136472	6.52302	16.27668	3.64566	10.69149	17.4218334344616	7.41288	3.0171408360563	23.19371	7.56564586086878	5.35489814252366	27.65879	26.95329	13.3475484196192	11.9045756811903	26.64213	2.51852483413492	4.61054235435963	13.6117732312284	17.7942211214663	45.94067	8.71855	1.9346434454533	12.9606738599572	4.18050009409941	13.6371067442171	8.25135988931976	6.48051	12.8852698734365	4.26434	19.21382	17.7191351560617	9.31763	6.37905728666868	20.7685216623492	8.90017245158385	4.97938	13.59243	14.51851	17.1553679755263	23.3451869885466	15.0533860839277
k__Bacteria|p__Bacteroidetes|c__Bacteroidia|o__Bacteroidales|f__Rikenellaceae|g__Alistipes|s__Alistipes_communis	0	3.61121	4.83681	0.61315	0.52071382318259	0.13335987154295	0.34719	1.38193888178118	0.79275	1.10093	0.75584	0	1.92562032319758	1.17688	0.183013470893688	0	1.52109047657246	0.348859081901646	1.91676	0	1.60159881777802	0.175270716009005	2.96056	0.987880233240006	1.85824835414868	0	0.347703881864749	7.62322	0.95612	0.398146270666917	0.537092800309441	0.44284266601262	1.19321434703782	0.130004370401736	1.29124	2.21361767643504	1.07412	0	1.863540894482	1.17771	0.33244409401382	0	1.86225081933297	0.37885	3.06513	1.13167	0	3.38487450834964	0.558723319610468
k__Bacteria|p__Bacteroidetes|c__Bacteroidia|o__Bacteroidales|f__Rikenellaceae|g__Alistipes|s__Alistipes_communis|t__SGB2290	0	3.61121	4.83681	0.61315	0.52071382318259	0.13335987154295	0.34719	1.38193888178118	0.79275	1.10093	0.75584	0	1.92562032319758	1.17688	0.183013470893688	0	1.52109047657246	0.348859081901646	1.91676	0	1.60159881777802	0.175270716009005	2.96056	0.987880233240006	1.85824835414868	0	0.347703881864749	7.62322	0.95612	0.398146270666917	0.537092800309441	0.44284266601262	1.19321434703782	0.130004370401736	1.29124	2.21361767643504	1.07412	0	1.863540894482	1.17771	0.33244409401382	0	1.86225081933297	0.37885	3.06513	1.13167	0	3.38487450834964	0.558723319610468
k__Bacteria|p__Bacteroidetes|c__Bacteroidia|o__Bacteroidales|f__Rikenellaceae|g__Alistipes|s__Alistipes_dispar	0	0	0	0	0.0469607827180925	0	0	0	0	0	0.3822	0.13151	0	0.28229	0	1.26948	0	0	0	0	0	0	0.50666	0	0	0	0	0	0	0.0223360491467915	0	0	0	0	0	0	0.21947	1.03512	0	0.53113	0	2.80402389557698	0	0	0	0	0	0	0
k__Bacteria|p__Bacteroidetes|c__Bacteroidia|o__Bacteroidales|f__Rikenellaceae|g__Alistipes|s__Alistipes_dispar|t__SGB2311	0	0	0	0	0.0469607827180925	0	0	0	0	0	0.3822	0.13151	0	0.28229	0	1.26948	0	0	0	0	0	0	0.50666	0	0	0	0	0	0	0.0223360491467915	0	0	0	0	0	0	0.21947	1.03512	0	0.53113	0	2.80402389557698	0	0	0	0	0	0	0
k__Bacteria|p__Bacteroidetes|c__Bacteroidia|o__Bacteroidales|f__Rikenellaceae|g__Alistipes|s__Alistipes_finegoldii	1.15066	2.98449	0.02409	0.71538	0	0.100468338734254	0	4.91191474139072	0.04814	0.06082	0	3.82345	0.0644783889290824	0.09914	0.559958304271284	0.53808	0.025895899434708	1.43508764360564	2.37465	1.33574	0.322666571524457	1.27217295147788	0	0.075695394123696	0	2.24809887941836	1.60821375999356	0.04907	0.6017	0	0.237775959713015	0.324036060674529	0	0.324546908773658	0.06313	0.0455773036977306	0	5.94734	0.00375019968658754	0.29858	0.892337858400072	1.03706889893418	0.908558524510571	0.00428	0.09432	3.15478	1.78160066732707	0.414097706757903	0.876423409919822
k__Bacteria|p__Bacteroidetes|c__Bacteroidia|o__Bacteroidales|f__Rikenellaceae|g__Alistipes|s__Alistipes_finegoldii|t__SGB2301	1.15066	2.98449	0.02409	0.71538	0	0.100468338734254	0	4.91191474139072	0.04814	0.06082	0	3.82345	0.0644783889290824	0.09914	0.559958304271284	0.53808	0.025895899434708	1.43508764360564	2.37465	1.33574	0.322666571524457	1.27217295147788	0	0.075695394123696	0	2.24809887941836	1.60821375999356	0.04907	0.6017	0	0.237775959713015	0.324036060674529	0	0.324546908773658	0.06313	0.0455773036977306	0	5.94734	0.00375019968658754	0.29858	0.892337858400072	1.03706889893418	0.908558524510571	0.00428	0.09432	3.15478	1.78160066732707	0.414097706757903	0.876423409919822
k__Bacteria|p__Bacteroidetes|c__Bacteroidia|o__Bacteroidales|f__Rikenellaceae|g__Alistipes|s__Alistipes_ihumii	0	0	0.61933	0.02171	0	0	0	0.63378344715518	0.13061	0.13031	0.00531	0.76511	0.364553574753623	0.0718	0.668248984925466	0	0.047565665095499	0.483251575579634	1.27011	0	0.845768505846243	0.0641922584077115	2.28074	0	0.064284841031945	0	0	1.08668	0.10589	0	0.327292660259414	0	0	0.160238407389413	0.11228	0.0891012299236055	0.00289	1.06151	0.358110734960785	0.13496	0.556551263966232	0	0.00718715971882232	0.0317	0.25079	0.89469	0	0.073024747617398	0.0766768610082402
k__Bacteria|p__Bacteroidetes|c__Bacteroidia|o__Bacteroidales|f__Rikenellaceae|g__Alistipes|s__Alistipes_ihumii|t__SGB2328	0	0	0.61933	0.02171	0	0	0	0.63378344715518	0.13061	0.13031	0.00531	0.76511	0.364553574753623	0.0718	0.668248984925466	0	0.047565665095499	0.483251575579634	1.27011	0	0.845768505846243	0.0641922584077115	2.28074	0	0.064284841031945	0	0	1.08668	0.10589	0	0.327292660259414	0	0	0.160238407389413	0.11228	0.0891012299236055	0.00289	1.06151	0.358110734960785	0.13496	0.556551263966232	0	0.00718715971882232	0.0317	0.25079	0.89469	0	0.073024747617398	0.0766768610082402
k__Bacteria|p__Bacteroidetes|c__Bacteroidia|o__Bacteroidales|f__Rikenellaceae|g__Alistipes|s__Alistipes_indistinctus	0	0.02457	0.01902	0.3673	0.0029464871463807	1.72849536464159	0.04943	0.30088672437867	0	0	0.34741	0.24775	0.0369487382532243	0.16663	0.129441782497608	0	0	0	0.90556	0	0.0393900588782011	0.0925390703359862	0	0.0364281076615625	0.0912790814093487	0	0.0459754570314789	0.02096	0.34271	0	1.15653622722144	0.977684431898193	0.0272355540511086	0.0767086770491988	0	0	0.01073	0.33857	0.0619949677078327	0.09031	0.552879502310808	0	0.0248663780853437	0.62273	0	0	0	0.0702290676244431	0.140828120654765
k__Bacteria|p__Bacteroidetes|c__Bacteroidia|o__Bacteroidales|f__Rikenellaceae|g__Alistipes|s__Alistipes_indistinctus|t__SGB2325	0	0.02457	0.01902	0.3673	0.0029464871463807	1.72849536464159	0.04943	0.30088672437867	0	0	0.34741	0.24775	0.0369487382532243	0.16663	0.129441782497608	0	0	0	0.90556	0	0.0393900588782011	0.0925390703359862	0	0.0364281076615625	0.0912790814093487	0	0.0459754570314789	0.02096	0.34271	0	1.15653622722144	0.977684431898193	0.0272355540511086	0.0767086770491988	0	0	0.01073	0.33857	0.0619949677078327	0.09031	0.552879502310808	0	0.0248663780853437	0.62273	0	0	0	0.0702290676244431	0.140828120654765
k__Bacteria|p__Bacteroidetes|c__Bacteroidia|o__Bacteroidales|f__Rikenellaceae|g__Alistipes|s__Alistipes_inops	0	0	0	0	0.035266339944569	0	0	0	0	0	0	4.63859	0	2.26645	0	1.85584	0	0	0.4571	0	0.453215086364155	0	0.49865	0	0	0	0	0	0	0.0581409837141127	0	0	0	0	0	0	0	4.98267	0	3.4669	0	0.746180057710554	1.16001952403574	0.23465	0	0	0	0	0
k__Bacteria|p__Bacteroidetes|c__Bacteroidia|o__Bacteroidales|f__Rikenellaceae|g__Alistipes|s__Alistipes_inops|t__SGB2286	0	0	0	0	0.035266339944569	0	0	0	0	0	0	4.63859	0	2.26645	0	1.85584	0	0	0.4571	0	0.453215086364155	0	0.49865	0	0	0	0	0	0	0.0581409837141127	0	0	0	0	0	0	0	4.98267	0	3.4669	0	0.746180057710554	1.16001952403574	0.23465	0	0	0	0	0
k__Bacteria|p__Bacteroidetes|c__Bacteroidia|o__Bacteroidales|f__Rikenellaceae|g__Alistipes|s__Alistipes_onderdonkii	0	0.61925	11.53905	1.45817	0.493756210967567	0.0327688032086634	0	13.5194822691708	1.64947	2.37343	0.065	1.08507	1.89268840218634	1.33843	0.158873827538701	0.59791	0.109552169355754	0.268236598316138	7.83367	7.3229	0.779415536776817	1.77288440700732	11.45682	0.0616631138144336	0.00322572683755138	0	1.8348843536101	10.34306	2.46449	0.466791569094675	0.295208192829039	0.103386199131453	0	1.32980709495677	1.64627	0.355051993416237	0.09164	5.8486	1.5539827447969	0.59436	0.390424004284666	0.92737044289261	2.25185062137628	0.34582	0.19211	0.47047	2.19534568732422	5.22450134002589	3.57630659607787
k__Bacteria|p__Bacteroidetes|c__Bacteroidia|o__Bacteroidales|f__Rikenellaceae|g__Alistipes|s__Alistipes_onderdonkii|t__SGB2303	0	0.61925	11.53905	1.45817	0.493756210967567	0.0327688032086634	0	13.5194822691708	1.64947	2.37343	0.065	1.08507	1.89268840218634	1.33843	0.158873827538701	0.59791	0.109552169355754	0.268236598316138	7.83367	7.3229	0.779415536776817	1.77288440700732	11.45682	0.0616631138144336	0.00322572683755138	0	1.8348843536101	10.34306	2.46449	0.466791569094675	0.295208192829039	0.103386199131453	0	1.32980709495677	1.64627	0.355051993416237	0.09164	5.8486	1.5539827447969	0.59436	0.390424004284666	0.92737044289261	2.25185062137628	0.34582	0.19211	0.47047	2.19534568732422	5.22450134002589	3.57630659607787
k__Bacteria|p__Bacteroidetes|c__Bacteroidia|o__Bacteroidales|f__Rikenellaceae|g__Alistipes|s__Alistipes_provencensis	0	0	0	0	0	0	0	0	0	0	0	0	0	0	0	0	0	0	0	0	0	0	0	0	0	0	0	0	0	0	0	0	0	0	0	0	0	0	0	0	0	0	0	0	0	0	0	0	0
k__Bacteria|p__Bacteroidetes|c__Bacteroidia|o__Bacteroidales|f__Rikenellaceae|g__Alistipes|s__Alistipes_provencensis|t__SGB2298	0	0	0	0	0	0	0	0	0	0	0	0	0	0	0	0	0	0	0	0	0	0	0	0	0	0	0	0	0	0	0	0	0	0	0	0	0	0	0	0	0	0	0	0	0	0	0	0	0
k__Bacteria|p__Bacteroidetes|c__Bacteroidia|o__Bacteroidales|f__Rikenellaceae|g__Alistipes|s__Alistipes_putredinis	9.89715	14.31767	15.25433	3.7305	1.69321439465571	0.201720258761023	11.92412	3.67250067243621	2.84016	9.86316	0.2226	0	7.48799521281429	0.01454	0.99102072062447	18.93239	2.11558908980308	1.36235638535609	2.68995	13.4978	5.64143739906851	5.70802968671547	5.06582	0	1.49122455536586	6.45175668922453	8.9624034366854	20.43638	2.97467	0.742894870750735	8.98170389967102	1.02924218559318	7.71833320838474	4.37934822144697	2.80181	6.64117926684738	0.15576	0	8.66038613889909	0.0207	2.30706363318982	15.2538783672349	1.68071033208621	2.64162	5.90011	5.08378	10.7321501980055	10.2821739462878	7.11402735434354
k__Bacteria|p__Bacteroidetes|c__Bacteroidia|o__Bacteroidales|f__Rikenellaceae|g__Alistipes|s__Alistipes_putredinis|t__SGB2318	9.89715	14.31767	15.25433	3.7305	1.69321439465571	0.201720258761023	11.92412	3.67250067243621	2.84016	9.86316	0.2226	0	7.48799521281429	0.01454	0.99102072062447	18.93239	2.11558908980308	1.36235638535609	2.68995	13.4978	5.64143739906851	5.70802968671547	5.06582	0	1.49122455536586	6.45175668922453	8.9624034366854	20.43638	2.97467	0.742894870750735	8.98170389967102	1.02924218559318	7.71833320838474	4.37934822144697	2.80181	6.64117926684738	0.15576	0	8.66038613889909	0.0207	2.30706363318982	15.2538783672349	1.68071033208621	2.64162	5.90011	5.08378	10.7321501980055	10.2821739462878	7.11402735434354
k__Bacteria|p__Bacteroidetes|c__Bacteroidia|o__Bacteroidales|f__Rikenellaceae|g__Alistipes|s__Alistipes_senegalensis	0	0	0.63304	0.37861	0.0640632189807805	0.319011993438186	0	0.173872285031417	0.22074	0.35702	0.84077	0	0.145761626170799	0	0.0129626831507612	0	0.475502623300359	0.114111393933512	0.05951	0	0	0	0.04873	0.440794539207282	0.201553000109789	0	0	0.74949	0.04794	0.0737337406858428	0.40392079186343	0.079078080746034	0	0.0846035987883619	0.10973	0.105864082462539	1.03936	0	0.120756429908119	0	0.150582138325177	0	0.330878118966669	0.10636	0.63188	0.34655	0	0	0
k__Bacteria|p__Bacteroidetes|c__Bacteroidia|o__Bacteroidales|f__Rikenellaceae|g__Alistipes|s__Alistipes_senegalensis|t__SGB2296	0	0	0.63304	0.37861	0.0640632189807805	0.319011993438186	0	0.173872285031417	0.22074	0.35702	0.84077	0	0.145761626170799	0	0.0129626831507612	0	0.475502623300359	0.114111393933512	0.05951	0	0	0	0.04873	0.440794539207282	0.201553000109789	0	0	0.74949	0.04794	0.0737337406858428	0.40392079186343	0.079078080746034	0	0.0846035987883619	0.10973	0.105864082462539	1.03936	0	0.120756429908119	0	0.150582138325177	0	0.330878118966669	0.10636	0.63188	0.34655	0	0	0
k__Bacteria|p__Bacteroidetes|c__Bacteroidia|o__Bacteroidales|f__Rikenellaceae|g__Alistipes|s__Alistipes_shahii	6.11297	5.06571	5.67611	1.00576	0.186827416359176	1.73119541584231	9.56852	3.44886631731255	0.84116	2.15677	0.78301	0	5.10173665428551	1.87879	0.229978909632634	0	2.77515476038657	1.342995463831	9.58497	4.79686	3.45577235509897	1.98519443104931	3.43403	0.91605382175302	0.900726795456453	4.91191766258548	4.21752377942865	5.36939	1.22503	0.172599961394224	1.02114332809036	1.0440219546783	4.6983236347434	1.52451535376822	0.45605	2.81325187432605	1.276	0	4.4386946801596	2.81923	1.14886229362008	0	0.473426771561594	0.43646	3.18022	3.43658	2.44627142286958	3.26751543119857	2.03645321287164
k__Bacteria|p__Bacteroidetes|c__Bacteroidia|o__Bacteroidales|f__Rikenellaceae|g__Alistipes|s__Alistipes_shahii|t__SGB2295	6.11297	5.06571	5.67611	1.00576	0.186827416359176	1.73119541584231	9.56852	3.44886631731255	0.84116	2.15677	0.78301	0	5.10173665428551	1.87879	0.229978909632634	0	2.77515476038657	1.342995463831	9.58497	4.79686	3.45577235509897	1.98519443104931	3.43403	0.91605382175302	0.900726795456453	4.91191766258548	4.21752377942865	5.36939	1.22503	0.172599961394224	1.02114332809036	1.0440219546783	4.6983236347434	1.52451535376822	0.45605	2.81325187432605	1.276	0	4.4386946801596	2.81923	1.14886229362008	0	0.473426771561594	0.43646	3.18022	3.43658	2.44627142286958	3.26751543119857	2.03645321287164
k__Bacteria|p__Bacteroidetes|c__Bacteroidia|o__Bacteroidales|f__Rikenellaceae|g__Alistipes|s__Alistipes_sp_AF17_16	0	0.20442	0.19198	0	0.00832702889194547	0.105500252335584	0	0.752892950691683	0	0.23424	0.24352	0	0.402050513871138	0.11793	0.0836421525216855	0	0.495295176920344	0	0.56652	0	0.208274326187465	0.113180048600501	0.39012	0	0	0	0.761135281607485	0.26241	0	0	0	0.180190469249007	0	0.241587256745424	0	0.62162644632789	0.39437	0	0.657918365460755	0.18375	0.0479124985580109	0	0.200424201909652	0.17692	0.27788	0	0	0.628770240685019	0.0380813209486705
k__Bacteria|p__Bacteroidetes|c__Bacteroidia|o__Bacteroidales|f__Rikenellaceae|g__Alistipes|s__Alistipes_sp_AF17_16|t__SGB2326	0	0.20442	0.19198	0	0.00832702889194547	0.105500252335584	0	0.752892950691683	0	0.23424	0.24352	0	0.402050513871138	0.11793	0.0836421525216855	0	0.495295176920344	0	0.56652	0	0.208274326187465	0.113180048600501	0.39012	0	0	0	0.761135281607485	0.26241	0	0	0	0.180190469249007	0	0.241587256745424	0	0.62162644632789	0.39437	0	0.657918365460755	0.18375	0.0479124985580109	0	0.200424201909652	0.17692	0.27788	0	0	0.628770240685019	0.0380813209486705
k__Bacteria|p__Bacteroidetes|c__Bacteroidia|o__Bacteroidales|f__Rikenellaceae|g__Alistipes|s__Alistipes_timonensis	0	0.07932	0	0	0	0	0	0	0	0	0	0	0	0	0	0	0	0	0	0	0	0.721112111587151	0	0	0	0	0.0163908299542898	0	0	0	0	0	0	0	0	0	0	0	0	0	0	0	0	0	0	0	0	0	0.635875590740106
k__Bacteria|p__Bacteroidetes|c__Bacteroidia|o__Bacteroidales|f__Rikenellaceae|g__Alistipes|s__Alistipes_timonensis|t__SGB2299	0	0.07932	0	0	0	0	0	0	0	0	0	0	0	0	0	0	0	0	0	0	0	0.721112111587151	0	0	0	0	0.0163908299542898	0	0	0	0	0	0	0	0	0	0	0	0	0	0	0	0	0	0	0	0	0	0.635875590740106
k__Bacteria|p__Bacteroidetes|c__Bacteroidia|o__Bacteroidales|f__Rikenellaceae|g__GGB1630	0	0	0	0	0	0.567850977873205	0	0	0	0	0	0	0	0	0	0	0	0	0	0	0	0	0	0	0	0	0	0	0	0	0	0.200925456646815	0	0	0	0	0	0	0	0	0	0	0	0	0	0	0	0	0
k__Bacteria|p__Bacteroidetes|c__Bacteroidia|o__Bacteroidales|f__Rikenellaceae|g__GGB1630|s__GGB1630_SGB2238	0	0	0	0	0	0.567850977873205	0	0	0	0	0	0	0	0	0	0	0	0	0	0	0	0	0	0	0	0	0	0	0	0	0	0.200925456646815	0	0	0	0	0	0	0	0	0	0	0	0	0	0	0	0	0
k__Bacteria|p__Bacteroidetes|c__Bacteroidia|o__Bacteroidales|f__Rikenellaceae|g__GGB1630|s__GGB1630_SGB2238|t__SGB2238	0	0	0	0	0	0.567850977873205	0	0	0	0	0	0	0	0	0	0	0	0	0	0	0	0	0	0	0	0	0	0	0	0	0	0.200925456646815	0	0	0	0	0	0	0	0	0	0	0	0	0	0	0	0	0
k__Bacteria|p__Bacteroidetes|c__Bacteroidia|o__Bacteroidales|f__Rikenellaceae|g__GGB1632	0	0	0	0	0	0	0	0	0	0	0	0	0	0	0	0	0	0	0	0	0	0	0	0	0	0	0	0	0	0	0	0	0	0	0	0	0	0	0	0	0	0	0	0	0	0	0	0	0
k__Bacteria|p__Bacteroidetes|c__Bacteroidia|o__Bacteroidales|f__Rikenellaceae|g__GGB1632|s__GGB1632_SGB2240	0	0	0	0	0	0	0	0	0	0	0	0	0	0	0	0	0	0	0	0	0	0	0	0	0	0	0	0	0	0	0	0	0	0	0	0	0	0	0	0	0	0	0	0	0	0	0	0	0
k__Bacteria|p__Bacteroidetes|c__Bacteroidia|o__Bacteroidales|f__Rikenellaceae|g__GGB1632|s__GGB1632_SGB2240|t__SGB2240	0	0	0	0	0	0	0	0	0	0	0	0	0	0	0	0	0	0	0	0	0	0	0	0	0	0	0	0	0	0	0	0	0	0	0	0	0	0	0	0	0	0	0	0	0	0	0	0	0
k__Bacteria|p__Bacteroidetes|c__Bacteroidia|o__Bacteroidales|f__Rikenellaceae|g__GGB1681	0	13.1484	0	0	0	0	0	0	2.36474	0	0	0	0	0	0	0	0	0	0	0	0	0	0	0	9.6068436887629	0	6.50574932027184	0	0	0	0	0	0	0	4.29078	0	0	0	0	0	0	0	0	0	0	0	0	0	0
k__Bacteria|p__Bacteroidetes|c__Bacteroidia|o__Bacteroidales|f__Rikenellaceae|g__GGB1681|s__GGB1681_SGB2313	0	13.1484	0	0	0	0	0	0	2.36474	0	0	0	0	0	0	0	0	0	0	0	0	0	0	0	9.6068436887629	0	6.50574932027184	0	0	0	0	0	0	0	4.29078	0	0	0	0	0	0	0	0	0	0	0	0	0	0
k__Bacteria|p__Bacteroidetes|c__Bacteroidia|o__Bacteroidales|f__Rikenellaceae|g__GGB1681|s__GGB1681_SGB2313|t__SGB2313	0	13.1484	0	0	0	0	0	0	2.36474	0	0	0	0	0	0	0	0	0	0	0	0	0	0	0	9.6068436887629	0	6.50574932027184	0	0	0	0	0	0	0	4.29078	0	0	0	0	0	0	0	0	0	0	0	0	0	0
k__Bacteria|p__Bacteroidetes|c__Bacteroidia|o__Bacteroidales|f__Rikenellaceae|g__GGB1689	0	0	0	0	1.20841660268289	0	0	0	0	0	0	0	0	0	0	0	0	0	0	0	0	0	0	0	0	0	0	0	0	2.65460050345107	0	0	0	0	0	0	0	0	0	0	0	0	0	0	0	0	0	0	0
k__Bacteria|p__Bacteroidetes|c__Bacteroidia|o__Bacteroidales|f__Rikenellaceae|g__GGB1689|s__GGB1689_SGB2321	0	0	0	0	1.20841660268289	0	0	0	0	0	0	0	0	0	0	0	0	0	0	0	0	0	0	0	0	0	0	0	0	2.65460050345107	0	0	0	0	0	0	0	0	0	0	0	0	0	0	0	0	0	0	0
k__Bacteria|p__Bacteroidetes|c__Bacteroidia|o__Bacteroidales|f__Rikenellaceae|g__GGB1689|s__GGB1689_SGB2321|t__SGB2321	0	0	0	0	1.20841660268289	0	0	0	0	0	0	0	0	0	0	0	0	0	0	0	0	0	0	0	0	0	0	0	0	2.65460050345107	0	0	0	0	0	0	0	0	0	0	0	0	0	0	0	0	0	0	0
k__Bacteria|p__Bacteroidetes|c__Bacteroidia|o__Bacteroidales|f__Rikenellaceae|g__GGB27776	0	0	0	0	0	0	0	0	0	0	0	0	0	0	0	0	0	0	0	0	0	0	0	0	0	0	0	0	0	0	0	0	0	0	0	0	0	0	0	0	0	0	0	0	0	0	0	0	0
k__Bacteria|p__Bacteroidetes|c__Bacteroidia|o__Bacteroidales|f__Rikenellaceae|g__GGB27776|s__GGB27776_SGB40190	0	0	0	0	0	0	0	0	0	0	0	0	0	0	0	0	0	0	0	0	0	0	0	0	0	0	0	0	0	0	0	0	0	0	0	0	0	0	0	0	0	0	0	0	0	0	0	0	0
k__Bacteria|p__Bacteroidetes|c__Bacteroidia|o__Bacteroidales|f__Rikenellaceae|g__GGB27776|s__GGB27776_SGB40190|t__SGB40190	0	0	0	0	0	0	0	0	0	0	0	0	0	0	0	0	0	0	0	0	0	0	0	0	0	0	0	0	0	0	0	0	0	0	0	0	0	0	0	0	0	0	0	0	0	0	0	0	0
k__Bacteria|p__Bacteroidetes|c__Bacteroidia|o__Bacteroidales|f__Rikenellaceae|g__Rikenella	0	0	0	0	0	0	0	0	0.00478	0	0	0	0	0	0	0	0	0	0	0	0	0	0	0	0	0	0	0	0	0	0	0	0	0	0	0	0	0	0	0	0	0	0	0	0	0	0	0	0
k__Bacteria|p__Bacteroidetes|c__Bacteroidia|o__Bacteroidales|f__Rikenellaceae|g__Rikenellaceae_unclassified	0	0	0	0.80347	0	0	0	0	0	0	0	0	0	0.00979	0	0.01676	0.0204086642385059	0	0	0	0	0	0	7.24258150656283	0	0	0	0	0.26222	0	0	0	0	0	0	0	0	0	0	0	0	0.0287711422150719	0.00141354110813403	0	0.12205	0	0	0	0
k__Bacteria|p__Bacteroidetes|c__Bacteroidia|o__Bacteroidales|f__Rikenellaceae|g__Rikenellaceae_unclassified|s__Rikenellaceae_bacterium	0	0	0	0	0	0	0	0	0	0	0	0	0	0	0	0.01676	0.0204086642385059	0	0	0	0	0	0	7.24258150656283	0	0	0	0	0	0	0	0	0	0	0	0	0	0	0	0	0	0.0287711422150719	0	0	0.12205	0	0	0	0
k__Bacteria|p__Bacteroidetes|c__Bacteroidia|o__Bacteroidales|f__Rikenellaceae|g__Rikenellaceae_unclassified|s__Rikenellaceae_bacterium_DSM_108975	0	0	0	0	0	0	0	0	0	0	0	0	0	0.00979	0	0	0	0	0	0	0	0	0	0	0	0	0	0	0	0	0	0	0	0	0	0	0	0	0	0	0	0	0.00141354110813403	0	0	0	0	0	0
k__Bacteria|p__Bacteroidetes|c__Bacteroidia|o__Bacteroidales|f__Rikenellaceae|g__Rikenellaceae_unclassified|s__Rikenellaceae_bacterium_DSM_108975|t__SGB2329	0	0	0	0	0	0	0	0	0	0	0	0	0	0.00979	0	0	0	0	0	0	0	0	0	0	0	0	0	0	0	0	0	0	0	0	0	0	0	0	0	0	0	0	0.00141354110813403	0	0	0	0	0	0
k__Bacteria|p__Bacteroidetes|c__Bacteroidia|o__Bacteroidales|f__Rikenellaceae|g__Rikenellaceae_unclassified|s__Rikenellaceae_bacterium|t__SGB2215	0	0	0	0	0	0	0	0	0	0	0	0	0	0	0	0	0	0	0	0	0	0	0	7.24258150656283	0	0	0	0	0	0	0	0	0	0	0	0	0	0	0	0	0	0	0	0	0	0	0	0	0
k__Bacteria|p__Bacteroidetes|c__Bacteroidia|o__Bacteroidales|f__Rikenellaceae|g__Rikenellaceae_unclassified|s__Rikenellaceae_bacterium|t__SGB2278	0	0	0	0	0	0	0	0	0	0	0	0	0	0	0	0	0.0204086642385059	0	0	0	0	0	0	0	0	0	0	0	0	0	0	0	0	0	0	0	0	0	0	0	0	0	0	0	0.12205	0	0	0	0
k__Bacteria|p__Bacteroidetes|c__Bacteroidia|o__Bacteroidales|f__Rikenellaceae|g__Rikenellaceae_unclassified|s__Rikenellaceae_bacterium|t__SGB48104	0	0	0	0	0	0	0	0	0	0	0	0	0	0	0	0.01676	0	0	0	0	0	0	0	0	0	0	0	0	0	0	0	0	0	0	0	0	0	0	0	0	0	0.0287711422150719	0	0	0	0	0	0	0
k__Bacteria|p__Bacteroidetes|c__Bacteroidia|o__Bacteroidales|f__Rikenellaceae|g__Rikenellaceae_unclassified|s__Rikenellaceae_unclassified_SGB2185	0	0	0	0	0	0	0	0	0	0	0	0	0	0	0	0	0	0	0	0	0	0	0	0	0	0	0	0	0	0	0	0	0	0	0	0	0	0	0	0	0	0	0	0	0	0	0	0	0
k__Bacteria|p__Bacteroidetes|c__Bacteroidia|o__Bacteroidales|f__Rikenellaceae|g__Rikenellaceae_unclassified|s__Rikenellaceae_unclassified_SGB2185|t__SGB2185	0	0	0	0	0	0	0	0	0	0	0	0	0	0	0	0	0	0	0	0	0	0	0	0	0	0	0	0	0	0	0	0	0	0	0	0	0	0	0	0	0	0	0	0	0	0	0	0	0
k__Bacteria|p__Bacteroidetes|c__Bacteroidia|o__Bacteroidales|f__Rikenellaceae|g__Rikenellaceae_unclassified|s__Rikenellaceae_unclassified_SGB2230	0	0	0	0.80347	0	0	0	0	0	0	0	0	0	0	0	0	0	0	0	0	0	0	0	0	0	0	0	0	0.26222	0	0	0	0	0	0	0	0	0	0	0	0	0	0	0	0	0	0	0	0
k__Bacteria|p__Bacteroidetes|c__Bacteroidia|o__Bacteroidales|f__Rikenellaceae|g__Rikenellaceae_unclassified|s__Rikenellaceae_unclassified_SGB2230|t__SGB2230	0	0	0	0.80347	0	0	0	0	0	0	0	0	0	0	0	0	0	0	0	0	0	0	0	0	0	0	0	0	0.26222	0	0	0	0	0	0	0	0	0	0	0	0	0	0	0	0	0	0	0	0
k__Bacteria|p__Bacteroidetes|c__Bacteroidia|o__Bacteroidales|f__Rikenellaceae|g__Rikenella|s__Rikenella_microfusus	0	0	0	0	0	0	0	0	0.00478	0	0	0	0	0	0	0	0	0	0	0	0	0	0	0	0	0	0	0	0	0	0	0	0	0	0	0	0	0	0	0	0	0	0	0	0	0	0	0	0
k__Bacteria|p__Bacteroidetes|c__Bacteroidia|o__Bacteroidales|f__Rikenellaceae|g__Rikenella|s__Rikenella_microfusus|t__SGB2284	0	0	0	0	0	0	0	0	0.00478	0	0	0	0	0	0	0	0	0	0	0	0	0	0	0	0	0	0	0	0	0	0	0	0	0	0	0	0	0	0	0	0	0	0	0	0	0	0	0	0
k__Bacteria|p__Bacteroidetes|c__Bacteroidia|o__Bacteroidales|f__Tannerellaceae	0.45103	1.67943	0.64126	1.11673	0.642160336868195	0.399362118505583	2.66812	2.25641900245751	0.22019	0.49464	0.65007	1.05184	0.744745825072207	0.68361	0.0362696059607309	0.48328	0.0643257992649512	1.13264644077086	0.24805	10.36787	0.920438781028241	0.42880349683356	1.05969	1.26439699974578	0.57047428526764	1.11147660288931	1.49015535425916	0.75168	1.29611	0.45926067455271	0.719960939318467	1.84912235526323	5.35315938695393	2.73176224046691	0.27673	1.46728213196833	0.28001	0.40071	0.654209834659574	0.94566	0.226691371769681	1.02809850240517	0.482973151298922	2.45171	0.26884	0.40868	1.39450315802542	1.11979871604339	0.586297106651518
k__Bacteria|p__Bacteroidetes|c__Bacteroidia|o__Bacteroidales|f__Tannerellaceae|g__GGB1407	0	0	0	0	0	0	0	0	0	0	0	0	0	0.48486	0	0	0	0	0	0	0	0	0.11098	0	0	0	0	0	0	0	0	0	0	0	0	0	0	0	0	0.72935	0	0	0	0	0	0	0	0	0
k__Bacteria|p__Bacteroidetes|c__Bacteroidia|o__Bacteroidales|f__Tannerellaceae|g__GGB1407|s__GGB1407_SGB1930	0	0	0	0	0	0	0	0	0	0	0	0	0	0.48486	0	0	0	0	0	0	0	0	0.11098	0	0	0	0	0	0	0	0	0	0	0	0	0	0	0	0	0.72935	0	0	0	0	0	0	0	0	0
k__Bacteria|p__Bacteroidetes|c__Bacteroidia|o__Bacteroidales|f__Tannerellaceae|g__GGB1407|s__GGB1407_SGB1930|t__SGB1930	0	0	0	0	0	0	0	0	0	0	0	0	0	0.48486	0	0	0	0	0	0	0	0	0.11098	0	0	0	0	0	0	0	0	0	0	0	0	0	0	0	0	0.72935	0	0	0	0	0	0	0	0	0
k__Bacteria|p__Bacteroidetes|c__Bacteroidia|o__Bacteroidales|f__Tannerellaceae|g__Parabacteroides	0.45103	1.67943	0.64126	1.11673	0.642160336868195	0.399362118505583	2.66812	2.25641900245751	0.22019	0.49464	0.65007	1.05184	0.744745825072207	0.19874	0.0362696059607309	0.48328	0.0643257992649512	1.13264644077086	0.24805	10.36787	0.920438781028241	0.42880349683356	0.94871	1.26439699974578	0.57047428526764	1.11147660288931	1.49015535425916	0.75168	1.29611	0.45926067455271	0.719960939318467	1.84912235526323	5.35315938695393	2.73176224046691	0.27673	1.46728213196833	0.28001	0.40071	0.654209834659574	0.21631	0.226691371769681	1.02809850240517	0.482973151298922	2.45171	0.26884	0.40868	1.39450315802542	1.11979871604339	0.586297106651518
k__Bacteria|p__Bacteroidetes|c__Bacteroidia|o__Bacteroidales|f__Tannerellaceae|g__Parabacteroides|s__Parabacteroides_distasonis	0.45103	0.4988	0.11097	0.7575	0.176285946816846	0.0881481750386891	0.77724	1.23813439507469	0.22019	0.2354	0.22742	1.05184	0.330664794051987	0.09304	0.0185419108023736	0.08906	0.0287839179590249	0.414201030207633	0.11407	5.52606	0.247283663306992	0.154570537998034	0.26125	0.141035003876496	0.207824691917784	1.11147660288931	0.439809335279073	0.15774	0.67431	0.112618289002405	0.591230712242605	0.489383599432068	1.68140212535759	2.17891885419805	0.27673	0.594826991753624	0.12503	0.40071	0.0833127694818125	0.12544	0.122994037843524	0.159064698710936	0.222214634907577	1.60104	0.1239	0.15786	0.390660491068806	0.361881938946223	0.189339357532052
k__Bacteria|p__Bacteroidetes|c__Bacteroidia|o__Bacteroidales|f__Tannerellaceae|g__Parabacteroides|s__Parabacteroides_distasonis|t__SGB1934	0.45103	0.4988	0.11097	0.7575	0.176285946816846	0.0881481750386891	0.77724	1.23813439507469	0.22019	0.2354	0.22742	1.05184	0.330664794051987	0.09304	0.0185419108023736	0.08906	0.0287839179590249	0.414201030207633	0.11407	5.52606	0.247283663306992	0.154570537998034	0.26125	0.141035003876496	0.207824691917784	1.11147660288931	0.439809335279073	0.15774	0.67431	0.112618289002405	0.591230712242605	0.489383599432068	1.68140212535759	2.17891885419805	0.27673	0.594826991753624	0.12503	0.40071	0.0833127694818125	0.12544	0.122994037843524	0.159064698710936	0.222214634907577	1.60104	0.1239	0.15786	0.390660491068806	0.361881938946223	0.189339357532052
k__Bacteria|p__Bacteroidetes|c__Bacteroidia|o__Bacteroidales|f__Tannerellaceae|g__Parabacteroides|s__Parabacteroides_goldsteinii	0	0	0	0.00227	0	0	0	0	0	0	0	0	0	0.01105	0	0	0	0	0	0	0	0.00527864405904176	0.09053	0	0	0	0	0	0	0	0.00135474331789538	0.00109179002399248	0	0	0	0	0	0	0	0.01268	0	0	0.030610133151494	0.69372	0	0	0	0	0.0410890176350623
k__Bacteria|p__Bacteroidetes|c__Bacteroidia|o__Bacteroidales|f__Tannerellaceae|g__Parabacteroides|s__Parabacteroides_goldsteinii|t__SGB1941	0	0	0	0.00227	0	0	0	0	0	0	0	0	0	0.01105	0	0	0	0	0	0	0	0.00527864405904176	0.09053	0	0	0	0	0	0	0	0.00135474331789538	0.00109179002399248	0	0	0	0	0	0	0	0.01268	0	0	0.030610133151494	0.69372	0	0	0	0	0.0410890176350623
k__Bacteria|p__Bacteroidetes|c__Bacteroidia|o__Bacteroidales|f__Tannerellaceae|g__Parabacteroides|s__Parabacteroides_johnsonii	0	0	0	0	0	0	0	0	0	0	0	0	0	0.09466	0	0	0	0	0	0	0	0	0	0	0.362649593349856	0	0	0	0	0	0	0	0	0	0	0	0	0	0	0.07819	0	0	0	0	0	0	0	0	0
k__Bacteria|p__Bacteroidetes|c__Bacteroidia|o__Bacteroidales|f__Tannerellaceae|g__Parabacteroides|s__Parabacteroides_johnsonii|t__SGB1948	0	0	0	0	0	0	0	0	0	0	0	0	0	0.09466	0	0	0	0	0	0	0	0	0	0	0.362649593349856	0	0	0	0	0	0	0	0	0	0	0	0	0	0	0.07819	0	0	0	0	0	0	0	0	0
k__Bacteria|p__Bacteroidetes|c__Bacteroidia|o__Bacteroidales|f__Tannerellaceae|g__Parabacteroides|s__Parabacteroides_merdae	0	1.18063	0.53029	0.35696	0.465874390051349	0.311213943466894	1.89088	1.01828460738281	0	0.25924	0.42266	0	0.414071063731777	0	0.0177276951583572	0.39423	0.0355515080343407	0.718445410563229	0.13398	4.84181	0.673155117721249	0.268954314776485	0.59693	1.1233716202042	0	0	1.05034601898008	0.59393	0.6218	0.346642385550306	0.127382886726917	1.35864696580717	3.6717474892411	0.552843386268854	0	0.872455140214705	0.15498	0	0.570897065177762	0	0.103697333926157	0.869033803694238	0.230148383239851	0.15695	0.14494	0.25082	1.00384266695661	0.757916777097162	0.355859029237028
k__Bacteria|p__Bacteroidetes|c__Bacteroidia|o__Bacteroidales|f__Tannerellaceae|g__Parabacteroides|s__Parabacteroides_merdae|t__SGB1949	0	1.18063	0.53029	0.35696	0.465874390051349	0.311213943466894	1.89088	1.01828460738281	0	0.25924	0.42266	0	0.414071063731777	0	0.0177276951583572	0.39423	0.0355515080343407	0.718445410563229	0.13398	4.84181	0.673155117721249	0.268954314776485	0.59693	1.1233716202042	0	0	1.05034601898008	0.59393	0.6218	0.346642385550306	0.127382886726917	1.35864696580717	3.6717474892411	0.552843386268854	0	0.872455140214705	0.15498	0	0.570897065177762	0	0.103697333926157	0.869033803694238	0.230148383239851	0.15695	0.14494	0.25082	1.00384266695661	0.757916777097162	0.355859029237028
k__Bacteria|p__Bacteroidetes|c__Bacteroidia|o__Marinilabiliales	0	0	0	6e-05	0	0	0	0	0	5e-04	0	0	0	0	0	0	0	0	0.00043	0	0	0	0	0	0	0	0	0	0	0	0	0	0	0	0	0	0	0	0	0	0.00136693300759007	0	0	0	0	0	0	0	0
k__Bacteria|p__Bacteroidetes|c__Bacteroidia|o__Marinilabiliales|f__Marinilabiliaceae	0	0	0	6e-05	0	0	0	0	0	5e-04	0	0	0	0	0	0	0	0	0.00043	0	0	0	0	0	0	0	0	0	0	0	0	0	0	0	0	0	0	0	0	0	0.00136693300759007	0	0	0	0	0	0	0	0
k__Bacteria|p__Bacteroidetes|c__Bacteroidia|o__Marinilabiliales|f__Marinilabiliaceae|g__GGB58233	0	0	0	6e-05	0	0	0	0	0	5e-04	0	0	0	0	0	0	0	0	0.00043	0	0	0	0	0	0	0	0	0	0	0	0	0	0	0	0	0	0	0	0	0	0.00136693300759007	0	0	0	0	0	0	0	0
k__Bacteria|p__Bacteroidetes|c__Bacteroidia|o__Marinilabiliales|f__Marinilabiliaceae|g__GGB58233|s__GGB58233_SGB79883	0	0	0	6e-05	0	0	0	0	0	5e-04	0	0	0	0	0	0	0	0	0.00043	0	0	0	0	0	0	0	0	0	0	0	0	0	0	0	0	0	0	0	0	0	0.00136693300759007	0	0	0	0	0	0	0	0
k__Bacteria|p__Bacteroidetes|c__Bacteroidia|o__Marinilabiliales|f__Marinilabiliaceae|g__GGB58233|s__GGB58233_SGB79883|t__SGB79883	0	0	0	6e-05	0	0	0	0	0	5e-04	0	0	0	0	0	0	0	0	0.00043	0	0	0	0	0	0	0	0	0	0	0	0	0	0	0	0	0	0	0	0	0	0.00136693300759007	0	0	0	0	0	0	0	0
k__Bacteria|p__Bacteroidetes|c__CFGB1285	0	0	0	0	0	0	0	0	0	0	0	0	0	0	0	0	0	0	0	0	0	0	0	0	0	0	0	0	0	0	0	0	0	0	0	0	0	0	0	0	0	0	0	0	0	0	0	0	0
k__Bacteria|p__Bacteroidetes|c__CFGB1285|o__OFGB1285	0	0	0	0	0	0	0	0	0	0	0	0	0	0	0	0	0	0	0	0	0	0	0	0	0	0	0	0	0	0	0	0	0	0	0	0	0	0	0	0	0	0	0	0	0	0	0	0	0
k__Bacteria|p__Bacteroidetes|c__CFGB1285|o__OFGB1285|f__FGB1285	0	0	0	0	0	0	0	0	0	0	0	0	0	0	0	0	0	0	0	0	0	0	0	0	0	0	0	0	0	0	0	0	0	0	0	0	0	0	0	0	0	0	0	0	0	0	0	0	0
k__Bacteria|p__Bacteroidetes|c__CFGB1285|o__OFGB1285|f__FGB1285|g__GGB3100	0	0	0	0	0	0	0	0	0	0	0	0	0	0	0	0	0	0	0	0	0	0	0	0	0	0	0	0	0	0	0	0	0	0	0	0	0	0	0	0	0	0	0	0	0	0	0	0	0
k__Bacteria|p__Bacteroidetes|c__CFGB1285|o__OFGB1285|f__FGB1285|g__GGB3100|s__GGB3100_SGB4108	0	0	0	0	0	0	0	0	0	0	0	0	0	0	0	0	0	0	0	0	0	0	0	0	0	0	0	0	0	0	0	0	0	0	0	0	0	0	0	0	0	0	0	0	0	0	0	0	0
k__Bacteria|p__Bacteroidetes|c__CFGB1285|o__OFGB1285|f__FGB1285|g__GGB3100|s__GGB3100_SGB4108|t__SGB4108	0	0	0	0	0	0	0	0	0	0	0	0	0	0	0	0	0	0	0	0	0	0	0	0	0	0	0	0	0	0	0	0	0	0	0	0	0	0	0	0	0	0	0	0	0	0	0	0	0
k__Bacteria|p__Bacteroidetes|c__CFGB2427	0	0	0	0	0	0	0	0	0	0	0	0	0	0	0	0	0	0	0	0	0	0	0	0	0	0	0	0	0	0	0	0	0	0	0	0	0	0	0	0	0	0	0	0	0	0	0	0	0
k__Bacteria|p__Bacteroidetes|c__CFGB2427|o__OFGB2427	0	0	0	0	0	0	0	0	0	0	0	0	0	0	0	0	0	0	0	0	0	0	0	0	0	0	0	0	0	0	0	0	0	0	0	0	0	0	0	0	0	0	0	0	0	0	0	0	0
k__Bacteria|p__Bacteroidetes|c__CFGB2427|o__OFGB2427|f__FGB2427	0	0	0	0	0	0	0	0	0	0	0	0	0	0	0	0	0	0	0	0	0	0	0	0	0	0	0	0	0	0	0	0	0	0	0	0	0	0	0	0	0	0	0	0	0	0	0	0	0
k__Bacteria|p__Bacteroidetes|c__CFGB2427|o__OFGB2427|f__FGB2427|g__GGB6645	0	0	0	0	0	0	0	0	0	0	0	0	0	0	0	0	0	0	0	0	0	0	0	0	0	0	0	0	0	0	0	0	0	0	0	0	0	0	0	0	0	0	0	0	0	0	0	0	0
k__Bacteria|p__Bacteroidetes|c__CFGB2427|o__OFGB2427|f__FGB2427|g__GGB6645|s__GGB6645_SGB9382	0	0	0	0	0	0	0	0	0	0	0	0	0	0	0	0	0	0	0	0	0	0	0	0	0	0	0	0	0	0	0	0	0	0	0	0	0	0	0	0	0	0	0	0	0	0	0	0	0
k__Bacteria|p__Bacteroidetes|c__CFGB2427|o__OFGB2427|f__FGB2427|g__GGB6645|s__GGB6645_SGB9382|t__SGB9382	0	0	0	0	0	0	0	0	0	0	0	0	0	0	0	0	0	0	0	0	0	0	0	0	0	0	0	0	0	0	0	0	0	0	0	0	0	0	0	0	0	0	0	0	0	0	0	0	0
k__Bacteria|p__Bacteroidetes|c__CFGB536	0	0	0	0.58361	0	0	0	0	0	0	0	0	0	0	0	0	0	0	0	0	0	0	0	0	0	0	0	0	0.91346	0	0	0	0	0	0	0	0	0	0	0	0	0	0	0	0	0	0	0	0
k__Bacteria|p__Bacteroidetes|c__CFGB536|o__OFGB536	0	0	0	0.58361	0	0	0	0	0	0	0	0	0	0	0	0	0	0	0	0	0	0	0	0	0	0	0	0	0.91346	0	0	0	0	0	0	0	0	0	0	0	0	0	0	0	0	0	0	0	0
k__Bacteria|p__Bacteroidetes|c__CFGB536|o__OFGB536|f__FGB536	0	0	0	0.58361	0	0	0	0	0	0	0	0	0	0	0	0	0	0	0	0	0	0	0	0	0	0	0	0	0.91346	0	0	0	0	0	0	0	0	0	0	0	0	0	0	0	0	0	0	0	0
k__Bacteria|p__Bacteroidetes|c__CFGB536|o__OFGB536|f__FGB536|g__GGB1102	0	0	0	0.58361	0	0	0	0	0	0	0	0	0	0	0	0	0	0	0	0	0	0	0	0	0	0	0	0	0.91346	0	0	0	0	0	0	0	0	0	0	0	0	0	0	0	0	0	0	0	0
k__Bacteria|p__Bacteroidetes|c__CFGB536|o__OFGB536|f__FGB536|g__GGB1102|s__GGB1102_SGB1416	0	0	0	0.58361	0	0	0	0	0	0	0	0	0	0	0	0	0	0	0	0	0	0	0	0	0	0	0	0	0.91346	0	0	0	0	0	0	0	0	0	0	0	0	0	0	0	0	0	0	0	0
k__Bacteria|p__Bacteroidetes|c__CFGB536|o__OFGB536|f__FGB536|g__GGB1102|s__GGB1102_SGB1416|t__SGB1416	0	0	0	0.58361	0	0	0	0	0	0	0	0	0	0	0	0	0	0	0	0	0	0	0	0	0	0	0	0	0.91346	0	0	0	0	0	0	0	0	0	0	0	0	0	0	0	0	0	0	0	0
k__Bacteria|p__Bacteroidetes|c__CFGB602	0	0.83077	0.03335	0	0.536763942607285	0.0227144167444667	0	0	1.96643	0	0.04631	0	0	0.04844	0	0.55856	0	0	0	0	0	0	0.05639	0	0.73985989793547	0	0.0681035604052431	0.04466	0	0.309616224841044	0.0516060965521787	0.0667074681601357	0	0	2.14924	0	0.01733	0	0	0.09263	0	0.0813632402237	1.1583670745713	0.93484	0	0	0	0	0
k__Bacteria|p__Bacteroidetes|c__CFGB602|o__OFGB602	0	0.83077	0.03335	0	0.536763942607285	0.0227144167444667	0	0	1.96643	0	0.04631	0	0	0.04844	0	0.55856	0	0	0	0	0	0	0.05639	0	0.73985989793547	0	0.0681035604052431	0.04466	0	0.309616224841044	0.0516060965521787	0.0667074681601357	0	0	2.14924	0	0.01733	0	0	0.09263	0	0.0813632402237	1.1583670745713	0.93484	0	0	0	0	0
k__Bacteria|p__Bacteroidetes|c__CFGB602|o__OFGB602|f__FGB602	0	0.83077	0.03335	0	0.536763942607285	0.0227144167444667	0	0	1.96643	0	0.04631	0	0	0.04844	0	0.55856	0	0	0	0	0	0	0.05639	0	0.73985989793547	0	0.0681035604052431	0.04466	0	0.309616224841044	0.0516060965521787	0.0667074681601357	0	0	2.14924	0	0.01733	0	0	0.09263	0	0.0813632402237	1.1583670745713	0.93484	0	0	0	0	0
k__Bacteria|p__Bacteroidetes|c__CFGB602|o__OFGB602|f__FGB602|g__GGB1420	0	0.83077	0.03335	0	0	0.0227144167444667	0	0	1.96643	0	0.04631	0	0	0.04844	0	0.55856	0	0	0	0	0	0	0.05639	0	0.73985989793547	0	0.0681035604052431	0.04466	0	0	0.0516060965521787	0.0667074681601357	0	0	2.14924	0	0.01733	0	0	0.09263	0	0.0813632402237	1.1583670745713	0.93484	0	0	0	0	0
k__Bacteria|p__Bacteroidetes|c__CFGB602|o__OFGB602|f__FGB602|g__GGB1420|s__GGB1420_SGB1957	0	0.83077	0.03335	0	0	0.0227144167444667	0	0	1.96643	0	0.04631	0	0	0.04844	0	0.55856	0	0	0	0	0	0	0.05639	0	0.73985989793547	0	0.0681035604052431	0.04466	0	0	0.0516060965521787	0.0667074681601357	0	0	2.14924	0	0.01733	0	0	0.09263	0	0.0813632402237	1.1583670745713	0.93484	0	0	0	0	0
k__Bacteria|p__Bacteroidetes|c__CFGB602|o__OFGB602|f__FGB602|g__GGB1420|s__GGB1420_SGB1957|t__SGB1957	0	0.83077	0.03335	0	0	0.0227144167444667	0	0	1.96643	0	0.04631	0	0	0.04844	0	0.55856	0	0	0	0	0	0	0.05639	0	0.73985989793547	0	0.0681035604052431	0.04466	0	0	0.0516060965521787	0.0667074681601357	0	0	2.14924	0	0.01733	0	0	0.09263	0	0.0813632402237	1.1583670745713	0.93484	0	0	0	0	0
k__Bacteria|p__Bacteroidetes|c__CFGB602|o__OFGB602|f__FGB602|g__GGB1421	0	0	0	0	0.536763942607285	0	0	0	0	0	0	0	0	0	0	0	0	0	0	0	0	0	0	0	0	0	0	0	0	0.309616224841044	0	0	0	0	0	0	0	0	0	0	0	0	0	0	0	0	0	0	0
k__Bacteria|p__Bacteroidetes|c__CFGB602|o__OFGB602|f__FGB602|g__GGB1421|s__GGB1421_SGB1959	0	0	0	0	0.536763942607285	0	0	0	0	0	0	0	0	0	0	0	0	0	0	0	0	0	0	0	0	0	0	0	0	0.309616224841044	0	0	0	0	0	0	0	0	0	0	0	0	0	0	0	0	0	0	0
k__Bacteria|p__Bacteroidetes|c__CFGB602|o__OFGB602|f__FGB602|g__GGB1421|s__GGB1421_SGB1959|t__SGB1959	0	0	0	0	0.536763942607285	0	0	0	0	0	0	0	0	0	0	0	0	0	0	0	0	0	0	0	0	0	0	0	0	0.309616224841044	0	0	0	0	0	0	0	0	0	0	0	0	0	0	0	0	0	0	0
k__Bacteria|p__Bacteroidetes|c__CFGB618	0	0	0	0	0	0	0	0	0	0	0	0	0	0	0	0	0	0	0	0	0	0	0	0	0	0	0	0	0	0	0	0	0	0	0	0	0	0	0	0	0	0	0	0	0	0	0	0	0
k__Bacteria|p__Bacteroidetes|c__CFGB618|o__OFGB618	0	0	0	0	0	0	0	0	0	0	0	0	0	0	0	0	0	0	0	0	0	0	0	0	0	0	0	0	0	0	0	0	0	0	0	0	0	0	0	0	0	0	0	0	0	0	0	0	0
k__Bacteria|p__Bacteroidetes|c__CFGB618|o__OFGB618|f__FGB618	0	0	0	0	0	0	0	0	0	0	0	0	0	0	0	0	0	0	0	0	0	0	0	0	0	0	0	0	0	0	0	0	0	0	0	0	0	0	0	0	0	0	0	0	0	0	0	0	0
k__Bacteria|p__Bacteroidetes|c__CFGB618|o__OFGB618|f__FGB618|g__GGB1455	0	0	0	0	0	0	0	0	0	0	0	0	0	0	0	0	0	0	0	0	0	0	0	0	0	0	0	0	0	0	0	0	0	0	0	0	0	0	0	0	0	0	0	0	0	0	0	0	0
k__Bacteria|p__Bacteroidetes|c__CFGB618|o__OFGB618|f__FGB618|g__GGB1455|s__GGB1455_SGB2018	0	0	0	0	0	0	0	0	0	0	0	0	0	0	0	0	0	0	0	0	0	0	0	0	0	0	0	0	0	0	0	0	0	0	0	0	0	0	0	0	0	0	0	0	0	0	0	0	0
k__Bacteria|p__Bacteroidetes|c__CFGB618|o__OFGB618|f__FGB618|g__GGB1455|s__GGB1455_SGB2018|t__SGB2018	0	0	0	0	0	0	0	0	0	0	0	0	0	0	0	0	0	0	0	0	0	0	0	0	0	0	0	0	0	0	0	0	0	0	0	0	0	0	0	0	0	0	0	0	0	0	0	0	0
k__Bacteria|p__Bacteroidetes|c__CFGB618|o__OFGB618|f__FGB618|g__GGB1456	0	0	0	0	0	0	0	0	0	0	0	0	0	0	0	0	0	0	0	0	0	0	0	0	0	0	0	0	0	0	0	0	0	0	0	0	0	0	0	0	0	0	0	0	0	0	0	0	0
k__Bacteria|p__Bacteroidetes|c__CFGB618|o__OFGB618|f__FGB618|g__GGB1456|s__GGB1456_SGB2019	0	0	0	0	0	0	0	0	0	0	0	0	0	0	0	0	0	0	0	0	0	0	0	0	0	0	0	0	0	0	0	0	0	0	0	0	0	0	0	0	0	0	0	0	0	0	0	0	0
k__Bacteria|p__Bacteroidetes|c__CFGB618|o__OFGB618|f__FGB618|g__GGB1456|s__GGB1456_SGB2019|t__SGB2019	0	0	0	0	0	0	0	0	0	0	0	0	0	0	0	0	0	0	0	0	0	0	0	0	0	0	0	0	0	0	0	0	0	0	0	0	0	0	0	0	0	0	0	0	0	0	0	0	0
k__Bacteria|p__Bacteroidetes|c__CFGB636	0	0	0	0	0	0	0	0	0	0	0	0	0	0	0	0	0	0	0	0	0	0	0	0	0	0	0	0	0	0	0	0	0	0	0	0	0	0	0	0	0	0	0	0	0	0	0	0	0
k__Bacteria|p__Bacteroidetes|c__CFGB636|o__OFGB636	0	0	0	0	0	0	0	0	0	0	0	0	0	0	0	0	0	0	0	0	0	0	0	0	0	0	0	0	0	0	0	0	0	0	0	0	0	0	0	0	0	0	0	0	0	0	0	0	0
k__Bacteria|p__Bacteroidetes|c__CFGB636|o__OFGB636|f__FGB636	0	0	0	0	0	0	0	0	0	0	0	0	0	0	0	0	0	0	0	0	0	0	0	0	0	0	0	0	0	0	0	0	0	0	0	0	0	0	0	0	0	0	0	0	0	0	0	0	0
k__Bacteria|p__Bacteroidetes|c__CFGB636|o__OFGB636|f__FGB636|g__GGB1554	0	0	0	0	0	0	0	0	0	0	0	0	0	0	0	0	0	0	0	0	0	0	0	0	0	0	0	0	0	0	0	0	0	0	0	0	0	0	0	0	0	0	0	0	0	0	0	0	0
k__Bacteria|p__Bacteroidetes|c__CFGB636|o__OFGB636|f__FGB636|g__GGB1554|s__GGB1554_SGB2141	0	0	0	0	0	0	0	0	0	0	0	0	0	0	0	0	0	0	0	0	0	0	0	0	0	0	0	0	0	0	0	0	0	0	0	0	0	0	0	0	0	0	0	0	0	0	0	0	0
k__Bacteria|p__Bacteroidetes|c__CFGB636|o__OFGB636|f__FGB636|g__GGB1554|s__GGB1554_SGB2141|t__SGB2141	0	0	0	0	0	0	0	0	0	0	0	0	0	0	0	0	0	0	0	0	0	0	0	0	0	0	0	0	0	0	0	0	0	0	0	0	0	0	0	0	0	0	0	0	0	0	0	0	0
k__Bacteria|p__Bacteroidetes|c__Flavobacteriia	0	0	0	0	0.0457803577433002	0	0	0	0	0	0.18675	0	0	0.22693	0	0	0	0	0	0	0	0	0.58559	0	0.0345642123367348	0	0	0	0	0.0301147287030632	0.0383251702554338	0	0	0	0	0	0.07023	0	0	0.35401	0	0	0	0	0	0	0	0	0
k__Bacteria|p__Bacteroidetes|c__Flavobacteriia|o__Flavobacteriales	0	0	0	0	0.0457803577433002	0	0	0	0	0	0.18675	0	0	0.22693	0	0	0	0	0	0	0	0	0.58559	0	0.0345642123367348	0	0	0	0	0.0301147287030632	0.0383251702554338	0	0	0	0	0	0.07023	0	0	0.35401	0	0	0	0	0	0	0	0	0
k__Bacteria|p__Bacteroidetes|c__Flavobacteriia|o__Flavobacteriales|f__Flavobacteriales_unclassified	0	0	0	0	0.0457803577433002	0	0	0	0	0	0.18675	0	0	0.22693	0	0	0	0	0	0	0	0	0.58559	0	0.0345642123367348	0	0	0	0	0.0301147287030632	0.0383251702554338	0	0	0	0	0	0.07023	0	0	0.35401	0	0	0	0	0	0	0	0	0
k__Bacteria|p__Bacteroidetes|c__Flavobacteriia|o__Flavobacteriales|f__Flavobacteriales_unclassified|g__Flavobacteriales_unclassified	0	0	0	0	0	0	0	0	0	0	0.18675	0	0	0	0	0	0	0	0	0	0	0	0	0	0.0345642123367348	0	0	0	0	0	0.0383251702554338	0	0	0	0	0	0.07023	0	0	0	0	0	0	0	0	0	0	0	0
k__Bacteria|p__Bacteroidetes|c__Flavobacteriia|o__Flavobacteriales|f__Flavobacteriales_unclassified|g__Flavobacteriales_unclassified|s__Flavobacteriales_bacterium	0	0	0	0	0	0	0	0	0	0	0.18675	0	0	0	0	0	0	0	0	0	0	0	0	0	0.0345642123367348	0	0	0	0	0	0.0383251702554338	0	0	0	0	0	0.07023	0	0	0	0	0	0	0	0	0	0	0	0
k__Bacteria|p__Bacteroidetes|c__Flavobacteriia|o__Flavobacteriales|f__Flavobacteriales_unclassified|g__Flavobacteriales_unclassified|s__Flavobacteriales_bacterium|t__SGB2275	0	0	0	0	0	0	0	0	0	0	0.18675	0	0	0	0	0	0	0	0	0	0	0	0	0	0.0345642123367348	0	0	0	0	0	0.0383251702554338	0	0	0	0	0	0.07023	0	0	0	0	0	0	0	0	0	0	0	0
k__Bacteria|p__Bacteroidetes|c__Flavobacteriia|o__Flavobacteriales|f__Flavobacteriales_unclassified|g__GGB1662	0	0	0	0	0.0457803577433002	0	0	0	0	0	0	0	0	0.22693	0	0	0	0	0	0	0	0	0.58559	0	0	0	0	0	0	0.0301147287030632	0	0	0	0	0	0	0	0	0	0.35401	0	0	0	0	0	0	0	0	0
k__Bacteria|p__Bacteroidetes|c__Flavobacteriia|o__Flavobacteriales|f__Flavobacteriales_unclassified|g__GGB1662|s__GGB1662_SGB2276	0	0	0	0	0.0457803577433002	0	0	0	0	0	0	0	0	0.22693	0	0	0	0	0	0	0	0	0.58559	0	0	0	0	0	0	0.0301147287030632	0	0	0	0	0	0	0	0	0	0.35401	0	0	0	0	0	0	0	0	0
k__Bacteria|p__Bacteroidetes|c__Flavobacteriia|o__Flavobacteriales|f__Flavobacteriales_unclassified|g__GGB1662|s__GGB1662_SGB2276|t__SGB2276	0	0	0	0	0.0457803577433002	0	0	0	0	0	0	0	0	0.22693	0	0	0	0	0	0	0	0	0.58559	0	0	0	0	0	0	0.0301147287030632	0	0	0	0	0	0	0	0	0	0.35401	0	0	0	0	0	0	0	0	0
k__Bacteria|p__Bacteroidetes|c__Flavobacteriia|o__Flavobacteriales|f__Weeksellaceae	0	0	0	0	0	0	0	0	0	0	0	0	0	0	0	0	0	0	0	0	0	0	0	0	0	0	0	0	0	0	0	0	0	0	0	0	0	0	0	0	0	0	0	0	0	0	0	0	0
k__Bacteria|p__Bacteroidetes|c__Flavobacteriia|o__Flavobacteriales|f__Weeksellaceae|g__Cloacibacterium	0	0	0	0	0	0	0	0	0	0	0	0	0	0	0	0	0	0	0	0	0	0	0	0	0	0	0	0	0	0	0	0	0	0	0	0	0	0	0	0	0	0	0	0	0	0	0	0	0
k__Bacteria|p__Bacteroidetes|c__Flavobacteriia|o__Flavobacteriales|f__Weeksellaceae|g__Cloacibacterium|s__Cloacibacterium_normanense	0	0	0	0	0	0	0	0	0	0	0	0	0	0	0	0	0	0	0	0	0	0	0	0	0	0	0	0	0	0	0	0	0	0	0	0	0	0	0	0	0	0	0	0	0	0	0	0	0
k__Bacteria|p__Bacteroidetes|c__Flavobacteriia|o__Flavobacteriales|f__Weeksellaceae|g__Cloacibacterium|s__Cloacibacterium_normanense|t__SGB2534	0	0	0	0	0	0	0	0	0	0	0	0	0	0	0	0	0	0	0	0	0	0	0	0	0	0	0	0	0	0	0	0	0	0	0	0	0	0	0	0	0	0	0	0	0	0	0	0	0
k__Bacteria|p__Candidatus_Melainabacteria	0	0	0	0.04124	0.0379108579113517	0	0.65815	0.106122175011607	0.17213	0	0	0	0	0.001	0.000333088218006712	0	0	0	0.01989	0	0	0	0	0.00435982371748688	0.00609192994088651	0	0	0	0.12714	0.0165661980993636	0	0.00173242714550873	1.09250045394463	0	0.2769	0	0	0	0	0	0.0187778680312737	0	1.3734045042749	0	0	0	0	0	0.00137771912731496
k__Bacteria|p__Candidatus_Melainabacteria|c__Candidatus_Melainabacteria_unclassified	0	0	0	0.04124	0.0379108579113517	0	0.65815	0.106122175011607	0.17213	0	0	0	0	0.001	0.000333088218006712	0	0	0	0.01989	0	0	0	0	0.00435982371748688	0.00609192994088651	0	0	0	0.12714	0.0165661980993636	0	0.00173242714550873	1.09250045394463	0	0.2769	0	0	0	0	0	0.0187778680312737	0	1.3734045042749	0	0	0	0	0	0.00137771912731496
k__Bacteria|p__Candidatus_Melainabacteria|c__Candidatus_Melainabacteria_unclassified|o__Candidatus_Gastranaerophilales	0	0	0	0.04124	0.0379108579113517	0	0.65815	0.106122175011607	0.17213	0	0	0	0	0.001	0.000333088218006712	0	0	0	0.01989	0	0	0	0	0.00435982371748688	0.00609192994088651	0	0	0	0.12714	0.0165661980993636	0	0.00173242714550873	1.09250045394463	0	0.2769	0	0	0	0	0	0.0187778680312737	0	1.3734045042749	0	0	0	0	0	0.00137771912731496
k__Bacteria|p__Candidatus_Melainabacteria|c__Candidatus_Melainabacteria_unclassified|o__Candidatus_Gastranaerophilales|f__Candidatus_Gastranaerophilales_unclassified	0	0	0	0.04124	0.0379108579113517	0	0.65815	0.106122175011607	0.17213	0	0	0	0	0.001	0.000333088218006712	0	0	0	0.01989	0	0	0	0	0.00435982371748688	0.00609192994088651	0	0	0	0.12714	0.0165661980993636	0	0.00173242714550873	1.09250045394463	0	0.2769	0	0	0	0	0	0.0187778680312737	0	1.3734045042749	0	0	0	0	0	0.00137771912731496
k__Bacteria|p__Candidatus_Melainabacteria|c__Candidatus_Melainabacteria_unclassified|o__Candidatus_Gastranaerophilales|f__Candidatus_Gastranaerophilales_unclassified|g__Candidatus_Gastranaerophilales_unclassified	0	0	0	0.00316	0.0379108579113517	0	0	0.106122175011607	0.17213	0	0	0	0	0.001	0.000333088218006712	0	0	0	0.01814	0	0	0	0	0	0	0	0	0	0	0.0165661980993636	0	0	0	0	0.2769	0	0	0	0	0	0.0187778680312737	0	1.3699005150491	0	0	0	0	0	0.00137771912731496
k__Bacteria|p__Candidatus_Melainabacteria|c__Candidatus_Melainabacteria_unclassified|o__Candidatus_Gastranaerophilales|f__Candidatus_Gastranaerophilales_unclassified|g__Candidatus_Gastranaerophilales_unclassified|s__Candidatus_Gastranaerophilales_bacterium	0	0	0	0.00316	0.0379108579113517	0	0	0.106122175011607	0.17213	0	0	0	0	0.001	0.000333088218006712	0	0	0	0.01814	0	0	0	0	0	0	0	0	0	0	0.0165661980993636	0	0	0	0	0.2769	0	0	0	0	0	0.0187778680312737	0	1.3699005150491	0	0	0	0	0	0.00137771912731496
k__Bacteria|p__Candidatus_Melainabacteria|c__Candidatus_Melainabacteria_unclassified|o__Candidatus_Gastranaerophilales|f__Candidatus_Gastranaerophilales_unclassified|g__Candidatus_Gastranaerophilales_unclassified|s__Candidatus_Gastranaerophilales_bacterium|t__SGB8590	0	0	0	0	0	0	0	0	0	0	0	0	0	0	0	0	0	0	0	0	0	0	0	0	0	0	0	0	0	0	0	0	0	0	0	0	0	0	0	0	0	0	0	0	0	0	0	0	0.00137771912731496
k__Bacteria|p__Candidatus_Melainabacteria|c__Candidatus_Melainabacteria_unclassified|o__Candidatus_Gastranaerophilales|f__Candidatus_Gastranaerophilales_unclassified|g__Candidatus_Gastranaerophilales_unclassified|s__Candidatus_Gastranaerophilales_bacterium|t__SGB8601	0	0	0	0.00316	0.0379108579113517	0	0	0.106122175011607	0.10176	0	0	0	0	0.001	0.000333088218006712	0	0	0	0.01814	0	0	0	0	0	0	0	0	0	0	0.0165661980993636	0	0	0	0	0.26938	0	0	0	0	0	0.0187778680312737	0	1.3699005150491	0	0	0	0	0	0
k__Bacteria|p__Candidatus_Melainabacteria|c__Candidatus_Melainabacteria_unclassified|o__Candidatus_Gastranaerophilales|f__Candidatus_Gastranaerophilales_unclassified|g__Candidatus_Gastranaerophilales_unclassified|s__Candidatus_Gastranaerophilales_bacterium|t__SGB8625	0	0	0	0	0	0	0	0	0.07037	0	0	0	0	0	0	0	0	0	0	0	0	0	0	0	0	0	0	0	0	0	0	0	0	0	0.00752	0	0	0	0	0	0	0	0	0	0	0	0	0	0
k__Bacteria|p__Candidatus_Melainabacteria|c__Candidatus_Melainabacteria_unclassified|o__Candidatus_Gastranaerophilales|f__Candidatus_Gastranaerophilales_unclassified|g__Candidatus_Gastranaerophilales_unclassified|s__Candidatus_Gastranaerophilales_bacterium|t__SGB8651	0	0	0	0	0	0	0	0	0	0	0	0	0	0	0	0	0	0	0	0	0	0	0	0	0	0	0	0	0	0	0	0	0	0	0	0	0	0	0	0	0	0	0	0	0	0	0	0	0
k__Bacteria|p__Candidatus_Melainabacteria|c__Candidatus_Melainabacteria_unclassified|o__Candidatus_Gastranaerophilales|f__Candidatus_Gastranaerophilales_unclassified|g__Candidatus_Gastranaerophilales_unclassified|s__Candidatus_Gastranaerophilales_bacterium|t__SGB8653	0	0	0	0	0	0	0	0	0	0	0	0	0	0	0	0	0	0	0	0	0	0	0	0	0	0	0	0	0	0	0	0	0	0	0	0	0	0	0	0	0	0	0	0	0	0	0	0	0
k__Bacteria|p__Candidatus_Melainabacteria|c__Candidatus_Melainabacteria_unclassified|o__Candidatus_Gastranaerophilales|f__Candidatus_Gastranaerophilales_unclassified|g__GGB5980	0	0	0	0.03808	0	0	0	0	0	0	0	0	0	0	0	0	0	0	0.00175	0	0	0	0	0	0.00609192994088651	0	0	0	0.12714	0	0	0	0	0	0	0	0	0	0	0	0	0	0.00349403471095102	0	0	0	0	0	0
k__Bacteria|p__Candidatus_Melainabacteria|c__Candidatus_Melainabacteria_unclassified|o__Candidatus_Gastranaerophilales|f__Candidatus_Gastranaerophilales_unclassified|g__GGB5980|s__GGB5980_SGB8599	0	0	0	0.03808	0	0	0	0	0	0	0	0	0	0	0	0	0	0	0.00175	0	0	0	0	0	0.00609192994088651	0	0	0	0.12714	0	0	0	0	0	0	0	0	0	0	0	0	0	0.00349403471095102	0	0	0	0	0	0
k__Bacteria|p__Candidatus_Melainabacteria|c__Candidatus_Melainabacteria_unclassified|o__Candidatus_Gastranaerophilales|f__Candidatus_Gastranaerophilales_unclassified|g__GGB5980|s__GGB5980_SGB8599|t__SGB8599	0	0	0	0.03808	0	0	0	0	0	0	0	0	0	0	0	0	0	0	0.00175	0	0	0	0	0	0.00609192994088651	0	0	0	0.12714	0	0	0	0	0	0	0	0	0	0	0	0	0	0.00349403471095102	0	0	0	0	0	0
k__Bacteria|p__Candidatus_Melainabacteria|c__Candidatus_Melainabacteria_unclassified|o__Candidatus_Gastranaerophilales|f__Candidatus_Gastranaerophilales_unclassified|g__GGB6007	0	0	0	0	0	0	0.65815	0	0	0	0	0	0	0	0	0	0	0	0	0	0	0	0	0	0	0	0	0	0	0	0	0	1.09250045394463	0	0	0	0	0	0	0	0	0	0	0	0	0	0	0	0
k__Bacteria|p__Candidatus_Melainabacteria|c__Candidatus_Melainabacteria_unclassified|o__Candidatus_Gastranaerophilales|f__Candidatus_Gastranaerophilales_unclassified|g__GGB6007|s__GGB6007_SGB8634	0	0	0	0	0	0	0.65815	0	0	0	0	0	0	0	0	0	0	0	0	0	0	0	0	0	0	0	0	0	0	0	0	0	1.09250045394463	0	0	0	0	0	0	0	0	0	0	0	0	0	0	0	0
k__Bacteria|p__Candidatus_Melainabacteria|c__Candidatus_Melainabacteria_unclassified|o__Candidatus_Gastranaerophilales|f__Candidatus_Gastranaerophilales_unclassified|g__GGB6007|s__GGB6007_SGB8634|t__SGB8634	0	0	0	0	0	0	0.65815	0	0	0	0	0	0	0	0	0	0	0	0	0	0	0	0	0	0	0	0	0	0	0	0	0	1.09250045394463	0	0	0	0	0	0	0	0	0	0	0	0	0	0	0	0
k__Bacteria|p__Candidatus_Melainabacteria|c__Candidatus_Melainabacteria_unclassified|o__Candidatus_Gastranaerophilales|f__Candidatus_Gastranaerophilales_unclassified|g__GGB6010	0	0	0	0	0	0	0	0	0	0	0	0	0	0	0	0	0	0	0	0	0	0	0	0	0	0	0	0	0	0	0	0	0	0	0	0	0	0	0	0	0	0	0	0	0	0	0	0	0
k__Bacteria|p__Candidatus_Melainabacteria|c__Candidatus_Melainabacteria_unclassified|o__Candidatus_Gastranaerophilales|f__Candidatus_Gastranaerophilales_unclassified|g__GGB6010|s__GGB6010_SGB8637	0	0	0	0	0	0	0	0	0	0	0	0	0	0	0	0	0	0	0	0	0	0	0	0	0	0	0	0	0	0	0	0	0	0	0	0	0	0	0	0	0	0	0	0	0	0	0	0	0
k__Bacteria|p__Candidatus_Melainabacteria|c__Candidatus_Melainabacteria_unclassified|o__Candidatus_Gastranaerophilales|f__Candidatus_Gastranaerophilales_unclassified|g__GGB6010|s__GGB6010_SGB8637|t__SGB8637	0	0	0	0	0	0	0	0	0	0	0	0	0	0	0	0	0	0	0	0	0	0	0	0	0	0	0	0	0	0	0	0	0	0	0	0	0	0	0	0	0	0	0	0	0	0	0	0	0
k__Bacteria|p__Candidatus_Melainabacteria|c__Candidatus_Melainabacteria_unclassified|o__Candidatus_Gastranaerophilales|f__Candidatus_Gastranaerophilales_unclassified|g__GGB6012	0	0	0	0	0	0	0	0	0	0	0	0	0	0	0	0	0	0	0	0	0	0	0	0	0	0	0	0	0	0	0	0	0	0	0	0	0	0	0	0	0	0	0	0	0	0	0	0	0
k__Bacteria|p__Candidatus_Melainabacteria|c__Candidatus_Melainabacteria_unclassified|o__Candidatus_Gastranaerophilales|f__Candidatus_Gastranaerophilales_unclassified|g__GGB6012|s__GGB6012_SGB8640	0	0	0	0	0	0	0	0	0	0	0	0	0	0	0	0	0	0	0	0	0	0	0	0	0	0	0	0	0	0	0	0	0	0	0	0	0	0	0	0	0	0	0	0	0	0	0	0	0
k__Bacteria|p__Candidatus_Melainabacteria|c__Candidatus_Melainabacteria_unclassified|o__Candidatus_Gastranaerophilales|f__Candidatus_Gastranaerophilales_unclassified|g__GGB6012|s__GGB6012_SGB8640|t__SGB8640	0	0	0	0	0	0	0	0	0	0	0	0	0	0	0	0	0	0	0	0	0	0	0	0	0	0	0	0	0	0	0	0	0	0	0	0	0	0	0	0	0	0	0	0	0	0	0	0	0
k__Bacteria|p__Candidatus_Melainabacteria|c__Candidatus_Melainabacteria_unclassified|o__Candidatus_Gastranaerophilales|f__Candidatus_Gastranaerophilales_unclassified|g__GGB6021	0	0	0	0	0	0	0	0	0	0	0	0	0	0	0	0	0	0	0	0	0	0	0	0.00435982371748688	0	0	0	0	0	0	0	0.00173242714550873	0	0	0	0	0	0	0	0	0	0	0	0	0	0	0	0	0
k__Bacteria|p__Candidatus_Melainabacteria|c__Candidatus_Melainabacteria_unclassified|o__Candidatus_Gastranaerophilales|f__Candidatus_Gastranaerophilales_unclassified|g__GGB6021|s__GGB6021_SGB8655	0	0	0	0	0	0	0	0	0	0	0	0	0	0	0	0	0	0	0	0	0	0	0	0.00435982371748688	0	0	0	0	0	0	0	0.00173242714550873	0	0	0	0	0	0	0	0	0	0	0	0	0	0	0	0	0
k__Bacteria|p__Candidatus_Melainabacteria|c__Candidatus_Melainabacteria_unclassified|o__Candidatus_Gastranaerophilales|f__Candidatus_Gastranaerophilales_unclassified|g__GGB6021|s__GGB6021_SGB8655|t__SGB8655	0	0	0	0	0	0	0	0	0	0	0	0	0	0	0	0	0	0	0	0	0	0	0	0.00435982371748688	0	0	0	0	0	0	0	0.00173242714550873	0	0	0	0	0	0	0	0	0	0	0	0	0	0	0	0	0
k__Bacteria|p__Candidatus_Saccharibacteria	0	0	0	0	0	0	0	0	0	0	0	0	0	0	0.00370098020007458	0	0	0.00981523434013105	0	0	0	0	0	0	0	0	0	0	0	0	0	0	0	0	0	0	0	0	0	0	0	0	0	0	0	0.00024	0	0	0
k__Bacteria|p__Candidatus_Saccharibacteria|c__CFGB4355	0	0	0	0	0	0	0	0	0	0	0	0	0	0	0	0	0	0	0	0	0	0	0	0	0	0	0	0	0	0	0	0	0	0	0	0	0	0	0	0	0	0	0	0	0	0	0	0	0
k__Bacteria|p__Candidatus_Saccharibacteria|c__CFGB4355|o__OFGB4355	0	0	0	0	0	0	0	0	0	0	0	0	0	0	0	0	0	0	0	0	0	0	0	0	0	0	0	0	0	0	0	0	0	0	0	0	0	0	0	0	0	0	0	0	0	0	0	0	0
k__Bacteria|p__Candidatus_Saccharibacteria|c__CFGB4355|o__OFGB4355|f__FGB4355	0	0	0	0	0	0	0	0	0	0	0	0	0	0	0	0	0	0	0	0	0	0	0	0	0	0	0	0	0	0	0	0	0	0	0	0	0	0	0	0	0	0	0	0	0	0	0	0	0
k__Bacteria|p__Candidatus_Saccharibacteria|c__CFGB4355|o__OFGB4355|f__FGB4355|g__GGB12788	0	0	0	0	0	0	0	0	0	0	0	0	0	0	0	0	0	0	0	0	0	0	0	0	0	0	0	0	0	0	0	0	0	0	0	0	0	0	0	0	0	0	0	0	0	0	0	0	0
k__Bacteria|p__Candidatus_Saccharibacteria|c__CFGB4355|o__OFGB4355|f__FGB4355|g__GGB12788|s__GGB12788_SGB19831	0	0	0	0	0	0	0	0	0	0	0	0	0	0	0	0	0	0	0	0	0	0	0	0	0	0	0	0	0	0	0	0	0	0	0	0	0	0	0	0	0	0	0	0	0	0	0	0	0
k__Bacteria|p__Candidatus_Saccharibacteria|c__CFGB4355|o__OFGB4355|f__FGB4355|g__GGB12788|s__GGB12788_SGB19831|t__SGB19831	0	0	0	0	0	0	0	0	0	0	0	0	0	0	0	0	0	0	0	0	0	0	0	0	0	0	0	0	0	0	0	0	0	0	0	0	0	0	0	0	0	0	0	0	0	0	0	0	0
k__Bacteria|p__Candidatus_Saccharibacteria|c__Candidatus_Nanosyncoccalia	0	0	0	0	0	0	0	0	0	0	0	0	0	0	0	0	0	0	0	0	0	0	0	0	0	0	0	0	0	0	0	0	0	0	0	0	0	0	0	0	0	0	0	0	0	0	0	0	0
k__Bacteria|p__Candidatus_Saccharibacteria|c__Candidatus_Nanosyncoccalia|o__Candidatus_Nanogingivales	0	0	0	0	0	0	0	0	0	0	0	0	0	0	0	0	0	0	0	0	0	0	0	0	0	0	0	0	0	0	0	0	0	0	0	0	0	0	0	0	0	0	0	0	0	0	0	0	0
k__Bacteria|p__Candidatus_Saccharibacteria|c__Candidatus_Nanosyncoccalia|o__Candidatus_Nanogingivales|f__Candidatus_Nanogingivalaceae	0	0	0	0	0	0	0	0	0	0	0	0	0	0	0	0	0	0	0	0	0	0	0	0	0	0	0	0	0	0	0	0	0	0	0	0	0	0	0	0	0	0	0	0	0	0	0	0	0
k__Bacteria|p__Candidatus_Saccharibacteria|c__Candidatus_Nanosyncoccalia|o__Candidatus_Nanogingivales|f__Candidatus_Nanogingivalaceae|g__Candidatus_Nanogingivalis	0	0	0	0	0	0	0	0	0	0	0	0	0	0	0	0	0	0	0	0	0	0	0	0	0	0	0	0	0	0	0	0	0	0	0	0	0	0	0	0	0	0	0	0	0	0	0	0	0
k__Bacteria|p__Candidatus_Saccharibacteria|c__Candidatus_Nanosyncoccalia|o__Candidatus_Nanogingivales|f__Candidatus_Nanogingivalaceae|g__Candidatus_Nanogingivalis|s__Candidatus_Nanogingivalis_gingivitcus	0	0	0	0	0	0	0	0	0	0	0	0	0	0	0	0	0	0	0	0	0	0	0	0	0	0	0	0	0	0	0	0	0	0	0	0	0	0	0	0	0	0	0	0	0	0	0	0	0
k__Bacteria|p__Candidatus_Saccharibacteria|c__Candidatus_Nanosyncoccalia|o__Candidatus_Nanogingivales|f__Candidatus_Nanogingivalaceae|g__Candidatus_Nanogingivalis|s__Candidatus_Nanogingivalis_gingivitcus|t__SGB19822	0	0	0	0	0	0	0	0	0	0	0	0	0	0	0	0	0	0	0	0	0	0	0	0	0	0	0	0	0	0	0	0	0	0	0	0	0	0	0	0	0	0	0	0	0	0	0	0	0
k__Bacteria|p__Candidatus_Saccharibacteria|c__Candidatus_Nanosyncoccalia|o__Candidatus_Nanogingivales|f__Candidatus_Nanogingivalaceae|g__GGB12785	0	0	0	0	0	0	0	0	0	0	0	0	0	0	0	0	0	0	0	0	0	0	0	0	0	0	0	0	0	0	0	0	0	0	0	0	0	0	0	0	0	0	0	0	0	0	0	0	0
k__Bacteria|p__Candidatus_Saccharibacteria|c__Candidatus_Nanosyncoccalia|o__Candidatus_Nanogingivales|f__Candidatus_Nanogingivalaceae|g__GGB12785|s__GGB12785_SGB19823	0	0	0	0	0	0	0	0	0	0	0	0	0	0	0	0	0	0	0	0	0	0	0	0	0	0	0	0	0	0	0	0	0	0	0	0	0	0	0	0	0	0	0	0	0	0	0	0	0
k__Bacteria|p__Candidatus_Saccharibacteria|c__Candidatus_Nanosyncoccalia|o__Candidatus_Nanogingivales|f__Candidatus_Nanogingivalaceae|g__GGB12785|s__GGB12785_SGB19823|t__SGB19823	0	0	0	0	0	0	0	0	0	0	0	0	0	0	0	0	0	0	0	0	0	0	0	0	0	0	0	0	0	0	0	0	0	0	0	0	0	0	0	0	0	0	0	0	0	0	0	0	0
k__Bacteria|p__Candidatus_Saccharibacteria|c__Candidatus_Nanosyncoccalia|o__Candidatus_Nanogingivales|f__Candidatus_Nanogingivalaceae|g__GGB12785|s__GGB12785_SGB19825	0	0	0	0	0	0	0	0	0	0	0	0	0	0	0	0	0	0	0	0	0	0	0	0	0	0	0	0	0	0	0	0	0	0	0	0	0	0	0	0	0	0	0	0	0	0	0	0	0
k__Bacteria|p__Candidatus_Saccharibacteria|c__Candidatus_Nanosyncoccalia|o__Candidatus_Nanogingivales|f__Candidatus_Nanogingivalaceae|g__GGB12785|s__GGB12785_SGB19825|t__SGB19825	0	0	0	0	0	0	0	0	0	0	0	0	0	0	0	0	0	0	0	0	0	0	0	0	0	0	0	0	0	0	0	0	0	0	0	0	0	0	0	0	0	0	0	0	0	0	0	0	0
k__Bacteria|p__Candidatus_Saccharibacteria|c__Candidatus_Nanosyncoccalia|o__Candidatus_Nanogingivales|f__Candidatus_Nanogingivalaceae|g__GGB12785|s__GGB12785_SGB19827	0	0	0	0	0	0	0	0	0	0	0	0	0	0	0	0	0	0	0	0	0	0	0	0	0	0	0	0	0	0	0	0	0	0	0	0	0	0	0	0	0	0	0	0	0	0	0	0	0
k__Bacteria|p__Candidatus_Saccharibacteria|c__Candidatus_Nanosyncoccalia|o__Candidatus_Nanogingivales|f__Candidatus_Nanogingivalaceae|g__GGB12785|s__GGB12785_SGB19827|t__SGB19827	0	0	0	0	0	0	0	0	0	0	0	0	0	0	0	0	0	0	0	0	0	0	0	0	0	0	0	0	0	0	0	0	0	0	0	0	0	0	0	0	0	0	0	0	0	0	0	0	0
k__Bacteria|p__Candidatus_Saccharibacteria|c__Candidatus_Saccharibacteria_unclassified	0	0	0	0	0	0	0	0	0	0	0	0	0	0	0.00370098020007458	0	0	0.00981523434013105	0	0	0	0	0	0	0	0	0	0	0	0	0	0	0	0	0	0	0	0	0	0	0	0	0	0	0	0.00024	0	0	0
k__Bacteria|p__Candidatus_Saccharibacteria|c__Candidatus_Saccharibacteria_unclassified|o__Candidatus_Saccharibacteria_unclassified	0	0	0	0	0	0	0	0	0	0	0	0	0	0	0.00370098020007458	0	0	0.00981523434013105	0	0	0	0	0	0	0	0	0	0	0	0	0	0	0	0	0	0	0	0	0	0	0	0	0	0	0	0.00024	0	0	0
k__Bacteria|p__Candidatus_Saccharibacteria|c__Candidatus_Saccharibacteria_unclassified|o__Candidatus_Saccharibacteria_unclassified|f__Candidatus_Saccharibacteria_unclassified	0	0	0	0	0	0	0	0	0	0	0	0	0	0	0.00370098020007458	0	0	0.00981523434013105	0	0	0	0	0	0	0	0	0	0	0	0	0	0	0	0	0	0	0	0	0	0	0	0	0	0	0	0.00024	0	0	0
k__Bacteria|p__Candidatus_Saccharibacteria|c__Candidatus_Saccharibacteria_unclassified|o__Candidatus_Saccharibacteria_unclassified|f__Candidatus_Saccharibacteria_unclassified|g__Candidatus_Saccharibacteria_unclassified	0	0	0	0	0	0	0	0	0	0	0	0	0	0	0.00370098020007458	0	0	0.00981523434013105	0	0	0	0	0	0	0	0	0	0	0	0	0	0	0	0	0	0	0	0	0	0	0	0	0	0	0	0.00024	0	0	0
k__Bacteria|p__Candidatus_Saccharibacteria|c__Candidatus_Saccharibacteria_unclassified|o__Candidatus_Saccharibacteria_unclassified|f__Candidatus_Saccharibacteria_unclassified|g__Candidatus_Saccharibacteria_unclassified|s__Candidatus_Saccharibacteria_unclassified_SGB19850	0	0	0	0	0	0	0	0	0	0	0	0	0	0	0.00370098020007458	0	0	0.00981523434013105	0	0	0	0	0	0	0	0	0	0	0	0	0	0	0	0	0	0	0	0	0	0	0	0	0	0	0	0.00024	0	0	0
k__Bacteria|p__Candidatus_Saccharibacteria|c__Candidatus_Saccharibacteria_unclassified|o__Candidatus_Saccharibacteria_unclassified|f__Candidatus_Saccharibacteria_unclassified|g__Candidatus_Saccharibacteria_unclassified|s__Candidatus_Saccharibacteria_unclassified_SGB19850|t__SGB19850_group	0	0	0	0	0	0	0	0	0	0	0	0	0	0	0.00370098020007458	0	0	0.00981523434013105	0	0	0	0	0	0	0	0	0	0	0	0	0	0	0	0	0	0	0	0	0	0	0	0	0	0	0	0.00024	0	0	0
k__Bacteria|p__Elusimicrobia	0	0	0	0	0	0	0	0	0	0	0	0	0	0	0	0	0	0	0	0	0	0	0	0	0	0	0	0	0	0	0	0	0	0	0	0	0	0	0	0	0	0	0	0	0	0	0	0	0
k__Bacteria|p__Elusimicrobia|c__Elusimicrobia	0	0	0	0	0	0	0	0	0	0	0	0	0	0	0	0	0	0	0	0	0	0	0	0	0	0	0	0	0	0	0	0	0	0	0	0	0	0	0	0	0	0	0	0	0	0	0	0	0
k__Bacteria|p__Elusimicrobia|c__Elusimicrobia|o__Elusimicrobiales	0	0	0	0	0	0	0	0	0	0	0	0	0	0	0	0	0	0	0	0	0	0	0	0	0	0	0	0	0	0	0	0	0	0	0	0	0	0	0	0	0	0	0	0	0	0	0	0	0
k__Bacteria|p__Elusimicrobia|c__Elusimicrobia|o__Elusimicrobiales|f__Elusimicrobiales_unclassified	0	0	0	0	0	0	0	0	0	0	0	0	0	0	0	0	0	0	0	0	0	0	0	0	0	0	0	0	0	0	0	0	0	0	0	0	0	0	0	0	0	0	0	0	0	0	0	0	0
k__Bacteria|p__Elusimicrobia|c__Elusimicrobia|o__Elusimicrobiales|f__Elusimicrobiales_unclassified|g__GGB12693	0	0	0	0	0	0	0	0	0	0	0	0	0	0	0	0	0	0	0	0	0	0	0	0	0	0	0	0	0	0	0	0	0	0	0	0	0	0	0	0	0	0	0	0	0	0	0	0	0
k__Bacteria|p__Elusimicrobia|c__Elusimicrobia|o__Elusimicrobiales|f__Elusimicrobiales_unclassified|g__GGB12693|s__GGB12693_SGB19690	0	0	0	0	0	0	0	0	0	0	0	0	0	0	0	0	0	0	0	0	0	0	0	0	0	0	0	0	0	0	0	0	0	0	0	0	0	0	0	0	0	0	0	0	0	0	0	0	0
k__Bacteria|p__Elusimicrobia|c__Elusimicrobia|o__Elusimicrobiales|f__Elusimicrobiales_unclassified|g__GGB12693|s__GGB12693_SGB19690|t__SGB19690	0	0	0	0	0	0	0	0	0	0	0	0	0	0	0	0	0	0	0	0	0	0	0	0	0	0	0	0	0	0	0	0	0	0	0	0	0	0	0	0	0	0	0	0	0	0	0	0	0
k__Bacteria|p__Firmicutes	65.37098	21.11273	32.21801	61.1513	61.51289709687	17.9289819429554	29.00167	40.1375974636774	69.90945	66.47342	85.92617	22.2202	34.1555252749111	74.98886	84.6952201753642	45.21122	9.99574979469838	72.2490012100263	61.62001	34.92677	31.2688830439247	72.3403931104972	48.45302	70.9874293392496	40.5711348880199	65.4831567781154	36.7724454834255	33.49528	45.28788	44.3135976252052	31.5805473339314	10.585788542296	28.6790384158174	21.0721824883142	64.33103	35.7118132533128	82.66628	29.69817	27.2132656892829	61.14193	82.9792591436139	52.3772831673422	53.5346740713108	55.21886	18.33421	69.26558	54.4905564691532	47.6884218208194	60.2080625659439
k__Bacteria|p__Firmicutes|c__Bacilli	0.00146	0	0	4.32891	0.247651329595178	0.0126128265879499	0	0.687765718340422	0.08888	0.19149	0.46893	0.32311	0.246351501124007	0.60852	2.11515644659512	0.23517	0.0901061779586865	0.0400323999080913	5.92986	0.04322	0.124583873953805	0.286418239981165	0.00801	2.0746890050938	0.378818174619192	0.000866062393767922	0.0118126016700627	0.00306	0.36941	0.0589905323345929	0.0582095448557999	0.0373283911508834	0.00293170657170168	0	1.07914	0.00985429282054091	0.84323	0.45023	0.241379519382937	1.02667	0.410479006804783	0.330122216971455	1.11458711827853	0.08387	0.01683	0.00385	0.0242622091763091	0.219173380440597	0.237423695524819
k__Bacteria|p__Firmicutes|c__Bacilli|o__Bacillales	0	0	0	0	0	0	0	0	0	0	0	0	0	0	0	0	0	0	0	0	0	0	0	0	0	0	0	0	0	0	0	0	0	0	0	0	0	0	0	0	0	0	0	0	0	0	0	0	0
k__Bacteria|p__Firmicutes|c__Bacilli|o__Bacillales|f__Bacillales_unclassified	0	0	0	0	0	0	0	0	0	0	0	0	0	0	0	0	0	0	0	0	0	0	0	0	0	0	0	0	0	0	0	0	0	0	0	0	0	0	0	0	0	0	0	0	0	0	0	0	0
k__Bacteria|p__Firmicutes|c__Bacilli|o__Bacillales|f__Bacillales_unclassified|g__Gemella	0	0	0	0	0	0	0	0	0	0	0	0	0	0	0	0	0	0	0	0	0	0	0	0	0	0	0	0	0	0	0	0	0	0	0	0	0	0	0	0	0	0	0	0	0	0	0	0	0
k__Bacteria|p__Firmicutes|c__Bacilli|o__Bacillales|f__Bacillales_unclassified|g__Gemella|s__Gemella_haemolysans	0	0	0	0	0	0	0	0	0	0	0	0	0	0	0	0	0	0	0	0	0	0	0	0	0	0	0	0	0	0	0	0	0	0	0	0	0	0	0	0	0	0	0	0	0	0	0	0	0
k__Bacteria|p__Firmicutes|c__Bacilli|o__Bacillales|f__Bacillales_unclassified|g__Gemella|s__Gemella_haemolysans|t__SGB7285	0	0	0	0	0	0	0	0	0	0	0	0	0	0	0	0	0	0	0	0	0	0	0	0	0	0	0	0	0	0	0	0	0	0	0	0	0	0	0	0	0	0	0	0	0	0	0	0	0
k__Bacteria|p__Firmicutes|c__Bacilli|o__Bacillales|f__Paenibacillaceae	0	0	0	0	0	0	0	0	0	0	0	0	0	0	0	0	0	0	0	0	0	0	0	0	0	0	0	0	0	0	0	0	0	0	0	0	0	0	0	0	0	0	0	0	0	0	0	0	0
k__Bacteria|p__Firmicutes|c__Bacilli|o__Bacillales|f__Paenibacillaceae|g__Paenibacillus	0	0	0	0	0	0	0	0	0	0	0	0	0	0	0	0	0	0	0	0	0	0	0	0	0	0	0	0	0	0	0	0	0	0	0	0	0	0	0	0	0	0	0	0	0	0	0	0	0
k__Bacteria|p__Firmicutes|c__Bacilli|o__Bacillales|f__Paenibacillaceae|g__Paenibacillus|s__Paenibacillus_barengoltzii	0	0	0	0	0	0	0	0	0	0	0	0	0	0	0	0	0	0	0	0	0	0	0	0	0	0	0	0	0	0	0	0	0	0	0	0	0	0	0	0	0	0	0	0	0	0	0	0	0
k__Bacteria|p__Firmicutes|c__Bacilli|o__Bacillales|f__Paenibacillaceae|g__Paenibacillus|s__Paenibacillus_barengoltzii|t__SGB7399	0	0	0	0	0	0	0	0	0	0	0	0	0	0	0	0	0	0	0	0	0	0	0	0	0	0	0	0	0	0	0	0	0	0	0	0	0	0	0	0	0	0	0	0	0	0	0	0	0
k__Bacteria|p__Firmicutes|c__Bacilli|o__Bacillales|f__Staphylococcaceae	0	0	0	0	0	0	0	0	0	0	0	0	0	0	0	0	0	0	0	0	0	0	0	0	0	0	0	0	0	0	0	0	0	0	0	0	0	0	0	0	0	0	0	0	0	0	0	0	0
k__Bacteria|p__Firmicutes|c__Bacilli|o__Bacillales|f__Staphylococcaceae|g__Staphylococcus	0	0	0	0	0	0	0	0	0	0	0	0	0	0	0	0	0	0	0	0	0	0	0	0	0	0	0	0	0	0	0	0	0	0	0	0	0	0	0	0	0	0	0	0	0	0	0	0	0
k__Bacteria|p__Firmicutes|c__Bacilli|o__Bacillales|f__Staphylococcaceae|g__Staphylococcus|s__Staphylococcus_aureus	0	0	0	0	0	0	0	0	0	0	0	0	0	0	0	0	0	0	0	0	0	0	0	0	0	0	0	0	0	0	0	0	0	0	0	0	0	0	0	0	0	0	0	0	0	0	0	0	0
k__Bacteria|p__Firmicutes|c__Bacilli|o__Bacillales|f__Staphylococcaceae|g__Staphylococcus|s__Staphylococcus_aureus|t__SGB7852	0	0	0	0	0	0	0	0	0	0	0	0	0	0	0	0	0	0	0	0	0	0	0	0	0	0	0	0	0	0	0	0	0	0	0	0	0	0	0	0	0	0	0	0	0	0	0	0	0
k__Bacteria|p__Firmicutes|c__Bacilli|o__Bacillales|f__Staphylococcaceae|g__Staphylococcus|s__Staphylococcus_epidermidis	0	0	0	0	0	0	0	0	0	0	0	0	0	0	0	0	0	0	0	0	0	0	0	0	0	0	0	0	0	0	0	0	0	0	0	0	0	0	0	0	0	0	0	0	0	0	0	0	0
k__Bacteria|p__Firmicutes|c__Bacilli|o__Bacillales|f__Staphylococcaceae|g__Staphylococcus|s__Staphylococcus_epidermidis|t__SGB7865	0	0	0	0	0	0	0	0	0	0	0	0	0	0	0	0	0	0	0	0	0	0	0	0	0	0	0	0	0	0	0	0	0	0	0	0	0	0	0	0	0	0	0	0	0	0	0	0	0
k__Bacteria|p__Firmicutes|c__Bacilli|o__Bacillales|f__Staphylococcaceae|g__Staphylococcus|s__Staphylococcus_hominis	0	0	0	0	0	0	0	0	0	0	0	0	0	0	0	0	0	0	0	0	0	0	0	0	0	0	0	0	0	0	0	0	0	0	0	0	0	0	0	0	0	0	0	0	0	0	0	0	0
k__Bacteria|p__Firmicutes|c__Bacilli|o__Bacillales|f__Staphylococcaceae|g__Staphylococcus|s__Staphylococcus_hominis|t__SGB7858	0	0	0	0	0	0	0	0	0	0	0	0	0	0	0	0	0	0	0	0	0	0	0	0	0	0	0	0	0	0	0	0	0	0	0	0	0	0	0	0	0	0	0	0	0	0	0	0	0
k__Bacteria|p__Firmicutes|c__Bacilli|o__Bacillales|f__Staphylococcaceae|g__Staphylococcus|s__Staphylococcus_lugdunensis	0	0	0	0	0	0	0	0	0	0	0	0	0	0	0	0	0	0	0	0	0	0	0	0	0	0	0	0	0	0	0	0	0	0	0	0	0	0	0	0	0	0	0	0	0	0	0	0	0
k__Bacteria|p__Firmicutes|c__Bacilli|o__Bacillales|f__Staphylococcaceae|g__Staphylococcus|s__Staphylococcus_lugdunensis|t__SGB7850	0	0	0	0	0	0	0	0	0	0	0	0	0	0	0	0	0	0	0	0	0	0	0	0	0	0	0	0	0	0	0	0	0	0	0	0	0	0	0	0	0	0	0	0	0	0	0	0	0
k__Bacteria|p__Firmicutes|c__Bacilli|o__Bacillales|f__Staphylococcaceae|g__Staphylococcus|s__Staphylococcus_warneri	0	0	0	0	0	0	0	0	0	0	0	0	0	0	0	0	0	0	0	0	0	0	0	0	0	0	0	0	0	0	0	0	0	0	0	0	0	0	0	0	0	0	0	0	0	0	0	0	0
k__Bacteria|p__Firmicutes|c__Bacilli|o__Bacillales|f__Staphylococcaceae|g__Staphylococcus|s__Staphylococcus_warneri|t__SGB7857_group	0	0	0	0	0	0	0	0	0	0	0	0	0	0	0	0	0	0	0	0	0	0	0	0	0	0	0	0	0	0	0	0	0	0	0	0	0	0	0	0	0	0	0	0	0	0	0	0	0
k__Bacteria|p__Firmicutes|c__Bacilli|o__Bacilli_unclassified	0.00146	0	0	4.32879	0.218689740097368	0	0	0.677945809560592	0.08351	0.19149	0.46696	0.28982	0.00184394836170664	0.60852	2.11282482906908	0.23517	0.0901061779586865	0	5.92986	0	0	0.286418239981165	0	2.02654808183802	0.374503889808597	0	0	0	0.36941	0.0589905323345929	0	0.00304077056268981	0	0	1.07914	0.00646717951416219	0.78432	0.44872	0	1.01681	0.410479006804783	0.330122216971455	1.11458711827853	0.04132	0.01683	0.00385	0	0.00873402153827419	0.221773970508206
k__Bacteria|p__Firmicutes|c__Bacilli|o__Bacilli_unclassified|f__Bacilli_unclassified	0.00146	0	0	4.32879	0.218689740097368	0	0	0.677945809560592	0.08351	0.19149	0.46696	0.28982	0.00184394836170664	0.60852	2.11282482906908	0.23517	0.0901061779586865	0	5.92986	0	0	0.286418239981165	0	2.02654808183802	0.374503889808597	0	0	0	0.36941	0.0589905323345929	0	0.00304077056268981	0	0	1.07914	0.00646717951416219	0.78432	0.44872	0	1.01681	0.410479006804783	0.330122216971455	1.11458711827853	0.04132	0.01683	0.00385	0	0.00873402153827419	0.221773970508206
k__Bacteria|p__Firmicutes|c__Bacilli|o__Bacilli_unclassified|f__Bacilli_unclassified|g__Bacilli_unclassified	0.00146	0	0	1.64134	0.214270009377797	0	0	0.677945809560592	0.08351	0.19149	0.19717	0.21924	0.00184394836170664	0.46216	0	0.23517	0.0671849376040249	0	1.09874	0	0	0.154955336350001	0	1.8614233676638	0.277702124370871	0	0	0	0.26285	0.0454066038717066	0	0	0	0	1.07726	0.00646717951416219	0.32275	0.42513	0	0.84318	0	0.330122216971455	1.01133889029567	0.04132	0.01683	0.00385	0	0.00873402153827419	0.221773970508206
k__Bacteria|p__Firmicutes|c__Bacilli|o__Bacilli_unclassified|f__Bacilli_unclassified|g__Bacilli_unclassified|s__Bacilli_bacterium	0	0	0	0.03518	0.034049312644977	0	0	0	0.04642	0	0.12515	0.07634	0.00184394836170664	0.13004	0	0	0.0299006184550941	0	0	0	0	0.141290061542949	0	0.238404400233703	0.144748250103621	0	0	0	0	0.0149555955063699	0	0	0	0	0.97872	0	0.18878	0.00592	0	0.11401	0	0	0.41941357400712	0.04132	0	0	0	0	0.203815110616235
k__Bacteria|p__Firmicutes|c__Bacilli|o__Bacilli_unclassified|f__Bacilli_unclassified|g__Bacilli_unclassified|s__Bacilli_bacterium|t__SGB47371	0	0	0	0.02584	0	0	0	0	0	0	0	0	0	0	0	0	0	0	0	0	0	0	0	0	0.00576236651785495	0	0	0	0	0	0	0	0	0	0	0	0	0	0	0	0	0	0	0	0	0	0	0	0
k__Bacteria|p__Firmicutes|c__Bacilli|o__Bacilli_unclassified|f__Bacilli_unclassified|g__Bacilli_unclassified|s__Bacilli_bacterium|t__SGB6392	0	0	0	0	0	0	0	0	0	0	0	0	0	0	0	0	0	0	0	0	0	0	0	0	0	0	0	0	0	0	0	0	0	0	0	0	0	0	0	0	0	0	0	0	0	0	0	0	0
k__Bacteria|p__Firmicutes|c__Bacilli|o__Bacilli_unclassified|f__Bacilli_unclassified|g__Bacilli_unclassified|s__Bacilli_bacterium|t__SGB6421	0	0	0	0	0	0	0	0	0	0	0	0	0	0	0	0	0	0	0	0	0	0	0	0	0	0	0	0	0	0	0	0	0	0	0	0	0	0	0	0	0	0	0	0	0	0	0	0	0
k__Bacteria|p__Firmicutes|c__Bacilli|o__Bacilli_unclassified|f__Bacilli_unclassified|g__Bacilli_unclassified|s__Bacilli_bacterium|t__SGB6440	0	0	0	0.00934	0	0	0	0	0	0	0	0	0	0	0	0	0	0	0	0	0	0	0	0	0	0	0	0	0	0	0	0	0	0	0	0	0	0	0	0	0	0	0	0	0	0	0	0	0
k__Bacteria|p__Firmicutes|c__Bacilli|o__Bacilli_unclassified|f__Bacilli_unclassified|g__Bacilli_unclassified|s__Bacilli_bacterium|t__SGB6445	0	0	0	0	0	0	0	0	0.03374	0	0	0	0	0	0	0	0	0	0	0	0	0	0	0	0	0	0	0	0	0	0	0	0	0	0	0	0	0	0	0	0	0	0	0	0	0	0	0	0
k__Bacteria|p__Firmicutes|c__Bacilli|o__Bacilli_unclassified|f__Bacilli_unclassified|g__Bacilli_unclassified|s__Bacilli_bacterium|t__SGB6447	0	0	0	0	0	0	0	0	0	0	0	0.07634	0	0	0	0	0	0	0	0	0	0	0	0	0	0	0	0	0	0	0	0	0	0	0	0	0	0.00592	0	0.02827	0	0	0	0	0	0	0	0	0
k__Bacteria|p__Firmicutes|c__Bacilli|o__Bacilli_unclassified|f__Bacilli_unclassified|g__Bacilli_unclassified|s__Bacilli_bacterium|t__SGB6451	0	0	0	0	0	0	0	0	0	0	0	0	0	0	0	0	0	0	0	0	0	0	0	0	0	0	0	0	0	0	0	0	0	0	0	0	0	0	0	0	0	0	0	0	0	0	0	0	0
k__Bacteria|p__Firmicutes|c__Bacilli|o__Bacilli_unclassified|f__Bacilli_unclassified|g__Bacilli_unclassified|s__Bacilli_bacterium|t__SGB6452	0	0	0	0	0.0301237133102027	0	0	0	0.00199	0	0	0	0	0	0	0	0	0	0	0	0	0	0	0	0	0	0	0	0	0	0	0	0	0	0.92541	0	0	0	0	0	0	0	0	0.04132	0	0	0	0	0
k__Bacteria|p__Firmicutes|c__Bacilli|o__Bacilli_unclassified|f__Bacilli_unclassified|g__Bacilli_unclassified|s__Bacilli_bacterium|t__SGB6472	0	0	0	0	0.00392559933477429	0	0	0	0	0	0.12515	0	0	0	0	0	0.0155375396608248	0	0	0	0	0	0	0.238404400233703	0	0	0	0	0	0.00292032338290064	0	0	0	0	0	0	0.18784	0	0	0	0	0	0	0	0	0	0	0	0
k__Bacteria|p__Firmicutes|c__Bacilli|o__Bacilli_unclassified|f__Bacilli_unclassified|g__Bacilli_unclassified|s__Bacilli_bacterium|t__SGB6477	0	0	0	0	0	0	0	0	0	0	0	0	0	0	0	0	0	0	0	0	0	0	0	0	0	0	0	0	0	0	0	0	0	0	0.00119	0	0	0	0	0	0	0	0	0	0	0	0	0	0
k__Bacteria|p__Firmicutes|c__Bacilli|o__Bacilli_unclassified|f__Bacilli_unclassified|g__Bacilli_unclassified|s__Bacilli_bacterium|t__SGB6486	0	0	0	0	0	0	0	0	0.00477	0	0	0	0	0.13004	0	0	0	0	0	0	0	0	0	0	0.0892517670191849	0	0	0	0	0	0	0	0	0	0.0078	0	0	0	0	0.08283	0	0	0.369621090747357	0	0	0	0	0	0
k__Bacteria|p__Firmicutes|c__Bacilli|o__Bacilli_unclassified|f__Bacilli_unclassified|g__Bacilli_unclassified|s__Bacilli_bacterium|t__SGB6497	0	0	0	0	0	0	0	0	0	0	0	0	0	0	0	0	0	0	0	0	0	0	0	0	0	0	0	0	0	0	0	0	0	0	0	0	0	0	0	0	0	0	0	0	0	0	0	0	0
k__Bacteria|p__Firmicutes|c__Bacilli|o__Bacilli_unclassified|f__Bacilli_unclassified|g__Bacilli_unclassified|s__Bacilli_bacterium|t__SGB6503	0	0	0	0	0	0	0	0	0	0	0	0	0	0	0	0	0	0	0	0	0	0.0713455611045438	0	0	0	0	0	0	0	0	0	0	0	0	0	0	0	0	0	0	0	0	0	0	0	0	0	0	0.178181773050276
k__Bacteria|p__Firmicutes|c__Bacilli|o__Bacilli_unclassified|f__Bacilli_unclassified|g__Bacilli_unclassified|s__Bacilli_bacterium|t__SGB6510	0	0	0	0	0	0	0	0	0	0	0	0	0	0	0	0	0.0143630787942693	0	0	0	0	0.0699543670628151	0	0	0	0	0	0	0	0.00657515234392477	0	0	0	0	0	0	0	0	0	0.00291	0	0	0.00518630223477345	0	0	0	0	0	0.0256333375659586
k__Bacteria|p__Firmicutes|c__Bacilli|o__Bacilli_unclassified|f__Bacilli_unclassified|g__Bacilli_unclassified|s__Bacilli_bacterium|t__SGB6511	0	0	0	0	0	0	0	0	0	0	0	0	0	0	0	0	0	0	0	0	0	0	0	0	0.00113849182501814	0	0	0	0	0	0	0	0	0	0	0	0	0	0	0	0	0	0	0	0	0	0	0	0
k__Bacteria|p__Firmicutes|c__Bacilli|o__Bacilli_unclassified|f__Bacilli_unclassified|g__Bacilli_unclassified|s__Bacilli_bacterium|t__SGB6517	0	0	0	0	0	0	0	0	0.00529	0	0	0	0	0	0	0	0	0	0	0	0	0	0	0	0	0	0	0	0	0	0	0	0	0	0.04432	0	0	0	0	0	0	0	0	0	0	0	0	0	0
k__Bacteria|p__Firmicutes|c__Bacilli|o__Bacilli_unclassified|f__Bacilli_unclassified|g__Bacilli_unclassified|s__Bacilli_bacterium|t__SGB6521	0	0	0	0	0	0	0	0	0	0	0	0	0	0	0	0	0	0	0	0	0	0	0	0	0.0364217516301854	0	0	0	0	0	0	0	0	0	0	0	0	0	0	0	0	0	0	0	0	0	0	0	0
k__Bacteria|p__Firmicutes|c__Bacilli|o__Bacilli_unclassified|f__Bacilli_unclassified|g__Bacilli_unclassified|s__Bacilli_bacterium|t__SGB6529	0	0	0	0	0	0	0	0	0	0	0	0	0	0	0	0	0	0	0	0	0	0	0	0	0.0121638863409832	0	0	0	0	0	0	0	0	0	0	0	0	0	0	0	0	0	0.0445962265101441	0	0	0	0	0	0
k__Bacteria|p__Firmicutes|c__Bacilli|o__Bacilli_unclassified|f__Bacilli_unclassified|g__Bacilli_unclassified|s__Bacilli_bacterium|t__SGB6533	0	0	0	0	0	0	0	0	0	0	0	0	0	0	0	0	0	0	0	0	0	0	0	0	0	0	0	0	0	0	0	0	0	0	0	0	0	0	0	0	0	0	0	0	0	0	0	0	0
k__Bacteria|p__Firmicutes|c__Bacilli|o__Bacilli_unclassified|f__Bacilli_unclassified|g__Bacilli_unclassified|s__Bacilli_bacterium|t__SGB6550	0	0	0	0	0	0	0	0	0.00064	0	0	0	0	0	0	0	0	0	0	0	0	0	0	0	0	0	0	0	0	0	0	0	0	0	0	0	0	0	0	0	0	0	0	0	0	0	0	0	0
k__Bacteria|p__Firmicutes|c__Bacilli|o__Bacilli_unclassified|f__Bacilli_unclassified|g__Bacilli_unclassified|s__Bacilli_bacterium|t__SGB6606	0	0	0	0	0	0	0	0	0	0	0	0	0	0	0	0	0	0	0	0	0	0	0	0	0	0	0	0	0	0	0	0	0	0	0	0	0.00094	0	0	0	0	0	0	0	0	0	0	0	0
k__Bacteria|p__Firmicutes|c__Bacilli|o__Bacilli_unclassified|f__Bacilli_unclassified|g__Bacilli_unclassified|s__Bacilli_bacterium|t__SGB6609	0	0	0	0	0	0	0	0	0	0	0	0	0.00184394836170664	0	0	0	0	0	0	0	0	0	0	0	0	0	0	0	0	0.00546011977954452	0	0	0	0	0	0	0	0	0	0	0	0	0	0	0	0	0	0	0
k__Bacteria|p__Firmicutes|c__Bacilli|o__Bacilli_unclassified|f__Bacilli_unclassified|g__Bacilli_unclassified|s__Bacilli_unclassified_SGB6422	0	0	0	0	0	0	0	0	0	0	0	0	0	0	0	0.05051	0	0	0	0	0	0	0	0.00898912881265506	0	0	0	0	0	0	0	0	0	0	0	0	0	0	0	0.00683	0	0.238936101930892	0	0	0	0	0	0	0.00336667983928373
k__Bacteria|p__Firmicutes|c__Bacilli|o__Bacilli_unclassified|f__Bacilli_unclassified|g__Bacilli_unclassified|s__Bacilli_unclassified_SGB6422|t__SGB6422	0	0	0	0	0	0	0	0	0	0	0	0	0	0	0	0.05051	0	0	0	0	0	0	0	0.00898912881265506	0	0	0	0	0	0	0	0	0	0	0	0	0	0	0	0.00683	0	0.238936101930892	0	0	0	0	0	0	0.00336667983928373
k__Bacteria|p__Firmicutes|c__Bacilli|o__Bacilli_unclassified|f__Bacilli_unclassified|g__Bacilli_unclassified|s__Bacilli_unclassified_SGB6428	0	0	0	0	0	0	0	0	0	0	0	0	0	0	0	0	0	0	0	0	0	0.00199305813070362	0	0.0757146427935303	0	0	0	0	0	0	0	0	0	0	0	0	0	0	0	0	0	0	0	0	0	0	0	0	0
k__Bacteria|p__Firmicutes|c__Bacilli|o__Bacilli_unclassified|f__Bacilli_unclassified|g__Bacilli_unclassified|s__Bacilli_unclassified_SGB6428|t__SGB6428	0	0	0	0	0	0	0	0	0	0	0	0	0	0	0	0	0	0	0	0	0	0.00199305813070362	0	0.0757146427935303	0	0	0	0	0	0	0	0	0	0	0	0	0	0	0	0	0	0	0	0	0	0	0	0	0
k__Bacteria|p__Firmicutes|c__Bacilli|o__Bacilli_unclassified|f__Bacilli_unclassified|g__Bacilli_unclassified|s__Bacilli_unclassified_SGB6473	0	0	0	0	0	0	0	0	0.00437	0	0	0	0	0.01041	0	0.18257	0	0	0	0	0	0.00410451575432032	0	0	0	0	0	0	0	0	0	0	0	0	0.00469	0	0	0	0	0.01046	0	0.091186115040563	0.222791996768646	0	0.00067	0	0	0	0.00854767993777801
k__Bacteria|p__Firmicutes|c__Bacilli|o__Bacilli_unclassified|f__Bacilli_unclassified|g__Bacilli_unclassified|s__Bacilli_unclassified_SGB6473|t__SGB6473	0	0	0	0	0	0	0	0	0.00437	0	0	0	0	0.01041	0	0.18257	0	0	0	0	0	0.00410451575432032	0	0	0	0	0	0	0	0	0	0	0	0	0.00469	0	0	0	0	0.01046	0	0.091186115040563	0.222791996768646	0	0.00067	0	0	0	0.00854767993777801
k__Bacteria|p__Firmicutes|c__Bacilli|o__Bacilli_unclassified|f__Bacilli_unclassified|g__Bacilli_unclassified|s__Bacilli_unclassified_SGB6478	0	0	0	0	0.111390024946871	0	0	0	0	0	0.07202	0	0	0	0	0	0	0	0	0	0	0.005959441143292	0	0.832196991619548	0.0209722178292814	0	0	0	0	0	0	0	0	0	0	0	0.13397	0	0	0	0	0	0.00661975237259951	0	0	0	0	0.00873402153827419	0
k__Bacteria|p__Firmicutes|c__Bacilli|o__Bacilli_unclassified|f__Bacilli_unclassified|g__Bacilli_unclassified|s__Bacilli_unclassified_SGB6478|t__SGB6478	0	0	0	0	0.111390024946871	0	0	0	0	0	0.07202	0	0	0	0	0	0	0	0	0	0	0.005959441143292	0	0.832196991619548	0.0209722178292814	0	0	0	0	0	0	0	0	0	0	0	0.13397	0	0	0	0	0	0.00661975237259951	0	0	0	0	0.00873402153827419	0
k__Bacteria|p__Firmicutes|c__Bacilli|o__Bacilli_unclassified|f__Bacilli_unclassified|g__Bacilli_unclassified|s__Bacilli_unclassified_SGB6487	0	0	0	1.00522	0	0	0	0.595447684968485	0	0	0	0.14291	0	0.23375	0	0	0.0372843191489309	0	0	0	0	0.00159839315432666	0	0	0.101155997329901	0	0	0	0.02499	0	0	0	0	0	0	0	0	0.39477	0	0.67614	0	0	0.362513567147303	0	0.01615	0	0	0	0.00604450011490999
k__Bacteria|p__Firmicutes|c__Bacilli|o__Bacilli_unclassified|f__Bacilli_unclassified|g__Bacilli_unclassified|s__Bacilli_unclassified_SGB6487|t__SGB6487	0	0	0	1.00522	0	0	0	0.595447684968485	0	0	0	0.14291	0	0.23375	0	0	0.0372843191489309	0	0	0	0	0.00159839315432666	0	0	0.101155997329901	0	0	0	0.02499	0	0	0	0	0	0	0	0	0.39477	0	0.67614	0	0	0.362513567147303	0	0.01615	0	0	0	0.00604450011490999
k__Bacteria|p__Firmicutes|c__Bacilli|o__Bacilli_unclassified|f__Bacilli_unclassified|g__Bacilli_unclassified|s__Bacilli_unclassified_SGB6493	0	0	0	0	0.0688306717859492	0	0	0	0	0	0	0	0	0.08796	0	0	0	0	0	0	0	0	0	0	0.0108256591080672	0	0	0	0	0.0304510083653367	0	0	0	0	0	0	0	0	0	0.03574	0	0	0	0	0	0	0	0	0
k__Bacteria|p__Firmicutes|c__Bacilli|o__Bacilli_unclassified|f__Bacilli_unclassified|g__Bacilli_unclassified|s__Bacilli_unclassified_SGB6493|t__SGB6493	0	0	0	0	0.0688306717859492	0	0	0	0	0	0	0	0	0.08796	0	0	0	0	0	0	0	0	0	0	0.0108256591080672	0	0	0	0	0.0304510083653367	0	0	0	0	0	0	0	0	0	0.03574	0	0	0	0	0	0	0	0	0
k__Bacteria|p__Firmicutes|c__Bacilli|o__Bacilli_unclassified|f__Bacilli_unclassified|g__Bacilli_unclassified|s__Bacilli_unclassified_SGB6502	0	0	0	0	0	0	0	0	0.00661	0	0	0	0	0	0	0	0	0	0	0	0	0	0	0	0	0	0	0	0	0	0	0	0	0	0.04381	0	0	0	0	0	0	0	0	0	0	0	0	0	0
k__Bacteria|p__Firmicutes|c__Bacilli|o__Bacilli_unclassified|f__Bacilli_unclassified|g__Bacilli_unclassified|s__Bacilli_unclassified_SGB6502|t__SGB6502	0	0	0	0	0	0	0	0	0.00661	0	0	0	0	0	0	0	0	0	0	0	0	0	0	0	0	0	0	0	0	0	0	0	0	0	0.04381	0	0	0	0	0	0	0	0	0	0	0	0	0	0
k__Bacteria|p__Firmicutes|c__Bacilli|o__Bacilli_unclassified|f__Bacilli_unclassified|g__Bacilli_unclassified|s__Bacilli_unclassified_SGB6540	0	0	0	0	0	0	0	0	0	0	0	0	0	0	0	0	0	0	0	0	0	0	0	0	0	0	0	0	0	0	0	0	0	0	0	0	0	0	0	0	0	0	0	0	0	0	0	0	0
k__Bacteria|p__Firmicutes|c__Bacilli|o__Bacilli_unclassified|f__Bacilli_unclassified|g__Bacilli_unclassified|s__Bacilli_unclassified_SGB6540|t__SGB6540	0	0	0	0	0	0	0	0	0	0	0	0	0	0	0	0	0	0	0	0	0	0	0	0	0	0	0	0	0	0	0	0	0	0	0	0	0	0	0	0	0	0	0	0	0	0	0	0	0
k__Bacteria|p__Firmicutes|c__Bacilli|o__Bacilli_unclassified|f__Bacilli_unclassified|g__Bacilli_unclassified|s__Bacilli_unclassified_SGB6571	0.00146	0	0	0.60093	0	0	0	0.0824981245921067	0.02611	0.19149	0	0	0	0	0	0.00209	0	0	1.09874	0	0	0	0	0.706108579869447	0	0	0	0	0.23786	0	0	0	0	0	0.05003	0.00646717951416219	0	0.02444	0	0	0	0	0	0	0	0.00385	0	0	0
k__Bacteria|p__Firmicutes|c__Bacilli|o__Bacilli_unclassified|f__Bacilli_unclassified|g__Bacilli_unclassified|s__Bacilli_unclassified_SGB6571|t__SGB6571	0.00146	0	0	0.60093	0	0	0	0.0824981245921067	0.02611	0.19149	0	0	0	0	0	0.00209	0	0	1.09874	0	0	0	0	0.706108579869447	0	0	0	0	0.23786	0	0	0	0	0	0.05003	0.00646717951416219	0	0.02444	0	0	0	0	0	0	0	0.00385	0	0	0
k__Bacteria|p__Firmicutes|c__Bacilli|o__Bacilli_unclassified|f__Bacilli_unclassified|g__GGB4638	0	0	0	0	0	0	0	0	0	0	0	0	0	0	0	0	0	0	0	0	0	0	0	0	0.00115846536580793	0	0	0	0	0	0	0	0	0	0	0	0	0	0	0	0	0	0	0	0	0	0	0	0
k__Bacteria|p__Firmicutes|c__Bacilli|o__Bacilli_unclassified|f__Bacilli_unclassified|g__GGB4638|s__GGB4638_SGB6417	0	0	0	0	0	0	0	0	0	0	0	0	0	0	0	0	0	0	0	0	0	0	0	0	0.00115846536580793	0	0	0	0	0	0	0	0	0	0	0	0	0	0	0	0	0	0	0	0	0	0	0	0
k__Bacteria|p__Firmicutes|c__Bacilli|o__Bacilli_unclassified|f__Bacilli_unclassified|g__GGB4638|s__GGB4638_SGB6417|t__SGB6417	0	0	0	0	0	0	0	0	0	0	0	0	0	0	0	0	0	0	0	0	0	0	0	0	0.00115846536580793	0	0	0	0	0	0	0	0	0	0	0	0	0	0	0	0	0	0	0	0	0	0	0	0
k__Bacteria|p__Firmicutes|c__Bacilli|o__Bacilli_unclassified|f__Bacilli_unclassified|g__GGB4640	0	0	0	0	0	0	0	0	0	0	0	0	0	0	0	0	0	0	0	0	0	0	0	0	0.00389484045400941	0	0	0	0	0	0	0	0	0	0	0	0	0	0	0	0	0	0	0	0	0	0	0	0
k__Bacteria|p__Firmicutes|c__Bacilli|o__Bacilli_unclassified|f__Bacilli_unclassified|g__GGB4640|s__GGB4640_SGB6419	0	0	0	0	0	0	0	0	0	0	0	0	0	0	0	0	0	0	0	0	0	0	0	0	0.00389484045400941	0	0	0	0	0	0	0	0	0	0	0	0	0	0	0	0	0	0	0	0	0	0	0	0
k__Bacteria|p__Firmicutes|c__Bacilli|o__Bacilli_unclassified|f__Bacilli_unclassified|g__GGB4640|s__GGB4640_SGB6419|t__SGB6419	0	0	0	0	0	0	0	0	0	0	0	0	0	0	0	0	0	0	0	0	0	0	0	0	0.00389484045400941	0	0	0	0	0	0	0	0	0	0	0	0	0	0	0	0	0	0	0	0	0	0	0	0
k__Bacteria|p__Firmicutes|c__Bacilli|o__Bacilli_unclassified|f__Bacilli_unclassified|g__GGB4641	0	0	0	0	0	0	0	0	0	0	0	0	0	0	0	0	0	0	0	0	0	0	0	0	0.0528799492409739	0	0	0	0	0	0	0	0	0	0	0	0	0	0	0	0	0	0	0	0	0	0	0	0
k__Bacteria|p__Firmicutes|c__Bacilli|o__Bacilli_unclassified|f__Bacilli_unclassified|g__GGB4641|s__GGB4641_SGB6420	0	0	0	0	0	0	0	0	0	0	0	0	0	0	0	0	0	0	0	0	0	0	0	0	0.0528799492409739	0	0	0	0	0	0	0	0	0	0	0	0	0	0	0	0	0	0	0	0	0	0	0	0
k__Bacteria|p__Firmicutes|c__Bacilli|o__Bacilli_unclassified|f__Bacilli_unclassified|g__GGB4641|s__GGB4641_SGB6420|t__SGB6420	0	0	0	0	0	0	0	0	0	0	0	0	0	0	0	0	0	0	0	0	0	0	0	0	0.0528799492409739	0	0	0	0	0	0	0	0	0	0	0	0	0	0	0	0	0	0	0	0	0	0	0	0
k__Bacteria|p__Firmicutes|c__Bacilli|o__Bacilli_unclassified|f__Bacilli_unclassified|g__GGB4651	0	0	0	0	0	0	0	0	0	0	0.0175	0	0	0	0	0	0	0	0	0	0	0	0	0.165134338509139	0	0	0	0	0	0	0	0.00304077056268981	0	0	0	0	0.0427	0	0	0	0	0	0	0	0	0	0	0	0
k__Bacteria|p__Firmicutes|c__Bacilli|o__Bacilli_unclassified|f__Bacilli_unclassified|g__GGB4651|s__GGB4651_SGB6438	0	0	0	0	0	0	0	0	0	0	0.0175	0	0	0	0	0	0	0	0	0	0	0	0	0.165134338509139	0	0	0	0	0	0	0	0.00304077056268981	0	0	0	0	0.0427	0	0	0	0	0	0	0	0	0	0	0	0
k__Bacteria|p__Firmicutes|c__Bacilli|o__Bacilli_unclassified|f__Bacilli_unclassified|g__GGB4651|s__GGB4651_SGB6438|t__SGB6438	0	0	0	0	0	0	0	0	0	0	0.0175	0	0	0	0	0	0	0	0	0	0	0	0	0.165134338509139	0	0	0	0	0	0	0	0.00304077056268981	0	0	0	0	0.0427	0	0	0	0	0	0	0	0	0	0	0	0
k__Bacteria|p__Firmicutes|c__Bacilli|o__Bacilli_unclassified|f__Bacilli_unclassified|g__GGB4661	0	0	0	0.25392	0	0	0	0	0	0	0	0	0	0	0	0	0	0	0	0	0	0	0	0	0	0	0	0	0.10656	0	0	0	0	0	0	0	0	0	0	0	0	0	0	0	0	0	0	0	0
k__Bacteria|p__Firmicutes|c__Bacilli|o__Bacilli_unclassified|f__Bacilli_unclassified|g__GGB4661|s__GGB4661_SGB6449	0	0	0	0.25392	0	0	0	0	0	0	0	0	0	0	0	0	0	0	0	0	0	0	0	0	0	0	0	0	0.10656	0	0	0	0	0	0	0	0	0	0	0	0	0	0	0	0	0	0	0	0
k__Bacteria|p__Firmicutes|c__Bacilli|o__Bacilli_unclassified|f__Bacilli_unclassified|g__GGB4661|s__GGB4661_SGB6449|t__SGB6449	0	0	0	0.25392	0	0	0	0	0	0	0	0	0	0	0	0	0	0	0	0	0	0	0	0	0	0	0	0	0.10656	0	0	0	0	0	0	0	0	0	0	0	0	0	0	0	0	0	0	0	0
k__Bacteria|p__Firmicutes|c__Bacilli|o__Bacilli_unclassified|f__Bacilli_unclassified|g__GGB4667	0	0	0	0	0	0	0	0	0	0	0.0771	0	0	0	0	0	0	0	0	0	0	0	0	0	0.000918782876330425	0	0	0	0	0	0	0	0	0	0	0	0.11067	0	0	0	0	0	0.00099545148460143	0	0	0	0	0	0
k__Bacteria|p__Firmicutes|c__Bacilli|o__Bacilli_unclassified|f__Bacilli_unclassified|g__GGB4667|s__GGB4667_SGB6456	0	0	0	0	0	0	0	0	0	0	0.0771	0	0	0	0	0	0	0	0	0	0	0	0	0	0.000918782876330425	0	0	0	0	0	0	0	0	0	0	0	0.11067	0	0	0	0	0	0.00099545148460143	0	0	0	0	0	0
k__Bacteria|p__Firmicutes|c__Bacilli|o__Bacilli_unclassified|f__Bacilli_unclassified|g__GGB4667|s__GGB4667_SGB6456|t__SGB6456	0	0	0	0	0	0	0	0	0	0	0.0771	0	0	0	0	0	0	0	0	0	0	0	0	0	0.000918782876330425	0	0	0	0	0	0	0	0	0	0	0	0.11067	0	0	0	0	0	0.00099545148460143	0	0	0	0	0	0
k__Bacteria|p__Firmicutes|c__Bacilli|o__Bacilli_unclassified|f__Bacilli_unclassified|g__GGB4669	0	0	0	0	0	0	0	0	0	0	0	0	0	0	0	0	0	0	0	0	0	0	0	0	0	0	0	0	0	0	0	0	0	0	0	0	0	0	0	0	0	0	0	0	0	0	0	0	0
k__Bacteria|p__Firmicutes|c__Bacilli|o__Bacilli_unclassified|f__Bacilli_unclassified|g__GGB4669|s__GGB4669_SGB6458	0	0	0	0	0	0	0	0	0	0	0	0	0	0	0	0	0	0	0	0	0	0	0	0	0	0	0	0	0	0	0	0	0	0	0	0	0	0	0	0	0	0	0	0	0	0	0	0	0
k__Bacteria|p__Firmicutes|c__Bacilli|o__Bacilli_unclassified|f__Bacilli_unclassified|g__GGB4669|s__GGB4669_SGB6458|t__SGB6458	0	0	0	0	0	0	0	0	0	0	0	0	0	0	0	0	0	0	0	0	0	0	0	0	0	0	0	0	0	0	0	0	0	0	0	0	0	0	0	0	0	0	0	0	0	0	0	0	0
k__Bacteria|p__Firmicutes|c__Bacilli|o__Bacilli_unclassified|f__Bacilli_unclassified|g__GGB4671	0	0	0	0	0.00246150634278388	0	0	0	0	0	0	0	0	0	0	0	0	0	0	0	0	0	0	0	0	0	0	0	0	0.00671674378067147	0	0	0	0	0	0	0	0	0	0	0	0	0.0453925876978252	0	0	0	0	0	0
k__Bacteria|p__Firmicutes|c__Bacilli|o__Bacilli_unclassified|f__Bacilli_unclassified|g__GGB4671|s__GGB4671_SGB6460	0	0	0	0	0.00246150634278388	0	0	0	0	0	0	0	0	0	0	0	0	0	0	0	0	0	0	0	0	0	0	0	0	0.00671674378067147	0	0	0	0	0	0	0	0	0	0	0	0	0.0453925876978252	0	0	0	0	0	0
k__Bacteria|p__Firmicutes|c__Bacilli|o__Bacilli_unclassified|f__Bacilli_unclassified|g__GGB4671|s__GGB4671_SGB6460|t__SGB6460	0	0	0	0	0.00246150634278388	0	0	0	0	0	0	0	0	0	0	0	0	0	0	0	0	0	0	0	0	0	0	0	0	0.00671674378067147	0	0	0	0	0	0	0	0	0	0	0	0	0.0453925876978252	0	0	0	0	0	0
k__Bacteria|p__Firmicutes|c__Bacilli|o__Bacilli_unclassified|f__Bacilli_unclassified|g__GGB4674	0	0	0	0	0	0	0	0	0	0	0	0	0	0	0	0	0	0	0	0	0	0	0	0	0.00373505212769107	0	0	0	0	0	0	0	0	0	0	0	0	0	0	0	0	0	0	0	0	0	0	0	0
k__Bacteria|p__Firmicutes|c__Bacilli|o__Bacilli_unclassified|f__Bacilli_unclassified|g__GGB4674|s__GGB4674_SGB6463	0	0	0	0	0	0	0	0	0	0	0	0	0	0	0	0	0	0	0	0	0	0	0	0	0.00373505212769107	0	0	0	0	0	0	0	0	0	0	0	0	0	0	0	0	0	0	0	0	0	0	0	0
k__Bacteria|p__Firmicutes|c__Bacilli|o__Bacilli_unclassified|f__Bacilli_unclassified|g__GGB4674|s__GGB4674_SGB6463|t__SGB6463	0	0	0	0	0	0	0	0	0	0	0	0	0	0	0	0	0	0	0	0	0	0	0	0	0.00373505212769107	0	0	0	0	0	0	0	0	0	0	0	0	0	0	0	0	0	0	0	0	0	0	0	0
k__Bacteria|p__Firmicutes|c__Bacilli|o__Bacilli_unclassified|f__Bacilli_unclassified|g__GGB4676	0	0	0	0	0.000448378478797064	0	0	0	0	0	0	0	0	0	0	0	0	0	0	0	0	0	0	0	0	0	0	0	0	0	0	0	0	0	0	0	0	0	0	0	0	0	0	0	0	0	0	0	0
k__Bacteria|p__Firmicutes|c__Bacilli|o__Bacilli_unclassified|f__Bacilli_unclassified|g__GGB4676|s__GGB4676_SGB6465	0	0	0	0	0.000448378478797064	0	0	0	0	0	0	0	0	0	0	0	0	0	0	0	0	0	0	0	0	0	0	0	0	0	0	0	0	0	0	0	0	0	0	0	0	0	0	0	0	0	0	0	0
k__Bacteria|p__Firmicutes|c__Bacilli|o__Bacilli_unclassified|f__Bacilli_unclassified|g__GGB4676|s__GGB4676_SGB6465|t__SGB6465	0	0	0	0	0.000448378478797064	0	0	0	0	0	0	0	0	0	0	0	0	0	0	0	0	0	0	0	0	0	0	0	0	0	0	0	0	0	0	0	0	0	0	0	0	0	0	0	0	0	0	0	0
k__Bacteria|p__Firmicutes|c__Bacilli|o__Bacilli_unclassified|f__Bacilli_unclassified|g__GGB4686	0	0	0	0.0959	0	0	0	0	0	0	0	0	0	0	0	0	0	0	0	0	0	0	0	0	0.0036651447349268	0	0	0	0	0	0	0	0	0	0	0	0	0	0	0	0	0	0	0	0	0	0	0	0
k__Bacteria|p__Firmicutes|c__Bacilli|o__Bacilli_unclassified|f__Bacilli_unclassified|g__GGB4686|s__GGB4686_SGB6483	0	0	0	0.0959	0	0	0	0	0	0	0	0	0	0	0	0	0	0	0	0	0	0	0	0	0.0036651447349268	0	0	0	0	0	0	0	0	0	0	0	0	0	0	0	0	0	0	0	0	0	0	0	0
k__Bacteria|p__Firmicutes|c__Bacilli|o__Bacilli_unclassified|f__Bacilli_unclassified|g__GGB4686|s__GGB4686_SGB6483|t__SGB6483	0	0	0	0.0959	0	0	0	0	0	0	0	0	0	0	0	0	0	0	0	0	0	0	0	0	0.0036651447349268	0	0	0	0	0	0	0	0	0	0	0	0	0	0	0	0	0	0	0	0	0	0	0	0
k__Bacteria|p__Firmicutes|c__Bacilli|o__Bacilli_unclassified|f__Bacilli_unclassified|g__GGB4687	0	0	0	2.33763	0	0	0	0	0	0	0	0	0	0	2.11282482906908	0	0	0	0	0	0	0	0	0	0	0	0	0	0	0	0	0	0	0	0	0	0	0	0	0	0.410479006804783	0	0	0	0	0	0	0	0
k__Bacteria|p__Firmicutes|c__Bacilli|o__Bacilli_unclassified|f__Bacilli_unclassified|g__GGB4687|s__GGB4687_SGB6484	0	0	0	2.33763	0	0	0	0	0	0	0	0	0	0	2.11282482906908	0	0	0	0	0	0	0	0	0	0	0	0	0	0	0	0	0	0	0	0	0	0	0	0	0	0.410479006804783	0	0	0	0	0	0	0	0
k__Bacteria|p__Firmicutes|c__Bacilli|o__Bacilli_unclassified|f__Bacilli_unclassified|g__GGB4687|s__GGB4687_SGB6484|t__SGB6484	0	0	0	2.33763	0	0	0	0	0	0	0	0	0	0	2.11282482906908	0	0	0	0	0	0	0	0	0	0	0	0	0	0	0	0	0	0	0	0	0	0	0	0	0	0.410479006804783	0	0	0	0	0	0	0	0
k__Bacteria|p__Firmicutes|c__Bacilli|o__Bacilli_unclassified|f__Bacilli_unclassified|g__GGB4698	0	0	0	0	0	0	0	0	0	0	0	0	0	0	0	0	0	0	0	0	0	0	0	0	0	0	0	0	0	0	0	0	0	0	0	0	0	0	0	0	0	0	0	0	0	0	0	0	0
k__Bacteria|p__Firmicutes|c__Bacilli|o__Bacilli_unclassified|f__Bacilli_unclassified|g__GGB4698|s__GGB4698_SGB6498	0	0	0	0	0	0	0	0	0	0	0	0	0	0	0	0	0	0	0	0	0	0	0	0	0	0	0	0	0	0	0	0	0	0	0	0	0	0	0	0	0	0	0	0	0	0	0	0	0
k__Bacteria|p__Firmicutes|c__Bacilli|o__Bacilli_unclassified|f__Bacilli_unclassified|g__GGB4698|s__GGB4698_SGB6498|t__SGB6498	0	0	0	0	0	0	0	0	0	0	0	0	0	0	0	0	0	0	0	0	0	0	0	0	0	0	0	0	0	0	0	0	0	0	0	0	0	0	0	0	0	0	0	0	0	0	0	0	0
k__Bacteria|p__Firmicutes|c__Bacilli|o__Bacilli_unclassified|f__Bacilli_unclassified|g__GGB4700	0	0	0	0	0	0	0	0	0	0	0	0	0	0	0	0	0	0	0	0	0	0	0	0	0.0142311478127267	0	0	0	0	0	0	0	0	0	0	0	0	0	0	0	0	0	0.0535453353567109	0	0	0	0	0	0
k__Bacteria|p__Firmicutes|c__Bacilli|o__Bacilli_unclassified|f__Bacilli_unclassified|g__GGB4700|s__GGB4700_SGB6506	0	0	0	0	0	0	0	0	0	0	0	0	0	0	0	0	0	0	0	0	0	0	0	0	0.0142311478127267	0	0	0	0	0	0	0	0	0	0	0	0	0	0	0	0	0	0.0535453353567109	0	0	0	0	0	0
k__Bacteria|p__Firmicutes|c__Bacilli|o__Bacilli_unclassified|f__Bacilli_unclassified|g__GGB4700|s__GGB4700_SGB6506|t__SGB6506	0	0	0	0	0	0	0	0	0	0	0	0	0	0	0	0	0	0	0	0	0	0	0	0	0.0142311478127267	0	0	0	0	0	0	0	0	0	0	0	0	0	0	0	0	0	0.0535453353567109	0	0	0	0	0	0
k__Bacteria|p__Firmicutes|c__Bacilli|o__Bacilli_unclassified|f__Bacilli_unclassified|g__GGB4702	0	0	0	0	0	0	0	0	0	0	0	0	0	0	0	0	0	0	0	0	0	0	0	0	0	0	0	0	0	0.00548666817393453	0	0	0	0	0	0	0	0	0	0	0	0	0	0	0	0	0	0	0
k__Bacteria|p__Firmicutes|c__Bacilli|o__Bacilli_unclassified|f__Bacilli_unclassified|g__GGB4702|s__GGB4702_SGB6509	0	0	0	0	0	0	0	0	0	0	0	0	0	0	0	0	0	0	0	0	0	0	0	0	0	0	0	0	0	0.00548666817393453	0	0	0	0	0	0	0	0	0	0	0	0	0	0	0	0	0	0	0
k__Bacteria|p__Firmicutes|c__Bacilli|o__Bacilli_unclassified|f__Bacilli_unclassified|g__GGB4702|s__GGB4702_SGB6509|t__SGB6509	0	0	0	0	0	0	0	0	0	0	0	0	0	0	0	0	0	0	0	0	0	0	0	0	0	0	0	0	0	0.00548666817393453	0	0	0	0	0	0	0	0	0	0	0	0	0	0	0	0	0	0	0
k__Bacteria|p__Firmicutes|c__Bacilli|o__Bacilli_unclassified|f__Bacilli_unclassified|g__GGB4706	0	0	0	0	0	0	0	0	0	0	0	0	0	0	0	0	0	0	0	0	0	0	0	0	0	0	0	0	0	0	0	0	0	0	0	0	0	0	0	0	0	0	0	0	0	0	0	0	0
k__Bacteria|p__Firmicutes|c__Bacilli|o__Bacilli_unclassified|f__Bacilli_unclassified|g__GGB4706|s__GGB4706_SGB6513	0	0	0	0	0	0	0	0	0	0	0	0	0	0	0	0	0	0	0	0	0	0	0	0	0	0	0	0	0	0	0	0	0	0	0	0	0	0	0	0	0	0	0	0	0	0	0	0	0
k__Bacteria|p__Firmicutes|c__Bacilli|o__Bacilli_unclassified|f__Bacilli_unclassified|g__GGB4706|s__GGB4706_SGB6513|t__SGB6513	0	0	0	0	0	0	0	0	0	0	0	0	0	0	0	0	0	0	0	0	0	0	0	0	0	0	0	0	0	0	0	0	0	0	0	0	0	0	0	0	0	0	0	0	0	0	0	0	0
k__Bacteria|p__Firmicutes|c__Bacilli|o__Bacilli_unclassified|f__Bacilli_unclassified|g__GGB4710	0	0	0	0	0	0	0	0	0	0	0	0	0	0	0	0	0	0	0	0	0	0.131462903631163	0	0	0	0	0	0	0	0	0	0	0	0	0	0	0	0	0	0	0	0	0	0	0	0	0	0	0
k__Bacteria|p__Firmicutes|c__Bacilli|o__Bacilli_unclassified|f__Bacilli_unclassified|g__GGB4710|s__GGB4710_SGB6522	0	0	0	0	0	0	0	0	0	0	0	0	0	0	0	0	0	0	0	0	0	0.131462903631163	0	0	0	0	0	0	0	0	0	0	0	0	0	0	0	0	0	0	0	0	0	0	0	0	0	0	0
k__Bacteria|p__Firmicutes|c__Bacilli|o__Bacilli_unclassified|f__Bacilli_unclassified|g__GGB4710|s__GGB4710_SGB6522|t__SGB6522	0	0	0	0	0	0	0	0	0	0	0	0	0	0	0	0	0	0	0	0	0	0.131462903631163	0	0	0	0	0	0	0	0	0	0	0	0	0	0	0	0	0	0	0	0	0	0	0	0	0	0	0
k__Bacteria|p__Firmicutes|c__Bacilli|o__Bacilli_unclassified|f__Bacilli_unclassified|g__GGB4711	0	0	0	0	0.00150069531679017	0	0	0	0	0	0.00403	0.07058	0	0	0	0	0	0	0	0	0	0	0	0	0.0143210287462808	0	0	0	0	0.0013805165082803	0	0	0	0	0	0	0	0.0236	0	0	0	0	0	0	0	0	0	0	0
k__Bacteria|p__Firmicutes|c__Bacilli|o__Bacilli_unclassified|f__Bacilli_unclassified|g__GGB4711|s__GGB4711_SGB6524	0	0	0	0	0.00150069531679017	0	0	0	0	0	0.00403	0.07058	0	0	0	0	0	0	0	0	0	0	0	0	0.0143210287462808	0	0	0	0	0.0013805165082803	0	0	0	0	0	0	0	0.0236	0	0	0	0	0	0	0	0	0	0	0
k__Bacteria|p__Firmicutes|c__Bacilli|o__Bacilli_unclassified|f__Bacilli_unclassified|g__GGB4711|s__GGB4711_SGB6524|t__SGB6524	0	0	0	0	0.00150069531679017	0	0	0	0	0	0.00403	0.07058	0	0	0	0	0	0	0	0	0	0	0	0	0.0143210287462808	0	0	0	0	0.0013805165082803	0	0	0	0	0	0	0	0.0236	0	0	0	0	0	0	0	0	0	0	0
k__Bacteria|p__Firmicutes|c__Bacilli|o__Bacilli_unclassified|f__Bacilli_unclassified|g__GGB4713	0	0	0	0	0	0	0	0	0	0	0	0	0	0	0	0	0	0	4.60118	0	0	0	0	0	0	0	0	0	0	0	0	0	0	0	0	0	0	0	0	0	0	0	0	0	0	0	0	0	0
k__Bacteria|p__Firmicutes|c__Bacilli|o__Bacilli_unclassified|f__Bacilli_unclassified|g__GGB4713|s__GGB4713_SGB6526	0	0	0	0	0	0	0	0	0	0	0	0	0	0	0	0	0	0	4.60118	0	0	0	0	0	0	0	0	0	0	0	0	0	0	0	0	0	0	0	0	0	0	0	0	0	0	0	0	0	0
k__Bacteria|p__Firmicutes|c__Bacilli|o__Bacilli_unclassified|f__Bacilli_unclassified|g__GGB4713|s__GGB4713_SGB6526|t__SGB6526	0	0	0	0	0	0	0	0	0	0	0	0	0	0	0	0	0	0	4.60118	0	0	0	0	0	0	0	0	0	0	0	0	0	0	0	0	0	0	0	0	0	0	0	0	0	0	0	0	0	0
k__Bacteria|p__Firmicutes|c__Bacilli|o__Bacilli_unclassified|f__Bacilli_unclassified|g__GGB4727	0	0	0	0	0	0	0	0	0	0	0	0	0	0	0	0	0	0	0	0	0	0	0	0	0	0	0	0	0	0	0	0	0	0	0	0	0	0	0	0	0	0	0	0	0	0	0	0	0
k__Bacteria|p__Firmicutes|c__Bacilli|o__Bacilli_unclassified|f__Bacilli_unclassified|g__GGB4727|s__GGB4727_SGB6548	0	0	0	0	0	0	0	0	0	0	0	0	0	0	0	0	0	0	0	0	0	0	0	0	0	0	0	0	0	0	0	0	0	0	0	0	0	0	0	0	0	0	0	0	0	0	0	0	0
k__Bacteria|p__Firmicutes|c__Bacilli|o__Bacilli_unclassified|f__Bacilli_unclassified|g__GGB4727|s__GGB4727_SGB6548|t__SGB6548	0	0	0	0	0	0	0	0	0	0	0	0	0	0	0	0	0	0	0	0	0	0	0	0	0	0	0	0	0	0	0	0	0	0	0	0	0	0	0	0	0	0	0	0	0	0	0	0	0
k__Bacteria|p__Firmicutes|c__Bacilli|o__Bacilli_unclassified|f__Bacilli_unclassified|g__GGB4739	0	0	0	0	0	0	0	0	0	0	0	0	0	0	0	0	0	0	0.22994	0	0	0	0	0	0	0	0	0	0	0	0	0	0	0	0	0	0	0	0	0	0	0	0	0	0	0	0	0	0
k__Bacteria|p__Firmicutes|c__Bacilli|o__Bacilli_unclassified|f__Bacilli_unclassified|g__GGB4739|s__GGB4739_SGB6564	0	0	0	0	0	0	0	0	0	0	0	0	0	0	0	0	0	0	0.22994	0	0	0	0	0	0	0	0	0	0	0	0	0	0	0	0	0	0	0	0	0	0	0	0	0	0	0	0	0	0
k__Bacteria|p__Firmicutes|c__Bacilli|o__Bacilli_unclassified|f__Bacilli_unclassified|g__GGB4739|s__GGB4739_SGB6564|t__SGB6564	0	0	0	0	0	0	0	0	0	0	0	0	0	0	0	0	0	0	0.22994	0	0	0	0	0	0	0	0	0	0	0	0	0	0	0	0	0	0	0	0	0	0	0	0	0	0	0	0	0	0
k__Bacteria|p__Firmicutes|c__Bacilli|o__Bacilli_unclassified|f__Bacilli_unclassified|g__GGB4750	0	0	0	0	0	0	0	0	0	0	0.17117	0	0	0.14636	0	0	0.0229212403546616	0	0	0	0	0	0	0	0.00200734084937408	0	0	0	0	0	0	0	0	0	0.00188	0	0.30819	0	0	0.17363	0	0	0.00330489892887675	0	0	0	0	0	0
k__Bacteria|p__Firmicutes|c__Bacilli|o__Bacilli_unclassified|f__Bacilli_unclassified|g__GGB4750|s__GGB4750_SGB6579	0	0	0	0	0	0	0	0	0	0	0.17117	0	0	0.14636	0	0	0.0229212403546616	0	0	0	0	0	0	0	0.00200734084937408	0	0	0	0	0	0	0	0	0	0.00188	0	0.30819	0	0	0.17363	0	0	0.00330489892887675	0	0	0	0	0	0
k__Bacteria|p__Firmicutes|c__Bacilli|o__Bacilli_unclassified|f__Bacilli_unclassified|g__GGB4750|s__GGB4750_SGB6579|t__SGB6579	0	0	0	0	0	0	0	0	0	0	0.17117	0	0	0.14636	0	0	0.0229212403546616	0	0	0	0	0	0	0	0.00200734084937408	0	0	0	0	0	0	0	0	0	0.00188	0	0.30819	0	0	0.17363	0	0	0.00330489892887675	0	0	0	0	0	0
k__Bacteria|p__Firmicutes|c__Bacilli|o__Lactobacillales	0	0	0	0.00012	0.0289707400790103	0.0126128265879499	0	0.00981083307855526	0.00537	0	0.00197	0.03328	0.244497585473858	0	0.00233161752604699	0	0	0.0400323999080913	0	0.04322	0.124583873953805	0	0.00801	0.0481409232557822	0.00432427158098993	0.000866062393767922	0.0118126016700627	0.00306	0	0	0.0582095448557999	0.0342966436462432	0.00293170657170168	0	0	0.00338711330637871	0.05891	0.00151	0.241379519382937	0.00986	0	0	0	0.04255	0	0	0.0242622091763091	0.210429445143482	0.0156497250166129
k__Bacteria|p__Firmicutes|c__Bacilli|o__Lactobacillales|f__Carnobacteriaceae	0	0	0	0	0	0	0	0	0	0	0	0	0	0	0	0	0	0	0	0	0	0	0	0	0	0	0	0	0	0	0	0	0	0	0	0	0	0	0	0	0	0	0	0	0	0	0	0	0
k__Bacteria|p__Firmicutes|c__Bacilli|o__Lactobacillales|f__Carnobacteriaceae|g__Granulicatella	0	0	0	0	0	0	0	0	0	0	0	0	0	0	0	0	0	0	0	0	0	0	0	0	0	0	0	0	0	0	0	0	0	0	0	0	0	0	0	0	0	0	0	0	0	0	0	0	0
k__Bacteria|p__Firmicutes|c__Bacilli|o__Lactobacillales|f__Carnobacteriaceae|g__Granulicatella|s__Granulicatella_elegans	0	0	0	0	0	0	0	0	0	0	0	0	0	0	0	0	0	0	0	0	0	0	0	0	0	0	0	0	0	0	0	0	0	0	0	0	0	0	0	0	0	0	0	0	0	0	0	0	0
k__Bacteria|p__Firmicutes|c__Bacilli|o__Lactobacillales|f__Carnobacteriaceae|g__Granulicatella|s__Granulicatella_elegans|t__SGB8245_group	0	0	0	0	0	0	0	0	0	0	0	0	0	0	0	0	0	0	0	0	0	0	0	0	0	0	0	0	0	0	0	0	0	0	0	0	0	0	0	0	0	0	0	0	0	0	0	0	0
k__Bacteria|p__Firmicutes|c__Bacilli|o__Lactobacillales|f__Enterococcaceae	0	0	0	0.00012	0	0.0108096455413194	0	0	0.00537	0	0.00197	0	0	0	0	0	0	0	0	0	0.00281148375636231	0	0	0	0.00111851828422834	0	0	0	0	0	0	0.00939300342955515	0	0	0	0.00338711330637871	0.04424	0	0	0	0	0	0	0.04081	0	0	0	0.00267671488687177	0
k__Bacteria|p__Firmicutes|c__Bacilli|o__Lactobacillales|f__Enterococcaceae|g__Enterococcus	0	0	0	0	0	0	0	0	0	0	0	0	0	0	0	0	0	0	0	0	0	0	0	0	0	0	0	0	0	0	0	0	0	0	0	0	0	0	0	0	0	0	0	0	0	0	0	0	0
k__Bacteria|p__Firmicutes|c__Bacilli|o__Lactobacillales|f__Enterococcaceae|g__Enterococcus|s__Enterococcus_avium	0	0	0	0	0	0	0	0	0	0	0	0	0	0	0	0	0	0	0	0	0	0	0	0	0	0	0	0	0	0	0	0	0	0	0	0	0	0	0	0	0	0	0	0	0	0	0	0	0
k__Bacteria|p__Firmicutes|c__Bacilli|o__Lactobacillales|f__Enterococcaceae|g__Enterococcus|s__Enterococcus_avium|t__SGB7931	0	0	0	0	0	0	0	0	0	0	0	0	0	0	0	0	0	0	0	0	0	0	0	0	0	0	0	0	0	0	0	0	0	0	0	0	0	0	0	0	0	0	0	0	0	0	0	0	0
k__Bacteria|p__Firmicutes|c__Bacilli|o__Lactobacillales|f__Enterococcaceae|g__Enterococcus|s__Enterococcus_casseliflavus	0	0	0	0	0	0	0	0	0	0	0	0	0	0	0	0	0	0	0	0	0	0	0	0	0	0	0	0	0	0	0	0	0	0	0	0	0	0	0	0	0	0	0	0	0	0	0	0	0
k__Bacteria|p__Firmicutes|c__Bacilli|o__Lactobacillales|f__Enterococcaceae|g__Enterococcus|s__Enterococcus_casseliflavus|t__SGB7952	0	0	0	0	0	0	0	0	0	0	0	0	0	0	0	0	0	0	0	0	0	0	0	0	0	0	0	0	0	0	0	0	0	0	0	0	0	0	0	0	0	0	0	0	0	0	0	0	0
k__Bacteria|p__Firmicutes|c__Bacilli|o__Lactobacillales|f__Enterococcaceae|g__Enterococcus|s__Enterococcus_durans	0	0	0	0	0	0	0	0	0	0	0	0	0	0	0	0	0	0	0	0	0	0	0	0	0	0	0	0	0	0	0	0	0	0	0	0	0	0	0	0	0	0	0	0	0	0	0	0	0
k__Bacteria|p__Firmicutes|c__Bacilli|o__Lactobacillales|f__Enterococcaceae|g__Enterococcus|s__Enterococcus_durans|t__SGB7966	0	0	0	0	0	0	0	0	0	0	0	0	0	0	0	0	0	0	0	0	0	0	0	0	0	0	0	0	0	0	0	0	0	0	0	0	0	0	0	0	0	0	0	0	0	0	0	0	0
k__Bacteria|p__Firmicutes|c__Bacilli|o__Lactobacillales|f__Enterococcaceae|g__Enterococcus|s__Enterococcus_faecalis	0	0	0	0	0	0	0	0	0	0	0	0	0	0	0	0	0	0	0	0	0	0	0	0	0	0	0	0	0	0	0	0	0	0	0	0	0	0	0	0	0	0	0	0	0	0	0	0	0
k__Bacteria|p__Firmicutes|c__Bacilli|o__Lactobacillales|f__Enterococcaceae|g__Enterococcus|s__Enterococcus_faecalis|t__SGB7962	0	0	0	0	0	0	0	0	0	0	0	0	0	0	0	0	0	0	0	0	0	0	0	0	0	0	0	0	0	0	0	0	0	0	0	0	0	0	0	0	0	0	0	0	0	0	0	0	0
k__Bacteria|p__Firmicutes|c__Bacilli|o__Lactobacillales|f__Enterococcaceae|g__Enterococcus|s__Enterococcus_faecium	0	0	0	0	0	0	0	0	0	0	0	0	0	0	0	0	0	0	0	0	0	0	0	0	0	0	0	0	0	0	0	0	0	0	0	0	0	0	0	0	0	0	0	0	0	0	0	0	0
k__Bacteria|p__Firmicutes|c__Bacilli|o__Lactobacillales|f__Enterococcaceae|g__Enterococcus|s__Enterococcus_faecium|t__SGB7967	0	0	0	0	0	0	0	0	0	0	0	0	0	0	0	0	0	0	0	0	0	0	0	0	0	0	0	0	0	0	0	0	0	0	0	0	0	0	0	0	0	0	0	0	0	0	0	0	0
k__Bacteria|p__Firmicutes|c__Bacilli|o__Lactobacillales|f__Enterococcaceae|g__Enterococcus|s__Enterococcus_gallinarum	0	0	0	0	0	0	0	0	0	0	0	0	0	0	0	0	0	0	0	0	0	0	0	0	0	0	0	0	0	0	0	0	0	0	0	0	0	0	0	0	0	0	0	0	0	0	0	0	0
k__Bacteria|p__Firmicutes|c__Bacilli|o__Lactobacillales|f__Enterococcaceae|g__Enterococcus|s__Enterococcus_gallinarum|t__SGB7951	0	0	0	0	0	0	0	0	0	0	0	0	0	0	0	0	0	0	0	0	0	0	0	0	0	0	0	0	0	0	0	0	0	0	0	0	0	0	0	0	0	0	0	0	0	0	0	0	0
k__Bacteria|p__Firmicutes|c__Bacilli|o__Lactobacillales|f__Enterococcaceae|g__Enterococcus|s__Enterococcus_raffinosus	0	0	0	0	0	0	0	0	0	0	0	0	0	0	0	0	0	0	0	0	0	0	0	0	0	0	0	0	0	0	0	0	0	0	0	0	0	0	0	0	0	0	0	0	0	0	0	0	0
k__Bacteria|p__Firmicutes|c__Bacilli|o__Lactobacillales|f__Enterococcaceae|g__Enterococcus|s__Enterococcus_raffinosus|t__SGB7930	0	0	0	0	0	0	0	0	0	0	0	0	0	0	0	0	0	0	0	0	0	0	0	0	0	0	0	0	0	0	0	0	0	0	0	0	0	0	0	0	0	0	0	0	0	0	0	0	0
k__Bacteria|p__Firmicutes|c__Bacilli|o__Lactobacillales|f__Enterococcaceae|g__GGB33516	0	0	0	0.00012	0	0.0108096455413194	0	0	0.00537	0	0.00197	0	0	0	0	0	0	0	0	0	0.00281148375636231	0	0	0	0.00111851828422834	0	0	0	0	0	0	0.00939300342955515	0	0	0	0.00338711330637871	0.04424	0	0	0	0	0	0	0.04081	0	0	0	0.00267671488687177	0
k__Bacteria|p__Firmicutes|c__Bacilli|o__Lactobacillales|f__Enterococcaceae|g__GGB33516|s__GGB33516_SGB54347	0	0	0	0.00012	0	0.0108096455413194	0	0	0.00537	0	0.00197	0	0	0	0	0	0	0	0	0	0.00281148375636231	0	0	0	0.00111851828422834	0	0	0	0	0	0	0.00939300342955515	0	0	0	0.00338711330637871	0.04424	0	0	0	0	0	0	0.04081	0	0	0	0.00267671488687177	0
k__Bacteria|p__Firmicutes|c__Bacilli|o__Lactobacillales|f__Enterococcaceae|g__GGB33516|s__GGB33516_SGB54347|t__SGB54347	0	0	0	0.00012	0	0.0108096455413194	0	0	0.00537	0	0.00197	0	0	0	0	0	0	0	0	0	0.00281148375636231	0	0	0	0.00111851828422834	0	0	0	0	0	0	0.00939300342955515	0	0	0	0.00338711330637871	0.04424	0	0	0	0	0	0	0.04081	0	0	0	0.00267671488687177	0
k__Bacteria|p__Firmicutes|c__Bacilli|o__Lactobacillales|f__Lactobacillaceae	0	0	0	0	0	0.00180318104663057	0	0	0	0	0	0	0.198319138123659	0	0	0	0	0	0	0.00221	0.0161465074063308	0	0	0.00519714085528237	0	0	0	0	0	0	0.0582095448557999	0.0248946171586385	0	0	0	0	0	0	0.125515016621544	0.00986	0	0	0	0.00174	0	0	0	0.179607568909096	0.0156497250166129
k__Bacteria|p__Firmicutes|c__Bacilli|o__Lactobacillales|f__Lactobacillaceae|g__Lacticaseibacillus	0	0	0	0	0	0	0	0	0	0	0	0	0	0	0	0	0	0	0	0.00221	0	0	0	0	0	0	0	0	0	0	0	0	0	0	0	0	0	0	0	0	0	0	0	0	0	0	0	0	0.0044242248032086
k__Bacteria|p__Firmicutes|c__Bacilli|o__Lactobacillales|f__Lactobacillaceae|g__Lacticaseibacillus|s__Lacticaseibacillus_paracasei	0	0	0	0	0	0	0	0	0	0	0	0	0	0	0	0	0	0	0	0.00221	0	0	0	0	0	0	0	0	0	0	0	0	0	0	0	0	0	0	0	0	0	0	0	0	0	0	0	0	0
k__Bacteria|p__Firmicutes|c__Bacilli|o__Lactobacillales|f__Lactobacillaceae|g__Lacticaseibacillus|s__Lacticaseibacillus_paracasei|t__SGB7142	0	0	0	0	0	0	0	0	0	0	0	0	0	0	0	0	0	0	0	0.00221	0	0	0	0	0	0	0	0	0	0	0	0	0	0	0	0	0	0	0	0	0	0	0	0	0	0	0	0	0
k__Bacteria|p__Firmicutes|c__Bacilli|o__Lactobacillales|f__Lactobacillaceae|g__Lacticaseibacillus|s__Lacticaseibacillus_rhamnosus	0	0	0	0	0	0	0	0	0	0	0	0	0	0	0	0	0	0	0	0	0	0	0	0	0	0	0	0	0	0	0	0	0	0	0	0	0	0	0	0	0	0	0	0	0	0	0	0	0.0044242248032086
k__Bacteria|p__Firmicutes|c__Bacilli|o__Lactobacillales|f__Lactobacillaceae|g__Lacticaseibacillus|s__Lacticaseibacillus_rhamnosus|t__SGB7144	0	0	0	0	0	0	0	0	0	0	0	0	0	0	0	0	0	0	0	0	0	0	0	0	0	0	0	0	0	0	0	0	0	0	0	0	0	0	0	0	0	0	0	0	0	0	0	0	0.0044242248032086
k__Bacteria|p__Firmicutes|c__Bacilli|o__Lactobacillales|f__Lactobacillaceae|g__Lactiplantibacillus	0	0	0	0	0	0	0	0	0	0	0	0	0	0	0	0	0	0	0	0	0	0	0	0	0	0	0	0	0	0	0	0	0	0	0	0	0	0	0	0.00986	0	0	0	0	0	0	0	0	0
k__Bacteria|p__Firmicutes|c__Bacilli|o__Lactobacillales|f__Lactobacillaceae|g__Lactiplantibacillus|s__Lactiplantibacillus_plantarum	0	0	0	0	0	0	0	0	0	0	0	0	0	0	0	0	0	0	0	0	0	0	0	0	0	0	0	0	0	0	0	0	0	0	0	0	0	0	0	0.00986	0	0	0	0	0	0	0	0	0
k__Bacteria|p__Firmicutes|c__Bacilli|o__Lactobacillales|f__Lactobacillaceae|g__Lactiplantibacillus|s__Lactiplantibacillus_plantarum|t__SGB7202	0	0	0	0	0	0	0	0	0	0	0	0	0	0	0	0	0	0	0	0	0	0	0	0	0	0	0	0	0	0	0	0	0	0	0	0	0	0	0	0.00986	0	0	0	0	0	0	0	0	0
k__Bacteria|p__Firmicutes|c__Bacilli|o__Lactobacillales|f__Lactobacillaceae|g__Lactobacillus	0	0	0	0	0	0	0	0	0	0	0	0	0.198319138123659	0	0	0	0	0	0	0	0.0161465074063308	0	0	0.00519714085528237	0	0	0	0	0	0	0	0	0	0	0	0	0	0	0.125515016621544	0	0	0	0	0.00174	0	0	0	0.179607568909096	0.0112255002134043
k__Bacteria|p__Firmicutes|c__Bacilli|o__Lactobacillales|f__Lactobacillaceae|g__Lactobacillus|s__Lactobacillus_acidophilus	0	0	0	0	0	0	0	0	0	0	0	0	0	0	0	0	0	0	0	0	0	0	0	0	0	0	0	0	0	0	0	0	0	0	0	0	0	0	0	0	0	0	0	0	0	0	0	0	0
k__Bacteria|p__Firmicutes|c__Bacilli|o__Lactobacillales|f__Lactobacillaceae|g__Lactobacillus|s__Lactobacillus_acidophilus|t__SGB7044	0	0	0	0	0	0	0	0	0	0	0	0	0	0	0	0	0	0	0	0	0	0	0	0	0	0	0	0	0	0	0	0	0	0	0	0	0	0	0	0	0	0	0	0	0	0	0	0	0
k__Bacteria|p__Firmicutes|c__Bacilli|o__Lactobacillales|f__Lactobacillaceae|g__Lactobacillus|s__Lactobacillus_crispatus	0	0	0	0	0	0	0	0	0	0	0	0	0	0	0	0	0	0	0	0	0	0	0	0	0	0	0	0	0	0	0	0	0	0	0	0	0	0	0	0	0	0	0	0	0	0	0	0	0
k__Bacteria|p__Firmicutes|c__Bacilli|o__Lactobacillales|f__Lactobacillaceae|g__Lactobacillus|s__Lactobacillus_crispatus|t__SGB7045	0	0	0	0	0	0	0	0	0	0	0	0	0	0	0	0	0	0	0	0	0	0	0	0	0	0	0	0	0	0	0	0	0	0	0	0	0	0	0	0	0	0	0	0	0	0	0	0	0
k__Bacteria|p__Firmicutes|c__Bacilli|o__Lactobacillales|f__Lactobacillaceae|g__Lactobacillus|s__Lactobacillus_delbrueckii	0	0	0	0	0	0	0	0	0	0	0	0	0.198319138123659	0	0	0	0	0	0	0	0.0161465074063308	0	0	0.00519714085528237	0	0	0	0	0	0	0	0	0	0	0	0	0	0	0.125515016621544	0	0	0	0	0.00174	0	0	0	0.179607568909096	0.0112255002134043
k__Bacteria|p__Firmicutes|c__Bacilli|o__Lactobacillales|f__Lactobacillaceae|g__Lactobacillus|s__Lactobacillus_delbrueckii|t__SGB7020	0	0	0	0	0	0	0	0	0	0	0	0	0.198319138123659	0	0	0	0	0	0	0	0.0161465074063308	0	0	0.00519714085528237	0	0	0	0	0	0	0	0	0	0	0	0	0	0	0.125515016621544	0	0	0	0	0.00174	0	0	0	0.179607568909096	0.0112255002134043
k__Bacteria|p__Firmicutes|c__Bacilli|o__Lactobacillales|f__Lactobacillaceae|g__Lactobacillus|s__Lactobacillus_gasseri	0	0	0	0	0	0	0	0	0	0	0	0	0	0	0	0	0	0	0	0	0	0	0	0	0	0	0	0	0	0	0	0	0	0	0	0	0	0	0	0	0	0	0	0	0	0	0	0	0
k__Bacteria|p__Firmicutes|c__Bacilli|o__Lactobacillales|f__Lactobacillaceae|g__Lactobacillus|s__Lactobacillus_gasseri|t__SGB7038_group	0	0	0	0	0	0	0	0	0	0	0	0	0	0	0	0	0	0	0	0	0	0	0	0	0	0	0	0	0	0	0	0	0	0	0	0	0	0	0	0	0	0	0	0	0	0	0	0	0
k__Bacteria|p__Firmicutes|c__Bacilli|o__Lactobacillales|f__Lactobacillaceae|g__Lactobacillus|s__Lactobacillus_kalixensis	0	0	0	0	0	0	0	0	0	0	0	0	0	0	0	0	0	0	0	0	0	0	0	0	0	0	0	0	0	0	0	0	0	0	0	0	0	0	0	0	0	0	0	0	0	0	0	0	0
k__Bacteria|p__Firmicutes|c__Bacilli|o__Lactobacillales|f__Lactobacillaceae|g__Lactobacillus|s__Lactobacillus_kalixensis|t__SGB7056	0	0	0	0	0	0	0	0	0	0	0	0	0	0	0	0	0	0	0	0	0	0	0	0	0	0	0	0	0	0	0	0	0	0	0	0	0	0	0	0	0	0	0	0	0	0	0	0	0
k__Bacteria|p__Firmicutes|c__Bacilli|o__Lactobacillales|f__Lactobacillaceae|g__Latilactobacillus	0	0	0	0	0	0	0	0	0	0	0	0	0	0	0	0	0	0	0	0	0	0	0	0	0	0	0	0	0	0	0	0	0	0	0	0	0	0	0	0	0	0	0	0	0	0	0	0	0
k__Bacteria|p__Firmicutes|c__Bacilli|o__Lactobacillales|f__Lactobacillaceae|g__Latilactobacillus|s__Latilactobacillus_curvatus	0	0	0	0	0	0	0	0	0	0	0	0	0	0	0	0	0	0	0	0	0	0	0	0	0	0	0	0	0	0	0	0	0	0	0	0	0	0	0	0	0	0	0	0	0	0	0	0	0
k__Bacteria|p__Firmicutes|c__Bacilli|o__Lactobacillales|f__Lactobacillaceae|g__Latilactobacillus|s__Latilactobacillus_curvatus|t__SGB7249	0	0	0	0	0	0	0	0	0	0	0	0	0	0	0	0	0	0	0	0	0	0	0	0	0	0	0	0	0	0	0	0	0	0	0	0	0	0	0	0	0	0	0	0	0	0	0	0	0
k__Bacteria|p__Firmicutes|c__Bacilli|o__Lactobacillales|f__Lactobacillaceae|g__Lentilactobacillus	0	0	0	0	0	0	0	0	0	0	0	0	0	0	0	0	0	0	0	0	0	0	0	0	0	0	0	0	0	0	0	0	0	0	0	0	0	0	0	0	0	0	0	0	0	0	0	0	0
k__Bacteria|p__Firmicutes|c__Bacilli|o__Lactobacillales|f__Lactobacillaceae|g__Lentilactobacillus|s__Lentilactobacillus_buchneri	0	0	0	0	0	0	0	0	0	0	0	0	0	0	0	0	0	0	0	0	0	0	0	0	0	0	0	0	0	0	0	0	0	0	0	0	0	0	0	0	0	0	0	0	0	0	0	0	0
k__Bacteria|p__Firmicutes|c__Bacilli|o__Lactobacillales|f__Lactobacillaceae|g__Lentilactobacillus|s__Lentilactobacillus_buchneri|t__SGB7220	0	0	0	0	0	0	0	0	0	0	0	0	0	0	0	0	0	0	0	0	0	0	0	0	0	0	0	0	0	0	0	0	0	0	0	0	0	0	0	0	0	0	0	0	0	0	0	0	0
k__Bacteria|p__Firmicutes|c__Bacilli|o__Lactobacillales|f__Lactobacillaceae|g__Ligilactobacillus	0	0	0	0	0	0.00180318104663057	0	0	0	0	0	0	0	0	0	0	0	0	0	0	0	0	0	0	0	0	0	0	0	0	0.0582095448557999	0.0248946171586385	0	0	0	0	0	0	0	0	0	0	0	0	0	0	0	0	0
k__Bacteria|p__Firmicutes|c__Bacilli|o__Lactobacillales|f__Lactobacillaceae|g__Ligilactobacillus|s__Ligilactobacillus_ruminis	0	0	0	0	0	0.00180318104663057	0	0	0	0	0	0	0	0	0	0	0	0	0	0	0	0	0	0	0	0	0	0	0	0	0.0582095448557999	0.0248946171586385	0	0	0	0	0	0	0	0	0	0	0	0	0	0	0	0	0
k__Bacteria|p__Firmicutes|c__Bacilli|o__Lactobacillales|f__Lactobacillaceae|g__Ligilactobacillus|s__Ligilactobacillus_ruminis|t__SGB7061	0	0	0	0	0	0.00180318104663057	0	0	0	0	0	0	0	0	0	0	0	0	0	0	0	0	0	0	0	0	0	0	0	0	0.0582095448557999	0.0248946171586385	0	0	0	0	0	0	0	0	0	0	0	0	0	0	0	0	0
k__Bacteria|p__Firmicutes|c__Bacilli|o__Lactobacillales|f__Lactobacillaceae|g__Limosilactobacillus	0	0	0	0	0	0	0	0	0	0	0	0	0	0	0	0	0	0	0	0	0	0	0	0	0	0	0	0	0	0	0	0	0	0	0	0	0	0	0	0	0	0	0	0	0	0	0	0	0
k__Bacteria|p__Firmicutes|c__Bacilli|o__Lactobacillales|f__Lactobacillaceae|g__Limosilactobacillus|s__Limosilactobacillus_fermentum	0	0	0	0	0	0	0	0	0	0	0	0	0	0	0	0	0	0	0	0	0	0	0	0	0	0	0	0	0	0	0	0	0	0	0	0	0	0	0	0	0	0	0	0	0	0	0	0	0
k__Bacteria|p__Firmicutes|c__Bacilli|o__Lactobacillales|f__Lactobacillaceae|g__Limosilactobacillus|s__Limosilactobacillus_fermentum|t__SGB7106	0	0	0	0	0	0	0	0	0	0	0	0	0	0	0	0	0	0	0	0	0	0	0	0	0	0	0	0	0	0	0	0	0	0	0	0	0	0	0	0	0	0	0	0	0	0	0	0	0
k__Bacteria|p__Firmicutes|c__Bacilli|o__Lactobacillales|f__Lactobacillaceae|g__Limosilactobacillus|s__Limosilactobacillus_oris	0	0	0	0	0	0	0	0	0	0	0	0	0	0	0	0	0	0	0	0	0	0	0	0	0	0	0	0	0	0	0	0	0	0	0	0	0	0	0	0	0	0	0	0	0	0	0	0	0
k__Bacteria|p__Firmicutes|c__Bacilli|o__Lactobacillales|f__Lactobacillaceae|g__Limosilactobacillus|s__Limosilactobacillus_oris|t__SGB7093	0	0	0	0	0	0	0	0	0	0	0	0	0	0	0	0	0	0	0	0	0	0	0	0	0	0	0	0	0	0	0	0	0	0	0	0	0	0	0	0	0	0	0	0	0	0	0	0	0
k__Bacteria|p__Firmicutes|c__Bacilli|o__Lactobacillales|f__Lactobacillaceae|g__Schleiferilactobacillus	0	0	0	0	0	0	0	0	0	0	0	0	0	0	0	0	0	0	0	0	0	0	0	0	0	0	0	0	0	0	0	0	0	0	0	0	0	0	0	0	0	0	0	0	0	0	0	0	0
k__Bacteria|p__Firmicutes|c__Bacilli|o__Lactobacillales|f__Lactobacillaceae|g__Schleiferilactobacillus|s__Lactobacillus_harbinensis	0	0	0	0	0	0	0	0	0	0	0	0	0	0	0	0	0	0	0	0	0	0	0	0	0	0	0	0	0	0	0	0	0	0	0	0	0	0	0	0	0	0	0	0	0	0	0	0	0
k__Bacteria|p__Firmicutes|c__Bacilli|o__Lactobacillales|f__Lactobacillaceae|g__Schleiferilactobacillus|s__Lactobacillus_harbinensis|t__SGB7136	0	0	0	0	0	0	0	0	0	0	0	0	0	0	0	0	0	0	0	0	0	0	0	0	0	0	0	0	0	0	0	0	0	0	0	0	0	0	0	0	0	0	0	0	0	0	0	0	0
k__Bacteria|p__Firmicutes|c__Bacilli|o__Lactobacillales|f__Streptococcaceae	0	0	0	0	0.0289707400790103	0	0	0.00981083307855526	0	0	0	0.03328	0.0461884146386408	0	0.00233161752604699	0	0	0.0400323999080913	0	0.041	0.105625882791112	0	0.00801	0.0429341580655827	0.00320575329676159	0.000866062393767922	0.0118126016700627	0.00306	0	0	0	0	0.00293170657170168	0	0	0	0.01467	0.00151	0.115864502761392	0	0	0	0	0	0	0	0.0242622091763091	0.0281451613475147	0
k__Bacteria|p__Firmicutes|c__Bacilli|o__Lactobacillales|f__Streptococcaceae|g__Lactococcus	0	0	0	0	0	0	0	0	0	0	0	0	0	0	0	0	0	0	0	0	0	0	0	0	0	0	0	0	0	0	0	0	0	0	0	0	0	0	0	0	0	0	0	0	0	0	0	0	0
k__Bacteria|p__Firmicutes|c__Bacilli|o__Lactobacillales|f__Streptococcaceae|g__Lactococcus|s__Lactococcus_lactis	0	0	0	0	0	0	0	0	0	0	0	0	0	0	0	0	0	0	0	0	0	0	0	0	0	0	0	0	0	0	0	0	0	0	0	0	0	0	0	0	0	0	0	0	0	0	0	0	0
k__Bacteria|p__Firmicutes|c__Bacilli|o__Lactobacillales|f__Streptococcaceae|g__Lactococcus|s__Lactococcus_lactis|t__SGB7984	0	0	0	0	0	0	0	0	0	0	0	0	0	0	0	0	0	0	0	0	0	0	0	0	0	0	0	0	0	0	0	0	0	0	0	0	0	0	0	0	0	0	0	0	0	0	0	0	0
k__Bacteria|p__Firmicutes|c__Bacilli|o__Lactobacillales|f__Streptococcaceae|g__Lactococcus|s__Lactococcus_lactis|t__SGB7985	0	0	0	0	0	0	0	0	0	0	0	0	0	0	0	0	0	0	0	0	0	0	0	0	0	0	0	0	0	0	0	0	0	0	0	0	0	0	0	0	0	0	0	0	0	0	0	0	0
k__Bacteria|p__Firmicutes|c__Bacilli|o__Lactobacillales|f__Streptococcaceae|g__Lactococcus|s__Lactococcus_laudensis	0	0	0	0	0	0	0	0	0	0	0	0	0	0	0	0	0	0	0	0	0	0	0	0	0	0	0	0	0	0	0	0	0	0	0	0	0	0	0	0	0	0	0	0	0	0	0	0	0
k__Bacteria|p__Firmicutes|c__Bacilli|o__Lactobacillales|f__Streptococcaceae|g__Lactococcus|s__Lactococcus_laudensis|t__SGB7991	0	0	0	0	0	0	0	0	0	0	0	0	0	0	0	0	0	0	0	0	0	0	0	0	0	0	0	0	0	0	0	0	0	0	0	0	0	0	0	0	0	0	0	0	0	0	0	0	0
k__Bacteria|p__Firmicutes|c__Bacilli|o__Lactobacillales|f__Streptococcaceae|g__Streptococcus	0	0	0	0	0.0289707400790103	0	0	0.00981083307855526	0	0	0	0.03328	0.0461884146386408	0	0.00233161752604699	0	0	0.0400323999080913	0	0.041	0.105625882791112	0	0.00801	0.0429341580655827	0.00320575329676159	0.000866062393767922	0.0118126016700627	0.00306	0	0	0	0	0.00293170657170168	0	0	0	0.01467	0.00151	0.115864502761392	0	0	0	0	0	0	0	0.0242622091763091	0.0281451613475147	0
k__Bacteria|p__Firmicutes|c__Bacilli|o__Lactobacillales|f__Streptococcaceae|g__Streptococcus|s__Streptococcus_alactolyticus	0	0	0	0	0	0	0	0	0	0	0	0	0	0	0	0	0	0	0	0	0	0	0	0	0	0	0	0	0	0	0	0	0	0	0	0	0	0	0	0	0	0	0	0	0	0	0	0	0
k__Bacteria|p__Firmicutes|c__Bacilli|o__Lactobacillales|f__Streptococcaceae|g__Streptococcus|s__Streptococcus_alactolyticus|t__SGB8017	0	0	0	0	0	0	0	0	0	0	0	0	0	0	0	0	0	0	0	0	0	0	0	0	0	0	0	0	0	0	0	0	0	0	0	0	0	0	0	0	0	0	0	0	0	0	0	0	0
k__Bacteria|p__Firmicutes|c__Bacilli|o__Lactobacillales|f__Streptococcaceae|g__Streptococcus|s__Streptococcus_gallolyticus	0	0	0	0	0	0	0	0	0	0	0	0	0	0	0	0	0	0	0	0	0	0	0	0	0	0	0	0	0	0	0	0	0	0	0	0	0	0	0	0	0	0	0	0	0	0	0	0	0
k__Bacteria|p__Firmicutes|c__Bacilli|o__Lactobacillales|f__Streptococcaceae|g__Streptococcus|s__Streptococcus_gallolyticus|t__SGB8018	0	0	0	0	0	0	0	0	0	0	0	0	0	0	0	0	0	0	0	0	0	0	0	0	0	0	0	0	0	0	0	0	0	0	0	0	0	0	0	0	0	0	0	0	0	0	0	0	0
k__Bacteria|p__Firmicutes|c__Bacilli|o__Lactobacillales|f__Streptococcaceae|g__Streptococcus|s__Streptococcus_infantis	0	0	0	0	0	0	0	0	0	0	0	0	0	0	0	0	0	0	0	0	0	0	0	0	0	0	0	0	0	0	0	0	0	0	0	0	0	0	0	0	0	0	0	0	0	0	0	0	0
k__Bacteria|p__Firmicutes|c__Bacilli|o__Lactobacillales|f__Streptococcaceae|g__Streptococcus|s__Streptococcus_infantis|t__SGB8095	0	0	0	0	0	0	0	0	0	0	0	0	0	0	0	0	0	0	0	0	0	0	0	0	0	0	0	0	0	0	0	0	0	0	0	0	0	0	0	0	0	0	0	0	0	0	0	0	0
k__Bacteria|p__Firmicutes|c__Bacilli|o__Lactobacillales|f__Streptococcaceae|g__Streptococcus|s__Streptococcus_lutetiensis	0	0	0	0	0	0	0	0	0	0	0	0	0	0	0	0	0	0	0	0	0	0	0	0	0	0	0	0	0	0	0	0	0	0	0	0	0	0	0	0	0	0	0	0	0	0	0	0	0
k__Bacteria|p__Firmicutes|c__Bacilli|o__Lactobacillales|f__Streptococcaceae|g__Streptococcus|s__Streptococcus_lutetiensis|t__SGB8021	0	0	0	0	0	0	0	0	0	0	0	0	0	0	0	0	0	0	0	0	0	0	0	0	0	0	0	0	0	0	0	0	0	0	0	0	0	0	0	0	0	0	0	0	0	0	0	0	0
k__Bacteria|p__Firmicutes|c__Bacilli|o__Lactobacillales|f__Streptococcaceae|g__Streptococcus|s__Streptococcus_mitis	0	0	0	0	0	0	0	0	0	0	0	0	0	0	0	0	0	0	0	0	0	0	0	0	0	0	0	0	0	0	0	0	0	0	0	0	0	0	0	0	0	0	0	0	0	0	0	0	0
k__Bacteria|p__Firmicutes|c__Bacilli|o__Lactobacillales|f__Streptococcaceae|g__Streptococcus|s__Streptococcus_mitis|t__SGB8091	0	0	0	0	0	0	0	0	0	0	0	0	0	0	0	0	0	0	0	0	0	0	0	0	0	0	0	0	0	0	0	0	0	0	0	0	0	0	0	0	0	0	0	0	0	0	0	0	0
k__Bacteria|p__Firmicutes|c__Bacilli|o__Lactobacillales|f__Streptococcaceae|g__Streptococcus|s__Streptococcus_mitis|t__SGB8163	0	0	0	0	0	0	0	0	0	0	0	0	0	0	0	0	0	0	0	0	0	0	0	0	0	0	0	0	0	0	0	0	0	0	0	0	0	0	0	0	0	0	0	0	0	0	0	0	0
k__Bacteria|p__Firmicutes|c__Bacilli|o__Lactobacillales|f__Streptococcaceae|g__Streptococcus|s__Streptococcus_parasanguinis	0	0	0	0	0	0	0	0	0	0	0	0	0	0	0	0	0	0	0	0	0	0	0	0	0	0.000866062393767922	0	0	0	0	0	0	0.00293170657170168	0	0	0	0	0	0	0	0	0	0	0	0	0	0	0	0
k__Bacteria|p__Firmicutes|c__Bacilli|o__Lactobacillales|f__Streptococcaceae|g__Streptococcus|s__Streptococcus_parasanguinis|t__SGB8071	0	0	0	0	0	0	0	0	0	0	0	0	0	0	0	0	0	0	0	0	0	0	0	0	0	0.000866062393767922	0	0	0	0	0	0	0.00293170657170168	0	0	0	0	0	0	0	0	0	0	0	0	0	0	0	0
k__Bacteria|p__Firmicutes|c__Bacilli|o__Lactobacillales|f__Streptococcaceae|g__Streptococcus|s__Streptococcus_peroris	0	0	0	0	0	0	0	0	0	0	0	0	0	0	0	0	0	0	0	0	0	0	0	0	0	0	0	0	0	0	0	0	0	0	0	0	0	0	0	0	0	0	0	0	0	0	0	0	0
k__Bacteria|p__Firmicutes|c__Bacilli|o__Lactobacillales|f__Streptococcaceae|g__Streptococcus|s__Streptococcus_peroris|t__SGB8084	0	0	0	0	0	0	0	0	0	0	0	0	0	0	0	0	0	0	0	0	0	0	0	0	0	0	0	0	0	0	0	0	0	0	0	0	0	0	0	0	0	0	0	0	0	0	0	0	0
k__Bacteria|p__Firmicutes|c__Bacilli|o__Lactobacillales|f__Streptococcaceae|g__Streptococcus|s__Streptococcus_pneumoniae	0	0	0	0	0	0	0	0	0	0	0	0	0	0	0	0	0	0	0	0	0	0	0	0	0	0	0	0	0	0	0	0	0	0	0	0	0	0	0	0	0	0	0	0	0	0	0	0	0
k__Bacteria|p__Firmicutes|c__Bacilli|o__Lactobacillales|f__Streptococcaceae|g__Streptococcus|s__Streptococcus_pneumoniae|t__SGB8138	0	0	0	0	0	0	0	0	0	0	0	0	0	0	0	0	0	0	0	0	0	0	0	0	0	0	0	0	0	0	0	0	0	0	0	0	0	0	0	0	0	0	0	0	0	0	0	0	0
k__Bacteria|p__Firmicutes|c__Bacilli|o__Lactobacillales|f__Streptococcaceae|g__Streptococcus|s__Streptococcus_salivarius	0	0	0	0	0	0	0	0	0	0	0	0	0	0	0	0	0	0	0	0	0	0	0	0	0	0	0	0	0	0	0	0	0	0	0	0	0	0	0	0	0	0	0	0	0	0	0	0	0
k__Bacteria|p__Firmicutes|c__Bacilli|o__Lactobacillales|f__Streptococcaceae|g__Streptococcus|s__Streptococcus_salivarius|t__SGB8007_group	0	0	0	0	0	0	0	0	0	0	0	0	0	0	0	0	0	0	0	0	0	0	0	0	0	0	0	0	0	0	0	0	0	0	0	0	0	0	0	0	0	0	0	0	0	0	0	0	0
k__Bacteria|p__Firmicutes|c__Bacilli|o__Lactobacillales|f__Streptococcaceae|g__Streptococcus|s__Streptococcus_sanguinis	0	0	0	0	0	0	0	0	0	0	0	0	0	0	0	0	0	0	0	0	0	0	0	0	0	0	0	0	0	0	0	0	0	0	0	0	0	0	0	0	0	0	0	0	0	0	0	0	0
k__Bacteria|p__Firmicutes|c__Bacilli|o__Lactobacillales|f__Streptococcaceae|g__Streptococcus|s__Streptococcus_sanguinis|t__SGB8047	0	0	0	0	0	0	0	0	0	0	0	0	0	0	0	0	0	0	0	0	0	0	0	0	0	0	0	0	0	0	0	0	0	0	0	0	0	0	0	0	0	0	0	0	0	0	0	0	0
k__Bacteria|p__Firmicutes|c__Bacilli|o__Lactobacillales|f__Streptococcaceae|g__Streptococcus|s__Streptococcus_sp_263_SSPC	0	0	0	0	0	0	0	0	0	0	0	0	0	0	0	0	0	0	0	0	0	0	0	0	0	0	0	0	0	0	0	0	0	0	0	0	0	0	0	0	0	0	0	0	0	0	0	0	0
k__Bacteria|p__Firmicutes|c__Bacilli|o__Lactobacillales|f__Streptococcaceae|g__Streptococcus|s__Streptococcus_sp_263_SSPC|t__SGB8255_group	0	0	0	0	0	0	0	0	0	0	0	0	0	0	0	0	0	0	0	0	0	0	0	0	0	0	0	0	0	0	0	0	0	0	0	0	0	0	0	0	0	0	0	0	0	0	0	0	0
k__Bacteria|p__Firmicutes|c__Bacilli|o__Lactobacillales|f__Streptococcaceae|g__Streptococcus|s__Streptococcus_sp_A12	0	0	0	0	0	0	0	0	0	0	0	0	0	0	0	0	0	0	0	0	0	0	0	0	0	0	0	0	0	0	0	0	0	0	0	0	0	0	0	0	0	0	0	0	0	0	0	0	0
k__Bacteria|p__Firmicutes|c__Bacilli|o__Lactobacillales|f__Streptococcaceae|g__Streptococcus|s__Streptococcus_sp_A12|t__SGB8059_group	0	0	0	0	0	0	0	0	0	0	0	0	0	0	0	0	0	0	0	0	0	0	0	0	0	0	0	0	0	0	0	0	0	0	0	0	0	0	0	0	0	0	0	0	0	0	0	0	0
k__Bacteria|p__Firmicutes|c__Bacilli|o__Lactobacillales|f__Streptococcaceae|g__Streptococcus|s__Streptococcus_sp_IMAU_99161	0	0	0	0	0	0	0	0	0	0	0	0	0	0	0	0	0	0	0	0	0	0	0	0	0	0	0	0	0	0	0	0	0	0	0	0	0	0	0	0	0	0	0	0	0	0	0	0	0
k__Bacteria|p__Firmicutes|c__Bacilli|o__Lactobacillales|f__Streptococcaceae|g__Streptococcus|s__Streptococcus_sp_IMAU_99161|t__SGB8065	0	0	0	0	0	0	0	0	0	0	0	0	0	0	0	0	0	0	0	0	0	0	0	0	0	0	0	0	0	0	0	0	0	0	0	0	0	0	0	0	0	0	0	0	0	0	0	0	0
k__Bacteria|p__Firmicutes|c__Bacilli|o__Lactobacillales|f__Streptococcaceae|g__Streptococcus|s__Streptococcus_thermophilus	0	0	0	0	0.0289707400790103	0	0	0.00981083307855526	0	0	0	0.03328	0.0461884146386408	0	0.00233161752604699	0	0	0.0400323999080913	0	0.041	0.105625882791112	0	0.00801	0.0429341580655827	0.00320575329676159	0	0.0118126016700627	0.00306	0	0	0	0	0	0	0	0	0.01467	0.00151	0.115864502761392	0	0	0	0	0	0	0	0.0242622091763091	0.0281451613475147	0
k__Bacteria|p__Firmicutes|c__Bacilli|o__Lactobacillales|f__Streptococcaceae|g__Streptococcus|s__Streptococcus_thermophilus|t__SGB8002	0	0	0	0	0.0289707400790103	0	0	0.00981083307855526	0	0	0	0.03328	0.0461884146386408	0	0.00233161752604699	0	0	0.0400323999080913	0	0.041	0.105625882791112	0	0.00801	0.0429341580655827	0.00320575329676159	0	0.0118126016700627	0.00306	0	0	0	0	0	0	0	0	0.01467	0.00151	0.115864502761392	0	0	0	0	0	0	0	0.0242622091763091	0.0281451613475147	0
k__Bacteria|p__Firmicutes|c__Bacilli|o__Lactobacillales|f__Streptococcaceae|g__Streptococcus|s__Streptococcus_urinalis	0	0	0	0	0	0	0	0	0	0	0	0	0	0	0	0	0	0	0	0	0	0	0	0	0	0	0	0	0	0	0	0	0	0	0	0	0	0	0	0	0	0	0	0	0	0	0	0	0
k__Bacteria|p__Firmicutes|c__Bacilli|o__Lactobacillales|f__Streptococcaceae|g__Streptococcus|s__Streptococcus_urinalis|t__SGB8215	0	0	0	0	0	0	0	0	0	0	0	0	0	0	0	0	0	0	0	0	0	0	0	0	0	0	0	0	0	0	0	0	0	0	0	0	0	0	0	0	0	0	0	0	0	0	0	0	0
k__Bacteria|p__Firmicutes|c__Bacilli|o__Lactobacillales|f__Streptococcaceae|g__Streptococcus|s__Streptococcus_varani	0	0	0	0	0	0	0	0	0	0	0	0	0	0	0	0	0	0	0	0	0	0	0	0	0	0	0	0	0	0	0	0	0	0	0	0	0	0	0	0	0	0	0	0	0	0	0	0	0
k__Bacteria|p__Firmicutes|c__Bacilli|o__Lactobacillales|f__Streptococcaceae|g__Streptococcus|s__Streptococcus_varani|t__SGB8213	0	0	0	0	0	0	0	0	0	0	0	0	0	0	0	0	0	0	0	0	0	0	0	0	0	0	0	0	0	0	0	0	0	0	0	0	0	0	0	0	0	0	0	0	0	0	0	0	0
k__Bacteria|p__Firmicutes|c__CFGB1013	0	0	0	0	0	0	0	0	0	0	0	0	0	0	0	0	0	0	0	0	0	0	0	0	0	0	0	0	0	0	0.664135150464647	0	0	0	0	0	0	0	0	0	0	0	0	1.88203	0	0	0	0	0
k__Bacteria|p__Firmicutes|c__CFGB1013|o__OFGB1013	0	0	0	0	0	0	0	0	0	0	0	0	0	0	0	0	0	0	0	0	0	0	0	0	0	0	0	0	0	0	0.664135150464647	0	0	0	0	0	0	0	0	0	0	0	0	1.88203	0	0	0	0	0
k__Bacteria|p__Firmicutes|c__CFGB1013|o__OFGB1013|f__FGB1013	0	0	0	0	0	0	0	0	0	0	0	0	0	0	0	0	0	0	0	0	0	0	0	0	0	0	0	0	0	0	0.664135150464647	0	0	0	0	0	0	0	0	0	0	0	0	1.88203	0	0	0	0	0
k__Bacteria|p__Firmicutes|c__CFGB1013|o__OFGB1013|f__FGB1013|g__GGB2658	0	0	0	0	0	0	0	0	0	0	0	0	0	0	0	0	0	0	0	0	0	0	0	0	0	0	0	0	0	0	0.664135150464647	0	0	0	0	0	0	0	0	0	0	0	0	1.88203	0	0	0	0	0
k__Bacteria|p__Firmicutes|c__CFGB1013|o__OFGB1013|f__FGB1013|g__GGB2658|s__GGB2658_SGB3579	0	0	0	0	0	0	0	0	0	0	0	0	0	0	0	0	0	0	0	0	0	0	0	0	0	0	0	0	0	0	0.664135150464647	0	0	0	0	0	0	0	0	0	0	0	0	1.88203	0	0	0	0	0
k__Bacteria|p__Firmicutes|c__CFGB1013|o__OFGB1013|f__FGB1013|g__GGB2658|s__GGB2658_SGB3579|t__SGB3579	0	0	0	0	0	0	0	0	0	0	0	0	0	0	0	0	0	0	0	0	0	0	0	0	0	0	0	0	0	0	0.664135150464647	0	0	0	0	0	0	0	0	0	0	0	0	1.88203	0	0	0	0	0
k__Bacteria|p__Firmicutes|c__CFGB11371	0	0	0	0	0	0	0	0	0	0	0	0	0	0	0	0	0	0	0	0	0	0	0	0	0	0	0	0	0	0	0	0	0	0	0	0	0	0	0	0	0	0	0	0	0	0	0	0	0
k__Bacteria|p__Firmicutes|c__CFGB11371|o__OFGB11371	0	0	0	0	0	0	0	0	0	0	0	0	0	0	0	0	0	0	0	0	0	0	0	0	0	0	0	0	0	0	0	0	0	0	0	0	0	0	0	0	0	0	0	0	0	0	0	0	0
k__Bacteria|p__Firmicutes|c__CFGB11371|o__OFGB11371|f__FGB11371	0	0	0	0	0	0	0	0	0	0	0	0	0	0	0	0	0	0	0	0	0	0	0	0	0	0	0	0	0	0	0	0	0	0	0	0	0	0	0	0	0	0	0	0	0	0	0	0	0
k__Bacteria|p__Firmicutes|c__CFGB11371|o__OFGB11371|f__FGB11371|g__GGB33432	0	0	0	0	0	0	0	0	0	0	0	0	0	0	0	0	0	0	0	0	0	0	0	0	0	0	0	0	0	0	0	0	0	0	0	0	0	0	0	0	0	0	0	0	0	0	0	0	0
k__Bacteria|p__Firmicutes|c__CFGB11371|o__OFGB11371|f__FGB11371|g__GGB33432|s__GGB33432_SGB47280	0	0	0	0	0	0	0	0	0	0	0	0	0	0	0	0	0	0	0	0	0	0	0	0	0	0	0	0	0	0	0	0	0	0	0	0	0	0	0	0	0	0	0	0	0	0	0	0	0
k__Bacteria|p__Firmicutes|c__CFGB11371|o__OFGB11371|f__FGB11371|g__GGB33432|s__GGB33432_SGB47280|t__SGB47280	0	0	0	0	0	0	0	0	0	0	0	0	0	0	0	0	0	0	0	0	0	0	0	0	0	0	0	0	0	0	0	0	0	0	0	0	0	0	0	0	0	0	0	0	0	0	0	0	0
k__Bacteria|p__Firmicutes|c__CFGB11481	0	0	0	0	0	0	0	0	0	0	0	0	0	0	0	0	0	0	0	0	0	0	0	0	0	0	0	0	0	0	0	0	0	0	0	0	0	0	0	0	0	0	0	0	0	0	0	0	0
k__Bacteria|p__Firmicutes|c__CFGB11481|o__OFGB11481	0	0	0	0	0	0	0	0	0	0	0	0	0	0	0	0	0	0	0	0	0	0	0	0	0	0	0	0	0	0	0	0	0	0	0	0	0	0	0	0	0	0	0	0	0	0	0	0	0
k__Bacteria|p__Firmicutes|c__CFGB11481|o__OFGB11481|f__FGB11481	0	0	0	0	0	0	0	0	0	0	0	0	0	0	0	0	0	0	0	0	0	0	0	0	0	0	0	0	0	0	0	0	0	0	0	0	0	0	0	0	0	0	0	0	0	0	0	0	0
k__Bacteria|p__Firmicutes|c__CFGB11481|o__OFGB11481|f__FGB11481|g__GGB33665	0	0	0	0	0	0	0	0	0	0	0	0	0	0	0	0	0	0	0	0	0	0	0	0	0	0	0	0	0	0	0	0	0	0	0	0	0	0	0	0	0	0	0	0	0	0	0	0	0
k__Bacteria|p__Firmicutes|c__CFGB11481|o__OFGB11481|f__FGB11481|g__GGB33665|s__GGB33665_SGB47358	0	0	0	0	0	0	0	0	0	0	0	0	0	0	0	0	0	0	0	0	0	0	0	0	0	0	0	0	0	0	0	0	0	0	0	0	0	0	0	0	0	0	0	0	0	0	0	0	0
k__Bacteria|p__Firmicutes|c__CFGB11481|o__OFGB11481|f__FGB11481|g__GGB33665|s__GGB33665_SGB47358|t__SGB47358	0	0	0	0	0	0	0	0	0	0	0	0	0	0	0	0	0	0	0	0	0	0	0	0	0	0	0	0	0	0	0	0	0	0	0	0	0	0	0	0	0	0	0	0	0	0	0	0	0
k__Bacteria|p__Firmicutes|c__CFGB11737	0	0	0	0	0.0289432883354105	0	0	0.00179698885250133	0	0	0.01476	0	0	0.05514	0	0	0.0198503139904713	0.0532123263231537	0	0	0.0333863696068025	0	0	0	0	0	0	0	0	0.0105043147136456	0.0168787692065654	0	0	0.00297633909394143	0	0	0.01965	0	0	0.04638	0	0	0.0468559013801893	0.00799	0.02758	0.03196	0	0.0381679715350234	0
k__Bacteria|p__Firmicutes|c__CFGB11737|o__OFGB11737	0	0	0	0	0.0289432883354105	0	0	0.00179698885250133	0	0	0.01476	0	0	0.05514	0	0	0.0198503139904713	0.0532123263231537	0	0	0.0333863696068025	0	0	0	0	0	0	0	0	0.0105043147136456	0.0168787692065654	0	0	0.00297633909394143	0	0	0.01965	0	0	0.04638	0	0	0.0468559013801893	0.00799	0.02758	0.03196	0	0.0381679715350234	0
k__Bacteria|p__Firmicutes|c__CFGB11737|o__OFGB11737|f__FGB11737	0	0	0	0	0.0289432883354105	0	0	0.00179698885250133	0	0	0.01476	0	0	0.05514	0	0	0.0198503139904713	0.0532123263231537	0	0	0.0333863696068025	0	0	0	0	0	0	0	0	0.0105043147136456	0.0168787692065654	0	0	0.00297633909394143	0	0	0.01965	0	0	0.04638	0	0	0.0468559013801893	0.00799	0.02758	0.03196	0	0.0381679715350234	0
k__Bacteria|p__Firmicutes|c__CFGB11737|o__OFGB11737|f__FGB11737|g__GGB34228	0	0	0	0	0.0289432883354105	0	0	0.00179698885250133	0	0	0.01476	0	0	0.05514	0	0	0.0198503139904713	0.0532123263231537	0	0	0.0333863696068025	0	0	0	0	0	0	0	0	0.0105043147136456	0.0168787692065654	0	0	0.00297633909394143	0	0	0.01965	0	0	0.04638	0	0	0.0468559013801893	0.00799	0.02758	0.03196	0	0.0381679715350234	0
k__Bacteria|p__Firmicutes|c__CFGB11737|o__OFGB11737|f__FGB11737|g__GGB34228|s__GGB34228_SGB72916	0	0	0	0	0.0289432883354105	0	0	0.00179698885250133	0	0	0.01476	0	0	0.05514	0	0	0.0198503139904713	0.0532123263231537	0	0	0.0333863696068025	0	0	0	0	0	0	0	0	0.0105043147136456	0.0168787692065654	0	0	0.00297633909394143	0	0	0.01965	0	0	0.04638	0	0	0.0468559013801893	0.00799	0.02758	0.03196	0	0.0381679715350234	0
k__Bacteria|p__Firmicutes|c__CFGB11737|o__OFGB11737|f__FGB11737|g__GGB34228|s__GGB34228_SGB72916|t__SGB72916	0	0	0	0	0.0289432883354105	0	0	0.00179698885250133	0	0	0.01476	0	0	0.05514	0	0	0.0198503139904713	0.0532123263231537	0	0	0.0333863696068025	0	0	0	0	0	0	0	0	0.0105043147136456	0.0168787692065654	0	0	0.00297633909394143	0	0	0.01965	0	0	0.04638	0	0	0.0468559013801893	0.00799	0.02758	0.03196	0	0.0381679715350234	0
k__Bacteria|p__Firmicutes|c__CFGB1192	0	0	0	0	0	0	0	0	0	0	0	0	0	0	0	0	0	0	0	0	0	0	0	0	0	0	0	0	0	0	0	0	0	0	0	0	0	0	0	0	0	0	0	0	0	0	0	0	0
k__Bacteria|p__Firmicutes|c__CFGB1192|o__OFGB1192	0	0	0	0	0	0	0	0	0	0	0	0	0	0	0	0	0	0	0	0	0	0	0	0	0	0	0	0	0	0	0	0	0	0	0	0	0	0	0	0	0	0	0	0	0	0	0	0	0
k__Bacteria|p__Firmicutes|c__CFGB1192|o__OFGB1192|f__FGB1192	0	0	0	0	0	0	0	0	0	0	0	0	0	0	0	0	0	0	0	0	0	0	0	0	0	0	0	0	0	0	0	0	0	0	0	0	0	0	0	0	0	0	0	0	0	0	0	0	0
k__Bacteria|p__Firmicutes|c__CFGB1192|o__OFGB1192|f__FGB1192|g__GGB2945	0	0	0	0	0	0	0	0	0	0	0	0	0	0	0	0	0	0	0	0	0	0	0	0	0	0	0	0	0	0	0	0	0	0	0	0	0	0	0	0	0	0	0	0	0	0	0	0	0
k__Bacteria|p__Firmicutes|c__CFGB1192|o__OFGB1192|f__FGB1192|g__GGB2945|s__GGB2945_SGB3918	0	0	0	0	0	0	0	0	0	0	0	0	0	0	0	0	0	0	0	0	0	0	0	0	0	0	0	0	0	0	0	0	0	0	0	0	0	0	0	0	0	0	0	0	0	0	0	0	0
k__Bacteria|p__Firmicutes|c__CFGB1192|o__OFGB1192|f__FGB1192|g__GGB2945|s__GGB2945_SGB3918|t__SGB3918	0	0	0	0	0	0	0	0	0	0	0	0	0	0	0	0	0	0	0	0	0	0	0	0	0	0	0	0	0	0	0	0	0	0	0	0	0	0	0	0	0	0	0	0	0	0	0	0	0
k__Bacteria|p__Firmicutes|c__CFGB1217	0	0	0	0.01119	0	0	0	0	0	0.04442	0	0	0	0.00991	0.00575502421111597	0	0	0	0	0	0	0.00551544304486793	0.01888	0	0	0	0	0	0.0023	0	0	0.0112156611555591	0	0	0	0.00974874538039879	0	0	0	0.01924	0.00224496296866982	0	0.00575370958099627	0	0	0	0.0226154528973741	0	0.00251288207024348
k__Bacteria|p__Firmicutes|c__CFGB1217|o__OFGB1217	0	0	0	0.01119	0	0	0	0	0	0.04442	0	0	0	0.00991	0.00575502421111597	0	0	0	0	0	0	0.00551544304486793	0.01888	0	0	0	0	0	0.0023	0	0	0.0112156611555591	0	0	0	0.00974874538039879	0	0	0	0.01924	0.00224496296866982	0	0.00575370958099627	0	0	0	0.0226154528973741	0	0.00251288207024348
k__Bacteria|p__Firmicutes|c__CFGB1217|o__OFGB1217|f__FGB1217	0	0	0	0.01119	0	0	0	0	0	0.04442	0	0	0	0.00991	0.00575502421111597	0	0	0	0	0	0	0.00551544304486793	0.01888	0	0	0	0	0	0.0023	0	0	0.0112156611555591	0	0	0	0.00974874538039879	0	0	0	0.01924	0.00224496296866982	0	0.00575370958099627	0	0	0	0.0226154528973741	0	0.00251288207024348
k__Bacteria|p__Firmicutes|c__CFGB1217|o__OFGB1217|f__FGB1217|g__GGB2982	0	0	0	0.01119	0	0	0	0	0	0.04442	0	0	0	0.00991	0.00575502421111597	0	0	0	0	0	0	0.00551544304486793	0.01888	0	0	0	0	0	0.0023	0	0	0.0112156611555591	0	0	0	0.00974874538039879	0	0	0	0.01924	0.00224496296866982	0	0.00575370958099627	0	0	0	0.0226154528973741	0	0.00251288207024348
k__Bacteria|p__Firmicutes|c__CFGB1217|o__OFGB1217|f__FGB1217|g__GGB2982|s__GGB2982_SGB3964	0	0	0	0.01119	0	0	0	0	0	0.04442	0	0	0	0.00991	0.00575502421111597	0	0	0	0	0	0	0.00551544304486793	0.01888	0	0	0	0	0	0.0023	0	0	0.0112156611555591	0	0	0	0.00974874538039879	0	0	0	0.01924	0.00224496296866982	0	0.00575370958099627	0	0	0	0.0226154528973741	0	0.00251288207024348
k__Bacteria|p__Firmicutes|c__CFGB1217|o__OFGB1217|f__FGB1217|g__GGB2982|s__GGB2982_SGB3964|t__SGB3964	0	0	0	0.01119	0	0	0	0	0	0.04442	0	0	0	0.00991	0.00575502421111597	0	0	0	0	0	0	0.00551544304486793	0.01888	0	0	0	0	0	0.0023	0	0	0.0112156611555591	0	0	0	0.00974874538039879	0	0	0	0.01924	0.00224496296866982	0	0.00575370958099627	0	0	0	0.0226154528973741	0	0.00251288207024348
k__Bacteria|p__Firmicutes|c__CFGB1218	0	0	0	0	0.0044746342067707	0	0.00149	0	0	0	0.00962	0	0	0	0	0	0	0	0	0	0	0	0	0.0302396603098096	0	0	0	0	0	0	0.0113117365559789	0	0.00426074688420645	0	0	0	0.0027	0	0	0	0	0	0	0	0	0	0	0	0
k__Bacteria|p__Firmicutes|c__CFGB1218|o__OFGB1218	0	0	0	0	0.0044746342067707	0	0.00149	0	0	0	0.00962	0	0	0	0	0	0	0	0	0	0	0	0	0.0302396603098096	0	0	0	0	0	0	0.0113117365559789	0	0.00426074688420645	0	0	0	0.0027	0	0	0	0	0	0	0	0	0	0	0	0
k__Bacteria|p__Firmicutes|c__CFGB1218|o__OFGB1218|f__FGB1218	0	0	0	0	0.0044746342067707	0	0.00149	0	0	0	0.00962	0	0	0	0	0	0	0	0	0	0	0	0	0.0302396603098096	0	0	0	0	0	0	0.0113117365559789	0	0.00426074688420645	0	0	0	0.0027	0	0	0	0	0	0	0	0	0	0	0	0
k__Bacteria|p__Firmicutes|c__CFGB1218|o__OFGB1218|f__FGB1218|g__GGB2983	0	0	0	0	0.0044746342067707	0	0.00149	0	0	0	0.00962	0	0	0	0	0	0	0	0	0	0	0	0	0.0302396603098096	0	0	0	0	0	0	0.0113117365559789	0	0.00426074688420645	0	0	0	0.0027	0	0	0	0	0	0	0	0	0	0	0	0
k__Bacteria|p__Firmicutes|c__CFGB1218|o__OFGB1218|f__FGB1218|g__GGB2983|s__GGB2983_SGB3965	0	0	0	0	0.0044746342067707	0	0.00149	0	0	0	0.00962	0	0	0	0	0	0	0	0	0	0	0	0	0.0302396603098096	0	0	0	0	0	0	0.0113117365559789	0	0.00426074688420645	0	0	0	0.0027	0	0	0	0	0	0	0	0	0	0	0	0
k__Bacteria|p__Firmicutes|c__CFGB1218|o__OFGB1218|f__FGB1218|g__GGB2983|s__GGB2983_SGB3965|t__SGB3965	0	0	0	0	0.0044746342067707	0	0.00149	0	0	0	0.00962	0	0	0	0	0	0	0	0	0	0	0	0	0.0302396603098096	0	0	0	0	0	0	0.0113117365559789	0	0.00426074688420645	0	0	0	0.0027	0	0	0	0	0	0	0	0	0	0	0	0
k__Bacteria|p__Firmicutes|c__CFGB12277	0	0	0	0	0	0	0	0	0	0	0.0015	0	0	0	0	0	0	0	0	0	0	0	0	0	0	0	0	0	0	0	0	0	0	0	0	0	0	0	0	0	0	0	0	0	0	0	0	0	0
k__Bacteria|p__Firmicutes|c__CFGB12277|o__OFGB12277	0	0	0	0	0	0	0	0	0	0	0.0015	0	0	0	0	0	0	0	0	0	0	0	0	0	0	0	0	0	0	0	0	0	0	0	0	0	0	0	0	0	0	0	0	0	0	0	0	0	0
k__Bacteria|p__Firmicutes|c__CFGB12277|o__OFGB12277|f__FGB12277	0	0	0	0	0	0	0	0	0	0	0.0015	0	0	0	0	0	0	0	0	0	0	0	0	0	0	0	0	0	0	0	0	0	0	0	0	0	0	0	0	0	0	0	0	0	0	0	0	0	0
k__Bacteria|p__Firmicutes|c__CFGB12277|o__OFGB12277|f__FGB12277|g__GGB35068	0	0	0	0	0	0	0	0	0	0	0.0015	0	0	0	0	0	0	0	0	0	0	0	0	0	0	0	0	0	0	0	0	0	0	0	0	0	0	0	0	0	0	0	0	0	0	0	0	0	0
k__Bacteria|p__Firmicutes|c__CFGB12277|o__OFGB12277|f__FGB12277|g__GGB35068|s__GGB35068_SGB47850	0	0	0	0	0	0	0	0	0	0	0.0015	0	0	0	0	0	0	0	0	0	0	0	0	0	0	0	0	0	0	0	0	0	0	0	0	0	0	0	0	0	0	0	0	0	0	0	0	0	0
k__Bacteria|p__Firmicutes|c__CFGB12277|o__OFGB12277|f__FGB12277|g__GGB35068|s__GGB35068_SGB47850|t__SGB47850	0	0	0	0	0	0	0	0	0	0	0.0015	0	0	0	0	0	0	0	0	0	0	0	0	0	0	0	0	0	0	0	0	0	0	0	0	0	0	0	0	0	0	0	0	0	0	0	0	0	0
k__Bacteria|p__Firmicutes|c__CFGB12541	0	0	0	0.00083	0	0	0	0	0.00105	0	0	0	0	0	0	0	0	0	0.01949	0	0	0	0	0	0	0	0	0	0	0	0	0	0	0	0	0	0	0	0	0	0	0	0	0	0	0	0	0	0
k__Bacteria|p__Firmicutes|c__CFGB12541|o__OFGB12541	0	0	0	0.00083	0	0	0	0	0.00105	0	0	0	0	0	0	0	0	0	0.01949	0	0	0	0	0	0	0	0	0	0	0	0	0	0	0	0	0	0	0	0	0	0	0	0	0	0	0	0	0	0
k__Bacteria|p__Firmicutes|c__CFGB12541|o__OFGB12541|f__FGB12541	0	0	0	0.00083	0	0	0	0	0.00105	0	0	0	0	0	0	0	0	0	0.01949	0	0	0	0	0	0	0	0	0	0	0	0	0	0	0	0	0	0	0	0	0	0	0	0	0	0	0	0	0	0
k__Bacteria|p__Firmicutes|c__CFGB12541|o__OFGB12541|f__FGB12541|g__GGB35551	0	0	0	0.00083	0	0	0	0	0.00105	0	0	0	0	0	0	0	0	0	0.01949	0	0	0	0	0	0	0	0	0	0	0	0	0	0	0	0	0	0	0	0	0	0	0	0	0	0	0	0	0	0
k__Bacteria|p__Firmicutes|c__CFGB12541|o__OFGB12541|f__FGB12541|g__GGB35551|s__GGB35551_SGB53794	0	0	0	0.00083	0	0	0	0	0.00105	0	0	0	0	0	0	0	0	0	0.01949	0	0	0	0	0	0	0	0	0	0	0	0	0	0	0	0	0	0	0	0	0	0	0	0	0	0	0	0	0	0
k__Bacteria|p__Firmicutes|c__CFGB12541|o__OFGB12541|f__FGB12541|g__GGB35551|s__GGB35551_SGB53794|t__SGB53794	0	0	0	0.00083	0	0	0	0	0.00105	0	0	0	0	0	0	0	0	0	0.01949	0	0	0	0	0	0	0	0	0	0	0	0	0	0	0	0	0	0	0	0	0	0	0	0	0	0	0	0	0	0
k__Bacteria|p__Firmicutes|c__CFGB1298	0	0	0	0	0	0	0	0	0	0	0	0	0	0	0	0	0	0	0	0	0	0	0	0	0	0	0	0	0	0	0	0	0	0	0	0	0	0	0	0	0	0	0	0.00606	0	0	0	0	0
k__Bacteria|p__Firmicutes|c__CFGB1298|o__OFGB1298	0	0	0	0	0	0	0	0	0	0	0	0	0	0	0	0	0	0	0	0	0	0	0	0	0	0	0	0	0	0	0	0	0	0	0	0	0	0	0	0	0	0	0	0.00606	0	0	0	0	0
k__Bacteria|p__Firmicutes|c__CFGB1298|o__OFGB1298|f__FGB1298	0	0	0	0	0	0	0	0	0	0	0	0	0	0	0	0	0	0	0	0	0	0	0	0	0	0	0	0	0	0	0	0	0	0	0	0	0	0	0	0	0	0	0	0.00606	0	0	0	0	0
k__Bacteria|p__Firmicutes|c__CFGB1298|o__OFGB1298|f__FGB1298|g__GGB3118	0	0	0	0	0	0	0	0	0	0	0	0	0	0	0	0	0	0	0	0	0	0	0	0	0	0	0	0	0	0	0	0	0	0	0	0	0	0	0	0	0	0	0	0.00606	0	0	0	0	0
k__Bacteria|p__Firmicutes|c__CFGB1298|o__OFGB1298|f__FGB1298|g__GGB3118|s__GGB3118_SGB4130	0	0	0	0	0	0	0	0	0	0	0	0	0	0	0	0	0	0	0	0	0	0	0	0	0	0	0	0	0	0	0	0	0	0	0	0	0	0	0	0	0	0	0	0.00606	0	0	0	0	0
k__Bacteria|p__Firmicutes|c__CFGB1298|o__OFGB1298|f__FGB1298|g__GGB3118|s__GGB3118_SGB4130|t__SGB4130	0	0	0	0	0	0	0	0	0	0	0	0	0	0	0	0	0	0	0	0	0	0	0	0	0	0	0	0	0	0	0	0	0	0	0	0	0	0	0	0	0	0	0	0.00606	0	0	0	0	0
k__Bacteria|p__Firmicutes|c__CFGB1340	0	0	0	0	0	0.389005628410537	0	0	1.70599	0	4.25161	0.95501	0	0	0	0	0	0	0	0	0	0.373580000014015	0	5.15862426694377	0	0	0	0	0	0	0.574537017259796	0.255505934788389	0	0	0.16459	0	3.74685	1.01645	0	0	0	0	0	0	0	0	0	0	0.654891995596002
k__Bacteria|p__Firmicutes|c__CFGB1340|o__OFGB1340	0	0	0	0	0	0.389005628410537	0	0	1.70599	0	4.25161	0.95501	0	0	0	0	0	0	0	0	0	0.373580000014015	0	5.15862426694377	0	0	0	0	0	0	0.574537017259796	0.255505934788389	0	0	0.16459	0	3.74685	1.01645	0	0	0	0	0	0	0	0	0	0	0.654891995596002
k__Bacteria|p__Firmicutes|c__CFGB1340|o__OFGB1340|f__FGB1340	0	0	0	0	0	0.389005628410537	0	0	1.70599	0	4.25161	0.95501	0	0	0	0	0	0	0	0	0	0.373580000014015	0	5.15862426694377	0	0	0	0	0	0	0.574537017259796	0.255505934788389	0	0	0.16459	0	3.74685	1.01645	0	0	0	0	0	0	0	0	0	0	0.654891995596002
k__Bacteria|p__Firmicutes|c__CFGB1340|o__OFGB1340|f__FGB1340|g__GGB3256	0	0	0	0	0	0.389005628410537	0	0	1.70599	0	4.25161	0.95501	0	0	0	0	0	0	0	0	0	0.373580000014015	0	5.15862426694377	0	0	0	0	0	0	0.574537017259796	0.255505934788389	0	0	0.16459	0	3.74685	1.01645	0	0	0	0	0	0	0	0	0	0	0.654891995596002
k__Bacteria|p__Firmicutes|c__CFGB1340|o__OFGB1340|f__FGB1340|g__GGB3256|s__GGB3256_SGB4303	0	0	0	0	0	0.389005628410537	0	0	1.70599	0	4.25161	0.95501	0	0	0	0	0	0	0	0	0	0.373580000014015	0	5.15862426694377	0	0	0	0	0	0	0.574537017259796	0.255505934788389	0	0	0.16459	0	3.74685	1.01645	0	0	0	0	0	0	0	0	0	0	0.654891995596002
k__Bacteria|p__Firmicutes|c__CFGB1340|o__OFGB1340|f__FGB1340|g__GGB3256|s__GGB3256_SGB4303|t__SGB4303	0	0	0	0	0	0.389005628410537	0	0	1.70599	0	4.25161	0.95501	0	0	0	0	0	0	0	0	0	0.373580000014015	0	5.15862426694377	0	0	0	0	0	0	0.574537017259796	0.255505934788389	0	0	0.16459	0	3.74685	1.01645	0	0	0	0	0	0	0	0	0	0	0.654891995596002
k__Bacteria|p__Firmicutes|c__CFGB1424	0	0	0	0	0	0	0	0	0.01355	0	0	0	0	0	0	0	0	0	0	0	0	0	0	0	0	0	0	0	0	0	0	0	0	0	0	0	0	0	0	0	0	0	0	0	0	0	0	0	0
k__Bacteria|p__Firmicutes|c__CFGB14246	0	0	0	0	0	0	0	0	0	0	0	0	0	0	0.00070318623801417	0	0	0	0	0	0	0	0	0	0	0	0	0	0	0	0	0	0	0	0	0	0	0	0	0	0	0	0	0	0	0	0	0	0
k__Bacteria|p__Firmicutes|c__CFGB14246|o__OFGB14246	0	0	0	0	0	0	0	0	0	0	0	0	0	0	0.00070318623801417	0	0	0	0	0	0	0	0	0	0	0	0	0	0	0	0	0	0	0	0	0	0	0	0	0	0	0	0	0	0	0	0	0	0
k__Bacteria|p__Firmicutes|c__CFGB14246|o__OFGB14246|f__FGB14246	0	0	0	0	0	0	0	0	0	0	0	0	0	0	0.00070318623801417	0	0	0	0	0	0	0	0	0	0	0	0	0	0	0	0	0	0	0	0	0	0	0	0	0	0	0	0	0	0	0	0	0	0
k__Bacteria|p__Firmicutes|c__CFGB14246|o__OFGB14246|f__FGB14246|g__GGB38987	0	0	0	0	0	0	0	0	0	0	0	0	0	0	0.00070318623801417	0	0	0	0	0	0	0	0	0	0	0	0	0	0	0	0	0	0	0	0	0	0	0	0	0	0	0	0	0	0	0	0	0	0
k__Bacteria|p__Firmicutes|c__CFGB14246|o__OFGB14246|f__FGB14246|g__GGB38987|s__GGB38987_SGB53576	0	0	0	0	0	0	0	0	0	0	0	0	0	0	0.00070318623801417	0	0	0	0	0	0	0	0	0	0	0	0	0	0	0	0	0	0	0	0	0	0	0	0	0	0	0	0	0	0	0	0	0	0
k__Bacteria|p__Firmicutes|c__CFGB14246|o__OFGB14246|f__FGB14246|g__GGB38987|s__GGB38987_SGB53576|t__SGB53576	0	0	0	0	0	0	0	0	0	0	0	0	0	0	0.00070318623801417	0	0	0	0	0	0	0	0	0	0	0	0	0	0	0	0	0	0	0	0	0	0	0	0	0	0	0	0	0	0	0	0	0	0
k__Bacteria|p__Firmicutes|c__CFGB1424|o__OFGB1424	0	0	0	0	0	0	0	0	0.01355	0	0	0	0	0	0	0	0	0	0	0	0	0	0	0	0	0	0	0	0	0	0	0	0	0	0	0	0	0	0	0	0	0	0	0	0	0	0	0	0
k__Bacteria|p__Firmicutes|c__CFGB1424|o__OFGB1424|f__FGB1424	0	0	0	0	0	0	0	0	0.01355	0	0	0	0	0	0	0	0	0	0	0	0	0	0	0	0	0	0	0	0	0	0	0	0	0	0	0	0	0	0	0	0	0	0	0	0	0	0	0	0
k__Bacteria|p__Firmicutes|c__CFGB1424|o__OFGB1424|f__FGB1424|g__GGB3490	0	0	0	0	0	0	0	0	0.01355	0	0	0	0	0	0	0	0	0	0	0	0	0	0	0	0	0	0	0	0	0	0	0	0	0	0	0	0	0	0	0	0	0	0	0	0	0	0	0	0
k__Bacteria|p__Firmicutes|c__CFGB1424|o__OFGB1424|f__FGB1424|g__GGB3490|s__GGB3490_SGB4664	0	0	0	0	0	0	0	0	0.01355	0	0	0	0	0	0	0	0	0	0	0	0	0	0	0	0	0	0	0	0	0	0	0	0	0	0	0	0	0	0	0	0	0	0	0	0	0	0	0	0
k__Bacteria|p__Firmicutes|c__CFGB1424|o__OFGB1424|f__FGB1424|g__GGB3490|s__GGB3490_SGB4664|t__SGB4664	0	0	0	0	0	0	0	0	0.01355	0	0	0	0	0	0	0	0	0	0	0	0	0	0	0	0	0	0	0	0	0	0	0	0	0	0	0	0	0	0	0	0	0	0	0	0	0	0	0	0
k__Bacteria|p__Firmicutes|c__CFGB1425	0	0	0	0	0	0	0	0	0	0	0	0	0	0	0	0	0	0	0	0	0	0	0	0	0	0	0	0	0	0	0	0	0	0	0	0	0	0	0	0	0	0	0	0	0	0	0	0	0
k__Bacteria|p__Firmicutes|c__CFGB1425|o__OFGB1425	0	0	0	0	0	0	0	0	0	0	0	0	0	0	0	0	0	0	0	0	0	0	0	0	0	0	0	0	0	0	0	0	0	0	0	0	0	0	0	0	0	0	0	0	0	0	0	0	0
k__Bacteria|p__Firmicutes|c__CFGB1425|o__OFGB1425|f__FGB1425	0	0	0	0	0	0	0	0	0	0	0	0	0	0	0	0	0	0	0	0	0	0	0	0	0	0	0	0	0	0	0	0	0	0	0	0	0	0	0	0	0	0	0	0	0	0	0	0	0
k__Bacteria|p__Firmicutes|c__CFGB1425|o__OFGB1425|f__FGB1425|g__GGB3491	0	0	0	0	0	0	0	0	0	0	0	0	0	0	0	0	0	0	0	0	0	0	0	0	0	0	0	0	0	0	0	0	0	0	0	0	0	0	0	0	0	0	0	0	0	0	0	0	0
k__Bacteria|p__Firmicutes|c__CFGB1425|o__OFGB1425|f__FGB1425|g__GGB3491|s__GGB3491_SGB4665	0	0	0	0	0	0	0	0	0	0	0	0	0	0	0	0	0	0	0	0	0	0	0	0	0	0	0	0	0	0	0	0	0	0	0	0	0	0	0	0	0	0	0	0	0	0	0	0	0
k__Bacteria|p__Firmicutes|c__CFGB1425|o__OFGB1425|f__FGB1425|g__GGB3491|s__GGB3491_SGB4665|t__SGB4665	0	0	0	0	0	0	0	0	0	0	0	0	0	0	0	0	0	0	0	0	0	0	0	0	0	0	0	0	0	0	0	0	0	0	0	0	0	0	0	0	0	0	0	0	0	0	0	0	0
k__Bacteria|p__Firmicutes|c__CFGB1434	0.13284	0	0	0	0.00651521381435733	0	0	0.00566323759576178	0	0.01661	5e-04	0.00478	0	0	0.00642120064712939	0	0	0	0.00321	0	0	0.0177105908149158	0.03423	0	0	0.0139963646625023	0.00646167662900406	0	0	0.00106193577560023	0	0	0	0	0	0.00445218292963094	0.0046	0	0	0	0	0	0	0	0	0	0	0	0.00919773051193366
k__Bacteria|p__Firmicutes|c__CFGB1434|o__OFGB1434	0.13284	0	0	0	0.00651521381435733	0	0	0.00566323759576178	0	0.01661	5e-04	0.00478	0	0	0.00642120064712939	0	0	0	0.00321	0	0	0.0177105908149158	0.03423	0	0	0.0139963646625023	0.00646167662900406	0	0	0.00106193577560023	0	0	0	0	0	0.00445218292963094	0.0046	0	0	0	0	0	0	0	0	0	0	0	0.00919773051193366
k__Bacteria|p__Firmicutes|c__CFGB1434|o__OFGB1434|f__FGB1434	0.13284	0	0	0	0.00651521381435733	0	0	0.00566323759576178	0	0.01661	5e-04	0.00478	0	0	0.00642120064712939	0	0	0	0.00321	0	0	0.0177105908149158	0.03423	0	0	0.0139963646625023	0.00646167662900406	0	0	0.00106193577560023	0	0	0	0	0	0.00445218292963094	0.0046	0	0	0	0	0	0	0	0	0	0	0	0.00919773051193366
k__Bacteria|p__Firmicutes|c__CFGB1434|o__OFGB1434|f__FGB1434|g__GGB3510	0.13284	0	0	0	0.00651521381435733	0	0	0.00566323759576178	0	0.01661	5e-04	0.00478	0	0	0.00642120064712939	0	0	0	0.00321	0	0	0.0177105908149158	0.03423	0	0	0.0139963646625023	0.00646167662900406	0	0	0.00106193577560023	0	0	0	0	0	0.00445218292963094	0.0046	0	0	0	0	0	0	0	0	0	0	0	0.00919773051193366
k__Bacteria|p__Firmicutes|c__CFGB1434|o__OFGB1434|f__FGB1434|g__GGB3510|s__GGB3510_SGB4687	0.13284	0	0	0	0.00651521381435733	0	0	0.00566323759576178	0	0.01661	5e-04	0.00478	0	0	0.00642120064712939	0	0	0	0.00321	0	0	0.0177105908149158	0.03423	0	0	0.0139963646625023	0.00646167662900406	0	0	0.00106193577560023	0	0	0	0	0	0.00445218292963094	0.0046	0	0	0	0	0	0	0	0	0	0	0	0.00919773051193366
k__Bacteria|p__Firmicutes|c__CFGB1434|o__OFGB1434|f__FGB1434|g__GGB3510|s__GGB3510_SGB4687|t__SGB4687	0.13284	0	0	0	0.00651521381435733	0	0	0.00566323759576178	0	0.01661	5e-04	0.00478	0	0	0.00642120064712939	0	0	0	0.00321	0	0	0.0177105908149158	0.03423	0	0	0.0139963646625023	0.00646167662900406	0	0	0.00106193577560023	0	0	0	0	0	0.00445218292963094	0.0046	0	0	0	0	0	0	0	0	0	0	0	0.00919773051193366
k__Bacteria|p__Firmicutes|c__CFGB1538	0	0	0	0	0	0	0	0	0	0	0	0	0	0	0	0	0	0	0	0	0	0	0.01278	0	0	0	0	0	0	0	0	0	0	0	0	0	0	0	0	0	0	0	0	0	0	0	0	0	0
k__Bacteria|p__Firmicutes|c__CFGB1538|o__OFGB1538	0	0	0	0	0	0	0	0	0	0	0	0	0	0	0	0	0	0	0	0	0	0	0.01278	0	0	0	0	0	0	0	0	0	0	0	0	0	0	0	0	0	0	0	0	0	0	0	0	0	0
k__Bacteria|p__Firmicutes|c__CFGB1538|o__OFGB1538|f__FGB1538	0	0	0	0	0	0	0	0	0	0	0	0	0	0	0	0	0	0	0	0	0	0	0.01278	0	0	0	0	0	0	0	0	0	0	0	0	0	0	0	0	0	0	0	0	0	0	0	0	0	0
k__Bacteria|p__Firmicutes|c__CFGB1538|o__OFGB1538|f__FGB1538|g__GGB3892	0	0	0	0	0	0	0	0	0	0	0	0	0	0	0	0	0	0	0	0	0	0	0.01278	0	0	0	0	0	0	0	0	0	0	0	0	0	0	0	0	0	0	0	0	0	0	0	0	0	0
k__Bacteria|p__Firmicutes|c__CFGB1538|o__OFGB1538|f__FGB1538|g__GGB3892|s__GGB3892_SGB5290	0	0	0	0	0	0	0	0	0	0	0	0	0	0	0	0	0	0	0	0	0	0	0.01278	0	0	0	0	0	0	0	0	0	0	0	0	0	0	0	0	0	0	0	0	0	0	0	0	0	0
k__Bacteria|p__Firmicutes|c__CFGB1538|o__OFGB1538|f__FGB1538|g__GGB3892|s__GGB3892_SGB5290|t__SGB5290	0	0	0	0	0	0	0	0	0	0	0	0	0	0	0	0	0	0	0	0	0	0	0.01278	0	0	0	0	0	0	0	0	0	0	0	0	0	0	0	0	0	0	0	0	0	0	0	0	0	0
k__Bacteria|p__Firmicutes|c__CFGB1798	0	0.21009	0	0	0.0500170768388725	0	0	0	0	0	0.01113	0	0	0.00462	0	0.12944	0	0	0	0	0	0.00304878694251197	0	0	0	0	0	0	0.00805	0.192847536849002	0	0	0	0	0	0	0.06429	0	0	0.11431	0	0.00396208658786681	0.0194113039497279	0.38331	0	0	0	0	0
k__Bacteria|p__Firmicutes|c__CFGB1798|o__OFGB1798	0	0.21009	0	0	0.0500170768388725	0	0	0	0	0	0.01113	0	0	0.00462	0	0.12944	0	0	0	0	0	0.00304878694251197	0	0	0	0	0	0	0.00805	0.192847536849002	0	0	0	0	0	0	0.06429	0	0	0.11431	0	0.00396208658786681	0.0194113039497279	0.38331	0	0	0	0	0
k__Bacteria|p__Firmicutes|c__CFGB1798|o__OFGB1798|f__FGB1798	0	0.21009	0	0	0.0500170768388725	0	0	0	0	0	0.01113	0	0	0.00462	0	0.12944	0	0	0	0	0	0.00304878694251197	0	0	0	0	0	0	0.00805	0.192847536849002	0	0	0	0	0	0	0.06429	0	0	0.11431	0	0.00396208658786681	0.0194113039497279	0.38331	0	0	0	0	0
k__Bacteria|p__Firmicutes|c__CFGB1798|o__OFGB1798|f__FGB1798|g__GGB4768	0	0.21009	0	0	0.0500170768388725	0	0	0	0	0	0.01113	0	0	0	0	0	0	0	0	0	0	0.00304878694251197	0	0	0	0	0	0	0	0.192847536849002	0	0	0	0	0	0	0.06429	0	0	0	0	0	0	0.38331	0	0	0	0	0
k__Bacteria|p__Firmicutes|c__CFGB1798|o__OFGB1798|f__FGB1798|g__GGB4768|s__GGB4768_SGB6601	0	0.21009	0	0	0.0500170768388725	0	0	0	0	0	0.01113	0	0	0	0	0	0	0	0	0	0	0.00304878694251197	0	0	0	0	0	0	0	0.192847536849002	0	0	0	0	0	0	0.06429	0	0	0	0	0	0	0.38331	0	0	0	0	0
k__Bacteria|p__Firmicutes|c__CFGB1798|o__OFGB1798|f__FGB1798|g__GGB4768|s__GGB4768_SGB6601|t__SGB6601	0	0.21009	0	0	0.0500170768388725	0	0	0	0	0	0.01113	0	0	0	0	0	0	0	0	0	0	0.00304878694251197	0	0	0	0	0	0	0	0.192847536849002	0	0	0	0	0	0	0.06429	0	0	0	0	0	0	0.38331	0	0	0	0	0
k__Bacteria|p__Firmicutes|c__CFGB1798|o__OFGB1798|f__FGB1798|g__GGB4769	0	0	0	0	0	0	0	0	0	0	0	0	0	0.00462	0	0.12944	0	0	0	0	0	0	0	0	0	0	0	0	0.00805	0	0	0	0	0	0	0	0	0	0	0.11431	0	0.00396208658786681	0.0194113039497279	0	0	0	0	0	0
k__Bacteria|p__Firmicutes|c__CFGB1798|o__OFGB1798|f__FGB1798|g__GGB4769|s__GGB4769_SGB6602	0	0	0	0	0	0	0	0	0	0	0	0	0	0.00462	0	0.12944	0	0	0	0	0	0	0	0	0	0	0	0	0.00805	0	0	0	0	0	0	0	0	0	0	0.11431	0	0.00396208658786681	0.0194113039497279	0	0	0	0	0	0
k__Bacteria|p__Firmicutes|c__CFGB1798|o__OFGB1798|f__FGB1798|g__GGB4769|s__GGB4769_SGB6602|t__SGB6602	0	0	0	0	0	0	0	0	0	0	0	0	0	0.00462	0	0.12944	0	0	0	0	0	0	0	0	0	0	0	0	0.00805	0	0	0	0	0	0	0	0	0	0	0.11431	0	0.00396208658786681	0.0194113039497279	0	0	0	0	0	0
k__Bacteria|p__Firmicutes|c__CFGB1872	0	0	0	0	0	0	0	0	0	0	0	0	0	0	0	0	0	0	0	0	0	0	0	0	0	0	0	0	0	0	0	0	0	0	0	0	0	0	0	0	0	0	0	0	0	0	0	0	0
k__Bacteria|p__Firmicutes|c__CFGB1872|o__OFGB1872	0	0	0	0	0	0	0	0	0	0	0	0	0	0	0	0	0	0	0	0	0	0	0	0	0	0	0	0	0	0	0	0	0	0	0	0	0	0	0	0	0	0	0	0	0	0	0	0	0
k__Bacteria|p__Firmicutes|c__CFGB1872|o__OFGB1872|f__FGB1872	0	0	0	0	0	0	0	0	0	0	0	0	0	0	0	0	0	0	0	0	0	0	0	0	0	0	0	0	0	0	0	0	0	0	0	0	0	0	0	0	0	0	0	0	0	0	0	0	0
k__Bacteria|p__Firmicutes|c__CFGB1872|o__OFGB1872|f__FGB1872|g__GGB4964	0	0	0	0	0	0	0	0	0	0	0	0	0	0	0	0	0	0	0	0	0	0	0	0	0	0	0	0	0	0	0	0	0	0	0	0	0	0	0	0	0	0	0	0	0	0	0	0	0
k__Bacteria|p__Firmicutes|c__CFGB1872|o__OFGB1872|f__FGB1872|g__GGB4964|s__GGB4964_SGB6927	0	0	0	0	0	0	0	0	0	0	0	0	0	0	0	0	0	0	0	0	0	0	0	0	0	0	0	0	0	0	0	0	0	0	0	0	0	0	0	0	0	0	0	0	0	0	0	0	0
k__Bacteria|p__Firmicutes|c__CFGB1872|o__OFGB1872|f__FGB1872|g__GGB4964|s__GGB4964_SGB6927|t__SGB6927	0	0	0	0	0	0	0	0	0	0	0	0	0	0	0	0	0	0	0	0	0	0	0	0	0	0	0	0	0	0	0	0	0	0	0	0	0	0	0	0	0	0	0	0	0	0	0	0	0
k__Bacteria|p__Firmicutes|c__CFGB20074	0	0	0	0	0	0	0	0	0	0	0	0	0	0	0	0	0	0	0	0	0	0	0	0	0	0	0	0	0	0	0	0	0	0	0	0	0	0	0	0	0	0	0	0	0	0	0	0	0
k__Bacteria|p__Firmicutes|c__CFGB20074|o__OFGB20074	0	0	0	0	0	0	0	0	0	0	0	0	0	0	0	0	0	0	0	0	0	0	0	0	0	0	0	0	0	0	0	0	0	0	0	0	0	0	0	0	0	0	0	0	0	0	0	0	0
k__Bacteria|p__Firmicutes|c__CFGB20074|o__OFGB20074|f__FGB20074	0	0	0	0	0	0	0	0	0	0	0	0	0	0	0	0	0	0	0	0	0	0	0	0	0	0	0	0	0	0	0	0	0	0	0	0	0	0	0	0	0	0	0	0	0	0	0	0	0
k__Bacteria|p__Firmicutes|c__CFGB20074|o__OFGB20074|f__FGB20074|g__GGB48169	0	0	0	0	0	0	0	0	0	0	0	0	0	0	0	0	0	0	0	0	0	0	0	0	0	0	0	0	0	0	0	0	0	0	0	0	0	0	0	0	0	0	0	0	0	0	0	0	0
k__Bacteria|p__Firmicutes|c__CFGB20074|o__OFGB20074|f__FGB20074|g__GGB48169|s__GGB48169_SGB66172	0	0	0	0	0	0	0	0	0	0	0	0	0	0	0	0	0	0	0	0	0	0	0	0	0	0	0	0	0	0	0	0	0	0	0	0	0	0	0	0	0	0	0	0	0	0	0	0	0
k__Bacteria|p__Firmicutes|c__CFGB20074|o__OFGB20074|f__FGB20074|g__GGB48169|s__GGB48169_SGB66172|t__SGB66172	0	0	0	0	0	0	0	0	0	0	0	0	0	0	0	0	0	0	0	0	0	0	0	0	0	0	0	0	0	0	0	0	0	0	0	0	0	0	0	0	0	0	0	0	0	0	0	0	0
k__Bacteria|p__Firmicutes|c__CFGB24517	0.0074	0	0	0	0.000704594752395386	0	0	0	0	0	0	0	0	0	0.00449669094309061	0	0	0	0	0	0	0	0	0	0	0.00214026913402418	0	0	0	0	0	0	0	0	0	0	0.00756	0	0	0	0.0147469123008622	0	0	0	0	0	0	0	0
k__Bacteria|p__Firmicutes|c__CFGB24517|o__OFGB24517	0.0074	0	0	0	0.000704594752395386	0	0	0	0	0	0	0	0	0	0.00449669094309061	0	0	0	0	0	0	0	0	0	0	0.00214026913402418	0	0	0	0	0	0	0	0	0	0	0.00756	0	0	0	0.0147469123008622	0	0	0	0	0	0	0	0
k__Bacteria|p__Firmicutes|c__CFGB24517|o__OFGB24517|f__FGB24517	0.0074	0	0	0	0.000704594752395386	0	0	0	0	0	0	0	0	0	0.00449669094309061	0	0	0	0	0	0	0	0	0	0	0.00214026913402418	0	0	0	0	0	0	0	0	0	0	0.00756	0	0	0	0.0147469123008622	0	0	0	0	0	0	0	0
k__Bacteria|p__Firmicutes|c__CFGB24517|o__OFGB24517|f__FGB24517|g__GGB45620	0.0074	0	0	0	0.000704594752395386	0	0	0	0	0	0	0	0	0	0.00449669094309061	0	0	0	0	0	0	0	0	0	0	0.00214026913402418	0	0	0	0	0	0	0	0	0	0	0.00756	0	0	0	0.0147469123008622	0	0	0	0	0	0	0	0
k__Bacteria|p__Firmicutes|c__CFGB24517|o__OFGB24517|f__FGB24517|g__GGB45620|s__GGB45620_SGB63333	0.0074	0	0	0	0.000704594752395386	0	0	0	0	0	0	0	0	0	0.00449669094309061	0	0	0	0	0	0	0	0	0	0	0.00214026913402418	0	0	0	0	0	0	0	0	0	0	0.00756	0	0	0	0.0147469123008622	0	0	0	0	0	0	0	0
k__Bacteria|p__Firmicutes|c__CFGB24517|o__OFGB24517|f__FGB24517|g__GGB45620|s__GGB45620_SGB63333|t__SGB63333	0.0074	0	0	0	0.000704594752395386	0	0	0	0	0	0	0	0	0	0.00449669094309061	0	0	0	0	0	0	0	0	0	0	0.00214026913402418	0	0	0	0	0	0	0	0	0	0	0.00756	0	0	0	0.0147469123008622	0	0	0	0	0	0	0	0
k__Bacteria|p__Firmicutes|c__CFGB2832	0	0	0	0	0	0	0	0	5.38833	0	0	0	0	0	0	0	0	0	0	0	0	0	0	0	0	0	0	0	0	0	0	0	0	0	7.02997	0	0	0	0	0	0	0	0	0	0	0	0	0	0
k__Bacteria|p__Firmicutes|c__CFGB2832|o__OFGB2832	0	0	0	0	0	0	0	0	5.38833	0	0	0	0	0	0	0	0	0	0	0	0	0	0	0	0	0	0	0	0	0	0	0	0	0	7.02997	0	0	0	0	0	0	0	0	0	0	0	0	0	0
k__Bacteria|p__Firmicutes|c__CFGB2832|o__OFGB2832|f__FGB2832	0	0	0	0	0	0	0	0	5.38833	0	0	0	0	0	0	0	0	0	0	0	0	0	0	0	0	0	0	0	0	0	0	0	0	0	7.02997	0	0	0	0	0	0	0	0	0	0	0	0	0	0
k__Bacteria|p__Firmicutes|c__CFGB2832|o__OFGB2832|f__FGB2832|g__GGB9054	0	0	0	0	0	0	0	0	5.38833	0	0	0	0	0	0	0	0	0	0	0	0	0	0	0	0	0	0	0	0	0	0	0	0	0	7.02997	0	0	0	0	0	0	0	0	0	0	0	0	0	0
k__Bacteria|p__Firmicutes|c__CFGB2832|o__OFGB2832|f__FGB2832|g__GGB9054|s__GGB9054_SGB13959	0	0	0	0	0	0	0	0	5.38833	0	0	0	0	0	0	0	0	0	0	0	0	0	0	0	0	0	0	0	0	0	0	0	0	0	7.02997	0	0	0	0	0	0	0	0	0	0	0	0	0	0
k__Bacteria|p__Firmicutes|c__CFGB2832|o__OFGB2832|f__FGB2832|g__GGB9054|s__GGB9054_SGB13959|t__SGB13959	0	0	0	0	0	0	0	0	5.38833	0	0	0	0	0	0	0	0	0	0	0	0	0	0	0	0	0	0	0	0	0	0	0	0	0	7.02997	0	0	0	0	0	0	0	0	0	0	0	0	0	0
k__Bacteria|p__Firmicutes|c__CFGB2862	0	0	0	0	0	0	0	0	0	0	0	0	0	0	0	0	0	0	0	0	0	0	0	0	0	0	0	0	0	0	0	0	0	0	0	0	0	0	0	0	0	0	0	0	0	0	0	0	0
k__Bacteria|p__Firmicutes|c__CFGB2862|o__OFGB2862	0	0	0	0	0	0	0	0	0	0	0	0	0	0	0	0	0	0	0	0	0	0	0	0	0	0	0	0	0	0	0	0	0	0	0	0	0	0	0	0	0	0	0	0	0	0	0	0	0
k__Bacteria|p__Firmicutes|c__CFGB2862|o__OFGB2862|f__FGB2862	0	0	0	0	0	0	0	0	0	0	0	0	0	0	0	0	0	0	0	0	0	0	0	0	0	0	0	0	0	0	0	0	0	0	0	0	0	0	0	0	0	0	0	0	0	0	0	0	0
k__Bacteria|p__Firmicutes|c__CFGB2862|o__OFGB2862|f__FGB2862|g__GGB9146	0	0	0	0	0	0	0	0	0	0	0	0	0	0	0	0	0	0	0	0	0	0	0	0	0	0	0	0	0	0	0	0	0	0	0	0	0	0	0	0	0	0	0	0	0	0	0	0	0
k__Bacteria|p__Firmicutes|c__CFGB2862|o__OFGB2862|f__FGB2862|g__GGB9146|s__GGB9146_SGB14080	0	0	0	0	0	0	0	0	0	0	0	0	0	0	0	0	0	0	0	0	0	0	0	0	0	0	0	0	0	0	0	0	0	0	0	0	0	0	0	0	0	0	0	0	0	0	0	0	0
k__Bacteria|p__Firmicutes|c__CFGB2862|o__OFGB2862|f__FGB2862|g__GGB9146|s__GGB9146_SGB14080|t__SGB14080	0	0	0	0	0	0	0	0	0	0	0	0	0	0	0	0	0	0	0	0	0	0	0	0	0	0	0	0	0	0	0	0	0	0	0	0	0	0	0	0	0	0	0	0	0	0	0	0	0
k__Bacteria|p__Firmicutes|c__CFGB2882	0.06412	0	0.02254	0	0	0	0	0	0	0.06674	0.06576	0.00671	0	0	0.0334661134591744	0	0	0	0.12285	0	0.0349678292197563	0	0.03642	0	0	0.0138171793396537	0.00460720441260828	0.00584	0	0	0	0	0	0	0	0.0227694614052031	0.03408	0.00618	0	0	0.0251635404754901	0.0241793841645857	0	0	0	0	0	0	0
k__Bacteria|p__Firmicutes|c__CFGB2882|o__OFGB2882	0.06412	0	0.02254	0	0	0	0	0	0	0.06674	0.06576	0.00671	0	0	0.0334661134591744	0	0	0	0.12285	0	0.0349678292197563	0	0.03642	0	0	0.0138171793396537	0.00460720441260828	0.00584	0	0	0	0	0	0	0	0.0227694614052031	0.03408	0.00618	0	0	0.0251635404754901	0.0241793841645857	0	0	0	0	0	0	0
k__Bacteria|p__Firmicutes|c__CFGB2882|o__OFGB2882|f__FGB2882	0.06412	0	0.02254	0	0	0	0	0	0	0.06674	0.06576	0.00671	0	0	0.0334661134591744	0	0	0	0.12285	0	0.0349678292197563	0	0.03642	0	0	0.0138171793396537	0.00460720441260828	0.00584	0	0	0	0	0	0	0	0.0227694614052031	0.03408	0.00618	0	0	0.0251635404754901	0.0241793841645857	0	0	0	0	0	0	0
k__Bacteria|p__Firmicutes|c__CFGB2882|o__OFGB2882|f__FGB2882|g__GGB9186	0.06412	0	0.02254	0	0	0	0	0	0	0.06674	0.06576	0.00671	0	0	0.0334661134591744	0	0	0	0.12285	0	0.0349678292197563	0	0.03642	0	0	0.0138171793396537	0.00460720441260828	0.00584	0	0	0	0	0	0	0	0.0227694614052031	0.03408	0.00618	0	0	0.0251635404754901	0.0241793841645857	0	0	0	0	0	0	0
k__Bacteria|p__Firmicutes|c__CFGB2882|o__OFGB2882|f__FGB2882|g__GGB9186|s__GGB9186_SGB14125	0.06412	0	0.02254	0	0	0	0	0	0	0.06674	0.06576	0.00671	0	0	0.0334661134591744	0	0	0	0.12285	0	0.0349678292197563	0	0.03642	0	0	0.0138171793396537	0.00460720441260828	0.00584	0	0	0	0	0	0	0	0.0227694614052031	0.03408	0.00618	0	0	0.0251635404754901	0.0241793841645857	0	0	0	0	0	0	0
k__Bacteria|p__Firmicutes|c__CFGB2882|o__OFGB2882|f__FGB2882|g__GGB9186|s__GGB9186_SGB14125|t__SGB14125	0.06412	0	0.02254	0	0	0	0	0	0	0.06674	0.06576	0.00671	0	0	0.0334661134591744	0	0	0	0.12285	0	0.0349678292197563	0	0.03642	0	0	0.0138171793396537	0.00460720441260828	0.00584	0	0	0	0	0	0	0	0.0227694614052031	0.03408	0.00618	0	0	0.0251635404754901	0.0241793841645857	0	0	0	0	0	0	0
k__Bacteria|p__Firmicutes|c__CFGB2897	0	0	0	0	0	0	0	0	0.03979	0	0	0	0	0	0	0	0	0	0.00635	0	0	0	0	0	0	0	0	0	0	0	0	0	0	0	0	0	0	0	0	0	0	0	0	0	0	0	0	0	0
k__Bacteria|p__Firmicutes|c__CFGB2897|o__OFGB2897	0	0	0	0	0	0	0	0	0.03979	0	0	0	0	0	0	0	0	0	0.00635	0	0	0	0	0	0	0	0	0	0	0	0	0	0	0	0	0	0	0	0	0	0	0	0	0	0	0	0	0	0
k__Bacteria|p__Firmicutes|c__CFGB2897|o__OFGB2897|f__FGB2897	0	0	0	0	0	0	0	0	0.03979	0	0	0	0	0	0	0	0	0	0.00635	0	0	0	0	0	0	0	0	0	0	0	0	0	0	0	0	0	0	0	0	0	0	0	0	0	0	0	0	0	0
k__Bacteria|p__Firmicutes|c__CFGB2897|o__OFGB2897|f__FGB2897|g__GGB9209	0	0	0	0	0	0	0	0	0.03979	0	0	0	0	0	0	0	0	0	0.00635	0	0	0	0	0	0	0	0	0	0	0	0	0	0	0	0	0	0	0	0	0	0	0	0	0	0	0	0	0	0
k__Bacteria|p__Firmicutes|c__CFGB2897|o__OFGB2897|f__FGB2897|g__GGB9209|s__GGB9209_SGB14148	0	0	0	0	0	0	0	0	0.03979	0	0	0	0	0	0	0	0	0	0.00635	0	0	0	0	0	0	0	0	0	0	0	0	0	0	0	0	0	0	0	0	0	0	0	0	0	0	0	0	0	0
k__Bacteria|p__Firmicutes|c__CFGB2897|o__OFGB2897|f__FGB2897|g__GGB9209|s__GGB9209_SGB14148|t__SGB14148	0	0	0	0	0	0	0	0	0.03979	0	0	0	0	0	0	0	0	0	0.00635	0	0	0	0	0	0	0	0	0	0	0	0	0	0	0	0	0	0	0	0	0	0	0	0	0	0	0	0	0	0
k__Bacteria|p__Firmicutes|c__CFGB2916	0	0	0	0	0	0	0	0.0185961119130062	0.05168	0	0	0	0	0	0.0333735889541725	0	0	0	0	0	0	0	0.00288	0.0124923867225121	0	0	0	0	0	0	0	0	0	0	0.02288	0	0	0	0	0	0.0289450558760495	0	0.00845138310426614	0	0	0	0	0	0
k__Bacteria|p__Firmicutes|c__CFGB2916|o__OFGB2916	0	0	0	0	0	0	0	0.0185961119130062	0.05168	0	0	0	0	0	0.0333735889541725	0	0	0	0	0	0	0	0.00288	0.0124923867225121	0	0	0	0	0	0	0	0	0	0	0.02288	0	0	0	0	0	0.0289450558760495	0	0.00845138310426614	0	0	0	0	0	0
k__Bacteria|p__Firmicutes|c__CFGB2916|o__OFGB2916|f__FGB2916	0	0	0	0	0	0	0	0.0185961119130062	0.05168	0	0	0	0	0	0.0333735889541725	0	0	0	0	0	0	0	0.00288	0.0124923867225121	0	0	0	0	0	0	0	0	0	0	0.02288	0	0	0	0	0	0.0289450558760495	0	0.00845138310426614	0	0	0	0	0	0
k__Bacteria|p__Firmicutes|c__CFGB2916|o__OFGB2916|f__FGB2916|g__GGB9237	0	0	0	0	0	0	0	0.0185961119130062	0.05168	0	0	0	0	0	0.0333735889541725	0	0	0	0	0	0	0	0.00288	0.0124923867225121	0	0	0	0	0	0	0	0	0	0	0.02288	0	0	0	0	0	0.0289450558760495	0	0.00845138310426614	0	0	0	0	0	0
k__Bacteria|p__Firmicutes|c__CFGB2916|o__OFGB2916|f__FGB2916|g__GGB9237|s__GGB9237_SGB14179	0	0	0	0	0	0	0	0.0185961119130062	0.05168	0	0	0	0	0	0.0333735889541725	0	0	0	0	0	0	0	0.00288	0.0124923867225121	0	0	0	0	0	0	0	0	0	0	0.02288	0	0	0	0	0	0.0289450558760495	0	0.00845138310426614	0	0	0	0	0	0
k__Bacteria|p__Firmicutes|c__CFGB2916|o__OFGB2916|f__FGB2916|g__GGB9237|s__GGB9237_SGB14179|t__SGB14179	0	0	0	0	0	0	0	0.0185961119130062	0.05168	0	0	0	0	0	0.0333735889541725	0	0	0	0	0	0	0	0.00288	0.0124923867225121	0	0	0	0	0	0	0	0	0	0	0.02288	0	0	0	0	0	0.0289450558760495	0	0.00845138310426614	0	0	0	0	0	0
k__Bacteria|p__Firmicutes|c__CFGB2950	0	0	0	0.01502	0.0555714796272361	0	0	0	0.03778	0	0.2273	0	0	0.0498	0	0	0.0427523008883042	0	0	0	0	0.288509964355963	0	0.12129549296134	1.49715669698043	0	0	0	0.03434	0.0220086189493148	0	0	0	0	0.06664	0	0.1314	0	0	0.02002	0	0	0.0740317269098083	0.29366	0	0	0	0	0.0276514050200537
k__Bacteria|p__Firmicutes|c__CFGB2950|o__OFGB2950	0	0	0	0.01502	0.0555714796272361	0	0	0	0.03778	0	0.2273	0	0	0.0498	0	0	0.0427523008883042	0	0	0	0	0.288509964355963	0	0.12129549296134	1.49715669698043	0	0	0	0.03434	0.0220086189493148	0	0	0	0	0.06664	0	0.1314	0	0	0.02002	0	0	0.0740317269098083	0.29366	0	0	0	0	0.0276514050200537
k__Bacteria|p__Firmicutes|c__CFGB2950|o__OFGB2950|f__FGB2950	0	0	0	0.01502	0.0555714796272361	0	0	0	0.03778	0	0.2273	0	0	0.0498	0	0	0.0427523008883042	0	0	0	0	0.288509964355963	0	0.12129549296134	1.49715669698043	0	0	0	0.03434	0.0220086189493148	0	0	0	0	0.06664	0	0.1314	0	0	0.02002	0	0	0.0740317269098083	0.29366	0	0	0	0	0.0276514050200537
k__Bacteria|p__Firmicutes|c__CFGB2950|o__OFGB2950|f__FGB2950|g__GGB9291	0	0	0	0.01502	0.0555714796272361	0	0	0	0.03778	0	0.2273	0	0	0.0498	0	0	0.0427523008883042	0	0	0	0	0.288509964355963	0	0.12129549296134	1.49715669698043	0	0	0	0.03434	0.0220086189493148	0	0	0	0	0.06664	0	0.1314	0	0	0.02002	0	0	0.0740317269098083	0.29366	0	0	0	0	0.0276514050200537
k__Bacteria|p__Firmicutes|c__CFGB2950|o__OFGB2950|f__FGB2950|g__GGB9291|s__GGB9291_SGB14248	0	0	0	0.01502	0.0555714796272361	0	0	0	0.03778	0	0.2273	0	0	0.0498	0	0	0.0427523008883042	0	0	0	0	0.288509964355963	0	0.12129549296134	1.49715669698043	0	0	0	0.03434	0.0220086189493148	0	0	0	0	0.06664	0	0.1314	0	0	0.02002	0	0	0.0740317269098083	0.29366	0	0	0	0	0.0276514050200537
k__Bacteria|p__Firmicutes|c__CFGB2950|o__OFGB2950|f__FGB2950|g__GGB9291|s__GGB9291_SGB14248|t__SGB14248	0	0	0	0.01502	0.0555714796272361	0	0	0	0.03778	0	0.2273	0	0	0.0498	0	0	0.0427523008883042	0	0	0	0	0.288509964355963	0	0.12129549296134	1.49715669698043	0	0	0	0.03434	0.0220086189493148	0	0	0	0	0.06664	0	0.1314	0	0	0.02002	0	0	0.0740317269098083	0.29366	0	0	0	0	0.0276514050200537
k__Bacteria|p__Firmicutes|c__CFGB3035	0.65665	0.13613	0	0.04996	0.0362363015517627	0	0	0	0.23736	0	0	0.0055	0	0.02798	0	0.10268	0	0	0.01289	0	0.0329080268843658	0.0421502194770587	0	0	0	1.11000330134589	0.0642497353305456	0	0.03695	0.00031858073268007	0.0497553543146167	0	0	0	0.07695	0	0	0.02775	0	0.07205	0	0.0523014804104961	0.0989379230545361	0	0	0	0	0.133558159096061	0.0158146632219956
k__Bacteria|p__Firmicutes|c__CFGB3035|o__OFGB3035	0.65665	0.13613	0	0.04996	0.0362363015517627	0	0	0	0.23736	0	0	0.0055	0	0.02798	0	0.10268	0	0	0.01289	0	0.0329080268843658	0.0421502194770587	0	0	0	1.11000330134589	0.0642497353305456	0	0.03695	0.00031858073268007	0.0497553543146167	0	0	0	0.07695	0	0	0.02775	0	0.07205	0	0.0523014804104961	0.0989379230545361	0	0	0	0	0.133558159096061	0.0158146632219956
k__Bacteria|p__Firmicutes|c__CFGB3035|o__OFGB3035|f__FGB3035	0.65665	0.13613	0	0.04996	0.0362363015517627	0	0	0	0.23736	0	0	0.0055	0	0.02798	0	0.10268	0	0	0.01289	0	0.0329080268843658	0.0421502194770587	0	0	0	1.11000330134589	0.0642497353305456	0	0.03695	0.00031858073268007	0.0497553543146167	0	0	0	0.07695	0	0	0.02775	0	0.07205	0	0.0523014804104961	0.0989379230545361	0	0	0	0	0.133558159096061	0.0158146632219956
k__Bacteria|p__Firmicutes|c__CFGB3035|o__OFGB3035|f__FGB3035|g__GGB9523	0.65665	0.13613	0	0	0	0	0	0	0	0	0	0.0055	0	0	0	0	0	0	0	0	0.0329080268843658	0	0	0	0	1.11000330134589	0.0642497353305456	0	0	0	0	0	0	0	0	0	0	0.02775	0	0	0	0	0	0	0	0	0	0	0
k__Bacteria|p__Firmicutes|c__CFGB3035|o__OFGB3035|f__FGB3035|g__GGB9523|s__GGB9523_SGB14922	0.65665	0.13613	0	0	0	0	0	0	0	0	0	0.0055	0	0	0	0	0	0	0	0	0.0329080268843658	0	0	0	0	1.11000330134589	0.0642497353305456	0	0	0	0	0	0	0	0	0	0	0.02775	0	0	0	0	0	0	0	0	0	0	0
k__Bacteria|p__Firmicutes|c__CFGB3035|o__OFGB3035|f__FGB3035|g__GGB9523|s__GGB9523_SGB14922|t__SGB14922	0.65665	0.13613	0	0	0	0	0	0	0	0	0	0.0055	0	0	0	0	0	0	0	0	0.0329080268843658	0	0	0	0	1.11000330134589	0.0642497353305456	0	0	0	0	0	0	0	0	0	0	0.02775	0	0	0	0	0	0	0	0	0	0	0
k__Bacteria|p__Firmicutes|c__CFGB3035|o__OFGB3035|f__FGB3035|g__GGB9524	0	0	0	0.04996	0.0362363015517627	0	0	0	0.23736	0	0	0	0	0.02798	0	0.10268	0	0	0.01289	0	0	0.0421502194770587	0	0	0	0	0	0	0.03695	0.00031858073268007	0.0497553543146167	0	0	0	0.07695	0	0	0	0	0.07205	0	0.0523014804104961	0.0989379230545361	0	0	0	0	0.133558159096061	0.0158146632219956
k__Bacteria|p__Firmicutes|c__CFGB3035|o__OFGB3035|f__FGB3035|g__GGB9524|s__GGB9524_SGB14924	0	0	0	0.04996	0.0362363015517627	0	0	0	0.23736	0	0	0	0	0.02798	0	0.10268	0	0	0.01289	0	0	0.0421502194770587	0	0	0	0	0	0	0.03695	0.00031858073268007	0.0497553543146167	0	0	0	0.07695	0	0	0	0	0.07205	0	0.0523014804104961	0.0989379230545361	0	0	0	0	0.133558159096061	0.0158146632219956
k__Bacteria|p__Firmicutes|c__CFGB3035|o__OFGB3035|f__FGB3035|g__GGB9524|s__GGB9524_SGB14924|t__SGB14924	0	0	0	0.04996	0.0362363015517627	0	0	0	0.23736	0	0	0	0	0.02798	0	0.10268	0	0	0.01289	0	0	0.0421502194770587	0	0	0	0	0	0	0.03695	0.00031858073268007	0.0497553543146167	0	0	0	0.07695	0	0	0	0	0.07205	0	0.0523014804104961	0.0989379230545361	0	0	0	0	0.133558159096061	0.0158146632219956
k__Bacteria|p__Firmicutes|c__CFGB3047	0	0	0	0.01313	0.00604853417316039	0.0195706508359433	0	0.00987436298748208	0.02758	0	0.01337	0.07566	0	0.00367	0.000675428886513611	0	0	0	0	0	0.00479318932074269	0.00502211182439674	0	0	0.0026964280066219	0	0.000724403209529604	0	0.00231	0	0.00471569122130796	0.00353703875541366	0	0.0253220831600362	0.02171	0	0.0019	0.08182	0	0.01461	0.00143677629994868	0	0.0229252476903709	0.02983	0.01487	0	0	0.0085853151556702	0.00675276417331839
k__Bacteria|p__Firmicutes|c__CFGB3047|o__OFGB3047	0	0	0	0.01313	0.00604853417316039	0.0195706508359433	0	0.00987436298748208	0.02758	0	0.01337	0.07566	0	0.00367	0.000675428886513611	0	0	0	0	0	0.00479318932074269	0.00502211182439674	0	0	0.0026964280066219	0	0.000724403209529604	0	0.00231	0	0.00471569122130796	0.00353703875541366	0	0.0253220831600362	0.02171	0	0.0019	0.08182	0	0.01461	0.00143677629994868	0	0.0229252476903709	0.02983	0.01487	0	0	0.0085853151556702	0.00675276417331839
k__Bacteria|p__Firmicutes|c__CFGB3047|o__OFGB3047|f__FGB3047	0	0	0	0.01313	0.00604853417316039	0.0195706508359433	0	0.00987436298748208	0.02758	0	0.01337	0.07566	0	0.00367	0.000675428886513611	0	0	0	0	0	0.00479318932074269	0.00502211182439674	0	0	0.0026964280066219	0	0.000724403209529604	0	0.00231	0	0.00471569122130796	0.00353703875541366	0	0.0253220831600362	0.02171	0	0.0019	0.08182	0	0.01461	0.00143677629994868	0	0.0229252476903709	0.02983	0.01487	0	0	0.0085853151556702	0.00675276417331839
k__Bacteria|p__Firmicutes|c__CFGB3047|o__OFGB3047|f__FGB3047|g__GGB9557	0	0	0	0.01313	0.00604853417316039	0.0195706508359433	0	0.00987436298748208	0.02758	0	0.01337	0.07566	0	0.00367	0.000675428886513611	0	0	0	0	0	0.00479318932074269	0.00502211182439674	0	0	0.0026964280066219	0	0.000724403209529604	0	0.00231	0	0.00471569122130796	0.00353703875541366	0	0.0253220831600362	0.02171	0	0.0019	0.08182	0	0.01461	0.00143677629994868	0	0.0229252476903709	0.02983	0.01487	0	0	0.0085853151556702	0.00675276417331839
k__Bacteria|p__Firmicutes|c__CFGB3047|o__OFGB3047|f__FGB3047|g__GGB9557|s__GGB9557_SGB14966	0	0	0	0.01313	0.00604853417316039	0.0195706508359433	0	0.00987436298748208	0.02758	0	0.01337	0.07566	0	0.00367	0.000675428886513611	0	0	0	0	0	0.00479318932074269	0.00502211182439674	0	0	0.0026964280066219	0	0.000724403209529604	0	0.00231	0	0.00471569122130796	0.00353703875541366	0	0.0253220831600362	0.02171	0	0.0019	0.08182	0	0.01461	0.00143677629994868	0	0.0229252476903709	0.02983	0.01487	0	0	0.0085853151556702	0.00675276417331839
k__Bacteria|p__Firmicutes|c__CFGB3047|o__OFGB3047|f__FGB3047|g__GGB9557|s__GGB9557_SGB14966|t__SGB14966	0	0	0	0.01313	0.00604853417316039	0.0195706508359433	0	0.00987436298748208	0.02758	0	0.01337	0.07566	0	0.00367	0.000675428886513611	0	0	0	0	0	0.00479318932074269	0.00502211182439674	0	0	0.0026964280066219	0	0.000724403209529604	0	0.00231	0	0.00471569122130796	0.00353703875541366	0	0.0253220831600362	0.02171	0	0.0019	0.08182	0	0.01461	0.00143677629994868	0	0.0229252476903709	0.02983	0.01487	0	0	0.0085853151556702	0.00675276417331839
k__Bacteria|p__Firmicutes|c__CFGB3048	0	0	0	0.0011	0.0043831283947713	0	0.0069	0.000571769180341334	0.00546	0	0.00048	0	0	0	0.00952077156469186	0	0	0	9e-05	0	0.106211608573687	0	0	0.0169292051193365	0	0	0	0	0	0	0	0	0.0201799135685466	0	0.00843	0	0.00668	0	0	0	0.0121826657099815	0	0.00329494441403073	0	0	0.00479	0	0.0238921588050406	0
k__Bacteria|p__Firmicutes|c__CFGB3048|o__OFGB3048	0	0	0	0.0011	0.0043831283947713	0	0.0069	0.000571769180341334	0.00546	0	0.00048	0	0	0	0.00952077156469186	0	0	0	9e-05	0	0.106211608573687	0	0	0.0169292051193365	0	0	0	0	0	0	0	0	0.0201799135685466	0	0.00843	0	0.00668	0	0	0	0.0121826657099815	0	0.00329494441403073	0	0	0.00479	0	0.0238921588050406	0
k__Bacteria|p__Firmicutes|c__CFGB3048|o__OFGB3048|f__FGB3048	0	0	0	0.0011	0.0043831283947713	0	0.0069	0.000571769180341334	0.00546	0	0.00048	0	0	0	0.00952077156469186	0	0	0	9e-05	0	0.106211608573687	0	0	0.0169292051193365	0	0	0	0	0	0	0	0	0.0201799135685466	0	0.00843	0	0.00668	0	0	0	0.0121826657099815	0	0.00329494441403073	0	0	0.00479	0	0.0238921588050406	0
k__Bacteria|p__Firmicutes|c__CFGB3048|o__OFGB3048|f__FGB3048|g__GGB9559	0	0	0	0	0.0043831283947713	0	0	0.000571769180341334	0.00546	0	0	0	0	0	0	0	0	0	0	0	0.106211608573687	0	0	0	0	0	0	0	0	0	0	0	0	0	0.00843	0	0	0	0	0	0	0	0.00329494441403073	0	0	0	0	0.0238921588050406	0
k__Bacteria|p__Firmicutes|c__CFGB3048|o__OFGB3048|f__FGB3048|g__GGB9559|s__GGB9559_SGB14968	0	0	0	0	0	0	0	0	0.00546	0	0	0	0	0	0	0	0	0	0	0	0	0	0	0	0	0	0	0	0	0	0	0	0	0	0.00843	0	0	0	0	0	0	0	0	0	0	0	0	0	0
k__Bacteria|p__Firmicutes|c__CFGB3048|o__OFGB3048|f__FGB3048|g__GGB9559|s__GGB9559_SGB14968|t__SGB14968	0	0	0	0	0	0	0	0	0.00546	0	0	0	0	0	0	0	0	0	0	0	0	0	0	0	0	0	0	0	0	0	0	0	0	0	0.00843	0	0	0	0	0	0	0	0	0	0	0	0	0	0
k__Bacteria|p__Firmicutes|c__CFGB3048|o__OFGB3048|f__FGB3048|g__GGB9559|s__GGB9559_SGB14969	0	0	0	0	0.0043831283947713	0	0	0.000571769180341334	0	0	0	0	0	0	0	0	0	0	0	0	0.106211608573687	0	0	0	0	0	0	0	0	0	0	0	0	0	0	0	0	0	0	0	0	0	0.00329494441403073	0	0	0	0	0.0238921588050406	0
k__Bacteria|p__Firmicutes|c__CFGB3048|o__OFGB3048|f__FGB3048|g__GGB9559|s__GGB9559_SGB14969|t__SGB14969	0	0	0	0	0.0043831283947713	0	0	0.000571769180341334	0	0	0	0	0	0	0	0	0	0	0	0	0.106211608573687	0	0	0	0	0	0	0	0	0	0	0	0	0	0	0	0	0	0	0	0	0	0.00329494441403073	0	0	0	0	0.0238921588050406	0
k__Bacteria|p__Firmicutes|c__CFGB3048|o__OFGB3048|f__FGB3048|g__GGB9560	0	0	0	0	0	0	0	0	0	0	0.00048	0	0	0	0.00952077156469186	0	0	0	0	0	0	0	0	0	0	0	0	0	0	0	0	0	0	0	0	0	0.00668	0	0	0	0.0121826657099815	0	0	0	0	0	0	0	0
k__Bacteria|p__Firmicutes|c__CFGB3048|o__OFGB3048|f__FGB3048|g__GGB9560|s__GGB9560_SGB69175	0	0	0	0	0	0	0	0	0	0	0.00048	0	0	0	0.00952077156469186	0	0	0	0	0	0	0	0	0	0	0	0	0	0	0	0	0	0	0	0	0	0.00668	0	0	0	0.0121826657099815	0	0	0	0	0	0	0	0
k__Bacteria|p__Firmicutes|c__CFGB3048|o__OFGB3048|f__FGB3048|g__GGB9560|s__GGB9560_SGB69175|t__SGB69175	0	0	0	0	0	0	0	0	0	0	0.00048	0	0	0	0.00952077156469186	0	0	0	0	0	0	0	0	0	0	0	0	0	0	0	0	0	0	0	0	0	0.00668	0	0	0	0.0121826657099815	0	0	0	0	0	0	0	0
k__Bacteria|p__Firmicutes|c__CFGB3048|o__OFGB3048|f__FGB3048|g__GGB9561	0	0	0	0.0011	0	0	0.0069	0	0	0	0	0	0	0	0	0	0	0	9e-05	0	0	0	0	0.0169292051193365	0	0	0	0	0	0	0	0	0.0201799135685466	0	0	0	0	0	0	0	0	0	0	0	0	0.00479	0	0	0
k__Bacteria|p__Firmicutes|c__CFGB3048|o__OFGB3048|f__FGB3048|g__GGB9561|s__GGB9561_SGB14972	0	0	0	0.0011	0	0	0.0069	0	0	0	0	0	0	0	0	0	0	0	9e-05	0	0	0	0	0.0169292051193365	0	0	0	0	0	0	0	0	0.0201799135685466	0	0	0	0	0	0	0	0	0	0	0	0	0.00479	0	0	0
k__Bacteria|p__Firmicutes|c__CFGB3048|o__OFGB3048|f__FGB3048|g__GGB9561|s__GGB9561_SGB14972|t__SGB14972	0	0	0	0.0011	0	0	0.0069	0	0	0	0	0	0	0	0	0	0	0	9e-05	0	0	0	0	0.0169292051193365	0	0	0	0	0	0	0	0	0.0201799135685466	0	0	0	0	0	0	0	0	0	0	0	0	0.00479	0	0	0
k__Bacteria|p__Firmicutes|c__CFGB3053	0.13373	0	0.00898	0.00316	0	0.0348363249322869	0	0.0414941062304853	0.00157	0.09409	0	0.15007	0	0.00797	0.0421356595778491	0.08278	0	0.0599231210140387	0	0.05881	0	0.00394664976376954	0	0.00817106034469394	0.00635158597115381	0.0968098480390005	0	0.00131	0	0	0.00405682698473589	0.00664097072445014	0	0.0195417542292636	0.00642	0.0417008340779657	0	0.04039	0	0	0.0658722023073694	0.121749399110782	0	0	0	0.07128	0.144964454251703	0	0.00290097196526178
k__Bacteria|p__Firmicutes|c__CFGB3053|o__OFGB3053	0.13373	0	0.00898	0.00316	0	0.0348363249322869	0	0.0414941062304853	0.00157	0.09409	0	0.15007	0	0.00797	0.0421356595778491	0.08278	0	0.0599231210140387	0	0.05881	0	0.00394664976376954	0	0.00817106034469394	0.00635158597115381	0.0968098480390005	0	0.00131	0	0	0.00405682698473589	0.00664097072445014	0	0.0195417542292636	0.00642	0.0417008340779657	0	0.04039	0	0	0.0658722023073694	0.121749399110782	0	0	0	0.07128	0.144964454251703	0	0.00290097196526178
k__Bacteria|p__Firmicutes|c__CFGB3053|o__OFGB3053|f__FGB3053	0.13373	0	0.00898	0.00316	0	0.0348363249322869	0	0.0414941062304853	0.00157	0.09409	0	0.15007	0	0.00797	0.0421356595778491	0.08278	0	0.0599231210140387	0	0.05881	0	0.00394664976376954	0	0.00817106034469394	0.00635158597115381	0.0968098480390005	0	0.00131	0	0	0.00405682698473589	0.00664097072445014	0	0.0195417542292636	0.00642	0.0417008340779657	0	0.04039	0	0	0.0658722023073694	0.121749399110782	0	0	0	0.07128	0.144964454251703	0	0.00290097196526178
k__Bacteria|p__Firmicutes|c__CFGB3053|o__OFGB3053|f__FGB3053|g__GGB9581	0.13373	0	0.00898	0.00316	0	0.0348363249322869	0	0.0414941062304853	0.00157	0.09409	0	0.15007	0	0.00797	0.0421356595778491	0.08278	0	0.0599231210140387	0	0.05881	0	0.00394664976376954	0	0.00817106034469394	0.00635158597115381	0.0968098480390005	0	0.00131	0	0	0.00405682698473589	0.00664097072445014	0	0.0195417542292636	0.00642	0.0417008340779657	0	0.04039	0	0	0.0658722023073694	0.121749399110782	0	0	0	0.07128	0.144964454251703	0	0.00290097196526178
k__Bacteria|p__Firmicutes|c__CFGB3053|o__OFGB3053|f__FGB3053|g__GGB9581|s__GGB9581_SGB14999	0	0	0	0.00316	0	0.0348363249322869	0	0.0414941062304853	0	0.09409	0	0	0	0.00797	0.0421356595778491	0.08278	0	0.0599231210140387	0	0.05881	0	0	0	0.00817106034469394	0.00635158597115381	0	0	0	0	0	0.00405682698473589	0.00664097072445014	0	0.0195417542292636	0	0.0417008340779657	0	0	0	0	0.0658722023073694	0.121749399110782	0	0	0	0.07128	0.144964454251703	0	0
k__Bacteria|p__Firmicutes|c__CFGB3053|o__OFGB3053|f__FGB3053|g__GGB9581|s__GGB9581_SGB14999|t__SGB14999	0	0	0	0.00316	0	0.0348363249322869	0	0.0414941062304853	0	0.09409	0	0	0	0.00797	0.0421356595778491	0.08278	0	0.0599231210140387	0	0.05881	0	0	0	0.00817106034469394	0.00635158597115381	0	0	0	0	0	0.00405682698473589	0.00664097072445014	0	0.0195417542292636	0	0.0417008340779657	0	0	0	0	0.0658722023073694	0.121749399110782	0	0	0	0.07128	0.144964454251703	0	0
k__Bacteria|p__Firmicutes|c__CFGB3053|o__OFGB3053|f__FGB3053|g__GGB9581|s__GGB9581_SGB79823	0.13373	0	0.00898	0	0	0	0	0	0.00157	0	0	0.15007	0	0	0	0	0	0	0	0	0	0.00394664976376954	0	0	0	0.0968098480390005	0	0.00131	0	0	0	0	0	0	0.00642	0	0	0.04039	0	0	0	0	0	0	0	0	0	0	0.00290097196526178
k__Bacteria|p__Firmicutes|c__CFGB3053|o__OFGB3053|f__FGB3053|g__GGB9581|s__GGB9581_SGB79823|t__SGB79823	0.13373	0	0.00898	0	0	0	0	0	0.00157	0	0	0.15007	0	0	0	0	0	0	0	0	0	0.00394664976376954	0	0	0	0.0968098480390005	0	0.00131	0	0	0	0	0	0	0.00642	0	0	0.04039	0	0	0	0	0	0	0	0	0	0	0.00290097196526178
k__Bacteria|p__Firmicutes|c__CFGB3608	0.00426	0	0	0.00369	0	0	0	0	0.00292	5e-05	0	0	0	0	0.00639344329562884	0.00017	0	0	0.00254	0	0	0	0	0	0	0.00220995231513194	0	0	0	0	0	0	0	0	0.00094	0	0	0	0	0.00051	0.00616616495394643	0.0034486621645002	0	0	0	0.00015	0	0	0
k__Bacteria|p__Firmicutes|c__CFGB3608|o__OFGB3608	0.00426	0	0	0.00369	0	0	0	0	0.00292	5e-05	0	0	0	0	0.00639344329562884	0.00017	0	0	0.00254	0	0	0	0	0	0	0.00220995231513194	0	0	0	0	0	0	0	0	0.00094	0	0	0	0	0.00051	0.00616616495394643	0.0034486621645002	0	0	0	0.00015	0	0	0
k__Bacteria|p__Firmicutes|c__CFGB3608|o__OFGB3608|f__FGB3608	0.00426	0	0	0.00369	0	0	0	0	0.00292	5e-05	0	0	0	0	0.00639344329562884	0.00017	0	0	0.00254	0	0	0	0	0	0	0.00220995231513194	0	0	0	0	0	0	0	0	0.00094	0	0	0	0	0.00051	0.00616616495394643	0.0034486621645002	0	0	0	0.00015	0	0	0
k__Bacteria|p__Firmicutes|c__CFGB3608|o__OFGB3608|f__FGB3608|g__GGB58158	0.00426	0	0	0.00369	0	0	0	0	0.00292	5e-05	0	0	0	0	0.00639344329562884	0.00017	0	0	0.00254	0	0	0	0	0	0	0.00220995231513194	0	0	0	0	0	0	0	0	0.00094	0	0	0	0	0.00051	0.00616616495394643	0.0034486621645002	0	0	0	0.00015	0	0	0
k__Bacteria|p__Firmicutes|c__CFGB3608|o__OFGB3608|f__FGB3608|g__GGB58158|s__GGB58158_SGB79798	0.00426	0	0	0.00369	0	0	0	0	0.00292	5e-05	0	0	0	0	0.00639344329562884	0.00017	0	0	0.00254	0	0	0	0	0	0	0.00220995231513194	0	0	0	0	0	0	0	0	0.00094	0	0	0	0	0.00051	0.00616616495394643	0.0034486621645002	0	0	0	0.00015	0	0	0
k__Bacteria|p__Firmicutes|c__CFGB3608|o__OFGB3608|f__FGB3608|g__GGB58158|s__GGB58158_SGB79798|t__SGB79798	0.00426	0	0	0.00369	0	0	0	0	0.00292	5e-05	0	0	0	0	0.00639344329562884	0.00017	0	0	0.00254	0	0	0	0	0	0	0.00220995231513194	0	0	0	0	0	0	0	0	0.00094	0	0	0	0	0.00051	0.00616616495394643	0.0034486621645002	0	0	0	0.00015	0	0	0
k__Bacteria|p__Firmicutes|c__CFGB40382	0.02782	0	0	0	0	0	0	0	0.00027	0	0	0	0	0	0.00792935007865979	0	0	0	0	0	0	0	0.00011	0	0	0.0775175616123082	0	0	0	0	0	0	0	0	0	0	0	0	0	0	0.010306874429493	0	0	0	0	0.00021	0	0	0
k__Bacteria|p__Firmicutes|c__CFGB40382|o__OFGB40382	0.02782	0	0	0	0	0	0	0	0.00027	0	0	0	0	0	0.00792935007865979	0	0	0	0	0	0	0	0.00011	0	0	0.0775175616123082	0	0	0	0	0	0	0	0	0	0	0	0	0	0	0.010306874429493	0	0	0	0	0.00021	0	0	0
k__Bacteria|p__Firmicutes|c__CFGB40382|o__OFGB40382|f__FGB40382	0.02782	0	0	0	0	0	0	0	0.00027	0	0	0	0	0	0.00792935007865979	0	0	0	0	0	0	0	0.00011	0	0	0.0775175616123082	0	0	0	0	0	0	0	0	0	0	0	0	0	0	0.010306874429493	0	0	0	0	0.00021	0	0	0
k__Bacteria|p__Firmicutes|c__CFGB40382|o__OFGB40382|f__FGB40382|g__GGB45491	0.02782	0	0	0	0	0	0	0	0.00027	0	0	0	0	0	0.00792935007865979	0	0	0	0	0	0	0	0.00011	0	0	0.0775175616123082	0	0	0	0	0	0	0	0	0	0	0	0	0	0	0.010306874429493	0	0	0	0	0.00021	0	0	0
k__Bacteria|p__Firmicutes|c__CFGB40382|o__OFGB40382|f__FGB40382|g__GGB45491|s__GGB45491_SGB63163	0.02782	0	0	0	0	0	0	0	0.00027	0	0	0	0	0	0.00792935007865979	0	0	0	0	0	0	0	0.00011	0	0	0.0775175616123082	0	0	0	0	0	0	0	0	0	0	0	0	0	0	0.010306874429493	0	0	0	0	0.00021	0	0	0
k__Bacteria|p__Firmicutes|c__CFGB40382|o__OFGB40382|f__FGB40382|g__GGB45491|s__GGB45491_SGB63163|t__SGB63163	0.02782	0	0	0	0	0	0	0	0.00027	0	0	0	0	0	0.00792935007865979	0	0	0	0	0	0	0	0.00011	0	0	0.0775175616123082	0	0	0	0	0	0	0	0	0	0	0	0	0	0	0.010306874429493	0	0	0	0	0.00021	0	0	0
k__Bacteria|p__Firmicutes|c__CFGB41366	0	0	0	0	0	0	0	0	0	0	0	0	0	0	0	0	0	0	0.0068	0	0	0	0	0	0	0	0	0	0	0	0	0	0	0	0	0	0	0	0	0	0	0	0	0	0	0	0	0	0
k__Bacteria|p__Firmicutes|c__CFGB41366|o__OFGB41366	0	0	0	0	0	0	0	0	0	0	0	0	0	0	0	0	0	0	0.0068	0	0	0	0	0	0	0	0	0	0	0	0	0	0	0	0	0	0	0	0	0	0	0	0	0	0	0	0	0	0
k__Bacteria|p__Firmicutes|c__CFGB41366|o__OFGB41366|f__FGB41366	0	0	0	0	0	0	0	0	0	0	0	0	0	0	0	0	0	0	0.0068	0	0	0	0	0	0	0	0	0	0	0	0	0	0	0	0	0	0	0	0	0	0	0	0	0	0	0	0	0	0
k__Bacteria|p__Firmicutes|c__CFGB41366|o__OFGB41366|f__FGB41366|g__GGB45537	0	0	0	0	0	0	0	0	0	0	0	0	0	0	0	0	0	0	0.0068	0	0	0	0	0	0	0	0	0	0	0	0	0	0	0	0	0	0	0	0	0	0	0	0	0	0	0	0	0	0
k__Bacteria|p__Firmicutes|c__CFGB41366|o__OFGB41366|f__FGB41366|g__GGB45537|s__GGB45537_SGB63217	0	0	0	0	0	0	0	0	0	0	0	0	0	0	0	0	0	0	0.0068	0	0	0	0	0	0	0	0	0	0	0	0	0	0	0	0	0	0	0	0	0	0	0	0	0	0	0	0	0	0
k__Bacteria|p__Firmicutes|c__CFGB41366|o__OFGB41366|f__FGB41366|g__GGB45537|s__GGB45537_SGB63217|t__SGB63217	0	0	0	0	0	0	0	0	0	0	0	0	0	0	0	0	0	0	0.0068	0	0	0	0	0	0	0	0	0	0	0	0	0	0	0	0	0	0	0	0	0	0	0	0	0	0	0	0	0	0
k__Bacteria|p__Firmicutes|c__CFGB42358	0	0	0	0	0	0	0	0	0	0	0	0	0	0	0	0	0	0	0	0	0	0	0	0	0	0	0	0	0	0	0	0	0	0	0	0	0	0	0	0	0	0	0	0	0	0	0	0	0
k__Bacteria|p__Firmicutes|c__CFGB42358|o__OFGB42358	0	0	0	0	0	0	0	0	0	0	0	0	0	0	0	0	0	0	0	0	0	0	0	0	0	0	0	0	0	0	0	0	0	0	0	0	0	0	0	0	0	0	0	0	0	0	0	0	0
k__Bacteria|p__Firmicutes|c__CFGB42358|o__OFGB42358|f__FGB42358	0	0	0	0	0	0	0	0	0	0	0	0	0	0	0	0	0	0	0	0	0	0	0	0	0	0	0	0	0	0	0	0	0	0	0	0	0	0	0	0	0	0	0	0	0	0	0	0	0
k__Bacteria|p__Firmicutes|c__CFGB42358|o__OFGB42358|f__FGB42358|g__GGB51510	0	0	0	0	0	0	0	0	0	0	0	0	0	0	0	0	0	0	0	0	0	0	0	0	0	0	0	0	0	0	0	0	0	0	0	0	0	0	0	0	0	0	0	0	0	0	0	0	0
k__Bacteria|p__Firmicutes|c__CFGB42358|o__OFGB42358|f__FGB42358|g__GGB51510|s__GGB51510_SGB71883	0	0	0	0	0	0	0	0	0	0	0	0	0	0	0	0	0	0	0	0	0	0	0	0	0	0	0	0	0	0	0	0	0	0	0	0	0	0	0	0	0	0	0	0	0	0	0	0	0
k__Bacteria|p__Firmicutes|c__CFGB42358|o__OFGB42358|f__FGB42358|g__GGB51510|s__GGB51510_SGB71883|t__SGB71883	0	0	0	0	0	0	0	0	0	0	0	0	0	0	0	0	0	0	0	0	0	0	0	0	0	0	0	0	0	0	0	0	0	0	0	0	0	0	0	0	0	0	0	0	0	0	0	0	0
k__Bacteria|p__Firmicutes|c__CFGB42691	0	0	0	0	0.000228764529998502	0	0	0	8e-04	0	0.00125	0	0	0	0	0	0	0.000241662966707772	0	0	0	0.000582130840156007	0	0.0294312161767657	0	0	0	0	0	0	0	0	0	0	0	0	0	0	0	0.00076	0	0	0	0	0	0	0	0	0.00260990454399805
k__Bacteria|p__Firmicutes|c__CFGB42691|o__OFGB42691	0	0	0	0	0.000228764529998502	0	0	0	8e-04	0	0.00125	0	0	0	0	0	0	0.000241662966707772	0	0	0	0.000582130840156007	0	0.0294312161767657	0	0	0	0	0	0	0	0	0	0	0	0	0	0	0	0.00076	0	0	0	0	0	0	0	0	0.00260990454399805
k__Bacteria|p__Firmicutes|c__CFGB42691|o__OFGB42691|f__FGB42691	0	0	0	0	0.000228764529998502	0	0	0	8e-04	0	0.00125	0	0	0	0	0	0	0.000241662966707772	0	0	0	0.000582130840156007	0	0.0294312161767657	0	0	0	0	0	0	0	0	0	0	0	0	0	0	0	0.00076	0	0	0	0	0	0	0	0	0.00260990454399805
k__Bacteria|p__Firmicutes|c__CFGB42691|o__OFGB42691|f__FGB42691|g__GGB51441	0	0	0	0	0.000228764529998502	0	0	0	8e-04	0	0.00125	0	0	0	0	0	0	0.000241662966707772	0	0	0	0.000582130840156007	0	0.0294312161767657	0	0	0	0	0	0	0	0	0	0	0	0	0	0	0	0.00076	0	0	0	0	0	0	0	0	0.00260990454399805
k__Bacteria|p__Firmicutes|c__CFGB42691|o__OFGB42691|f__FGB42691|g__GGB51441|s__GGB51441_SGB71759	0	0	0	0	0.000228764529998502	0	0	0	8e-04	0	0.00125	0	0	0	0	0	0	0.000241662966707772	0	0	0	0.000582130840156007	0	0.0294312161767657	0	0	0	0	0	0	0	0	0	0	0	0	0	0	0	0.00076	0	0	0	0	0	0	0	0	0.00260990454399805
k__Bacteria|p__Firmicutes|c__CFGB42691|o__OFGB42691|f__FGB42691|g__GGB51441|s__GGB51441_SGB71759|t__SGB71759	0	0	0	0	0.000228764529998502	0	0	0	8e-04	0	0.00125	0	0	0	0	0	0	0.000241662966707772	0	0	0	0.000582130840156007	0	0.0294312161767657	0	0	0	0	0	0	0	0	0	0	0	0	0	0	0	0.00076	0	0	0	0	0	0	0	0	0.00260990454399805
k__Bacteria|p__Firmicutes|c__CFGB4549	0	0	0	0	0	0	0	0	0	0	0	0	0	0	0	0	0	0	0	0	0	0	0	0	0	0	0	0	0	0	0	0	0	0	0	0	0	0	0	0	0	0	0	0	0	0	0	0	0
k__Bacteria|p__Firmicutes|c__CFGB4549|o__OFGB4549	0	0	0	0	0	0	0	0	0	0	0	0	0	0	0	0	0	0	0	0	0	0	0	0	0	0	0	0	0	0	0	0	0	0	0	0	0	0	0	0	0	0	0	0	0	0	0	0	0
k__Bacteria|p__Firmicutes|c__CFGB4549|o__OFGB4549|f__FGB4549	0	0	0	0	0	0	0	0	0	0	0	0	0	0	0	0	0	0	0	0	0	0	0	0	0	0	0	0	0	0	0	0	0	0	0	0	0	0	0	0	0	0	0	0	0	0	0	0	0
k__Bacteria|p__Firmicutes|c__CFGB4549|o__OFGB4549|f__FGB4549|g__GGB55957	0	0	0	0	0	0	0	0	0	0	0	0	0	0	0	0	0	0	0	0	0	0	0	0	0	0	0	0	0	0	0	0	0	0	0	0	0	0	0	0	0	0	0	0	0	0	0	0	0
k__Bacteria|p__Firmicutes|c__CFGB4549|o__OFGB4549|f__FGB4549|g__GGB55957|s__GGB55957_SGB77276	0	0	0	0	0	0	0	0	0	0	0	0	0	0	0	0	0	0	0	0	0	0	0	0	0	0	0	0	0	0	0	0	0	0	0	0	0	0	0	0	0	0	0	0	0	0	0	0	0
k__Bacteria|p__Firmicutes|c__CFGB4549|o__OFGB4549|f__FGB4549|g__GGB55957|s__GGB55957_SGB77276|t__SGB77276	0	0	0	0	0	0	0	0	0	0	0	0	0	0	0	0	0	0	0	0	0	0	0	0	0	0	0	0	0	0	0	0	0	0	0	0	0	0	0	0	0	0	0	0	0	0	0	0	0
k__Bacteria|p__Firmicutes|c__CFGB9612	0	0	0	0	0.000100656393199341	0	0	0	0	0	0	0	0	0	0	0.00542	0	0	0	0	0	0	0	0	0	0	0.0161783383461611	0	0	0	0	0	0	0	0	0	0	0.00225	0	0	0	0.00822447802713672	0.00919797171771721	0	0	0	0	0	0
k__Bacteria|p__Firmicutes|c__CFGB9612|o__OFGB9612	0	0	0	0	0.000100656393199341	0	0	0	0	0	0	0	0	0	0	0.00542	0	0	0	0	0	0	0	0	0	0	0.0161783383461611	0	0	0	0	0	0	0	0	0	0	0.00225	0	0	0	0.00822447802713672	0.00919797171771721	0	0	0	0	0	0
k__Bacteria|p__Firmicutes|c__CFGB9612|o__OFGB9612|f__FGB9612	0	0	0	0	0.000100656393199341	0	0	0	0	0	0	0	0	0	0	0.00542	0	0	0	0	0	0	0	0	0	0	0.0161783383461611	0	0	0	0	0	0	0	0	0	0	0.00225	0	0	0	0.00822447802713672	0.00919797171771721	0	0	0	0	0	0
k__Bacteria|p__Firmicutes|c__CFGB9612|o__OFGB9612|f__FGB9612|g__GGB45495	0	0	0	0	0	0	0	0	0	0	0	0	0	0	0	0	0	0	0	0	0	0	0	0	0	0	0	0	0	0	0	0	0	0	0	0	0	0	0	0	0	0	0	0	0	0	0	0	0
k__Bacteria|p__Firmicutes|c__CFGB9612|o__OFGB9612|f__FGB9612|g__GGB45495|s__GGB45495_SGB63167	0	0	0	0	0	0	0	0	0	0	0	0	0	0	0	0	0	0	0	0	0	0	0	0	0	0	0	0	0	0	0	0	0	0	0	0	0	0	0	0	0	0	0	0	0	0	0	0	0
k__Bacteria|p__Firmicutes|c__CFGB9612|o__OFGB9612|f__FGB9612|g__GGB45495|s__GGB45495_SGB63167|t__SGB63167	0	0	0	0	0	0	0	0	0	0	0	0	0	0	0	0	0	0	0	0	0	0	0	0	0	0	0	0	0	0	0	0	0	0	0	0	0	0	0	0	0	0	0	0	0	0	0	0	0
k__Bacteria|p__Firmicutes|c__CFGB9612|o__OFGB9612|f__FGB9612|g__GGB45540	0	0	0	0	0.000100656393199341	0	0	0	0	0	0	0	0	0	0	0.00542	0	0	0	0	0	0	0	0	0	0	0.0161783383461611	0	0	0	0	0	0	0	0	0	0	0.00225	0	0	0	0.00822447802713672	0.00919797171771721	0	0	0	0	0	0
k__Bacteria|p__Firmicutes|c__CFGB9612|o__OFGB9612|f__FGB9612|g__GGB45540|s__GGB45540_SGB63220	0	0	0	0	0.000100656393199341	0	0	0	0	0	0	0	0	0	0	0.00542	0	0	0	0	0	0	0	0	0	0	0.0161783383461611	0	0	0	0	0	0	0	0	0	0	0.00225	0	0	0	0.00822447802713672	0.00919797171771721	0	0	0	0	0	0
k__Bacteria|p__Firmicutes|c__CFGB9612|o__OFGB9612|f__FGB9612|g__GGB45540|s__GGB45540_SGB63220|t__SGB63220	0	0	0	0	0.000100656393199341	0	0	0	0	0	0	0	0	0	0	0.00542	0	0	0	0	0	0	0	0	0	0	0.0161783383461611	0	0	0	0	0	0	0	0	0	0	0.00225	0	0	0	0.00822447802713672	0.00919797171771721	0	0	0	0	0	0
k__Bacteria|p__Firmicutes|c__CFGB9736	0	0	0	0	0	0	0	0	0	0	0	0	0	0	0	0	0	0	0	0	0	0	0	0	0	0	0	0	0	0	0	0	0	0	0	0	0	0	0	0	0	0	0	0	0	0	0	0	0
k__Bacteria|p__Firmicutes|c__CFGB9736|o__OFGB9736	0	0	0	0	0	0	0	0	0	0	0	0	0	0	0	0	0	0	0	0	0	0	0	0	0	0	0	0	0	0	0	0	0	0	0	0	0	0	0	0	0	0	0	0	0	0	0	0	0
k__Bacteria|p__Firmicutes|c__CFGB9736|o__OFGB9736|f__FGB9736	0	0	0	0	0	0	0	0	0	0	0	0	0	0	0	0	0	0	0	0	0	0	0	0	0	0	0	0	0	0	0	0	0	0	0	0	0	0	0	0	0	0	0	0	0	0	0	0	0
k__Bacteria|p__Firmicutes|c__CFGB9736|o__OFGB9736|f__FGB9736|g__GGB45599	0	0	0	0	0	0	0	0	0	0	0	0	0	0	0	0	0	0	0	0	0	0	0	0	0	0	0	0	0	0	0	0	0	0	0	0	0	0	0	0	0	0	0	0	0	0	0	0	0
k__Bacteria|p__Firmicutes|c__CFGB9736|o__OFGB9736|f__FGB9736|g__GGB45599|s__GGB45599_SGB63311	0	0	0	0	0	0	0	0	0	0	0	0	0	0	0	0	0	0	0	0	0	0	0	0	0	0	0	0	0	0	0	0	0	0	0	0	0	0	0	0	0	0	0	0	0	0	0	0	0
k__Bacteria|p__Firmicutes|c__CFGB9736|o__OFGB9736|f__FGB9736|g__GGB45599|s__GGB45599_SGB63311|t__SGB63311	0	0	0	0	0	0	0	0	0	0	0	0	0	0	0	0	0	0	0	0	0	0	0	0	0	0	0	0	0	0	0	0	0	0	0	0	0	0	0	0	0	0	0	0	0	0	0	0	0
k__Bacteria|p__Firmicutes|c__CFGB9830	0	0	0	0	0.00953490561033756	0	0	0	0	0	0	0	0	0	0	0	0	0	0	0	0	0.0108039537283191	0	0	0	0	0	0	0	0.00811495921854511	0	0	0	0	0	0	0	0	0	0	0	0	0	0	0	0	0	0	0.0183760565291164
k__Bacteria|p__Firmicutes|c__CFGB9830|o__OFGB9830	0	0	0	0	0.00953490561033756	0	0	0	0	0	0	0	0	0	0	0	0	0	0	0	0	0.0108039537283191	0	0	0	0	0	0	0	0.00811495921854511	0	0	0	0	0	0	0	0	0	0	0	0	0	0	0	0	0	0	0.0183760565291164
k__Bacteria|p__Firmicutes|c__CFGB9830|o__OFGB9830|f__FGB9830	0	0	0	0	0.00953490561033756	0	0	0	0	0	0	0	0	0	0	0	0	0	0	0	0	0.0108039537283191	0	0	0	0	0	0	0	0.00811495921854511	0	0	0	0	0	0	0	0	0	0	0	0	0	0	0	0	0	0	0.0183760565291164
k__Bacteria|p__Firmicutes|c__CFGB9830|o__OFGB9830|f__FGB9830|g__GGB29535	0	0	0	0	0.00953490561033756	0	0	0	0	0	0	0	0	0	0	0	0	0	0	0	0	0.0108039537283191	0	0	0	0	0	0	0	0.00811495921854511	0	0	0	0	0	0	0	0	0	0	0	0	0	0	0	0	0	0	0.0183760565291164
k__Bacteria|p__Firmicutes|c__CFGB9830|o__OFGB9830|f__FGB9830|g__GGB29535|s__GGB29535_SGB42321	0	0	0	0	0.00953490561033756	0	0	0	0	0	0	0	0	0	0	0	0	0	0	0	0	0.0108039537283191	0	0	0	0	0	0	0	0.00811495921854511	0	0	0	0	0	0	0	0	0	0	0	0	0	0	0	0	0	0	0.0183760565291164
k__Bacteria|p__Firmicutes|c__CFGB9830|o__OFGB9830|f__FGB9830|g__GGB29535|s__GGB29535_SGB42321|t__SGB42321	0	0	0	0	0.00953490561033756	0	0	0	0	0	0	0	0	0	0	0	0	0	0	0	0	0.0108039537283191	0	0	0	0	0	0	0	0.00811495921854511	0	0	0	0	0	0	0	0	0	0	0	0	0	0	0	0	0	0	0.0183760565291164
k__Bacteria|p__Firmicutes|c__Clostridia	60.1096	19.95886	30.26441	55.6472	59.7854503779453	14.8422380947547	27.83135	38.9968271918837	61.92558	64.97849	69.33895	18.8743	33.3685181468463	73.42099	76.8809613284762	43.35009	9.51419195922538	71.0358995908007	54.95809	31.21359	29.1522555455281	69.9033566146183	47.73112	61.6851920387336	37.0285977332313	55.5440853808726	32.9884335607078	31.80799	43.62079	43.773842218862	19.5774549106577	8.65927541814196	27.4409200964563	20.5574481743194	55.34483	34.5133220704991	67.3529	27.18196	26.1399585389815	58.60723	79.6236980279234	48.7728499702432	51.342849174456	51.13992	17.17033	67.92505	49.5280913537764	45.7837012485979	57.8880514712771
k__Bacteria|p__Firmicutes|c__Clostridia|o__Candidatus_Borkfalkiales	0	0.1171	0.0191	0.00566	0.00135428601759113	0.0397643904105129	0	0.00824981245921067	0.03323	0.00949	0	0	0.0282173935783324	0.26627	0	0.00842	0.0304204617894711	0.00172881968490945	0.02022	0	0	0	0.00572	0	0	0	0	0.15832	0.16237	0	0	0.0561143980099938	0	0.0438827723872879	0.00633	0.0178471126058482	0	0.04598	0.0355852281371751	0.17287	0	0	0.0366127056036406	0	0.09045	0.01681	0	0	0
k__Bacteria|p__Firmicutes|c__Clostridia|o__Candidatus_Borkfalkiales|f__Candidatus_Borkfalkiaceae	0	0.1171	0.0191	0.00566	0.00135428601759113	0.0397643904105129	0	0.00824981245921067	0.03323	0.00949	0	0	0.0282173935783324	0.26627	0	0.00842	0.0304204617894711	0.00172881968490945	0.02022	0	0	0	0.00572	0	0	0	0	0.15832	0.16237	0	0	0.0561143980099938	0	0.0438827723872879	0.00633	0.0178471126058482	0	0.04598	0.0355852281371751	0.17287	0	0	0.0366127056036406	0	0.09045	0.01681	0	0	0
k__Bacteria|p__Firmicutes|c__Clostridia|o__Candidatus_Borkfalkiales|f__Candidatus_Borkfalkiaceae|g__Candidatus_Borkfalkia	0	0.1171	0.0191	0.00566	0.00135428601759113	0.0397643904105129	0	0.00824981245921067	0.03323	0.00949	0	0	0.0282173935783324	0.26627	0	0.00842	0.0304204617894711	0.00172881968490945	0.02022	0	0	0	0.00572	0	0	0	0	0.15832	0.16237	0	0	0.0561143980099938	0	0.0438827723872879	0.00633	0.0178471126058482	0	0.04598	0.0355852281371751	0.17287	0	0	0.0366127056036406	0	0.09045	0.01681	0	0	0
k__Bacteria|p__Firmicutes|c__Clostridia|o__Candidatus_Borkfalkiales|f__Candidatus_Borkfalkiaceae|g__Candidatus_Borkfalkia|s__Candidatus_Borkfalkia_ceftriaxoniphila	0	0.1171	0.0191	0.00566	0.00135428601759113	0.0397643904105129	0	0.00824981245921067	0.03323	0.00949	0	0	0.0282173935783324	0.26627	0	0.00842	0.0304204617894711	0.00172881968490945	0.02022	0	0	0	0.00572	0	0	0	0	0.15832	0.16237	0	0	0.0561143980099938	0	0.0438827723872879	0.00633	0.0178471126058482	0	0.04598	0.0355852281371751	0.17287	0	0	0.0366127056036406	0	0.09045	0.01681	0	0	0
k__Bacteria|p__Firmicutes|c__Clostridia|o__Candidatus_Borkfalkiales|f__Candidatus_Borkfalkiaceae|g__Candidatus_Borkfalkia|s__Candidatus_Borkfalkia_ceftriaxoniphila|t__SGB14027	0	0.1171	0.0191	0.00566	0.00135428601759113	0.0397643904105129	0	0.00824981245921067	0.03323	0.00949	0	0	0.0282173935783324	0.26627	0	0.00842	0.0304204617894711	0.00172881968490945	0.02022	0	0	0	0.00572	0	0	0	0	0.15832	0.16237	0	0	0.0561143980099938	0	0.0438827723872879	0.00633	0.0178471126058482	0	0.04598	0.0355852281371751	0.17287	0	0	0.0366127056036406	0	0.09045	0.01681	0	0	0
k__Bacteria|p__Firmicutes|c__Clostridia|o__Clostridia_unclassified	8.43692	2.40882	8.04788	29.1735	26.844639139529	0.243665459756728	2.70042	14.1043476864524	26.40086	14.89796	17.94	0.84426	5.4487677359587	36.19031	29.7298721702436	5.64742	1.6153168942925	14.8696803519305	30.94359	1.48912	1.86231512569874	17.7727604153196	11.89782	11.5719345797019	13.3294223402307	6.88417069221868	1.17638251872877	6.65064	18.85174	20.659633084105	1.43052751103907	0.944425439927645	0.599094237927239	3.6241137767901	24.52906	14.9755025923454	15.88462	8.16122	3.61177564926705	25.06873	23.4525594097415	6.81724949346176	25.0506361551434	14.90156	2.41771	16.2361	0.705510311260095	6.62933053648576	16.466799779337
k__Bacteria|p__Firmicutes|c__Clostridia|o__Clostridia_unclassified|f__Clostridia_unclassified	8.43692	2.40882	8.04788	29.1735	26.844639139529	0.243665459756728	2.70042	14.1043476864524	26.40086	14.89796	17.94	0.84426	5.4487677359587	36.19031	29.7298721702436	5.64742	1.6153168942925	14.8696803519305	30.94359	1.48912	1.86231512569874	17.7727604153196	11.89782	11.5719345797019	13.3294223402307	6.88417069221868	1.17638251872877	6.65064	18.85174	20.659633084105	1.43052751103907	0.944425439927645	0.599094237927239	3.6241137767901	24.52906	14.9755025923454	15.88462	8.16122	3.61177564926705	25.06873	23.4525594097415	6.81724949346176	25.0506361551434	14.90156	2.41771	16.2361	0.705510311260095	6.62933053648576	16.466799779337
k__Bacteria|p__Firmicutes|c__Clostridia|o__Clostridia_unclassified|f__Clostridia_unclassified|g__Candidatus_Alangreenwoodia	0	0	0	0	0	0	0	0	0.00772	0	0	0	0	0	0	0	0	0	0	0	0	0	0	0	0	0	0	0	0	0	0	0	0	0	0.00315	0	0	0	0	0	0	0	0	0	0	0	0	0	0
k__Bacteria|p__Firmicutes|c__Clostridia|o__Clostridia_unclassified|f__Clostridia_unclassified|g__Candidatus_Alangreenwoodia|s__Candidatus_Alangreenwoodia_gallinarii	0	0	0	0	0	0	0	0	0.00772	0	0	0	0	0	0	0	0	0	0	0	0	0	0	0	0	0	0	0	0	0	0	0	0	0	0.00315	0	0	0	0	0	0	0	0	0	0	0	0	0	0
k__Bacteria|p__Firmicutes|c__Clostridia|o__Clostridia_unclassified|f__Clostridia_unclassified|g__Candidatus_Alangreenwoodia|s__Candidatus_Alangreenwoodia_gallinarii|t__SGB60876	0	0	0	0	0	0	0	0	0.00772	0	0	0	0	0	0	0	0	0	0	0	0	0	0	0	0	0	0	0	0	0	0	0	0	0	0.00315	0	0	0	0	0	0	0	0	0	0	0	0	0	0
k__Bacteria|p__Firmicutes|c__Clostridia|o__Clostridia_unclassified|f__Clostridia_unclassified|g__Candidatus_Allobutyricicoccus	0.04272	0	0	0	0	0	0	0	0	0.00252	0	0	0	0	0.0189767759758824	0	0	0.00498197500597561	0.02795	0	0	0	0	0.00314715751792099	0.00894814627382674	0.0613610183354652	0	0	0	0	0	0	0	0	0	0.0041067549437113	0	0.01004	0	0	0.00858074734691574	0.00924163962059886	0	0	0	0	0	0	0
k__Bacteria|p__Firmicutes|c__Clostridia|o__Clostridia_unclassified|f__Clostridia_unclassified|g__Candidatus_Allobutyricicoccus|s__Candidatus_Allobutyricicoccus_pentlandensis	0.04272	0	0	0	0	0	0	0	0	0.00252	0	0	0	0	0.0189767759758824	0	0	0.00498197500597561	0.02795	0	0	0	0	0.00314715751792099	0.00894814627382674	0.0613610183354652	0	0	0	0	0	0	0	0	0	0.0041067549437113	0	0.01004	0	0	0.00858074734691574	0.00924163962059886	0	0	0	0	0	0	0
k__Bacteria|p__Firmicutes|c__Clostridia|o__Clostridia_unclassified|f__Clostridia_unclassified|g__Candidatus_Allobutyricicoccus|s__Candidatus_Allobutyricicoccus_pentlandensis|t__SGB14180	0.04272	0	0	0	0	0	0	0	0	0.00252	0	0	0	0	0.0189767759758824	0	0	0.00498197500597561	0.02795	0	0	0	0	0.00314715751792099	0.00894814627382674	0.0613610183354652	0	0	0	0	0	0	0	0	0	0.0041067549437113	0	0.01004	0	0	0.00858074734691574	0.00924163962059886	0	0	0	0	0	0	0
k__Bacteria|p__Firmicutes|c__Clostridia|o__Clostridia_unclassified|f__Clostridia_unclassified|g__Candidatus_Allochristensenella	0.00212	0	0.00475	0	0	0	0	0.000598996284167111	0	0	0	0.00102	0	0	0.0300334543236052	0	0	0	0.00947	0.00263	0	0.00247652272676538	0.01045	0.000327227387184445	0	0.00700813707140939	0.00344815927736091	0.00127	0	0	0	0	0	0	0	0	0	0.00772	0	0	0.00367176165542441	0.000988099833648935	0	0	0	5e-05	0	0	0.00453094952433863
k__Bacteria|p__Firmicutes|c__Clostridia|o__Clostridia_unclassified|f__Clostridia_unclassified|g__Candidatus_Allochristensenella|s__Candidatus_Allochristensenella_caecavium	0.00212	0	0.00475	0	0	0	0	0.000598996284167111	0	0	0	0.00102	0	0	0.0300334543236052	0	0	0	0.00947	0.00263	0	0.00247652272676538	0.01045	0.000327227387184445	0	0.00700813707140939	0.00344815927736091	0.00127	0	0	0	0	0	0	0	0	0	0.00772	0	0	0.00367176165542441	0.000988099833648935	0	0	0	5e-05	0	0	0.00453094952433863
k__Bacteria|p__Firmicutes|c__Clostridia|o__Clostridia_unclassified|f__Clostridia_unclassified|g__Candidatus_Allochristensenella|s__Candidatus_Allochristensenella_caecavium|t__SGB63369	0.00212	0	0.00475	0	0	0	0	0.000598996284167111	0	0	0	0.00102	0	0	0.0300334543236052	0	0	0	0.00947	0.00263	0	0.00247652272676538	0.01045	0.000327227387184445	0	0.00700813707140939	0.00344815927736091	0.00127	0	0	0	0	0	0	0	0	0	0.00772	0	0	0.00367176165542441	0.000988099833648935	0	0	0	5e-05	0	0	0.00453094952433863
k__Bacteria|p__Firmicutes|c__Clostridia|o__Clostridia_unclassified|f__Clostridia_unclassified|g__Candidatus_Alloruminococcus	0	0	0	0	0	0	0	0	0	0	0	0	0	0	0	0	0	0	0	0	0	0	0	0	0	0	0	0	0	0	0	0	0	0	0	0	0	0	0	0	0	0	0	0	0	0	0	0	0
k__Bacteria|p__Firmicutes|c__Clostridia|o__Clostridia_unclassified|f__Clostridia_unclassified|g__Candidatus_Alloruminococcus|s__Candidatus_Alloruminococcus_vanvlietii	0	0	0	0	0	0	0	0	0	0	0	0	0	0	0	0	0	0	0	0	0	0	0	0	0	0	0	0	0	0	0	0	0	0	0	0	0	0	0	0	0	0	0	0	0	0	0	0	0
k__Bacteria|p__Firmicutes|c__Clostridia|o__Clostridia_unclassified|f__Clostridia_unclassified|g__Candidatus_Alloruminococcus|s__Candidatus_Alloruminococcus_vanvlietii|t__SGB63325	0	0	0	0	0	0	0	0	0	0	0	0	0	0	0	0	0	0	0	0	0	0	0	0	0	0	0	0	0	0	0	0	0	0	0	0	0	0	0	0	0	0	0	0	0	0	0	0	0
k__Bacteria|p__Firmicutes|c__Clostridia|o__Clostridia_unclassified|f__Clostridia_unclassified|g__Candidatus_Aristotella	0.00643	0	0.00154	0	0	0	0	0.00367565901648	0	0.02401	0.00054	0	0	0.00144	0	0	0	0	0	0	0	0.000917596070076418	0	0.0029546708195772	0	0.013906772001078	0	0	0	0	0	0	0	0	0	0.0140953808698876	0.00016	0	0	0.00425	0	0	0	0.00409	0	0	0	0.00451076027232095	0.0012321854166831
k__Bacteria|p__Firmicutes|c__Clostridia|o__Clostridia_unclassified|f__Clostridia_unclassified|g__Candidatus_Aristotella|s__Candidatus_Aristotella_avistercoris	0.00643	0	0.00154	0	0	0	0	0.00367565901648	0	0.02401	0.00054	0	0	0.00144	0	0	0	0	0	0	0	0.000917596070076418	0	0.0029546708195772	0	0.013906772001078	0	0	0	0	0	0	0	0	0	0.0140953808698876	0.00016	0	0	0.00425	0	0	0	0.00409	0	0	0	0.00451076027232095	0.0012321854166831
k__Bacteria|p__Firmicutes|c__Clostridia|o__Clostridia_unclassified|f__Clostridia_unclassified|g__Candidatus_Aristotella|s__Candidatus_Aristotella_avistercoris|t__SGB63343	0.00643	0	0.00154	0	0	0	0	0.00367565901648	0	0.02401	0.00054	0	0	0.00144	0	0	0	0	0	0	0	0.000917596070076418	0	0.0029546708195772	0	0.013906772001078	0	0	0	0	0	0	0	0	0	0.0140953808698876	0.00016	0	0	0.00425	0	0	0	0.00409	0	0	0	0.00451076027232095	0.0012321854166831
k__Bacteria|p__Firmicutes|c__Clostridia|o__Clostridia_unclassified|f__Clostridia_unclassified|g__Candidatus_Avimicrobium	0.01793	0	0.01858	0.04143	0.0590670016456132	0.00860051274073533	0.11347	0.0652996706754904	0	0.14809	0.05199	0.0217	0.0574713851545971	0.0273	0	0.12472	0.000163654383044623	0.0435551023843315	0	0	0.000615012071704256	0.0408872915526524	0.05338	0.0562734862608074	0.035602836457804	0.000428053826804835	0	0.05234	0.01568	0.0226634793442683	0	0	0.0401546076770741	0.00574718484286687	0	0.0832769302721271	0.09906	0.05915	0.00944216943311929	0.06528	0	0.0603806496385668	0.0316454026954794	0	0.07883	0.27123	0	0.119391397713321	0.00187253374346329
k__Bacteria|p__Firmicutes|c__Clostridia|o__Clostridia_unclassified|f__Clostridia_unclassified|g__Candidatus_Avimicrobium|s__Candidatus_Avimicrobium_caecorum	0.01793	0	0.01858	0.04143	0.0590670016456132	0.00860051274073533	0.11347	0.0652996706754904	0	0.14809	0	0.0217	0.0574713851545971	0.0273	0	0.12472	0.000163654383044623	0.0435551023843315	0	0	0.000615012071704256	0.0408872915526524	0.05338	0.0562734862608074	0.035602836457804	0.000428053826804835	0	0.05234	0.01568	0.0226634793442683	0	0	0.0401546076770741	0.00574718484286687	0	0.0832769302721271	0	0.05915	0.00944216943311929	0.06528	0	0.0603806496385668	0.0316454026954794	0	0.07883	0.27123	0	0.119391397713321	0.00187253374346329
k__Bacteria|p__Firmicutes|c__Clostridia|o__Clostridia_unclassified|f__Clostridia_unclassified|g__Candidatus_Avimicrobium|s__Candidatus_Avimicrobium_caecorum|t__SGB15350	0.01793	0	0.01858	0.04143	0.0590670016456132	0.00860051274073533	0.11347	0.0652996706754904	0	0.14809	0	0.0217	0.0574713851545971	0.0273	0	0.12472	0.000163654383044623	0.0435551023843315	0	0	0.000615012071704256	0.0408872915526524	0.05338	0.0562734862608074	0.035602836457804	0.000428053826804835	0	0.05234	0.01568	0.0226634793442683	0	0	0.0401546076770741	0.00574718484286687	0	0.0832769302721271	0	0.05915	0.00944216943311929	0.06528	0	0.0603806496385668	0.0316454026954794	0	0.07883	0.27123	0	0.119391397713321	0.00187253374346329
k__Bacteria|p__Firmicutes|c__Clostridia|o__Clostridia_unclassified|f__Clostridia_unclassified|g__Candidatus_Avimicrobium|s__Candidatus_Avimicrobium_faecavium	0	0	0	0	0	0	0	0	0	0	0.05199	0	0	0	0	0	0	0	0	0	0	0	0	0	0	0	0	0	0	0	0	0	0	0	0	0	0.09906	0	0	0	0	0	0	0	0	0	0	0	0
k__Bacteria|p__Firmicutes|c__Clostridia|o__Clostridia_unclassified|f__Clostridia_unclassified|g__Candidatus_Avimicrobium|s__Candidatus_Avimicrobium_faecavium|t__SGB63344	0	0	0	0	0	0	0	0	0	0	0.05199	0	0	0	0	0	0	0	0	0	0	0	0	0	0	0	0	0	0	0	0	0	0	0	0	0	0.09906	0	0	0	0	0	0	0	0	0	0	0	0
k__Bacteria|p__Firmicutes|c__Clostridia|o__Clostridia_unclassified|f__Clostridia_unclassified|g__Candidatus_Avimonas	0.23792	0.00019	0	0	0	0	0	0.0231067354468101	0	0.01379	0.02339	0	0.0104556855752987	0.00162	0.0952447254489193	0.00345	0	0.00382942854936931	0.00112	0.01743	0	0.0131226104645337	0.08816	0	0.00221706302766689	0.36225299435879	0.0297198490096345	0	0	0	0.000540416733368103	0	0	0	0	0.00864529486982216	0.01081	0.01774	0.0187843335412629	0.0098	0.0126216806905214	0.034476934391731	0.0107409215188494	0	0	0.0538	0	0	0.00977016310708565
k__Bacteria|p__Firmicutes|c__Clostridia|o__Clostridia_unclassified|f__Clostridia_unclassified|g__Candidatus_Avimonas|s__Candidatus_Avimonas_narfia	0.23792	0.00019	0	0	0	0	0	0.0231067354468101	0	0.01379	0.02339	0	0.0104556855752987	0.00162	0.0952447254489193	0.00345	0	0.00382942854936931	0.00112	0.01743	0	0.0131226104645337	0.08816	0	0.00221706302766689	0.36225299435879	0.0297198490096345	0	0	0	0.000540416733368103	0	0	0	0	0.00864529486982216	0.01081	0.01774	0.0187843335412629	0.0098	0.0126216806905214	0.034476934391731	0.0107409215188494	0	0	0.0538	0	0	0.00977016310708565
k__Bacteria|p__Firmicutes|c__Clostridia|o__Clostridia_unclassified|f__Clostridia_unclassified|g__Candidatus_Avimonas|s__Candidatus_Avimonas_narfia|t__SGB14941	0.23792	0.00019	0	0	0	0	0	0.0231067354468101	0	0.01379	0.02339	0	0.0104556855752987	0.00162	0.0952447254489193	0.00345	0	0.00382942854936931	0.00112	0.01743	0	0.0131226104645337	0.08816	0	0.00221706302766689	0.36225299435879	0.0297198490096345	0	0	0	0.000540416733368103	0	0	0	0	0.00864529486982216	0.01081	0.01774	0.0187843335412629	0.0098	0.0126216806905214	0.034476934391731	0.0107409215188494	0	0	0.0538	0	0	0.00977016310708565
k__Bacteria|p__Firmicutes|c__Clostridia|o__Clostridia_unclassified|f__Clostridia_unclassified|g__Candidatus_Avispirillum	0	0	0	0	0	0	0	0	0	0	0	0	0	0	0	0	0	0	0	0	0	0	0	0	0	0	0	0	0	0	0	0	0	0	0	0	0	0	0	0	0	0	0	0	0	0	0	0	0
k__Bacteria|p__Firmicutes|c__Clostridia|o__Clostridia_unclassified|f__Clostridia_unclassified|g__Candidatus_Avispirillum|s__Candidatus_Avispirillum_faecium	0	0	0	0	0	0	0	0	0	0	0	0	0	0	0	0	0	0	0	0	0	0	0	0	0	0	0	0	0	0	0	0	0	0	0	0	0	0	0	0	0	0	0	0	0	0	0	0	0
k__Bacteria|p__Firmicutes|c__Clostridia|o__Clostridia_unclassified|f__Clostridia_unclassified|g__Candidatus_Avispirillum|s__Candidatus_Avispirillum_faecium|t__SGB14194	0	0	0	0	0	0	0	0	0	0	0	0	0	0	0	0	0	0	0	0	0	0	0	0	0	0	0	0	0	0	0	0	0	0	0	0	0	0	0	0	0	0	0	0	0	0	0	0	0
k__Bacteria|p__Firmicutes|c__Clostridia|o__Clostridia_unclassified|f__Clostridia_unclassified|g__Candidatus_Cryptoclostridium	0	0	0	0	0	0	0	0	0	0	0	0	0	0	0.00233161752604699	0	0	0	0	0	0	0	0	0	0	0	0	0	0	0	0	0	0	0	0	0	0	0	0	0	0	0	0	0	0	0	0	0	0
k__Bacteria|p__Firmicutes|c__Clostridia|o__Clostridia_unclassified|f__Clostridia_unclassified|g__Candidatus_Cryptoclostridium|s__Candidatus_Cryptoclostridium_obscurum	0	0	0	0	0	0	0	0	0	0	0	0	0	0	0.00233161752604699	0	0	0	0	0	0	0	0	0	0	0	0	0	0	0	0	0	0	0	0	0	0	0	0	0	0	0	0	0	0	0	0	0	0
k__Bacteria|p__Firmicutes|c__Clostridia|o__Clostridia_unclassified|f__Clostridia_unclassified|g__Candidatus_Cryptoclostridium|s__Candidatus_Cryptoclostridium_obscurum|t__SGB61016	0	0	0	0	0	0	0	0	0	0	0	0	0	0	0.00233161752604699	0	0	0	0	0	0	0	0	0	0	0	0	0	0	0	0	0	0	0	0	0	0	0	0	0	0	0	0	0	0	0	0	0	0
k__Bacteria|p__Firmicutes|c__Clostridia|o__Clostridia_unclassified|f__Clostridia_unclassified|g__Candidatus_Flemingibacterium	0	0	0	0	0	0	0	0	0	0	0	0	0	0	0	0	0	0	0	0	0	0	0	0	0	0	0	0	0	0	0	0	0	0	0	0	0	0	0	0	0.0155451213563892	0	0	0	0	0	0	0	0
k__Bacteria|p__Firmicutes|c__Clostridia|o__Clostridia_unclassified|f__Clostridia_unclassified|g__Candidatus_Flemingibacterium|s__Candidatus_Flemingibacterium_merdigallinarum	0	0	0	0	0	0	0	0	0	0	0	0	0	0	0	0	0	0	0	0	0	0	0	0	0	0	0	0	0	0	0	0	0	0	0	0	0	0	0	0	0.0155451213563892	0	0	0	0	0	0	0	0
k__Bacteria|p__Firmicutes|c__Clostridia|o__Clostridia_unclassified|f__Clostridia_unclassified|g__Candidatus_Flemingibacterium|s__Candidatus_Flemingibacterium_merdigallinarum|t__SGB59451	0	0	0	0	0	0	0	0	0	0	0	0	0	0	0	0	0	0	0	0	0	0	0	0	0	0	0	0	0	0	0	0	0	0	0	0	0	0	0	0	0.0155451213563892	0	0	0	0	0	0	0	0
k__Bacteria|p__Firmicutes|c__Clostridia|o__Clostridia_unclassified|f__Clostridia_unclassified|g__Candidatus_Gallimonas	0.01645	0.24276	0	0.01394	0.0124813927567183	0	0	0	0.24669	0.16765	0	0	0	0.1439	0	0.05364	0.0239801804802445	0	0.1621	0	0	0	0	0	0.31476302930633	0	0	0	0.0082	0	0	0	0	0	0.17982	0.129084519293804	0	0.06437	0	0.18481	0	0	0.00454921328462854	0	0.03231	0	0	0	0
k__Bacteria|p__Firmicutes|c__Clostridia|o__Clostridia_unclassified|f__Clostridia_unclassified|g__Candidatus_Gallimonas|s__Candidatus_Gallimonas_caecicola	0	0	0	0	0	0	0	0	0.24669	0	0	0	0	0	0	0	0	0	0	0	0	0	0	0	0	0	0	0	0	0	0	0	0	0	0.17982	0	0	0	0	0	0	0	0	0	0	0	0	0	0
k__Bacteria|p__Firmicutes|c__Clostridia|o__Clostridia_unclassified|f__Clostridia_unclassified|g__Candidatus_Gallimonas|s__Candidatus_Gallimonas_caecicola|t__SGB14041	0	0	0	0	0	0	0	0	0.24669	0	0	0	0	0	0	0	0	0	0	0	0	0	0	0	0	0	0	0	0	0	0	0	0	0	0.17982	0	0	0	0	0	0	0	0	0	0	0	0	0	0
k__Bacteria|p__Firmicutes|c__Clostridia|o__Clostridia_unclassified|f__Clostridia_unclassified|g__Candidatus_Gallimonas|s__Candidatus_Gallimonas_faecium	0	0	0	0.01394	0.0124813927567183	0	0	0	0	0	0	0	0	0	0	0.0521	0	0	0.0588	0	0	0	0	0	0.178553467890344	0	0	0	0.0082	0	0	0	0	0	0	0	0	0.06301	0	0	0	0	0.00454921328462854	0	0	0	0	0	0
k__Bacteria|p__Firmicutes|c__Clostridia|o__Clostridia_unclassified|f__Clostridia_unclassified|g__Candidatus_Gallimonas|s__Candidatus_Gallimonas_faecium|t__SGB54320	0	0	0	0.01394	0.0124813927567183	0	0	0	0	0	0	0	0	0	0	0.0521	0	0	0.0588	0	0	0	0	0	0.178553467890344	0	0	0	0.0082	0	0	0	0	0	0	0	0	0.06301	0	0	0	0	0.00454921328462854	0	0	0	0	0	0
k__Bacteria|p__Firmicutes|c__Clostridia|o__Clostridia_unclassified|f__Clostridia_unclassified|g__Candidatus_Gallimonas|s__Candidatus_Gallimonas_intestinalis	0	0.20293	0	0	0	0	0	0	0	0	0	0	0	0	0	0	0	0	0.1033	0	0	0	0	0	0	0	0	0	0	0	0	0	0	0	0	0	0	0.00135	0	0	0	0	0	0	0	0	0	0	0
k__Bacteria|p__Firmicutes|c__Clostridia|o__Clostridia_unclassified|f__Clostridia_unclassified|g__Candidatus_Gallimonas|s__Candidatus_Gallimonas_intestinalis|t__SGB54318	0	0.20293	0	0	0	0	0	0	0	0	0	0	0	0	0	0	0	0	0.1033	0	0	0	0	0	0	0	0	0	0	0	0	0	0	0	0	0	0	0.00135	0	0	0	0	0	0	0	0	0	0	0
k__Bacteria|p__Firmicutes|c__Clostridia|o__Clostridia_unclassified|f__Clostridia_unclassified|g__Candidatus_Gallimonas|s__Candidatus_Gallimonas_merdae	0.01645	0.03983	0	0	0	0	0	0	0	0.16765	0	0	0	0.1439	0	0.00154	0.0239801804802445	0	0	0	0	0	0	0	0.136209561415986	0	0	0	0	0	0	0	0	0	0	0.129084519293804	0	0	0	0.18481	0	0	0	0	0.03231	0	0	0	0
k__Bacteria|p__Firmicutes|c__Clostridia|o__Clostridia_unclassified|f__Clostridia_unclassified|g__Candidatus_Gallimonas|s__Candidatus_Gallimonas_merdae|t__SGB54319	0.01645	0.03983	0	0	0	0	0	0	0	0.16765	0	0	0	0.1439	0	0.00154	0.0239801804802445	0	0	0	0	0	0	0	0.136209561415986	0	0	0	0	0	0	0	0	0	0	0.129084519293804	0	0	0	0.18481	0	0	0	0	0.03231	0	0	0	0
k__Bacteria|p__Firmicutes|c__Clostridia|o__Clostridia_unclassified|f__Clostridia_unclassified|g__Candidatus_Gallimonas|s__Candidatus_Gallimonas_merdigallinarum	0	0	0	0	0	0	0	0	0	0	0	0	0	0	0	0	0	0	0	0	0	0	0	0	0	0	0	0	0	0	0	0	0	0	0	0	0	0	0	0	0	0	0	0	0	0	0	0	0
k__Bacteria|p__Firmicutes|c__Clostridia|o__Clostridia_unclassified|f__Clostridia_unclassified|g__Candidatus_Gallimonas|s__Candidatus_Gallimonas_merdigallinarum|t__SGB59507	0	0	0	0	0	0	0	0	0	0	0	0	0	0	0	0	0	0	0	0	0	0	0	0	0	0	0	0	0	0	0	0	0	0	0	0	0	0	0	0	0	0	0	0	0	0	0	0	0
k__Bacteria|p__Firmicutes|c__Clostridia|o__Clostridia_unclassified|f__Clostridia_unclassified|g__Candidatus_Geddesella	0	0	0	0	0	0	0	0	0	0	0	0	0	0	0.0288491406595813	0	0	0	0.00733	0	0	0	0.01665	0	0	0	0	0	0	0	0	0	0	0	0	0	0	0	0	0	0	0	0	0	0	0	0	0	0
k__Bacteria|p__Firmicutes|c__Clostridia|o__Clostridia_unclassified|f__Clostridia_unclassified|g__Candidatus_Geddesella|s__Candidatus_Geddesella_stercoravicola	0	0	0	0	0	0	0	0	0	0	0	0	0	0	0.0288491406595813	0	0	0	0.00733	0	0	0	0.01665	0	0	0	0	0	0	0	0	0	0	0	0	0	0	0	0	0	0	0	0	0	0	0	0	0	0
k__Bacteria|p__Firmicutes|c__Clostridia|o__Clostridia_unclassified|f__Clostridia_unclassified|g__Candidatus_Geddesella|s__Candidatus_Geddesella_stercoravicola|t__SGB14262	0	0	0	0	0	0	0	0	0	0	0	0	0	0	0.0288491406595813	0	0	0	0.00733	0	0	0	0.01665	0	0	0	0	0	0	0	0	0	0	0	0	0	0	0	0	0	0	0	0	0	0	0	0	0	0
k__Bacteria|p__Firmicutes|c__Clostridia|o__Clostridia_unclassified|f__Clostridia_unclassified|g__Candidatus_Heritagella	0	0	0	0	0	0	0	0	0	0.10675	0	0	0	0	0	0	0	0	0	0	0	0	0	0	0	0	0	0	0	0	0	0	0	0	0	0.0514879603456889	0	0	0	0	0	0	0	0	0	0	0	0	0
k__Bacteria|p__Firmicutes|c__Clostridia|o__Clostridia_unclassified|f__Clostridia_unclassified|g__Candidatus_Heritagella|s__Candidatus_Heritagella_intestinalis	0	0	0	0	0	0	0	0	0	0.10675	0	0	0	0	0	0	0	0	0	0	0	0	0	0	0	0	0	0	0	0	0	0	0	0	0	0.0514879603456889	0	0	0	0	0	0	0	0	0	0	0	0	0
k__Bacteria|p__Firmicutes|c__Clostridia|o__Clostridia_unclassified|f__Clostridia_unclassified|g__Candidatus_Heritagella|s__Candidatus_Heritagella_intestinalis|t__SGB63346	0	0	0	0	0	0	0	0	0	0.10675	0	0	0	0	0	0	0	0	0	0	0	0	0	0	0	0	0	0	0	0	0	0	0	0	0	0.0514879603456889	0	0	0	0	0	0	0	0	0	0	0	0	0
k__Bacteria|p__Firmicutes|c__Clostridia|o__Clostridia_unclassified|f__Clostridia_unclassified|g__Candidatus_Heteroclostridium	0	0	0	0.01668	0.00592042603636123	0	0	0	0	0	0.02683	0	0	0.0046	0	0	0	0	0.00408	0	0.00190360879337032	0	0	0	0	0	0	0	0.00294	0	0	0	0	0	0	0.00609296586274925	0.01275	0	0	0.01524	0	0	0	0	0	0	0	0	0
k__Bacteria|p__Firmicutes|c__Clostridia|o__Clostridia_unclassified|f__Clostridia_unclassified|g__Candidatus_Heteroclostridium|s__Candidatus_Heteroclostridium_caecigallinarum	0	0	0	0.01668	0.00592042603636123	0	0	0	0	0	0.02683	0	0	0.0046	0	0	0	0	0.00408	0	0.00190360879337032	0	0	0	0	0	0	0	0.00294	0	0	0	0	0	0	0.00609296586274925	0.01275	0	0	0.01524	0	0	0	0	0	0	0	0	0
k__Bacteria|p__Firmicutes|c__Clostridia|o__Clostridia_unclassified|f__Clostridia_unclassified|g__Candidatus_Heteroclostridium|s__Candidatus_Heteroclostridium_caecigallinarum|t__SGB61601	0	0	0	0.01668	0.00592042603636123	0	0	0	0	0	0.02683	0	0	0.0046	0	0	0	0	0.00408	0	0.00190360879337032	0	0	0	0	0	0	0	0.00294	0	0	0	0	0	0	0.00609296586274925	0.01275	0	0	0.01524	0	0	0	0	0	0	0	0	0
k__Bacteria|p__Firmicutes|c__Clostridia|o__Clostridia_unclassified|f__Clostridia_unclassified|g__Candidatus_Heteroruminococcus	0	0	0	0	0	0	0	0	0.00039	0	0	0	0	0	0.00205404401104139	0.00055	0	0	0.0017	0	0	0	0	0	0	0	0	0	0	0	0	0	0	0	0	0	0	0	0	0	0.00496885137065586	0.000484362663553399	0	0	0	0	0	0	0
k__Bacteria|p__Firmicutes|c__Clostridia|o__Clostridia_unclassified|f__Clostridia_unclassified|g__Candidatus_Heteroruminococcus|s__Candidatus_Heteroruminococcus_faecigallinarum	0	0	0	0	0	0	0	0	0.00039	0	0	0	0	0	0.00205404401104139	0.00055	0	0	0.0017	0	0	0	0	0	0	0	0	0	0	0	0	0	0	0	0	0	0	0	0	0	0.00496885137065586	0.000484362663553399	0	0	0	0	0	0	0
k__Bacteria|p__Firmicutes|c__Clostridia|o__Clostridia_unclassified|f__Clostridia_unclassified|g__Candidatus_Heteroruminococcus|s__Candidatus_Heteroruminococcus_faecigallinarum|t__SGB63341	0	0	0	0	0	0	0	0	0.00039	0	0	0	0	0	0.00205404401104139	0.00055	0	0	0.0017	0	0	0	0	0	0	0	0	0	0	0	0	0	0	0	0	0	0	0	0	0	0.00496885137065586	0.000484362663553399	0	0	0	0	0	0	0
k__Bacteria|p__Firmicutes|c__Clostridia|o__Clostridia_unclassified|f__Clostridia_unclassified|g__Candidatus_Heteroscilispira	0	0	0	0	0	0	0	0	0.01925	0.02121	0.00089	0.00133	0	0.00126	0	0.01848	0.000134774197801454	0	0.00203	0	0	0	0	0	0.00148802878883949	0	0	0	0	0	0	0	0	0	0.00448	0	0.00237	0.02028	0	0.0034	0	0.00450457277104661	0	0.03262	0	0	0	0	0
k__Bacteria|p__Firmicutes|c__Clostridia|o__Clostridia_unclassified|f__Clostridia_unclassified|g__Candidatus_Heteroscilispira|s__Candidatus_Heteroscilispira_lomanii	0	0	0	0	0	0	0	0	0.01925	0.02121	0.00089	0.00133	0	0.00126	0	0.01848	0.000134774197801454	0	0.00203	0	0	0	0	0	0.00148802878883949	0	0	0	0	0	0	0	0	0	0.00448	0	0.00237	0.02028	0	0.0034	0	0.00450457277104661	0	0.03262	0	0	0	0	0
k__Bacteria|p__Firmicutes|c__Clostridia|o__Clostridia_unclassified|f__Clostridia_unclassified|g__Candidatus_Heteroscilispira|s__Candidatus_Heteroscilispira_lomanii|t__SGB63278	0	0	0	0	0	0	0	0	0.01925	0.02121	0.00089	0.00133	0	0.00126	0	0.01848	0.000134774197801454	0	0.00203	0	0	0	0	0	0.00148802878883949	0	0	0	0	0	0	0	0	0	0.00448	0	0.00237	0.02028	0	0.0034	0	0.00450457277104661	0	0.03262	0	0	0	0	0
k__Bacteria|p__Firmicutes|c__Clostridia|o__Clostridia_unclassified|f__Clostridia_unclassified|g__Candidatus_Metalachnospira	0	0	0	0	0	0	0	0	0	0	0	0	0	0	0	0	0	0	0	0	0	0	0	0	0	0	0	0	0	0	0	0	0	0	0	0	0	0.00017	0	0	0	0	0	0	0	0	0	0	0
k__Bacteria|p__Firmicutes|c__Clostridia|o__Clostridia_unclassified|f__Clostridia_unclassified|g__Candidatus_Metalachnospira|s__Candidatus_Metalachnospira_gallinarum	0	0	0	0	0	0	0	0	0	0	0	0	0	0	0	0	0	0	0	0	0	0	0	0	0	0	0	0	0	0	0	0	0	0	0	0	0	0.00017	0	0	0	0	0	0	0	0	0	0	0
k__Bacteria|p__Firmicutes|c__Clostridia|o__Clostridia_unclassified|f__Clostridia_unclassified|g__Candidatus_Metalachnospira|s__Candidatus_Metalachnospira_gallinarum|t__SGB5181	0	0	0	0	0	0	0	0	0	0	0	0	0	0	0	0	0	0	0	0	0	0	0	0	0	0	0	0	0	0	0	0	0	0	0	0	0	0.00017	0	0	0	0	0	0	0	0	0	0	0
k__Bacteria|p__Firmicutes|c__Clostridia|o__Clostridia_unclassified|f__Clostridia_unclassified|g__Candidatus_Metaruminococcus	0.0089	0	0	0	0	0	0	0	0.01162	0	0.00149	0.00401	0	0	0.00482977916109733	0	0	0	0.00312	0.0707	0	0.000315731981101563	0.00101	0.0323185166519226	0	0.0137574508987042	0.0215292633872198	0.01238	0	0	0	0	0	0	0.00356	0	0	0.00469	0	0.00196	0.000389126914569435	0	0	0	0	0.00301	0	0	0
k__Bacteria|p__Firmicutes|c__Clostridia|o__Clostridia_unclassified|f__Clostridia_unclassified|g__Candidatus_Metaruminococcus|s__Candidatus_Metaruminococcus_caecorum	0	0	0	0	0	0	0	0	0.01162	0	0.00149	0	0	0	0.00482977916109733	0	0	0	0.00312	0.0707	0	0.000315731981101563	0.00101	0.0323185166519226	0	0	0	0.01238	0	0	0	0	0	0	0.00356	0	0	0	0	0.00196	0.000389126914569435	0	0	0	0	0.00301	0	0	0
k__Bacteria|p__Firmicutes|c__Clostridia|o__Clostridia_unclassified|f__Clostridia_unclassified|g__Candidatus_Metaruminococcus|s__Candidatus_Metaruminococcus_caecorum|t__SGB63353	0	0	0	0	0	0	0	0	0.01162	0	0.00149	0	0	0	0.00482977916109733	0	0	0	0.00312	0.0707	0	0.000315731981101563	0.00101	0.0323185166519226	0	0	0	0.01238	0	0	0	0	0	0	0.00356	0	0	0	0	0.00196	0.000389126914569435	0	0	0	0	0.00301	0	0	0
k__Bacteria|p__Firmicutes|c__Clostridia|o__Clostridia_unclassified|f__Clostridia_unclassified|g__Candidatus_Metaruminococcus|s__Candidatus_Metaruminococcus_gallistercoris	0.0089	0	0	0	0	0	0	0	0	0	0	0.00401	0	0	0	0	0	0	0	0	0	0	0	0	0	0.0137574508987042	0.0215292633872198	0	0	0	0	0	0	0	0	0	0	0.00469	0	0	0	0	0	0	0	0	0	0	0
k__Bacteria|p__Firmicutes|c__Clostridia|o__Clostridia_unclassified|f__Clostridia_unclassified|g__Candidatus_Metaruminococcus|s__Candidatus_Metaruminococcus_gallistercoris|t__SGB14870	0.0089	0	0	0	0	0	0	0	0	0	0	0.00401	0	0	0	0	0	0	0	0	0	0	0	0	0	0.0137574508987042	0.0215292633872198	0	0	0	0	0	0	0	0	0	0	0.00469	0	0	0	0	0	0	0	0	0	0	0
k__Bacteria|p__Firmicutes|c__Clostridia|o__Clostridia_unclassified|f__Clostridia_unclassified|g__Candidatus_Neoanaerotignum	0	0	0	0	0	0	0	0	0	0	0	0.00029	0	0	0	0	0	0	0	0	0	0	0	0	0	0	0	0	0	0	0	0	0	0	0	0	0	0	0	0	0	0	0	0	0	0	0	0	0
k__Bacteria|p__Firmicutes|c__Clostridia|o__Clostridia_unclassified|f__Clostridia_unclassified|g__Candidatus_Neoanaerotignum|s__Candidatus_Neoanaerotignum_tabaqchaliae	0	0	0	0	0	0	0	0	0	0	0	0.00029	0	0	0	0	0	0	0	0	0	0	0	0	0	0	0	0	0	0	0	0	0	0	0	0	0	0	0	0	0	0	0	0	0	0	0	0	0
k__Bacteria|p__Firmicutes|c__Clostridia|o__Clostridia_unclassified|f__Clostridia_unclassified|g__Candidatus_Neoanaerotignum|s__Candidatus_Neoanaerotignum_tabaqchaliae|t__SGB59528	0	0	0	0	0	0	0	0	0	0	0	0.00029	0	0	0	0	0	0	0	0	0	0	0	0	0	0	0	0	0	0	0	0	0	0	0	0	0	0	0	0	0	0	0	0	0	0	0	0	0
k__Bacteria|p__Firmicutes|c__Clostridia|o__Clostridia_unclassified|f__Clostridia_unclassified|g__Candidatus_Neochristensenella	0.03098	0.0077	0	0	0	0	0	0	0	0.00073	0	0	0	0	0.00132310042152666	0	0	0	0.08267	0	0	0	0.01177	0.0206826957370404	0	0.0380271074045226	0	0	0	0	0	0	0	0	0	0	0	0	0	0	0.02062372647218	0	0	0	0	0	0	0	0
k__Bacteria|p__Firmicutes|c__Clostridia|o__Clostridia_unclassified|f__Clostridia_unclassified|g__Candidatus_Neochristensenella|s__Candidatus_Neochristensenella_gallicola	0.03098	0.0077	0	0	0	0	0	0	0	0.00073	0	0	0	0	0.00132310042152666	0	0	0	0.08267	0	0	0	0.01177	0.0206826957370404	0	0.0380271074045226	0	0	0	0	0	0	0	0	0	0	0	0	0	0	0.02062372647218	0	0	0	0	0	0	0	0
k__Bacteria|p__Firmicutes|c__Clostridia|o__Clostridia_unclassified|f__Clostridia_unclassified|g__Candidatus_Neochristensenella|s__Candidatus_Neochristensenella_gallicola|t__SGB14138	0.03098	0.0077	0	0	0	0	0	0	0	0.00073	0	0	0	0	0.00132310042152666	0	0	0	0.08267	0	0	0	0.01177	0.0206826957370404	0	0.0380271074045226	0	0	0	0	0	0	0	0	0	0	0	0	0	0	0.02062372647218	0	0	0	0	0	0	0	0
k__Bacteria|p__Firmicutes|c__Clostridia|o__Clostridia_unclassified|f__Clostridia_unclassified|g__Candidatus_Neoclostridium	0	0	0	0	0	0	0	0	0.20072	0.20104	0	0	0	0.08246	0	0.09108	0	0	0	0	0	0	0	0	0	0	0	0	0	0	0	0	0	0	0.11315	0.139552906311535	0.07116	0	0	0.21764	0	0.0585013225039796	0.152343895203403	0	0	0	0	0	0
k__Bacteria|p__Firmicutes|c__Clostridia|o__Clostridia_unclassified|f__Clostridia_unclassified|g__Candidatus_Neoclostridium|s__Candidatus_Neoclostridium_roslinense	0	0	0	0	0	0	0	0	0.20072	0.20104	0	0	0	0.08246	0	0.09108	0	0	0	0	0	0	0	0	0	0	0	0	0	0	0	0	0	0	0.11315	0.139552906311535	0.07116	0	0	0.21764	0	0.0585013225039796	0.152343895203403	0	0	0	0	0	0
k__Bacteria|p__Firmicutes|c__Clostridia|o__Clostridia_unclassified|f__Clostridia_unclassified|g__Candidatus_Neoclostridium|s__Candidatus_Neoclostridium_roslinense|t__SGB14018	0	0	0	0	0	0	0	0	0.20072	0.20104	0	0	0	0.08246	0	0.09108	0	0	0	0	0	0	0	0	0	0	0	0	0	0	0	0	0	0	0.11315	0.139552906311535	0.07116	0	0	0.21764	0	0.0585013225039796	0.152343895203403	0	0	0	0	0	0
k__Bacteria|p__Firmicutes|c__Clostridia|o__Clostridia_unclassified|f__Clostridia_unclassified|g__Candidatus_Neoruminococcus	0	0	0	0	0	0	0	0	0.00613	0	0	0.00232	0	0.00028	0.00354368854157141	0	0	0	0	0	0	0	0	0.00251195141338648	0.00301600465925857	0	0	0	0	0	0	0	0	0	0.00367	0	0	0.00103	0	0.00617	0.000279373169434466	0	0.00228953841458329	0.00026	7e-05	0	0	0	0
k__Bacteria|p__Firmicutes|c__Clostridia|o__Clostridia_unclassified|f__Clostridia_unclassified|g__Candidatus_Neoruminococcus|s__Candidatus_Neoruminococcus_faecicola	0	0	0	0	0	0	0	0	0.00613	0	0	0.00232	0	0.00028	0.00354368854157141	0	0	0	0	0	0	0	0	0.00251195141338648	0.00301600465925857	0	0	0	0	0	0	0	0	0	0.00367	0	0	0.00103	0	0.00617	0.000279373169434466	0	0.00228953841458329	0.00026	7e-05	0	0	0	0
k__Bacteria|p__Firmicutes|c__Clostridia|o__Clostridia_unclassified|f__Clostridia_unclassified|g__Candidatus_Neoruminococcus|s__Candidatus_Neoruminococcus_faecicola|t__SGB63342	0	0	0	0	0	0	0	0	0.00613	0	0	0.00232	0	0.00028	0.00354368854157141	0	0	0	0	0	0	0	0	0.00251195141338648	0.00301600465925857	0	0	0	0	0	0	0	0	0	0.00367	0	0	0.00103	0	0.00617	0.000279373169434466	0	0.00228953841458329	0.00026	7e-05	0	0	0	0
k__Bacteria|p__Firmicutes|c__Clostridia|o__Clostridia_unclassified|f__Clostridia_unclassified|g__Candidatus_Parachristensenella	0.00331	0	0	0	0	0	0	0	0	0	0	0.01127	0	0	0.00768878636565494	0.00034	0	0	0	0	0	0	0	0	0	0.00658008324460456	0	0	0	0	0	0	0	0	0	0	0	0.00467	0	0	0.0015066195923073	0.00790479866919148	0.00105517857367752	0	0	0	0	0	0
k__Bacteria|p__Firmicutes|c__Clostridia|o__Clostridia_unclassified|f__Clostridia_unclassified|g__Candidatus_Parachristensenella|s__Candidatus_Parachristensenella_avicola	0.00331	0	0	0	0	0	0	0	0	0	0	0.01127	0	0	0.00768878636565494	0.00034	0	0	0	0	0	0	0	0	0	0.00658008324460456	0	0	0	0	0	0	0	0	0	0	0	0.00467	0	0	0.0015066195923073	0.00790479866919148	0.00105517857367752	0	0	0	0	0	0
k__Bacteria|p__Firmicutes|c__Clostridia|o__Clostridia_unclassified|f__Clostridia_unclassified|g__Candidatus_Parachristensenella|s__Candidatus_Parachristensenella_avicola|t__SGB58519	0.00331	0	0	0	0	0	0	0	0	0	0	0.01127	0	0	0.00768878636565494	0.00034	0	0	0	0	0	0	0	0	0	0.00658008324460456	0	0	0	0	0	0	0	0	0	0	0	0.00467	0	0	0.0015066195923073	0.00790479866919148	0.00105517857367752	0	0	0	0	0	0
k__Bacteria|p__Firmicutes|c__Clostridia|o__Clostridia_unclassified|f__Clostridia_unclassified|g__Candidatus_Paralachnospira	0	0	0	0	0	0	0	0	0.00107	0	0	0	0	0	0	0	0	0	0	0	0	0	0	0	0	0.000796379212660158	0	0	0	0	0	0	0	0	0	0	0	0	0	0	0	0	0	0.00057	0	0	0	0	0
k__Bacteria|p__Firmicutes|c__Clostridia|o__Clostridia_unclassified|f__Clostridia_unclassified|g__Candidatus_Paralachnospira|s__Candidatus_Paralachnospira_caecorum	0	0	0	0	0	0	0	0	0.00107	0	0	0	0	0	0	0	0	0	0	0	0	0	0	0	0	0.000796379212660158	0	0	0	0	0	0	0	0	0	0	0	0	0	0	0	0	0	0.00057	0	0	0	0	0
k__Bacteria|p__Firmicutes|c__Clostridia|o__Clostridia_unclassified|f__Clostridia_unclassified|g__Candidatus_Paralachnospira|s__Candidatus_Paralachnospira_caecorum|t__SGB59817	0	0	0	0	0	0	0	0	0.00107	0	0	0	0	0	0	0	0	0	0	0	0	0	0	0	0	0.000796379212660158	0	0	0	0	0	0	0	0	0	0	0	0	0	0	0	0	0	0.00057	0	0	0	0	0
k__Bacteria|p__Firmicutes|c__Clostridia|o__Clostridia_unclassified|f__Clostridia_unclassified|g__Candidatus_Pararuminococcus	0.01351	0	0	0	0	0	0	0	0	0	0	0	0	0	0.00386752430907794	0	0	0	0	0	0.0663920174549309	0.00576210865510353	0.00058	0.000356100391936014	0	0.0124135609773402	0	0	0	0	0	0	0	0	0.00061	0	0	0	0	0	0.000329261235404906	0.00123028116542563	0	0.00285	0	0	0	0	0.000465707874021958
k__Bacteria|p__Firmicutes|c__Clostridia|o__Clostridia_unclassified|f__Clostridia_unclassified|g__Candidatus_Pararuminococcus|s__Candidatus_Pararuminococcus_gallinarum	0.01351	0	0	0	0	0	0	0	0	0	0	0	0	0	0.00386752430907794	0	0	0	0	0	0.0663920174549309	0.00576210865510353	0.00058	0.000356100391936014	0	0.0124135609773402	0	0	0	0	0	0	0	0	0.00061	0	0	0	0	0	0.000329261235404906	0.00123028116542563	0	0.00285	0	0	0	0	0.000465707874021958
k__Bacteria|p__Firmicutes|c__Clostridia|o__Clostridia_unclassified|f__Clostridia_unclassified|g__Candidatus_Pararuminococcus|s__Candidatus_Pararuminococcus_gallinarum|t__SGB63327	0.01351	0	0	0	0	0	0	0	0	0	0	0	0	0	0.00386752430907794	0	0	0	0	0	0.0663920174549309	0.00576210865510353	0.00058	0.000356100391936014	0	0.0124135609773402	0	0	0	0	0	0	0	0	0.00061	0	0	0	0	0	0.000329261235404906	0.00123028116542563	0	0.00285	0	0	0	0	0.000465707874021958
k__Bacteria|p__Firmicutes|c__Clostridia|o__Clostridia_unclassified|f__Clostridia_unclassified|g__Candidatus_Protoclostridium	0	0	0	0	0	0	0	0	0	0	0	0	0	0	0	0	0	0	0.00643	0	0.00720442712567843	0	0.08854	0	0	0	0	0	0	0	0	0	0	0	0	0	0	0	0	0	0	0	0	0	0	0	0	0	0
k__Bacteria|p__Firmicutes|c__Clostridia|o__Clostridia_unclassified|f__Clostridia_unclassified|g__Candidatus_Protoclostridium|s__Candidatus_Protoclostridium_gallicola	0	0	0	0	0	0	0	0	0	0	0	0	0	0	0	0	0	0	0.00643	0	0.00720442712567843	0	0.08854	0	0	0	0	0	0	0	0	0	0	0	0	0	0	0	0	0	0	0	0	0	0	0	0	0	0
k__Bacteria|p__Firmicutes|c__Clostridia|o__Clostridia_unclassified|f__Clostridia_unclassified|g__Candidatus_Protoclostridium|s__Candidatus_Protoclostridium_gallicola|t__SGB14049	0	0	0	0	0	0	0	0	0	0	0	0	0	0	0	0	0	0	0.00643	0	0.00720442712567843	0	0.08854	0	0	0	0	0	0	0	0	0	0	0	0	0	0	0	0	0	0	0	0	0	0	0	0	0	0
k__Bacteria|p__Firmicutes|c__Clostridia|o__Clostridia_unclassified|f__Clostridia_unclassified|g__Candidatus_Pseudobutyricicoccus	0.04985	0	0.01746	0	0.0147507368943034	0	0	0	0.04056	0.04907	0.04835	0.00117	0	0.00417	0.0663123127348363	0	0	0	0	0.00211	0	0.0274884156046548	0.04693	0.0197683839199074	0.00188749960463533	0.024020788001862	0	0.01503	0	0.0007610539725135	0	0	0	0	0.00973	0.00630406074303347	0.06743	0.02069	0	0.00686	0.00757300841431284	0	0.0137073669429617	0	0	0.0368	0.00901224799926249	0.0352929814713463	0.00187253374346329
k__Bacteria|p__Firmicutes|c__Clostridia|o__Clostridia_unclassified|f__Clostridia_unclassified|g__Candidatus_Pseudobutyricicoccus|s__Candidatus_Pseudobutyricicoccus_lothianensis	0.04985	0	0.01746	0	0.0147507368943034	0	0	0	0.04056	0.04907	0.04835	0.00117	0	0.00417	0.0663123127348363	0	0	0	0	0.00211	0	0.0274884156046548	0.04693	0.0197683839199074	0.00188749960463533	0.024020788001862	0	0.01503	0	0.0007610539725135	0	0	0	0	0.00973	0.00630406074303347	0.06743	0.02069	0	0.00686	0.00757300841431284	0	0.0137073669429617	0	0	0.0368	0.00901224799926249	0.0352929814713463	0.00187253374346329
k__Bacteria|p__Firmicutes|c__Clostridia|o__Clostridia_unclassified|f__Clostridia_unclassified|g__Candidatus_Pseudobutyricicoccus|s__Candidatus_Pseudobutyricicoccus_lothianensis|t__SGB14975	0.04985	0	0.01746	0	0.0147507368943034	0	0	0	0.04056	0.04907	0.04835	0.00117	0	0.00417	0.0663123127348363	0	0	0	0	0.00211	0	0.0274884156046548	0.04693	0.0197683839199074	0.00188749960463533	0.024020788001862	0	0.01503	0	0.0007610539725135	0	0	0	0	0.00973	0.00630406074303347	0.06743	0.02069	0	0.00686	0.00757300841431284	0	0.0137073669429617	0	0	0.0368	0.00901224799926249	0.0352929814713463	0.00187253374346329
k__Bacteria|p__Firmicutes|c__Clostridia|o__Clostridia_unclassified|f__Clostridia_unclassified|g__Candidatus_Pseudolachnospira	0	0	0	0	0	0	0	0	0.03593	0.02704	0.00447	0	0	0	0	0	0	0	0	0	0	0	0.00142	0	0	0	0	0	0	0	0	0	0	0	0.00346	0.00304168532045907	0.00257	0	0	0	0	0	0	0	0	0	0	0	0
k__Bacteria|p__Firmicutes|c__Clostridia|o__Clostridia_unclassified|f__Clostridia_unclassified|g__Candidatus_Pseudolachnospira|s__Candidatus_Pseudolachnospira_avium	0	0	0	0	0	0	0	0	0.03593	0.02704	0.00447	0	0	0	0	0	0	0	0	0	0	0	0.00142	0	0	0	0	0	0	0	0	0	0	0	0.00346	0.00304168532045907	0.00257	0	0	0	0	0	0	0	0	0	0	0	0
k__Bacteria|p__Firmicutes|c__Clostridia|o__Clostridia_unclassified|f__Clostridia_unclassified|g__Candidatus_Pseudolachnospira|s__Candidatus_Pseudolachnospira_avium|t__SGB59819	0	0	0	0	0	0	0	0	0.03593	0.02704	0.00447	0	0	0	0	0	0	0	0	0	0	0	0.00142	0	0	0	0	0	0	0	0	0	0	0	0.00346	0.00304168532045907	0.00257	0	0	0	0	0	0	0	0	0	0	0	0
k__Bacteria|p__Firmicutes|c__Clostridia|o__Clostridia_unclassified|f__Clostridia_unclassified|g__Candidatus_Pseudoscilispira	0	0	0	0	0	0	0	0	0	0	0	0	0	0	0	0	0	0	0	0	0	0	0	0	0.0285621633294023	0	0	0	0	0	0	0	0	0	0	0	0	0	0	0	0	0	0	0	0	0	0	0	0
k__Bacteria|p__Firmicutes|c__Clostridia|o__Clostridia_unclassified|f__Clostridia_unclassified|g__Candidatus_Pseudoscilispira|s__Candidatus_Pseudoscilispira_faecavium	0	0	0	0	0	0	0	0	0	0	0	0	0	0	0	0	0	0	0	0	0	0	0	0	0	0	0	0	0	0	0	0	0	0	0	0	0	0	0	0	0	0	0	0	0	0	0	0	0
k__Bacteria|p__Firmicutes|c__Clostridia|o__Clostridia_unclassified|f__Clostridia_unclassified|g__Candidatus_Pseudoscilispira|s__Candidatus_Pseudoscilispira_faecavium|t__SGB63239	0	0	0	0	0	0	0	0	0	0	0	0	0	0	0	0	0	0	0	0	0	0	0	0	0	0	0	0	0	0	0	0	0	0	0	0	0	0	0	0	0	0	0	0	0	0	0	0	0
k__Bacteria|p__Firmicutes|c__Clostridia|o__Clostridia_unclassified|f__Clostridia_unclassified|g__Candidatus_Pseudoscilispira|s__Candidatus_Pseudoscilispira_falkowii	0	0	0	0	0	0	0	0	0	0	0	0	0	0	0	0	0	0	0	0	0	0	0	0	0.0285621633294023	0	0	0	0	0	0	0	0	0	0	0	0	0	0	0	0	0	0	0	0	0	0	0	0
k__Bacteria|p__Firmicutes|c__Clostridia|o__Clostridia_unclassified|f__Clostridia_unclassified|g__Candidatus_Pseudoscilispira|s__Candidatus_Pseudoscilispira_falkowii|t__SGB63238	0	0	0	0	0	0	0	0	0	0	0	0	0	0	0	0	0	0	0	0	0	0	0	0	0.0285621633294023	0	0	0	0	0	0	0	0	0	0	0	0	0	0	0	0	0	0	0	0	0	0	0	0
k__Bacteria|p__Firmicutes|c__Clostridia|o__Clostridia_unclassified|f__Clostridia_unclassified|g__Candidatus_Schneewindia	0.02702	0	0	0	0	0	0	0.00427465530064711	0.00284	0.00747	0.00201	1e-04	0	0	0.0153128055778086	0	0	0	0.00924	0	0	0	0	0.00121266619956589	0	0.0374099135147109	0	0.00038	0	0	0	0	0	0	0.00093	0.000518141978879463	0.00011	0.00021	0	0	0.00990776990172945	7.74980261685439e-05	0	0	0	0	0	0	0
k__Bacteria|p__Firmicutes|c__Clostridia|o__Clostridia_unclassified|f__Clostridia_unclassified|g__Candidatus_Schneewindia|s__Candidatus_Schneewindia_gallinarum	0.02702	0	0	0	0	0	0	0.00427465530064711	0.00284	0.00747	0.00201	1e-04	0	0	0.0153128055778086	0	0	0	0.00924	0	0	0	0	0.00121266619956589	0	0.0374099135147109	0	0.00038	0	0	0	0	0	0	0.00093	0.000518141978879463	0.00011	0.00021	0	0	0.00990776990172945	7.74980261685439e-05	0	0	0	0	0	0	0
k__Bacteria|p__Firmicutes|c__Clostridia|o__Clostridia_unclassified|f__Clostridia_unclassified|g__Candidatus_Schneewindia|s__Candidatus_Schneewindia_gallinarum|t__SGB63326	0.02702	0	0	0	0	0	0	0.00427465530064711	0.00284	0.00747	0.00201	1e-04	0	0	0.0153128055778086	0	0	0	0.00924	0	0	0	0	0.00121266619956589	0	0.0374099135147109	0	0.00038	0	0	0	0	0	0	0.00093	0.000518141978879463	0.00011	0.00021	0	0	0.00990776990172945	7.74980261685439e-05	0	0	0	0	0	0	0
[truncated: 2,189 more rows]
[truncated: 273 more columns]
