# Supplementary material for: Transmission and dynamics of mother-infant gut viruses during pregnancy and early life
Source: Nat Commun. 2024 Mar 2;15:1945. doi: 10.1038/s41467-024-45257-4 (PMC10908809; doi:10.1038/s41467-024-45257-4)
Supplement: Supplementary file 6 — Source Data [file 41467_2024_45257_MOESM6_ESM.zip › Source data/Host_genus_prediction_to_vOTU_repersentative_m90.csv]

Virus	AAI to closest RaFAH reference	Host genus	Confidence score	List of methods
LN_4A01_VL_218_NODE_2008_length_3888_cov_3.650665	30.93	d__Bacteria;p__Firmicutes_A;c__Clostridia;o__Lachnospirales;f__Lachnospiraceae;g__Blautia_A	90.30	blast;92.80 iPHoP-RF;80.00
LN_4A01_VL_218_NODE_2359_length_3407_cov_2.919153	33.00	d__Bacteria;p__Firmicutes_A;c__Clostridia;o__Oscillospirales;f__Acutalibacteraceae;g__Anaeromassilibacillus	90.10	blast;92.60 iPHoP-RF;67.30
LN_4A01_VL_218_NODE_2373_length_3393_cov_5.481726	10.85	d__Bacteria;p__Firmicutes_A;c__Clostridia;o__Oscillospirales;f__Acutalibacteraceae;g__Anaeromassilibacillus	90.30	blast;92.80 iPHoP-RF;78.30
LN_4A01_VL_218_NODE_567_length_11695_cov_8.970704	8.03	d__Bacteria;p__Firmicutes_C;c__Negativicutes;o__Selenomonadales;f__Selenomonadaceae;g__Mitsuokella	93.20	blast;95.20
LN_4A01_VL_218_NODE_788_length_8703_cov_4.629510	2.95	d__Bacteria;p__Bacteroidota;c__Bacteroidia;o__Bacteroidales;f__Tannerellaceae;g__Parabacteroides	95.40	blast;96.80 iPHoP-RF;76.40
LN_4A04_VL_221_NODE_2300_length_8180_cov_8.753354	4.19	d__Bacteria;p__Firmicutes_A;c__Clostridia;o__TANB77;f__CAG-508;g__CAG-269	95.90	blast;97.10 iPHoP-RF;71.70
LN_4A04_VL_221_NODE_3196_length_6446_cov_9.902989	10.03	d__Bacteria;p__Bacteroidota;c__Bacteroidia;o__Bacteroidales;f__Bacteroidaceae;g__Phocaeicola	94.90	iPHoP-RF;96.40 blast;93.90
LN_4A04_VL_221_NODE_4202_length_5278_cov_5.718553	12.22	d__Bacteria;p__Firmicutes_A;c__Clostridia;o__Lachnospirales;f__Lachnospiraceae;g__COE1	93.90	blast;95.70 iPHoP-RF;81.40
LN_4A04_VL_221_NODE_4629_length_4932_cov_8.131638	11.60	d__Bacteria;p__Firmicutes_A;c__Clostridia;o__Oscillospirales;f__Ruminococcaceae;g__CAG-115	96.70	blast;97.70 iPHoP-RF;61.40
LN_4A04_VL_221_NODE_7001_length_3681_cov_15.938776	19.73	d__Bacteria;p__Firmicutes_A;c__Clostridia;o__Lachnospirales;f__Lachnospiraceae;g__CAG-603	92.00	blast;94.20 iPHoP-RF;77.50
LN_4A04_VL_221_NODE_9163_length_3033_cov_3.911014	22.23	d__Bacteria;p__Firmicutes_A;c__Clostridia;o__Lachnospirales;f__Lachnospiraceae;g__COE1	93.80	blast;95.60 iPHoP-RF;56.80
LN_4A07_VL_224_NODE_10151_length_3871_cov_5.457285	10.90	d__Bacteria;p__Firmicutes_A;c__Clostridia;o__Oscillospirales;f__CAG-272;g__UMGS1865	90.10	blast;92.60 iPHoP-RF;76.10
LN_4A07_VL_224_NODE_10286_length_3831_cov_4.622617	15.58	d__Bacteria;p__Firmicutes_A;c__Clostridia;o__Lachnospirales;f__Lachnospiraceae;g__Lachnospira	91.40	iPHoP-RF;93.70 blast;91.10
LN_4A07_VL_224_NODE_10476_length_3780_cov_5.240805	15.70	d__Bacteria;p__Firmicutes_A;c__Clostridia;o__Lachnospirales;f__Lachnospiraceae;g__KLE1615	91.20	blast;93.60 iPHoP-RF;65.60
LN_4A07_VL_224_NODE_10634_length_3736_cov_3.362945	28.33	d__Bacteria;p__Firmicutes_A;c__Clostridia_A;o__Christensenellales;f__CAG-552;g__UMGS1795	90.10	blast;92.60 iPHoP-RF;71.30
LN_4A07_VL_224_NODE_11083_length_3603_cov_4.864431		d__Bacteria;p__Bacteroidota;c__Bacteroidia;o__Bacteroidales;f__Bacteroidaceae;g__Paraprevotella	93.00	blast;95.00 iPHoP-RF;74.10
LN_4A07_VL_224_NODE_1130_length_19737_cov_5.907885	4.16	d__Bacteria;p__Firmicutes_A;c__Clostridia;o__Lachnospirales;f__Lachnospiraceae;g__KLE1615	93.90	blast;95.70 iPHoP-RF;65.60
LN_4A07_VL_224_NODE_1375_length_17565_cov_4.533581	10.85	d__Bacteria;p__Bacteroidota;c__Bacteroidia;o__Bacteroidales;f__Muribaculaceae;g__CAG-873	90.30	blast;92.80 iPHoP-RF;83.10
LN_4A07_VL_224_NODE_3175_length_9901_cov_6.207597		d__Bacteria;p__Firmicutes_A;c__Clostridia;o__Oscillospirales;f__CAG-272;g__UMGS1865	92.50	blast;94.60 iPHoP-RF;68.90
LN_4A07_VL_224_NODE_4560_length_7473_cov_5.564033	5.88	d__Bacteria;p__Firmicutes;c__Bacilli;o__RFN20;f__CAG-288;g__CAG-288	92.00	blast;94.20 iPHoP-RF;63.30
LN_4A07_VL_224_NODE_5948_length_5998_cov_3.746593	17.68	d__Bacteria;p__Firmicutes_A;c__Clostridia_A;o__Christensenellales;f__CAG-552;g__UMGS1795	91.70	blast;94.00 iPHoP-RF;78.30
LN_4A07_VL_224_NODE_6206_length_5777_cov_7.464698	3.33	d__Bacteria;p__Verrucomicrobiota;c__Lentisphaeria;o__Victivallales;f__UBA1829;g__UBA1829	90.30	blast;92.80 iPHoP-RF;72.60
LN_4A07_VL_224_NODE_9000_length_4264_cov_5.191257	8.96	d__Bacteria;p__Firmicutes_A;c__Clostridia;o__Oscillospirales;f__CAG-272;g__UMGS1865	92.50	blast;94.60 iPHoP-RF;69.50
LN_4A07_VL_224_NODE_9015_length_4258_cov_4.151796	49.40	d__Bacteria;p__Firmicutes_A;c__Clostridia;o__Lachnospirales;f__Lachnospiraceae;g__Lachnospira	93.50	blast;95.40 iPHoP-RF;87.90
LN_4A07_VL_224_NODE_9215_length_4190_cov_3.768077	14.40	d__Bacteria;p__Firmicutes_A;c__Clostridia;o__Lachnospirales;f__Lachnospiraceae;g__Lachnospira	93.60	blast;95.50 iPHoP-RF;92.40
LN_4A07_VL_224_NODE_9237_length_4182_cov_6.501090	39.63	d__Bacteria;p__Firmicutes_A;c__Clostridia;o__Oscillospirales;f__CAG-272;g__UMGS1865	93.50	blast;95.40 iPHoP-RF;70.60
LN_4A07_VL_224_NODE_9533_length_4081_cov_5.094138	16.74	d__Bacteria;p__Firmicutes_A;c__Clostridia;o__Lachnospirales;f__Lachnospiraceae;g__KLE1615	94.60	blast;96.20 iPHoP-RF;75.90
LN_4A07_VL_224_NODE_9689_length_4022_cov_7.444416		d__Bacteria;p__Verrucomicrobiota;c__Lentisphaeria;o__Victivallales;f__UBA1829;g__UBA1829	90.30	blast;92.80 iPHoP-RF;72.40
LN_4B02_VL_228_NODE_1278_length_7047_cov_5.568936	9.44	d__Bacteria;p__Firmicutes_A;c__Clostridia;o__Oscillospirales;f__Ruminococcaceae;g__UMGS966	90.80	blast;93.20 iPHoP-RF;52.50
LN_4B02_VL_228_NODE_2067_length_4874_cov_8.803071	8.56	d__Bacteria;p__Firmicutes_A;c__Clostridia;o__Oscillospirales;f__Ruminococcaceae;g__Faecalibacterium	93.90	iPHoP-RF;95.70 blast;95.20
LN_4B03_VL_229_NODE_1335_length_9367_cov_5.721435	6.91	d__Bacteria;p__Proteobacteria;c__Alphaproteobacteria;o__RF32;f__UBA3637;g__UBA7488	91.10	blast;93.50 iPHoP-RF;62.70
LN_4B03_VL_229_NODE_3698_length_4019_cov_4.513875	8.82	d__Bacteria;p__Firmicutes_A;c__Clostridia;o__Oscillospirales;f__Oscillospiraceae;g__UBA1777	91.20	blast;93.60
LN_4B04_VL_230_NODE_383_length_11323_cov_6.181044	8.44	d__Bacteria;p__Verrucomicrobiota;c__Verrucomicrobiae;o__Verrucomicrobiales;f__Akkermansiaceae;g__Akkermansia	95.00	blast;96.50 iPHoP-RF;70.40
LN_4B05_VL_231_NODE_1080_length_12857_cov_17.219341	14.19	d__Bacteria;p__Firmicutes_A;c__Clostridia_A;o__Christensenellales;f__CAG-314;g__CAG-314	94.30	blast;96.00 iPHoP-RF;69.50
LN_4B05_VL_231_NODE_1649_length_8233_cov_3.293959	11.74	d__Bacteria;p__Firmicutes;c__Bacilli;o__Erysipelotrichales;f__Erysipelotrichaceae;g__Holdemanella	94.70	blast;96.30 iPHoP-RF;81.60
LN_4B05_VL_231_NODE_2271_length_6129_cov_5.577708	23.00	d__Bacteria;p__Firmicutes_A;c__Clostridia_A;o__Christensenellales;f__CAG-138;g__SFEL01	92.70	blast;94.80 iPHoP-RF;70.40
LN_4B05_VL_231_NODE_3094_length_4664_cov_4.110870	8.90	d__Bacteria;p__Firmicutes;c__Bacilli;o__Erysipelotrichales;f__Erysipelotrichaceae;g__Holdemanella	93.50	blast;95.40 iPHoP-RF;95.40
LN_4B06_VL_232_NODE_85_length_23268_cov_11.652910	43.17	d__Bacteria;p__Bacteroidota;c__Bacteroidia;o__Bacteroidales;f__Bacteroidaceae;g__Bacteroides	96.90	RaFAH;97.80
LN_4B06_VL_232_NODE_85_length_23268_cov_11.652910	43.17	d__Bacteria;p__Bacteroidota;c__Bacteroidia;o__Bacteroidales;f__Rikenellaceae;g__Alistipes_A	93.40	blast;95.30 iPHoP-RF;63.30
LN_4B07_VL_233_NODE_2105_length_3532_cov_5.207363	14.58	d__Bacteria;p__Firmicutes_A;c__Clostridia;o__Lachnospirales;f__Lachnospiraceae;g__Eubacterium_F	97.60	blast;98.30 iPHoP-RF;74.10
LN_4B07_VL_233_NODE_2497_length_3095_cov_4.210197	13.80	d__Bacteria;p__Firmicutes_A;c__Clostridia;o__Lachnospirales;f__Lachnospiraceae;g__Eubacterium_F	93.20	blast;95.20 iPHoP-RF;87.60
LN_4F04_VL_266_NODE_238_length_26419_cov_82.294075	37.05	d__Bacteria;p__Bacteroidota;c__Bacteroidia;o__Bacteroidales;f__Bacteroidaceae;g__Bacteroides	100.00	RaFAH;97.90 blast;97.90 iPHoP-RF;95.10
LN_4F07_VL_269_NODE_1107_length_3298_cov_3.391613	48.45	d__Bacteria;p__Bacteroidota;c__Bacteroidia;o__Bacteroidales;f__Bacteroidaceae;g__Bacteroides	99.40	iPHoP-RF;95.70 RaFAH;94.10 blast;88.00
LN_4F07_VL_269_NODE_1107_length_3298_cov_3.391613	48.45	d__Bacteria;p__Bacteroidota;c__Bacteroidia;o__Bacteroidales;f__Bacteroidaceae;g__Phocaeicola	92.60	iPHoP-RF;94.70 blast;92.90
LN_4F07_VL_269_NODE_1187_length_3182_cov_2.717621	18.73	d__Bacteria;p__Bacteroidota;c__Bacteroidia;o__Bacteroidales;f__Tannerellaceae;g__Parabacteroides	93.20	RaFAH;95.20
LN_4F07_VL_269_NODE_29_length_42066_cov_7.070244	52.98	d__Bacteria;p__Firmicutes_A;c__Clostridia;o__Lachnospirales;f__Lachnospiraceae;g__Anaerostipes	91.70	blast;94.00 iPHoP-RF;72.60
LN_4F08_VL_270_NODE_2982_length_4612_cov_5.290761	6.54	d__Bacteria;p__Firmicutes_A;c__Clostridia;o__Oscillospirales;f__Oscillospiraceae;g__CAG-103	94.00	blast;95.80 iPHoP-RF;67.70
LN_4F08_VL_270_NODE_3231_length_4387_cov_5.542936	8.60	d__Bacteria;p__Firmicutes;c__Bacilli;o__RF39;f__UBA660;g__CAG-1193	91.60	blast;93.90
LN_4F08_VL_270_NODE_4564_length_3499_cov_4.583043	12.70	d__Bacteria;p__Bacteroidota;c__Bacteroidia;o__Bacteroidales;f__Barnesiellaceae;g__Barnesiella	94.00	blast;95.80 iPHoP-RF;63.80
LN_4F08_VL_270_NODE_995_length_8705_cov_4.372601	12.10	d__Bacteria;p__Bacteroidota;c__Bacteroidia;o__Bacteroidales;f__Barnesiellaceae;g__Barnesiella	95.00	blast;96.50 iPHoP-RF;81.60
LN_4G01_VL_272_NODE_1116_length_5485_cov_3.880479	9.30	d__Bacteria;p__Firmicutes;c__Bacilli;o__Acholeplasmatales;f__Acholeplasmataceae;g__UBA2284	94.50	iPHoP-RF;96.10
LN_4G03_VL_274_NODE_11880_length_3270_cov_2.552100	10.84	d__Bacteria;p__Firmicutes_A;c__Clostridia;o__Oscillospirales;f__Acutalibacteraceae;g__UBA1417	95.00	blast;96.50 iPHoP-RF;60.60
LN_4G03_VL_274_NODE_12019_length_3241_cov_4.020088	50.40	d__Bacteria;p__Firmicutes_A;c__Clostridia;o__Oscillospirales;f__CAG-382;g__UMGS882	90.20	blast;92.70
LN_4G03_VL_274_NODE_12610_length_3126_cov_5.089222	13.38	d__Bacteria;p__Firmicutes_A;c__Clostridia;o__Oscillospirales;f__Oscillospiraceae;g__CAG-170	93.60	blast;95.50 iPHoP-RF;75.00
LN_4G03_VL_274_NODE_3375_length_8460_cov_4.710410	11.03	d__Bacteria;p__Firmicutes_A;c__Clostridia;o__Oscillospirales;f__Oscillospiraceae;g__CAG-170	92.10	blast;94.30 iPHoP-RF;83.60
LN_4G03_VL_274_NODE_5082_length_6319_cov_15.434866	6.80	d__Bacteria;p__Firmicutes_A;c__Clostridia;o__Oscillospirales;f__Oscillospiraceae;g__CAG-170	94.90	blast;96.40 iPHoP-RF;85.70
LN_4G03_VL_274_NODE_7710_length_4533_cov_4.239839	9.38	d__Bacteria;p__Bacteroidota;c__Bacteroidia;o__Bacteroidales;f__Bacteroidaceae;g__Bacteroides	91.80	iPHoP-RF;94.10 blast;92.00
LN_4G03_VL_274_NODE_8377_length_4268_cov_4.681700	9.30	d__Bacteria;p__Firmicutes_A;c__Clostridia;o__Oscillospirales;f__QAMX01;g__QAMX01	90.00	blast;92.50 iPHoP-RF;64.00
LN_4G03_VL_274_NODE_8744_length_4131_cov_4.582679	9.58	d__Bacteria;p__Firmicutes_A;c__Clostridia;o__Oscillospirales;f__Oscillospiraceae;g__CAG-170	93.10	blast;95.10 iPHoP-RF;79.80
LN_4G03_VL_274_NODE_976_length_19365_cov_15.700207	5.03	d__Bacteria;p__Firmicutes_A;c__Clostridia_A;o__Christensenellales;f__Borkfalkiaceae;g__UBA10281	94.30	blast;96.00 iPHoP-RF;82.80
LN_4G04_VL_275_NODE_4277_length_3943_cov_2.955761	38.58	d__Bacteria;p__Firmicutes_A;c__Clostridia;o__Oscillospirales;f__Ruminococcaceae;g__Ruminococcus_D	93.50	CRISPR;95.40 blast;95.10 iPHoP-RF;91.40
LN_4G06_VL_277_NODE_1284_length_3618_cov_4.924782	9.60	d__Bacteria;p__Firmicutes_B;c__Peptococcia;o__Peptococcales;f__Peptococcaceae;g__QAKL01	90.80	blast;93.20
LN_4G07_VL_278_NODE_1222_length_14934_cov_4.531353	6.50	d__Bacteria;p__Cyanobacteria;c__Vampirovibrionia;o__Gastranaerophilales;f__Gastranaerophilaceae;g__Zag111	91.60	blast;93.90 iPHoP-RF;88.50
LN_4G07_VL_278_NODE_2668_length_8280_cov_4.489726	11.28	d__Bacteria;p__Bacteroidota;c__Bacteroidia;o__Bacteroidales;f__Rikenellaceae;g__Alistipes	94.90	blast;96.40 iPHoP-RF;80.00
LN_4G07_VL_278_NODE_3597_length_6544_cov_6.645708	12.70	d__Bacteria;p__Verrucomicrobiota;c__Lentisphaeria;o__Victivallales;f__Victivallaceae;g__Victivallis	93.00	blast;95.00 iPHoP-RF;64.00
LN_4G07_VL_278_NODE_5643_length_4481_cov_4.504745	8.84	d__Bacteria;p__Cyanobacteria;c__Vampirovibrionia;o__Gastranaerophilales;f__Gastranaerophilaceae;g__Zag111	91.10	blast;93.50 iPHoP-RF;88.20
LN_4G07_VL_278_NODE_6006_length_4252_cov_4.167024		d__Bacteria;p__Firmicutes_A;c__Clostridia;o__Lachnospirales;f__Lachnospiraceae;g__Lachnospira	94.00	blast;95.80 iPHoP-RF;84.20
LN_4G07_VL_278_NODE_6431_length_4037_cov_3.180060	49.17	d__Bacteria;p__Firmicutes_A;c__Clostridia;o__Lachnospirales;f__Lachnospiraceae;g__Mediterraneibacter	91.40	blast;93.70 iPHoP-RF;59.80
LN_4G08_VL_279_NODE_1965_length_9425_cov_3.538420	5.98	d__Bacteria;p__Firmicutes_A;c__Clostridia;o__Oscillospirales;f__CAG-272;g__UMGS1312	93.40	blast;95.30 iPHoP-RF;74.10
LN_4G08_VL_279_NODE_2691_length_6848_cov_5.356985		d__Bacteria;p__Firmicutes_A;c__Clostridia;o__Oscillospirales;f__Oscillospiraceae;g__CAG-83	96.70	blast;97.70 iPHoP-RF;90.80
LN_4G08_VL_279_NODE_3075_length_5980_cov_4.465485	12.00	d__Bacteria;p__Actinobacteriota;c__Coriobacteriia;o__Coriobacteriales;f__Coriobacteriaceae;g__Enorma	90.30	blast;92.80
LN_4G08_VL_279_NODE_4631_length_3939_cov_3.952884	9.76	d__Bacteria;p__Firmicutes_A;c__Clostridia;o__Oscillospirales;f__CAG-272;g__UMGS1312	93.80	blast;95.60 iPHoP-RF;74.60
LN_4G08_VL_279_NODE_4867_length_3721_cov_4.358974	34.60	d__Bacteria;p__Firmicutes_A;c__Clostridia_A;o__Christensenellales;f__CAG-138;g__UMGS946	90.00	blast;92.50 iPHoP-RF;70.40
LN_4G08_VL_279_NODE_590_length_25688_cov_11.389966	60.11	d__Bacteria;p__Cyanobacteria;c__Vampirovibrionia;o__Gastranaerophilales;f__Gastranaerophilaceae;g__QAMI01	93.50	blast;95.40 iPHoP-RF;75.40
LN_4G08_VL_279_NODE_590_length_25688_cov_11.389966	60.11	d__Bacteria;p__Cyanobacteria;c__Vampirovibrionia;o__Gastranaerophilales;f__Gastranaerophilaceae;g__CAG-484	90.30	blast;92.80 iPHoP-RF;76.60
LN_4G08_VL_279_NODE_590_length_25688_cov_11.389966	60.11	d__Bacteria;p__Cyanobacteria;c__Vampirovibrionia;o__Gastranaerophilales;f__Gastranaerophilaceae;g__Zag1	90.30	blast;92.80 iPHoP-RF;73.70
LN_4G09_VL_280_NODE_728_length_6283_cov_4.403500	7.18	d__Bacteria;p__Firmicutes_A;c__Clostridia;o__Lachnospirales;f__Anaerotignaceae;g__UMGS1670	92.00	blast;94.20 iPHoP-RF;71.90
LN_4H01_VL_281_NODE_1743_length_4218_cov_6.395868	13.40	d__Bacteria;p__Firmicutes_A;c__Clostridia;o__Lachnospirales;f__Lachnospiraceae;g__Blautia_A	91.50	blast;93.80 iPHoP-RF;67.50
LN_4H01_VL_281_NODE_2636_length_3267_cov_5.021793	12.00	d__Bacteria;p__Firmicutes;c__Bacilli;o__RF39;f__UBA660;g__CAG-460	95.20	blast;96.60 iPHoP-RF;85.70
LN_4H03_VL_283_NODE_1239_length_4927_cov_3.913588	9.30	d__Bacteria;p__Firmicutes_A;c__Clostridia;o__Oscillospirales;f__UMGS1783;g__UMGS1783	92.70	blast;94.80
LN_4H03_VL_283_NODE_4459_length_1952_cov_2.045335	10.32	d__Bacteria;p__Actinobacteriota;c__Coriobacteriia;o__Coriobacteriales;f__Coriobacteriaceae;g__Collinsella	91.60	blast;93.90 iPHoP-RF;68.60
LN_4H03_VL_283_NODE_874_length_6689_cov_6.216310	13.33	d__Bacteria;p__Firmicutes_A;c__Clostridia;o__Monoglobales_A;f__UMGS1253;g__UMGS1253	91.50	blast;93.80 iPHoP-RF;57.90
LN_4H05_VL_285_NODE_10173_length_4499_cov_4.398290	47.66	d__Bacteria;p__Firmicutes_A;c__Clostridia;o__Lachnospirales;f__Lachnospiraceae;g__Lachnospira	97.30	blast;98.10 CRISPR;97.30 iPHoP-RF;92.10
LN_4H05_VL_285_NODE_10581_length_4367_cov_4.333256	8.98	d__Bacteria;p__Firmicutes_A;c__Clostridia;o__Oscillospirales;f__Butyricicoccaceae;g__Agathobaculum	91.80	blast;94.10 iPHoP-RF;81.40
LN_4H05_VL_285_NODE_11191_length_4175_cov_4.723786	8.68	d__Bacteria;p__Firmicutes_A;c__Clostridia;o__Lachnospirales;f__Lachnospiraceae;g__Eisenbergiella	93.10	blast;95.10 iPHoP-RF;75.70
LN_4H05_VL_285_NODE_11820_length_4002_cov_3.888776	20.23	d__Bacteria;p__Firmicutes_A;c__Clostridia;o__Oscillospirales;f__CAG-382;g__UMGS882	91.40	blast;93.70 iPHoP-RF;78.00
LN_4H05_VL_285_NODE_12579_length_3802_cov_5.024286	21.86	d__Bacteria;p__Firmicutes_A;c__Clostridia;o__Lachnospirales;f__Lachnospiraceae;g__Coprococcus	93.40	blast;95.30 iPHoP-RF;78.00
LN_4H05_VL_285_NODE_12924_length_3725_cov_3.071935	9.07	d__Bacteria;p__Firmicutes_A;c__Clostridia;o__Oscillospirales;f__CAG-382;g__UMGS882	91.60	blast;93.90 iPHoP-RF;73.20
LN_4H05_VL_285_NODE_15097_length_3265_cov_2.908723	12.23	d__Bacteria;p__Firmicutes_A;c__Clostridia_A;o__Christensenellales;f__CAG-74;g__SFMI01	93.80	blast;95.60 iPHoP-RF;75.20
LN_4H05_VL_285_NODE_15513_length_3193_cov_3.681963	12.82	d__Bacteria;p__Firmicutes_A;c__Clostridia;o__Lachnospirales;f__Lachnospiraceae;g__KLE1615	93.60	blast;95.50 iPHoP-RF;63.80
LN_4H05_VL_285_NODE_1769_length_15883_cov_5.283927	2.88	d__Bacteria;p__Firmicutes_A;c__Clostridia;o__Lachnospirales;f__Lachnospiraceae;g__TF01-11	91.40	blast;93.70 iPHoP-RF;75.70
LN_4H05_VL_285_NODE_3363_length_10570_cov_4.005801	9.82	d__Bacteria;p__Firmicutes_A;c__Clostridia;o__Lachnospirales;f__Lachnospiraceae;g__Eisenbergiella	92.20	blast;94.40 iPHoP-RF;66.80
LN_4H05_VL_285_NODE_4101_length_9173_cov_7.074578		d__Bacteria;p__Firmicutes_A;c__Clostridia;o__Oscillospirales;f__Ruminococcaceae;g__Gemmiger	97.50	blast;98.20 iPHoP-RF;61.70
LN_4H05_VL_285_NODE_413_length_35632_cov_44.403041	10.52	d__Bacteria;p__Firmicutes_A;c__Clostridia;o__Oscillospirales;f__Oscillospiraceae;g__ER4	91.50	blast;93.80 iPHoP-RF;83.10
LN_4H05_VL_285_NODE_462_length_33861_cov_9.008194	3.56	d__Bacteria;p__Firmicutes_A;c__Clostridia;o__Lachnospirales;f__Lachnospiraceae;g__Eubacterium_F	97.90	blast;98.50 iPHoP-RF;80.30
LN_4H05_VL_285_NODE_5313_length_7606_cov_45.664945	5.39	d__Bacteria;p__Firmicutes_A;c__Clostridia;o__Oscillospirales;f__Oscillospiraceae;g__CAG-170	94.30	blast;96.00 iPHoP-RF;88.50
LN_4H05_VL_285_NODE_5554_length_7359_cov_4.397180	12.27	d__Bacteria;p__Firmicutes_A;c__Clostridia;o__Lachnospirales;f__Lachnospiraceae;g__Eisenbergiella	94.30	blast;96.00 iPHoP-RF;76.10
LN_4H05_VL_285_NODE_5790_length_7127_cov_4.778705	6.03	d__Bacteria;p__Firmicutes_A;c__Clostridia;o__Oscillospirales;f__Oscillospiraceae;g__CAG-170	93.40	blast;95.30 iPHoP-RF;89.80
LN_4H05_VL_285_NODE_5821_length_7099_cov_4.857893		d__Bacteria;p__Firmicutes_A;c__Clostridia;o__Lachnospirales;f__Lachnospiraceae;g__TF01-11	90.40	blast;92.90 iPHoP-RF;64.80
LN_4H05_VL_285_NODE_819_length_24917_cov_22.621390	5.66	d__Bacteria;p__Firmicutes_A;c__Clostridia_A;o__Christensenellales;f__CAG-138;g__PeH17	95.00	blast;96.50 iPHoP-RF;72.40
LN_4H05_VL_285_NODE_8354_length_5293_cov_5.002673	5.65	d__Bacteria;p__Firmicutes_A;c__Clostridia;o__Oscillospirales;f__Oscillospiraceae;g__CAG-170	94.00	blast;95.80 iPHoP-RF;81.10
LN_4H05_VL_285_NODE_9459_length_4777_cov_3.644219	11.37	d__Bacteria;p__Firmicutes_A;c__Clostridia;o__Lachnospirales;f__Lachnospiraceae;g__TF01-11	91.80	blast;94.10 iPHoP-RF;74.60
LN_4H05_VL_285_NODE_9686_length_4681_cov_5.282966	17.17	d__Bacteria;p__Firmicutes_A;c__Clostridia;o__Lachnospirales;f__Lachnospiraceae;g__Eisenbergiella	93.80	blast;95.60 iPHoP-RF;79.50
LN_4H06_VL_286_NODE_3797_length_5326_cov_5.219124	5.41	d__Bacteria;p__Cyanobacteria;c__Vampirovibrionia;o__Gastranaerophilales;f__Gastranaerophilaceae;g__Zag1	90.70	blast;93.10 iPHoP-RF;86.70
LN_4H06_VL_286_NODE_5850_length_3945_cov_5.240360	6.35	d__Bacteria;p__Firmicutes_A;c__Clostridia;o__Oscillospirales;f__Ruminococcaceae;g__UBA1394	93.60	blast;95.50
LN_4H06_VL_286_NODE_7983_length_3174_cov_3.426739	19.65	d__Bacteria;p__Firmicutes_A;c__Clostridia;o__Oscillospirales;f__Ruminococcaceae;g__UBA1394	95.90	blast;97.10 iPHoP-RF;54.60
LN_4H08_VL_288_NODE_1069_length_13556_cov_4.928894	5.62	d__Bacteria;p__Firmicutes_A;c__Clostridia;o__Lachnospirales;f__Lachnospiraceae;g__Lachnospira	92.50	blast;94.60 iPHoP-RF;86.70
LN_4H08_VL_288_NODE_3489_length_5847_cov_4.241540	36.34	d__Bacteria;p__Firmicutes_A;c__Clostridia;o__Lachnospirales;f__Lachnospiraceae;g__Lachnospira	94.50	blast;96.10 iPHoP-RF;89.20
LN_4H08_VL_288_NODE_4474_length_4881_cov_3.196850	26.84	d__Bacteria;p__Firmicutes_A;c__Clostridia;o__Oscillospirales;f__Oscillospiraceae;g__CAG-110	94.60	blast;96.20 iPHoP-RF;78.30
LN_4H08_VL_288_NODE_6098_length_3855_cov_3.142895	17.27	d__Bacteria;p__Firmicutes_A;c__Clostridia;o__Oscillospirales;f__Oscillospiraceae;g__CAG-170	90.30	blast;92.80 iPHoP-RF;83.90
LN_4H08_VL_288_NODE_7288_length_3394_cov_4.238694	7.72	d__Bacteria;p__Firmicutes_A;c__Clostridia;o__Lachnospirales;f__Lachnospiraceae;g__KLE1615	98.10	blast;98.60 iPHoP-RF;63.50
LN_4H09_VL_289_NODE_1638_length_13147_cov_6.094027	5.66	d__Bacteria;p__Firmicutes_A;c__Clostridia;o__Lachnospirales;f__Lachnospiraceae;g__SFDP01	91.50	blast;93.80
LN_4H09_VL_289_NODE_488_length_29346_cov_9.998908	9.28	d__Bacteria;p__Proteobacteria;c__Alphaproteobacteria;o__RF32;f__CAG-239;g__CAG-495	95.90	blast;97.10 iPHoP-RF;71.70
LN_4H09_VL_289_NODE_542_length_27804_cov_37.482288	17.14	d__Bacteria;p__Bacteroidota;c__Bacteroidia;o__Bacteroidales;f__Bacteroidaceae;g__Bacteroides	100.00	RaFAH;98.60 iPHoP-RF;96.40 blast;93.20
LN_4H09_VL_289_NODE_542_length_27804_cov_37.482288	17.14	d__Bacteria;p__Bacteroidota;c__Bacteroidia;o__Bacteroidales;f__Bacteroidaceae;g__Phocaeicola	95.40	blast;96.80 iPHoP-RF;95.70
LN_4H09_VL_289_NODE_5657_length_3823_cov_5.907909	10.62	d__Bacteria;p__Proteobacteria;c__Gammaproteobacteria;o__Burkholderiales;f__Burkholderiaceae;g__Sutterella	95.20	blast;96.60 iPHoP-RF;75.70
LN_4I02_VL_291_NODE_47_length_44244_cov_217.385548	52.74	d__Bacteria;p__Firmicutes;c__Bacilli;o__Erysipelotrichales;f__Erysipelatoclostridiaceae;g__Erysipelatoclostridium	96.60	blast;97.60 CRISPR;85.10 iPHoP-RF;62.50
LN_4I02_VL_291_NODE_629_length_2957_cov_3.280841	55.66	d__Bacteria;p__Firmicutes;c__Bacilli;o__Lactobacillales;f__Streptococcaceae;g__Streptococcus	100.00	RaFAH;99.80 blast;93.40 iPHoP-RF;89.80 CRISPR;76.60
LN_4I03_VL_292_NODE_186_length_2022_cov_2.815455	86.10	d__Bacteria;p__Proteobacteria;c__Gammaproteobacteria;o__Enterobacterales;f__Enterobacteriaceae;g__Escherichia	100.00	RaFAH;99.70 blast;96.40 iPHoP-RF;95.40
LN_4I05_VL_294_NODE_339_length_3954_cov_3.418569	77.90	d__Bacteria;p__Firmicutes;c__Bacilli;o__Lactobacillales;f__Streptococcaceae;g__Streptococcus	99.00	CRISPR;99.00 iPHoP-RF;97.10 blast;93.90 RaFAH;59.00
LN_6A07_VL_305_NODE_81_length_12081_cov_9.972809	80.39	d__Bacteria;p__Firmicutes_C;c__Negativicutes;o__Veillonellales;f__Veillonellaceae;g__Veillonella	97.80	CRISPR;98.40 blast;93.60 iPHoP-RF;91.80
LN_6C03_VL_319_NODE_410_length_4658_cov_5.548555	99.54	d__Bacteria;p__Proteobacteria;c__Gammaproteobacteria;o__Enterobacterales;f__Enterobacteriaceae;g__Escherichia	99.00	blast;96.70 RaFAH;88.20 iPHoP-RF;81.90
LN_6D06_VL_331_NODE_1724_length_10377_cov_5.942259	17.85	d__Bacteria;p__Firmicutes_A;c__Clostridia;o__Oscillospirales;f__CAG-272;g__UMGS902	91.60	blast;93.90 iPHoP-RF;65.30
LN_6D06_VL_331_NODE_7225_length_3613_cov_4.117201	8.80	d__Bacteria;p__Firmicutes;c__Bacilli;o__RF39;f__UBA660;g__CAG-1193	90.20	blast;92.70
LN_6E01_VL_335_NODE_5505_length_4284_cov_4.323954		d__Bacteria;p__Firmicutes_A;c__Clostridia;o__Lachnospirales;f__Lachnospiraceae;g__Roseburia	93.00	blast;95.00 iPHoP-RF;94.10
LN_6E02_VL_336_NODE_1226_length_5301_cov_5.619520	10.90	d__Bacteria;p__Firmicutes_A;c__Clostridia;o__Oscillospirales;f__CAG-272;g__UMGS902	91.60	blast;93.90
LN_6E02_VL_336_NODE_2486_length_3147_cov_4.219599	11.47	d__Bacteria;p__Firmicutes_A;c__Clostridia;o__Oscillospirales;f__CAG-272;g__UMGS902	91.60	blast;93.90 iPHoP-RF;63.50
LN_6E02_VL_336_NODE_764_length_7265_cov_6.422469	7.97	d__Bacteria;p__Firmicutes_A;c__Clostridia;o__Oscillospirales;f__CAG-272;g__UMGS902	91.20	blast;93.60 iPHoP-RF;75.00
LN_6E04_VL_338_NODE_1426_length_8867_cov_11.500113	4.06	d__Bacteria;p__Bacteroidota;c__Bacteroidia;o__Bacteroidales;f__Barnesiellaceae;g__Barnesiella	96.60	blast;97.60 iPHoP-RF;73.20
LN_6E04_VL_338_NODE_3420_length_4552_cov_23.989549	32.25	d__Bacteria;p__Bacteroidota;c__Bacteroidia;o__Bacteroidales;f__Bacteroidaceae;g__Prevotellamassilia	93.20	blast;95.20 iPHoP-RF;70.60
LN_6E04_VL_338_NODE_4695_length_3562_cov_4.806672	49.80	d__Bacteria;p__Bacteroidota;c__Bacteroidia;o__Bacteroidales;f__Bacteroidaceae;g__Phocaeicola	91.20	blast;93.60 iPHoP-RF;86.70
LN_6E07_VL_341_NODE_1292_length_14555_cov_16.328414	7.26	d__Bacteria;p__Firmicutes_A;c__Clostridia_A;o__Christensenellales;f__Borkfalkiaceae;g__UMGS1004	91.60	blast;93.90 iPHoP-RF;82.80
LN_6E07_VL_341_NODE_1356_length_14075_cov_24.813195	7.81	d__Bacteria;p__Bacteroidota;c__Bacteroidia;o__Bacteroidales;f__Bacteroidaceae;g__Bacteroides	95.40	blast;96.80 iPHoP-RF;83.60
LN_6E07_VL_341_NODE_22550_length_1609_cov_4.231017	42.73	d__Bacteria;p__Proteobacteria;c__Gammaproteobacteria;o__Burkholderiales;f__Burkholderiaceae;g__Acidovorax	92.60	iPHoP-RF;94.70
LN_6E07_VL_341_NODE_4100_length_5854_cov_6.028281	8.09	d__Bacteria;p__Firmicutes_A;c__Clostridia;o__Oscillospirales;f__Ruminococcaceae;g__Faecalibacterium	90.20	blast;92.70
LN_6E07_VL_341_NODE_4793_length_5166_cov_6.132851	18.23	d__Bacteria;p__Bacteroidota;c__Bacteroidia;o__Bacteroidales;f__Tannerellaceae;g__Parabacteroides	90.10	blast;92.60
LN_6E07_VL_341_NODE_6211_length_4190_cov_3.589601	4.44	d__Bacteria;p__Firmicutes_A;c__Clostridia;o__Lachnospirales;f__Lachnospiraceae;g__Eubacterium_F	93.60	blast;95.50 iPHoP-RF;70.40
LN_6E07_VL_341_NODE_7115_length_3772_cov_6.648910	7.88	d__Bacteria;p__Firmicutes_A;c__Clostridia_A;o__Christensenellales;f__Borkfalkiaceae;g__HGM11412	90.00	blast;92.50
LN_6E07_VL_341_NODE_7482_length_3632_cov_4.747554		d__Bacteria;p__Firmicutes_A;c__Clostridia_A;o__Christensenellales;f__Borkfalkiaceae;g__Borkfalkia	90.30	blast;92.80 iPHoP-RF;77.30
LN_6E07_VL_341_NODE_8107_length_3409_cov_6.240310	15.23	d__Bacteria;p__Bacteroidota;c__Bacteroidia;o__Bacteroidales;f__Rikenellaceae;g__Alistipes	94.60	blast;96.20 iPHoP-RF;94.70
LN_6E07_VL_341_NODE_8622_length_3247_cov_5.718985		d__Bacteria;p__Firmicutes_A;c__Clostridia_A;o__Christensenellales;f__Borkfalkiaceae;g__UBA7597	91.10	blast;93.50 iPHoP-RF;81.90
LN_6E09_VL_343_NODE_4378_length_5218_cov_4.680418	43.45	d__Bacteria;p__Firmicutes_A;c__Clostridia_A;o__Christensenellales;f__Borkfalkiaceae;g__UMGS1004	91.20	blast;93.60
LN_6E09_VL_343_NODE_7006_length_3696_cov_4.819830	21.23	d__Bacteria;p__Firmicutes_A;c__Clostridia;o__Oscillospirales;f__Ruminococcaceae;g__UBA1409	92.20	blast;94.40 iPHoP-RF;67.70
LN_6E09_VL_343_NODE_7681_length_3455_cov_5.307353	22.43	d__Bacteria;p__Firmicutes_A;c__Clostridia;o__Oscillospirales;f__Ruminococcaceae;g__UBA1409	92.20	blast;94.40 iPHoP-RF;75.90
LN_6E09_VL_343_NODE_7844_length_3403_cov_6.135305	8.70	d__Bacteria;p__Verrucomicrobiota;c__Lentisphaeria;o__Victivallales;f__UBA1829;g__UBA11452	91.70	blast;94.00 iPHoP-RF;74.80
LN_6E09_VL_343_NODE_7975_length_3364_cov_3.685706		d__Bacteria;p__Proteobacteria;c__Alphaproteobacteria;o__RF32;f__UBA3637;g__UBA7488	90.10	blast;92.60 iPHoP-RF;73.90
LN_6E09_VL_343_NODE_9095_length_3070_cov_4.241459	18.20	d__Bacteria;p__Firmicutes_A;c__Clostridia_A;o__Christensenellales;f__CAG-74;g__SFFH01	95.40	blast;96.80 iPHoP-RF;79.00
LN_6E09_VL_343_NODE_9120_length_3065_cov_3.606312		d__Bacteria;p__Firmicutes_A;c__Clostridia;o__Oscillospirales;f__Oscillospiraceae;g__F23-B02	95.20	blast;96.60 iPHoP-RF;87.30
LN_6F01_VL_344_NODE_1559_length_7664_cov_23.300434	20.90	d__Bacteria;p__Bacteroidota;c__Bacteroidia;o__Bacteroidales;f__Bacteroidaceae;g__Bacteroides	93.50	iPHoP-RF;95.40 blast;94.60
LN_6F01_VL_344_NODE_1559_length_7664_cov_23.300434	20.90	d__Bacteria;p__Bacteroidota;c__Bacteroidia;o__Bacteroidales;f__Bacteroidaceae;g__Phocaeicola	93.00	blast;95.00 iPHoP-RF;90.10
LN_6F01_VL_344_NODE_1950_length_6375_cov_39.602373	10.20	d__Bacteria;p__Bacteroidota;c__Bacteroidia;o__Bacteroidales;f__Bacteroidaceae;g__Bacteroides	95.00	blast;96.50 iPHoP-RF;69.80
LN_6F01_VL_344_NODE_848_length_12314_cov_16.442124	4.80	d__Bacteria;p__Bacteroidota;c__Bacteroidia;o__Bacteroidales;f__Bacteroidaceae;g__Bacteroides	91.70	blast;94.00 iPHoP-RF;91.80
LN_6F02_VL_345_NODE_4868_length_6577_cov_5.601656	7.75	d__Bacteria;p__Verrucomicrobiota;c__Lentisphaeria;o__Victivallales;f__Victivallaceae;g__Victivallis	90.90	blast;93.30 iPHoP-RF;81.90
LN_6F02_VL_345_NODE_5569_length_5968_cov_6.786572	4.38	d__Bacteria;p__Verrucomicrobiota;c__Lentisphaeria;o__Victivallales;f__Victivallaceae;g__Victivallis	91.20	blast;93.60 iPHoP-RF;56.50
LN_6F02_VL_345_NODE_8889_length_4030_cov_3.940629	13.86	d__Bacteria;p__Firmicutes_A;c__Clostridia;o__Lachnospirales;f__Lachnospiraceae;g__RUG115	93.00	blast;95.00 iPHoP-RF;68.40
LN_6F03_VL_346_NODE_10921_length_3003_cov_8.115672	10.20	d__Bacteria;p__Firmicutes_A;c__Clostridia_A;o__Christensenellales;f__QALW01;g__UMGS1322	90.00	blast;92.50 iPHoP-RF;53.60
LN_6F03_VL_346_NODE_1725_length_13868_cov_9.384493	7.62	d__Bacteria;p__Firmicutes_A;c__Clostridia;o__Oscillospirales;f__Oscillospiraceae;g__CAG-103	95.30	blast;96.70 iPHoP-RF;84.20
LN_6F03_VL_346_NODE_2269_length_11228_cov_10.092366	8.55	d__Bacteria;p__Firmicutes_A;c__Clostridia;o__Oscillospirales;f__Oscillospiraceae;g__CAG-83	93.90	blast;95.70 iPHoP-RF;95.70
LN_6F03_VL_346_NODE_2729_length_9816_cov_8.297511	6.93	d__Bacteria;p__Firmicutes_A;c__Clostridia;o__Oscillospirales;f__Acutalibacteraceae;g__UBA1691	94.20	blast;95.90 iPHoP-RF;83.90
LN_6F03_VL_346_NODE_3070_length_8939_cov_9.224111	4.84	d__Bacteria;p__Verrucomicrobiota;c__Lentisphaeria;o__Victivallales;f__UBA1829;g__UBA11452	92.50	blast;94.60 iPHoP-RF;80.60
LN_6F03_VL_346_NODE_3735_length_7538_cov_5.935855	4.96	d__Bacteria;p__Firmicutes_A;c__Clostridia_A;o__Christensenellales;f__QALW01;g__UMGS1322	92.10	blast;94.30 iPHoP-RF;65.60
LN_6F03_VL_346_NODE_5237_length_5718_cov_5.734593	6.75	d__Bacteria;p__Firmicutes_A;c__Clostridia_A;o__Christensenellales;f__QALW01;g__UMGS1322	91.70	blast;94.00 iPHoP-RF;52.20
LN_6F03_VL_346_NODE_6053_length_5045_cov_6.923246	5.76	d__Bacteria;p__Firmicutes_A;c__Clostridia;o__Oscillospirales;f__UBA644;g__UBA644	91.00	blast;93.40 iPHoP-RF;66.30
LN_6F03_VL_346_NODE_7558_length_4160_cov_4.524482	11.12	d__Bacteria;p__Firmicutes_A;c__Clostridia;o__Monoglobales_A;f__UBA1381;g__CAG-41	94.30	blast;96.00 iPHoP-RF;69.80
LN_6F03_VL_346_NODE_7653_length_4121_cov_9.617560	14.58	d__Bacteria;p__Firmicutes_A;c__Clostridia;o__Oscillospirales;f__Oscillospiraceae;g__CAG-83	94.50	iPHoP-RF;96.10 blast;95.90
LN_6F06_VL_349_NODE_270_length_5912_cov_4.725798	17.43	d__Bacteria;p__Bacteroidota;c__Bacteroidia;o__Bacteroidales;f__Tannerellaceae;g__Parabacteroides	90.30	blast;92.80
LN_6F06_VL_349_NODE_572_length_3431_cov_4.888329	50.02	d__Bacteria;p__Firmicutes_A;c__Clostridia;o__Oscillospirales;f__Oscillospiraceae;g__Flavonifractor	95.00	blast;96.50 iPHoP-RF;95.10 CRISPR;74.10
LN_6F07_VL_350_NODE_3094_length_5997_cov_8.091888	5.49	d__Bacteria;p__Firmicutes_A;c__Clostridia_A;o__Christensenellales;f__CAG-74;g__UBA11524	94.50	blast;96.10
LN_6F07_VL_350_NODE_4510_length_4686_cov_11.056143	6.27	d__Bacteria;p__Firmicutes_A;c__Clostridia;o__Oscillospirales;f__Oscillospiraceae;g__CAG-83	94.60	blast;96.20 iPHoP-RF;91.10
LN_6F07_VL_350_NODE_507_length_18878_cov_16.717526	3.72	d__Bacteria;p__Firmicutes_A;c__Clostridia;o__Oscillospirales;f__Oscillospiraceae;g__CAG-170	91.40	blast;93.70 iPHoP-RF;78.70
LN_6F07_VL_350_NODE_5777_length_4017_cov_6.317769	22.52	d__Bacteria;p__Firmicutes_A;c__Clostridia_A;o__Christensenellales;f__CAG-74;g__UBA11524	96.20	blast;97.30 iPHoP-RF;73.90
LN_6F07_VL_350_NODE_8918_length_3051_cov_11.318425	8.04	d__Bacteria;p__Firmicutes_A;c__Clostridia;o__Oscillospirales;f__Oscillospiraceae;g__CAG-170	92.50	blast;94.60 iPHoP-RF;92.80
LN_6F08_VL_351_NODE_1444_length_5516_cov_4.137337	20.27	d__Bacteria;p__Bacteroidota;c__Bacteroidia;o__Bacteroidales;f__Bacteroidaceae;g__Bacteroides	95.90	iPHoP-RF;97.10
LN_6F08_VL_351_NODE_2625_length_3444_cov_4.925937	24.66	d__Bacteria;p__Bacteroidota;c__Bacteroidia;o__Bacteroidales;f__Bacteroidaceae;g__Bacteroides	95.30	iPHoP-RF;96.70 blast;95.40
LN_6F09_VL_352_NODE_544_length_9111_cov_4.995804	8.24	d__Bacteria;p__Firmicutes_C;c__Negativicutes;o__Veillonellales;f__Dialisteraceae;g__Dialister	94.70	blast;96.30
LN_6G01_VL_353_NODE_1285_length_11344_cov_7.579502	14.57	d__Bacteria;p__Firmicutes_A;c__Clostridia;o__Oscillospirales;f__CAG-272;g__UMGS902	93.10	blast;95.10 iPHoP-RF;65.30
LN_6G03_VL_355_NODE_1064_length_14691_cov_7.826182	2.82	d__Bacteria;p__Proteobacteria;c__Gammaproteobacteria;o__Burkholderiales;f__Burkholderiaceae;g__Sutterella	95.60	blast;96.90
LN_6G03_VL_355_NODE_1316_length_12523_cov_8.448508	5.58	d__Bacteria;p__Firmicutes_A;c__Clostridia;o__Lachnospirales;f__Lachnospiraceae;g__Fusicatenibacter	94.50	blast;96.10 iPHoP-RF;84.50
LN_6G03_VL_355_NODE_1795_length_9881_cov_7.372990	9.71	d__Bacteria;p__Firmicutes_A;c__Clostridia;o__Lachnospirales;f__Lachnospiraceae;g__Fusicatenibacter	92.60	blast;94.70
LN_6G03_VL_355_NODE_2100_length_8809_cov_4.578250	4.00	d__Bacteria;p__Firmicutes_A;c__Clostridia;o__Lachnospirales;f__Lachnospiraceae;g__Lachnospira	98.50	blast;98.90 iPHoP-RF;93.10 CRISPR;82.50
LN_6G03_VL_355_NODE_2650_length_7241_cov_5.461453	16.48	d__Bacteria;p__Firmicutes_A;c__Clostridia;o__Lachnospirales;f__Lachnospiraceae;g__Acetatifactor	93.00	blast;95.00 iPHoP-RF;87.00
LN_6G03_VL_355_NODE_2767_length_6979_cov_6.123484	28.36	d__Bacteria;p__Bacteroidota;c__Bacteroidia;o__Bacteroidales;f__Bacteroidaceae;g__Bacteroides	95.30	iPHoP-RF;96.70 blast;96.60
LN_6G03_VL_355_NODE_6137_length_3418_cov_4.523640	8.72	d__Bacteria;p__Firmicutes_A;c__Clostridia;o__Lachnospirales;f__Lachnospiraceae;g__Blautia_A	91.50	blast;93.80 iPHoP-RF;69.50
LN_6G04_VL_356_NODE_1159_length_9218_cov_36.871985	9.05	d__Bacteria;p__Firmicutes_A;c__Clostridia;o__Oscillospirales;f__Oscillospiraceae;g__Flavonifractor	93.90	iPHoP-RF;95.70
LN_6G05_VL_357_NODE_10335_length_3536_cov_4.733123	17.80	d__Bacteria;p__Firmicutes_A;c__Clostridia;o__Oscillospirales;f__Oscillospiraceae;g__ER4	90.90	blast;93.30 iPHoP-RF;54.60
LN_6G05_VL_357_NODE_10685_length_3446_cov_4.588912	10.70	d__Bacteria;p__Firmicutes_A;c__Clostridia;o__Oscillospirales;f__Acutalibacteraceae;g__CAG-488	91.40	blast;93.70
LN_6G05_VL_357_NODE_2214_length_12486_cov_10.035556	8.78	d__Bacteria;p__Bacteroidota;c__Bacteroidia;o__Bacteroidales;f__Bacteroidaceae;g__Prevotellamassilia	91.60	blast;93.90 iPHoP-RF;81.40
LN_6G05_VL_357_NODE_2291_length_12200_cov_9.008481	4.87	d__Bacteria;p__Firmicutes_A;c__Clostridia;o__Oscillospirales;f__Oscillospiraceae;g__CAG-170	96.30	blast;97.40 iPHoP-RF;75.20
LN_6G05_VL_357_NODE_2356_length_11974_cov_4.863160	8.46	d__Bacteria;p__Bacteroidota;c__Bacteroidia;o__Bacteroidales;f__UBA932;g__RC9	94.90	blast;96.40 iPHoP-RF;79.00
LN_6G05_VL_357_NODE_4656_length_6790_cov_5.590349	11.14	d__Bacteria;p__Firmicutes_A;c__Clostridia_A;o__Christensenellales;f__CAG-138;g__SFEL01	93.20	blast;95.20 iPHoP-RF;66.00
LN_6G05_VL_357_NODE_6974_length_4866_cov_5.581168	20.67	d__Bacteria;p__Desulfobacterota;c__Desulfovibrionia;o__Desulfovibrionales;f__Desulfovibrionaceae;g__Desulfovibrio	93.40	blast;95.30 iPHoP-RF;77.80
LN_6G05_VL_357_NODE_9039_length_3944_cov_4.957058	7.53	d__Bacteria;p__Firmicutes;c__Bacilli;o__RF39;f__UBA660;g__UMGS1045	90.30	blast;92.80
LN_6G05_VL_357_NODE_9714_length_3724_cov_3.928318	8.62	d__Bacteria;p__Firmicutes_A;c__Clostridia;o__Oscillospirales;f__Oscillospiraceae;g__CAG-103	92.60	blast;94.70 iPHoP-RF;51.50
LN_6H01_VL_362_NODE_1923_length_3117_cov_7.969628	6.92	d__Bacteria;p__Firmicutes_A;c__Clostridia;o__Oscillospirales;f__Butyricicoccaceae;g__Agathobaculum	94.90	blast;96.40 iPHoP-RF;93.40
LN_6H01_VL_362_NODE_2668_length_2252_cov_5.223031	10.41	d__Bacteria;p__Firmicutes_A;c__Clostridia;o__Lachnospirales;f__Lachnospiraceae;g__Enterocloster	91.60	blast;93.90 iPHoP-RF;80.00
LN_6H01_VL_362_NODE_888_length_6531_cov_7.669240	9.13	d__Bacteria;p__Firmicutes_A;c__Clostridia;o__Clostridiales;f__Clostridiaceae;g__Clostridium	91.70	blast;94.00 iPHoP-RF;93.70
LN_6H02_VL_363_NODE_56_length_9667_cov_6.271328	20.74	d__Bacteria;p__Firmicutes_C;c__Negativicutes;o__Veillonellales;f__Megasphaeraceae;g__Anaeroglobus	95.40	blast;96.80
LN_6H03_VL_364_NODE_180_length_14952_cov_655.040075	5.05	d__Bacteria;p__Patescibacteria;c__Saccharimonadia;o__Saccharimonadales;f__Saccharimonadaceae;g__TM7x	90.80	blast;93.20 iPHoP-RF;86.00
LN_6H09_VL_370_NODE_1458_length_5225_cov_3.776596	14.90	d__Bacteria;p__Firmicutes_A;c__Clostridia;o__Oscillospirales;f__Butyricicoccaceae;g__Butyricicoccus	91.60	blast;93.90
LN_6I03_VL_373_NODE_267_length_19107_cov_20.888778	60.33	d__Bacteria;p__Firmicutes_A;c__Clostridia;o__Oscillospirales;f__Ruminococcaceae;g__Faecalibacterium	95.30	blast;96.70 iPHoP-RF;78.50
LN_6I04_VL_374_NODE_688_length_12645_cov_804.734631	5.12	d__Bacteria;p__Patescibacteria;c__Saccharimonadia;o__Saccharimonadales;f__Saccharimonadaceae;g__TM7x	91.20	blast;93.60 iPHoP-RF;91.10
LN_6I05_VL_375_NODE_328_length_12230_cov_5.626119	7.66	d__Bacteria;p__Firmicutes_A;c__Clostridia;o__Oscillospirales;f__Ruminococcaceae;g__Ruminococcus_D	92.50	blast;94.60 iPHoP-RF;92.40
LN_6I05_VL_375_NODE_71_length_38915_cov_104.520998	82.33	d__Bacteria;p__Firmicutes_A;c__Clostridia;o__Oscillospirales;f__Ruminococcaceae;g__Ruthenibacterium	96.70	blast;96.90 iPHoP-RF;78.70 CRISPR;66.10 RaFAH;63.70
LN_6I07_VL_377_NODE_975_length_5897_cov_4.207806	8.02	d__Bacteria;p__Bacteroidota;c__Bacteroidia;o__Bacteroidales;f__Tannerellaceae;g__Parabacteroides	94.70	blast;96.30 iPHoP-RF;77.30
LN_6I08_VL_378_NODE_3427_length_3903_cov_6.261435		d__Bacteria;p__Firmicutes_A;c__Clostridia_A;o__Christensenellales;f__Borkfalkiaceae;g__UMGS775	90.90	blast;93.30 iPHoP-RF;75.70
LN_6I08_VL_378_NODE_3536_length_3801_cov_3.728510	13.10	d__Bacteria;p__Firmicutes_A;c__Clostridia;o__Lachnospirales;f__Lachnospiraceae;g__Roseburia	94.50	iPHoP-RF;96.10 blast;95.30
LN_6I08_VL_378_NODE_4111_length_3289_cov_3.620284	9.30	d__Bacteria;p__Firmicutes_C;c__Negativicutes;o__Veillonellales;f__Dialisteraceae;g__Dialister	93.00	blast;95.00 iPHoP-RF;77.10
LN_6I08_VL_378_NODE_56_length_47628_cov_9.195111	46.88	d__Bacteria;p__Firmicutes_A;c__Clostridia;o__Lachnospirales;f__Lachnospiraceae;g__Enterocloster	94.90	blast;96.40 iPHoP-RF;92.80 CRISPR;91.70
LN_6I08_VL_378_NODE_56_length_47628_cov_9.195111	46.88	d__Bacteria;p__Firmicutes_A;c__Clostridia;o__Lachnospirales;f__Lachnospiraceae;g__Hungatella	90.30	iPHoP-RF;92.80 CRISPR;86.90
LN_6I08_VL_378_NODE_698_length_13903_cov_6.964616	11.14	d__Bacteria;p__Bacteroidota;c__Bacteroidia;o__Bacteroidales;f__Tannerellaceae;g__Parabacteroides	92.90	blast;94.90 iPHoP-RF;52.00
LN_7A01_VL_380_NODE_428_length_3161_cov_4.174823	98.04	d__Bacteria;p__Proteobacteria;c__Gammaproteobacteria;o__Enterobacterales;f__Enterobacteriaceae;g__Atlantibacter	97.30	blast;98.10 iPHoP-RF;57.60
LN_7A02_VL_381_NODE_48_length_23169_cov_16.799732	6.73	d__Bacteria;p__Firmicutes_A;c__Clostridia;o__Oscillospirales;f__Ruminococcaceae;g__Faecalibacterium	95.60	blast;96.90 iPHoP-RF;80.60
LN_7A03_VL_382_NODE_225_length_18389_cov_48.734864	6.73	d__Bacteria;p__Patescibacteria;c__Saccharimonadia;o__Saccharimonadales;f__Saccharimonadaceae;g__Saccharimonas	98.40	CRISPR;98.80 blast;89.60 iPHoP-RF;76.80
LN_7A03_VL_382_NODE_225_length_18389_cov_48.734864	6.73	d__Bacteria;p__Patescibacteria;c__Saccharimonadia;o__Saccharimonadales;f__Saccharimonadaceae;g__TM7x	97.30	CRISPR;98.10 iPHoP-RF;95.10 blast;94.30
LN_7A08_VL_387_NODE_861_length_11630_cov_10.241037	5.12	d__Bacteria;p__Firmicutes_A;c__Clostridia;o__Peptostreptococcales;f__Peptostreptococcaceae;g__Romboutsia	94.00	blast;95.80 iPHoP-RF;93.70
LN_7B03_VL_391_NODE_3315_length_2589_cov_3.059984	92.47	d__Bacteria;p__Firmicutes_A;c__Clostridia;o__Lachnospirales;f__Lachnospiraceae;g__Agathobacter	92.20	iPHoP-RF;94.40
LN_7B03_VL_391_NODE_3315_length_2589_cov_3.059984	92.47	d__Bacteria;p__Firmicutes_A;c__Clostridia;o__Lachnospirales;f__Lachnospiraceae;g__Roseburia	91.00	iPHoP-RF;93.40
LN_7B08_VL_396_NODE_1383_length_2903_cov_3.512640	81.59	d__Bacteria;p__Firmicutes;c__Bacilli;o__Lactobacillales;f__Streptococcaceae;g__Streptococcus	98.70	blast;93.60 RaFAH;92.30 iPHoP-RF;88.50
LN_7C01_VL_398_NODE_1195_length_7459_cov_12.953404	6.93	d__Bacteria;p__Firmicutes_A;c__Clostridia;o__Peptostreptococcales;f__Peptostreptococcaceae;g__Intestinibacter	90.60	blast;93.00 iPHoP-RF;73.50
LN_7C01_VL_398_NODE_1975_length_4540_cov_3.140022	6.70	d__Bacteria;p__Firmicutes_A;c__Clostridia;o__Oscillospirales;f__Ruminococcaceae;g__Ruminococcus_D	93.00	blast;95.00 iPHoP-RF;88.50
LN_7C06_VL_403_NODE_50_length_33686_cov_30.050251	81.90	d__Bacteria;p__Firmicutes_C;c__Negativicutes;o__Veillonellales;f__Veillonellaceae;g__Veillonella	100.00	RaFAH;99.80 CRISPR;98.70 blast;95.60 iPHoP-RF;87.00
LN_7C06_VL_403_NODE_50_length_33686_cov_30.050251	81.90	d__Bacteria;p__Firmicutes_C;c__Negativicutes;o__Veillonellales;f__Veillonellaceae;g__F0422	99.90	RaFAH;99.80
LN_7C06_VL_403_NODE_50_length_33686_cov_30.050251	81.90	d__Bacteria;p__Firmicutes_C;c__Negativicutes;o__Veillonellales;f__Veillonellaceae;g__Veillonella_A	99.90	RaFAH;99.80
LN_7D03_VL_409_NODE_2613_length_4157_cov_6.803023		d__Bacteria;p__Firmicutes_A;c__Clostridia;o__Oscillospirales;f__Oscillospiraceae;g__CAG-170	92.00	blast;94.20 iPHoP-RF;82.50
LN_7D03_VL_409_NODE_3678_length_3270_cov_4.383204	9.70	d__Bacteria;p__Firmicutes_A;c__Clostridia;o__Oscillospirales;f__Oscillospiraceae;g__CAG-170	92.70	blast;94.80 iPHoP-RF;81.40
LN_7D03_VL_409_NODE_8_length_84349_cov_15.058937	100.00	d__Bacteria;p__Bacteroidota;c__Bacteroidia;o__Bacteroidales;f__Rikenellaceae;g__Alistipes	100.00	RaFAH;99.00 blast;96.90 iPHoP-RF;90.10
LN_7D03_VL_409_NODE_8_length_84349_cov_15.058937	100.00	d__Bacteria;p__Bacteroidota;c__Bacteroidia;o__Bacteroidales;f__Rikenellaceae;g__Alistipes_A	98.70	RaFAH;99.00
LN_7D06_VL_412_NODE_10280_length_3109_cov_22.821873	10.80	d__Bacteria;p__Firmicutes_A;c__Clostridia;o__Lachnospirales;f__Lachnospiraceae;g__Agathobacter	91.00	blast;93.40 iPHoP-RF;73.50
LN_7D06_VL_412_NODE_3345_length_8666_cov_5.641970	8.13	d__Bacteria;p__Bacteroidota;c__Bacteroidia;o__Bacteroidales;f__Marinifilaceae;g__Odoribacter	95.40	blast;96.80 iPHoP-RF;69.10
LN_7D06_VL_412_NODE_3354_length_8642_cov_13.127169	7.31	d__Bacteria;p__Firmicutes_A;c__Clostridia;o__Oscillospirales;f__Ruminococcaceae;g__Gemmiger	95.30	blast;96.70 iPHoP-RF;64.00
LN_7D06_VL_412_NODE_4173_length_7227_cov_6.920524	37.72	d__Bacteria;p__Bacteroidota;c__Bacteroidia;o__Bacteroidales;f__Marinifilaceae;g__Odoribacter	94.30	blast;96.00 iPHoP-RF;78.30
LN_7D06_VL_412_NODE_547_length_29279_cov_19.101321	22.57	d__Bacteria;p__Firmicutes_A;c__Clostridia;o__Oscillospirales;f__Oscillospiraceae;g__CAG-110	90.40	blast;92.90
LN_7D06_VL_412_NODE_6801_length_4632_cov_5.098099		d__Bacteria;p__Verrucomicrobiota;c__Lentisphaeria;o__Victivallales;f__Victivallaceae;g__Victivallis	90.70	blast;93.10 iPHoP-RF;51.50
LN_7D06_VL_412_NODE_8603_length_3692_cov_6.420401		d__Bacteria;p__Proteobacteria;c__Gammaproteobacteria;o__Burkholderiales;f__Burkholderiaceae;g__Sutterella	90.20	blast;92.70 CRISPR;82.00 iPHoP-RF;62.50
LN_7D06_VL_412_NODE_9856_length_3232_cov_3.803903	54.48	d__Bacteria;p__Firmicutes_A;c__Clostridia;o__Lachnospirales;f__Lachnospiraceae;g__Clostridium_Q	93.80	blast;95.60 iPHoP-RF;78.30
LN_7D07_VL_413_NODE_1583_length_9732_cov_4.900692	29.93	d__Bacteria;p__Firmicutes_A;c__Clostridia;o__Oscillospirales;f__Oscillospiraceae;g__Dysosmobacter	90.40	blast;92.90 iPHoP-RF;71.70
LN_7D07_VL_413_NODE_2500_length_6735_cov_7.805988	9.43	d__Bacteria;p__Firmicutes_A;c__Clostridia;o__Oscillospirales;f__Acutalibacteraceae;g__CAG-180	92.30	blast;94.50 iPHoP-RF;68.40
LN_7D07_VL_413_NODE_2822_length_6077_cov_6.339422	9.54	d__Bacteria;p__Proteobacteria;c__Gammaproteobacteria;o__Burkholderiales;f__Burkholderiaceae;g__Sutterella	91.60	blast;93.90
LN_7D07_VL_413_NODE_3491_length_5110_cov_5.082690	24.43	d__Bacteria;p__Bacteroidota;c__Bacteroidia;o__Bacteroidales;f__Bacteroidaceae;g__Bacteroides	95.90	iPHoP-RF;97.10 blast;92.60
LN_7D07_VL_413_NODE_4838_length_3902_cov_10.591890	49.12	d__Bacteria;p__Firmicutes_A;c__Clostridia;o__Oscillospirales;f__Ruminococcaceae;g__Faecalibacterium	90.10	blast;92.60 iPHoP-RF;86.30 CRISPR;73.60
LN_7D08_VL_414_NODE_1636_length_6626_cov_5.938670	10.68	d__Bacteria;p__Bacteroidota;c__Bacteroidia;o__Bacteroidales;f__Rikenellaceae;g__Alistipes	94.00	blast;95.80 iPHoP-RF;82.20
LN_7D08_VL_414_NODE_773_length_11022_cov_9.200784	6.32	d__Bacteria;p__Bacteroidota;c__Bacteroidia;o__Bacteroidales;f__Rikenellaceae;g__Alistipes	95.40	blast;96.80 iPHoP-RF;95.10
LN_7E03_VL_418_NODE_2297_length_4407_cov_5.749540	7.47	d__Bacteria;p__Firmicutes;c__Bacilli;o__RF39;f__UBA660;g__CAG-433	91.00	blast;93.40
LN_7E03_VL_418_NODE_828_length_8337_cov_22.277107	6.84	d__Bacteria;p__Bacteroidota;c__Bacteroidia;o__Bacteroidales;f__UBA932;g__RC9	92.20	iPHoP-RF;94.40 blast;93.40
LN_7E03_VL_418_NODE_916_length_7828_cov_13.792873	6.09	d__Bacteria;p__Firmicutes_A;c__Clostridia;o__Oscillospirales;f__Acutalibacteraceae;g__Ruminococcus_E	94.50	blast;96.10 iPHoP-RF;91.10
LN_7E04_VL_419_NODE_145_length_17147_cov_13.693775	6.89	d__Bacteria;p__Bacteroidota;c__Bacteroidia;o__Bacteroidales;f__Bacteroidaceae;g__Prevotella	95.60	blast;96.90 iPHoP-RF;78.30
LN_7E04_VL_419_NODE_37_length_41302_cov_919.407399	97.80	d__Bacteria;p__Firmicutes_A;c__Clostridia;o__Lachnospirales;f__Lachnospiraceae;g__Agathobacter	100.00	CRISPR;99.30 iPHoP-RF;95.40 RaFAH;91.60 blast;87.40
LN_7E04_VL_419_NODE_37_length_41302_cov_919.407399	97.80	d__Bacteria;p__Firmicutes_A;c__Clostridia;o__Lachnospirales;f__Lachnospiraceae;g__Roseburia	100.00	CRISPR;99.50 iPHoP-RF;96.40 blast;93.90 RaFAH;91.60
LN_7E04_VL_419_NODE_920_length_3202_cov_4.067048	9.50	d__Bacteria;p__Firmicutes_A;c__Clostridia;o__Oscillospirales;f__Oscillospiraceae;g__UBA5446	92.70	blast;94.80 iPHoP-RF;88.20
LN_7E04_VL_419_NODE_92_length_22748_cov_89.388975	3.39	d__Bacteria;p__Firmicutes;c__Bacilli;o__RF39;f__UBA660;g__CAG-302	93.80	blast;95.60 iPHoP-RF;54.40
LN_7E05_VL_420_NODE_55_length_20287_cov_6.642843	6.04	d__Bacteria;p__Bacteroidota;c__Bacteroidia;o__Bacteroidales;f__Bacteroidaceae;g__Bacteroides	95.40	blast;96.80 iPHoP-RF;94.10
LN_7E07_VL_422_NODE_12033_length_3079_cov_4.453373		d__Bacteria;p__Firmicutes_A;c__Clostridia;o__Oscillospirales;f__UBA644;g__UBA644	93.80	blast;95.60 iPHoP-RF;71.50
LN_7E07_VL_422_NODE_2946_length_9750_cov_6.202888	3.63	d__Bacteria;p__Firmicutes_A;c__Clostridia_A;o__Christensenellales;f__Borkfalkiaceae;g__QALS01	90.70	blast;93.10 iPHoP-RF;75.70
LN_7E07_VL_422_NODE_4195_length_7474_cov_18.487802	8.02	d__Bacteria;p__Firmicutes_A;c__Clostridia;o__Oscillospirales;f__Oscillospiraceae;g__ER4	92.90	blast;94.90 iPHoP-RF;84.50
LN_7E07_VL_422_NODE_4529_length_7003_cov_3.952792	11.47	d__Bacteria;p__Verrucomicrobiota;c__Lentisphaeria;o__Victivallales;f__Victivallaceae;g__Victivallis	93.60	blast;95.50 iPHoP-RF;65.30
LN_7E07_VL_422_NODE_528_length_26977_cov_10.955947	3.48	d__Bacteria;p__Firmicutes_A;c__Clostridia;o__Oscillospirales;f__Acutalibacteraceae;g__CAG-177	95.60	blast;96.90 iPHoP-RF;72.60
LN_7E07_VL_422_NODE_5770_length_5740_cov_5.032190	23.75	d__Bacteria;p__Bacteroidota;c__Bacteroidia;o__Bacteroidales;f__Coprobacteraceae;g__Coprobacter	91.80	blast;94.10 iPHoP-RF;58.40
LN_7E07_VL_422_NODE_5986_length_5584_cov_3.846808	12.10	d__Bacteria;p__Firmicutes_A;c__Clostridia;o__Oscillospirales;f__Ruminococcaceae;g__CAG-115	94.20	blast;95.90 iPHoP-RF;78.70
LN_7E07_VL_422_NODE_8727_length_4035_cov_4.772111	11.57	d__Bacteria;p__Bacteroidota;c__Bacteroidia;o__Bacteroidales;f__Bacteroidaceae;g__Bacteroides	93.40	blast;95.30 iPHoP-RF;91.80
LN_7E07_VL_422_NODE_9450_length_3775_cov_4.356452	10.05	d__Bacteria;p__Firmicutes_A;c__Clostridia;o__Oscillospirales;f__UBA644;g__UBA644	93.60	blast;95.50 iPHoP-RF;72.80
LN_7E07_VL_422_NODE_9949_length_3616_cov_3.845549	29.35	d__Bacteria;p__Bacteroidota;c__Bacteroidia;o__Bacteroidales;f__Bacteroidaceae;g__Bacteroides	95.90	iPHoP-RF;97.10 blast;93.90
LN_7F01_VL_425_NODE_1633_length_4435_cov_6.589041	18.85	d__Bacteria;p__Bacteroidota;c__Bacteroidia;o__Bacteroidales;f__Tannerellaceae;g__Parabacteroides	93.50	blast;95.40 iPHoP-RF;91.10
LN_7F03_VL_427_NODE_1289_length_12411_cov_10.589107	11.27	d__Bacteria;p__Bacteroidota;c__Bacteroidia;o__Bacteroidales;f__Tannerellaceae;g__Parabacteroides	95.30	blast;96.70 iPHoP-RF;90.10
LN_7F03_VL_427_NODE_1998_length_9059_cov_8.861839	2.98	d__Bacteria;p__Firmicutes_C;c__Negativicutes;o__Selenomonadales;f__Selenomonadaceae;g__Selenomonas_B	91.80	iPHoP-RF;94.10
LN_7F03_VL_427_NODE_2665_length_7259_cov_9.158662	18.16	d__Bacteria;p__Bacteroidota;c__Bacteroidia;o__Bacteroidales;f__Bacteroidaceae;g__Phocaeicola	91.60	blast;93.90 iPHoP-RF;74.60
LN_7F03_VL_427_NODE_328_length_29212_cov_10.361148	6.68	d__Bacteria;p__Firmicutes_A;c__Clostridia;o__Oscillospirales;f__Acutalibacteraceae;g__Ruminococcus_E	95.60	blast;96.90 iPHoP-RF;96.70
LN_7F03_VL_427_NODE_6279_length_3580_cov_24.423262	14.93	d__Bacteria;p__Bacteroidota;c__Bacteroidia;o__Bacteroidales;f__Bacteroidaceae;g__Phocaeicola	90.40	blast;92.90 iPHoP-RF;85.70
LN_7F03_VL_427_NODE_66_length_60808_cov_59.484783	99.17	d__Bacteria;p__Bacteroidota;c__Bacteroidia;o__Bacteroidales;f__Bacteroidaceae;g__Bacteroides	100.00	RaFAH;99.60 iPHoP-RF;97.10 blast;94.30
LN_7F03_VL_427_NODE_6927_length_3305_cov_5.483385	18.00	d__Bacteria;p__Bacteroidota;c__Bacteroidia;o__Bacteroidales;f__Rikenellaceae;g__Alistipes_A	93.60	blast;95.50 iPHoP-RF;63.80
LN_7F03_VL_427_NODE_6978_length_3286_cov_4.177344	16.90	d__Bacteria;p__Firmicutes_A;c__Clostridia;o__Lachnospirales;f__Lachnospiraceae;g__CAG-95	91.70	blast;94.00 iPHoP-RF;74.80
LN_7F03_VL_427_NODE_7133_length_3224_cov_4.064689		d__Bacteria;p__Bacteroidota;c__Bacteroidia;o__Bacteroidales;f__Bacteroidaceae;g__Bacteroides	95.90	iPHoP-RF;97.10 blast;92.00
LN_7F03_VL_427_NODE_7133_length_3224_cov_4.064689		d__Bacteria;p__Bacteroidota;c__Bacteroidia;o__Bacteroidales;f__Bacteroidaceae;g__Phocaeicola	91.10	blast;93.50 iPHoP-RF;78.00
LN_7F04_VL_428_NODE_30_length_58396_cov_29.105106	97.49	d__Bacteria;p__Bacteroidota;c__Bacteroidia;o__Bacteroidales;f__Bacteroidaceae;g__Bacteroides	100.00	RaFAH;99.70 iPHoP-RF;97.10 blast;90.90
LN_7F04_VL_428_NODE_30_length_58396_cov_29.105106	97.49	d__Bacteria;p__Bacteroidota;c__Bacteroidia;o__Bacteroidales;f__Bacteroidaceae;g__Phocaeicola	95.30	blast;96.70 iPHoP-RF;96.10
LN_7F04_VL_428_NODE_595_length_9470_cov_183.846203	6.82	d__Bacteria;p__Bacteroidota;c__Bacteroidia;o__Bacteroidales;f__Bacteroidaceae;g__Phocaeicola	91.60	blast;93.90 iPHoP-RF;73.20
LN_7F04_VL_428_NODE_595_length_9470_cov_183.846203	6.82	d__Bacteria;p__Bacteroidota;c__Bacteroidia;o__Bacteroidales;f__Bacteroidaceae;g__Bacteroides	90.80	blast;93.20 iPHoP-RF;55.40
LN_7F06_VL_430_NODE_1104_length_3160_cov_4.338486	14.47	d__Bacteria;p__Firmicutes_A;c__Clostridia;o__Oscillospirales;f__Acutalibacteraceae;g__UMGS1279	90.20	blast;92.70 iPHoP-RF;71.90
LN_7F08_VL_432_NODE_2698_length_5791_cov_11.349895	84.44	d__Bacteria;p__Bacteroidota;c__Bacteroidia;o__Bacteroidales;f__Bacteroidaceae;g__Bacteroides	93.50	blast;95.40 iPHoP-RF;92.80
LN_7F08_VL_432_NODE_3210_length_5002_cov_9.224783	16.12	d__Bacteria;p__Firmicutes_A;c__Clostridia;o__Oscillospirales;f__Acutalibacteraceae;g__Pseudoruminococcus	93.40	blast;95.30
LN_7F08_VL_432_NODE_4053_length_3996_cov_6.744481	15.08	d__Bacteria;p__Bacteroidota;c__Bacteroidia;o__Bacteroidales;f__Bacteroidaceae;g__Bacteroides	94.00	blast;95.80 iPHoP-RF;92.40
LN_7F08_VL_432_NODE_938_length_14314_cov_7.283540	16.02	d__Bacteria;p__Bacteroidota;c__Bacteroidia;o__Bacteroidales;f__Bacteroidaceae;g__Bacteroides	95.90	iPHoP-RF;97.10 blast;91.90
LN_7F08_VL_432_NODE_938_length_14314_cov_7.283540	16.02	d__Bacteria;p__Bacteroidota;c__Bacteroidia;o__Bacteroidales;f__Bacteroidaceae;g__Phocaeicola	94.60	blast;96.20 iPHoP-RF;95.70
LN_7F08_VL_432_NODE_971_length_13946_cov_6.281117	14.51	d__Bacteria;p__Bacteroidota;c__Bacteroidia;o__Bacteroidales;f__Bacteroidaceae;g__Phocaeicola	91.60	blast;93.90 iPHoP-RF;89.20
LN_7F08_VL_432_NODE_971_length_13946_cov_6.281117	14.51	d__Bacteria;p__Bacteroidota;c__Bacteroidia;o__Bacteroidales;f__Bacteroidaceae;g__Bacteroides	91.00	blast;93.40 iPHoP-RF;87.90
LN_7G02_VL_435_NODE_2476_length_5671_cov_6.836182	23.72	d__Bacteria;p__Firmicutes_A;c__Clostridia;o__Oscillospirales;f__CAG-272;g__UMGS902	91.50	blast;93.80 iPHoP-RF;77.80
LN_7G02_VL_435_NODE_5103_length_3036_cov_11.890976		d__Bacteria;p__Bacteroidota;c__Bacteroidia;o__Bacteroidales;f__Bacteroidaceae;g__Bacteroides	95.90	iPHoP-RF;97.10 blast;94.50
LN_7G02_VL_435_NODE_5103_length_3036_cov_11.890976		d__Bacteria;p__Bacteroidota;c__Bacteroidia;o__Bacteroidales;f__Bacteroidaceae;g__Phocaeicola	93.50	blast;95.40 iPHoP-RF;87.00
LN_7G02_VL_435_NODE_563_length_14760_cov_25.485413	13.07	d__Bacteria;p__Bacteroidota;c__Bacteroidia;o__Bacteroidales;f__Bacteroidaceae;g__Bacteroides	95.90	iPHoP-RF;97.10 blast;91.00
LN_7G02_VL_435_NODE_563_length_14760_cov_25.485413	13.07	d__Bacteria;p__Bacteroidota;c__Bacteroidia;o__Bacteroidales;f__Bacteroidaceae;g__Phocaeicola	95.30	blast;96.70 iPHoP-RF;96.10
LN_7G03_VL_436_NODE_3441_length_4182_cov_6.135449	11.88	d__Bacteria;p__Firmicutes_A;c__Clostridia;o__Oscillospirales;f__Oscillospiraceae;g__Dysosmobacter	95.30	blast;96.70 iPHoP-RF;54.90
LN_7G03_VL_436_NODE_4829_length_3130_cov_7.444553	10.16	d__Bacteria;p__Firmicutes_A;c__Clostridia;o__Oscillospirales;f__Ruminococcaceae;g__Faecalibacterium	90.90	blast;93.30 iPHoP-RF;86.70
LN_7G03_VL_436_NODE_522_length_15058_cov_17.371059	11.07	d__Bacteria;p__Bacteroidota;c__Bacteroidia;o__Bacteroidales;f__Bacteroidaceae;g__Bacteroides	98.50	RaFAH;95.00 blast;78.10 iPHoP-RF;75.90
LN_7G03_VL_436_NODE_522_length_15058_cov_17.371059	11.07	d__Bacteria;p__Bacteroidota;c__Bacteroidia;o__Bacteroidales;f__Bacteroidaceae;g__Phocaeicola	90.30	blast;92.80 iPHoP-RF;82.80
LN_7G04_VL_437_NODE_2251_length_3092_cov_3.573922	14.30	d__Bacteria;p__Firmicutes_A;c__Clostridia;o__Oscillospirales;f__Ruminococcaceae;g__Ruminococcus_C	93.60	blast;95.50 iPHoP-RF;71.50
LN_7G04_VL_437_NODE_439_length_12699_cov_262.390778	9.71	d__Bacteria;p__Bacteroidota;c__Bacteroidia;o__Bacteroidales;f__Bacteroidaceae;g__Prevotella	95.20	blast;96.60 iPHoP-RF;83.60
LN_7G06_VL_439_NODE_1487_length_4605_cov_7.224396		d__Bacteria;p__Firmicutes_A;c__Clostridia;o__Lachnospirales;f__Lachnospiraceae;g__Agathobacter	91.50	blast;93.80 iPHoP-RF;75.70
LN_7G06_VL_439_NODE_1931_length_3832_cov_4.462801		d__Bacteria;p__Bacteroidota;c__Bacteroidia;o__Bacteroidales;f__Marinifilaceae;g__Odoribacter	94.70	blast;96.30 iPHoP-RF;52.00
LN_7G06_VL_439_NODE_666_length_8192_cov_5.019540	16.37	d__Bacteria;p__Bacteroidota;c__Bacteroidia;o__Bacteroidales;f__Rikenellaceae;g__Alistipes	94.50	iPHoP-RF;96.10 blast;95.30
LN_7G06_VL_439_NODE_961_length_6213_cov_4.769243		d__Bacteria;p__Bacteroidota;c__Bacteroidia;o__Bacteroidales;f__Bacteroidaceae;g__Bacteroides	95.90	iPHoP-RF;97.10 blast;96.00
LN_7G07_VL_440_NODE_1783_length_4574_cov_3.954415	11.02	d__Bacteria;p__Actinobacteriota;c__Coriobacteriia;o__Coriobacteriales;f__Coriobacteriaceae;g__Collinsella	95.20	blast;96.60
LN_7G09_VL_442_NODE_2700_length_6014_cov_6.713207		d__Bacteria;p__Firmicutes_A;c__Clostridia_A;o__Christensenellales;f__UBA1242;g__UMGS1470	90.40	blast;92.90 iPHoP-RF;68.60
LN_7G09_VL_442_NODE_284_length_29355_cov_13.203140	5.82	d__Bacteria;p__Bacteroidota;c__Bacteroidia;o__Bacteroidales;f__Rikenellaceae;g__Alistipes	95.60	blast;96.90 iPHoP-RF;94.10
LN_7H01_VL_443_NODE_3206_length_6534_cov_4.417040	8.36	d__Bacteria;p__Firmicutes_A;c__Clostridia;o__Lachnospirales;f__Lachnospiraceae;g__Lachnospira	94.90	blast;96.40 iPHoP-RF;86.30
LN_7H01_VL_443_NODE_3832_length_5725_cov_4.997178	7.85	d__Bacteria;p__Verrucomicrobiota;c__Lentisphaeria;o__Victivallales;f__UBA1829;g__UBA11452	92.30	blast;94.50 iPHoP-RF;77.50
LN_7H01_VL_443_NODE_5413_length_4355_cov_10.306977	30.40	d__Bacteria;p__Bacteroidota;c__Bacteroidia;o__Bacteroidales;f__Bacteroidaceae;g__Bacteroides	93.80	blast;95.60 iPHoP-RF;92.40
LN_7H01_VL_443_NODE_683_length_18967_cov_6.353056	10.43	d__Bacteria;p__Bacteroidota;c__Bacteroidia;o__Bacteroidales;f__Bacteroidaceae;g__Phocaeicola	93.50	iPHoP-RF;95.40 blast;92.30
LN_7H01_VL_443_NODE_683_length_18967_cov_6.353056	10.43	d__Bacteria;p__Bacteroidota;c__Bacteroidia;o__Bacteroidales;f__Bacteroidaceae;g__Bacteroides	92.60	iPHoP-RF;94.70 blast;51.90
LN_7H02_VL_444_NODE_250_length_22996_cov_18.683013	29.12	d__Bacteria;p__Bacteroidota;c__Bacteroidia;o__Bacteroidales;f__Rikenellaceae;g__Alistipes	95.40	blast;96.80 iPHoP-RF;79.00
LN_7H02_VL_444_NODE_250_length_22996_cov_18.683013	29.12	d__Bacteria;p__Bacteroidota;c__Bacteroidia;o__Bacteroidales;f__Bacteroidaceae;g__Bacteroides	95.20	RaFAH;94.40 blast;69.90
LN_7H02_VL_444_NODE_530_length_13280_cov_30.271682	7.83	d__Bacteria;p__Firmicutes_A;c__Clostridia;o__Peptostreptococcales;f__Peptostreptococcaceae;g__Intestinibacter	91.40	blast;93.70 iPHoP-RF;67.30
LN_7H02_VL_444_NODE_618_length_11628_cov_27.534693	8.33	d__Bacteria;p__Bacteroidota;c__Bacteroidia;o__Bacteroidales;f__Bacteroidaceae;g__Bacteroides	95.90	iPHoP-RF;97.10 blast;90.90
LN_7H02_VL_444_NODE_618_length_11628_cov_27.534693	8.33	d__Bacteria;p__Bacteroidota;c__Bacteroidia;o__Bacteroidales;f__Bacteroidaceae;g__Phocaeicola	91.00	blast;93.40 iPHoP-RF;88.50
LN_7H04_VL_446_NODE_80_length_15434_cov_10.490409	93.02	d__Bacteria;p__Firmicutes;c__Bacilli;o__Staphylococcales;f__Staphylococcaceae;g__Staphylococcus	99.40	blast;95.50 iPHoP-RF;95.40 RaFAH;93.90 CRISPR;64.80
LN_7H08_VL_450_NODE_2308_length_3150_cov_4.631018	8.32	d__Bacteria;p__Proteobacteria;c__Alphaproteobacteria;o__RF32;f__CAG-239;g__CAG-267	94.90	blast;96.40 iPHoP-RF;71.90
LN_7H09_VL_451_NODE_1698_length_2899_cov_8.636428	5.65	d__Bacteria;p__Bacteroidota;c__Bacteroidia;o__Flavobacteriales;f__Flavobacteriaceae;g__Flavobacterium	94.90	iPHoP-RF;96.40
LN_7I01_VL_452_NODE_1860_length_2626_cov_4.952937	19.34	d__Bacteria;p__Proteobacteria;c__Gammaproteobacteria;o__Burkholderiales;f__Burkholderiaceae;g__Rhodoferax	92.60	iPHoP-RF;94.70
LN_7I01_VL_452_NODE_466_length_7105_cov_7.963262	4.57	d__Bacteria;p__Firmicutes_C;c__Negativicutes;o__Veillonellales;f__Veillonellaceae;g__Veillonella	92.30	blast;94.50 iPHoP-RF;59.50
LN_7I01_VL_452_NODE_49_length_41327_cov_5378.112255	75.60	d__Bacteria;p__Firmicutes;c__Bacilli;o__Lactobacillales;f__Streptococcaceae;g__Streptococcus	100.00	RaFAH;99.70 CRISPR;99.30 blast;96.00 iPHoP-RF;85.70
LN_7I02_VL_453_NODE_1274_length_3344_cov_28.146853	22.62	d__Bacteria;p__Proteobacteria;c__Gammaproteobacteria;o__Enterobacterales;f__Pasteurellaceae;g__Histophilus	91.10	blast;93.50
LN_7I02_VL_453_NODE_263_length_11110_cov_8.476074	7.61	d__Bacteria;p__Proteobacteria;c__Gammaproteobacteria;o__Pseudomonadales;f__Alcanivoracaceae;g__Alcanivorax	91.40	blast;93.70 iPHoP-RF;76.10
LN_7I02_VL_453_NODE_816_length_4766_cov_9.175971	9.62	d__Bacteria;p__Proteobacteria;c__Gammaproteobacteria;o__Pseudomonadales;f__Alcanivoracaceae;g__Alcanivorax	91.00	blast;93.40 iPHoP-RF;79.30
LN_7I05_VL_456_NODE_83_length_4984_cov_9.102455	94.98	d__Bacteria;p__Firmicutes;c__Bacilli;o__Staphylococcales;f__Staphylococcaceae;g__Staphylococcus	96.20	blast;97.30 iPHoP-RF;91.80
LN_7I08_VL_459_NODE_84_length_10093_cov_190.509663	41.47	d__Bacteria;p__Firmicutes_C;c__Negativicutes;o__Veillonellales;f__Veillonellaceae;g__Veillonella	100.00	RaFAH;99.70 blast;77.80
LN_7I08_VL_459_NODE_84_length_10093_cov_190.509663	41.47	d__Bacteria;p__Firmicutes_C;c__Negativicutes;o__Veillonellales;f__Veillonellaceae;g__F0422	99.70	RaFAH;99.70
LN_7I08_VL_459_NODE_84_length_10093_cov_190.509663	41.47	d__Bacteria;p__Firmicutes_C;c__Negativicutes;o__Veillonellales;f__Veillonellaceae;g__Veillonella_A	99.70	RaFAH;99.70
LN_7I08_VL_459_NODE_84_length_10093_cov_190.509663	41.47	d__Bacteria;p__Bacteroidota;c__Bacteroidia;o__Bacteroidales;f__Bacteroidaceae;g__Bacteroides	93.90	iPHoP-RF;95.70 blast;95.50
LN_8A04_VL_464_NODE_833_length_3038_cov_3.801877	39.45	d__Bacteria;p__Bacteroidota;c__Bacteroidia;o__Bacteroidales;f__Bacteroidaceae;g__Prevotella	94.90	blast;96.40 iPHoP-RF;77.80
LN_8A05_VL_465_NODE_2100_length_5285_cov_8.172467	9.53	d__Bacteria;p__Firmicutes;c__Bacilli;o__ML615J-28;f__CAG-313;g__UMGS75	92.50	blast;94.60 iPHoP-RF;64.30
LN_8A05_VL_465_NODE_4418_length_3128_cov_3.262284		d__Bacteria;p__Bacteroidota;c__Bacteroidia;o__Bacteroidales;f__Rikenellaceae;g__Alistipes	91.20	blast;93.60 iPHoP-RF;75.00
LN_8A05_VL_465_NODE_457_length_16854_cov_16.153938	5.69	d__Bacteria;p__Firmicutes_A;c__Clostridia;o__Oscillospirales;f__Ruminococcaceae;g__CAG-353	95.20	blast;96.60 iPHoP-RF;66.50
LN_8A06_VL_466_NODE_3121_length_5808_cov_10.829828		d__Bacteria;p__Bacteroidota;c__Bacteroidia;o__Bacteroidales;f__Rikenellaceae;g__Alistipes	95.00	blast;96.50 iPHoP-RF;88.20
LN_8A06_VL_466_NODE_3473_length_5404_cov_5.854178	5.96	d__Bacteria;p__Firmicutes_A;c__Clostridia;o__Oscillospirales;f__CAG-272;g__HGM12650	92.30	blast;94.50 iPHoP-RF;66.80
LN_8A06_VL_466_NODE_3746_length_5143_cov_6.466981	15.62	d__Bacteria;p__Bacteroidota;c__Bacteroidia;o__Bacteroidales;f__Bacteroidaceae;g__Phocaeicola	91.20	blast;93.60 iPHoP-RF;77.80
LN_8A06_VL_466_NODE_5026_length_4259_cov_12.563273	9.08	d__Bacteria;p__Firmicutes_A;c__Clostridia;o__Oscillospirales;f__Oscillospiraceae;g__CAG-103	90.20	blast;92.70 iPHoP-RF;71.10
LN_8A06_VL_466_NODE_7950_length_3063_cov_8.778923	34.20	d__Bacteria;p__Firmicutes_A;c__Clostridia;o__TANB77;f__CAG-508;g__CAG-793	91.60	blast;93.90
LN_8A06_VL_466_NODE_7950_length_3063_cov_8.778923	34.20	d__Bacteria;p__Firmicutes_A;c__Clostridia;o__TANB77;f__CAG-508;g__CAG-269	91.20	blast;93.60
LN_8A08_VL_468_NODE_13497_length_2285_cov_4.760090		d__Bacteria;p__Firmicutes;c__Bacilli;o__Erysipelotrichales;f__Erysipelotrichaceae;g__Merdibacter	91.10	blast;93.50 iPHoP-RF;76.10
LN_8A08_VL_468_NODE_2829_length_7307_cov_17.889823	5.49	d__Bacteria;p__Firmicutes_A;c__Clostridia;o__Oscillospirales;f__Oscillospiraceae;g__CAG-103	93.00	blast;95.00 iPHoP-RF;60.60
LN_8A08_VL_468_NODE_4687_length_4875_cov_9.494191	84.36	d__Bacteria;p__Firmicutes_A;c__Clostridia;o__Oscillospirales;f__Ruminococcaceae;g__Faecalibacterium	95.00	CRISPR;96.50 blast;93.80 iPHoP-RF;84.80
LN_8A08_VL_468_NODE_6375_length_3898_cov_7.492324	87.90	d__Bacteria;p__Bacteroidota;c__Bacteroidia;o__Bacteroidales;f__Tannerellaceae;g__Parabacteroides	93.40	blast;95.30 iPHoP-RF;94.40
LN_8A08_VL_468_NODE_7785_length_3351_cov_4.016990	18.52	d__Bacteria;p__Verrucomicrobiota;c__Verrucomicrobiae;o__Opitutales;f__CAG-312;g__CAG-312	95.00	blast;96.50 iPHoP-RF;77.30
LN_8A09_VL_469_NODE_2012_length_8177_cov_6.606624	11.69	d__Bacteria;p__Firmicutes_A;c__Clostridia;o__Lachnospirales;f__Lachnospiraceae;g__CAG-127	93.00	blast;95.00 iPHoP-RF;75.20
LN_8A09_VL_469_NODE_6646_length_3694_cov_5.723825	15.12	d__Bacteria;p__Firmicutes_A;c__Clostridia;o__Oscillospirales;f__Oscillospiraceae;g__Dysosmobacter	96.00	blast;97.20 iPHoP-RF;68.60
LN_8A09_VL_469_NODE_7418_length_3438_cov_3.362105		d__Bacteria;p__Firmicutes_A;c__Clostridia;o__Oscillospirales;f__Ruminococcaceae;g__CAG-115	93.60	blast;95.50 iPHoP-RF;78.30
LN_8B01_VL_470_NODE_1244_length_8046_cov_13.769866	9.57	d__Bacteria;p__Bacteroidota;c__Bacteroidia;o__Bacteroidales;f__Tannerellaceae;g__Parabacteroides	93.00	blast;95.00 iPHoP-RF;70.00
LN_8B01_VL_470_NODE_172_length_28171_cov_53.825722	4.12	d__Bacteria;p__Firmicutes_A;c__Clostridia_A;o__Christensenellales;f__CAG-917;g__CAG-475	95.30	blast;96.70 iPHoP-RF;96.40
LN_8B01_VL_470_NODE_1740_length_6372_cov_56.113978	8.37	d__Bacteria;p__Firmicutes;c__Bacilli;o__Acholeplasmatales;f__Anaeroplasmataceae;g__CAG-307	92.50	blast;94.60 iPHoP-RF;57.10
LN_8B02_VL_471_NODE_5943_length_3112_cov_4.539745	8.46	d__Bacteria;p__Firmicutes_A;c__Clostridia;o__Oscillospirales;f__Oscillospiraceae;g__CAG-83	94.50	iPHoP-RF;96.10 blast;93.80
LN_8B03_VL_472_NODE_1687_length_3541_cov_4.254159	13.28	d__Bacteria;p__Firmicutes_A;c__Clostridia;o__Monoglobales_A;f__UBA1381;g__CAG-41	93.40	blast;95.30 iPHoP-RF;69.30
LN_8B04_VL_473_NODE_321_length_14664_cov_19.920255	12.15	d__Bacteria;p__Firmicutes_A;c__Clostridia;o__Oscillospirales;f__Acutalibacteraceae;g__CAG-177	95.20	blast;96.60 iPHoP-RF;60.60
LN_8B04_VL_473_NODE_32_length_61714_cov_21.057526	77.35	d__Bacteria;p__Firmicutes;c__Bacilli;o__Lactobacillales;f__Streptococcaceae;g__Streptococcus	99.40	RaFAH;99.50
LN_8B05_VL_474_NODE_335_length_12161_cov_85.723030	4.21	d__Bacteria;p__Firmicutes_A;c__Clostridia;o__TANB77;f__CAG-508;g__CAG-452	90.80	blast;93.20 iPHoP-RF;57.90
LN_8B06_VL_475_NODE_2849_length_3546_cov_3.803208	36.07	d__Bacteria;p__Bacteroidota;c__Bacteroidia;o__Bacteroidales;f__Tannerellaceae;g__Parabacteroides	93.10	blast;95.10 iPHoP-RF;94.10
LN_8B06_VL_475_NODE_3010_length_3384_cov_5.330129	22.44	d__Bacteria;p__Bacteroidota;c__Bacteroidia;o__Bacteroidales;f__Tannerellaceae;g__Parabacteroides	93.40	blast;95.30 iPHoP-RF;90.50
LN_8B06_VL_475_NODE_915_length_9892_cov_12.440073	6.78	d__Bacteria;p__Actinobacteriota;c__Actinomycetia;o__Actinomycetales;f__Bifidobacteriaceae;g__Bifidobacterium	95.90	iPHoP-RF;97.10 blast;94.60
LN_4A01_VL_218_NODE_1138_length_6502_cov_13.980766	22.70	d__Bacteria;p__Bacteroidota;c__Bacteroidia;o__Bacteroidales;f__Bacteroidaceae;g__Prevotella	94.60	blast;96.20 iPHoP-RF;70.40
LN_4A01_VL_218_NODE_702_length_9583_cov_6.968829	5.29	d__Bacteria;p__Firmicutes_C;c__Negativicutes;o__Selenomonadales;f__Selenomonadaceae;g__Mitsuokella	93.60	blast;95.50 iPHoP-RF;73.50
LN_4A01_VL_218_NODE_702_length_9583_cov_6.968829	5.29	d__Bacteria;p__Firmicutes_C;c__Negativicutes;o__Selenomonadales;f__Selenomonadaceae;g__Selenomonas_C	90.60	blast;93.00
LN_4A01_VL_218_NODE_903_length_7906_cov_3.677875	9.23	d__Bacteria;p__Firmicutes_A;c__Clostridia;o__Oscillospirales;f__Ruminococcaceae;g__Ruminococcus_C	94.60	blast;96.20 iPHoP-RF;89.80
LN_4A04_VL_221_NODE_11550_length_2577_cov_3.408406	8.02	d__Bacteria;p__Proteobacteria;c__Gammaproteobacteria;o__Burkholderiales;f__Burkholderiaceae;g__Sutterella	96.70	blast;97.70
LN_4A04_VL_221_NODE_179_length_40440_cov_17.288795	3.94	d__Bacteria;p__Firmicutes_A;c__Clostridia;o__Lachnospirales;f__Lachnospiraceae;g__CAG-603	91.10	blast;93.50 iPHoP-RF;68.90
LN_4A04_VL_221_NODE_1918_length_9375_cov_11.399785	5.74	d__Bacteria;p__Firmicutes_A;c__Clostridia;o__TANB77;f__CAG-508;g__CAG-269	90.70	iPHoP-RF;93.10 blast;91.10
LN_4A04_VL_221_NODE_2478_length_7729_cov_10.674485	8.80	d__Bacteria;p__Firmicutes_A;c__Clostridia;o__TANB77;f__CAG-508;g__CAG-269	91.60	blast;93.90 iPHoP-RF;78.30
LN_4A04_VL_221_NODE_2671_length_7297_cov_18.226871	8.33	d__Bacteria;p__Firmicutes_A;c__Clostridia;o__Lachnospirales;f__Lachnospiraceae;g__CAG-603	92.50	blast;94.60 iPHoP-RF;76.10
LN_4A04_VL_221_NODE_3460_length_6100_cov_18.933168	4.34	d__Bacteria;p__Firmicutes;c__Bacilli;o__RF39;f__UBA660;g__CAG-582	91.10	blast;93.50 iPHoP-RF;74.30
LN_4A04_VL_221_NODE_4316_length_5169_cov_12.451897	19.20	d__Bacteria;p__Bacteroidota;c__Bacteroidia;o__Bacteroidales;f__Bacteroidaceae;g__Phocaeicola	94.50	iPHoP-RF;96.10 blast;95.80
LN_4A04_VL_221_NODE_4316_length_5169_cov_12.451897	19.20	d__Bacteria;p__Bacteroidota;c__Bacteroidia;o__Bacteroidales;f__Bacteroidaceae;g__43-108	91.10	blast;93.50
LN_4A04_VL_221_NODE_4443_length_5066_cov_7.096388	15.87	d__Bacteria;p__Firmicutes_A;c__Clostridia;o__TANB77;f__CAG-508;g__CAG-269	91.00	blast;93.40 iPHoP-RF;82.20
LN_4A04_VL_221_NODE_4493_length_5033_cov_6.087585	8.04	d__Bacteria;p__Firmicutes_A;c__Clostridia;o__TANB77;f__CAG-508;g__CAG-269	93.80	blast;95.60 iPHoP-RF;66.30
LN_4A04_VL_221_NODE_4709_length_4867_cov_10.250623	6.63	d__Bacteria;p__Firmicutes_A;c__Clostridia;o__TANB77;f__CAG-508;g__CAG-269	92.10	blast;94.30 iPHoP-RF;60.30
LN_4A04_VL_221_NODE_6083_length_4047_cov_3.484469	9.50	d__Bacteria;p__Firmicutes_A;c__Clostridia;o__TANB77;f__CAG-508;g__CAG-269	90.30	blast;92.80 iPHoP-RF;73.70
LN_4A07_VL_224_NODE_10331_length_3820_cov_3.701726	11.25	d__Bacteria;p__Firmicutes_A;c__Clostridia;o__Lachnospirales;f__Lachnospiraceae;g__Lachnospira	93.60	blast;95.50 iPHoP-RF;88.20
LN_4A07_VL_224_NODE_11327_length_3537_cov_3.216542	13.68	d__Bacteria;p__Bacteroidota;c__Bacteroidia;o__Bacteroidales;f__Bacteroidaceae;g__Bacteroides	99.90	RaFAH;99.80
LN_4A07_VL_224_NODE_12297_length_3319_cov_3.484988		d__Bacteria;p__Firmicutes_A;c__Clostridia;o__Oscillospirales;f__Acutalibacteraceae;g__Pseudoruminococcus	90.10	blast;92.60 iPHoP-RF;56.20
LN_4A07_VL_224_NODE_13423_length_3089_cov_5.544166		d__Bacteria;p__Bacteroidota;c__Bacteroidia;o__Bacteroidales;f__Muribaculaceae;g__CAG-873	91.50	blast;93.80 iPHoP-RF;79.00
LN_4A07_VL_224_NODE_1871_length_14364_cov_7.181145	11.02	d__Bacteria;p__Firmicutes_A;c__Clostridia;o__Oscillospirales;f__Ruminococcaceae;g__UBA1409	92.90	blast;94.90 iPHoP-RF;81.60
LN_4A07_VL_224_NODE_2667_length_11130_cov_11.555756	10.25	d__Bacteria;p__Firmicutes_A;c__Clostridia;o__Lachnospirales;f__Lachnospiraceae;g__Agathobacter	90.70	blast;93.10
LN_4A07_VL_224_NODE_2955_length_10358_cov_4.758614	6.50	d__Bacteria;p__Bacteroidota;c__Bacteroidia;o__Bacteroidales;f__Muribaculaceae;g__CAG-873	90.00	blast;92.50 iPHoP-RF;87.30
LN_4A07_VL_224_NODE_3904_length_8453_cov_3.955942	20.16	d__Bacteria;p__Firmicutes_A;c__Clostridia;o__Lachnospirales;f__Lachnospiraceae;g__KLE1615	93.20	blast;95.20 iPHoP-RF;62.70
LN_4A07_VL_224_NODE_4868_length_7078_cov_8.213869	6.35	d__Bacteria;p__Firmicutes_A;c__Clostridia;o__Oscillospirales;f__Ruminococcaceae;g__Gemmiger	93.00	blast;95.00
LN_4A07_VL_224_NODE_7111_length_5153_cov_4.324833	13.30	d__Bacteria;p__Firmicutes_A;c__Clostridia;o__Lachnospirales;f__Lachnospiraceae;g__KLE1615	94.90	blast;96.40 iPHoP-RF;65.10
LN_4A07_VL_224_NODE_9259_length_4172_cov_7.242652	12.22	d__Bacteria;p__Bacteroidota;c__Bacteroidia;o__Bacteroidales;f__Bacteroidaceae;g__Bacteroides	93.90	iPHoP-RF;95.70 blast;93.80
LN_4A09_VL_226_NODE_720_length_4603_cov_4.263412		d__Bacteria;p__Proteobacteria;c__Gammaproteobacteria;o__Burkholderiales;f__Burkholderiaceae;g__Sutterella	94.30	blast;96.00
LN_4B02_VL_228_NODE_10287_length_1473_cov_3.301128	65.78	d__Bacteria;p__Firmicutes_A;c__Clostridia;o__Peptostreptococcales;f__Peptostreptococcaceae;g__Romboutsia	90.70	blast;93.10 iPHoP-RF;68.60
LN_4B02_VL_228_NODE_211_length_32895_cov_68.130847	14.37	d__Bacteria;p__Firmicutes_A;c__Clostridia;o__Oscillospirales;f__Butyricicoccaceae;g__Butyricicoccus	91.70	blast;94.00 iPHoP-RF;59.20
LN_4B02_VL_228_NODE_264_length_28426_cov_21.585386	2.59	d__Bacteria;p__Firmicutes_A;c__Clostridia;o__Peptostreptococcales;f__Peptostreptococcaceae;g__Intestinibacter	90.10	blast;92.60 iPHoP-RF;83.60
LN_4B02_VL_228_NODE_2679_length_3949_cov_8.838983	17.47	d__Bacteria;p__Firmicutes_A;c__Clostridia;o__Peptostreptococcales;f__Peptostreptococcaceae;g__Intestinibacter	93.20	blast;95.20 iPHoP-RF;82.20
LN_4B02_VL_228_NODE_2679_length_3949_cov_8.838983	17.47	d__Bacteria;p__Firmicutes_A;c__Clostridia;o__Peptostreptococcales;f__Peptostreptococcaceae;g__Clostridioides	90.70	iPHoP-RF;93.10
LN_4B02_VL_228_NODE_3487_length_3227_cov_7.449243	34.70	d__Bacteria;p__Firmicutes_A;c__Clostridia;o__Peptostreptococcales;f__Peptostreptococcaceae;g__Terrisporobacter	90.20	blast;92.70 iPHoP-RF;86.30
LN_4B03_VL_229_NODE_1511_length_8367_cov_4.574471	6.55	d__Bacteria;p__Bacteroidota;c__Bacteroidia;o__Bacteroidales;f__Bacteroidaceae;g__Bacteroides	94.50	blast;96.10 iPHoP-RF;84.20
LN_4B03_VL_229_NODE_2366_length_5709_cov_6.258047	12.12	d__Bacteria;p__Proteobacteria;c__Alphaproteobacteria;o__RF32;f__UBA3637;g__UBA7488	91.70	blast;94.00 iPHoP-RF;71.90
LN_4B03_VL_229_NODE_2932_length_4741_cov_3.877721	18.42	d__Bacteria;p__Firmicutes_A;c__Clostridia;o__Lachnospirales;f__Lachnospiraceae;g__CAG-603	93.40	blast;95.30 iPHoP-RF;78.30
LN_4B03_VL_229_NODE_4659_length_3431_cov_3.029028	16.80	d__Bacteria;p__Firmicutes_A;c__Clostridia_A;o__Christensenellales;f__Borkfalkiaceae;g__UBA11940	90.10	blast;92.60 iPHoP-RF;76.60
LN_4B03_VL_229_NODE_5236_length_3163_cov_2.987452	25.20	d__Bacteria;p__Firmicutes_A;c__Clostridia;o__Lachnospirales;f__Lachnospiraceae;g__CAG-603	91.50	blast;93.80 iPHoP-RF;76.40
LN_4B05_VL_231_NODE_3093_length_4666_cov_6.495337	13.34	d__Bacteria;p__Firmicutes_A;c__Clostridia;o__Oscillospirales;f__Acutalibacteraceae;g__UBA737	92.50	blast;94.60 iPHoP-RF;78.30
LN_4B05_VL_231_NODE_651_length_19589_cov_6.074793	2.88	d__Bacteria;p__Firmicutes;c__Bacilli;o__RFN20;f__CAG-631;g__CAG-631	92.60	blast;94.70 iPHoP-RF;69.30
LN_4B05_VL_231_NODE_734_length_17810_cov_14.984230	9.88	d__Bacteria;p__Firmicutes_A;c__Clostridia;o__TANB77;f__CAG-508;g__CAG-273	90.70	blast;93.10
LN_4E03_VL_256_NODE_99_length_9730_cov_7.325375	65.94	d__Bacteria;p__Proteobacteria;c__Gammaproteobacteria;o__Enterobacterales;f__Enterobacteriaceae;g__Escherichia	100.00	RaFAH;98.40 blast;96.90 iPHoP-RF;86.70
LN_4F08_VL_270_NODE_235_length_18536_cov_10.808073	3.92	d__Bacteria;p__Firmicutes_A;c__Clostridia;o__Oscillospirales;f__Ruminococcaceae;g__UBA1409	94.70	blast;96.30 iPHoP-RF;83.10
LN_4G03_VL_274_NODE_11389_length_3373_cov_3.349910	18.57	d__Bacteria;p__Firmicutes_A;c__Clostridia;o__Lachnospirales;f__Lachnospiraceae;g__Eubacterium_G	93.80	blast;95.60 iPHoP-RF;87.30
LN_4G03_VL_274_NODE_2671_length_9965_cov_6.103229	5.60	d__Bacteria;p__Firmicutes_A;c__Clostridia;o__TANB77;f__CAG-508;g__CAG-273	92.60	blast;94.70 iPHoP-RF;72.80
LN_4G03_VL_274_NODE_2816_length_9609_cov_6.824157	6.94	d__Bacteria;p__Firmicutes_A;c__Clostridia;o__Oscillospirales;f__Oscillospiraceae;g__Dysosmobacter	97.90	blast;98.50 iPHoP-RF;78.50
LN_4G03_VL_274_NODE_4803_length_6592_cov_4.560655	5.93	d__Bacteria;p__Firmicutes_A;c__Clostridia;o__Oscillospirales;f__CAG-382;g__UMGS882	90.10	blast;92.60 iPHoP-RF;69.10
LN_4G03_VL_274_NODE_5513_length_5915_cov_3.303413	10.36	d__Bacteria;p__Bacteroidota;c__Bacteroidia;o__Bacteroidales;f__Bacteroidaceae;g__Bacteroides	93.10	iPHoP-RF;95.10 blast;89.60
LN_4G03_VL_274_NODE_592_length_25403_cov_11.951949	2.67	d__Bacteria;p__Firmicutes;c__Bacilli;o__ML615J-28;f__CAG-313;g__CAG-313	92.20	blast;94.40 iPHoP-RF;62.20
LN_4G04_VL_275_NODE_100_length_39579_cov_9.477204	10.92	d__Bacteria;p__Verrucomicrobiota;c__Verrucomicrobiae;o__Opitutales;f__CAG-312;g__CAG-312	94.30	blast;96.00 iPHoP-RF;77.30
LN_4G04_VL_275_NODE_4226_length_3983_cov_4.058299	8.28	d__Bacteria;p__Firmicutes_A;c__Clostridia_A;o__Christensenellales;f__CAG-138;g__RUG472	90.30	blast;92.80 iPHoP-RF;51.70
LN_4G04_VL_275_NODE_4292_length_3931_cov_14.621517	12.77	d__Bacteria;p__Bacteroidota;c__Bacteroidia;o__Bacteroidales;f__Bacteroidaceae;g__Prevotella	91.10	blast;93.50 iPHoP-RF;84.50
LN_4G04_VL_275_NODE_796_length_14511_cov_18.956004	2.80	d__Bacteria;p__Bacteroidota;c__Bacteroidia;o__Bacteroidales;f__Bacteroidaceae;g__Bacteroides	94.90	iPHoP-RF;96.40 blast;92.10
LN_4G04_VL_275_NODE_796_length_14511_cov_18.956004	2.80	d__Bacteria;p__Bacteroidota;c__Bacteroidia;o__Bacteroidales;f__Bacteroidaceae;g__Phocaeicola	91.40	iPHoP-RF;93.70
LN_4G05_VL_276_NODE_313_length_18258_cov_11.366698	95.87	d__Bacteria;p__Bacteroidota;c__Bacteroidia;o__Bacteroidales;f__Rikenellaceae;g__Alistipes	94.60	blast;96.20 iPHoP-RF;53.80
LN_4G06_VL_277_NODE_1158_length_3992_cov_3.665735	7.62	d__Bacteria;p__Firmicutes_A;c__Clostridia;o__Oscillospirales;f__Ruminococcaceae;g__Ruminococcus_C	95.90	blast;97.10 iPHoP-RF;75.00
LN_4G06_VL_277_NODE_650_length_6551_cov_3.968134	7.66	d__Bacteria;p__Firmicutes_B;c__Peptococcia;o__Peptococcales;f__Peptococcaceae;g__QAKL01	90.30	blast;92.80
LN_4G07_VL_278_NODE_3018_length_7470_cov_5.176669		d__Bacteria;p__Verrucomicrobiota;c__Lentisphaeria;o__Victivallales;f__Victivallaceae;g__Victivallis	92.90	blast;94.90 iPHoP-RF;81.10
LN_4G07_VL_278_NODE_3188_length_7178_cov_5.602415	50.95	d__Bacteria;p__Verrucomicrobiota;c__Verrucomicrobiae;o__Verrucomicrobiales;f__Akkermansiaceae;g__Akkermansia	100.00	RaFAH;99.50 blast;96.90 CRISPR;95.40 iPHoP-RF;86.30
LN_4G07_VL_278_NODE_3218_length_7124_cov_5.023200	10.01	d__Bacteria;p__Firmicutes_A;c__Clostridia;o__Lachnospirales;f__Lachnospiraceae;g__Eubacterium_G	91.50	blast;93.80 iPHoP-RF;90.10
LN_4G08_VL_279_NODE_1546_length_11889_cov_5.376120	8.17	d__Bacteria;p__Firmicutes_A;c__Clostridia_A;o__Christensenellales;f__CAG-917;g__CAG-917	90.70	blast;93.10 iPHoP-RF;79.30
LN_4G08_VL_279_NODE_1617_length_11442_cov_4.931852	3.50	d__Bacteria;p__Firmicutes_A;c__Clostridia;o__Lachnospirales;f__Lachnospiraceae;g__Blautia_A	91.50	blast;93.80 iPHoP-RF;81.60
LN_4G08_VL_279_NODE_2811_length_6553_cov_4.350723	12.25	d__Bacteria;p__Firmicutes_A;c__Clostridia_A;o__Christensenellales;f__CAG-917;g__CAG-917	92.00	blast;94.20
LN_4G08_VL_279_NODE_3397_length_5420_cov_3.582852		d__Bacteria;p__Firmicutes_A;c__Clostridia;o__Oscillospirales;f__Oscillospiraceae;g__CAG-83	93.40	blast;95.30 iPHoP-RF;54.90
LN_4G08_VL_279_NODE_3508_length_5236_cov_3.423856	6.86	d__Bacteria;p__Firmicutes_A;c__Clostridia;o__Oscillospirales;f__CAG-272;g__UMGS1312	94.90	blast;96.40 iPHoP-RF;75.90
LN_4G08_VL_279_NODE_4275_length_4285_cov_3.400236	13.67	d__Bacteria;p__Actinobacteriota;c__Coriobacteriia;o__Coriobacteriales;f__Coriobacteriaceae;g__Enorma	90.90	blast;93.30 iPHoP-RF;67.00
LN_4G08_VL_279_NODE_5049_length_3583_cov_3.710317	8.70	d__Bacteria;p__Firmicutes_A;c__Clostridia_A;o__Christensenellales;f__CAG-138;g__UMGS946	90.60	blast;93.00 iPHoP-RF;70.40
LN_4G08_VL_279_NODE_5252_length_3441_cov_3.233609	17.43	d__Bacteria;p__Actinobacteriota;c__Coriobacteriia;o__Coriobacteriales;f__Coriobacteriaceae;g__Enorma	90.80	blast;93.20 iPHoP-RF;75.40
LN_4G08_VL_279_NODE_5906_length_3074_cov_3.553826	19.75	d__Bacteria;p__Firmicutes_A;c__Clostridia;o__Oscillospirales;f__CAG-272;g__UMGS1312	93.80	blast;95.60 iPHoP-RF;77.50
LN_4G09_VL_280_NODE_411_length_9616_cov_10.259805	12.16	d__Bacteria;p__Firmicutes_A;c__Clostridia;o__Oscillospirales;f__Ruminococcaceae;g__Faecalibacterium	94.90	blast;96.40 iPHoP-RF;89.20
LN_4H01_VL_281_NODE_56_length_37162_cov_11.399844	6.64	d__Bacteria;p__Firmicutes;c__Bacilli;o__RF39;f__UBA660;g__CAG-433	95.20	blast;96.60
LN_4H01_VL_281_NODE_800_length_6925_cov_7.566230		d__Bacteria;p__Firmicutes;c__Bacilli;o__Acholeplasmatales;f__Anaeroplasmataceae;g__CAG-307	92.70	blast;94.80
LN_4H02_VL_282_NODE_1079_length_6073_cov_10.993686	3.93	d__Bacteria;p__Firmicutes_A;c__Clostridia;o__Lachnospirales;f__Lachnospiraceae;g__Mediterraneibacter	91.60	blast;93.90 iPHoP-RF;81.10
LN_4H02_VL_282_NODE_2752_length_3485_cov_5.074636	12.70	d__Bacteria;p__Firmicutes_A;c__Clostridia;o__TANB77;f__CAG-508;g__CAG-269	91.20	blast;93.60 iPHoP-RF;75.00
LN_4H02_VL_282_NODE_3546_length_3011_cov_5.592355	16.57	d__Bacteria;p__Firmicutes_A;c__Clostridia;o__TANB77;f__CAG-508;g__CAG-269	91.50	blast;93.80 iPHoP-RF;86.00
LN_4H03_VL_283_NODE_577_length_9643_cov_6.212244	4.88	d__Bacteria;p__Firmicutes_A;c__Clostridia;o__Oscillospirales;f__UMGS1783;g__UMGS1783	92.00	blast;94.20 iPHoP-RF;59.20
LN_4H05_VL_285_NODE_10268_length_4466_cov_4.585128	20.55	d__Bacteria;p__Firmicutes_A;c__Clostridia;o__Oscillospirales;f__Oscillospiraceae;g__UBA738	94.60	blast;96.20 iPHoP-RF;69.80
LN_4H05_VL_285_NODE_14620_length_3356_cov_2.406846	38.65	d__Bacteria;p__Desulfobacterota;c__Desulfovibrionia;o__Desulfovibrionales;f__Desulfovibrionaceae;g__Bilophila	95.00	blast;96.50
LN_4H05_VL_285_NODE_16405_length_3045_cov_2.995318		d__Bacteria;p__Proteobacteria;c__Alphaproteobacteria;o__RF32;f__CAG-977;g__UBA11549	90.20	blast;92.70 iPHoP-RF;75.40
LN_4H05_VL_285_NODE_1787_length_15770_cov_26.592109	4.59	d__Bacteria;p__Firmicutes_A;c__Clostridia;o__Oscillospirales;f__Oscillospiraceae;g__CAG-170	94.00	blast;95.80 iPHoP-RF;89.50
LN_4H05_VL_285_NODE_1946_length_14974_cov_6.505463	6.60	d__Bacteria;p__Firmicutes_A;c__Clostridia;o__Oscillospirales;f__Ruminococcaceae;g__Gemmiger	95.40	blast;96.80 iPHoP-RF;79.00
LN_4H05_VL_285_NODE_2674_length_12387_cov_5.633312	5.34	d__Bacteria;p__Firmicutes_A;c__Clostridia;o__Oscillospirales;f__Oscillospiraceae;g__CAG-110	93.80	blast;95.60
LN_4H05_VL_285_NODE_4300_length_8868_cov_4.190287	7.13	d__Bacteria;p__Firmicutes_A;c__Clostridia_A;o__Christensenellales;f__Borkfalkiaceae;g__UBA7597	91.00	blast;93.40 iPHoP-RF;68.90
LN_4H05_VL_285_NODE_5040_length_7904_cov_3.998726	13.57	d__Bacteria;p__Firmicutes_A;c__Clostridia;o__Oscillospirales;f__Butyricicoccaceae;g__Agathobaculum	95.90	blast;97.10 iPHoP-RF;85.70 CRISPR;51.00
LN_4H05_VL_285_NODE_5431_length_7478_cov_4.716557	6.58	d__Bacteria;p__Firmicutes_A;c__Clostridia;o__Oscillospirales;f__Ruminococcaceae;g__Angelakisella	94.70	blast;96.30 iPHoP-RF;86.30
LN_4H05_VL_285_NODE_7536_length_5764_cov_6.689963	21.10	d__Bacteria;p__Firmicutes_A;c__Clostridia;o__Oscillospirales;f__Oscillospiraceae;g__CAG-110	93.10	blast;95.10
LN_4H05_VL_285_NODE_9122_length_4907_cov_6.242168	10.54	d__Bacteria;p__Firmicutes_A;c__Clostridia;o__Oscillospirales;f__Oscillospiraceae;g__Dysosmobacter	93.50	blast;95.40 iPHoP-RF;66.80
LN_4H06_VL_286_NODE_1320_length_10935_cov_5.116912	4.68	d__Bacteria;p__Cyanobacteria;c__Vampirovibrionia;o__Gastranaerophilales;f__Gastranaerophilaceae;g__Zag1	91.60	blast;93.90 iPHoP-RF;81.40
LN_4H06_VL_286_NODE_1320_length_10935_cov_5.116912	4.68	d__Bacteria;p__Cyanobacteria;c__Vampirovibrionia;o__Gastranaerophilales;f__Gastranaerophilaceae;g__UBA2813	90.70	iPHoP-RF;93.10 blast;88.80
LN_4H06_VL_286_NODE_1780_length_8901_cov_4.187655	6.97	d__Bacteria;p__Firmicutes_A;c__Clostridia;o__Lachnospirales;f__Lachnospiraceae;g__Lachnospira	94.60	blast;96.20 iPHoP-RF;65.80
LN_4H06_VL_286_NODE_3891_length_5246_cov_4.980543		d__Bacteria;p__Firmicutes;c__Bacilli;o__RF39;f__UBA660;g__CAG-433	91.60	blast;93.90
LN_4H06_VL_286_NODE_6977_length_3487_cov_5.409091	12.00	d__Bacteria;p__Bacteroidota;c__Bacteroidia;o__Bacteroidales;f__Bacteroidaceae;g__Phocaeicola	91.50	blast;93.80 iPHoP-RF;75.00
LN_4H06_VL_286_NODE_7416_length_3336_cov_6.555319	14.00	d__Bacteria;p__Bacteroidota;c__Bacteroidia;o__Bacteroidales;f__Bacteroidaceae;g__Phocaeicola	91.80	iPHoP-RF;94.10 blast;93.80
LN_4H08_VL_288_NODE_1852_length_9230_cov_4.959455	14.04	d__Bacteria;p__Firmicutes_A;c__Clostridia;o__Lachnospirales;f__Lachnospiraceae;g__Fusicatenibacter	92.60	blast;94.70 iPHoP-RF;54.60
LN_4H08_VL_288_NODE_4047_length_5283_cov_4.455050	9.18	d__Bacteria;p__Bacteroidota;c__Bacteroidia;o__Bacteroidales;f__Rikenellaceae;g__Alistipes	94.30	blast;96.00 iPHoP-RF;92.80
LN_4H08_VL_288_NODE_4278_length_5045_cov_4.368938	7.87	d__Bacteria;p__Firmicutes_A;c__Clostridia;o__Oscillospirales;f__Ruminococcaceae;g__Faecalibacterium	91.40	blast;93.70 iPHoP-RF;82.80
LN_4H08_VL_288_NODE_4775_length_4645_cov_4.313072	91.52	d__Bacteria;p__Firmicutes_A;c__Clostridia;o__Oscillospirales;f__Ruminococcaceae;g__Faecalibacterium	93.60	blast;95.50 iPHoP-RF;91.10
LN_4H08_VL_288_NODE_5497_length_4157_cov_3.896392	6.56	d__Bacteria;p__Firmicutes_A;c__Clostridia;o__Lachnospirales;f__Lachnospiraceae;g__Eubacterium_F	98.40	blast;98.80 iPHoP-RF;65.30
LN_4H08_VL_288_NODE_639_length_18666_cov_6.905217	4.92	d__Bacteria;p__Firmicutes_A;c__Clostridia;o__Oscillospirales;f__Oscillospiraceae;g__ER4	91.20	blast;93.60 iPHoP-RF;83.90
LN_4H08_VL_288_NODE_6827_length_3555_cov_6.600571	24.77	d__Bacteria;p__Firmicutes_A;c__Clostridia;o__Oscillospirales;f__Oscillospiraceae;g__CAG-83	90.80	blast;93.20 iPHoP-RF;62.20
LN_4H08_VL_288_NODE_7857_length_3195_cov_6.063694	21.70	d__Bacteria;p__Firmicutes_A;c__Clostridia_A;o__Christensenellales;f__CAG-74;g__SFFH01	95.20	blast;96.60 iPHoP-RF;71.10
LN_4H08_VL_288_NODE_8479_length_3011_cov_5.250000	45.80	d__Bacteria;p__Bacteroidota;c__Bacteroidia;o__Bacteroidales;f__Bacteroidaceae;g__Bacteroides	90.70	blast;93.10 iPHoP-RF;91.80
LN_4H08_VL_288_NODE_957_length_14604_cov_6.663757	6.78	d__Bacteria;p__Firmicutes_A;c__Clostridia;o__Lachnospirales;f__Lachnospiraceae;g__Lachnospira	94.90	blast;96.40 iPHoP-RF;93.10
LN_4H09_VL_289_NODE_6674_length_3201_cov_3.392562	13.28	d__Bacteria;p__Firmicutes_A;c__Clostridia;o__Oscillospirales;f__Acutalibacteraceae;g__Eubacterium_R	93.60	blast;95.50 iPHoP-RF;90.80
LN_4I01_VL_290_NODE_154_length_10113_cov_4.604693	72.83	d__Bacteria;p__Firmicutes;c__Bacilli;o__Staphylococcales;f__Staphylococcaceae;g__Staphylococcus	99.60	RaFAH;98.20 iPHoP-RF;89.80
LN_4I01_VL_290_NODE_154_length_10113_cov_4.604693	72.83	d__Bacteria;p__Firmicutes_A;c__Clostridia;o__Lachnospirales;f__Lachnospiraceae;g__Johnsonella	90.20	blast;92.70 iPHoP-RF;54.10
LN_4I09_VL_298_NODE_100_length_15231_cov_11.983461	27.32	d__Bacteria;p__Proteobacteria;c__Gammaproteobacteria;o__Enterobacterales;f__Enterobacteriaceae;g__Yersinia	93.10	iPHoP-RF;95.10
LN_4I09_VL_298_NODE_100_length_15231_cov_11.983461	27.32	d__Bacteria;p__Proteobacteria;c__Gammaproteobacteria;o__Enterobacterales;f__Enterobacteriaceae;g__Morganella	92.20	blast;94.40 iPHoP-RF;91.40
LN_6A03_VL_301_NODE_27_length_58038_cov_51.281721	99.35	d__Bacteria;p__Bacteroidota;c__Bacteroidia;o__Bacteroidales;f__Bacteroidaceae;g__Bacteroides	99.70	iPHoP-RF;97.10 CRISPR;96.90 RaFAH;94.10 blast;90.90
LN_6A03_VL_301_NODE_27_length_58038_cov_51.281721	99.35	d__Bacteria;p__Bacteroidota;c__Bacteroidia;o__Bacteroidales;f__Bacteroidaceae;g__Phocaeicola	96.40	CRISPR;97.50 blast;96.70 iPHoP-RF;96.70
LN_6C03_VL_319_NODE_148_length_16887_cov_18.325452	12.53	d__Bacteria;p__Actinobacteriota;c__Coriobacteriia;o__Coriobacteriales;f__Coriobacteriaceae;g__Collinsella	98.40	CRISPR;98.80 blast;93.90 iPHoP-RF;92.10
LN_6C05_VL_321_NODE_162_length_6693_cov_3.114944	26.10	d__Bacteria;p__Bacteroidota;c__Bacteroidia;o__Bacteroidales;f__Bacteroidaceae;g__Bacteroides	94.90	blast;96.40 iPHoP-RF;85.70
LN_6D06_VL_331_NODE_2053_length_9199_cov_11.804681	4.55	d__Bacteria;p__Firmicutes;c__Bacilli;o__RF39;f__UBA660;g__CAG-460	91.80	iPHoP-RF;94.10 blast;93.50
LN_6D06_VL_331_NODE_5024_length_4780_cov_4.312804	9.80	d__Bacteria;p__Firmicutes_A;c__Clostridia;o__Oscillospirales;f__CAG-272;g__UMGS902	91.20	blast;93.60 iPHoP-RF;50.40
LN_6D06_VL_331_NODE_5495_length_4458_cov_2.958437	9.24	d__Bacteria;p__Firmicutes_A;c__Clostridia;o__Oscillospirales;f__Acutalibacteraceae;g__Pseudoruminococcus	93.50	blast;95.40 iPHoP-RF;86.70
LN_6D06_VL_331_NODE_615_length_20601_cov_16.918768	6.27	d__Bacteria;p__Firmicutes_A;c__Clostridia;o__Oscillospirales;f__Oscillospiraceae;g__UBA738	91.10	blast;93.50
LN_6D06_VL_331_NODE_8481_length_3173_cov_4.054201	49.08	d__Bacteria;p__Firmicutes_A;c__Clostridia;o__Oscillospirales;f__Acutalibacteraceae;g__UMGS172	90.00	blast;92.50 iPHoP-RF;64.30
LN_6E01_VL_335_NODE_1746_length_9512_cov_6.963202	6.95	d__Bacteria;p__Firmicutes_A;c__Clostridia;o__Oscillospirales;f__Ruminococcaceae;g__UBA1409	90.10	blast;92.60 iPHoP-RF;71.30
LN_6E01_VL_335_NODE_7169_length_3567_cov_6.370159	10.22	d__Bacteria;p__Firmicutes_A;c__Clostridia;o__Oscillospirales;f__Ruminococcaceae;g__Faecalibacterium	94.90	blast;96.40 iPHoP-RF;95.10
LN_6E01_VL_335_NODE_7183_length_3563_cov_5.537343	15.27	d__Bacteria;p__Firmicutes_A;c__Clostridia;o__Oscillospirales;f__Ruminococcaceae;g__UBA1409	91.00	blast;93.40 iPHoP-RF;76.80
LN_6E01_VL_335_NODE_8585_length_3146_cov_3.291491	39.68	d__Bacteria;p__Firmicutes_A;c__Clostridia;o__Lachnospirales;f__Lachnospiraceae;g__TF01-11	94.60	blast;96.20 iPHoP-RF;75.20
LN_6E04_VL_338_NODE_1197_length_10103_cov_7.594845	4.72	d__Bacteria;p__Proteobacteria;c__Gammaproteobacteria;o__Burkholderiales;f__Burkholderiaceae;g__Duodenibacillus	91.20	blast;93.60 iPHoP-RF;76.80
LN_6E04_VL_338_NODE_1366_length_9156_cov_21.473355	29.20	d__Bacteria;p__Bacteroidota;c__Bacteroidia;o__Bacteroidales;f__Bacteroidaceae;g__Bacteroides	99.70	iPHoP-RF;97.10 RaFAH;95.40 blast;92.60
LN_6E04_VL_338_NODE_1683_length_7795_cov_10.325581	5.88	d__Bacteria;p__Proteobacteria;c__Gammaproteobacteria;o__Burkholderiales;f__Burkholderiaceae;g__Duodenibacillus	91.50	blast;93.80 iPHoP-RF;70.20
LN_6E04_VL_338_NODE_3054_length_4970_cov_9.298474	17.60	d__Bacteria;p__Bacteroidota;c__Bacteroidia;o__Bacteroidales;f__Bacteroidaceae;g__Phocaeicola	91.60	blast;93.90 iPHoP-RF;92.80
LN_6E04_VL_338_NODE_3851_length_4152_cov_7.455455	9.88	d__Bacteria;p__Verrucomicrobiota;c__Verrucomicrobiae;o__Opitutales;f__CAG-312;g__CAG-312	91.50	blast;93.80 iPHoP-RF;81.40
LN_6E04_VL_338_NODE_5632_length_3078_cov_5.936156	25.00	d__Bacteria;p__Firmicutes_A;c__Clostridia_A;o__Christensenellales;f__Borkfalkiaceae;g__UBA10281	90.60	blast;93.00 iPHoP-RF;81.60
LN_6E05_VL_339_NODE_11230_length_1235_cov_4.359322		d__Bacteria;p__Firmicutes_A;c__Clostridia;o__Oscillospirales;f__Acutalibacteraceae;g__	91.50	blast;93.80 iPHoP-RF;73.20
LN_6E05_VL_339_NODE_1380_length_5378_cov_19.867556	11.97	d__Bacteria;p__Bacteroidota;c__Bacteroidia;o__Bacteroidales;f__Bacteroidaceae;g__Bacteroides	90.80	blast;92.70 iPHoP-RF;81.60 RaFAH;53.10
LN_6E05_VL_339_NODE_767_length_8084_cov_9.007224	36.83	d__Bacteria;p__Bacteroidota;c__Bacteroidia;o__Bacteroidales;f__Bacteroidaceae;g__Bacteroides	95.90	iPHoP-RF;97.10
LN_6E05_VL_339_NODE_767_length_8084_cov_9.007224	36.83	d__Bacteria;p__Bacteroidota;c__Bacteroidia;o__Bacteroidales;f__Bacteroidaceae;g__Phocaeicola	90.90	blast;93.30 iPHoP-RF;85.70
LN_6E07_VL_341_NODE_10211_length_2846_cov_5.401648	23.23	d__Bacteria;p__Firmicutes_A;c__Clostridia;o__Lachnospirales;f__Lachnospiraceae;g__Blautia	91.20	blast;93.60 iPHoP-RF;80.60
LN_6E07_VL_341_NODE_11346_length_2635_cov_11.564341	41.30	d__Bacteria;p__Firmicutes_A;c__Clostridia;o__Oscillospirales;f__Ruminococcaceae;g__Ruminiclostridium_E	92.50	blast;94.60 CRISPR;90.00 iPHoP-RF;77.50
LN_6E07_VL_341_NODE_166_length_45950_cov_12.254755	92.11	d__Bacteria;p__Firmicutes_A;c__Clostridia;o__Lachnospirales;f__Lachnospiraceae;g__Blautia_A	100.00	CRISPR;98.90 RaFAH;94.30 iPHoP-RF;93.40 blast;91.50
LN_6E07_VL_341_NODE_166_length_45950_cov_12.254755	92.11	d__Bacteria;p__Firmicutes_A;c__Clostridia;o__Lachnospirales;f__Lachnospiraceae;g__Blautia	92.10	RaFAH;94.30
LN_6E07_VL_341_NODE_2280_length_9384_cov_10.939972	7.93	d__Bacteria;p__Firmicutes_A;c__Clostridia;o__Lachnospirales;f__Lachnospiraceae;g__Agathobacter	93.90	blast;95.70 iPHoP-RF;91.10
LN_6E07_VL_341_NODE_2576_length_8554_cov_6.466408	13.25	d__Bacteria;p__Bacteroidota;c__Bacteroidia;o__Bacteroidales;f__Rikenellaceae;g__	95.30	blast;96.70
LN_6E07_VL_341_NODE_2613_length_8466_cov_6.809773	5.71	d__Bacteria;p__Firmicutes_A;c__Clostridia;o__Oscillospirales;f__Acutalibacteraceae;g__CAG-177	94.50	blast;96.10 iPHoP-RF;76.60
LN_6E07_VL_341_NODE_3908_length_6099_cov_6.142124	11.55	d__Bacteria;p__Bacteroidota;c__Bacteroidia;o__Bacteroidales;f__Bacteroidaceae;g__Bacteroides	95.30	iPHoP-RF;96.70 blast;91.80
LN_6E07_VL_341_NODE_4151_length_5786_cov_6.902984	46.27	d__Bacteria;p__Bacteroidota;c__Bacteroidia;o__Bacteroidales;f__Tannerellaceae;g__Parabacteroides	91.80	blast;94.10 iPHoP-RF;71.90
LN_6E07_VL_341_NODE_521_length_26149_cov_20.144324	6.50	d__Bacteria;p__Bacteroidota;c__Bacteroidia;o__Bacteroidales;f__Barnesiellaceae;g__Barnesiella	95.60	blast;96.90 iPHoP-RF;93.70
LN_6E07_VL_341_NODE_6743_length_3921_cov_5.517589	12.62	d__Bacteria;p__Firmicutes_A;c__Clostridia_A;o__Christensenellales;f__CAG-552;g__UMGS1795	93.80	blast;95.60 iPHoP-RF;85.40
LN_6E07_VL_341_NODE_9020_length_3135_cov_6.195455		d__Bacteria;p__Firmicutes_A;c__Clostridia;o__Lachnospirales;f__Lachnospiraceae;g__Lachnospira	93.80	blast;95.60 iPHoP-RF;64.00
LN_6E09_VL_343_NODE_1493_length_12123_cov_6.240222	8.38	d__Bacteria;p__Firmicutes_A;c__Clostridia_A;o__Christensenellales;f__CAG-74;g__Firm-11	90.70	blast;93.10 iPHoP-RF;64.00
LN_6E09_VL_343_NODE_3609_length_6017_cov_6.338645	11.20	d__Bacteria;p__Firmicutes_A;c__Clostridia;o__Oscillospirales;f__Oscillospiraceae;g__CAG-103	95.00	blast;96.50 iPHoP-RF;71.30
LN_6E09_VL_343_NODE_3937_length_5667_cov_7.869209	12.72	d__Bacteria;p__Firmicutes_A;c__Clostridia;o__Oscillospirales;f__Oscillospiraceae;g__CAG-83	91.80	iPHoP-RF;94.10 blast;93.60
LN_6E09_VL_343_NODE_4124_length_5474_cov_4.307252	11.82	d__Bacteria;p__Firmicutes_A;c__Clostridia_A;o__Christensenellales;f__Borkfalkiaceae;g__UMGS1004	94.00	blast;95.80 iPHoP-RF;64.30
LN_6E09_VL_343_NODE_4258_length_5332_cov_3.026720		d__Bacteria;p__Firmicutes_A;c__Clostridia;o__Lachnospirales;f__Lachnospiraceae;g__Dorea_A	95.00	blast;96.50 iPHoP-RF;79.80
LN_6E09_VL_343_NODE_4258_length_5332_cov_3.026720		d__Bacteria;p__Firmicutes_A;c__Clostridia;o__Lachnospirales;f__Lachnospiraceae;g__Clostridium_AP	90.30	blast;92.80 iPHoP-RF;73.50
LN_6E09_VL_343_NODE_4437_length_5170_cov_6.021505	6.71	d__Bacteria;p__Firmicutes_A;c__Clostridia;o__Saccharofermentanales;f__DTU023;g__SFGY01	91.20	blast;93.60 iPHoP-RF;60.60
LN_6E09_VL_343_NODE_4545_length_5077_cov_6.066906	9.47	d__Bacteria;p__Firmicutes_A;c__Clostridia;o__Oscillospirales;f__Oscillospiraceae;g__CAG-103	91.60	blast;93.90 iPHoP-RF;77.30
LN_6E09_VL_343_NODE_6748_length_3811_cov_8.287007	21.60	d__Bacteria;p__Firmicutes_A;c__Clostridia_A;o__Christensenellales;f__CAG-74;g__UBA11524	90.70	blast;93.10
LN_6E09_VL_343_NODE_837_length_19786_cov_7.892859	7.39	d__Bacteria;p__Firmicutes_A;c__Clostridia;o__Oscillospirales;f__Oscillospiraceae;g__CAG-103	90.80	blast;93.20 iPHoP-RF;80.80
LN_6E09_VL_343_NODE_8512_length_3209_cov_4.041535	12.02	d__Bacteria;p__Verrucomicrobiota;c__Lentisphaeria;o__Victivallales;f__UBA1829;g__UBA1829	92.10	blast;94.30 iPHoP-RF;50.70
LN_6E09_VL_343_NODE_9322_length_3020_cov_4.711636	10.22	d__Bacteria;p__Firmicutes_A;c__Clostridia;o__Peptostreptococcales;f__Anaerovoracaceae;g__CAG-238	92.10	blast;94.30 iPHoP-RF;68.90
LN_6F02_VL_345_NODE_11503_length_3240_cov_4.660911	10.18	d__Bacteria;p__Firmicutes_A;c__Clostridia;o__Lachnospirales;f__Lachnospiraceae;g__RUG115	93.80	blast;95.60 iPHoP-RF;77.30
LN_6F02_VL_345_NODE_12314_length_3050_cov_5.181970	8.40	d__Bacteria;p__Verrucomicrobiota;c__Lentisphaeria;o__Victivallales;f__Victivallaceae;g__Victivallis	92.60	blast;94.70 iPHoP-RF;77.30
LN_6F02_VL_345_NODE_2095_length_11775_cov_14.516212	9.50	d__Bacteria;p__Firmicutes_A;c__Clostridia;o__Oscillospirales;f__Ruminococcaceae;g__CAG-115	94.30	blast;96.00 iPHoP-RF;74.30
LN_6F02_VL_345_NODE_5198_length_6284_cov_5.090223	44.13	d__Bacteria;p__Bacteroidota;c__Bacteroidia;o__Bacteroidales;f__Rikenellaceae;g__Alistipes	91.60	blast;93.90 iPHoP-RF;75.90
LN_6F02_VL_345_NODE_6269_length_5395_cov_5.365918	24.97	d__Bacteria;p__Verrucomicrobiota;c__Lentisphaeria;o__Victivallales;f__Victivallaceae;g__Victivallis	92.30	blast;94.50 iPHoP-RF;76.10
LN_6F03_VL_346_NODE_10413_length_3127_cov_6.699219	15.78	d__Bacteria;p__Firmicutes_A;c__Clostridia;o__UBA1212;f__UBA1255;g__UMGS1537	90.00	blast;92.50
LN_6F03_VL_346_NODE_10754_length_3045_cov_5.924415	18.65	d__Bacteria;p__Bacteroidota;c__Bacteroidia;o__Bacteroidales;f__Rikenellaceae;g__Alistipes_A	93.60	blast;95.50 iPHoP-RF;78.00
LN_6F03_VL_346_NODE_1480_length_15373_cov_8.359708	6.68	d__Bacteria;p__Firmicutes_A;c__Clostridia;o__Oscillospirales;f__Oscillospiraceae;g__CAG-83	95.60	blast;96.90 iPHoP-RF;93.70
LN_6F03_VL_346_NODE_2211_length_11413_cov_6.391530	10.30	d__Bacteria;p__Firmicutes_A;c__Clostridia;o__Oscillospirales;f__UBA644;g__UBA644	92.50	blast;94.60 iPHoP-RF;71.30
LN_6F03_VL_346_NODE_2394_length_10812_cov_8.904155	4.62	d__Bacteria;p__Firmicutes;c__Bacilli;o__RFN20;f__CAG-631;g__CAG-631	91.80	blast;94.10 iPHoP-RF;81.40
LN_6F03_VL_346_NODE_3109_length_8832_cov_7.954996	10.13	d__Bacteria;p__Verrucomicrobiota;c__Lentisphaeria;o__Victivallales;f__UBA1829;g__UBA11452	91.50	blast;93.80 iPHoP-RF;82.20
LN_6F03_VL_346_NODE_324_length_35828_cov_54.653817	3.45	d__Bacteria;p__Bacteroidota;c__Bacteroidia;o__Bacteroidales;f__Bacteroidaceae;g__Bacteroides	99.60	RaFAH;99.60
LN_6F03_VL_346_NODE_324_length_35828_cov_54.653817	3.45	d__Bacteria;p__Bacteroidota;c__Bacteroidia;o__Bacteroidales;f__Rikenellaceae;g__Alistipes	98.10	blast;98.60 iPHoP-RF;94.40
LN_6F03_VL_346_NODE_3363_length_8248_cov_6.886000	12.58	d__Bacteria;p__Bacteroidota;c__Bacteroidia;o__Bacteroidales;f__Rikenellaceae;g__Alistipes_A	92.60	blast;94.70 iPHoP-RF;66.50
LN_6F03_VL_346_NODE_381_length_33503_cov_39.911176	7.97	d__Bacteria;p__Actinobacteriota;c__Actinomycetia;o__Actinomycetales;f__Bifidobacteriaceae;g__Bifidobacterium	98.10	CRISPR;98.60 iPHoP-RF;97.10 blast;93.40
LN_6F03_VL_346_NODE_5284_length_5688_cov_6.012249	8.40	d__Bacteria;p__Bacteroidota;c__Bacteroidia;o__Bacteroidales;f__Rikenellaceae;g__Alistipes_A	93.00	blast;95.00 iPHoP-RF;59.00
LN_6F03_VL_346_NODE_5529_length_5473_cov_11.145626	56.12	d__Bacteria;p__Bacteroidota;c__Bacteroidia;o__Bacteroidales;f__Rikenellaceae;g__Alistipes	93.40	blast;95.30 iPHoP-RF;83.60
LN_6F03_VL_346_NODE_5637_length_5393_cov_7.973398	49.88	d__Bacteria;p__Firmicutes_A;c__Clostridia;o__Oscillospirales;f__Ruminococcaceae;g__Faecalibacterium	92.60	blast;94.70 iPHoP-RF;67.00
LN_6F03_VL_346_NODE_9839_length_3283_cov_4.983271	43.70	d__Bacteria;p__Firmicutes_A;c__Clostridia_A;o__Christensenellales;f__CAG-138;g__Phil1	91.10	blast;93.50 iPHoP-RF;65.10
LN_6F04_VL_347_NODE_669_length_8144_cov_25.200766	34.13	d__Bacteria;p__Bacteroidota;c__Bacteroidia;o__Bacteroidales;f__Bacteroidaceae;g__Prevotella	96.30	blast;97.40 iPHoP-RF;88.50
LN_6F07_VL_350_NODE_4410_length_4766_cov_6.240501	8.34	d__Bacteria;p__Firmicutes_A;c__Clostridia;o__Oscillospirales;f__Oscillospiraceae;g__CAG-83	94.90	blast;96.40 iPHoP-RF;95.70
LN_6F07_VL_350_NODE_5301_length_4245_cov_5.734606	47.54	d__Bacteria;p__Firmicutes_A;c__Clostridia;o__Oscillospirales;f__Ruminococcaceae;g__Faecalibacterium	95.00	blast;96.50 iPHoP-RF;87.30
LN_6F07_VL_350_NODE_6558_length_3711_cov_4.961980	12.10	d__Bacteria;p__Firmicutes_A;c__Clostridia;o__Oscillospirales;f__Ruminococcaceae;g__CAG-115	93.60	blast;95.50 iPHoP-RF;84.50
LN_6F07_VL_350_NODE_7625_length_3364_cov_11.508915	30.78	d__Bacteria;p__Firmicutes_A;c__Clostridia;o__Oscillospirales;f__Oscillospiraceae;g__CAG-170	94.60	blast;96.20 iPHoP-RF;82.50
LN_6F07_VL_350_NODE_8051_length_3252_cov_3.825461	60.98	d__Bacteria;p__Firmicutes_A;c__Clostridia;o__Lachnospirales;f__Lachnospiraceae;g__Roseburia	94.50	blast;88.00 RaFAH;83.60 iPHoP-RF;83.10
LN_6F07_VL_350_NODE_8051_length_3252_cov_3.825461	60.98	d__Bacteria;p__Firmicutes_A;c__Clostridia;o__Lachnospirales;f__Lachnospiraceae;g__CAG-127	90.20	blast;92.70 iPHoP-RF;57.60
LN_6F08_VL_351_NODE_1539_length_5269_cov_5.376295		d__Bacteria;p__Bacteroidota;c__Bacteroidia;o__Bacteroidales;f__Bacteroidaceae;g__Bacteroides	94.50	iPHoP-RF;96.10 blast;94.90
LN_6G01_VL_353_NODE_206_length_35557_cov_8.020647	8.01	d__Bacteria;p__Firmicutes;c__Bacilli;o__RFN20;f__CAG-288;g__CAG-345	93.60	blast;95.50 iPHoP-RF;60.30
LN_6G01_VL_353_NODE_2663_length_5789_cov_17.269620	8.86	d__Bacteria;p__Firmicutes_A;c__Clostridia;o__Oscillospirales;f__Oscillospiraceae;g__F23-B02	92.70	blast;94.80 iPHoP-RF;72.60
LN_6G01_VL_353_NODE_3421_length_4561_cov_9.415224	7.78	d__Bacteria;p__Firmicutes_A;c__Clostridia;o__Oscillospirales;f__CAG-272;g__UMGS902	91.70	blast;94.00 iPHoP-RF;78.00
LN_6G01_VL_353_NODE_731_length_16895_cov_5.832898	22.02	d__Bacteria;p__Bacteroidota;c__Bacteroidia;o__Bacteroidales;f__Bacteroidaceae;g__Bacteroides	95.20	blast;96.60 iPHoP-RF;95.70
LN_6G02_VL_354_NODE_62_length_33454_cov_7.718045	6.04	d__Bacteria;p__Firmicutes;c__Bacilli;o__RF39;f__UBA660;g__CAG-302	92.70	blast;94.80
LN_6G02_VL_354_NODE_87_length_27726_cov_7.616422	25.77	d__Bacteria;p__Bacteroidota;c__Bacteroidia;o__Bacteroidales;f__Bacteroidaceae;g__Bacteroides	95.60	blast;96.90 iPHoP-RF;85.70
LN_6G03_VL_355_NODE_34_length_80360_cov_32.601083	73.18	d__Bacteria;p__Firmicutes_A;c__Clostridia;o__Lachnospirales;f__Lachnospiraceae;g__Blautia_A	98.40	blast;95.00 iPHoP-RF;88.90 RaFAH;88.20 CRISPR;85.50
LN_6G03_VL_355_NODE_974_length_15469_cov_6.236084	6.27	d__Bacteria;p__Firmicutes_A;c__Clostridia;o__Lachnospirales;f__Lachnospiraceae;g__Lachnospira	95.40	blast;96.80 iPHoP-RF;90.50
LN_6G04_VL_356_NODE_1301_length_7946_cov_9.120770	15.15	d__Bacteria;p__Bacteroidota;c__Bacteroidia;o__Bacteroidales;f__Bacteroidaceae;g__Bacteroides	94.50	iPHoP-RF;96.10 blast;92.10
LN_6G04_VL_356_NODE_1301_length_7946_cov_9.120770	15.15	d__Bacteria;p__Bacteroidota;c__Bacteroidia;o__Bacteroidales;f__Bacteroidaceae;g__Phocaeicola	90.30	blast;92.80 iPHoP-RF;79.50
LN_6G05_VL_357_NODE_10750_length_3427_cov_3.900949	20.68	d__Bacteria;p__Bacteroidota;c__Bacteroidia;o__Bacteroidales;f__Bacteroidaceae;g__Prevotella	93.90	iPHoP-RF;95.70 blast;91.10
LN_6G05_VL_357_NODE_10765_length_3423_cov_14.726544		d__Bacteria;p__Firmicutes_A;c__Clostridia;o__Oscillospirales;f__Oscillospiraceae;g__ER4	90.10	blast;92.60 iPHoP-RF;81.10
LN_6G05_VL_357_NODE_1090_length_20600_cov_10.382088	7.30	d__Bacteria;p__Firmicutes_A;c__Clostridia;o__Oscillospirales;f__Acutalibacteraceae;g__CAG-177	95.60	blast;96.90 iPHoP-RF;87.60
LN_6G05_VL_357_NODE_12336_length_3080_cov_5.154050	12.93	d__Bacteria;p__Desulfobacterota;c__Desulfovibrionia;o__Desulfovibrionales;f__Desulfovibrionaceae;g__Desulfovibrio	93.60	blast;95.50 iPHoP-RF;81.40
LN_6G05_VL_357_NODE_1346_length_17822_cov_7.806495	6.48	d__Bacteria;p__Firmicutes_A;c__Clostridia;o__Oscillospirales;f__Acutalibacteraceae;g__Ruminococcus_E	95.90	iPHoP-RF;97.10 blast;96.90
LN_6G05_VL_357_NODE_1765_length_14960_cov_31.854948	12.68	d__Bacteria;p__Firmicutes_A;c__Clostridia;o__Lachnospirales;f__Lachnospiraceae;g__Agathobacter	95.40	blast;96.80 iPHoP-RF;70.20
LN_6G05_VL_357_NODE_1853_length_14378_cov_9.046010	8.55	d__Bacteria;p__Firmicutes_A;c__Clostridia_A;o__Christensenellales;f__CAG-138;g__Phil1	94.90	blast;96.40 iPHoP-RF;78.00
LN_6G05_VL_357_NODE_2733_length_10684_cov_13.220905	53.24	d__Bacteria;p__Firmicutes_A;c__Clostridia;o__Oscillospirales;f__Ruminococcaceae;g__Faecalibacterium	95.30	blast;96.70 iPHoP-RF;78.00
LN_6G05_VL_357_NODE_3819_length_8039_cov_13.113853	56.98	d__Bacteria;p__Firmicutes_A;c__Clostridia_A;o__Christensenellales;f__CAG-138;g__Phil1	94.70	blast;96.30
LN_6G05_VL_357_NODE_5064_length_6379_cov_5.065307	25.20	d__Bacteria;p__Firmicutes_A;c__Clostridia_A;o__Christensenellales;f__CAG-138;g__Phil1	96.20	blast;97.30 iPHoP-RF;58.20
LN_6G05_VL_357_NODE_5194_length_6251_cov_4.366365	13.27	d__Bacteria;p__Bacteroidota;c__Bacteroidia;o__Bacteroidales;f__Rikenellaceae;g__Alistipes	92.20	blast;94.40 iPHoP-RF;65.80
LN_6G05_VL_357_NODE_5464_length_5978_cov_5.486240	7.12	d__Bacteria;p__Proteobacteria;c__Gammaproteobacteria;o__Burkholderiales;f__Burkholderiaceae;g__Sutterella	94.60	blast;96.20
LN_6G05_VL_357_NODE_8216_length_4280_cov_4.479763	9.92	d__Bacteria;p__Firmicutes;c__Bacilli;o__RF39;f__UBA660;g__UMGS1045	90.30	blast;92.80
LN_6G05_VL_357_NODE_9316_length_3852_cov_3.033447	11.55	d__Bacteria;p__Bacteroidota;c__Bacteroidia;o__Bacteroidales;f__Bacteroidaceae;g__Bacteroides	95.90	iPHoP-RF;97.10 blast;92.90
LN_6G06_VL_358_NODE_1296_length_4919_cov_6.290502	99.61	d__Bacteria;p__Firmicutes_A;c__Clostridia;o__Lachnospirales;f__Lachnospiraceae;g__Roseburia	94.90	iPHoP-RF;96.40 blast;93.40 CRISPR;79.60
LN_6G06_VL_358_NODE_1296_length_4919_cov_6.290502	99.61	d__Bacteria;p__Firmicutes_A;c__Clostridia;o__Lachnospirales;f__Lachnospiraceae;g__Agathobacter	93.90	iPHoP-RF;95.70 blast;92.10 CRISPR;67.50
LN_6G06_VL_358_NODE_1296_length_4919_cov_6.290502	99.61	d__Bacteria;p__Firmicutes_A;c__Clostridia;o__Lachnospirales;f__Lachnospiraceae;g__1XD42-69	90.70	iPHoP-RF;93.10
LN_6G08_VL_360_NODE_387_length_6044_cov_60.415929	6.76	d__Bacteria;p__Firmicutes_A;c__Clostridia;o__Oscillospirales;f__Butyricicoccaceae;g__Butyricicoccus	92.10	blast;94.30 iPHoP-RF;83.60
LN_6H01_VL_362_NODE_1883_length_3192_cov_7.317182	7.10	d__Bacteria;p__Firmicutes_A;c__Clostridia;o__Clostridiales;f__Clostridiaceae;g__Clostridium	91.00	blast;93.40 iPHoP-RF;89.50
LN_6H01_VL_362_NODE_409_length_12527_cov_9.414929	10.06	d__Bacteria;p__Firmicutes_A;c__Clostridia;o__Clostridiales;f__Clostridiaceae;g__Clostridium	92.10	blast;94.30 iPHoP-RF;94.10
LN_6H01_VL_362_NODE_881_length_6610_cov_8.051411	6.07	d__Bacteria;p__Firmicutes_A;c__Clostridia;o__Oscillospirales;f__Butyricicoccaceae;g__Agathobaculum	92.50	blast;94.60 iPHoP-RF;67.30
LN_6H03_VL_364_NODE_152_length_16639_cov_1668.796129	99.86	d__Bacteria;p__Firmicutes_C;c__Negativicutes;o__Veillonellales;f__Veillonellaceae;g__Veillonella	100.00	RaFAH;99.60 iPHoP-RF;89.80 CRISPR;75.90
LN_6H03_VL_364_NODE_152_length_16639_cov_1668.796129	99.86	d__Bacteria;p__Firmicutes_C;c__Negativicutes;o__Veillonellales;f__Veillonellaceae;g__F0422	99.60	RaFAH;99.60
LN_6H03_VL_364_NODE_152_length_16639_cov_1668.796129	99.86	d__Bacteria;p__Firmicutes_C;c__Negativicutes;o__Veillonellales;f__Veillonellaceae;g__Veillonella_A	99.60	RaFAH;99.60
LN_6H04_VL_365_NODE_13_length_26273_cov_15.582958	63.49	d__Bacteria;p__Bacteroidota;c__Bacteroidia;o__Bacteroidales;f__Bacteroidaceae;g__Bacteroides	100.00	RaFAH;97.30 iPHoP-RF;97.10 blast;91.30
LN_6H04_VL_365_NODE_13_length_26273_cov_15.582958	63.49	d__Bacteria;p__Bacteroidota;c__Bacteroidia;o__Bacteroidales;f__Bacteroidaceae;g__Phocaeicola	91.60	blast;93.90 iPHoP-RF;87.60
LN_6H08_VL_369_NODE_108_length_3359_cov_4.207930	99.95	d__Bacteria;p__Proteobacteria;c__Gammaproteobacteria;o__Enterobacterales;f__Enterobacteriaceae;g__Escherichia	95.60	blast;93.90 iPHoP-RF;92.40 RaFAH;74.30
LN_6H08_VL_369_NODE_209_length_1855_cov_2.257778	100.00	d__Bacteria;p__Proteobacteria;c__Gammaproteobacteria;o__Enterobacterales;f__Enterobacteriaceae;g__Escherichia	93.20	blast;95.20 iPHoP-RF;84.50
LN_6H09_VL_370_NODE_860_length_8437_cov_6.999284	12.27	d__Bacteria;p__Firmicutes_A;c__Clostridia;o__Oscillospirales;f__Butyricicoccaceae;g__Butyricicoccus	92.00	blast;94.20
LN_6I04_VL_374_NODE_319_length_23348_cov_1757.568626	5.85	d__Bacteria;p__Firmicutes_A;c__Clostridia;o__Peptostreptococcales;f__Peptostreptococcaceae;g__Romboutsia	95.90	blast;97.10 iPHoP-RF;92.80
LN_6I05_VL_375_NODE_29_length_62792_cov_33.328578	55.44	d__Bacteria;p__Firmicutes_A;c__Clostridia;o__Oscillospirales;f__Ruminococcaceae;g__Faecalibacterium	95.60	blast;96.90 iPHoP-RF;95.10
LN_6I05_VL_375_NODE_490_length_9024_cov_10.937451	6.56	d__Bacteria;p__Firmicutes_A;c__Clostridia;o__Oscillospirales;f__Ruminococcaceae;g__Ruminococcus_C	94.00	blast;95.80 iPHoP-RF;84.20
LN_6I07_VL_377_NODE_119_length_34740_cov_71.346922	11.66	d__Bacteria;p__Bacteroidota;c__Bacteroidia;o__Bacteroidales;f__Bacteroidaceae;g__Phocaeicola	98.20	blast;98.70 iPHoP-RF;86.30
LN_6I07_VL_377_NODE_119_length_34740_cov_71.346922	11.66	d__Bacteria;p__Bacteroidota;c__Bacteroidia;o__Bacteroidales;f__Bacteroidaceae;g__Bacteroides	91.50	iPHoP-RF;91.40 blast;67.70 RaFAH;63.70
LN_6I07_VL_377_NODE_418_length_14087_cov_5.655787	6.12	d__Bacteria;p__Firmicutes_A;c__Clostridia;o__Oscillospirales;f__Acutalibacteraceae;g__CAG-217	93.80	blast;95.60 iPHoP-RF;75.90
LN_6I08_VL_378_NODE_1212_length_9165_cov_12.405159	20.22	d__Bacteria;p__Firmicutes_A;c__Clostridia;o__Lachnospirales;f__Lachnospiraceae;g__Acetatifactor	91.60	blast;93.90
LN_6I08_VL_378_NODE_1504_length_7653_cov_10.128323	12.21	d__Bacteria;p__Firmicutes_C;c__Negativicutes;o__Selenomonadales;f__Selenomonadaceae;g__Megamonas	93.60	blast;95.50 iPHoP-RF;73.90
LN_6I08_VL_378_NODE_3446_length_3885_cov_3.954569	8.05	d__Bacteria;p__Firmicutes_A;c__Clostridia;o__Lachnospirales;f__Lachnospiraceae;g__Roseburia	93.40	blast;95.30 iPHoP-RF;78.30
LN_7A06_VL_385_NODE_183_length_16627_cov_14.314325	62.38	d__Bacteria;p__Proteobacteria;c__Gammaproteobacteria;o__Enterobacterales;f__Enterobacteriaceae;g__Klebsiella	100.00	RaFAH;99.20 blast;96.60 CRISPR;91.00 iPHoP-RF;76.80
LN_7B01_VL_389_NODE_116_length_15551_cov_31.822535	34.73	d__Bacteria;p__Firmicutes_A;c__Clostridia;o__Clostridiales;f__Clostridiaceae;g__Clostridium	91.10	blast;93.50 iPHoP-RF;90.50
LN_7B02_VL_390_NODE_17_length_70474_cov_14.672716	10.97	d__Bacteria;p__Firmicutes_A;c__Clostridia;o__Oscillospirales;f__Butyricicoccaceae;g__Agathobaculum	95.60	blast;96.90 iPHoP-RF;96.70
LN_7B06_VL_394_NODE_896_length_3013_cov_24.070994	19.65	d__Bacteria;p__Firmicutes_A;c__Clostridia;o__Oscillospirales;f__Butyricicoccaceae;g__Butyricicoccus	91.20	blast;93.60 iPHoP-RF;74.10
LN_7C01_VL_398_NODE_1225_length_7350_cov_13.149829	10.75	d__Bacteria;p__Firmicutes_A;c__Clostridia;o__Peptostreptococcales;f__Peptostreptococcaceae;g__Clostridioides	93.90	iPHoP-RF;95.70
LN_7C01_VL_398_NODE_1626_length_5477_cov_3.603283	9.62	d__Bacteria;p__Firmicutes;c__Bacilli;o__Lactobacillales;f__Enterococcaceae;g__Enterococcus_B	94.90	blast;96.40 iPHoP-RF;92.10
LN_7C01_VL_398_NODE_2302_length_3895_cov_5.808073	13.93	d__Bacteria;p__Firmicutes_A;c__Clostridia;o__Lachnospirales;f__Lachnospiraceae;g__Lachnospira	93.60	blast;95.50 iPHoP-RF;51.70
LN_7C01_VL_398_NODE_3038_length_2971_cov_3.528464	13.92	d__Bacteria;p__Proteobacteria;c__Gammaproteobacteria;o__Enterobacterales;f__Enterobacteriaceae;g__Pantoea	93.90	iPHoP-RF;95.70
LN_7C01_VL_398_NODE_566_length_13510_cov_9.327313	6.95	d__Bacteria;p__Firmicutes_C;c__Negativicutes;o__Veillonellales;f__Veillonellaceae;g__Veillonella	94.60	blast;96.20 iPHoP-RF;95.70
LN_7C02_VL_399_NODE_33_length_47915_cov_52.370706	68.85	d__Bacteria;p__Proteobacteria;c__Gammaproteobacteria;o__Enterobacterales;f__Enterobacteriaceae;g__Klebsiella	99.10	blast;96.90 RaFAH;88.10 CRISPR;73.60 iPHoP-RF;62.20
LN_7C02_VL_399_NODE_33_length_47915_cov_52.370706	68.85	d__Bacteria;p__Proteobacteria;c__Gammaproteobacteria;o__Enterobacterales;f__Enterobacteriaceae;g__Leclercia	93.80	blast;95.60 CRISPR;78.90 iPHoP-RF;68.60
LN_7C02_VL_399_NODE_33_length_47915_cov_52.370706	68.85	d__Bacteria;p__Proteobacteria;c__Gammaproteobacteria;o__Enterobacterales;f__Enterobacteriaceae;g__Raoultella	90.70	blast;93.10 CRISPR;81.60
LN_7C03_VL_400_NODE_196_length_3887_cov_25.881002	10.45	d__Bacteria;p__Firmicutes;c__Bacilli;o__Lactobacillales;f__Enterococcaceae;g__Enterococcus_D	94.70	blast;96.30 iPHoP-RF;91.10
LN_7C03_VL_400_NODE_30_length_14072_cov_27.301420	8.34	d__Bacteria;p__Firmicutes;c__Bacilli;o__Lactobacillales;f__Enterococcaceae;g__Enterococcus_D	94.20	blast;95.90 iPHoP-RF;93.40
LN_7C03_VL_400_NODE_50_length_9460_cov_8.227751	6.34	d__Bacteria;p__Firmicutes_A;c__Clostridia;o__Oscillospirales;f__Acutalibacteraceae;g__Clostridium_E	93.80	CRISPR;95.60 iPHoP-RF;68.20
LN_7C04_VL_401_NODE_201_length_12511_cov_16.082129	15.57	d__Bacteria;p__Firmicutes_A;c__Clostridia;o__Lachnospirales;f__Lachnospiraceae;g__Enterocloster	93.10	blast;95.10 iPHoP-RF;72.60
LN_7C05_VL_402_NODE_1123_length_3032_cov_3.751428	78.10	d__Bacteria;p__Campylobacterota;c__Campylobacteria;o__Campylobacterales;f__Campylobacteraceae;g__Campylobacter_A	91.00	blast;93.40 iPHoP-RF;87.90 CRISPR;58.00
LN_7C05_VL_402_NODE_942_length_3572_cov_15.804379	6.90	d__Bacteria;p__Fusobacteriota;c__Fusobacteriia;o__Fusobacteriales;f__Fusobacteriaceae;g__Cetobacterium_A	90.20	blast;92.70
LN_7C07_VL_404_NODE_210_length_14045_cov_30.226948	23.41	d__Bacteria;p__Firmicutes_A;c__Clostridia;o__Lachnospirales;f__Lachnospiraceae;g__Lachnospira	91.40	CRISPR;93.70 iPHoP-RF;91.10
LN_7D03_VL_409_NODE_4124_length_3048_cov_5.106248	21.47	d__Bacteria;p__Firmicutes_A;c__Clostridia;o__Oscillospirales;f__Oscillospiraceae;g__CAG-170	91.40	blast;93.70 iPHoP-RF;72.60
LN_7D03_VL_409_NODE_7131_length_2136_cov_2.723210	99.87	d__Bacteria;p__Bacteroidota;c__Bacteroidia;o__Bacteroidales;f__Marinifilaceae;g__Odoribacter	95.90	blast;97.10 iPHoP-RF;71.90
LN_7D06_VL_412_NODE_10397_length_3078_cov_5.099901	14.63	d__Bacteria;p__Firmicutes_A;c__Clostridia;o__Lachnospirales;f__Lachnospiraceae;g__Clostridium_Q	94.60	blast;96.20 iPHoP-RF;74.80
LN_7D06_VL_412_NODE_3513_length_8349_cov_6.162648	99.83	d__Bacteria;p__Firmicutes_A;c__Clostridia;o__Oscillospirales;f__Acutalibacteraceae;g__Ruminococcus_E	95.30	blast;96.70 iPHoP-RF;96.70 CRISPR;89.80
LN_7D06_VL_412_NODE_4451_length_6829_cov_8.493357	7.92	d__Bacteria;p__Firmicutes_A;c__Clostridia;o__Lachnospirales;f__Lachnospiraceae;g__Dorea_A	93.00	blast;95.00 iPHoP-RF;83.30
LN_7D06_VL_412_NODE_5141_length_6028_cov_5.791060	7.49	d__Bacteria;p__Firmicutes_A;c__Clostridia;o__Oscillospirales;f__Acutalibacteraceae;g__Ruminococcus_E	92.30	blast;94.50
LN_7D06_VL_412_NODE_5566_length_5596_cov_8.410937	8.10	d__Bacteria;p__Firmicutes_A;c__Clostridia;o__Oscillospirales;f__Ruminococcaceae;g__Gemmiger	94.60	blast;96.20 iPHoP-RF;85.40 CRISPR;53.40
LN_7D06_VL_412_NODE_8339_length_3795_cov_6.345989	6.17	d__Bacteria;p__Firmicutes_A;c__Clostridia;o__Oscillospirales;f__Acutalibacteraceae;g__Ruminococcus_E	93.90	iPHoP-RF;95.70 blast;95.50
LN_7D06_VL_412_NODE_874_length_22712_cov_39.976961	4.08	d__Bacteria;p__Bacteroidota;c__Bacteroidia;o__Bacteroidales;f__Bacteroidaceae;g__Bacteroides	95.60	blast;96.90 iPHoP-RF;94.70
LN_7D06_VL_412_NODE_8977_length_3547_cov_5.592497		d__Bacteria;p__Verrucomicrobiota;c__Lentisphaeria;o__Victivallales;f__Victivallaceae;g__Victivallis	91.20	blast;93.60 iPHoP-RF;79.50
LN_7D06_VL_412_NODE_9137_length_3483_cov_6.869603	31.90	d__Bacteria;p__Bacteroidota;c__Bacteroidia;o__Bacteroidales;f__Bacteroidaceae;g__Bacteroides	95.30	iPHoP-RF;96.70 blast;93.90
LN_7D06_VL_412_NODE_9505_length_3356_cov_12.987277	30.90	d__Bacteria;p__Firmicutes_A;c__Clostridia;o__Oscillospirales;f__Ruminococcaceae;g__Gemmiger	94.00	blast;95.80 iPHoP-RF;76.40
LN_7D06_VL_412_NODE_9602_length_3319_cov_4.422488		d__Bacteria;p__Verrucomicrobiota;c__Lentisphaeria;o__Victivallales;f__Victivallaceae;g__Victivallis	91.70	blast;94.00 iPHoP-RF;64.50
LN_7D08_VL_414_NODE_1078_length_8909_cov_6.528688	6.13	d__Bacteria;p__Firmicutes_A;c__Clostridia_A;o__Christensenellales;f__CAG-314;g__CAG-314	94.00	blast;95.80 iPHoP-RF;78.70
LN_7E03_VL_418_NODE_1844_length_5077_cov_8.677220	12.20	d__Bacteria;p__Bacteroidota;c__Bacteroidia;o__Bacteroidales;f__Bacteroidaceae;g__Phocaeicola	91.40	blast;93.70 iPHoP-RF;60.30
LN_7E03_VL_418_NODE_2366_length_4330_cov_5.626667	13.55	d__Bacteria;p__Firmicutes_A;c__Clostridia;o__TANB77;f__CAG-508;g__CAG-269	90.40	blast;92.90 iPHoP-RF;80.30
LN_7E03_VL_418_NODE_3009_length_3721_cov_6.282870	31.03	d__Bacteria;p__Firmicutes_A;c__Clostridia;o__Oscillospirales;f__Oscillospiraceae;g__F23-B02	94.90	blast;96.40 iPHoP-RF;96.10
LN_7E05_VL_420_NODE_48_length_23081_cov_5.536481	57.86	d__Bacteria;p__Bacteroidota;c__Bacteroidia;o__Bacteroidales;f__Bacteroidaceae;g__Bacteroides	94.20	blast;90.10 iPHoP-RF;89.20 RaFAH;79.40
LN_7E06_VL_421_NODE_155_length_5709_cov_5.290237	20.13	d__Bacteria;p__Bacteroidota;c__Bacteroidia;o__Bacteroidales;f__Bacteroidaceae;g__Bacteroides	95.90	iPHoP-RF;97.10 blast;95.10
LN_7E07_VL_422_NODE_11293_length_3247_cov_4.068296	39.30	d__Bacteria;p__Bacteroidota;c__Bacteroidia;o__Bacteroidales;f__Bacteroidaceae;g__Bacteroides	93.80	blast;95.60 iPHoP-RF;94.70
LN_7E07_VL_422_NODE_11451_length_3210_cov_8.238035		d__Bacteria;p__Bacteroidota;c__Bacteroidia;o__Bacteroidales;f__Bacteroidaceae;g__Bacteroides	95.90	iPHoP-RF;97.10 blast;92.40
LN_7E07_VL_422_NODE_2284_length_11754_cov_30.789982	8.86	d__Bacteria;p__Bacteroidota;c__Bacteroidia;o__Bacteroidales;f__Rikenellaceae;g__Alistipes	95.30	blast;96.70 iPHoP-RF;83.60
LN_7E07_VL_422_NODE_2284_length_11754_cov_30.789982	8.86	d__Bacteria;p__Bacteroidota;c__Bacteroidia;o__Bacteroidales;f__Bacteroidaceae;g__Bacteroides	90.30	RaFAH;92.80
LN_7E07_VL_422_NODE_3264_length_9075_cov_8.272838	7.60	d__Bacteria;p__Bacteroidota;c__Bacteroidia;o__Bacteroidales;f__Bacteroidaceae;g__Bacteroides	95.30	iPHoP-RF;96.70 blast;90.10
LN_7E07_VL_422_NODE_3264_length_9075_cov_8.272838	7.60	d__Bacteria;p__Bacteroidota;c__Bacteroidia;o__Bacteroidales;f__Bacteroidaceae;g__Phocaeicola	92.90	blast;94.90 iPHoP-RF;92.40
LN_7E07_VL_422_NODE_4008_length_7752_cov_4.407042	10.61	d__Bacteria;p__Firmicutes_A;c__Clostridia;o__Oscillospirales;f__Ruminococcaceae;g__CAG-115	94.60	blast;96.20 iPHoP-RF;75.20
LN_7E07_VL_422_NODE_5106_length_6345_cov_5.780604	6.18	d__Bacteria;p__Firmicutes_A;c__Clostridia_A;o__Christensenellales;f__Borkfalkiaceae;g__QALS01	92.30	blast;94.50 iPHoP-RF;86.70
LN_7E07_VL_422_NODE_6667_length_5101_cov_6.736821	55.53	d__Bacteria;p__Bacteroidota;c__Bacteroidia;o__Bacteroidales;f__Tannerellaceae;g__Parabacteroides	93.60	blast;95.50 iPHoP-RF;89.50
LN_7E07_VL_422_NODE_7971_length_4375_cov_4.401852	9.45	d__Bacteria;p__Firmicutes_A;c__Clostridia_A;o__Christensenellales;f__Borkfalkiaceae;g__QALS01	90.80	blast;93.20 iPHoP-RF;85.40
LN_7E07_VL_422_NODE_8156_length_4281_cov_4.888074	13.83	d__Bacteria;p__Bacteroidota;c__Bacteroidia;o__Bacteroidales;f__Coprobacteraceae;g__Coprobacter	91.50	blast;93.80 iPHoP-RF;73.50
LN_7E07_VL_422_NODE_8575_length_4097_cov_26.819644		d__Bacteria;p__Bacteroidota;c__Bacteroidia;o__Bacteroidales;f__Bacteroidaceae;g__Bacteroides	93.60	blast;95.50 iPHoP-RF;93.10
LN_7E07_VL_422_NODE_8916_length_3952_cov_7.295612	13.48	d__Bacteria;p__Bacteroidota;c__Bacteroidia;o__Bacteroidales;f__Rikenellaceae;g__Alistipes	94.50	iPHoP-RF;96.10 blast;95.50
LN_7E07_VL_422_NODE_9409_length_3786_cov_4.094613	13.26	d__Bacteria;p__Bacteroidota;c__Bacteroidia;o__Bacteroidales;f__Bacteroidaceae;g__Bacteroides	92.20	iPHoP-RF;94.40 blast;93.60
LN_7E08_VL_423_NODE_1606_length_3125_cov_4.255049	5.78	d__Bacteria;p__Patescibacteria;c__Saccharimonadia;o__Saccharimonadales;f__Saccharimonadaceae;g__Saccharimonas	90.70	blast;93.10 iPHoP-RF;60.60
LN_7E08_VL_423_NODE_1671_length_3028_cov_5.079717	13.10	d__Bacteria;p__Patescibacteria;c__Saccharimonadia;o__Saccharimonadales;f__Saccharimonadaceae;g__Saccharimonas	92.20	blast;94.40 iPHoP-RF;72.60
LN_7F02_VL_426_NODE_1196_length_3472_cov_5.960199	5.82	d__Bacteria;p__Firmicutes;c__Bacilli;o__RF39;f__UBA660;g__CAG-302	93.50	blast;95.40 iPHoP-RF;53.60
LN_7F03_VL_427_NODE_3531_length_5825_cov_20.691161	12.90	d__Bacteria;p__Bacteroidota;c__Bacteroidia;o__Bacteroidales;f__Bacteroidaceae;g__UBA6398	91.10	blast;93.50
LN_7F03_VL_427_NODE_4190_length_5034_cov_8.649327	27.70	d__Bacteria;p__Bacteroidota;c__Bacteroidia;o__Bacteroidales;f__Tannerellaceae;g__Parabacteroides	93.00	blast;95.00
LN_7F03_VL_427_NODE_5256_length_4149_cov_3.372985	7.21	d__Bacteria;p__Firmicutes_A;c__Clostridia_A;o__Christensenellales;f__CAG-552;g__UMGS1795	91.20	blast;93.60 iPHoP-RF;68.40
LN_7F03_VL_427_NODE_6565_length_3449_cov_3.194755	10.70	d__Bacteria;p__Verrucomicrobiota;c__Lentisphaeria;o__Victivallales;f__UBA1829;g__UBA11452	91.00	blast;93.40 iPHoP-RF;90.80
LN_7F07_VL_431_NODE_1227_length_3776_cov_4.675625	17.33	d__Bacteria;p__Bacteroidota;c__Bacteroidia;o__Bacteroidales;f__Marinifilaceae;g__Butyricimonas	90.90	blast;93.30 iPHoP-RF;67.50
LN_7F08_VL_432_NODE_3542_length_4568_cov_4.944604	18.33	d__Bacteria;p__Firmicutes_A;c__Clostridia;o__Lachnospirales;f__Lachnospiraceae;g__Acetatifactor	91.00	blast;93.40 iPHoP-RF;61.70
LN_7F08_VL_432_NODE_3729_length_4348_cov_6.082926	8.00	d__Bacteria;p__Firmicutes;c__Bacilli;o__RF39;f__UBA660;g__CAG-302	96.90	blast;97.80 iPHoP-RF;69.30
LN_7F08_VL_432_NODE_4674_length_3528_cov_3.664843	35.00	d__Bacteria;p__Bacteroidota;c__Bacteroidia;o__Bacteroidales;f__Bacteroidaceae;g__Bacteroides	91.80	iPHoP-RF;94.10 blast;94.00
LN_7F08_VL_432_NODE_634_length_18793_cov_19.355961	4.08	d__Bacteria;p__Firmicutes_A;c__Clostridia;o__Oscillospirales;f__Ruminococcaceae;g__CAG-353	95.00	blast;96.50 iPHoP-RF;64.00
LN_7G02_VL_435_NODE_2440_length_5740_cov_7.669129	7.40	d__Bacteria;p__Firmicutes_A;c__Clostridia;o__Oscillospirales;f__CAG-272;g__UMGS902	90.80	blast;93.20
LN_7G02_VL_435_NODE_4747_length_3238_cov_7.030789	7.72	d__Bacteria;p__Firmicutes_A;c__Clostridia;o__Oscillospirales;f__Acutalibacteraceae;g__Pseudoruminococcus	93.50	blast;95.40 iPHoP-RF;73.00
LN_7G02_VL_435_NODE_747_length_12605_cov_13.021833	3.37	d__Bacteria;p__Firmicutes_A;c__Clostridia;o__Lachnospirales;f__Lachnospiraceae;g__Lachnospira	95.40	blast;96.80 iPHoP-RF;89.50
LN_7G02_VL_435_NODE_89_length_38694_cov_15.620901	9.22	d__Bacteria;p__Bacteroidota;c__Bacteroidia;o__Bacteroidales;f__Bacteroidaceae;g__Phocaeicola	97.90	blast;98.50 iPHoP-RF;95.70
LN_7G02_VL_435_NODE_89_length_38694_cov_15.620901	9.22	d__Bacteria;p__Bacteroidota;c__Bacteroidia;o__Bacteroidales;f__Bacteroidaceae;g__Bacteroides	95.90	iPHoP-RF;97.10 blast;91.00
LN_7G03_VL_436_NODE_4573_length_3288_cov_9.611816	13.60	d__Bacteria;p__Firmicutes_A;c__Clostridia;o__Oscillospirales;f__Ruminococcaceae;g__Faecalibacterium	93.00	blast;95.00 iPHoP-RF;93.70
LN_7G04_VL_437_NODE_302_length_15966_cov_219.088115	3.86	d__Bacteria;p__Bacteroidota;c__Bacteroidia;o__Bacteroidales;f__Bacteroidaceae;g__Prevotella	96.40	blast;97.50 iPHoP-RF;75.40
LN_7G04_VL_437_NODE_886_length_7487_cov_117.122578	25.05	d__Bacteria;p__Bacteroidota;c__Bacteroidia;o__Bacteroidales;f__Bacteroidaceae;g__Prevotella	96.60	blast;97.60 iPHoP-RF;92.80
LN_7G06_VL_439_NODE_1955_length_3790_cov_4.959839	12.48	d__Bacteria;p__Bacteroidota;c__Bacteroidia;o__Bacteroidales;f__Rikenellaceae;g__Alistipes	90.30	iPHoP-RF;92.80 blast;91.10
LN_7G06_VL_439_NODE_586_length_9133_cov_6.063120	7.23	d__Bacteria;p__Firmicutes_A;c__Clostridia;o__Oscillospirales;f__Oscillospiraceae;g__NK3B98	91.10	blast;93.50
LN_7G06_VL_439_NODE_825_length_6931_cov_5.749127	12.00	d__Bacteria;p__Bacteroidota;c__Bacteroidia;o__Bacteroidales;f__Marinifilaceae;g__Odoribacter	95.30	blast;96.70 iPHoP-RF;72.20
LN_7G07_VL_440_NODE_2381_length_3467_cov_5.273447	20.40	d__Bacteria;p__Firmicutes_A;c__Clostridia;o__Oscillospirales;f__Oscillospiraceae;g__NK3B98	91.00	blast;93.40 iPHoP-RF;78.00
LN_7G07_VL_440_NODE_2400_length_3443_cov_5.104782	86.74	d__Bacteria;p__Firmicutes_A;c__Clostridia;o__Lachnospirales;f__Lachnospiraceae;g__Blautia_A	95.90	iPHoP-RF;97.10 blast;93.60
LN_7G07_VL_440_NODE_2664_length_3106_cov_4.962963		d__Bacteria;p__Firmicutes_A;c__Clostridia;o__Oscillospirales;f__Oscillospiraceae;g__NK3B98	91.20	blast;93.60 iPHoP-RF;83.10
LN_7G07_VL_440_NODE_462_length_15583_cov_10.222630	9.33	d__Bacteria;p__Bacteroidota;c__Bacteroidia;o__Bacteroidales;f__Bacteroidaceae;g__Bacteroides	94.50	blast;96.10 iPHoP-RF;95.10
LN_7G07_VL_440_NODE_462_length_15583_cov_10.222630	9.33	d__Bacteria;p__Bacteroidota;c__Bacteroidia;o__Bacteroidales;f__Bacteroidaceae;g__Phocaeicola	91.00	iPHoP-RF;93.40
LN_7G07_VL_440_NODE_462_length_15583_cov_10.222630	9.33	d__Bacteria;p__Bacteroidota;c__Bacteroidia;o__Bacteroidales;f__Bacteroidaceae;g__OM05-12	90.70	iPHoP-RF;93.10
LN_7G09_VL_442_NODE_662_length_16654_cov_15.401349	3.31	d__Bacteria;p__Proteobacteria;c__Alphaproteobacteria;o__RF32;f__CAG-239;g__CAG-267	93.50	blast;95.40
LN_7H01_VL_443_NODE_14978_length_1926_cov_3.518974	68.10	d__Bacteria;p__Firmicutes_A;c__Clostridia;o__Oscillospirales;f__Acutalibacteraceae;g__Acutalibacter	93.40	blast;95.30 iPHoP-RF;52.50
LN_7H01_VL_443_NODE_3682_length_5905_cov_5.611966	5.18	d__Bacteria;p__Firmicutes_A;c__Clostridia;o__Oscillospirales;f__Ruminococcaceae;g__CAG-115	93.90	blast;95.70 iPHoP-RF;71.30
LN_7H01_VL_443_NODE_4978_length_4639_cov_4.885035	15.70	d__Bacteria;p__Firmicutes_A;c__Clostridia;o__Oscillospirales;f__Ruminococcaceae;g__CAG-115	94.20	blast;95.90 iPHoP-RF;71.70
LN_7H01_VL_443_NODE_5058_length_4586_cov_3.717502	9.98	d__Bacteria;p__Firmicutes_A;c__Clostridia;o__Oscillospirales;f__Ruminococcaceae;g__UBA1409	92.30	blast;94.50 iPHoP-RF;85.40
LN_7H01_VL_443_NODE_6359_length_3826_cov_3.251392	11.35	d__Bacteria;p__Bacteroidota;c__Bacteroidia;o__Bacteroidales;f__Bacteroidaceae;g__Bacteroides	97.20	iPHoP-RF;96.10 blast;91.20 RaFAH;74.60
LN_7H01_VL_443_NODE_7740_length_3273_cov_3.688316	46.65	d__Bacteria;p__Bacteroidota;c__Bacteroidia;o__Bacteroidales;f__Bacteroidaceae;g__Bacteroides	93.80	blast;95.60 iPHoP-RF;89.80
LN_7H02_VL_444_NODE_157_length_29546_cov_14.869248	7.05	d__Bacteria;p__Bacteroidota;c__Bacteroidia;o__Bacteroidales;f__Rikenellaceae;g__Alistipes	97.20	blast;98.00 iPHoP-RF;96.70
LN_7H03_VL_445_NODE_145_length_21532_cov_13.147739	5.81	d__Bacteria;p__Firmicutes_A;c__Clostridia;o__Clostridiales;f__Clostridiaceae;g__Clostridium	91.20	blast;93.60 iPHoP-RF;90.80
LN_7H03_VL_445_NODE_649_length_5179_cov_16.867486	85.00	d__Bacteria;p__Firmicutes;c__Bacilli;o__Lactobacillales;f__Streptococcaceae;g__Streptococcus	100.00	RaFAH;99.00 blast;92.10 iPHoP-RF;92.10
LN_7H08_VL_450_NODE_1165_length_5463_cov_36.462093	7.61	d__Bacteria;p__Bacteroidota;c__Bacteroidia;o__Bacteroidales;f__Bacteroidaceae;g__Bacteroides	93.10	iPHoP-RF;95.10 blast;86.30
LN_7H08_VL_450_NODE_1165_length_5463_cov_36.462093	7.61	d__Bacteria;p__Bacteroidota;c__Bacteroidia;o__Bacteroidales;f__Tannerellaceae;g__Parabacteroides	91.00	blast;93.40 iPHoP-RF;61.70
LN_7H09_VL_451_NODE_715_length_4855_cov_6.177083	12.80	d__Bacteria;p__Proteobacteria;c__Gammaproteobacteria;o__Pseudomonadales;f__Pseudomonadaceae;g__Thiopseudomonas	91.40	blast;93.70
LN_7I01_VL_452_NODE_966_length_3995_cov_6.058376	27.80	d__Bacteria;p__Proteobacteria;c__Gammaproteobacteria;o__Burkholderiales;f__Burkholderiaceae;g__Hylemonella	91.40	blast;93.70 iPHoP-RF;71.90
LN_7I07_VL_458_NODE_4_length_46860_cov_4270.913300	100.00	d__Bacteria;p__Proteobacteria;c__Gammaproteobacteria;o__Enterobacterales;f__Enterobacteriaceae;g__Escherichia	100.00	RaFAH;99.50 blast;97.00 iPHoP-RF;96.70
LN_7I09_VL_460_NODE_236_length_9630_cov_5.843655	7.43	d__Bacteria;p__Firmicutes_A;c__Clostridia;o__TANB77;f__CAG-508;g__CAG-273	90.10	blast;92.60
LN_7I09_VL_460_NODE_505_length_5782_cov_5.979920	7.08	d__Bacteria;p__Firmicutes_A;c__Clostridia;o__Oscillospirales;f__Oscillospiraceae;g__Dysosmobacter	96.30	blast;97.40 iPHoP-RF;85.40
LN_8A02_VL_462_NODE_43_length_40056_cov_7.325467	20.43	d__Bacteria;p__Bacteroidota;c__Bacteroidia;o__Bacteroidales;f__Bacteroidaceae;g__Bacteroides	97.80	blast;98.40 iPHoP-RF;97.10
LN_8A05_VL_465_NODE_2282_length_4968_cov_6.153674	5.55	d__Bacteria;p__Firmicutes_A;c__Clostridia_A;o__Christensenellales;f__Borkfalkiaceae;g__QALS01	90.80	blast;93.20 iPHoP-RF;62.20
LN_8A05_VL_465_NODE_3054_length_4011_cov_4.494944	35.05	d__Bacteria;p__Firmicutes_A;c__Clostridia;o__Oscillospirales;f__Acutalibacteraceae;g__Ruminococcus_E	90.30	blast;92.80 iPHoP-RF;59.80
LN_8A05_VL_465_NODE_3307_length_3805_cov_6.479467	8.30	d__Bacteria;p__Verrucomicrobiota;c__Lentisphaeria;o__Victivallales;f__Victivallaceae;g__Victivallis	91.60	blast;93.90 iPHoP-RF;77.80
LN_8A06_VL_466_NODE_2300_length_7012_cov_5.938335	11.52	d__Bacteria;p__Firmicutes_A;c__Clostridia;o__Lachnospirales;f__Lachnospiraceae;g__KLE1615	91.20	blast;93.60 iPHoP-RF;72.20
LN_8A06_VL_466_NODE_3817_length_5069_cov_7.944555	6.36	d__Bacteria;p__Firmicutes_A;c__Clostridia;o__Oscillospirales;f__Oscillospiraceae;g__CAG-103	93.20	blast;95.20 iPHoP-RF;73.00
LN_8A06_VL_466_NODE_3955_length_4959_cov_5.866232	28.65	d__Bacteria;p__Firmicutes_A;c__Clostridia;o__Lachnospirales;f__Lachnospiraceae;g__KLE1615	97.30	blast;98.10 iPHoP-RF;55.20
LN_8A06_VL_466_NODE_4379_length_4654_cov_10.502501	21.95	d__Bacteria;p__Bacteroidota;c__Bacteroidia;o__Bacteroidales;f__Rikenellaceae;g__Alistipes	93.60	blast;95.50 iPHoP-RF;86.00
LN_8A06_VL_466_NODE_5341_length_4079_cov_4.255964		d__Bacteria;p__Firmicutes_A;c__Clostridia;o__Lachnospirales;f__Lachnospiraceae;g__TF01-11	93.60	blast;95.50 iPHoP-RF;80.00
LN_8A07_VL_467_NODE_668_length_10769_cov_11.659604	14.95	d__Bacteria;p__Bacteroidota;c__Bacteroidia;o__Bacteroidales;f__Bacteroidaceae;g__Bacteroides	94.90	iPHoP-RF;96.40 blast;94.60
LN_8A07_VL_467_NODE_735_length_9682_cov_11.410616	11.55	d__Bacteria;p__Bacteroidota;c__Bacteroidia;o__Bacteroidales;f__Bacteroidaceae;g__Bacteroides	92.90	blast;94.90 iPHoP-RF;73.00
LN_8A07_VL_467_NODE_735_length_9682_cov_11.410616	11.55	d__Bacteria;p__Bacteroidota;c__Bacteroidia;o__Bacteroidales;f__Bacteroidaceae;g__Paraprevotella	91.00	blast;93.40
LN_8A08_VL_468_NODE_1153_length_13821_cov_10.149644	3.44	d__Bacteria;p__Firmicutes_A;c__Clostridia;o__Oscillospirales;f__Oscillospiraceae;g__CAG-170	91.50	blast;93.80 iPHoP-RF;82.20
LN_8A08_VL_468_NODE_2621_length_7755_cov_19.387922	12.66	d__Bacteria;p__Firmicutes_A;c__Clostridia;o__Oscillospirales;f__Oscillospiraceae;g__CAG-103	93.00	blast;95.00 iPHoP-RF;71.70
LN_8A08_VL_468_NODE_317_length_28587_cov_14.955313	3.71	d__Bacteria;p__Firmicutes_A;c__Clostridia;o__Oscillospirales;f__Oscillospiraceae;g__CAG-170	95.60	blast;96.90 iPHoP-RF;94.10
LN_8A08_VL_468_NODE_3246_length_6556_cov_6.439625	10.28	d__Bacteria;p__Firmicutes_A;c__Clostridia;o__Oscillospirales;f__Oscillospiraceae;g__Dysosmobacter	94.00	blast;95.80 iPHoP-RF;90.80
LN_8A08_VL_468_NODE_5031_length_4639_cov_7.597949	37.90	d__Bacteria;p__Firmicutes_A;c__Clostridia;o__Oscillospirales;f__Acutalibacteraceae;g__CAG-488	94.00	blast;95.80 iPHoP-RF;67.70
LN_8A08_VL_468_NODE_5715_length_4206_cov_5.361118	9.53	d__Bacteria;p__Firmicutes_A;c__Clostridia;o__Lachnospirales;f__Lachnospiraceae;g__Acetatifactor	90.10	blast;92.60 iPHoP-RF;89.80
LN_8A08_VL_468_NODE_7735_length_3365_cov_4.244109	14.74	d__Bacteria;p__Firmicutes_A;c__Clostridia;o__Oscillospirales;f__Oscillospiraceae;g__CAG-110	94.20	blast;95.90 iPHoP-RF;55.70
LN_8A09_VL_469_NODE_10728_length_2700_cov_2.866541	57.87	d__Bacteria;p__Firmicutes_A;c__Clostridia;o__Oscillospirales;f__Oscillospiraceae;g__Flavonifractor	92.10	blast;94.30 iPHoP-RF;88.50 CRISPR;52.50
LN_8A09_VL_469_NODE_1725_length_9009_cov_6.347666	10.84	d__Bacteria;p__Firmicutes_A;c__Clostridia;o__Lachnospirales;f__Lachnospiraceae;g__Acetatifactor	91.50	blast;93.80 iPHoP-RF;71.30
LN_8A09_VL_469_NODE_3848_length_5292_cov_5.444338	13.35	d__Bacteria;p__Firmicutes_A;c__Clostridia;o__Lachnospirales;f__Lachnospiraceae;g__Eisenbergiella	93.20	blast;95.20 iPHoP-RF;71.70
LN_8A09_VL_469_NODE_4950_length_4458_cov_6.122417	6.42	d__Bacteria;p__Firmicutes_A;c__Clostridia;o__Lachnospirales;f__Lachnospiraceae;g__Eisenbergiella	93.60	blast;95.50 iPHoP-RF;69.10
LN_8A09_VL_469_NODE_6432_length_3772_cov_5.487759	17.98	d__Bacteria;p__Firmicutes_A;c__Clostridia;o__Lachnospirales;f__Lachnospiraceae;g__Eisenbergiella	93.60	blast;95.50 iPHoP-RF;68.90
LN_8A09_VL_469_NODE_7769_length_3329_cov_4.379963	7.88	d__Bacteria;p__Firmicutes_A;c__Clostridia;o__Oscillospirales;f__Oscillospiraceae;g__CAG-170	93.10	blast;95.10 iPHoP-RF;76.40
LN_8B01_VL_470_NODE_2385_length_4993_cov_5.820575		d__Bacteria;p__Firmicutes_A;c__Clostridia;o__Lachnospirales;f__Lachnospiraceae;g__Agathobacter	92.50	blast;94.60 iPHoP-RF;71.10
LN_8B01_VL_470_NODE_2385_length_4993_cov_5.820575		d__Bacteria;p__Firmicutes_A;c__Clostridia;o__Lachnospirales;f__Lachnospiraceae;g__Mediterraneibacter	91.10	blast;93.50 iPHoP-RF;65.10
LN_8B01_VL_470_NODE_3049_length_4115_cov_9.542857		d__Bacteria;p__Firmicutes_A;c__Clostridia;o__Lachnospirales;f__Lachnospiraceae;g__Lachnospira	93.00	blast;95.00 iPHoP-RF;79.50 CRISPR;55.90
LN_8B01_VL_470_NODE_3114_length_4052_cov_5.960470	20.63	d__Bacteria;p__Firmicutes_A;c__Clostridia;o__Lachnospirales;f__Lachnospiraceae;g__Lachnospira	93.60	blast;95.50
LN_8B06_VL_475_NODE_2195_length_4415_cov_17.526376	24.73	d__Bacteria;p__Firmicutes_A;c__Clostridia;o__Oscillospirales;f__Ruminococcaceae;g__Ruminococcus_D	91.20	blast;93.60 iPHoP-RF;56.00
LN_8B06_VL_475_NODE_3006_length_3391_cov_4.856415	20.05	d__Bacteria;p__Firmicutes_A;c__Clostridia;o__Oscillospirales;f__Ruminococcaceae;g__Ruminococcus_D	93.60	blast;95.50 iPHoP-RF;85.10
LN_8B06_VL_475_NODE_3373_length_3115_cov_3.522222		d__Bacteria;p__Bacteroidota;c__Bacteroidia;o__Bacteroidales;f__Marinifilaceae;g__Butyricimonas	94.60	blast;96.20 iPHoP-RF;85.70
LN_8B06_VL_475_NODE_906_length_9984_cov_14.091349	7.41	d__Bacteria;p__Firmicutes_A;c__Clostridia;o__Oscillospirales;f__Oscillospiraceae;g__CAG-83	92.90	blast;94.90 iPHoP-RF;77.80
LN_4A01_VL_218_NODE_1155_length_6437_cov_3.414760	8.44	d__Bacteria;p__Firmicutes_A;c__Clostridia_A;o__Christensenellales;f__CAG-138;g__PeH17	93.10	blast;95.10 iPHoP-RF;80.00
LN_4A01_VL_218_NODE_1184_length_6301_cov_18.707493	18.53	d__Bacteria;p__Bacteroidota;c__Bacteroidia;o__Bacteroidales;f__Bacteroidaceae;g__Prevotella	95.00	blast;96.50 iPHoP-RF;82.80
LN_4A01_VL_218_NODE_1588_length_4736_cov_3.336680		d__Bacteria;p__Firmicutes_A;c__Clostridia;o__Oscillospirales;f__Ruminococcaceae;g__Faecalibacterium	94.90	blast;96.40 iPHoP-RF;77.30
LN_4A01_VL_218_NODE_162_length_27380_cov_6.508435	33.56	d__Bacteria;p__Firmicutes_A;c__Clostridia;o__Oscillospirales;f__Oscillospiraceae;g__ER4	90.60	blast;93.00 iPHoP-RF;84.50
LN_4A01_VL_218_NODE_2343_length_3431_cov_4.716825	18.55	d__Bacteria;p__Firmicutes_C;c__Negativicutes;o__Selenomonadales;f__Selenomonadaceae;g__Mitsuokella	93.50	blast;95.40
LN_4A01_VL_218_NODE_67_length_41785_cov_240.313444	21.55	d__Bacteria;p__Firmicutes;c__Bacilli;o__Erysipelotrichales;f__Erysipelotrichaceae;g__Holdemanella	90.40	blast;92.90
LN_4A04_VL_221_NODE_1238_length_12868_cov_16.663701	5.22	d__Bacteria;p__Firmicutes_A;c__Clostridia;o__Lachnospirales;f__Lachnospiraceae;g__CAG-603	94.00	blast;95.80 iPHoP-RF;69.50
LN_4A04_VL_221_NODE_2428_length_7876_cov_13.526020	5.89	d__Bacteria;p__Firmicutes_A;c__Clostridia;o__Oscillospirales;f__Acutalibacteraceae;g__Eubacterium_R	92.70	blast;94.80 iPHoP-RF;68.00
LN_4A04_VL_221_NODE_37840_length_1151_cov_1.710766	14.53	d__Bacteria;p__Firmicutes_A;c__Clostridia_A;o__Christensenellales;f__Borkfalkiaceae;g__UBA10281	90.90	blast;93.30 iPHoP-RF;84.20
LN_4A04_VL_221_NODE_4583_length_4971_cov_18.186737	17.03	d__Bacteria;p__Firmicutes_A;c__Clostridia;o__Lachnospirales;f__Lachnospiraceae;g__CAG-603	90.70	blast;93.10 iPHoP-RF;78.00
LN_4A04_VL_221_NODE_5716_length_4216_cov_6.757270	19.73	d__Bacteria;p__Firmicutes_A;c__Clostridia;o__Lachnospirales;f__Lachnospiraceae;g__Agathobacter	93.60	blast;95.50 iPHoP-RF;79.30
LN_4A04_VL_221_NODE_7759_length_3422_cov_3.700327	12.38	d__Bacteria;p__Firmicutes_A;c__Clostridia;o__TANB77;f__CAG-508;g__CAG-269	91.50	blast;93.80 iPHoP-RF;67.70
LN_4A04_VL_221_NODE_8247_length_3265_cov_6.549533	10.43	d__Bacteria;p__Firmicutes_A;c__Clostridia;o__TANB77;f__CAG-508;g__CAG-269	96.60	blast;97.60 iPHoP-RF;71.10
LN_4A07_VL_224_NODE_10225_length_3850_cov_3.722530	9.32	d__Bacteria;p__Firmicutes_A;c__Clostridia;o__Lachnospirales;f__Lachnospiraceae;g__KLE1615	92.10	blast;94.30
LN_4A07_VL_224_NODE_10507_length_3772_cov_6.994619	5.98	d__Bacteria;p__Verrucomicrobiota;c__Lentisphaeria;o__Victivallales;f__UBA1829;g__UBA1829	92.20	iPHoP-RF;94.40 blast;93.20
LN_4A07_VL_224_NODE_1098_length_20073_cov_6.756619	7.22	d__Bacteria;p__Verrucomicrobiota;c__Verrucomicrobiae;o__Opitutales;f__CAG-312;g__CAG-312	93.10	blast;95.10 iPHoP-RF;85.10
LN_4A07_VL_224_NODE_12024_length_3380_cov_4.147970	22.90	d__Bacteria;p__Firmicutes_A;c__Clostridia_A;o__Christensenellales;f__CAG-552;g__UMGS1795	90.20	blast;92.70 iPHoP-RF;73.50
LN_4A07_VL_224_NODE_1724_length_15208_cov_4.795222	6.74	d__Bacteria;p__Firmicutes_A;c__Clostridia;o__Lachnospirales;f__Lachnospiraceae;g__KLE1615	93.50	blast;95.40 iPHoP-RF;60.60
LN_4A07_VL_224_NODE_18957_length_2353_cov_11.785030		d__Bacteria;p__Firmicutes;c__Bacilli;o__RF39;f__UBA660;g__CAG-1000	91.10	blast;93.50 iPHoP-RF;71.10
LN_4A07_VL_224_NODE_3883_length_8493_cov_8.486490	66.64	d__Bacteria;p__Firmicutes_A;c__Clostridia;o__Oscillospirales;f__Ruminococcaceae;g__Faecalibacterium	98.80	blast;96.60 RaFAH;87.00 iPHoP-RF;81.60
LN_4A07_VL_224_NODE_401_length_34717_cov_6.023715	8.86	d__Bacteria;p__Bacteroidota;c__Bacteroidia;o__Bacteroidales;f__Barnesiellaceae;g__Barnesiella	95.60	blast;96.90 iPHoP-RF;75.00
LN_4A07_VL_224_NODE_4374_length_7712_cov_4.869662	7.70	d__Bacteria;p__Bacteroidota;c__Bacteroidia;o__Bacteroidales;f__Muribaculaceae;g__CAG-873	91.10	blast;93.50 iPHoP-RF;75.70
LN_4A07_VL_224_NODE_6159_length_5817_cov_4.255814	13.16	d__Bacteria;p__Firmicutes_A;c__Clostridia;o__Lachnospirales;f__Lachnospiraceae;g__Eubacterium_F	92.00	blast;94.20 iPHoP-RF;69.80
LN_4A07_VL_224_NODE_8641_length_4413_cov_3.505966	16.90	d__Bacteria;p__Firmicutes_A;c__Clostridia;o__Oscillospirales;f__Acutalibacteraceae;g__UBA737	91.60	blast;93.90 iPHoP-RF;93.10
LN_4A07_VL_224_NODE_8647_length_4410_cov_3.752698	20.84	d__Bacteria;p__Bacteroidota;c__Bacteroidia;o__Bacteroidales;f__Marinifilaceae;g__Odoribacter	94.70	blast;96.30 iPHoP-RF;57.10
LN_4A07_VL_224_NODE_8679_length_4390_cov_6.973702	9.34	d__Bacteria;p__Firmicutes;c__Bacilli;o__RF39;f__UBA660;g__CAG-1000	92.70	blast;94.80 iPHoP-RF;81.90
LN_4A07_VL_224_NODE_9918_length_3948_cov_3.631390	8.14	d__Bacteria;p__Firmicutes_A;c__Clostridia;o__Lachnospirales;f__Lachnospiraceae;g__CAG-127	94.50	blast;96.10 iPHoP-RF;90.10 CRISPR;85.00
LN_4B02_VL_228_NODE_2070_length_4870_cov_18.966978	9.12	d__Bacteria;p__Firmicutes_A;c__Clostridia;o__Peptostreptococcales;f__Peptostreptococcaceae;g__Intestinibacter	91.40	blast;93.70 iPHoP-RF;81.60
LN_4B02_VL_228_NODE_3785_length_3055_cov_6.434667	22.43	d__Bacteria;p__Firmicutes_A;c__Clostridia;o__Peptostreptococcales;f__Peptostreptococcaceae;g__Terrisporobacter	90.60	blast;93.00 iPHoP-RF;58.70
LN_4B02_VL_228_NODE_700_length_12274_cov_7.756772	5.88	d__Bacteria;p__Firmicutes_A;c__Clostridia;o__Peptostreptococcales;f__Peptostreptococcaceae;g__Terrisporobacter	90.30	blast;92.80 iPHoP-RF;75.40
LN_4B03_VL_229_NODE_1257_length_9998_cov_19.891984	8.12	d__Bacteria;p__Firmicutes_A;c__Clostridia;o__Oscillospirales;f__Oscillospiraceae;g__CAG-110	95.60	blast;96.90 iPHoP-RF;73.00
LN_4B03_VL_229_NODE_4046_length_3761_cov_3.743659	10.90	d__Bacteria;p__Firmicutes_A;c__Clostridia_A;o__Christensenellales;f__CAG-138;g__UMGS946	93.90	blast;95.70 iPHoP-RF;71.10
LN_4B05_VL_231_NODE_1389_length_9876_cov_8.393544	5.99	d__Bacteria;p__Firmicutes_A;c__Clostridia;o__Oscillospirales;f__Acutalibacteraceae;g__Eubacterium_R	92.10	blast;94.30 iPHoP-RF;82.20
LN_4B07_VL_233_NODE_7272_length_1459_cov_3.105413	98.15	d__Bacteria;p__Firmicutes;c__Bacilli;o__Lactobacillales;f__Streptococcaceae;g__Streptococcus	91.40	iPHoP-RF;93.70 blast;92.80 CRISPR;69.40
LN_4F06_VL_268_NODE_208_length_3065_cov_2.488040	36.21	d__Bacteria;p__Firmicutes_C;c__Negativicutes;o__Veillonellales;f__Dialisteraceae;g__Dialister	96.90	blast;97.80 iPHoP-RF;81.60
LN_4F08_VL_270_NODE_130_length_27501_cov_10.144356	12.26	d__Bacteria;p__Firmicutes_A;c__Clostridia;o__Oscillospirales;f__Ruminococcaceae;g__UBA1409	93.50	iPHoP-RF;95.40 blast;93.90
LN_4F08_VL_270_NODE_2170_length_5654_cov_4.262725	8.08	d__Bacteria;p__Firmicutes_A;c__Clostridia;o__Oscillospirales;f__Oscillospiraceae;g__CAG-103	95.00	blast;96.50 iPHoP-RF;70.90
LN_4F08_VL_270_NODE_2547_length_5110_cov_4.648665	27.12	d__Bacteria;p__Firmicutes_A;c__Clostridia;o__Peptostreptococcales;f__Anaerovoracaceae;g__CAG-145	92.00	blast;94.20 iPHoP-RF;57.90
LN_4F08_VL_270_NODE_728_length_10338_cov_5.844987		d__Bacteria;p__Verrucomicrobiota;c__Lentisphaeria;o__Victivallales;f__Victivallaceae;g__Victivallis	90.40	blast;92.90 iPHoP-RF;76.40
LN_4F09_VL_271_NODE_390_length_3766_cov_3.267852	35.73	d__Bacteria;p__Firmicutes_A;c__Clostridia_A;o__Christensenellales;f__CAG-138;g__UBA1685	90.40	blast;92.90 iPHoP-RF;78.70
LN_4G01_VL_272_NODE_748_length_7917_cov_14.953829	10.74	d__Bacteria;p__Firmicutes;c__Bacilli;o__Haloplasmatales_A;f__Turicibacteraceae;g__Turicibacter	92.10	blast;94.30 iPHoP-RF;70.40
LN_4G02_VL_273_NODE_1228_length_2326_cov_3.059445	6.02	d__Bacteria;p__Firmicutes_A;c__Clostridia;o__TANB77;f__CAG-508;g__CAG-273	90.00	blast;92.50 iPHoP-RF;80.30
LN_4G03_VL_274_NODE_10983_length_3472_cov_4.111794	12.56	d__Bacteria;p__Firmicutes_A;c__Clostridia;o__Lachnospirales;f__Lachnospiraceae;g__Eubacterium_G	91.40	blast;93.70 iPHoP-RF;83.10
LN_4G03_VL_274_NODE_11309_length_3393_cov_3.408628	41.93	d__Bacteria;p__Firmicutes_A;c__Clostridia;o__Lachnospirales;f__Lachnospiraceae;g__Agathobacter	91.40	iPHoP-RF;93.70
LN_4G03_VL_274_NODE_11309_length_3393_cov_3.408628	41.93	d__Bacteria;p__Firmicutes_A;c__Clostridia;o__Lachnospirales;f__Lachnospiraceae;g__Roseburia	90.70	iPHoP-RF;93.10 blast;91.90
LN_4G03_VL_274_NODE_13085_length_3041_cov_3.137307	27.00	d__Bacteria;p__Firmicutes_A;c__Clostridia;o__Oscillospirales;f__Ruminococcaceae;g__Angelakisella	93.60	blast;95.50 iPHoP-RF;73.50
LN_4G03_VL_274_NODE_1515_length_14832_cov_7.697841	11.62	d__Bacteria;p__Firmicutes;c__Bacilli;o__RF39;f__UBA660;g__CAG-302	91.60	blast;93.90 iPHoP-RF;63.30
LN_4G03_VL_274_NODE_1595_length_14290_cov_18.092799	18.06	d__Bacteria;p__Firmicutes_A;c__Clostridia_A;o__Christensenellales;f__Borkfalkiaceae;g__UBA10281	90.40	blast;92.90 iPHoP-RF;87.90
LN_4G03_VL_274_NODE_3480_length_8287_cov_3.220238	23.95	d__Bacteria;p__Firmicutes_A;c__Clostridia;o__Lachnospirales;f__Lachnospiraceae;g__Eubacterium_G	93.50	iPHoP-RF;95.40 blast;91.70
LN_4G03_VL_274_NODE_3575_length_8117_cov_4.722649	6.67	d__Bacteria;p__Firmicutes_A;c__Clostridia;o__Monoglobales_A;f__UMGS1253;g__UMGS1253	91.70	blast;94.00 iPHoP-RF;64.80
LN_4G03_VL_274_NODE_3890_length_7650_cov_12.037656	9.96	d__Bacteria;p__Firmicutes_A;c__Clostridia;o__Oscillospirales;f__Acutalibacteraceae;g__CAG-217	95.40	blast;96.80 iPHoP-RF;65.30
LN_4G03_VL_274_NODE_4030_length_7466_cov_7.607071	5.05	d__Bacteria;p__Firmicutes_A;c__Clostridia;o__TANB77;f__CAG-508;g__CAG-269	93.00	blast;95.00 iPHoP-RF;73.50
LN_4G03_VL_274_NODE_7176_length_4813_cov_2.945355	3.83	d__Bacteria;p__Bacteroidota;c__Bacteroidia;o__Bacteroidales;f__Bacteroidaceae;g__Prevotella	92.60	iPHoP-RF;94.70 blast;91.00
LN_4G03_VL_274_NODE_7384_length_4700_cov_3.595694	10.66	d__Bacteria;p__Firmicutes_A;c__Clostridia;o__Lachnospirales;f__Lachnospiraceae;g__Roseburia	92.20	iPHoP-RF;94.40
LN_4G03_VL_274_NODE_7384_length_4700_cov_3.595694	10.66	d__Bacteria;p__Firmicutes_A;c__Clostridia;o__Lachnospirales;f__Lachnospiraceae;g__UBA11774	91.60	blast;93.90 iPHoP-RF;85.70
LN_4G03_VL_274_NODE_8160_length_4355_cov_5.025581	8.97	d__Bacteria;p__Firmicutes_A;c__Clostridia;o__Oscillospirales;f__CAG-382;g__UMGS882	91.40	blast;93.70 iPHoP-RF;59.20
LN_4G03_VL_274_NODE_8797_length_4112_cov_4.185359	12.15	d__Bacteria;p__Firmicutes_A;c__Clostridia;o__Lachnospirales;f__Lachnospiraceae;g__Eubacterium_G	93.60	blast;95.50 iPHoP-RF;94.10
LN_4G03_VL_274_NODE_9190_length_3976_cov_4.444274	20.43	d__Bacteria;p__Firmicutes_A;c__Clostridia;o__Lachnospirales;f__Lachnospiraceae;g__Eubacterium_G	93.60	blast;95.50 iPHoP-RF;92.40
LN_4G03_VL_274_NODE_9695_length_3828_cov_3.335807	26.10	d__Bacteria;p__Firmicutes_A;c__Clostridia;o__Oscillospirales;f__Ruminococcaceae;g__Gemmiger	91.60	blast;93.90 iPHoP-RF;73.00
LN_4G03_VL_274_NODE_9901_length_3765_cov_3.658221	26.10	d__Bacteria;p__Firmicutes_A;c__Clostridia;o__Lachnospirales;f__Lachnospiraceae;g__Roseburia	93.90	iPHoP-RF;95.70
LN_4G03_VL_274_NODE_9901_length_3765_cov_3.658221	26.10	d__Bacteria;p__Firmicutes_A;c__Clostridia;o__Lachnospirales;f__Lachnospiraceae;g__UBA11774	91.50	blast;93.80 iPHoP-RF;88.20
LN_4G04_VL_275_NODE_1911_length_7993_cov_4.722348	9.50	d__Bacteria;p__Bacteroidota;c__Bacteroidia;o__Bacteroidales;f__Marinifilaceae;g__Odoribacter	95.30	blast;96.70 iPHoP-RF;78.00
LN_4G04_VL_275_NODE_2583_length_6339_cov_5.272120		d__Bacteria;p__Firmicutes;c__Bacilli;o__RF39;f__UBA660;g__CAG-628	93.20	blast;95.20 iPHoP-RF;65.80
LN_4G04_VL_275_NODE_548_length_17963_cov_16.702200	10.23	d__Bacteria;p__Bacteroidota;c__Bacteroidia;o__Bacteroidales;f__Bacteroidaceae;g__Prevotella	92.50	blast;94.60 iPHoP-RF;88.20
LN_4G05_VL_276_NODE_9_length_100913_cov_6009.540731	45.48	d__Bacteria;p__Bacteroidota;c__Bacteroidia;o__Bacteroidales;f__Bacteroidaceae;g__Prevotella	95.90	RaFAH;97.10
LN_4G06_VL_277_NODE_1183_length_3890_cov_4.080052		d__Bacteria;p__Firmicutes_A;c__Clostridia;o__Oscillospirales;f__Ruminococcaceae;g__Ruminococcus_C	94.60	blast;96.20 iPHoP-RF;75.00
LN_4G06_VL_277_NODE_3010_length_1612_cov_2.427103	33.75	d__Bacteria;p__Firmicutes_A;c__Clostridia;o__Oscillospirales;f__Ruminococcaceae;g__Ruminococcus_C	90.20	blast;92.70 iPHoP-RF;67.00
LN_4G07_VL_278_NODE_1253_length_14710_cov_7.586626	8.55	d__Bacteria;p__Bacteroidota;c__Bacteroidia;o__Bacteroidales;f__Coprobacteraceae;g__Coprobacter	94.20	blast;95.90 iPHoP-RF;81.40
LN_4G07_VL_278_NODE_1362_length_13808_cov_6.936668	7.60	d__Bacteria;p__Firmicutes_A;c__Clostridia;o__Oscillospirales;f__Oscillospiraceae;g__CAG-110	96.20	blast;97.30 iPHoP-RF;70.90
LN_4G07_VL_278_NODE_1638_length_12142_cov_5.241085	5.66	d__Bacteria;p__Firmicutes_A;c__Clostridia;o__Lachnospirales;f__Lachnospiraceae;g__Eubacterium_G	92.30	blast;94.50 iPHoP-RF;87.00
LN_4G07_VL_278_NODE_4622_length_5249_cov_8.287062		d__Bacteria;p__Verrucomicrobiota;c__Lentisphaeria;o__Victivallales;f__UBA1829;g__UBA11452	91.10	blast;93.50 iPHoP-RF;70.20
LN_4G07_VL_278_NODE_5682_length_4460_cov_3.838820	93.47	d__Bacteria;p__Firmicutes_A;c__Clostridia;o__Oscillospirales;f__Oscillospiraceae;g__ER4	91.60	blast;93.90 iPHoP-RF;67.30
LN_4G08_VL_279_NODE_11142_length_1743_cov_2.268957	29.32	d__Bacteria;p__Firmicutes_A;c__Clostridia;o__Oscillospirales;f__Oscillospiraceae;g__Lawsonibacter	90.80	blast;93.20 iPHoP-RF;85.40
LN_4G08_VL_279_NODE_305_length_38522_cov_6.994983	12.39	d__Bacteria;p__Firmicutes_A;c__Clostridia;o__Oscillospirales;f__Ruminococcaceae;g__Faecalibacterium	91.50	blast;93.80 iPHoP-RF;86.70 CRISPR;73.60
LN_4G08_VL_279_NODE_399_length_32799_cov_13.082488	3.04	d__Bacteria;p__Cyanobacteria;c__Vampirovibrionia;o__Gastranaerophilales;f__Gastranaerophilaceae;g__QAMI01	91.40	iPHoP-RF;93.70 blast;91.90
LN_4G08_VL_279_NODE_5612_length_3233_cov_3.603524	12.85	d__Bacteria;p__Firmicutes_A;c__Clostridia_A;o__Christensenellales;f__CAG-138;g__UMGS946	91.70	blast;94.00 iPHoP-RF;80.60
LN_4G09_VL_280_NODE_2301_length_2605_cov_3.823529	9.40	d__Bacteria;p__Firmicutes_A;c__Clostridia;o__Oscillospirales;f__Acutalibacteraceae;g__Ruminococcus_E	93.00	blast;95.00 iPHoP-RF;92.80
LN_4G09_VL_280_NODE_777_length_6022_cov_6.402045	10.50	d__Bacteria;p__Firmicutes_A;c__Clostridia;o__Oscillospirales;f__Ruminococcaceae;g__Faecalibacterium	95.30	blast;96.70 iPHoP-RF;66.80
LN_4H02_VL_282_NODE_2340_length_3811_cov_5.076411		d__Bacteria;p__Firmicutes_A;c__Clostridia;o__Lachnospirales;f__Lachnospiraceae;g__Agathobacter	92.20	blast;94.40 iPHoP-RF;69.80
LN_4H02_VL_282_NODE_397_length_11216_cov_11.364931	6.38	d__Bacteria;p__Firmicutes_A;c__Clostridia;o__Oscillospirales;f__Acutalibacteraceae;g__Eubacterium_R	95.20	blast;96.60 iPHoP-RF;71.30
LN_4H04_VL_284_NODE_131_length_32480_cov_1578.464919	18.85	d__Bacteria;p__Bacteroidota;c__Bacteroidia;o__Bacteroidales;f__Bacteroidaceae;g__Bacteroides	98.70	CRISPR;99.00 iPHoP-RF;60.90
LN_4H04_VL_284_NODE_1504_length_5008_cov_4.828387	86.75	d__Bacteria;p__Bacteroidota;c__Bacteroidia;o__Bacteroidales;f__Bacteroidaceae;g__Bacteroides	95.90	iPHoP-RF;97.10 blast;93.40
LN_4H04_VL_284_NODE_1852_length_4161_cov_4.518022	9.53	d__Bacteria;p__Cyanobacteria;c__Vampirovibrionia;o__Gastranaerophilales;f__Gastranaerophilaceae;g__Zag1	91.10	blast;93.50 iPHoP-RF;85.40
LN_4H04_VL_284_NODE_415_length_13904_cov_6.915445	13.40	d__Bacteria;p__Bacteroidota;c__Bacteroidia;o__Bacteroidales;f__Rikenellaceae;g__Alistipes	95.60	blast;96.90 iPHoP-RF;95.40
LN_4H04_VL_284_NODE_909_length_7486_cov_6.606110	7.92	d__Bacteria;p__Bacteroidota;c__Bacteroidia;o__Bacteroidales;f__Bacteroidaceae;g__Bacteroides	95.90	iPHoP-RF;97.10 blast;94.10
LN_4H05_VL_285_NODE_10308_length_4451_cov_4.184941	5.06	d__Bacteria;p__Firmicutes_A;c__Clostridia;o__Oscillospirales;f__Oscillospiraceae;g__CAG-170	92.50	blast;94.60 iPHoP-RF;80.30
LN_4H05_VL_285_NODE_10771_length_4312_cov_4.010806	14.00	d__Bacteria;p__Firmicutes_A;c__Clostridia;o__Oscillospirales;f__Butyricicoccaceae;g__Agathobaculum	91.00	blast;93.40 iPHoP-RF;81.40
LN_4H05_VL_285_NODE_11132_length_4190_cov_2.759129	11.20	d__Bacteria;p__Firmicutes_A;c__Clostridia_A;o__Christensenellales;f__Borkfalkiaceae;g__QALS01	90.70	blast;93.10 iPHoP-RF;70.20
LN_4H05_VL_285_NODE_11390_length_4116_cov_4.296479	7.86	d__Bacteria;p__Firmicutes_A;c__Clostridia;o__Oscillospirales;f__Ruminococcaceae;g__Angelakisella	94.00	blast;95.80 iPHoP-RF;81.40
LN_4H05_VL_285_NODE_11575_length_4070_cov_4.451806		d__Bacteria;p__Firmicutes_A;c__Clostridia;o__Lachnospirales;f__Lachnospiraceae;g__KLE1615	91.50	blast;93.80 iPHoP-RF;70.00
LN_4H05_VL_285_NODE_13539_length_3575_cov_4.199432	8.82	d__Bacteria;p__Firmicutes_A;c__Clostridia;o__Oscillospirales;f__Ruminococcaceae;g__Angelakisella	93.40	blast;95.30 iPHoP-RF;79.50
LN_4H05_VL_285_NODE_1490_length_17491_cov_9.241799	5.13	d__Bacteria;p__Firmicutes_A;c__Clostridia;o__Lachnospirales;f__Lachnospiraceae;g__Eubacterium_F	97.80	blast;98.40 iPHoP-RF;63.00
LN_4H05_VL_285_NODE_15216_length_3246_cov_3.684738	26.22	d__Bacteria;p__Firmicutes_A;c__Clostridia;o__TANB77;f__CAG-508;g__CAG-492	90.60	blast;93.00 iPHoP-RF;75.20
LN_4H05_VL_285_NODE_15343_length_3223_cov_4.423295	33.35	d__Bacteria;p__Firmicutes_A;c__Clostridia;o__Oscillospirales;f__Butyricicoccaceae;g__Agathobaculum	91.10	blast;93.50
LN_4H05_VL_285_NODE_19859_length_2573_cov_3.967832	12.80	d__Bacteria;p__Firmicutes_A;c__Clostridia;o__Oscillospirales;f__Butyricicoccaceae;g__Agathobaculum	90.10	blast;92.60 iPHoP-RF;75.40
LN_4H05_VL_285_NODE_1986_length_14817_cov_5.441065	15.88	d__Bacteria;p__Firmicutes_A;c__Clostridia;o__Lachnospirales;f__Lachnospiraceae;g__TF01-11	90.90	blast;93.30 iPHoP-RF;80.80
LN_4H05_VL_285_NODE_2120_length_14292_cov_7.394254	6.28	d__Bacteria;p__Firmicutes_A;c__Clostridia;o__Oscillospirales;f__Oscillospiraceae;g__Dysosmobacter	95.90	blast;97.10 iPHoP-RF;75.40
LN_4H05_VL_285_NODE_217_length_49152_cov_8.051877	5.01	d__Bacteria;p__Firmicutes_A;c__Clostridia;o__Lachnospirales;f__Lachnospiraceae;g__Eubacterium_F	95.40	blast;96.80 iPHoP-RF;90.10 CRISPR;89.20
LN_4H05_VL_285_NODE_2407_length_13217_cov_5.580459	9.49	d__Bacteria;p__Firmicutes_A;c__Clostridia;o__Oscillospirales;f__Ruminococcaceae;g__Gemmiger	92.70	blast;94.80 iPHoP-RF;59.20
LN_4H05_VL_285_NODE_5326_length_7598_cov_7.504574	22.79	d__Bacteria;p__Firmicutes_A;c__Clostridia;o__Lachnospirales;f__Lachnospiraceae;g__Eubacterium_F	93.00	blast;95.00
LN_4H05_VL_285_NODE_7409_length_5829_cov_4.605646	12.30	d__Bacteria;p__Firmicutes_A;c__Clostridia;o__Oscillospirales;f__Oscillospiraceae;g__UBA738	97.00	blast;97.90 iPHoP-RF;74.30
LN_4H05_VL_285_NODE_761_length_25889_cov_4.484439	5.60	d__Bacteria;p__Firmicutes_A;c__Clostridia;o__Lachnospirales;f__Lachnospiraceae;g__KLE1615	94.90	blast;96.40 iPHoP-RF;66.80
LN_4H05_VL_285_NODE_8567_length_5175_cov_5.143945	7.15	d__Bacteria;p__Firmicutes_A;c__Clostridia;o__Lachnospirales;f__Lachnospiraceae;g__Coprococcus	93.40	blast;95.30 iPHoP-RF;83.30
LN_4H05_VL_285_NODE_894_length_23712_cov_34.544659	7.88	d__Bacteria;p__Firmicutes_A;c__Clostridia;o__Oscillospirales;f__Oscillospiraceae;g__CAG-170	95.00	blast;96.50 iPHoP-RF;74.30
LN_4H06_VL_286_NODE_10527_length_2601_cov_3.025530		d__Bacteria;p__Actinobacteriota;c__Actinomycetia;o__Actinomycetales;f__Bifidobacteriaceae;g__Bifidobacterium	93.40	blast;95.30 iPHoP-RF;76.60
LN_4H06_VL_286_NODE_2876_length_6449_cov_5.549734	8.52	d__Bacteria;p__Firmicutes_A;c__Clostridia;o__Oscillospirales;f__Oscillospiraceae;g__CAG-110	94.00	blast;95.80 iPHoP-RF;67.50
LN_4H06_VL_286_NODE_3893_length_5245_cov_4.665318	8.56	d__Bacteria;p__Firmicutes_A;c__Clostridia;o__Oscillospirales;f__Oscillospiraceae;g__CAG-110	94.90	blast;96.40 iPHoP-RF;72.20
LN_4H06_VL_286_NODE_9679_length_2764_cov_9.041344	14.35	d__Bacteria;p__Firmicutes_A;c__Clostridia;o__Oscillospirales;f__Ruminococcaceae;g__Gemmiger	92.70	blast;94.80 iPHoP-RF;80.30
LN_4H08_VL_288_NODE_2416_length_7610_cov_5.924553	6.71	d__Bacteria;p__Bacteroidota;c__Bacteroidia;o__Bacteroidales;f__Bacteroidaceae;g__Phocaeicola	93.60	blast;95.50 iPHoP-RF;90.50
LN_4H08_VL_288_NODE_3525_length_5799_cov_6.198642	11.74	d__Bacteria;p__Bacteroidota;c__Bacteroidia;o__Bacteroidales;f__Bacteroidaceae;g__Phocaeicola	96.40	blast;97.50 iPHoP-RF;96.10
LN_4H08_VL_288_NODE_3525_length_5799_cov_6.198642	11.74	d__Bacteria;p__Bacteroidota;c__Bacteroidia;o__Bacteroidales;f__Bacteroidaceae;g__Bacteroides	90.30	iPHoP-RF;92.80
LN_4H08_VL_288_NODE_3623_length_5666_cov_7.526288		d__Bacteria;p__Firmicutes_A;c__Clostridia;o__Oscillospirales;f__Oscillospiraceae;g__CAG-83	91.40	blast;93.70 iPHoP-RF;71.90
LN_4H08_VL_288_NODE_4601_length_4775_cov_5.865890	8.72	d__Bacteria;p__Firmicutes_A;c__Clostridia_A;o__Christensenellales;f__CAG-74;g__SFFH01	91.40	blast;93.70 iPHoP-RF;77.80
LN_4H08_VL_288_NODE_5382_length_4224_cov_6.696090	8.97	d__Bacteria;p__Firmicutes_A;c__Clostridia;o__Oscillospirales;f__Oscillospiraceae;g__CAG-83	90.30	blast;92.80 iPHoP-RF;71.30
LN_4H08_VL_288_NODE_8358_length_3047_cov_3.070187	6.04	d__Bacteria;p__Firmicutes_A;c__Clostridia;o__Oscillospirales;f__Oscillospiraceae;g__NK3B98	91.50	blast;93.80 iPHoP-RF;81.40
LN_4H09_VL_289_NODE_1396_length_15087_cov_9.707025	3.31	d__Bacteria;p__Proteobacteria;c__Alphaproteobacteria;o__RF32;f__CAG-239;g__CAG-495	94.00	blast;95.80 iPHoP-RF;67.50
LN_4H09_VL_289_NODE_1451_length_14691_cov_10.994056	7.02	d__Bacteria;p__Firmicutes_A;c__Clostridia;o__Lachnospirales;f__Lachnospiraceae;g__Lachnospira	95.40	blast;96.80 iPHoP-RF;80.80
LN_4H09_VL_289_NODE_6221_length_3442_cov_14.837910	14.80	d__Bacteria;p__Firmicutes_A;c__Clostridia;o__Lachnospirales;f__Lachnospiraceae;g__Lachnospira	93.60	blast;95.50 iPHoP-RF;77.50
LN_6A07_VL_305_NODE_1236_length_1080_cov_2.962927	72.08	d__Bacteria;p__Firmicutes;c__Bacilli;o__Lactobacillales;f__Streptococcaceae;g__Streptococcus	98.40	blast;93.20 RaFAH;91.30 iPHoP-RF;79.30
LN_6B05_VL_312_NODE_416_length_2571_cov_2.435612	93.78	d__Bacteria;p__Proteobacteria;c__Gammaproteobacteria;o__Enterobacterales;f__Enterobacteriaceae;g__Klebsiella_A	91.00	blast;93.40 iPHoP-RF;73.00
LN_6B05_VL_312_NODE_416_length_2571_cov_2.435612	93.78	d__Bacteria;p__Proteobacteria;c__Gammaproteobacteria;o__Enterobacterales;f__Enterobacteriaceae;g__Klebsiella	90.60	blast;93.00 iPHoP-RF;90.80
LN_6B05_VL_312_NODE_74_length_13631_cov_5.824322	11.18	d__Bacteria;p__Bacteroidota;c__Bacteroidia;o__Bacteroidales;f__Bacteroidaceae;g__Phocaeicola	90.40	blast;92.90 iPHoP-RF;59.50
LN_6B05_VL_312_NODE_74_length_13631_cov_5.824322	11.18	d__Bacteria;p__Bacteroidota;c__Bacteroidia;o__Bacteroidales;f__Tannerellaceae;g__Parabacteroides	90.20	blast;92.70 iPHoP-RF;55.20
LN_6B07_VL_314_NODE_386_length_7333_cov_3.375103	14.22	d__Bacteria;p__Bacteroidota;c__Bacteroidia;o__Bacteroidales;f__Tannerellaceae;g__Parabacteroides	94.90	blast;96.40 iPHoP-RF;74.10
LN_6D06_VL_331_NODE_3362_length_6460_cov_5.851678	5.51	d__Bacteria;p__Firmicutes_A;c__Clostridia;o__Lachnospirales;f__Lachnospiraceae;g__Lachnospira	93.60	blast;95.50 iPHoP-RF;88.90
LN_6D06_VL_331_NODE_3472_length_6294_cov_5.399583	11.34	d__Bacteria;p__Firmicutes_A;c__Clostridia;o__Oscillospirales;f__Oscillospiraceae;g__Lawsonibacter	91.10	blast;93.50 iPHoP-RF;74.30
LN_6D06_VL_331_NODE_4211_length_5482_cov_3.693569		d__Bacteria;p__Firmicutes_A;c__Clostridia;o__Lachnospirales;f__Lachnospiraceae;g__KLE1615	93.20	blast;95.20 iPHoP-RF;75.70
LN_6D06_VL_331_NODE_6641_length_3851_cov_3.894889	10.57	d__Bacteria;p__Firmicutes_A;c__Clostridia;o__Oscillospirales;f__CAG-272;g__UBA11512	90.30	blast;92.80 iPHoP-RF;50.70
LN_6D06_VL_331_NODE_8135_length_3292_cov_4.624344	15.82	d__Bacteria;p__Firmicutes_A;c__Clostridia;o__Oscillospirales;f__CAG-272;g__UMGS902	90.60	blast;93.00 iPHoP-RF;53.80
LN_6D09_VL_334_NODE_205_length_4671_cov_5.631282	27.38	d__Bacteria;p__Firmicutes_A;c__Clostridia;o__Oscillospirales;f__Ruminococcaceae;g__Gemmiger	95.00	blast;96.50 iPHoP-RF;83.30
LN_6E01_VL_335_NODE_1407_length_11045_cov_6.190264	4.32	d__Bacteria;p__Firmicutes_A;c__Clostridia;o__Oscillospirales;f__Ruminococcaceae;g__UBA1409	91.60	blast;93.90 iPHoP-RF;82.80
LN_6E01_VL_335_NODE_4999_length_4600_cov_4.128933	13.35	d__Bacteria;p__Firmicutes_A;c__Clostridia;o__Oscillospirales;f__Ruminococcaceae;g__UBA1394	91.40	blast;93.70 iPHoP-RF;60.30
LN_6E01_VL_335_NODE_8945_length_3047_cov_4.873663	24.40	d__Bacteria;p__Firmicutes_A;c__Clostridia;o__Oscillospirales;f__Oscillospiraceae;g__CAG-170	91.50	blast;93.80 iPHoP-RF;59.20
LN_6E04_VL_338_NODE_3466_length_4506_cov_7.310941	10.78	d__Bacteria;p__Verrucomicrobiota;c__Verrucomicrobiae;o__Opitutales;f__CAG-312;g__CAG-312	91.50	blast;93.80 iPHoP-RF;83.60
LN_6E04_VL_338_NODE_5316_length_3228_cov_4.074062	18.38	d__Bacteria;p__Firmicutes_A;c__Clostridia;o__Oscillospirales;f__Oscillospiraceae;g__ER4	90.80	blast;93.20
LN_6E04_VL_338_NODE_650_length_15529_cov_10.936151	3.67	d__Bacteria;p__Bacteroidota;c__Bacteroidia;o__Bacteroidales;f__Barnesiellaceae;g__Barnesiella	95.40	blast;96.80 iPHoP-RF;64.30
LN_6E05_VL_339_NODE_1430_length_5257_cov_4.787774	5.53	d__Bacteria;p__Firmicutes_A;c__Clostridia;o__Oscillospirales;f__Acutalibacteraceae;g__	90.40	blast;92.90 iPHoP-RF;72.60
LN_6E05_VL_339_NODE_2088_length_3947_cov_8.139260	35.43	d__Bacteria;p__Firmicutes_A;c__Clostridia;o__Oscillospirales;f__Oscillospiraceae;g__Dysosmobacter	92.60	iPHoP-RF;94.70 blast;92.10
LN_6E05_VL_339_NODE_2260_length_3722_cov_4.157349	15.45	d__Bacteria;p__Bacteroidota;c__Bacteroidia;o__Bacteroidales;f__Bacteroidaceae;g__Phocaeicola	91.60	blast;93.90 iPHoP-RF;85.40
LN_6E05_VL_339_NODE_3476_length_2741_cov_12.385704	50.26	d__Bacteria;p__Firmicutes_A;c__Clostridia;o__Oscillospirales;f__Acutalibacteraceae;g__Clostridium_A	98.40	blast;98.80 iPHoP-RF;63.30
LN_6E06_VL_340_NODE_600_length_5555_cov_4.904909	14.84	d__Bacteria;p__Bacteroidota;c__Bacteroidia;o__Bacteroidales;f__Bacteroidaceae;g__Bacteroides	94.90	iPHoP-RF;96.40 blast;81.60
LN_6E06_VL_340_NODE_600_length_5555_cov_4.904909	14.84	d__Bacteria;p__Bacteroidota;c__Bacteroidia;o__Bacteroidales;f__Bacteroidaceae;g__Phocaeicola	91.20	blast;93.60 iPHoP-RF;72.60
LN_6E07_VL_341_NODE_1305_length_14472_cov_48.889852	8.35	d__Bacteria;p__Firmicutes;c__Bacilli;o__ML615J-28;f__CAG-313;g__CAG-313	90.70	blast;93.10
LN_6E07_VL_341_NODE_22932_length_1591_cov_3.305990	12.50	d__Bacteria;p__Firmicutes_A;c__Clostridia;o__Lachnospirales;f__Lachnospiraceae;g__CAG-590	91.10	blast;93.50 iPHoP-RF;67.00
LN_6E07_VL_341_NODE_2720_length_8217_cov_6.169076	7.34	d__Bacteria;p__Firmicutes_A;c__Clostridia;o__Lachnospirales;f__Lachnospiraceae;g__Agathobacter	91.20	blast;93.60 iPHoP-RF;62.50
LN_6E07_VL_341_NODE_3195_length_7195_cov_10.457703	6.10	d__Bacteria;p__Firmicutes_A;c__Clostridia;o__Oscillospirales;f__Acutalibacteraceae;g__CAG-177	93.20	blast;95.20 iPHoP-RF;67.30
LN_6E07_VL_341_NODE_380_length_31163_cov_39.775042	4.40	d__Bacteria;p__Firmicutes_A;c__Clostridia_A;o__Christensenellales;f__Borkfalkiaceae;g__QALS01	92.20	blast;94.40 iPHoP-RF;74.30
LN_6E07_VL_341_NODE_4516_length_5403_cov_6.424832	11.63	d__Bacteria;p__Bacteroidota;c__Bacteroidia;o__Bacteroidales;f__Rikenellaceae;g__	93.60	blast;95.50 iPHoP-RF;65.30
LN_6E07_VL_341_NODE_4741_length_5215_cov_24.464341	9.90	d__Bacteria;p__Bacteroidota;c__Bacteroidia;o__Bacteroidales;f__Bacteroidaceae;g__Bacteroides	93.90	iPHoP-RF;95.70 blast;95.50
LN_6E07_VL_341_NODE_8654_length_3237_cov_6.143306	12.50	d__Bacteria;p__Bacteroidota;c__Bacteroidia;o__Bacteroidales;f__Rikenellaceae;g__	93.60	blast;95.50
LN_6E09_VL_343_NODE_1735_length_10896_cov_12.437782	19.85	d__Bacteria;p__Bacteroidota;c__Bacteroidia;o__Bacteroidales;f__Bacteroidaceae;g__Bacteroides	100.00	RaFAH;97.40 blast;91.70 iPHoP-RF;87.90
LN_6E09_VL_343_NODE_2108_length_9179_cov_4.963612	5.49	d__Bacteria;p__Verrucomicrobiota;c__Lentisphaeria;o__Victivallales;f__UBA1829;g__UBA1829	92.00	blast;94.20 iPHoP-RF;77.10
LN_6E09_VL_343_NODE_3587_length_6044_cov_7.683086	8.23	d__Bacteria;p__Firmicutes_A;c__Clostridia;o__Oscillospirales;f__Oscillospiraceae;g__CAG-103	94.00	blast;95.80 iPHoP-RF;75.00
LN_6E09_VL_343_NODE_4385_length_5213_cov_13.640752	16.57	d__Bacteria;p__Firmicutes_A;c__Clostridia_A;o__Christensenellales;f__CAG-138;g__UMGS1241	91.10	blast;93.50 iPHoP-RF;65.60
LN_6E09_VL_343_NODE_454_length_30504_cov_6.322506	2.33	d__Bacteria;p__Firmicutes_A;c__Clostridia;o__Oscillospirales;f__Ruminococcaceae;g__UBA1409	94.20	blast;95.90 iPHoP-RF;85.70
LN_6E09_VL_343_NODE_5014_length_4707_cov_5.745271	10.67	d__Bacteria;p__Firmicutes_A;c__Clostridia_A;o__Christensenellales;f__UBA1242;g__UBA11517	94.50	blast;96.10 iPHoP-RF;52.00
LN_6E09_VL_343_NODE_5156_length_4616_cov_4.158079	4.10	d__Bacteria;p__Firmicutes;c__Bacilli;o__Acholeplasmatales;f__Anaeroplasmataceae;g__CAG-307	93.60	blast;95.50 iPHoP-RF;63.80
LN_6E09_VL_343_NODE_6170_length_4063_cov_9.194611	18.23	d__Bacteria;p__Firmicutes_A;c__Clostridia;o__Oscillospirales;f__Ruminococcaceae;g__Faecalibacterium	93.10	iPHoP-RF;95.10 blast;91.70
LN_6E09_VL_343_NODE_7247_length_3613_cov_4.829399	19.30	d__Bacteria;p__Bacteroidota;c__Bacteroidia;o__Bacteroidales;f__Bacteroidaceae;g__Bacteroides	95.90	iPHoP-RF;97.10 blast;92.20
LN_6E09_VL_343_NODE_7370_length_3572_cov_3.790162		d__Bacteria;p__Verrucomicrobiota;c__Lentisphaeria;o__Victivallales;f__UBA1829;g__UBA1829	90.30	blast;92.80 iPHoP-RF;77.30
LN_6E09_VL_343_NODE_7429_length_3551_cov_5.356693		d__Bacteria;p__Firmicutes_A;c__Clostridia;o__Oscillospirales;f__Oscillospiraceae;g__CAG-103	92.90	blast;94.90 iPHoP-RF;71.30
LN_6F01_VL_344_NODE_155_length_34117_cov_39.181786	4.34	d__Bacteria;p__Firmicutes_A;c__Clostridia;o__Oscillospirales;f__Acutalibacteraceae;g__	91.60	blast;93.90
LN_6F01_VL_344_NODE_2050_length_6066_cov_17.087506	16.77	d__Bacteria;p__Firmicutes_A;c__Clostridia;o__Oscillospirales;f__Acutalibacteraceae;g__Ruminococcus_E	94.90	blast;96.40 iPHoP-RF;76.10
LN_6F02_VL_345_NODE_11732_length_3185_cov_6.008626	4.50	d__Bacteria;p__Firmicutes_A;c__Clostridia;o__Lachnospirales;f__Lachnospiraceae;g__Roseburia	93.20	blast;95.20 iPHoP-RF;82.20
LN_6F02_VL_345_NODE_1340_length_15678_cov_11.289253	12.85	d__Bacteria;p__Proteobacteria;c__Alphaproteobacteria;o__RF32;f__CAG-239;g__CAG-495	94.30	blast;96.00 iPHoP-RF;90.80
LN_6F02_VL_345_NODE_3031_length_9165_cov_6.101647	11.93	d__Bacteria;p__Verrucomicrobiota;c__Lentisphaeria;o__Victivallales;f__Victivallaceae;g__Victivallis	90.60	blast;93.00 iPHoP-RF;70.40
LN_6F02_VL_345_NODE_3465_length_8442_cov_11.594372	9.51	d__Bacteria;p__Firmicutes_A;c__Clostridia;o__Oscillospirales;f__Ruminococcaceae;g__CAG-115	93.10	blast;95.10 iPHoP-RF;50.90
LN_6F02_VL_345_NODE_6098_length_5536_cov_4.132458	6.37	d__Bacteria;p__Proteobacteria;c__Gammaproteobacteria;o__Burkholderiales;f__Burkholderiaceae;g__Sutterella	95.00	blast;96.50 iPHoP-RF;66.00
LN_6F02_VL_345_NODE_8080_length_4360_cov_9.194193	12.92	d__Bacteria;p__Firmicutes_A;c__Clostridia;o__Oscillospirales;f__Ruminococcaceae;g__CAG-115	95.90	blast;97.10 iPHoP-RF;56.20
LN_6F02_VL_345_NODE_9410_length_3847_cov_3.500264	7.03	d__Bacteria;p__Firmicutes_A;c__Clostridia;o__Oscillospirales;f__Oscillospiraceae;g__CAG-83	93.60	blast;95.50 iPHoP-RF;83.90
LN_6F03_VL_346_NODE_10275_length_3164_cov_6.314249		d__Bacteria;p__Firmicutes_A;c__Clostridia;o__Lachnospirales;f__Lachnospiraceae;g__TF01-11	93.60	blast;95.50 iPHoP-RF;70.60
LN_6F03_VL_346_NODE_1997_length_12321_cov_9.346079	8.46	d__Bacteria;p__Firmicutes_A;c__Clostridia;o__Oscillospirales;f__Acutalibacteraceae;g__UBA1691	95.30	blast;96.70 iPHoP-RF;69.80
LN_6F03_VL_346_NODE_3068_length_8954_cov_9.909765	9.44	d__Bacteria;p__Firmicutes_A;c__Clostridia;o__Oscillospirales;f__Acutalibacteraceae;g__UBA1691	93.10	blast;95.10 iPHoP-RF;69.10
LN_6F03_VL_346_NODE_3229_length_8527_cov_5.738905	8.93	d__Bacteria;p__Firmicutes_A;c__Clostridia_A;o__Christensenellales;f__QALW01;g__UMGS1322	92.20	blast;94.40 iPHoP-RF;58.20
LN_6F03_VL_346_NODE_3537_length_7883_cov_6.834568	5.38	d__Bacteria;p__Firmicutes;c__Bacilli;o__RFN20;f__CAG-631;g__CAG-631	90.00	blast;92.50 iPHoP-RF;73.20
LN_6F03_VL_346_NODE_3593_length_7786_cov_9.662398	4.53	d__Bacteria;p__Firmicutes_A;c__Clostridia_A;o__Christensenellales;f__CAG-138;g__Phil1	93.90	blast;95.70 iPHoP-RF;85.10
LN_6F03_VL_346_NODE_3873_length_7328_cov_13.588065	12.76	d__Bacteria;p__Bacteroidota;c__Bacteroidia;o__Bacteroidales;f__Bacteroidaceae;g__Bacteroides	100.00	RaFAH;99.40 blast;95.70 iPHoP-RF;93.70
LN_6F03_VL_346_NODE_4469_length_6526_cov_8.999227	7.90	d__Bacteria;p__Firmicutes_A;c__Clostridia;o__Oscillospirales;f__Acutalibacteraceae;g__UBA1691	94.20	blast;95.90 iPHoP-RF;78.00
LN_6F03_VL_346_NODE_5096_length_5856_cov_8.504913	20.77	d__Bacteria;p__Firmicutes_A;c__Clostridia;o__Oscillospirales;f__Ruminococcaceae;g__Faecalibacterium	97.60	blast;93.60 RaFAH;87.10 iPHoP-RF;83.90 CRISPR;53.10
LN_6F03_VL_346_NODE_5467_length_5522_cov_5.597403	15.45	d__Bacteria;p__Firmicutes_A;c__Clostridia_A;o__Christensenellales;f__QALW01;g__UMGS1322	92.70	blast;94.80 iPHoP-RF;58.70
LN_6F03_VL_346_NODE_6097_length_5016_cov_8.859706	36.17	d__Bacteria;p__Firmicutes_A;c__Clostridia;o__Oscillospirales;f__Acutalibacteraceae;g__UBA1691	94.20	blast;95.90 iPHoP-RF;60.60
LN_6F03_VL_346_NODE_8363_length_3796_cov_6.040631	5.61	d__Bacteria;p__Firmicutes;c__Bacilli;o__Erysipelotrichales;f__Erysipelotrichaceae;g__Holdemanella	96.00	blast;97.20 iPHoP-RF;67.00
LN_6F03_VL_346_NODE_9025_length_3529_cov_4.447035	12.53	d__Bacteria;p__Firmicutes;c__Bacilli;o__Erysipelotrichales;f__Erysipelotrichaceae;g__Holdemanella	93.50	blast;95.40 iPHoP-RF;73.70
LN_6F03_VL_346_NODE_9332_length_3432_cov_13.921232	10.78	d__Bacteria;p__Firmicutes_A;c__Clostridia;o__Oscillospirales;f__Ruminococcaceae;g__Ruminiclostridium_E	93.50	blast;95.40 iPHoP-RF;66.30
LN_6F04_VL_347_NODE_146_length_23878_cov_13.900348	5.72	d__Bacteria;p__Firmicutes_A;c__Clostridia_A;o__Christensenellales;f__CAG-138;g__Phil1	97.30	blast;98.10 iPHoP-RF;79.80
LN_6F05_VL_348_NODE_653_length_5867_cov_6.491741		d__Bacteria;p__Firmicutes_A;c__Clostridia;o__Oscillospirales;f__Ruminococcaceae;g__Ruminococcus_C	91.80	blast;94.10 iPHoP-RF;79.30
LN_6F06_VL_349_NODE_373_length_4693_cov_5.968090	90.24	d__Bacteria;p__Firmicutes_A;c__Clostridia;o__Lachnospirales;f__Lachnospiraceae;g__Roseburia	95.90	CRISPR;97.10 iPHoP-RF;93.40 blast;91.30
LN_6F07_VL_350_NODE_5435_length_4175_cov_6.977427	7.43	d__Bacteria;p__Firmicutes_A;c__Clostridia;o__Oscillospirales;f__Ruminococcaceae;g__Gemmiger	95.70	blast;97.00 iPHoP-RF;69.10
LN_6F07_VL_350_NODE_6721_length_3652_cov_3.571865	8.65	d__Bacteria;p__Firmicutes_A;c__Clostridia;o__Lachnospirales;f__Lachnospiraceae;g__Roseburia	91.60	blast;93.90 iPHoP-RF;86.00
LN_6F07_VL_350_NODE_8950_length_3047_cov_2.949532		d__Bacteria;p__Verrucomicrobiota;c__Verrucomicrobiae;o__Opitutales;f__CAG-312;g__CAG-312	91.60	blast;93.90 iPHoP-RF;85.10
LN_6F07_VL_350_NODE_963_length_12919_cov_5.619325	4.23	d__Bacteria;p__Proteobacteria;c__Alphaproteobacteria;o__RF32;f__CAG-977;g__UBA11549	93.00	blast;95.00 iPHoP-RF;82.80
LN_6G01_VL_353_NODE_1506_length_9976_cov_3.966939	10.27	d__Bacteria;p__Firmicutes_A;c__Clostridia;o__Lachnospirales;f__Lachnospiraceae;g__CAG-882	93.80	blast;95.60 iPHoP-RF;81.90
LN_6G01_VL_353_NODE_3610_length_4339_cov_4.393091	12.46	d__Bacteria;p__Firmicutes_A;c__Clostridia;o__Lachnospirales;f__Lachnospiraceae;g__Acetatifactor	93.90	blast;95.70 iPHoP-RF;90.80
LN_6G03_VL_355_NODE_1275_length_12865_cov_9.141764	7.08	d__Bacteria;p__Proteobacteria;c__Gammaproteobacteria;o__Burkholderiales;f__Burkholderiaceae;g__Sutterella	95.40	blast;96.80
LN_6G03_VL_355_NODE_1694_length_10294_cov_7.653189	2.11	d__Bacteria;p__Proteobacteria;c__Gammaproteobacteria;o__Burkholderiales;f__Burkholderiaceae;g__Sutterella	95.20	blast;96.60
LN_6G03_VL_355_NODE_4185_length_4882_cov_7.940750	14.53	d__Bacteria;p__Firmicutes;c__Bacilli;o__ML615J-28;f__CAG-313;g__CAG-313	90.70	blast;93.10 iPHoP-RF;66.30
LN_6G03_VL_355_NODE_4269_length_4774_cov_6.238398	88.63	d__Bacteria;p__Firmicutes_A;c__Clostridia;o__Lachnospirales;f__Lachnospiraceae;g__Fusicatenibacter	91.20	blast;93.60 iPHoP-RF;63.80
LN_6G03_VL_355_NODE_436_length_24831_cov_6.885857	4.44	d__Bacteria;p__Firmicutes_A;c__Clostridia;o__Lachnospirales;f__Lachnospiraceae;g__Fusicatenibacter	95.40	blast;96.80 iPHoP-RF;77.50
LN_6G03_VL_355_NODE_4833_length_4257_cov_5.877915	12.90	d__Bacteria;p__Firmicutes_A;c__Clostridia;o__Oscillospirales;f__Ruminococcaceae;g__Ruminiclostridium_E	94.20	blast;95.90
LN_6G05_VL_357_NODE_1924_length_14017_cov_5.077496	12.11	d__Bacteria;p__Bacteroidota;c__Bacteroidia;o__Bacteroidales;f__UBA932;g__RC9	92.90	blast;94.90 iPHoP-RF;87.30
LN_6G05_VL_357_NODE_21876_length_2021_cov_4.261445	61.87	d__Bacteria;p__Firmicutes_A;c__Clostridia;o__Oscillospirales;f__Oscillospiraceae;g__CAG-103	95.70	blast;97.00
LN_6G05_VL_357_NODE_2307_length_12137_cov_8.242096	3.18	d__Bacteria;p__Firmicutes_A;c__Clostridia;o__Oscillospirales;f__Acutalibacteraceae;g__CAG-177	92.70	blast;94.80 iPHoP-RF;92.40
LN_6G05_VL_357_NODE_2982_length_9937_cov_8.612629	13.75	d__Bacteria;p__Bacteroidota;c__Bacteroidia;o__Bacteroidales;f__Rikenellaceae;g__Alistipes	92.70	blast;94.80 iPHoP-RF;83.90
LN_6G05_VL_357_NODE_3061_length_9719_cov_8.147248	21.68	d__Bacteria;p__Firmicutes_A;c__Clostridia;o__Oscillospirales;f__Oscillospiraceae;g__CAG-170	94.30	blast;96.00 iPHoP-RF;77.80
LN_6G05_VL_357_NODE_3388_length_8860_cov_7.972743	11.51	d__Bacteria;p__Bacteroidota;c__Bacteroidia;o__Bacteroidales;f__Bacteroidaceae;g__Prevotellamassilia	92.70	blast;94.80 iPHoP-RF;76.80
LN_6G05_VL_357_NODE_3610_length_8432_cov_4.539931	9.35	d__Bacteria;p__Bacteroidota;c__Bacteroidia;o__Bacteroidales;f__Bacteroidaceae;g__43-108	92.10	blast;94.30
LN_6G05_VL_357_NODE_420_length_35104_cov_8.601843	7.51	d__Bacteria;p__Firmicutes_A;c__Clostridia;o__Oscillospirales;f__Acutalibacteraceae;g__CAG-177	97.90	blast;98.50 iPHoP-RF;85.70
LN_6G05_VL_357_NODE_4253_length_7335_cov_5.670467	19.98	d__Bacteria;p__Bacteroidota;c__Bacteroidia;o__Bacteroidales;f__UBA932;g__RC9	93.60	blast;95.50 iPHoP-RF;75.00
LN_6G05_VL_357_NODE_4420_length_7129_cov_3.903873		d__Bacteria;p__Bacteroidota;c__Bacteroidia;o__Bacteroidales;f__Bacteroidaceae;g__43-108	92.60	blast;94.70
LN_6G05_VL_357_NODE_4720_length_6724_cov_4.591693	12.90	d__Bacteria;p__Bacteroidota;c__Bacteroidia;o__Bacteroidales;f__Bacteroidaceae;g__43-108	92.00	blast;94.20 iPHoP-RF;66.00
LN_6G05_VL_357_NODE_6161_length_5415_cov_7.640672	13.97	d__Bacteria;p__Firmicutes_A;c__Clostridia;o__Lachnospirales;f__Lachnospiraceae;g__Muricomes	92.70	blast;94.80
LN_6G05_VL_357_NODE_7072_length_4816_cov_4.419660	8.82	d__Bacteria;p__Bacteroidota;c__Bacteroidia;o__Bacteroidales;f__UBA932;g__RC9	93.50	blast;95.40 iPHoP-RF;83.30
LN_6G05_VL_357_NODE_9499_length_3792_cov_4.612523	16.07	d__Bacteria;p__Desulfobacterota;c__Desulfovibrionia;o__Desulfovibrionales;f__Desulfovibrionaceae;g__Bilophila	93.60	blast;95.50 iPHoP-RF;69.50
LN_6G05_VL_357_NODE_985_length_21804_cov_27.253989	98.57	d__Bacteria;p__Bacteroidota;c__Bacteroidia;o__Bacteroidales;f__Bacteroidaceae;g__Bacteroides	100.00	RaFAH;99.60 iPHoP-RF;97.10 CRISPR;94.60 blast;92.10
LN_6G05_VL_357_NODE_985_length_21804_cov_27.253989	98.57	d__Bacteria;p__Bacteroidota;c__Bacteroidia;o__Bacteroidales;f__Bacteroidaceae;g__Phocaeicola	95.00	blast;96.50 iPHoP-RF;95.70 CRISPR;94.30
LN_6G06_VL_358_NODE_902_length_6707_cov_5.540740	21.00	d__Bacteria;p__Bacteroidota;c__Bacteroidia;o__Bacteroidales;f__Muribaculaceae;g__CAG-279	90.90	blast;93.30 iPHoP-RF;53.00
LN_6G09_VL_361_NODE_26_length_64367_cov_42.477889	99.05	d__Bacteria;p__Bacteroidota;c__Bacteroidia;o__Bacteroidales;f__Bacteroidaceae;g__Bacteroides	100.00	RaFAH;98.80 iPHoP-RF;96.70 blast;91.70
LN_6H01_VL_362_NODE_1259_length_4617_cov_8.062253	6.68	d__Bacteria;p__Firmicutes_A;c__Clostridia;o__Oscillospirales;f__Butyricicoccaceae;g__Agathobaculum	94.20	blast;95.90 iPHoP-RF;75.00
LN_6H01_VL_362_NODE_1547_length_3827_cov_8.777306	36.85	d__Bacteria;p__Proteobacteria;c__Gammaproteobacteria;o__Enterobacterales;f__Enterobacteriaceae;g__Proteus	91.60	blast;93.90 iPHoP-RF;82.80
LN_6H01_VL_362_NODE_1882_length_3194_cov_7.899968	11.43	d__Bacteria;p__Firmicutes_A;c__Clostridia;o__Oscillospirales;f__Butyricicoccaceae;g__Agathobaculum	95.20	blast;96.60 iPHoP-RF;85.40
LN_6H01_VL_362_NODE_3052_length_1987_cov_9.931159	88.00	d__Bacteria;p__Proteobacteria;c__Gammaproteobacteria;o__Enterobacterales;f__Enterobacteriaceae;g__Escherichia	98.70	blast;96.40 iPHoP-RF;96.10 RaFAH;85.90
LN_6H01_VL_362_NODE_5615_length_1139_cov_88.634686	100.00	d__Bacteria;p__Proteobacteria;c__Gammaproteobacteria;o__Enterobacterales;f__Enterobacteriaceae;g__Escherichia	93.80	blast;95.60 iPHoP-RF;89.50
LN_6H02_VL_363_NODE_102_length_5659_cov_6.187009	12.42	d__Bacteria;p__Firmicutes_C;c__Negativicutes;o__Veillonellales;f__Megasphaeraceae;g__Anaeroglobus	97.90	blast;98.50 iPHoP-RF;80.80
LN_6H02_VL_363_NODE_81_length_6975_cov_4.862861	7.73	d__Bacteria;p__Firmicutes_C;c__Negativicutes;o__Veillonellales;f__Megasphaeraceae;g__Anaeroglobus	94.30	blast;96.00
LN_6H03_VL_364_NODE_384_length_8182_cov_7.849637	39.84	d__Bacteria;p__Firmicutes_A;c__Clostridia;o__Clostridiales;f__Clostridiaceae;g__Clostridium	91.50	blast;93.80 iPHoP-RF;92.80
LN_6H05_VL_366_NODE_559_length_7009_cov_10.442479	9.90	d__Bacteria;p__Bacteroidota;c__Bacteroidia;o__Bacteroidales;f__Bacteroidaceae;g__Phocaeicola	94.90	iPHoP-RF;96.40
LN_6H05_VL_366_NODE_559_length_7009_cov_10.442479	9.90	d__Bacteria;p__Bacteroidota;c__Bacteroidia;o__Bacteroidales;f__Bacteroidaceae;g__CAG-462	91.00	iPHoP-RF;93.40
LN_6H05_VL_366_NODE_559_length_7009_cov_10.442479	9.90	d__Bacteria;p__Bacteroidota;c__Bacteroidia;o__Bacteroidales;f__Bacteroidaceae;g__Bacteroides	90.20	blast;92.70 iPHoP-RF;86.00
LN_6H09_VL_370_NODE_2105_length_3600_cov_5.125529	16.30	d__Bacteria;p__Firmicutes_A;c__Clostridia;o__Oscillospirales;f__Butyricicoccaceae;g__Butyricicoccus	90.40	blast;92.90 iPHoP-RF;50.40
LN_6I01_VL_371_NODE_542_length_3524_cov_4.562122	45.53	d__Bacteria;p__Firmicutes_A;c__Clostridia;o__Clostridiales;f__Clostridiaceae;g__Clostridium	91.40	iPHoP-RF;93.70
LN_6I02_VL_372_NODE_36_length_35392_cov_131.405581	59.78	d__Bacteria;p__Firmicutes_A;c__Clostridia;o__Oscillospirales;f__Acutalibacteraceae;g__UMGS1071	91.60	blast;93.90 CRISPR;89.00 iPHoP-RF;80.60
LN_6I04_VL_374_NODE_1158_length_6781_cov_8.660274	38.00	d__Bacteria;p__Firmicutes_C;c__Negativicutes;o__Veillonellales;f__Veillonellaceae;g__Veillonella	95.40	blast;96.80 iPHoP-RF;96.40
LN_6I04_VL_374_NODE_785_length_10784_cov_19.635754	10.36	d__Bacteria;p__Bacteroidota;c__Bacteroidia;o__Bacteroidales;f__Bacteroidaceae;g__Bacteroides	95.90	iPHoP-RF;97.10 blast;94.80
LN_6I07_VL_377_NODE_1367_length_4175_cov_4.714563	10.15	d__Bacteria;p__Firmicutes_A;c__Clostridia;o__Oscillospirales;f__Acutalibacteraceae;g__CAG-217	93.10	blast;95.10 iPHoP-RF;69.50
LN_6I08_VL_378_NODE_1104_length_9838_cov_11.802617	3.95	d__Bacteria;p__Firmicutes_C;c__Negativicutes;o__Selenomonadales;f__Selenomonadaceae;g__Megamonas	95.20	blast;96.60 iPHoP-RF;61.10
LN_6I08_VL_378_NODE_1951_length_6362_cov_35.103694	5.27	d__Bacteria;p__Firmicutes_A;c__Clostridia;o__Oscillospirales;f__Ruminococcaceae;g__Faecalibacterium	93.80	blast;95.60 iPHoP-RF;84.20
LN_6I08_VL_378_NODE_2992_length_4426_cov_31.889728	37.63	d__Bacteria;p__Bacteroidota;c__Bacteroidia;o__Bacteroidales;f__Bacteroidaceae;g__Bacteroides	100.00	RaFAH;98.50 iPHoP-RF;97.10
LN_6I08_VL_378_NODE_2992_length_4426_cov_31.889728	37.63	d__Bacteria;p__Bacteroidota;c__Bacteroidia;o__Bacteroidales;f__Bacteroidaceae;g__Phocaeicola	91.40	blast;93.70 iPHoP-RF;77.80
LN_6I08_VL_378_NODE_6346_length_2172_cov_2.931979	96.93	d__Bacteria;p__Firmicutes_A;c__Clostridia;o__Lachnospirales;f__Lachnospiraceae;g__Blautia_A	90.80	blast;90.70 iPHoP-RF;79.50 RaFAH;63.20
LN_7B01_VL_389_NODE_810_length_3838_cov_12.648163	6.40	d__Bacteria;p__Proteobacteria;c__Gammaproteobacteria;o__Enterobacterales;f__Enterobacteriaceae;g__Escherichia	93.50	blast;95.40 iPHoP-RF;60.60
LN_7B03_VL_391_NODE_6855_length_1541_cov_5.651413	65.10	d__Bacteria;p__Firmicutes_A;c__Clostridia;o__Oscillospirales;f__Ruminococcaceae;g__Faecalibacterium	91.40	blast;93.70 iPHoP-RF;88.50
LN_7B04_VL_392_NODE_388_length_5205_cov_4.667767	20.15	d__Bacteria;p__Desulfobacterota;c__Desulfovibrionia;o__Desulfovibrionales;f__Desulfovibrionaceae;g__Bilophila	91.10	blast;93.50
LN_7B04_VL_392_NODE_396_length_5085_cov_5.094235	27.30	d__Bacteria;p__Proteobacteria;c__Alphaproteobacteria;o__Rhizobiales_A;f__Rhizobiaceae_A;g__Phyllobacterium	90.60	blast;93.00 iPHoP-RF;57.30
LN_7C01_VL_398_NODE_912_length_9292_cov_6.426004	6.27	d__Bacteria;p__Firmicutes_A;c__Clostridia;o__Oscillospirales;f__Acutalibacteraceae;g__CAG-217	95.90	blast;97.10 iPHoP-RF;60.90
LN_7C04_VL_401_NODE_352_length_6318_cov_25.965512	10.61	d__Bacteria;p__Firmicutes_A;c__Clostridia;o__Lachnospirales;f__Lachnospiraceae;g__Ruminococcus_B	97.80	blast;98.40 iPHoP-RF;81.60
LN_7C07_VL_404_NODE_648_length_5460_cov_9.202220	9.27	d__Bacteria;p__Firmicutes_A;c__Clostridia;o__Monoglobales_A;f__UBA1381;g__CAG-41	94.60	blast;96.20 iPHoP-RF;54.10
LN_7C07_VL_404_NODE_725_length_4957_cov_5.264178	19.27	d__Bacteria;p__Firmicutes_A;c__Clostridia;o__Oscillospirales;f__Acutalibacteraceae;g__CAG-180	93.20	blast;95.20 iPHoP-RF;65.80
LN_7D03_VL_409_NODE_308_length_19847_cov_9.181538	2.36	d__Bacteria;p__Firmicutes_A;c__Clostridia;o__Oscillospirales;f__Acutalibacteraceae;g__CAG-177	95.70	blast;97.00 iPHoP-RF;76.40
LN_7D03_VL_409_NODE_686_length_11703_cov_15.545931	11.90	d__Bacteria;p__Firmicutes_A;c__Clostridia;o__Oscillospirales;f__Ruminococcaceae;g__Ruminiclostridium_E	95.30	blast;96.70 iPHoP-RF;63.50
LN_7D06_VL_412_NODE_1060_length_20148_cov_8.251182	10.92	d__Bacteria;p__Bacteroidota;c__Bacteroidia;o__Bacteroidales;f__Coprobacteraceae;g__Coprobacter	92.60	blast;94.70 iPHoP-RF;80.60
LN_7D06_VL_412_NODE_1834_length_14149_cov_15.171208	8.13	d__Bacteria;p__Bacteroidota;c__Bacteroidia;o__Bacteroidales;f__Rikenellaceae;g__Alistipes	95.00	blast;96.50 iPHoP-RF;94.70 CRISPR;50.60
LN_7D06_VL_412_NODE_2905_length_9740_cov_4.900878	2.81	d__Bacteria;p__Verrucomicrobiota;c__Lentisphaeria;o__Victivallales;f__Victivallaceae;g__Victivallis	92.30	blast;94.50 iPHoP-RF;70.40
LN_7D06_VL_412_NODE_4961_length_6225_cov_5.214425	15.78	d__Bacteria;p__Bacteroidota;c__Bacteroidia;o__Bacteroidales;f__Tannerellaceae;g__Parabacteroides	94.70	blast;96.30 iPHoP-RF;96.10
LN_7D06_VL_412_NODE_7250_length_4354_cov_6.774134	11.56	d__Bacteria;p__Firmicutes_A;c__Clostridia;o__Oscillospirales;f__Ruminococcaceae;g__Gemmiger	91.80	blast;94.10 iPHoP-RF;73.50
LN_7D06_VL_412_NODE_7298_length_4328_cov_5.216007	9.34	d__Bacteria;p__Firmicutes_A;c__Clostridia;o__Lachnospirales;f__Lachnospiraceae;g__Clostridium_Q	93.60	blast;95.50 iPHoP-RF;77.10
LN_7D06_VL_412_NODE_9170_length_3473_cov_4.023113		d__Bacteria;p__Firmicutes_A;c__Clostridia;o__Lachnospirales;f__Lachnospiraceae;g__Coprococcus	93.60	blast;95.50 iPHoP-RF;69.30
LN_7D07_VL_413_NODE_1030_length_13005_cov_15.392587		d__Bacteria;p__Verrucomicrobiota;c__Lentisphaeria;o__Victivallales;f__UBA1829;g__UBA11452	92.70	blast;94.80 iPHoP-RF;70.00
LN_7D07_VL_413_NODE_3555_length_5038_cov_5.937387		d__Bacteria;p__Bacteroidota;c__Bacteroidia;o__Bacteroidales;f__Bacteroidaceae;g__Bacteroides	93.20	blast;95.20 iPHoP-RF;94.70
LN_7D07_VL_413_NODE_4203_length_4371_cov_4.545876	42.20	d__Bacteria;p__Bacteroidota;c__Bacteroidia;o__Bacteroidales;f__Muribaculaceae;g__CAG-873	90.00	blast;92.50 iPHoP-RF;68.20
LN_7D07_VL_413_NODE_5395_length_3567_cov_4.296982	42.40	d__Bacteria;p__Firmicutes_A;c__Clostridia;o__Oscillospirales;f__Oscillospiraceae;g__Lawsonibacter	90.90	blast;93.30 iPHoP-RF;74.10
LN_7D07_VL_413_NODE_5705_length_3414_cov_4.991962	36.10	d__Bacteria;p__Bacteroidota;c__Bacteroidia;o__Bacteroidales;f__Bacteroidaceae;g__Bacteroides	95.90	iPHoP-RF;97.10 blast;93.70
LN_7D07_VL_413_NODE_6041_length_3241_cov_7.838041	28.70	d__Bacteria;p__Proteobacteria;c__Gammaproteobacteria;o__Burkholderiales;f__Burkholderiaceae;g__Sutterella	91.70	blast;94.00 iPHoP-RF;65.30
LN_7D07_VL_413_NODE_6333_length_3133_cov_4.535088		d__Bacteria;p__Firmicutes_A;c__Clostridia_A;o__Christensenellales;f__Borkfalkiaceae;g__UBA10281	91.60	blast;93.90 iPHoP-RF;90.80
LN_7D08_VL_414_NODE_1449_length_7196_cov_10.548103	2.23	d__Bacteria;p__Firmicutes;c__Bacilli;o__RF39;f__UBA660;g__UBA5026	90.80	blast;93.20
LN_7D08_VL_414_NODE_1545_length_6905_cov_4.269635	7.03	d__Bacteria;p__Proteobacteria;c__Alphaproteobacteria;o__RF32;f__UBA3637;g__UBA7488	90.20	blast;92.70 iPHoP-RF;65.80
LN_7D08_VL_414_NODE_1680_length_6499_cov_5.666356	6.97	d__Bacteria;p__Bacteroidota;c__Bacteroidia;o__Bacteroidales;f__Bacteroidaceae;g__Bacteroides	94.90	iPHoP-RF;96.40
LN_7D08_VL_414_NODE_3779_length_3390_cov_4.684858		d__Bacteria;p__Bacteroidota;c__Bacteroidia;o__Bacteroidales;f__Rikenellaceae;g__Alistipes	94.90	blast;96.40 iPHoP-RF;91.40
LN_7D08_VL_414_NODE_3787_length_3384_cov_4.441574		d__Bacteria;p__Firmicutes_A;c__Clostridia_A;o__Christensenellales;f__CAG-314;g__UMGS929	92.20	blast;94.40
LN_7D08_VL_414_NODE_676_length_12047_cov_6.839560	10.50	d__Bacteria;p__Bacteroidota;c__Bacteroidia;o__Bacteroidales;f__Bacteroidaceae;g__Bacteroides	94.60	blast;96.20 iPHoP-RF;94.40
LN_7D09_VL_415_NODE_989_length_4041_cov_9.735324		d__Bacteria;p__Firmicutes_A;c__Clostridia;o__Lachnospirales;f__Lachnospiraceae;g__Acetatifactor	91.50	blast;93.80 iPHoP-RF;57.10
LN_7E02_VL_417_NODE_223_length_3212_cov_12.909724	66.97	d__Bacteria;p__Firmicutes_A;c__Clostridia;o__Oscillospirales;f__Oscillospiraceae;g__Dysosmobacter	91.00	blast;93.40 iPHoP-RF;80.60
LN_7E03_VL_418_NODE_4249_length_3018_cov_11.194398	8.17	d__Bacteria;p__Firmicutes_A;c__Clostridia;o__Oscillospirales;f__Oscillospiraceae;g__F23-B02	93.50	blast;95.40 iPHoP-RF;93.70
LN_7E04_VL_419_NODE_178_length_15016_cov_14.081144	12.03	d__Bacteria;p__Bacteroidota;c__Bacteroidia;o__Bacteroidales;f__Bacteroidaceae;g__Prevotella	91.40	blast;93.70 iPHoP-RF;67.50
LN_7E06_VL_421_NODE_8_length_90463_cov_7626.218631	29.86	d__Bacteria;p__Spirochaetota;c__Spirochaetia;o__Sphaerochaetales;f__Sphaerochaetaceae;g__UBA9732	94.20	blast;95.90 iPHoP-RF;71.30
LN_7E07_VL_422_NODE_11576_length_3181_cov_5.347089		d__Bacteria;p__Firmicutes_A;c__Clostridia_A;o__Christensenellales;f__Borkfalkiaceae;g__QALS01	92.00	blast;94.20 iPHoP-RF;85.70
LN_7E07_VL_422_NODE_12246_length_3033_cov_3.158831	13.10	d__Bacteria;p__Bacteroidota;c__Bacteroidia;o__Bacteroidales;f__Marinifilaceae;g__Butyricimonas	93.50	iPHoP-RF;95.40 blast;91.70
LN_7E07_VL_422_NODE_12246_length_3033_cov_3.158831	13.10	d__Bacteria;p__Bacteroidota;c__Bacteroidia;o__Bacteroidales;f__Marinifilaceae;g__Odoribacter	93.10	iPHoP-RF;95.10
LN_7E07_VL_422_NODE_1236_length_17166_cov_5.273917	15.64	d__Bacteria;p__Bacteroidota;c__Bacteroidia;o__Bacteroidales;f__Coprobacteraceae;g__Coprobacter	92.00	blast;94.20 iPHoP-RF;65.60
LN_7E07_VL_422_NODE_4970_length_6492_cov_6.664129	15.47	d__Bacteria;p__Bacteroidota;c__Bacteroidia;o__Bacteroidales;f__Bacteroidaceae;g__Bacteroides	95.90	iPHoP-RF;97.10
LN_7E07_VL_422_NODE_5679_length_5809_cov_4.033368		d__Bacteria;p__Firmicutes_A;c__Clostridia;o__Oscillospirales;f__Ruminococcaceae;g__CAG-115	93.60	blast;95.50 iPHoP-RF;79.00
LN_7E07_VL_422_NODE_7362_length_4686_cov_5.232995	5.19	d__Bacteria;p__Firmicutes_A;c__Clostridia;o__Oscillospirales;f__Oscillospiraceae;g__ER4	95.20	blast;96.60 iPHoP-RF;77.50
LN_7E07_VL_422_NODE_8221_length_4254_cov_19.088831	7.23	d__Bacteria;p__Bacteroidota;c__Bacteroidia;o__Bacteroidales;f__Rikenellaceae;g__Alistipes	94.20	blast;95.90 iPHoP-RF;91.10
LN_7E08_VL_423_NODE_1173_length_3932_cov_4.575703	28.03	d__Bacteria;p__Bacteroidota;c__Bacteroidia;o__Bacteroidales;f__Rikenellaceae;g__Alistipes_A	93.60	blast;95.50
LN_7E08_VL_423_NODE_560_length_7080_cov_5.566548		d__Bacteria;p__Bacteroidota;c__Bacteroidia;o__Bacteroidales;f__Rikenellaceae;g__Alistipes_A	97.80	blast;98.40 iPHoP-RF;63.50
LN_7F03_VL_427_NODE_2582_length_7418_cov_4.738965	7.80	d__Bacteria;p__Bacteroidota;c__Bacteroidia;o__Bacteroidales;f__Rikenellaceae;g__Alistipes_A	93.60	blast;95.50 iPHoP-RF;76.80
LN_7F03_VL_427_NODE_3059_length_6546_cov_6.056232	9.98	d__Bacteria;p__Firmicutes_A;c__Clostridia;o__Oscillospirales;f__Acutalibacteraceae;g__CAG-177	93.80	blast;95.60 iPHoP-RF;78.00
LN_7F03_VL_427_NODE_3920_length_5333_cov_8.198181	4.14	d__Bacteria;p__Firmicutes_A;c__Clostridia_A;o__Christensenellales;f__Borkfalkiaceae;g__UBA10281	94.30	blast;96.00 iPHoP-RF;87.90
LN_7F03_VL_427_NODE_485_length_23028_cov_18.932878	5.90	d__Bacteria;p__Bacteroidota;c__Bacteroidia;o__Bacteroidales;f__Bacteroidaceae;g__Prevotella	95.60	blast;96.90 iPHoP-RF;90.80
LN_7F03_VL_427_NODE_6013_length_3710_cov_4.199453	41.63	d__Bacteria;p__Bacteroidota;c__Bacteroidia;o__Bacteroidales;f__Rikenellaceae;g__Alistipes_A	93.60	blast;95.50 iPHoP-RF;70.90
LN_7F03_VL_427_NODE_6175_length_3628_cov_5.698573		d__Bacteria;p__Firmicutes_A;c__Clostridia;o__Oscillospirales;f__Ruminococcaceae;g__Ruminococcus_D	95.40	blast;96.80 iPHoP-RF;52.00
LN_7F03_VL_427_NODE_6715_length_3386_cov_11.533173		d__Bacteria;p__Firmicutes_A;c__Clostridia;o__Lachnospirales;f__Lachnospiraceae;g__Eubacterium_F	97.20	blast;98.00 iPHoP-RF;70.20
LN_7F03_VL_427_NODE_845_length_16766_cov_18.022740	6.67	d__Bacteria;p__Firmicutes_A;c__Clostridia;o__Oscillospirales;f__Ruminococcaceae;g__Gemmiger	96.20	blast;97.30 iPHoP-RF;61.40
LN_7F03_VL_427_NODE_891_length_16422_cov_5.223804	11.26	d__Bacteria;p__Bacteroidota;c__Bacteroidia;o__Bacteroidales;f__Rikenellaceae;g__Alistipes_A	94.60	blast;96.20 iPHoP-RF;64.00
LN_7F05_VL_429_NODE_916_length_4450_cov_16.908532	66.67	d__Bacteria;p__Bacteroidota;c__Bacteroidia;o__Bacteroidales;f__Bacteroidaceae;g__Bacteroides	92.60	iPHoP-RF;94.70 blast;89.40
LN_7F05_VL_429_NODE_916_length_4450_cov_16.908532	66.67	d__Bacteria;p__Bacteroidota;c__Bacteroidia;o__Bacteroidales;f__Bacteroidaceae;g__Prevotella	91.40	blast;93.70
LN_7F05_VL_429_NODE_990_length_4058_cov_5.596553	27.53	d__Bacteria;p__Bacteroidota;c__Bacteroidia;o__Bacteroidales;f__Bacteroidaceae;g__Bacteroides	95.90	iPHoP-RF;97.10
LN_7F05_VL_429_NODE_990_length_4058_cov_5.596553	27.53	d__Bacteria;p__Bacteroidota;c__Bacteroidia;o__Bacteroidales;f__Bacteroidaceae;g__Phocaeicola	91.40	blast;93.70 iPHoP-RF;92.80
LN_7F06_VL_430_NODE_170_length_14838_cov_24.051952	9.22	d__Bacteria;p__Firmicutes;c__Bacilli;o__Haloplasmatales_A;f__Turicibacteraceae;g__Turicibacter	92.60	blast;94.70 iPHoP-RF;70.60
LN_7F08_VL_432_NODE_1797_length_8496_cov_18.952375	6.53	d__Bacteria;p__Firmicutes_A;c__Clostridia;o__Oscillospirales;f__Ruminococcaceae;g__CAG-353	95.40	blast;96.80 iPHoP-RF;85.70
LN_7F08_VL_432_NODE_3700_length_4377_cov_5.758908	5.20	d__Bacteria;p__Firmicutes;c__Bacilli;o__RF39;f__UBA660;g__HGM10766	90.20	blast;92.70 iPHoP-RF;56.50
LN_7F08_VL_432_NODE_4779_length_3453_cov_6.238081	12.20	d__Bacteria;p__Firmicutes;c__Bacilli;o__RF39;f__UBA660;g__HGM10766	90.00	blast;92.50
LN_7F08_VL_432_NODE_6485_length_2615_cov_10.728906		d__Bacteria;p__Bacteroidota;c__Bacteroidia;o__Bacteroidales;f__Bacteroidaceae;g__Bacteroides	93.00	blast;95.00 iPHoP-RF;87.90
LN_7G02_VL_435_NODE_1534_length_8066_cov_8.008738	10.76	d__Bacteria;p__Firmicutes_A;c__Clostridia;o__Lachnospirales;f__Lachnospiraceae;g__Coprococcus	95.20	blast;96.60 iPHoP-RF;73.50
LN_7G02_VL_435_NODE_290_length_21360_cov_9.887538	6.28	d__Bacteria;p__Bacteroidota;c__Bacteroidia;o__Bacteroidales;f__Bacteroidaceae;g__Bacteroides	95.60	blast;96.90 iPHoP-RF;89.80
LN_7G02_VL_435_NODE_3809_length_3919_cov_5.526915	22.57	d__Bacteria;p__Firmicutes_A;c__Clostridia;o__Lachnospirales;f__Lachnospiraceae;g__Lachnospira	91.40	blast;93.70 iPHoP-RF;90.10
LN_7G02_VL_435_NODE_4199_length_3602_cov_7.418664	8.33	d__Bacteria;p__Firmicutes_A;c__Clostridia;o__Oscillospirales;f__CAG-272;g__UMGS902	90.80	blast;93.20 iPHoP-RF;73.50
LN_7G03_VL_436_NODE_1373_length_8638_cov_5.187580	11.28	d__Bacteria;p__Firmicutes_A;c__Clostridia;o__Lachnospirales;f__Lachnospiraceae;g__Coprococcus	93.50	blast;95.40 iPHoP-RF;63.00
LN_7G03_VL_436_NODE_869_length_11606_cov_6.364038	7.96	d__Bacteria;p__Bacteroidota;c__Bacteroidia;o__Bacteroidales;f__Bacteroidaceae;g__Bacteroides	92.10	blast;94.30 iPHoP-RF;93.40
LN_7G07_VL_440_NODE_107_length_32937_cov_49.259139	34.46	d__Bacteria;p__Firmicutes_A;c__Clostridia;o__Lachnospirales;f__Lachnospiraceae;g__UBA9502	92.70	blast;94.80 iPHoP-RF;68.90
LN_7G09_VL_442_NODE_32945_length_1093_cov_3.763006	44.50	d__Bacteria;p__Firmicutes;c__Bacilli;o__Staphylococcales;f__Gemellaceae;g__Gemella	92.20	iPHoP-RF;94.40
LN_7G09_VL_442_NODE_472_length_20710_cov_9.499637	4.94	d__Bacteria;p__Firmicutes;c__Bacilli;o__Acholeplasmatales;f__Anaeroplasmataceae;g__CAG-307	90.80	blast;93.20 iPHoP-RF;65.30
LN_7G09_VL_442_NODE_5303_length_3581_cov_3.102382	14.53	d__Bacteria;p__Firmicutes;c__Bacilli;o__RF39;f__UBA660;g__CAG-878	90.20	blast;92.70
LN_7G09_VL_442_NODE_6072_length_3235_cov_3.217925	15.84	d__Bacteria;p__Bacteroidota;c__Bacteroidia;o__Bacteroidales;f__Rikenellaceae;g__Alistipes	95.90	iPHoP-RF;97.10 blast;95.50
LN_7G09_VL_442_NODE_6270_length_3167_cov_6.558805		d__Bacteria;p__Bacteroidota;c__Bacteroidia;o__Bacteroidales;f__Bacteroidaceae;g__Phocaeicola	91.60	blast;93.90 iPHoP-RF;74.80
LN_7G09_VL_442_NODE_6270_length_3167_cov_6.558805		d__Bacteria;p__Bacteroidota;c__Bacteroidia;o__Bacteroidales;f__Bacteroidaceae;g__Bacteroides	91.00	iPHoP-RF;93.40
LN_7G09_VL_442_NODE_893_length_13918_cov_10.182717	13.92	d__Bacteria;p__Firmicutes_A;c__Clostridia_A;o__Christensenellales;f__CAG-552;g__UBA10677	90.90	blast;93.30 iPHoP-RF;59.80
LN_7H01_VL_443_NODE_1741_length_10013_cov_4.091785	8.19	d__Bacteria;p__Firmicutes;c__Bacilli;o__RF39;f__UBA660;g__HGM10766	90.20	blast;92.70 iPHoP-RF;67.50
LN_7H01_VL_443_NODE_2627_length_7538_cov_5.416411	8.69	d__Bacteria;p__Firmicutes_A;c__Clostridia;o__Oscillospirales;f__Ruminococcaceae;g__CAG-115	95.00	blast;96.50 iPHoP-RF;82.50
LN_7H01_VL_443_NODE_6366_length_3822_cov_4.272631	12.40	d__Bacteria;p__Firmicutes_A;c__Clostridia;o__Oscillospirales;f__Ruminococcaceae;g__UBA1409	94.20	blast;95.90 iPHoP-RF;68.60
LN_7H01_VL_443_NODE_8253_length_3104_cov_4.120367	11.10	d__Bacteria;p__Firmicutes_A;c__Clostridia;o__Oscillospirales;f__Ruminococcaceae;g__CAG-115	91.60	blast;93.90
LN_7H02_VL_444_NODE_2409_length_3266_cov_6.758642	10.57	d__Bacteria;p__Bacteroidota;c__Bacteroidia;o__Bacteroidales;f__Tannerellaceae;g__Parabacteroides	93.60	blast;95.50 iPHoP-RF;80.80
LN_7H03_VL_445_NODE_63_length_32647_cov_16258.009358	20.61	d__Bacteria;p__Bacteroidota;c__Bacteroidia;o__Bacteroidales;f__Bacteroidaceae;g__Bacteroides	98.50	CRISPR;98.90 iPHoP-RF;92.40
LN_7H04_VL_446_NODE_228_length_6120_cov_9.910470	12.23	d__Bacteria;p__Proteobacteria;c__Gammaproteobacteria;o__Pseudomonadales;f__Pseudomonadaceae;g__Pseudomonas_E	94.90	iPHoP-RF;96.40 blast;89.50
LN_7H04_VL_446_NODE_228_length_6120_cov_9.910470	12.23	d__Bacteria;p__Proteobacteria;c__Gammaproteobacteria;o__Pseudomonadales;f__Pseudomonadaceae;g__Pseudomonas_M	93.90	iPHoP-RF;95.70 blast;78.50
LN_7H04_VL_446_NODE_228_length_6120_cov_9.910470	12.23	d__Bacteria;p__Proteobacteria;c__Gammaproteobacteria;o__Pseudomonadales;f__Pseudomonadaceae;g__Azotobacter	93.10	iPHoP-RF;95.10
LN_7H04_VL_446_NODE_228_length_6120_cov_9.910470	12.23	d__Bacteria;p__Proteobacteria;c__Gammaproteobacteria;o__Pseudomonadales;f__Pseudomonadaceae;g__Pseudomonas_F	92.60	iPHoP-RF;94.70
LN_7H04_VL_446_NODE_228_length_6120_cov_9.910470	12.23	d__Bacteria;p__Proteobacteria;c__Gammaproteobacteria;o__Pseudomonadales;f__Pseudomonadaceae;g__Pseudomonas_O	91.80	iPHoP-RF;94.10 blast;69.10
LN_7H04_VL_446_NODE_228_length_6120_cov_9.910470	12.23	d__Bacteria;p__Proteobacteria;c__Gammaproteobacteria;o__Pseudomonadales;f__Pseudomonadaceae;g__Pseudomonas_R	91.80	iPHoP-RF;94.10
LN_7H04_VL_446_NODE_228_length_6120_cov_9.910470	12.23	d__Bacteria;p__Proteobacteria;c__Gammaproteobacteria;o__Pseudomonadales;f__Pseudomonadaceae;g__Pseudomonas_A	91.40	iPHoP-RF;93.70 blast;81.40
LN_7H04_VL_446_NODE_228_length_6120_cov_9.910470	12.23	d__Bacteria;p__Proteobacteria;c__Gammaproteobacteria;o__Pseudomonadales;f__Pseudomonadaceae;g__Pseudomonas_N	91.40	iPHoP-RF;93.70
LN_7H04_VL_446_NODE_258_length_5550_cov_4.586169	75.46	d__Bacteria;p__Firmicutes;c__Bacilli;o__Staphylococcales;f__Staphylococcaceae;g__Staphylococcus	97.50	RaFAH;98.20
LN_7H04_VL_446_NODE_258_length_5550_cov_4.586169	75.46	d__Bacteria;p__Firmicutes_A;c__Clostridia;o__Lachnospirales;f__Lachnospiraceae;g__Johnsonella	91.10	blast;93.50 iPHoP-RF;54.90
LN_7H08_VL_450_NODE_1027_length_6029_cov_6.360897	9.54	d__Bacteria;p__Bacteroidota;c__Bacteroidia;o__Bacteroidales;f__Bacteroidaceae;g__43-108	91.20	blast;93.60 iPHoP-RF;73.90
LN_7H08_VL_450_NODE_2081_length_3430_cov_4.286222	32.45	d__Bacteria;p__Bacteroidota;c__Bacteroidia;o__Bacteroidales;f__Bacteroidaceae;g__Phocaeicola	93.60	blast;95.50 iPHoP-RF;83.90
LN_7H08_VL_450_NODE_2081_length_3430_cov_4.286222	32.45	d__Bacteria;p__Bacteroidota;c__Bacteroidia;o__Bacteroidales;f__Bacteroidaceae;g__Bacteroides	90.00	RaFAH;92.50
LN_7H08_VL_450_NODE_2328_length_3131_cov_3.452211	9.98	d__Bacteria;p__Bacteroidota;c__Bacteroidia;o__Bacteroidales;f__Bacteroidaceae;g__43-108	91.10	blast;93.50 iPHoP-RF;68.60
LN_7H09_VL_451_NODE_382_length_7249_cov_6.510425	18.65	d__Bacteria;p__Proteobacteria;c__Gammaproteobacteria;o__Pseudomonadales;f__Pseudomonadaceae;g__Pseudomonas_E	94.90	iPHoP-RF;96.40
LN_7I01_VL_452_NODE_1065_length_3706_cov_7.872912		d__Bacteria;p__Bacteroidota;c__Bacteroidia;o__Flavobacteriales;f__Flavobacteriaceae;g__Maribacter	94.90	iPHoP-RF;96.40
LN_7I01_VL_452_NODE_805_length_4596_cov_9.567937	15.22	d__Bacteria;p__Firmicutes_C;c__Negativicutes;o__Veillonellales;f__Veillonellaceae;g__Veillonella	93.40	blast;95.30 iPHoP-RF;56.00
LN_7I02_VL_453_NODE_24_length_61233_cov_26.749371	12.75	d__Bacteria;p__Proteobacteria;c__Gammaproteobacteria;o__Pseudomonadales;f__Pseudomonadaceae;g__Thiopseudomonas	91.60	blast;93.90 iPHoP-RF;60.10
LN_7I02_VL_453_NODE_275_length_10779_cov_10.068258	7.40	d__Bacteria;p__Proteobacteria;c__Gammaproteobacteria;o__Pseudomonadales;f__Alcanivoracaceae;g__Alcanivorax	94.70	blast;96.30 iPHoP-RF;67.50
LN_7I02_VL_453_NODE_915_length_4298_cov_8.841386	23.77	d__Bacteria;p__Proteobacteria;c__Gammaproteobacteria;o__Pseudomonadales;f__Alcanivoracaceae;g__Alcanivorax	91.40	blast;93.70
LN_7I09_VL_460_NODE_248_length_9390_cov_32.619389	14.54	d__Bacteria;p__Bacteroidota;c__Bacteroidia;o__Bacteroidales;f__Rikenellaceae;g__Alistipes	92.50	blast;94.60 iPHoP-RF;89.80
LN_7I09_VL_460_NODE_635_length_4854_cov_5.609502	7.53	d__Bacteria;p__Firmicutes_A;c__Clostridia;o__TANB77;f__CAG-465;g__CAG-465	90.60	blast;93.00 iPHoP-RF;50.40
LN_7I09_VL_460_NODE_643_length_4783_cov_8.732022	5.97	d__Bacteria;p__Firmicutes_A;c__Clostridia;o__TANB77;f__CAG-465;g__CAG-465	92.30	blast;94.50
LN_7I09_VL_460_NODE_733_length_4361_cov_9.840455		d__Bacteria;p__Bacteroidota;c__Bacteroidia;o__Bacteroidales;f__Bacteroidaceae;g__Prevotella	98.10	blast;98.60 iPHoP-RF;74.80
LN_8A04_VL_464_NODE_116_length_27377_cov_155.828746	9.04	d__Bacteria;p__Bacteroidota;c__Bacteroidia;o__Bacteroidales;f__Bacteroidaceae;g__Prevotella	95.60	blast;96.90 iPHoP-RF;83.90
LN_8A04_VL_464_NODE_619_length_4256_cov_4.860985	12.50	d__Bacteria;p__Proteobacteria;c__Alphaproteobacteria;o__RF32;f__CAG-239;g__51-20	93.90	blast;95.70 iPHoP-RF;80.30
LN_8A04_VL_464_NODE_821_length_3093_cov_3.780118	9.12	d__Bacteria;p__Firmicutes;c__Bacilli;o__RF39;f__UBA660;g__CAG-302	93.80	blast;95.60 iPHoP-RF;59.00
LN_8A05_VL_465_NODE_1370_length_7507_cov_10.549517	8.78	d__Bacteria;p__Bacteroidota;c__Bacteroidia;o__Bacteroidales;f__Rikenellaceae;g__Alistipes	93.10	blast;95.10 iPHoP-RF;77.80
LN_8A05_VL_465_NODE_4593_length_3040_cov_11.291457	14.68	d__Bacteria;p__Bacteroidota;c__Bacteroidia;o__Bacteroidales;f__Bacteroidaceae;g__Phocaeicola	93.90	iPHoP-RF;95.70 blast;92.90
LN_8A06_VL_466_NODE_2421_length_6801_cov_6.838719	13.50	d__Bacteria;p__Firmicutes_A;c__Clostridia;o__Lachnospirales;f__Lachnospiraceae;g__KLE1615	96.90	blast;97.80 iPHoP-RF;69.80
LN_8A06_VL_466_NODE_3508_length_5374_cov_5.017861	6.19	d__Bacteria;p__Firmicutes_A;c__Clostridia;o__Lachnospirales;f__Lachnospiraceae;g__UBA11774	91.80	blast;94.10 iPHoP-RF;76.80
LN_8A06_VL_466_NODE_5023_length_4260_cov_7.313199	5.87	d__Bacteria;p__Firmicutes_A;c__Clostridia;o__Oscillospirales;f__Oscillospiraceae;g__ER4	93.60	blast;95.50 iPHoP-RF;94.40
LN_8A06_VL_466_NODE_6318_length_3620_cov_5.854979	8.62	d__Bacteria;p__Firmicutes_A;c__Clostridia_A;o__Christensenellales;f__CAG-138;g__SFEL01	95.70	blast;97.00 iPHoP-RF;86.30
LN_8A06_VL_466_NODE_7101_length_3327_cov_6.392115	23.73	d__Bacteria;p__Firmicutes_A;c__Clostridia;o__Lachnospirales;f__Lachnospiraceae;g__Lachnospira	93.80	blast;95.60 iPHoP-RF;84.50
LN_8A06_VL_466_NODE_7719_length_3133_cov_5.280377		d__Bacteria;p__Bacteroidota;c__Bacteroidia;o__Bacteroidales;f__Rikenellaceae;g__Alistipes	93.50	iPHoP-RF;95.40 blast;89.70
LN_8A08_VL_468_NODE_1002_length_14874_cov_44.571564	5.68	d__Bacteria;p__Firmicutes_A;c__Clostridia;o__Oscillospirales;f__Oscillospiraceae;g__CAG-83	95.20	blast;96.60 iPHoP-RF;76.80
LN_8A08_VL_468_NODE_1126_length_14051_cov_13.536796	7.13	d__Bacteria;p__Firmicutes_A;c__Clostridia;o__Oscillospirales;f__Oscillospiraceae;g__CAG-83	91.40	blast;93.70
LN_8A08_VL_468_NODE_1700_length_10578_cov_16.823910	7.52	d__Bacteria;p__Firmicutes_A;c__Clostridia;o__Oscillospirales;f__Ruminococcaceae;g__Ruminiclostridium_E	96.20	blast;97.30 iPHoP-RF;74.10
LN_8A08_VL_468_NODE_3515_length_6149_cov_7.786511	8.67	d__Bacteria;p__Firmicutes_A;c__Clostridia;o__Oscillospirales;f__Ruminococcaceae;g__Faecalibacterium	94.00	blast;95.80 iPHoP-RF;92.10
LN_8A08_VL_468_NODE_3943_length_5616_cov_11.886531	26.83	d__Bacteria;p__Firmicutes_A;c__Clostridia;o__Oscillospirales;f__Oscillospiraceae;g__CAG-170	94.90	blast;96.40 iPHoP-RF;83.90
LN_8A08_VL_468_NODE_5129_length_4570_cov_4.095460	10.36	d__Bacteria;p__Verrucomicrobiota;c__Verrucomicrobiae;o__Opitutales;f__CAG-312;g__CAG-312	92.90	blast;94.90 iPHoP-RF;69.30
LN_8A08_VL_468_NODE_5367_length_4411_cov_6.283058	18.00	d__Bacteria;p__Firmicutes_A;c__Clostridia;o__Lachnospirales;f__Lachnospiraceae;g__Lachnospira	98.40	CRISPR;98.80 iPHoP-RF;97.10 blast;95.90
LN_8A08_VL_468_NODE_7250_length_3535_cov_4.016954	21.14	d__Bacteria;p__Firmicutes_A;c__Clostridia;o__Lachnospirales;f__Lachnospiraceae;g__Coprococcus	93.50	blast;95.40 iPHoP-RF;73.20
LN_8A09_VL_469_NODE_2252_length_7578_cov_19.933005	10.78	d__Bacteria;p__Firmicutes_A;c__Clostridia;o__Oscillospirales;f__Oscillospiraceae;g__ER4	98.40	blast;98.80 iPHoP-RF;82.80
LN_8A09_VL_469_NODE_4912_length_4482_cov_6.074768	29.77	d__Bacteria;p__Firmicutes_A;c__Clostridia;o__Lachnospirales;f__Lachnospiraceae;g__VUNI01	91.80	iPHoP-RF;94.10
LN_8A09_VL_469_NODE_4912_length_4482_cov_6.074768	29.77	d__Bacteria;p__Firmicutes_A;c__Clostridia;o__Lachnospirales;f__Lachnospiraceae;g__Agathobacter	90.70	iPHoP-RF;93.10
LN_8A09_VL_469_NODE_4912_length_4482_cov_6.074768	29.77	d__Bacteria;p__Firmicutes_A;c__Clostridia;o__Lachnospirales;f__Lachnospiraceae;g__Roseburia	90.30	iPHoP-RF;92.80 blast;90.80
LN_8A09_VL_469_NODE_698_length_15550_cov_19.105841	27.54	d__Bacteria;p__Bacteroidota;c__Bacteroidia;o__Bacteroidales;f__Bacteroidaceae;g__Bacteroides	95.40	blast;90.40 iPHoP-RF;89.50 RaFAH;83.50
LN_8B01_VL_470_NODE_1938_length_5875_cov_12.836598	21.65	d__Bacteria;p__Bacteroidota;c__Bacteroidia;o__Bacteroidales;f__Bacteroidaceae;g__Bacteroides	93.50	iPHoP-RF;95.40 blast;84.40
LN_8B01_VL_470_NODE_858_length_10434_cov_6.974468	10.26	d__Bacteria;p__Bacteroidota;c__Bacteroidia;o__Bacteroidales;f__Muribaculaceae;g__CAG-873	90.20	blast;92.70 iPHoP-RF;72.80
LN_8B02_VL_471_NODE_3156_length_4582_cov_5.520433	16.83	d__Bacteria;p__Bacteroidota;c__Bacteroidia;o__Bacteroidales;f__Tannerellaceae;g__Parabacteroides	93.90	blast;95.70 iPHoP-RF;87.60
LN_8B02_VL_471_NODE_6125_length_3054_cov_3.883294		d__Bacteria;p__Bacteroidota;c__Bacteroidia;o__Bacteroidales;f__Tannerellaceae;g__Parabacteroides	93.80	blast;95.60 iPHoP-RF;69.30
LN_8B02_VL_471_NODE_616_length_11753_cov_5.330484	16.42	d__Bacteria;p__Firmicutes_A;c__Clostridia;o__Lachnospirales;f__Lachnospiraceae;g__CAG-127	93.90	blast;95.70 iPHoP-RF;77.30
LN_8B03_VL_472_NODE_3340_length_2507_cov_4.750408	50.00	d__Bacteria;p__Firmicutes_A;c__Clostridia;o__Lachnospirales;f__Lachnospiraceae;g__Mediterraneibacter	91.10	blast;93.50 iPHoP-RF;92.40
LN_8B03_VL_472_NODE_42_length_28747_cov_16.050641	8.69	d__Bacteria;p__Firmicutes_A;c__Clostridia;o__Oscillospirales;f__Oscillospiraceae;g__CAG-110	91.40	blast;93.70
LN_8B04_VL_473_NODE_1613_length_4063_cov_28.452096	9.32	d__Bacteria;p__Firmicutes;c__Bacilli;o__RF39;f__UBA660;g__CAG-302	90.80	blast;93.20
LN_8B04_VL_473_NODE_1698_length_3870_cov_4.062123	46.98	d__Bacteria;p__Bacteroidota;c__Bacteroidia;o__Bacteroidales;f__Muribaculaceae;g__CAG-279	90.30	blast;92.80
LN_8B04_VL_473_NODE_334_length_14247_cov_8.115558	27.22	d__Bacteria;p__Bacteroidota;c__Bacteroidia;o__Bacteroidales;f__Bacteroidaceae;g__Phocaeicola	94.90	blast;96.40 iPHoP-RF;94.70
LN_8B04_VL_473_NODE_334_length_14247_cov_8.115558	27.22	d__Bacteria;p__Bacteroidota;c__Bacteroidia;o__Bacteroidales;f__Bacteroidaceae;g__Bacteroides	94.50	iPHoP-RF;96.10 blast;90.20
LN_8B04_VL_473_NODE_423_length_12156_cov_5.728783	9.13	d__Bacteria;p__Bacteroidota;c__Bacteroidia;o__Bacteroidales;f__Bacteroidaceae;g__Bacteroides	100.00	RaFAH;98.00 iPHoP-RF;95.40 blast;93.90
LN_8B05_VL_474_NODE_727_length_6494_cov_23.429725	6.62	d__Bacteria;p__Bacteroidota;c__Bacteroidia;o__Bacteroidales;f__Bacteroidaceae;g__Prevotella	92.70	blast;94.80 iPHoP-RF;74.30
LN_8B06_VL_475_NODE_2356_length_4137_cov_24.487751	6.72	d__Bacteria;p__Bacteroidota;c__Bacteroidia;o__Bacteroidales;f__Bacteroidaceae;g__Bacteroides	91.80	iPHoP-RF;94.10 blast;93.00
LN_4A01_VL_218_NODE_2024_length_3873_cov_4.547669	36.45	d__Bacteria;p__Firmicutes_A;c__Clostridia;o__Oscillospirales;f__Acutalibacteraceae;g__Anaeromassilibacillus	90.30	blast;92.80 iPHoP-RF;72.40
LN_4A01_VL_218_NODE_257_length_20391_cov_16.545142	7.37	d__Bacteria;p__Bacteroidota;c__Bacteroidia;o__Bacteroidales;f__Bacteroidaceae;g__Prevotella	94.90	iPHoP-RF;96.40 blast;85.80
LN_4A01_VL_218_NODE_648_length_10357_cov_3.548534	85.80	d__Bacteria;p__Firmicutes_A;c__Clostridia;o__Lachnospirales;f__Lachnospiraceae;g__Anaerostipes	95.90	blast;97.10 iPHoP-RF;94.10 CRISPR;76.80
LN_4A04_VL_221_NODE_2825_length_7006_cov_29.978564	19.80	d__Bacteria;p__Bacteroidota;c__Bacteroidia;o__Bacteroidales;f__Bacteroidaceae;g__Phocaeicola	91.60	blast;93.90 iPHoP-RF;70.20
LN_4A04_VL_221_NODE_5541_length_4320_cov_8.341149	8.26	d__Bacteria;p__Firmicutes_A;c__Clostridia;o__Lachnospirales;f__Lachnospiraceae;g__Eubacterium_F	91.60	blast;93.90 iPHoP-RF;66.30
LN_4A04_VL_221_NODE_5642_length_4258_cov_3.515346	7.10	d__Bacteria;p__Firmicutes_A;c__Clostridia;o__Lachnospirales;f__Lachnospiraceae;g__Eubacterium_F	96.20	blast;97.30 iPHoP-RF;77.50
LN_4A04_VL_221_NODE_5710_length_4220_cov_21.696759	10.45	d__Bacteria;p__Firmicutes_A;c__Clostridia;o__Lachnospirales;f__Lachnospiraceae;g__CAG-603	90.00	blast;92.50 iPHoP-RF;73.20
LN_4A04_VL_221_NODE_7111_length_3646_cov_4.746589	11.82	d__Bacteria;p__Firmicutes;c__Bacilli;o__RFN20;f__CAG-288;g__CAG-345	91.80	blast;94.10 iPHoP-RF;73.50
LN_4A04_VL_221_NODE_7455_length_3525_cov_4.000288	8.70	d__Bacteria;p__Firmicutes_A;c__Clostridia;o__TANB77;f__CAG-508;g__CAG-269	91.60	blast;93.90 iPHoP-RF;70.40
LN_4A04_VL_221_NODE_8523_length_3187_cov_7.005747		d__Bacteria;p__Firmicutes_A;c__Clostridia;o__Oscillospirales;f__Ruminococcaceae;g__UBA1409	91.50	blast;93.80 iPHoP-RF;90.50
LN_4A07_VL_224_NODE_10526_length_3768_cov_3.539456		d__Bacteria;p__Firmicutes_A;c__Clostridia;o__Lachnospirales;f__Lachnospiraceae;g__Lachnospira	93.60	blast;95.50 iPHoP-RF;94.10
LN_4A07_VL_224_NODE_10614_length_3741_cov_4.243082		d__Bacteria;p__Firmicutes_A;c__Clostridia_A;o__Christensenellales;f__Borkfalkiaceae;g__UBA7597	92.20	blast;94.40 iPHoP-RF;86.30
LN_4A07_VL_224_NODE_12386_length_3294_cov_5.521766	8.15	d__Bacteria;p__Verrucomicrobiota;c__Lentisphaeria;o__Victivallales;f__UBA1829;g__UBA1829	90.90	blast;93.30 iPHoP-RF;69.80
LN_4A07_VL_224_NODE_12511_length_3268_cov_2.641457	12.88	d__Bacteria;p__Firmicutes_A;c__Clostridia;o__Lachnospirales;f__Lachnospiraceae;g__Roseburia	90.70	iPHoP-RF;93.10
LN_4A07_VL_224_NODE_13807_length_3017_cov_5.908170	11.37	d__Bacteria;p__Firmicutes_A;c__Clostridia;o__Oscillospirales;f__CAG-272;g__UMGS1865	90.70	blast;93.10 iPHoP-RF;75.20
LN_4A07_VL_224_NODE_13841_length_3009_cov_15.022681	33.15	d__Bacteria;p__Bacteroidota;c__Bacteroidia;o__Bacteroidales;f__Bacteroidaceae;g__Bacteroides	93.50	blast;95.40 iPHoP-RF;91.40
LN_4A07_VL_224_NODE_19_length_100070_cov_10.222447	11.97	d__Bacteria;p__Bacteroidota;c__Bacteroidia;o__Bacteroidales;f__Rikenellaceae;g__	95.40	blast;96.80 iPHoP-RF;65.60
LN_4A07_VL_224_NODE_2319_length_12331_cov_5.015233	7.31	d__Bacteria;p__Firmicutes_A;c__Clostridia;o__TANB77;f__CAG-508;g__CAG-269	92.90	blast;94.90 iPHoP-RF;80.80
LN_4A07_VL_224_NODE_2953_length_10359_cov_4.844526	4.69	d__Bacteria;p__Firmicutes_A;c__Clostridia_A;o__Christensenellales;f__Borkfalkiaceae;g__QALS01	92.20	blast;94.40 iPHoP-RF;90.50
LN_4A07_VL_224_NODE_4480_length_7581_cov_4.896758	5.90	d__Bacteria;p__Firmicutes_A;c__Clostridia;o__Oscillospirales;f__CAG-272;g__UMGS1865	90.40	blast;92.90 iPHoP-RF;81.90
LN_4A07_VL_224_NODE_691_length_26368_cov_6.099989	1.52	d__Bacteria;p__Firmicutes_A;c__Clostridia;o__Oscillospirales;f__CAG-272;g__UMGS1865	93.90	blast;95.70 iPHoP-RF;62.20
LN_4A07_VL_224_NODE_8697_length_4382_cov_3.851860	10.24	d__Bacteria;p__Firmicutes_A;c__Clostridia;o__Lachnospirales;f__Lachnospiraceae;g__Eisenbergiella	93.60	blast;95.50 iPHoP-RF;83.30
LN_4A07_VL_224_NODE_89_length_63760_cov_6.899882	6.00	d__Bacteria;p__Verrucomicrobiota;c__Lentisphaeria;o__Victivallales;f__UBA1829;g__UBA1829	93.40	blast;95.30 iPHoP-RF;76.40
LN_4B02_VL_228_NODE_1368_length_6663_cov_6.838226	5.92	d__Bacteria;p__Firmicutes_A;c__Clostridia;o__Oscillospirales;f__Oscillospiraceae;g__CAG-170	93.80	blast;95.60 iPHoP-RF;70.20
LN_4B02_VL_228_NODE_2549_length_4090_cov_6.880050	14.45	d__Bacteria;p__Firmicutes_A;c__Clostridia;o__Oscillospirales;f__Oscillospiraceae;g__CAG-170	90.90	blast;93.30 iPHoP-RF;59.00
LN_4B02_VL_228_NODE_890_length_9790_cov_16.068824	7.54	d__Bacteria;p__Firmicutes_A;c__Clostridia;o__Oscillospirales;f__Ruminococcaceae;g__Faecalibacterium	95.40	blast;96.80 iPHoP-RF;94.10
LN_4B02_VL_228_NODE_895_length_9727_cov_16.475186	11.66	d__Bacteria;p__Firmicutes_A;c__Clostridia;o__Oscillospirales;f__Ruminococcaceae;g__Faecalibacterium	95.00	blast;96.50 iPHoP-RF;91.40
LN_4B02_VL_228_NODE_963_length_9044_cov_6.764156	5.32	d__Bacteria;p__Firmicutes_A;c__Clostridia;o__Oscillospirales;f__Oscillospiraceae;g__CAG-170	91.60	blast;93.90 iPHoP-RF;86.70
LN_4B03_VL_229_NODE_5352_length_3119_cov_3.056789	13.60	d__Bacteria;p__Firmicutes_A;c__Clostridia;o__Oscillospirales;f__Oscillospiraceae;g__CAG-170	91.10	blast;93.50
LN_4B04_VL_230_NODE_4809_length_1726_cov_8.001197		d__Bacteria;p__Verrucomicrobiota;c__Verrucomicrobiae;o__Verrucomicrobiales;f__Akkermansiaceae;g__Akkermansia	94.70	blast;96.30 iPHoP-RF;64.80
LN_4B05_VL_231_NODE_1019_length_13485_cov_8.236113	16.67	d__Bacteria;p__Bacteroidota;c__Bacteroidia;o__Bacteroidales;f__Rikenellaceae;g__Alistipes	95.30	blast;96.70 iPHoP-RF;82.50
LN_4B05_VL_231_NODE_2291_length_6080_cov_5.201328	6.47	d__Bacteria;p__Firmicutes_A;c__Clostridia_A;o__Christensenellales;f__CAG-138;g__SFEL01	93.80	blast;95.60
LN_4B05_VL_231_NODE_932_length_14382_cov_24.728345	4.16	d__Bacteria;p__Firmicutes_A;c__Clostridia;o__TANB77;f__CAG-508;g__CAG-273	91.60	blast;93.90
LN_4B06_VL_232_NODE_709_length_3665_cov_3.583934	10.13	d__Bacteria;p__Bacteroidota;c__Bacteroidia;o__Bacteroidales;f__Bacteroidaceae;g__Prevotella	90.70	blast;93.10 iPHoP-RF;75.70
LN_4B07_VL_233_NODE_1768_length_4103_cov_3.018528		d__Bacteria;p__Proteobacteria;c__Gammaproteobacteria;o__Enterobacterales;f__Enterobacteriaceae;g__Gilliamella	93.10	iPHoP-RF;95.10
LN_4D08_VL_252_NODE_356_length_11125_cov_5.141283	83.72	d__Bacteria;p__Firmicutes;c__Bacilli;o__Lactobacillales;f__Streptococcaceae;g__Streptococcus	100.00	RaFAH;99.60 CRISPR;98.50 iPHoP-RF;95.70 blast;93.50
LN_4E02_VL_255_NODE_512_length_3908_cov_3.759408	96.87	d__Bacteria;p__Firmicutes_C;c__Negativicutes;o__Veillonellales;f__Veillonellaceae;g__Veillonella	99.90	RaFAH;98.70 blast;91.30
LN_4E02_VL_255_NODE_512_length_3908_cov_3.759408	96.87	d__Bacteria;p__Firmicutes_C;c__Negativicutes;o__Veillonellales;f__Veillonellaceae;g__F0422	98.20	RaFAH;98.70
LN_4E02_VL_255_NODE_512_length_3908_cov_3.759408	96.87	d__Bacteria;p__Firmicutes_C;c__Negativicutes;o__Veillonellales;f__Veillonellaceae;g__Veillonella_A	98.20	RaFAH;98.70
LN_4E07_VL_260_NODE_8_length_40555_cov_71.204000	85.80	d__Bacteria;p__Firmicutes;c__Bacilli;o__Lactobacillales;f__Streptococcaceae;g__Streptococcus	100.00	RaFAH;99.60 CRISPR;98.50 blast;94.90 iPHoP-RF;94.70
LN_4F03_VL_265_NODE_235_length_4755_cov_4.188511	7.58	d__Bacteria;p__Desulfobacterota;c__Desulfovibrionia;o__Desulfovibrionales;f__Desulfovibrionaceae;g__Bilophila	93.60	blast;95.50 iPHoP-RF;51.50
LN_4F05_VL_267_NODE_212_length_1450_cov_2.924014	87.33	d__Bacteria;p__Proteobacteria;c__Gammaproteobacteria;o__Enterobacterales;f__Enterobacteriaceae;g__Citrobacter	90.70	iPHoP-RF;93.10 blast;91.90
LN_4F05_VL_267_NODE_212_length_1450_cov_2.924014	87.33	d__Bacteria;p__Proteobacteria;c__Gammaproteobacteria;o__Enterobacterales;f__Enterobacteriaceae;g__Citrobacter_A	90.60	blast;93.00 iPHoP-RF;82.50
LN_4F08_VL_270_NODE_1707_length_6489_cov_3.913584		d__Bacteria;p__Firmicutes_A;c__Clostridia;o__Oscillospirales;f__CAG-272;g__HGM12650	92.70	blast;94.80
LN_4F08_VL_270_NODE_3484_length_4179_cov_4.415858	14.12	d__Bacteria;p__Firmicutes_A;c__Clostridia;o__Oscillospirales;f__CAG-272;g__HGM12650	90.90	blast;93.30 iPHoP-RF;71.70
LN_4F08_VL_270_NODE_5310_length_3146_cov_6.009382	6.75	d__Bacteria;p__Verrucomicrobiota;c__Lentisphaeria;o__Victivallales;f__Victivallaceae;g__Victivallis	90.20	blast;92.70 iPHoP-RF;73.50
LN_4F09_VL_271_NODE_447_length_3404_cov_4.449089		d__Bacteria;p__Proteobacteria;c__Alphaproteobacteria;o__RF32;f__CAG-239;g__CAG-495	93.40	blast;95.30 iPHoP-RF;58.70
LN_4G01_VL_272_NODE_1045_length_5764_cov_6.616395	85.89	d__Bacteria;p__Actinobacteriota;c__Actinomycetia;o__Actinomycetales;f__Bifidobacteriaceae;g__Bifidobacterium	97.30	blast;98.10 iPHoP-RF;95.70 CRISPR;88.50
LN_4G02_VL_273_NODE_106_length_24471_cov_16.690695	15.34	d__Bacteria;p__Proteobacteria;c__Alphaproteobacteria;o__RF32;f__CAG-239;g__CAG-495	95.20	blast;96.60 iPHoP-RF;83.10
LN_4G02_VL_273_NODE_774_length_3533_cov_3.332087	37.84	d__Bacteria;p__Firmicutes;c__Bacilli;o__Lactobacillales;f__Lactobacillaceae;g__Limosilactobacillus	90.80	blast;93.20
LN_4G03_VL_274_NODE_10719_length_3542_cov_4.108116	5.00	d__Bacteria;p__Firmicutes_A;c__Clostridia;o__Saccharofermentanales;f__DTU023;g__SFGY01	90.00	blast;92.50 iPHoP-RF;63.80
LN_4G03_VL_274_NODE_12366_length_3172_cov_3.451396	10.78	d__Bacteria;p__Firmicutes_A;c__Clostridia;o__Lachnospirales;f__Lachnospiraceae;g__Eubacterium_G	93.80	blast;95.60 iPHoP-RF;91.10
LN_4G03_VL_274_NODE_1415_length_15524_cov_6.257547	7.82	d__Bacteria;p__Firmicutes_A;c__Clostridia;o__TANB77;f__CAG-508;g__CAG-273	93.00	blast;95.00 iPHoP-RF;64.50
LN_4G03_VL_274_NODE_1599_length_14268_cov_7.173714	6.06	d__Bacteria;p__Firmicutes_A;c__Clostridia;o__Oscillospirales;f__Ruminococcaceae;g__Ruminiclostridium_E	91.10	blast;93.50 iPHoP-RF;59.20
LN_4G03_VL_274_NODE_2601_length_10095_cov_7.372908	31.17	d__Bacteria;p__Bacteroidota;c__Bacteroidia;o__Bacteroidales;f__Bacteroidaceae;g__Bacteroides	95.70	RaFAH;92.60 blast;79.60
LN_4G03_VL_274_NODE_2601_length_10095_cov_7.372908	31.17	d__Bacteria;p__Bacteroidota;c__Bacteroidia;o__Bacteroidales;f__Rikenellaceae;g__Alistipes	94.00	blast;95.80 iPHoP-RF;81.60
LN_4G03_VL_274_NODE_4666_length_6718_cov_3.972235	6.95	d__Bacteria;p__Firmicutes_A;c__Clostridia;o__TANB77;f__CAG-508;g__UMGS1864	91.60	blast;93.90
LN_4G03_VL_274_NODE_5244_length_6151_cov_3.934547	4.51	d__Bacteria;p__Firmicutes_A;c__Clostridia;o__Oscillospirales;f__Acutalibacteraceae;g__CAG-177	93.10	blast;95.10 iPHoP-RF;75.70
LN_4G03_VL_274_NODE_7412_length_4686_cov_4.598359	8.10	d__Bacteria;p__Firmicutes_A;c__Clostridia;o__Oscillospirales;f__QAMX01;g__QAMX01	90.80	blast;93.20 iPHoP-RF;68.90
LN_4G03_VL_274_NODE_8536_length_4212_cov_4.748136		d__Bacteria;p__Firmicutes_A;c__Clostridia;o__Oscillospirales;f__QAMX01;g__QAMX01	93.00	blast;95.00 iPHoP-RF;74.80
LN_4G05_VL_276_NODE_1539_length_4887_cov_3.419495	7.73	d__Bacteria;p__Firmicutes_A;c__Clostridia;o__Peptostreptococcales;f__Peptostreptococcaceae;g__Terrisporobacter	92.90	blast;94.90 iPHoP-RF;69.10
LN_4G05_VL_276_NODE_2581_length_3358_cov_4.432637	11.93	d__Bacteria;p__Bacteroidota;c__Bacteroidia;o__Bacteroidales;f__Bacteroidaceae;g__Bacteroides	92.90	blast;94.90 iPHoP-RF;94.40
LN_4G05_VL_276_NODE_2581_length_3358_cov_4.432637	11.93	d__Bacteria;p__Bacteroidota;c__Bacteroidia;o__Bacteroidales;f__Bacteroidaceae;g__Phocaeicola	91.40	iPHoP-RF;93.70
LN_4G05_VL_276_NODE_504_length_12672_cov_14.542363	6.58	d__Bacteria;p__Firmicutes_A;c__Clostridia;o__Peptostreptococcales;f__Peptostreptococcaceae;g__Intestinibacter	92.90	blast;94.90 iPHoP-RF;72.60
LN_4G06_VL_277_NODE_1556_length_3056_cov_4.550816	13.40	d__Bacteria;p__Firmicutes_B;c__Peptococcia;o__Peptococcales;f__Peptococcaceae;g__QAKL01	90.00	blast;92.50
LN_4G07_VL_278_NODE_1371_length_13760_cov_7.907552	14.27	d__Bacteria;p__Bacteroidota;c__Bacteroidia;o__Bacteroidales;f__Coprobacteraceae;g__Coprobacter	92.30	blast;94.50 iPHoP-RF;72.40
LN_4G07_VL_278_NODE_1600_length_12343_cov_7.633708	10.33	d__Bacteria;p__Verrucomicrobiota;c__Lentisphaeria;o__Victivallales;f__UBA1829;g__UBA11452	90.10	blast;92.60 iPHoP-RF;87.90
LN_4G07_VL_278_NODE_1793_length_11328_cov_5.634348	5.93	d__Bacteria;p__Verrucomicrobiota;c__Lentisphaeria;o__Victivallales;f__Victivallaceae;g__Victivallis	90.90	blast;93.30 iPHoP-RF;73.70
LN_4G07_VL_278_NODE_1809_length_11266_cov_6.446615	3.93	d__Bacteria;p__Verrucomicrobiota;c__Lentisphaeria;o__Victivallales;f__Victivallaceae;g__Victivallis	90.40	blast;92.90 iPHoP-RF;74.30
LN_4G07_VL_278_NODE_6071_length_4215_cov_3.395673	7.00	d__Bacteria;p__Firmicutes_A;c__Clostridia;o__Lachnospirales;f__Lachnospiraceae;g__UMGS1375	91.40	blast;93.70 iPHoP-RF;66.50
LN_4G07_VL_278_NODE_6251_length_4125_cov_3.032924	74.42	d__Bacteria;p__Firmicutes_A;c__Clostridia;o__Oscillospirales;f__Ruminococcaceae;g__Faecalibacterium	90.40	blast;92.90 iPHoP-RF;59.20
LN_4G07_VL_278_NODE_826_length_19058_cov_7.524496	5.29	d__Bacteria;p__Bacteroidota;c__Bacteroidia;o__Bacteroidales;f__Coprobacteraceae;g__Coprobacter	94.70	blast;96.30 iPHoP-RF;73.50
LN_4G07_VL_278_NODE_9313_length_3040_cov_6.743049	18.95	d__Bacteria;p__Proteobacteria;c__Gammaproteobacteria;o__Burkholderiales;f__Burkholderiaceae;g__Sutterella	90.80	blast;93.20 iPHoP-RF;72.80
LN_4G08_VL_279_NODE_2343_length_7935_cov_3.550254	16.45	d__Bacteria;p__Firmicutes_A;c__Clostridia;o__Oscillospirales;f__CAG-272;g__UMGS1312	94.20	blast;95.90 iPHoP-RF;80.00
LN_4G08_VL_279_NODE_5570_length_3256_cov_3.155576	17.75	d__Bacteria;p__Firmicutes_A;c__Clostridia_A;o__Christensenellales;f__CAG-138;g__UMGS946	92.60	blast;94.70 iPHoP-RF;66.00
LN_4G09_VL_280_NODE_254_length_13520_cov_28.530709	7.16	d__Bacteria;p__Firmicutes_A;c__Clostridia;o__HGM11514;f__HGM11514;g__HGM11514	91.00	blast;93.40 iPHoP-RF;53.30
LN_4G09_VL_280_NODE_278_length_12541_cov_7.544930	4.22	d__Bacteria;p__Firmicutes_A;c__Clostridia;o__Oscillospirales;f__Acutalibacteraceae;g__Clostridium_A	94.90	blast;96.40 iPHoP-RF;64.50
LN_4G09_VL_280_NODE_483_length_8455_cov_26.533929	6.42	d__Bacteria;p__Firmicutes_A;c__Clostridia;o__HGM11514;f__HGM11514;g__HGM11514	90.90	blast;93.30
LN_4G09_VL_280_NODE_628_length_7040_cov_3.560200	10.76	d__Bacteria;p__Firmicutes_A;c__Clostridia;o__Lachnospirales;f__Anaerotignaceae;g__UMGS1670	91.50	blast;93.80 iPHoP-RF;85.70
LN_4H02_VL_282_NODE_1843_length_4385_cov_13.137875	7.43	d__Bacteria;p__Firmicutes_A;c__Clostridia;o__Oscillospirales;f__Acutalibacteraceae;g__Ruminococcus_E	92.10	blast;94.30 iPHoP-RF;80.60
LN_4H02_VL_282_NODE_2481_length_3693_cov_8.423310	7.28	d__Bacteria;p__Firmicutes_A;c__Clostridia;o__TANB77;f__CAG-508;g__CAG-269	91.20	blast;93.60 iPHoP-RF;82.80
LN_4H02_VL_282_NODE_3331_length_3116_cov_7.318523	38.80	d__Bacteria;p__Bacteroidota;c__Bacteroidia;o__Bacteroidales;f__Bacteroidaceae;g__Bacteroides	95.30	iPHoP-RF;96.70 blast;92.60
LN_4H03_VL_283_NODE_748_length_7832_cov_4.783978	6.74	d__Bacteria;p__Firmicutes_A;c__Clostridia;o__Oscillospirales;f__QAKW01;g__HGM12957	92.20	blast;94.40 iPHoP-RF;68.20
LN_4H04_VL_284_NODE_1670_length_4573_cov_6.583223	23.06	d__Bacteria;p__Firmicutes_A;c__Clostridia;o__Lachnospirales;f__Lachnospiraceae;g__Blautia_A	91.40	blast;93.70 iPHoP-RF;67.30
LN_4H05_VL_285_NODE_10577_length_4368_cov_3.498725	8.68	d__Bacteria;p__Firmicutes_A;c__Clostridia;o__Lachnospirales;f__Lachnospiraceae;g__KLE1615	93.60	blast;95.50 iPHoP-RF;68.00
LN_4H05_VL_285_NODE_10984_length_4238_cov_2.807076		d__Bacteria;p__Firmicutes_A;c__Clostridia;o__Oscillospirales;f__CAG-272;g__UBA1740	90.00	blast;92.50
LN_4H05_VL_285_NODE_116_length_63385_cov_11.997110	99.16	d__Bacteria;p__Firmicutes_A;c__Clostridia;o__Lachnospirales;f__Lachnospiraceae;g__Agathobacter	97.80	blast;94.50 RaFAH;85.00 iPHoP-RF;66.80
LN_4H05_VL_285_NODE_116_length_63385_cov_11.997110	99.16	d__Bacteria;p__Firmicutes_A;c__Clostridia;o__Lachnospirales;f__Lachnospiraceae;g__Lachnospira	93.40	blast;95.30 iPHoP-RF;71.10 CRISPR;65.70
LN_4H05_VL_285_NODE_12007_length_3948_cov_4.158746	12.50	d__Bacteria;p__Firmicutes_A;c__Clostridia;o__Lachnospirales;f__Lachnospiraceae;g__Eisenbergiella	93.10	blast;95.10 iPHoP-RF;83.90
LN_4H05_VL_285_NODE_12466_length_3829_cov_7.141494	31.43	d__Bacteria;p__Firmicutes_A;c__Clostridia;o__Oscillospirales;f__Oscillospiraceae;g__CAG-110	90.30	blast;92.80
LN_4H05_VL_285_NODE_1363_length_18315_cov_10.462486	4.02	d__Bacteria;p__Firmicutes_A;c__Clostridia;o__Oscillospirales;f__Ruminococcaceae;g__Gemmiger	95.40	blast;96.80 iPHoP-RF;73.70
LN_4H05_VL_285_NODE_13752_length_3531_cov_6.500575		d__Bacteria;p__Firmicutes_A;c__Clostridia;o__Oscillospirales;f__Oscillospiraceae;g__CAG-110	92.00	blast;94.20 iPHoP-RF;67.00
LN_4H05_VL_285_NODE_14857_length_3310_cov_6.033487	15.20	d__Bacteria;p__Firmicutes_A;c__Clostridia;o__Oscillospirales;f__Oscillospiraceae;g__Dysosmobacter	91.00	blast;93.40 iPHoP-RF;93.10
LN_4H05_VL_285_NODE_15254_length_3237_cov_2.299811	32.80	d__Bacteria;p__Firmicutes_A;c__Clostridia;o__Lachnospirales;f__Lachnospiraceae;g__Blautia_A	91.60	blast;93.90 iPHoP-RF;89.50
LN_4H05_VL_285_NODE_15338_length_3224_cov_5.545598	11.90	d__Bacteria;p__Firmicutes_A;c__Clostridia;o__Oscillospirales;f__Oscillospiraceae;g__CAG-170	91.60	blast;93.90 iPHoP-RF;64.80
LN_4H05_VL_285_NODE_3464_length_10325_cov_4.510808	4.15	d__Bacteria;p__Firmicutes_A;c__Clostridia;o__Oscillospirales;f__Oscillospiraceae;g__CAG-170	91.10	blast;93.50 iPHoP-RF;87.90
LN_4H05_VL_285_NODE_4952_length_8011_cov_12.649698	15.68	d__Bacteria;p__Firmicutes_A;c__Clostridia;o__Oscillospirales;f__Acutalibacteraceae;g__UMGS856	96.30	blast;97.40 iPHoP-RF;75.20
LN_4H05_VL_285_NODE_5122_length_7794_cov_3.784339	5.03	d__Bacteria;p__Firmicutes_A;c__Clostridia;o__Oscillospirales;f__Butyricicoccaceae;g__Agathobaculum	94.30	blast;96.00 iPHoP-RF;64.50
LN_4H05_VL_285_NODE_5447_length_7464_cov_5.413551	17.78	d__Bacteria;p__Firmicutes_A;c__Clostridia;o__Oscillospirales;f__Butyricicoccaceae;g__Agathobaculum	95.30	blast;96.70 iPHoP-RF;68.20
LN_4H05_VL_285_NODE_7713_length_5664_cov_4.242289	33.80	d__Bacteria;p__Firmicutes;c__Bacilli;o__RF39;f__UBA660;g__HGM10766	91.60	blast;93.90 iPHoP-RF;52.00
LN_4H05_VL_285_NODE_8100_length_5425_cov_4.026071	10.17	d__Bacteria;p__Firmicutes_A;c__Clostridia;o__Lachnospirales;f__Lachnospiraceae;g__Eisenbergiella	93.80	blast;95.60 iPHoP-RF;81.60
LN_4H05_VL_285_NODE_9810_length_4632_cov_2.970723	27.97	d__Bacteria;p__Firmicutes_A;c__Clostridia_A;o__Christensenellales;f__CAG-74;g__UMGS1603	91.00	blast;93.40 iPHoP-RF;67.70
LN_4H06_VL_286_NODE_143_length_38660_cov_35.372698	7.33	d__Bacteria;p__Firmicutes_A;c__Clostridia_A;o__Christensenellales;f__CAG-917;g__CAG-475	95.00	blast;96.50 iPHoP-RF;89.80
LN_4H06_VL_286_NODE_2142_length_7769_cov_5.234120	11.66	d__Bacteria;p__Firmicutes_A;c__Clostridia;o__Oscillospirales;f__Ruminococcaceae;g__UBA1394	91.00	blast;93.40 iPHoP-RF;74.10
LN_4H06_VL_286_NODE_2183_length_7668_cov_4.371076	6.09	d__Bacteria;p__Firmicutes_A;c__Clostridia;o__Oscillospirales;f__CAG-272;g__UMGS902	91.70	blast;94.00
LN_4H06_VL_286_NODE_2887_length_6437_cov_4.916014	4.62	d__Bacteria;p__Firmicutes_A;c__Clostridia;o__Oscillospirales;f__CAG-272;g__UMGS902	91.70	blast;94.00 iPHoP-RF;65.10
LN_4H06_VL_286_NODE_6775_length_3559_cov_2.543379	19.66	d__Bacteria;p__Firmicutes_A;c__Clostridia;o__Lachnospirales;f__Lachnospiraceae;g__CAG-510	94.20	blast;95.90 iPHoP-RF;76.40
LN_4H06_VL_286_NODE_7246_length_3394_cov_4.630428	10.28	d__Bacteria;p__Firmicutes_A;c__Clostridia;o__Oscillospirales;f__Ruminococcaceae;g__UBA1394	93.10	blast;95.10 iPHoP-RF;63.80
LN_4H08_VL_288_NODE_404_length_25681_cov_11.160501	6.30	d__Bacteria;p__Bacteroidota;c__Bacteroidia;o__Bacteroidales;f__Rikenellaceae;g__Alistipes	95.00	blast;96.50 iPHoP-RF;83.30
LN_4H08_VL_288_NODE_7503_length_3312_cov_8.157200	23.80	d__Bacteria;p__Firmicutes_A;c__Clostridia;o__Oscillospirales;f__Oscillospiraceae;g__CAG-83	91.00	blast;93.40 iPHoP-RF;63.00
LN_4H09_VL_289_NODE_12951_length_1694_cov_14.758999	32.90	d__Bacteria;p__Actinobacteriota;c__Coriobacteriia;o__Coriobacteriales;f__Coriobacteriaceae;g__Collinsella	95.40	blast;96.80
LN_4H09_VL_289_NODE_1860_length_11917_cov_7.551003	2.70	d__Bacteria;p__Bacteroidota;c__Bacteroidia;o__Bacteroidales;f__Coprobacteraceae;g__Coprobacter	94.90	blast;96.40 iPHoP-RF;63.00
LN_4H09_VL_289_NODE_2072_length_10796_cov_7.416255	2.99	d__Bacteria;p__Firmicutes_A;c__Clostridia;o__Lachnospirales;f__Lachnospiraceae;g__Lachnospira	95.30	blast;96.70 iPHoP-RF;68.00
LN_4H09_VL_289_NODE_3444_length_6615_cov_6.801220	8.89	d__Bacteria;p__Bacteroidota;c__Bacteroidia;o__Bacteroidales;f__Coprobacteraceae;g__Coprobacter	92.20	blast;94.40 iPHoP-RF;69.50
LN_4H09_VL_289_NODE_3582_length_6345_cov_5.968203	10.74	d__Bacteria;p__Firmicutes_A;c__Clostridia;o__Lachnospirales;f__Lachnospiraceae;g__Agathobacter	94.50	blast;96.10 iPHoP-RF;80.60
LN_4H09_VL_289_NODE_3813_length_5916_cov_11.833305	11.60	d__Bacteria;p__Actinobacteriota;c__Actinomycetia;o__Actinomycetales;f__Bifidobacteriaceae;g__Bifidobacterium	92.50	blast;94.60 iPHoP-RF;72.20
LN_4H09_VL_289_NODE_5158_length_4267_cov_3.601140		d__Bacteria;p__Firmicutes_A;c__Clostridia;o__Oscillospirales;f__Acutalibacteraceae;g__Eubacterium_R	93.60	blast;95.50 iPHoP-RF;82.50
LN_6C03_VL_319_NODE_58_length_31832_cov_12.880983	17.26	d__Bacteria;p__Firmicutes;c__Bacilli;o__Lactobacillales;f__Enterococcaceae;g__Enterococcus_A	95.40	blast;96.80 iPHoP-RF;95.40
LN_6C08_VL_324_NODE_59_length_6792_cov_7.012320	55.87	d__Bacteria;p__Firmicutes;c__Bacilli;o__Lactobacillales;f__Streptococcaceae;g__Streptococcus	100.00	RaFAH;99.60 CRISPR;97.60 iPHoP-RF;97.10 blast;93.60
LN_6D06_VL_331_NODE_2593_length_7811_cov_5.547447		d__Bacteria;p__Firmicutes_A;c__Clostridia;o__Oscillospirales;f__CAG-272;g__UMGS902	91.60	blast;93.90 iPHoP-RF;60.30
LN_6D06_VL_331_NODE_4356_length_5354_cov_5.130968		d__Bacteria;p__Firmicutes_A;c__Clostridia;o__Oscillospirales;f__CAG-272;g__UMGS902	93.50	iPHoP-RF;95.40 blast;93.40
LN_6D06_VL_331_NODE_6257_length_4023_cov_5.318296	4.86	d__Bacteria;p__Firmicutes_A;c__Clostridia;o__Oscillospirales;f__CAG-272;g__UMGS902	91.20	blast;93.60 iPHoP-RF;70.60
LN_6D06_VL_331_NODE_6965_length_3713_cov_4.901859		d__Bacteria;p__Firmicutes_A;c__Clostridia;o__Oscillospirales;f__CAG-272;g__CAG-448	91.40	blast;93.70 iPHoP-RF;52.20
LN_6D06_VL_331_NODE_8858_length_3067_cov_3.574037	7.28	d__Bacteria;p__Firmicutes_A;c__Clostridia;o__Lachnospirales;f__Lachnospiraceae;g__KLE1615	94.90	blast;96.40
LN_6D08_VL_333_NODE_1518_length_2691_cov_6.963581	40.07	d__Bacteria;p__Firmicutes_A;c__Clostridia;o__Oscillospirales;f__Ruminococcaceae;g__Faecalibacterium	94.90	CRISPR;96.40
LN_6D08_VL_333_NODE_2014_length_2264_cov_3.354912	58.00	d__Bacteria;p__Bacteroidota;c__Bacteroidia;o__Bacteroidales;f__Muribaculaceae;g__Muribaculum	92.50	blast;94.60 iPHoP-RF;71.90
LN_6E01_VL_335_NODE_14140_length_2171_cov_2.206522	20.40	d__Bacteria;p__Firmicutes_A;c__Clostridia;o__Oscillospirales;f__Oscillospiraceae;g__CAG-83	93.90	iPHoP-RF;95.70 blast;92.60
LN_6E01_VL_335_NODE_286_length_31491_cov_56.886595	4.16	d__Bacteria;p__Firmicutes_A;c__Clostridia_A;o__Christensenellales;f__CAG-917;g__CAG-1138	92.20	blast;94.40 iPHoP-RF;69.10
LN_6E01_VL_335_NODE_8972_length_3040_cov_3.757454	8.16	d__Bacteria;p__Firmicutes_A;c__Clostridia;o__Oscillospirales;f__Acutalibacteraceae;g__Ruminococcus_E	96.40	blast;97.50 iPHoP-RF;95.40
LN_6E04_VL_338_NODE_1598_length_8101_cov_14.548720	10.34	d__Bacteria;p__Proteobacteria;c__Alphaproteobacteria;o__RF32;f__CAG-239;g__51-20	93.40	blast;95.30 CRISPR;93.90 iPHoP-RF;86.70
LN_6E04_VL_338_NODE_1748_length_7633_cov_7.022829	7.10	d__Bacteria;p__Verrucomicrobiota;c__Verrucomicrobiae;o__Opitutales;f__CAG-312;g__CAG-312	91.10	blast;93.50 iPHoP-RF;76.40
LN_6E04_VL_338_NODE_3500_length_4479_cov_24.047468	24.80	d__Bacteria;p__Bacteroidota;c__Bacteroidia;o__Bacteroidales;f__Bacteroidaceae;g__Prevotellamassilia	93.40	blast;95.30 iPHoP-RF;79.00
LN_6E04_VL_338_NODE_3806_length_4194_cov_5.771684		d__Bacteria;p__Verrucomicrobiota;c__Lentisphaeria;o__Victivallales;f__Victivallaceae;g__UMGS1518	90.30	blast;92.80 iPHoP-RF;77.10
LN_6E04_VL_338_NODE_781_length_13749_cov_7.467504	3.44	d__Bacteria;p__Verrucomicrobiota;c__Verrucomicrobiae;o__Opitutales;f__CAG-312;g__CAG-312	91.50	blast;93.80 iPHoP-RF;74.80
LN_6E05_VL_339_NODE_1465_length_5134_cov_7.177988	12.38	d__Bacteria;p__Firmicutes_A;c__Clostridia;o__Oscillospirales;f__Oscillospiraceae;g__UBA5446	90.20	blast;92.70 iPHoP-RF;74.60
LN_6E05_VL_339_NODE_71_length_24782_cov_9.821410	8.80	d__Bacteria;p__Firmicutes_A;c__Clostridia;o__Oscillospirales;f__Oscillospiraceae;g__Lawsonibacter	91.50	blast;93.80 iPHoP-RF;87.00
LN_6E06_VL_340_NODE_1048_length_3347_cov_3.197448	31.63	d__Bacteria;p__Bacteroidota;c__Bacteroidia;o__Bacteroidales;f__Bacteroidaceae;g__Bacteroides	97.80	blast;98.40 iPHoP-RF;87.90
LN_6E07_VL_341_NODE_2525_length_8674_cov_15.491704	7.60	d__Bacteria;p__Firmicutes_A;c__Clostridia_A;o__Christensenellales;f__Borkfalkiaceae;g__UMGS1004	93.50	blast;95.40
LN_6E07_VL_341_NODE_2702_length_8273_cov_10.784619	16.78	d__Bacteria;p__Firmicutes_A;c__Clostridia;o__Lachnospirales;f__Lachnospiraceae;g__Agathobacter	93.00	blast;95.00 iPHoP-RF;94.40
LN_6E07_VL_341_NODE_6414_length_4082_cov_12.389372	12.09	d__Bacteria;p__Firmicutes_A;c__Clostridia;o__Oscillospirales;f__CAG-272;g__CAG-390	91.50	blast;93.80 iPHoP-RF;86.00
LN_6E07_VL_341_NODE_8194_length_3383_cov_4.073017	21.87	d__Bacteria;p__Firmicutes_A;c__Clostridia;o__Lachnospirales;f__Lachnospiraceae;g__KLE1615	96.00	blast;97.20
LN_6E07_VL_341_NODE_8380_length_3321_cov_6.363748	33.00	d__Bacteria;p__Firmicutes_A;c__Clostridia_A;o__Christensenellales;f__CAG-917;g__CAG-475	91.20	blast;93.60 iPHoP-RF;54.90
LN_6E09_VL_343_NODE_1149_length_15452_cov_11.137559	7.23	d__Bacteria;p__Firmicutes_A;c__Clostridia;o__Oscillospirales;f__Acutalibacteraceae;g__CAG-177	94.50	blast;96.10 iPHoP-RF;87.00
LN_6E09_VL_343_NODE_1196_length_14882_cov_11.555001	11.26	d__Bacteria;p__Bacteroidota;c__Bacteroidia;o__Bacteroidales;f__Rikenellaceae;g__Alistipes	95.30	blast;96.70 iPHoP-RF;81.10
LN_6E09_VL_343_NODE_1371_length_13120_cov_12.478301	4.35	d__Bacteria;p__Firmicutes_A;c__Clostridia;o__Oscillospirales;f__Ruminococcaceae;g__CAG-353	94.60	blast;96.20 iPHoP-RF;61.40
LN_6E09_VL_343_NODE_2372_length_8347_cov_7.266401	13.82	d__Bacteria;p__Firmicutes_A;c__Clostridia;o__Oscillospirales;f__Ruminococcaceae;g__UBA1409	93.60	blast;95.50 iPHoP-RF;84.80
LN_6E09_VL_343_NODE_3150_length_6645_cov_6.289226	11.38	d__Bacteria;p__Firmicutes_A;c__Clostridia;o__Oscillospirales;f__Ruminococcaceae;g__UBA1409	93.80	blast;95.60 iPHoP-RF;72.80
LN_6E09_VL_343_NODE_333_length_36772_cov_16.443173	99.78	d__Bacteria;p__Bacteroidota;c__Bacteroidia;o__Bacteroidales;f__Rikenellaceae;g__Alistipes	100.00	blast;97.70 RaFAH;97.30 iPHoP-RF;70.40
LN_6E09_VL_343_NODE_333_length_36772_cov_16.443173	99.78	d__Bacteria;p__Bacteroidota;c__Bacteroidia;o__Bacteroidales;f__Rikenellaceae;g__Alistipes_A	96.20	RaFAH;97.30
LN_6E09_VL_343_NODE_6240_length_4029_cov_4.333669	31.07	d__Bacteria;p__Firmicutes_A;c__Clostridia;o__Oscillospirales;f__Ruminococcaceae;g__Faecalibacterium	91.60	blast;93.90 iPHoP-RF;67.70
LN_6E09_VL_343_NODE_6582_length_3881_cov_3.668322	9.55	d__Bacteria;p__Firmicutes_A;c__Clostridia;o__Oscillospirales;f__Oscillospiraceae;g__F23-B02	94.50	blast;96.10 iPHoP-RF;96.10
LN_6E09_VL_343_NODE_7108_length_3658_cov_11.768526	24.10	d__Bacteria;p__Firmicutes_A;c__Clostridia_A;o__Christensenellales;f__CAG-138;g__UMGS1241	91.50	blast;93.80 iPHoP-RF;81.90
LN_6E09_VL_343_NODE_8974_length_3099_cov_4.628778	21.35	d__Bacteria;p__Firmicutes_A;c__Clostridia_A;o__Christensenellales;f__CAG-74;g__SFFH01	93.60	blast;95.50 iPHoP-RF;73.70
LN_6E09_VL_343_NODE_9209_length_3045_cov_4.489632	33.35	d__Bacteria;p__Firmicutes_A;c__Clostridia;o__Oscillospirales;f__Oscillospiraceae;g__F23-B02	91.00	blast;93.40 iPHoP-RF;78.70
LN_6F01_VL_344_NODE_1984_length_6282_cov_25.501044	10.22	d__Bacteria;p__Firmicutes_A;c__Clostridia;o__Oscillospirales;f__Acutalibacteraceae;g__CAG-177	93.20	blast;95.20 iPHoP-RF;64.30
LN_6F01_VL_344_NODE_3961_length_3451_cov_10.554770	12.07	d__Bacteria;p__Firmicutes_A;c__Clostridia;o__Lachnospirales;f__Lachnospiraceae;g__Fusicatenibacter	93.60	blast;95.50 iPHoP-RF;79.50
LN_6F01_VL_344_NODE_763_length_13372_cov_45.583915	33.23	d__Bacteria;p__Bacteroidota;c__Bacteroidia;o__Bacteroidales;f__Rikenellaceae;g__Alistipes	93.60	blast;95.50 iPHoP-RF;74.80
LN_6F02_VL_345_NODE_1254_length_16427_cov_7.373259	2.78	d__Bacteria;p__Firmicutes_A;c__Clostridia;o__Oscillospirales;f__Oscillospiraceae;g__CAG-83	91.50	blast;93.80 iPHoP-RF;72.40
LN_6F02_VL_345_NODE_1351_length_15591_cov_6.613929	4.34	d__Bacteria;p__Firmicutes_A;c__Clostridia;o__Lachnospirales;f__Lachnospiraceae;g__Eubacterium_F	95.40	blast;96.80 iPHoP-RF;63.50
LN_6F02_VL_345_NODE_1370_length_15471_cov_11.188960	6.36	d__Bacteria;p__Firmicutes_A;c__Clostridia;o__Oscillospirales;f__Ruminococcaceae;g__Gemmiger	97.50	blast;98.20 iPHoP-RF;58.20
LN_6F02_VL_345_NODE_1832_length_12873_cov_15.153300	6.01	d__Bacteria;p__Firmicutes_A;c__Clostridia;o__Oscillospirales;f__Ruminococcaceae;g__CAG-115	92.00	blast;94.20 iPHoP-RF;74.10
LN_6F02_VL_345_NODE_2568_length_10308_cov_9.204721	8.31	d__Bacteria;p__Firmicutes_A;c__Clostridia;o__Oscillospirales;f__Oscillospiraceae;g__Dysosmobacter	93.20	blast;95.20 iPHoP-RF;91.80
LN_6F02_VL_345_NODE_2904_length_9430_cov_7.938347	9.20	d__Bacteria;p__Firmicutes_A;c__Clostridia;o__Oscillospirales;f__Oscillospiraceae;g__CAG-83	93.50	iPHoP-RF;95.40 blast;94.70
LN_6F02_VL_345_NODE_4467_length_6996_cov_6.688518	13.83	d__Bacteria;p__Firmicutes_A;c__Clostridia;o__Lachnospirales;f__Lachnospiraceae;g__Eubacterium_F	92.90	blast;94.90 iPHoP-RF;64.00
LN_6F02_VL_345_NODE_6504_length_5250_cov_10.037729	21.12	d__Bacteria;p__Firmicutes_A;c__Clostridia;o__Oscillospirales;f__Ruminococcaceae;g__Faecalibacterium	94.60	blast;96.20 iPHoP-RF;92.80
LN_6F03_VL_346_NODE_1591_length_14616_cov_8.020534	5.89	d__Bacteria;p__Firmicutes_A;c__Clostridia;o__Lachnospirales;f__Lachnospiraceae;g__TF01-11	93.40	blast;95.30 iPHoP-RF;88.50
LN_6F03_VL_346_NODE_2624_length_10055_cov_9.091700	4.53	d__Bacteria;p__Firmicutes_A;c__Clostridia;o__Oscillospirales;f__Oscillospiraceae;g__CAG-83	93.60	blast;95.50 iPHoP-RF;93.70
LN_6F03_VL_346_NODE_2773_length_9712_cov_13.122398	3.29	d__Bacteria;p__Firmicutes_A;c__Clostridia;o__Oscillospirales;f__Oscillospiraceae;g__CAG-83	90.30	blast;92.80 iPHoP-RF;63.30
LN_6F03_VL_346_NODE_3189_length_8621_cov_5.620593	3.85	d__Bacteria;p__Firmicutes;c__Bacilli;o__Erysipelotrichales;f__Erysipelotrichaceae;g__Holdemanella	93.50	blast;95.40 iPHoP-RF;91.80
LN_6F03_VL_346_NODE_3204_length_8586_cov_5.860157	13.19	d__Bacteria;p__Firmicutes_A;c__Clostridia;o__Monoglobales_A;f__UBA1381;g__CAG-41	94.60	blast;96.20 iPHoP-RF;63.30
LN_6F03_VL_346_NODE_321_length_35881_cov_51.662145	97.80	d__Bacteria;p__Bacteroidota;c__Bacteroidia;o__Bacteroidales;f__Rikenellaceae;g__Alistipes	99.70	blast;96.80 RaFAH;95.40 iPHoP-RF;89.80
LN_6F03_VL_346_NODE_321_length_35881_cov_51.662145	97.80	d__Bacteria;p__Bacteroidota;c__Bacteroidia;o__Bacteroidales;f__Rikenellaceae;g__Alistipes_A	93.50	RaFAH;95.40
LN_6F03_VL_346_NODE_5889_length_5173_cov_6.880227	16.45	d__Bacteria;p__Bacteroidota;c__Bacteroidia;o__Bacteroidales;f__Rikenellaceae;g__Alistipes_A	93.20	blast;95.20 iPHoP-RF;83.90 CRISPR;67.30
LN_6F03_VL_346_NODE_6439_length_4790_cov_5.694192	12.13	d__Bacteria;p__Firmicutes;c__Bacilli;o__Erysipelotrichales;f__Erysipelotrichaceae;g__Holdemanella	93.50	blast;95.40 iPHoP-RF;85.40
LN_6F03_VL_346_NODE_6562_length_4714_cov_10.641769	46.63	d__Bacteria;p__Firmicutes_A;c__Clostridia;o__Lachnospirales;f__Lachnospiraceae;g__TF01-11	93.50	blast;95.40 iPHoP-RF;62.20
LN_6F03_VL_346_NODE_6697_length_4632_cov_7.240114	9.44	d__Bacteria;p__Firmicutes_A;c__Clostridia;o__Oscillospirales;f__UBA644;g__UBA644	91.60	blast;93.90 iPHoP-RF;74.60
LN_6F03_VL_346_NODE_6773_length_4587_cov_8.330980	14.95	d__Bacteria;p__Bacteroidota;c__Bacteroidia;o__Bacteroidales;f__Rikenellaceae;g__Alistipes_A	94.20	blast;95.90 iPHoP-RF;52.00
LN_6F03_VL_346_NODE_7817_length_4035_cov_6.881910	24.22	d__Bacteria;p__Bacteroidota;c__Bacteroidia;o__Bacteroidales;f__Rikenellaceae;g__Alistipes_A	93.80	blast;95.60
LN_6F03_VL_346_NODE_8760_length_3626_cov_4.926911	18.10	d__Bacteria;p__Firmicutes;c__Bacilli;o__Erysipelotrichales;f__Erysipelotrichaceae;g__Holdemanella	93.60	blast;95.50 iPHoP-RF;78.50
LN_6F03_VL_346_NODE_9885_length_3270_cov_3.488647	11.03	d__Bacteria;p__Firmicutes_A;c__Clostridia;o__Oscillospirales;f__Ruminococcaceae;g__Gemmiger	91.40	blast;93.70 iPHoP-RF;66.80
LN_6F03_VL_346_NODE_9943_length_3251_cov_4.439299	8.28	d__Bacteria;p__Firmicutes;c__Bacilli;o__Erysipelotrichales;f__Erysipelotrichaceae;g__VUMM01	91.10	blast;93.50 iPHoP-RF;91.10
LN_6F05_VL_348_NODE_203_length_14653_cov_6.739416	13.07	d__Bacteria;p__Bacteroidota;c__Bacteroidia;o__Bacteroidales;f__Bacteroidaceae;g__Bacteroides	95.30	iPHoP-RF;96.70 blast;91.80
LN_6F05_VL_348_NODE_203_length_14653_cov_6.739416	13.07	d__Bacteria;p__Bacteroidota;c__Bacteroidia;o__Bacteroidales;f__Bacteroidaceae;g__Phocaeicola	95.30	blast;96.70 iPHoP-RF;92.40
LN_6F06_VL_349_NODE_456_length_4021_cov_5.652042	6.00	d__Bacteria;p__Bacteroidota;c__Bacteroidia;o__Bacteroidales;f__Bacteroidaceae;g__Bacteroides	94.90	iPHoP-RF;96.40
LN_6F07_VL_350_NODE_1073_length_12074_cov_5.568184	4.55	d__Bacteria;p__Firmicutes_A;c__Clostridia;o__Lachnospirales;f__Lachnospiraceae;g__Eubacterium_F	95.00	blast;96.50 iPHoP-RF;88.90
LN_6F07_VL_350_NODE_2838_length_6359_cov_4.409740	7.40	d__Bacteria;p__Firmicutes_A;c__Clostridia;o__Oscillospirales;f__Ruminococcaceae;g__CAG-115	94.60	blast;96.20 iPHoP-RF;80.00
LN_6F07_VL_350_NODE_78_length_48530_cov_6.613595	6.58	d__Bacteria;p__Firmicutes_A;c__Clostridia;o__Lachnospirales;f__Lachnospiraceae;g__Eubacterium_F	97.80	blast;98.40 iPHoP-RF;69.80
LN_6G01_VL_353_NODE_1230_length_11716_cov_9.092273	7.87	d__Bacteria;p__Firmicutes_A;c__Clostridia;o__Oscillospirales;f__Acutalibacteraceae;g__Pseudoruminococcus	93.20	blast;95.20 iPHoP-RF;87.30
LN_6G01_VL_353_NODE_156_length_40382_cov_13.704813	11.56	d__Bacteria;p__Bacteroidota;c__Bacteroidia;o__Bacteroidales;f__Bacteroidaceae;g__Phocaeicola	92.50	blast;94.60 iPHoP-RF;94.40
LN_6G01_VL_353_NODE_3861_length_4081_cov_4.316443	15.57	d__Bacteria;p__Bacteroidota;c__Bacteroidia;o__Bacteroidales;f__UBA11471;g__UBA11471	91.50	blast;93.80 iPHoP-RF;80.80
LN_6G02_VL_354_NODE_1236_length_2896_cov_4.690602	6.29	d__Bacteria;p__Firmicutes_A;c__Clostridia;o__Oscillospirales;f__Oscillospiraceae;g__CAG-83	93.50	iPHoP-RF;95.40 blast;93.80
LN_6G03_VL_355_NODE_6096_length_3438_cov_6.196275		d__Bacteria;p__Firmicutes_A;c__Clostridia;o__Oscillospirales;f__Ruminococcaceae;g__Ruminiclostridium_E	91.50	blast;93.80 iPHoP-RF;70.90
LN_6G03_VL_355_NODE_771_length_17769_cov_63.129389	4.78	d__Bacteria;p__Bacteroidota;c__Bacteroidia;o__Bacteroidales;f__Bacteroidaceae;g__Prevotella	95.60	blast;96.90 iPHoP-RF;68.00
LN_6G04_VL_356_NODE_2983_length_3267_cov_5.408468	16.67	d__Bacteria;p__Bacteroidota;c__Bacteroidia;o__Bacteroidales;f__Bacteroidaceae;g__Prevotella	91.60	blast;93.90 iPHoP-RF;85.10
LN_6G05_VL_357_NODE_11167_length_3328_cov_3.867705		d__Bacteria;p__Bacteroidota;c__Bacteroidia;o__Bacteroidales;f__UBA932;g__RC9	93.60	blast;95.50 iPHoP-RF;69.50
LN_6G05_VL_357_NODE_11383_length_3279_cov_3.806762	26.73	d__Bacteria;p__Firmicutes_A;c__Clostridia;o__Oscillospirales;f__Oscillospiraceae;g__UBA738	94.60	blast;96.20
LN_6G05_VL_357_NODE_11752_length_3198_cov_3.459434	18.82	d__Bacteria;p__Firmicutes;c__Bacilli;o__RF39;f__UBA660;g__UMGS1045	90.10	blast;92.60 iPHoP-RF;64.30
LN_6G05_VL_357_NODE_119_length_65390_cov_10.118482	15.14	d__Bacteria;p__Firmicutes_A;c__Clostridia;o__Oscillospirales;f__Ruminococcaceae;g__Ruminococcus_D	95.60	blast;96.90 iPHoP-RF;92.10 CRISPR;54.10
LN_6G05_VL_357_NODE_2118_length_12982_cov_7.450839	48.56	d__Bacteria;p__Bacteroidota;c__Bacteroidia;o__Bacteroidales;f__Marinifilaceae;g__Odoribacter	95.40	blast;96.80 iPHoP-RF;72.80
LN_6G05_VL_357_NODE_2481_length_11468_cov_7.909577	8.07	d__Bacteria;p__Bacteroidota;c__Bacteroidia;o__Bacteroidales;f__Marinifilaceae;g__Odoribacter	95.40	blast;96.80 iPHoP-RF;67.00
LN_6G05_VL_357_NODE_25481_length_1807_cov_3.083904		d__Bacteria;p__Verrucomicrobiota;c__Lentisphaeria;o__Victivallales;f__Victivallaceae;g__Victivallis	91.80	blast;94.10 iPHoP-RF;71.70
LN_6G05_VL_357_NODE_5258_length_6168_cov_8.291019	16.82	d__Bacteria;p__Verrucomicrobiota;c__Lentisphaeria;o__Victivallales;f__UBA1829;g__UBA1829	94.00	blast;95.80 iPHoP-RF;54.90
LN_6G05_VL_357_NODE_5515_length_5939_cov_30.084636		d__Bacteria;p__Firmicutes_A;c__Clostridia;o__Oscillospirales;f__Oscillospiraceae;g__ER4	93.10	blast;95.10 iPHoP-RF;90.10
LN_6G05_VL_357_NODE_853_length_23928_cov_11.206970	4.15	d__Bacteria;p__Verrucomicrobiota;c__Lentisphaeria;o__Victivallales;f__Victivallaceae;g__Victivallis	93.50	blast;95.40 iPHoP-RF;81.10
LN_6G06_VL_358_NODE_2133_length_3184_cov_5.249601	71.00	d__Bacteria;p__Bacteroidota;c__Bacteroidia;o__Bacteroidales;f__Bacteroidaceae;g__Prevotella	93.50	iPHoP-RF;95.40
LN_6G08_VL_360_NODE_426_length_5534_cov_74.065523	9.72	d__Bacteria;p__Firmicutes_A;c__Clostridia;o__Oscillospirales;f__Butyricicoccaceae;g__Butyricicoccus	93.40	blast;95.30 iPHoP-RF;69.80
LN_6H01_VL_362_NODE_1241_length_4705_cov_7.573118	13.10	d__Bacteria;p__Firmicutes_A;c__Clostridia;o__Oscillospirales;f__Butyricicoccaceae;g__Agathobaculum	96.30	blast;97.40 iPHoP-RF;61.10
LN_6H01_VL_362_NODE_39_length_52296_cov_50.008384	90.12	d__Bacteria;p__Firmicutes;c__Bacilli;o__Lactobacillales;f__Streptococcaceae;g__Streptococcus	100.00	RaFAH;99.30 CRISPR;99.00 iPHoP-RF;84.20
LN_6H03_VL_364_NODE_296_length_10188_cov_8.621632	20.29	d__Bacteria;p__Firmicutes_A;c__Clostridia;o__Clostridiales;f__Clostridiaceae;g__Clostridium	93.90	blast;93.00 iPHoP-RF;83.90 RaFAH;69.40
LN_6H07_VL_368_NODE_311_length_3695_cov_5.071154	34.73	d__Bacteria;p__Bacteroidota;c__Bacteroidia;o__Bacteroidales;f__Bacteroidaceae;g__Prevotella	91.60	blast;93.90 iPHoP-RF;93.10
LN_6H08_VL_369_NODE_427_length_1038_cov_2.100712	99.40	d__Bacteria;p__Proteobacteria;c__Gammaproteobacteria;o__Enterobacterales;f__Enterobacteriaceae;g__Escherichia	95.30	blast;96.70 iPHoP-RF;62.50
LN_6H09_VL_370_NODE_131_length_29716_cov_6.847240	6.54	d__Bacteria;p__Firmicutes_A;c__Clostridia;o__Oscillospirales;f__Butyricicoccaceae;g__Butyricicoccus	91.00	blast;93.40 iPHoP-RF;75.70
LN_6I01_VL_371_NODE_3_length_87397_cov_287.471491	84.09	d__Bacteria;p__Bacteroidota;c__Bacteroidia;o__Bacteroidales;f__Tannerellaceae;g__Parabacteroides	99.70	CRISPR;99.00 blast;97.50 iPHoP-RF;93.10 RaFAH;84.70
LN_6I03_VL_373_NODE_764_length_6733_cov_7.128631	32.80	d__Bacteria;p__Firmicutes_A;c__Clostridia;o__Clostridiales;f__Clostridiaceae;g__Clostridium	90.90	blast;93.30 iPHoP-RF;92.80
LN_6I03_VL_373_NODE_80_length_46774_cov_3481.325521	97.98	d__Bacteria;p__Proteobacteria;c__Gammaproteobacteria;o__Enterobacterales;f__Enterobacteriaceae;g__Escherichia	100.00	RaFAH;98.00 blast;97.10 iPHoP-RF;97.10 CRISPR;76.70
LN_6I05_VL_375_NODE_410_length_10366_cov_10.164678	8.27	d__Bacteria;p__Firmicutes_A;c__Clostridia;o__Monoglobales_A;f__UBA1381;g__CAG-41	94.00	blast;95.80 iPHoP-RF;75.20
LN_6I08_VL_378_NODE_1082_length_10006_cov_23.549493	38.11	d__Bacteria;p__Firmicutes_A;c__Clostridia;o__Oscillospirales;f__Ruminococcaceae;g__Faecalibacterium	95.60	blast;96.90 iPHoP-RF;80.30
LN_6I08_VL_378_NODE_3704_length_3627_cov_3.437570	39.53	d__Bacteria;p__Firmicutes_A;c__Clostridia;o__Lachnospirales;f__Lachnospiraceae;g__Lacrimispora	92.20	iPHoP-RF;94.40
LN_6I08_VL_378_NODE_3796_length_3533_cov_4.872628	7.30	d__Bacteria;p__Firmicutes_C;c__Negativicutes;o__Veillonellales;f__Dialisteraceae;g__Dialister	94.30	blast;96.00 iPHoP-RF;73.00
LN_6I08_VL_378_NODE_550_length_16537_cov_14.105206	8.72	d__Bacteria;p__Firmicutes_C;c__Negativicutes;o__Selenomonadales;f__Selenomonadaceae;g__Megamonas	95.30	blast;96.70 iPHoP-RF;64.80
LN_7A02_VL_381_NODE_22_length_37462_cov_14.518005	41.30	d__Bacteria;p__Proteobacteria;c__Gammaproteobacteria;o__Enterobacterales;f__Kangiellaceae;g__Kangiella	96.00	CRISPR;97.20
LN_7A06_VL_385_NODE_37_length_41915_cov_8251.752652	71.88	d__Bacteria;p__Actinobacteriota;c__Actinomycetia;o__Actinomycetales;f__Bifidobacteriaceae;g__Bifidobacterium	99.70	CRISPR;99.70 iPHoP-RF;97.10 blast;96.90
LN_7B01_VL_389_NODE_134_length_14725_cov_9.042195	12.44	d__Bacteria;p__Proteobacteria;c__Gammaproteobacteria;o__Enterobacterales;f__Enterobacteriaceae;g__Escherichia	94.90	blast;95.80 iPHoP-RF;78.00 RaFAH;56.90
LN_7B03_VL_391_NODE_2567_length_3185_cov_3.883387	27.27	d__Bacteria;p__Firmicutes_A;c__Clostridia;o__Lachnospirales;f__Lachnospiraceae;g__Agathobacter	91.00	iPHoP-RF;93.40
LN_7B06_VL_394_NODE_349_length_6197_cov_17.608434	5.58	d__Bacteria;p__Firmicutes_A;c__Clostridia;o__Oscillospirales;f__Butyricicoccaceae;g__Butyricicoccus	92.00	blast;94.20 iPHoP-RF;89.80
LN_7B07_VL_395_NODE_505_length_18434_cov_455.534795	94.99	d__Bacteria;p__Bacteroidota;c__Bacteroidia;o__Bacteroidales;f__Bacteroidaceae;g__Bacteroides	99.90	iPHoP-RF;97.10 RaFAH;96.20
LN_7B07_VL_395_NODE_505_length_18434_cov_455.534795	94.99	d__Bacteria;p__Bacteroidota;c__Bacteroidia;o__Bacteroidales;f__Bacteroidaceae;g__Phocaeicola	95.30	iPHoP-RF;96.70
LN_7C01_VL_398_NODE_2134_length_4230_cov_6.245749	22.64	d__Bacteria;p__Firmicutes_A;c__Clostridia;o__Lachnospirales;f__Lachnospiraceae;g__Lachnospira	94.60	blast;96.20
LN_7C01_VL_398_NODE_523_length_14247_cov_9.231891	16.32	d__Bacteria;p__Firmicutes_A;c__Clostridia;o__Monoglobales_A;f__UBA1381;g__CAG-41	95.30	blast;96.70 iPHoP-RF;60.10
LN_7C01_VL_398_NODE_602_length_12910_cov_7.514352	3.68	d__Bacteria;p__Actinobacteriota;c__Actinomycetia;o__Actinomycetales;f__Bifidobacteriaceae;g__Bifidobacterium	95.90	iPHoP-RF;97.10 blast;93.80
LN_7C03_VL_400_NODE_9_length_26168_cov_11.144219	19.16	d__Bacteria;p__Firmicutes;c__Bacilli;o__Paenibacillales;f__Paenibacillaceae;g__Paenibacillus	94.50	iPHoP-RF;96.10
LN_7C03_VL_400_NODE_9_length_26168_cov_11.144219	19.16	d__Bacteria;p__Firmicutes;c__Bacilli;o__Paenibacillales;f__Paenibacillaceae;g__Paenibacillus_A	93.50	iPHoP-RF;95.40 blast;93.40
LN_7C07_VL_404_NODE_171_length_16166_cov_5.456210	8.14	d__Bacteria;p__Firmicutes_A;c__Clostridia;o__Oscillospirales;f__Acutalibacteraceae;g__CAG-180	95.00	blast;96.50 iPHoP-RF;78.70
LN_7C07_VL_404_NODE_684_length_5183_cov_4.242395	21.12	d__Bacteria;p__Firmicutes_A;c__Clostridia;o__Oscillospirales;f__Ruminococcaceae;g__Gemmiger	91.70	blast;94.00
LN_7D02_VL_408_NODE_145_length_8077_cov_24.779481	8.30	d__Bacteria;p__Firmicutes_A;c__Clostridia;o__Oscillospirales;f__Oscillospiraceae;g__CAG-110	93.60	blast;95.50 iPHoP-RF;74.80
LN_7D02_VL_408_NODE_184_length_5517_cov_5.089711	4.22	d__Bacteria;p__Firmicutes_A;c__Clostridia;o__Oscillospirales;f__Oscillospiraceae;g__CAG-110	93.20	blast;95.20
LN_7D03_VL_409_NODE_2619_length_4150_cov_6.749695	18.57	d__Bacteria;p__Firmicutes_A;c__Clostridia;o__Oscillospirales;f__Acutalibacteraceae;g__Eubacterium_R	94.00	blast;95.80 iPHoP-RF;90.50
LN_7D03_VL_409_NODE_4069_length_3072_cov_4.395757		d__Bacteria;p__Firmicutes_A;c__Clostridia;o__Lachnospirales;f__Lachnospiraceae;g__Lachnoclostridium_B	90.80	blast;93.20 iPHoP-RF;59.80
LN_7D03_VL_409_NODE_4162_length_3031_cov_4.936828	31.15	d__Bacteria;p__Firmicutes_A;c__Clostridia;o__Lachnospirales;f__Lachnospiraceae;g__Acetatifactor	91.20	blast;93.60 iPHoP-RF;64.50
LN_7D06_VL_412_NODE_385_length_34204_cov_17.989487	5.08	d__Bacteria;p__Verrucomicrobiota;c__Verrucomicrobiae;o__Opitutales;f__CAG-312;g__CAG-312	93.40	blast;95.30 iPHoP-RF;90.50
LN_7D06_VL_412_NODE_634_length_27008_cov_9.334471	5.34	d__Bacteria;p__Firmicutes_A;c__Clostridia;o__Lachnospirales;f__Lachnospiraceae;g__Dorea_A	90.80	blast;93.20 iPHoP-RF;79.50
LN_7D06_VL_412_NODE_8015_length_3953_cov_18.433043	14.54	d__Bacteria;p__Bacteroidota;c__Bacteroidia;o__Bacteroidales;f__Bacteroidaceae;g__Bacteroides	91.20	blast;93.60 iPHoP-RF;93.40
LN_7D06_VL_412_NODE_935_length_21687_cov_13.896912	24.13	d__Bacteria;p__Bacteroidota;c__Bacteroidia;o__Bacteroidales;f__Barnesiellaceae;g__Barnesiella	95.40	blast;96.80 iPHoP-RF;68.40
LN_7D06_VL_412_NODE_9380_length_3399_cov_4.011663	13.62	d__Bacteria;p__Firmicutes_A;c__Clostridia;o__Oscillospirales;f__Oscillospiraceae;g__CAG-103	94.70	blast;96.30 iPHoP-RF;69.10
LN_7D08_VL_414_NODE_1940_length_5758_cov_5.331755	6.00	d__Bacteria;p__Bacteroidota;c__Bacteroidia;o__Bacteroidales;f__Bacteroidaceae;g__Bacteroides	92.50	blast;94.60 iPHoP-RF;67.50
LN_7D08_VL_414_NODE_2614_length_4587_cov_5.366946	11.57	d__Bacteria;p__Firmicutes_A;c__Clostridia_A;o__Christensenellales;f__CAG-314;g__UMGS929	92.00	blast;94.20
LN_7D09_VL_415_NODE_1010_length_4002_cov_7.460350	13.67	d__Bacteria;p__Bacteroidota;c__Bacteroidia;o__Bacteroidales;f__Muribaculaceae;g__UBA7173	91.60	blast;93.90 iPHoP-RF;90.10
LN_7D09_VL_415_NODE_881_length_4319_cov_4.659709	8.43	d__Bacteria;p__Bacteroidota;c__Bacteroidia;o__Bacteroidales;f__Rikenellaceae;g__Alistipes	93.50	blast;95.40 iPHoP-RF;94.10
LN_7E03_VL_418_NODE_1274_length_6368_cov_4.672580	4.79	d__Bacteria;p__Firmicutes;c__Bacilli;o__RF39;f__UBA660;g__CAG-433	90.20	blast;92.70 iPHoP-RF;51.70
LN_7E03_VL_418_NODE_2010_length_4800_cov_8.218546	14.20	d__Bacteria;p__Bacteroidota;c__Bacteroidia;o__Bacteroidales;f__Tannerellaceae;g__Parabacteroides	94.00	blast;95.80 iPHoP-RF;80.30
LN_7E03_VL_418_NODE_2956_length_3771_cov_13.466631	14.96	d__Bacteria;p__Bacteroidota;c__Bacteroidia;o__Bacteroidales;f__UBA932;g__RC9	91.40	blast;93.70 iPHoP-RF;84.80
LN_7E03_VL_418_NODE_3028_length_3704_cov_12.216498	12.20	d__Bacteria;p__Verrucomicrobiota;c__Verrucomicrobiae;o__Opitutales;f__CAG-312;g__CAG-312	90.10	blast;92.60 iPHoP-RF;72.60
LN_7E03_VL_418_NODE_3912_length_3161_cov_8.302640	27.00	d__Bacteria;p__Bacteroidota;c__Bacteroidia;o__Bacteroidales;f__Bacteroidaceae;g__Phocaeicola	91.60	blast;93.90 iPHoP-RF;88.90
LN_7E03_VL_418_NODE_853_length_8147_cov_39.303633	7.29	d__Bacteria;p__Firmicutes;c__Bacilli;o__RF39;f__UBA660;g__CAG-302	92.30	blast;94.50 iPHoP-RF;63.80
LN_7E04_VL_419_NODE_364_length_8804_cov_4.116128	8.08	d__Bacteria;p__Firmicutes_A;c__Clostridia;o__Lachnospirales;f__Lachnospiraceae;g__Lachnospira	91.00	blast;93.40
LN_7E04_VL_419_NODE_71_length_27414_cov_384.198874	70.20	d__Bacteria;p__Firmicutes_A;c__Clostridia;o__Lachnospirales;f__Lachnospiraceae;g__Roseburia	98.50	CRISPR;98.20 iPHoP-RF;93.70 RaFAH;69.60
LN_7E04_VL_419_NODE_71_length_27414_cov_384.198874	70.20	d__Bacteria;p__Firmicutes_A;c__Clostridia;o__Lachnospirales;f__Lachnospiraceae;g__Agathobacter	97.90	CRISPR;97.60 iPHoP-RF;94.70 blast;91.40 RaFAH;69.60
LN_7E05_VL_420_NODE_156_length_10619_cov_5.806418	8.04	d__Bacteria;p__Bacteroidota;c__Bacteroidia;o__Bacteroidales;f__Bacteroidaceae;g__Bacteroides	95.30	blast;96.70 iPHoP-RF;95.70
LN_7E05_VL_420_NODE_3116_length_1118_cov_4.280339	20.50	d__Bacteria;p__Firmicutes_A;c__Clostridia;o__Oscillospirales;f__Ruminococcaceae;g__Ruminococcus_C	98.20	blast;98.70 iPHoP-RF;74.60
LN_7E07_VL_422_NODE_10963_length_3326_cov_4.124121	6.08	d__Bacteria;p__Firmicutes_A;c__Clostridia;o__Oscillospirales;f__Ruminococcaceae;g__Gemmiger	94.20	blast;95.90 iPHoP-RF;50.70
LN_7E07_VL_422_NODE_11578_length_3181_cov_3.822777		d__Bacteria;p__Firmicutes_A;c__Clostridia_A;o__Christensenellales;f__Borkfalkiaceae;g__QALS01	92.00	blast;94.20 iPHoP-RF;85.40
LN_7E07_VL_422_NODE_144_length_46757_cov_36.449467	5.61	d__Bacteria;p__Bacteroidota;c__Bacteroidia;o__Bacteroidales;f__Barnesiellaceae;g__Barnesiella	97.60	blast;98.30 iPHoP-RF;64.30
LN_7E07_VL_422_NODE_2037_length_12672_cov_6.751209	6.16	d__Bacteria;p__Verrucomicrobiota;c__Lentisphaeria;o__Victivallales;f__Victivallaceae;g__Victivallis	91.60	blast;93.90 iPHoP-RF;77.30
LN_7E07_VL_422_NODE_2275_length_11775_cov_30.583362	12.50	d__Bacteria;p__Bacteroidota;c__Bacteroidia;o__Bacteroidales;f__Rikenellaceae;g__Alistipes	95.40	blast;96.80 iPHoP-RF;94.70
LN_7E07_VL_422_NODE_5658_length_5827_cov_10.114692	6.68	d__Bacteria;p__Bacteroidota;c__Bacteroidia;o__Bacteroidales;f__Bacteroidaceae;g__Bacteroides	95.90	iPHoP-RF;97.10 blast;95.00
LN_7E07_VL_422_NODE_6772_length_5037_cov_4.854677	11.57	d__Bacteria;p__Bacteroidota;c__Bacteroidia;o__Bacteroidales;f__Rikenellaceae;g__Alistipes_A	93.90	blast;95.70 iPHoP-RF;74.60
LN_7E07_VL_422_NODE_7439_length_4643_cov_3.604839	23.88	d__Bacteria;p__Firmicutes_A;c__Clostridia;o__Lachnospirales;f__Lachnospiraceae;g__Clostridium_Q	93.60	blast;95.50 iPHoP-RF;77.50
LN_7E07_VL_422_NODE_8051_length_4332_cov_4.078560	17.03	d__Bacteria;p__Bacteroidota;c__Bacteroidia;o__Bacteroidales;f__Coprobacteraceae;g__Coprobacter	90.10	blast;92.60 iPHoP-RF;70.00
LN_7E07_VL_422_NODE_8671_length_4059_cov_4.181069	37.35	d__Bacteria;p__Firmicutes_A;c__Clostridia_A;o__Christensenellales;f__Borkfalkiaceae;g__QALS01	90.00	blast;92.50 iPHoP-RF;79.80
LN_7F02_VL_426_NODE_1138_length_3607_cov_4.052083	95.68	d__Bacteria;p__Bacteroidota;c__Bacteroidia;o__Bacteroidales;f__Bacteroidaceae;g__Bacteroides	90.70	blast;93.10 iPHoP-RF;78.70
LN_7F02_VL_426_NODE_1265_length_3330_cov_3.918779	18.35	d__Bacteria;p__Bacteroidota;c__Bacteroidia;o__Bacteroidales;f__Bacteroidaceae;g__Bacteroides	95.90	iPHoP-RF;97.10
LN_7F02_VL_426_NODE_1265_length_3330_cov_3.918779	18.35	d__Bacteria;p__Bacteroidota;c__Bacteroidia;o__Bacteroidales;f__Bacteroidaceae;g__Phocaeicola	91.60	blast;93.90 iPHoP-RF;80.30
LN_7F02_VL_426_NODE_296_length_10645_cov_4.656941	3.14	d__Bacteria;p__Firmicutes;c__Bacilli;o__RF39;f__UBA660;g__CAG-302	90.20	blast;92.70
LN_7F03_VL_427_NODE_1564_length_10905_cov_5.840553	5.38	d__Bacteria;p__Bacteroidota;c__Bacteroidia;o__Bacteroidales;f__UBA11471;g__UBA11471	90.60	blast;93.00 iPHoP-RF;79.00
LN_7F03_VL_427_NODE_2608_length_7382_cov_3.538283	12.74	d__Bacteria;p__Bacteroidota;c__Bacteroidia;o__Bacteroidales;f__Bacteroidaceae;g__Bacteroides	93.10	blast;95.10 iPHoP-RF;63.80
LN_7F03_VL_427_NODE_3870_length_5396_cov_12.437933	12.45	d__Bacteria;p__Firmicutes_A;c__Clostridia;o__Oscillospirales;f__Ruminococcaceae;g__Ruminiclostridium_E	94.70	blast;96.30 iPHoP-RF;89.50
LN_7F03_VL_427_NODE_6050_length_3689_cov_4.209411	29.20	d__Bacteria;p__Bacteroidota;c__Bacteroidia;o__Bacteroidales;f__Bacteroidaceae;g__Bacteroides	95.30	iPHoP-RF;96.70 blast;93.40
LN_7F03_VL_427_NODE_6050_length_3689_cov_4.209411	29.20	d__Bacteria;p__Bacteroidota;c__Bacteroidia;o__Bacteroidales;f__Bacteroidaceae;g__Phocaeicola	91.20	blast;93.60 iPHoP-RF;76.10
LN_7F03_VL_427_NODE_6061_length_3683_cov_7.238423	22.90	d__Bacteria;p__Bacteroidota;c__Bacteroidia;o__Bacteroidales;f__Bacteroidaceae;g__Bacteroides	92.60	iPHoP-RF;94.70
LN_7F03_VL_427_NODE_7400_length_3129_cov_5.585882		d__Bacteria;p__Firmicutes_A;c__Clostridia;o__Lachnospirales;f__Lachnospiraceae;g__Eubacterium_F	91.00	blast;93.40 iPHoP-RF;81.60
LN_7F03_VL_427_NODE_7468_length_3110_cov_4.634370	10.25	d__Bacteria;p__Firmicutes_A;c__Clostridia;o__Lachnospirales;f__Lachnospiraceae;g__CAG-95	91.60	blast;93.90 iPHoP-RF;87.60
LN_7F04_VL_428_NODE_104_length_36861_cov_38.934685	9.28	d__Bacteria;p__Bacteroidota;c__Bacteroidia;o__Bacteroidales;f__Bacteroidaceae;g__Bacteroides	99.70	iPHoP-RF;97.10 RaFAH;95.10 blast;82.70
LN_7F04_VL_428_NODE_104_length_36861_cov_38.934685	9.28	d__Bacteria;p__Bacteroidota;c__Bacteroidia;o__Bacteroidales;f__Bacteroidaceae;g__Phocaeicola	94.90	blast;96.40 iPHoP-RF;95.10
LN_7F05_VL_429_NODE_485_length_8155_cov_5.988272	4.72	d__Bacteria;p__Bacteroidota;c__Bacteroidia;o__Bacteroidales;f__Bacteroidaceae;g__Bacteroides	90.90	blast;93.30 iPHoP-RF;90.80
LN_7F05_VL_429_NODE_940_length_4293_cov_5.392402	15.64	d__Bacteria;p__Bacteroidota;c__Bacteroidia;o__Bacteroidales;f__Bacteroidaceae;g__Bacteroides	93.50	iPHoP-RF;95.40
LN_7F05_VL_429_NODE_940_length_4293_cov_5.392402	15.64	d__Bacteria;p__Bacteroidota;c__Bacteroidia;o__Bacteroidales;f__Bacteroidaceae;g__Phocaeicola	92.50	blast;94.60 iPHoP-RF;78.00
LN_7F08_VL_432_NODE_4394_length_3710_cov_4.776197	12.43	d__Bacteria;p__Firmicutes;c__Bacilli;o__RF39;f__UBA660;g__CAG-302	90.20	blast;92.70 iPHoP-RF;74.60
LN_7F08_VL_432_NODE_565_length_20313_cov_9.622865	96.59	d__Bacteria;p__Bacteroidota;c__Bacteroidia;o__Bacteroidales;f__Bacteroidaceae;g__Bacteroides	100.00	RaFAH;99.80 blast;92.10 iPHoP-RF;81.10
LN_7G02_VL_435_NODE_1180_length_9715_cov_9.369462	4.55	d__Bacteria;p__Firmicutes_A;c__Clostridia;o__Oscillospirales;f__Acutalibacteraceae;g__Pseudoruminococcus	92.50	blast;94.60
LN_7G02_VL_435_NODE_4082_length_3706_cov_6.658176	11.10	d__Bacteria;p__Firmicutes_A;c__Clostridia;o__Oscillospirales;f__CAG-272;g__UMGS902	90.10	blast;92.60 iPHoP-RF;68.00
LN_7G02_VL_435_NODE_4393_length_3485_cov_6.178426	19.00	d__Bacteria;p__Firmicutes_A;c__Clostridia;o__Lachnospirales;f__Lachnospiraceae;g__Lachnospira	93.20	blast;95.20 iPHoP-RF;70.40
LN_7G03_VL_436_NODE_191_length_24513_cov_6.944435	4.02	d__Bacteria;p__Firmicutes_A;c__Clostridia;o__Lachnospirales;f__Lachnospiraceae;g__Lachnospira	95.40	blast;96.80 iPHoP-RF;90.50
LN_7G03_VL_436_NODE_1990_length_6641_cov_12.300638	10.11	d__Bacteria;p__Bacteroidota;c__Bacteroidia;o__Bacteroidales;f__Bacteroidaceae;g__Bacteroides	94.70	blast;96.30 iPHoP-RF;91.40
LN_7G03_VL_436_NODE_2682_length_5180_cov_3.662829	54.04	d__Bacteria;p__Firmicutes_A;c__Clostridia;o__Oscillospirales;f__Ruminococcaceae;g__Faecalibacterium	93.80	blast;95.60 iPHoP-RF;94.10
LN_7G03_VL_436_NODE_2841_length_4912_cov_5.507309	7.23	d__Bacteria;p__Firmicutes_A;c__Clostridia;o__Lachnospirales;f__Lachnospiraceae;g__Lachnospira	94.60	blast;96.20 iPHoP-RF;89.80
LN_7G03_VL_436_NODE_3175_length_4475_cov_3.722172	11.10	d__Bacteria;p__Firmicutes_A;c__Clostridia;o__Oscillospirales;f__Ruminococcaceae;g__Faecalibacterium	91.40	blast;93.70 iPHoP-RF;90.50
LN_7G04_VL_437_NODE_1649_length_4143_cov_4.096624	52.48	d__Bacteria;p__Firmicutes_A;c__Clostridia;o__Oscillospirales;f__Ruminococcaceae;g__Ruminococcus_C	91.00	blast;93.40 iPHoP-RF;68.60
LN_7G04_VL_437_NODE_420_length_13056_cov_9.133528	25.54	d__Bacteria;p__Proteobacteria;c__Gammaproteobacteria;o__Burkholderiales;f__Burkholderiaceae;g__Sutterella	95.30	blast;96.70 iPHoP-RF;72.60
LN_7G04_VL_437_NODE_4552_length_1792_cov_91.127807	45.50	d__Bacteria;p__Bacteroidota;c__Bacteroidia;o__Bacteroidales;f__Bacteroidaceae;g__Prevotella	91.20	blast;93.60 iPHoP-RF;80.60
LN_7G04_VL_437_NODE_571_length_10692_cov_18.963524	19.41	d__Bacteria;p__Bacteroidota;c__Bacteroidia;o__Bacteroidales;f__Bacteroidaceae;g__Bacteroides	94.30	blast;92.00 iPHoP-RF;75.40 RaFAH;75.10
LN_7G04_VL_437_NODE_571_length_10692_cov_18.963524	19.41	d__Bacteria;p__Bacteroidota;c__Bacteroidia;o__Bacteroidales;f__Bacteroidaceae;g__Prevotella	90.70	iPHoP-RF;93.10 blast;86.00
LN_7G04_VL_437_NODE_595_length_10405_cov_25.145411	5.15	d__Bacteria;p__Bacteroidota;c__Bacteroidia;o__Bacteroidales;f__Bacteroidaceae;g__Prevotella	94.20	blast;95.90 iPHoP-RF;84.20
LN_7G06_VL_439_NODE_1272_length_5121_cov_5.003948		d__Bacteria;p__Bacteroidota;c__Bacteroidia;o__Bacteroidales;f__Marinifilaceae;g__Odoribacter	94.60	blast;96.20 iPHoP-RF;63.80
LN_7G06_VL_439_NODE_6898_length_1552_cov_7.155645	29.20	d__Bacteria;p__Firmicutes_A;c__Clostridia;o__Oscillospirales;f__Acutalibacteraceae;g__Ruminococcus_E	90.20	blast;92.70 iPHoP-RF;69.80
LN_7G06_VL_439_NODE_7690_length_1441_cov_3.286436	35.03	d__Bacteria;p__Firmicutes_A;c__Clostridia;o__Oscillospirales;f__Oscillospiraceae;g__Dysosmobacter	91.60	blast;93.90 iPHoP-RF;66.80
LN_7G07_VL_440_NODE_1251_length_6411_cov_10.862020	39.00	d__Bacteria;p__Bacteroidota;c__Bacteroidia;o__Bacteroidales;f__Bacteroidaceae;g__Bacteroides	95.00	blast;96.50 iPHoP-RF;94.70
LN_7G07_VL_440_NODE_1364_length_5956_cov_3.999492	45.97	d__Bacteria;p__Firmicutes_A;c__Clostridia;o__Oscillospirales;f__Oscillospiraceae;g__NK3B98	91.60	blast;93.90 iPHoP-RF;80.30
LN_7G09_VL_442_NODE_3812_length_4630_cov_3.710164	15.62	d__Bacteria;p__Bacteroidota;c__Bacteroidia;o__Bacteroidales;f__Bacteroidaceae;g__Bacteroides	96.70	blast;97.70 iPHoP-RF;96.40
LN_7G09_VL_442_NODE_5472_length_3498_cov_13.602672	10.05	d__Bacteria;p__Firmicutes_A;c__Clostridia;o__Lachnospirales;f__Lachnospiraceae;g__CAG-510	90.10	blast;92.60 iPHoP-RF;79.00
LN_7G09_VL_442_NODE_5907_length_3300_cov_3.596918	18.75	d__Bacteria;p__Bacteroidota;c__Bacteroidia;o__Bacteroidales;f__Bacteroidaceae;g__Bacteroides	93.90	iPHoP-RF;95.70 blast;93.70
LN_7G09_VL_442_NODE_5907_length_3300_cov_3.596918	18.75	d__Bacteria;p__Bacteroidota;c__Bacteroidia;o__Bacteroidales;f__Bacteroidaceae;g__Phocaeicola	90.30	blast;92.80 iPHoP-RF;83.30
LN_7G09_VL_442_NODE_6038_length_3248_cov_4.544629	47.93	d__Bacteria;p__Bacteroidota;c__Bacteroidia;o__Bacteroidales;f__Bacteroidaceae;g__Bacteroides	95.90	iPHoP-RF;97.10 blast;95.30
LN_7G09_VL_442_NODE_6410_length_3114_cov_4.804184	17.40	d__Bacteria;p__Firmicutes_A;c__Clostridia;o__Oscillospirales;f__Oscillospiraceae;g__CAG-110	91.60	blast;93.90 iPHoP-RF;81.60
LN_7H01_VL_443_NODE_3476_length_6158_cov_9.083565	9.88	d__Bacteria;p__Bacteroidota;c__Bacteroidia;o__Bacteroidales;f__Bacteroidaceae;g__Phocaeicola	92.00	blast;94.20 iPHoP-RF;78.70
LN_7H01_VL_443_NODE_5601_length_4222_cov_3.457883	8.09	d__Bacteria;p__Firmicutes_A;c__Clostridia;o__Oscillospirales;f__Acutalibacteraceae;g__Ruminococcus_E	91.40	blast;93.70 iPHoP-RF;77.50
LN_7H01_VL_443_NODE_6469_length_3769_cov_3.574583		d__Bacteria;p__Firmicutes;c__Bacilli;o__RF39;f__UBA660;g__CAG-1000	90.30	blast;92.80 iPHoP-RF;57.90
LN_7H01_VL_443_NODE_7375_length_3400_cov_4.848430	15.23	d__Bacteria;p__Firmicutes_A;c__Clostridia;o__Oscillospirales;f__CAG-272;g__CAG-448	95.00	blast;96.50 iPHoP-RF;73.00
LN_7H02_VL_444_NODE_2596_length_3085_cov_21.269307	36.85	d__Bacteria;p__Bacteroidota;c__Bacteroidia;o__Bacteroidales;f__Rikenellaceae;g__Alistipes	93.60	blast;95.50 iPHoP-RF;64.80
LN_7H04_VL_446_NODE_40_length_24401_cov_11.251869	17.30	d__Bacteria;p__Proteobacteria;c__Gammaproteobacteria;o__Enterobacterales;f__Enterobacteriaceae;g__Escherichia	95.90	iPHoP-RF;97.10 blast;96.90
LN_7H04_VL_446_NODE_40_length_24401_cov_11.251869	17.30	d__Bacteria;p__Proteobacteria;c__Gammaproteobacteria;o__Enterobacterales;f__Enterobacteriaceae;g__Citrobacter	95.40	blast;96.80 iPHoP-RF;70.20
LN_7H07_VL_449_NODE_406_length_4817_cov_4.065939		d__Bacteria;p__Bacteroidota;c__Bacteroidia;o__Bacteroidales;f__Muribaculaceae;g__UBA7173	91.40	blast;93.70 iPHoP-RF;75.40
LN_7H09_VL_451_NODE_18_length_64850_cov_6327.906876	91.61	d__Bacteria;p__Firmicutes_C;c__Negativicutes;o__Veillonellales;f__Veillonellaceae;g__Veillonella	100.00	RaFAH;99.70 blast;87.00 iPHoP-RF;64.80
LN_7H09_VL_451_NODE_18_length_64850_cov_6327.906876	91.61	d__Bacteria;p__Firmicutes_C;c__Negativicutes;o__Veillonellales;f__Veillonellaceae;g__F0422	99.70	RaFAH;99.70
LN_7H09_VL_451_NODE_18_length_64850_cov_6327.906876	91.61	d__Bacteria;p__Firmicutes_C;c__Negativicutes;o__Veillonellales;f__Veillonellaceae;g__Veillonella_A	99.70	RaFAH;99.70
LN_7H09_VL_451_NODE_580_length_5491_cov_8.961553	99.21	d__Bacteria;p__Firmicutes;c__Bacilli;o__Staphylococcales;f__Gemellaceae;g__Gemella	90.30	iPHoP-RF;92.80
LN_7I01_VL_452_NODE_1156_length_3509_cov_15.899826	16.63	d__Bacteria;p__Proteobacteria;c__Gammaproteobacteria;o__Pseudomonadales;f__Pseudomonadaceae;g__Thiopseudomonas	91.70	blast;94.00 iPHoP-RF;50.90
LN_7I01_VL_452_NODE_1301_length_3251_cov_6.765019	20.66	d__Bacteria;p__Proteobacteria;c__Gammaproteobacteria;o__Burkholderiales;f__Rhodocyclaceae;g__Hydrogenophilus	90.20	blast;92.70
LN_7I01_VL_452_NODE_881_length_4294_cov_10.285209	12.30	d__Bacteria;p__Firmicutes;c__Bacilli;o__Lactobacillales;f__Lactobacillaceae;g__Lactobacillus	91.00	blast;93.40 iPHoP-RF;71.50
LN_7I02_VL_453_NODE_164_length_16135_cov_10.231219	7.11	d__Bacteria;p__Proteobacteria;c__Gammaproteobacteria;o__Pseudomonadales;f__Alcanivoracaceae;g__Alcanivorax	90.70	blast;93.10 iPHoP-RF;76.40
LN_8A02_VL_462_NODE_595_length_4511_cov_3.925494	27.77	d__Bacteria;p__Bacteroidota;c__Bacteroidia;o__Bacteroidales;f__Bacteroidaceae;g__Bacteroides	93.60	blast;95.50 iPHoP-RF;95.10
LN_8A05_VL_465_NODE_31_length_60701_cov_20.096362	80.54	d__Bacteria;p__Bacteroidota;c__Bacteroidia;o__Bacteroidales;f__Tannerellaceae;g__Parabacteroides	99.90	CRISPR;99.00 RaFAH;88.10
LN_8A05_VL_465_NODE_31_length_60701_cov_20.096362	80.54	d__Bacteria;p__Bacteroidota;c__Bacteroidia;o__Flavobacteriales;f__UBA1820;g__UBA1820	94.90	blast;96.40 iPHoP-RF;59.00
LN_8A06_VL_466_NODE_1976_length_7729_cov_11.338806	5.19	d__Bacteria;p__Firmicutes_A;c__Clostridia;o__TANB77;f__CAG-508;g__CAG-269	91.00	blast;93.40 iPHoP-RF;88.90
LN_8A06_VL_466_NODE_3662_length_5225_cov_5.373114		d__Bacteria;p__Firmicutes_A;c__Clostridia;o__Lachnospirales;f__Lachnospiraceae;g__KLE1615	92.10	blast;94.30
LN_8A06_VL_466_NODE_7359_length_3241_cov_5.640929	16.63	d__Bacteria;p__Firmicutes_A;c__Clostridia;o__Lachnospirales;f__Lachnospiraceae;g__KLE1615	91.60	blast;93.90 iPHoP-RF;75.40
LN_8A06_VL_466_NODE_7458_length_3210_cov_3.863391		d__Bacteria;p__Bacteroidota;c__Bacteroidia;o__Bacteroidales;f__Bacteroidaceae;g__Bacteroides	90.70	iPHoP-RF;93.10 blast;92.90
LN_8A07_VL_467_NODE_180_length_29689_cov_12.146251	3.88	d__Bacteria;p__Bacteroidota;c__Bacteroidia;o__Bacteroidales;f__Bacteroidaceae;g__Bacteroides	95.40	blast;96.80 iPHoP-RF;88.20
LN_8A08_VL_468_NODE_1195_length_13497_cov_8.346972	6.73	d__Bacteria;p__Firmicutes_A;c__Clostridia;o__Oscillospirales;f__Ruminococcaceae;g__Faecalibacterium	95.40	blast;96.80 iPHoP-RF;79.00
LN_8A08_VL_468_NODE_1773_length_10268_cov_15.933712	5.96	d__Bacteria;p__Firmicutes_A;c__Clostridia;o__Lachnospirales;f__Lachnospiraceae;g__Lacrimispora	94.50	iPHoP-RF;96.10
LN_8A08_VL_468_NODE_2005_length_9434_cov_7.860006	7.54	d__Bacteria;p__Firmicutes_A;c__Clostridia;o__Oscillospirales;f__Oscillospiraceae;g__Dysosmobacter	93.60	blast;95.50 iPHoP-RF;77.10
LN_8A08_VL_468_NODE_2771_length_7431_cov_6.076464	7.29	d__Bacteria;p__Firmicutes_A;c__Clostridia;o__Monoglobales_A;f__UMGS1253;g__UMGS1253	94.60	blast;96.20
LN_8A08_VL_468_NODE_3126_length_6770_cov_6.259866	6.44	d__Bacteria;p__Firmicutes_A;c__Clostridia;o__Lachnospirales;f__Lachnospiraceae;g__Lachnospira	93.00	blast;95.00 iPHoP-RF;83.10
LN_8A08_VL_468_NODE_4523_length_5022_cov_5.609221	12.68	d__Bacteria;p__Firmicutes_A;c__Clostridia;o__Oscillospirales;f__Oscillospiraceae;g__CAG-83	94.90	iPHoP-RF;96.40 blast;93.70
LN_8A08_VL_468_NODE_4527_length_5013_cov_6.424163	8.66	d__Bacteria;p__Firmicutes_A;c__Clostridia;o__Oscillospirales;f__Acutalibacteraceae;g__CAG-488	93.50	blast;95.40 iPHoP-RF;82.20
LN_8A08_VL_468_NODE_4546_length_4993_cov_4.266707	14.30	d__Bacteria;p__Verrucomicrobiota;c__Verrucomicrobiae;o__Opitutales;f__CAG-312;g__CAG-312	90.90	blast;93.30 iPHoP-RF;89.50
LN_8A08_VL_468_NODE_6820_length_3703_cov_4.447094	9.53	d__Bacteria;p__Verrucomicrobiota;c__Verrucomicrobiae;o__Opitutales;f__CAG-312;g__CAG-312	91.40	blast;93.70 iPHoP-RF;80.60
LN_8A08_VL_468_NODE_7551_length_3425_cov_18.625816	13.32	d__Bacteria;p__Firmicutes_A;c__Clostridia;o__Oscillospirales;f__Oscillospiraceae;g__CAG-170	93.20	blast;95.20 iPHoP-RF;82.20
LN_8A09_VL_469_NODE_1945_length_8337_cov_6.647066	9.16	d__Bacteria;p__Firmicutes_A;c__Clostridia;o__Oscillospirales;f__Oscillospiraceae;g__CAG-83	92.60	blast;94.70 iPHoP-RF;93.10
LN_8A09_VL_469_NODE_2263_length_7555_cov_9.294933	10.09	d__Bacteria;p__Firmicutes_A;c__Clostridia;o__Lachnospirales;f__Lachnospiraceae;g__Acetatifactor	94.00	blast;95.80 iPHoP-RF;88.20
LN_8A09_VL_469_NODE_5654_length_4099_cov_5.794016	25.40	d__Bacteria;p__Firmicutes_A;c__Clostridia;o__Lachnospirales;f__Lachnospiraceae;g__Eisenbergiella	94.50	blast;96.10 iPHoP-RF;72.80
LN_8A09_VL_469_NODE_6433_length_3772_cov_5.101964		d__Bacteria;p__Firmicutes_A;c__Clostridia_A;o__Christensenellales;f__CAG-138;g__SFEL01	94.60	blast;96.20 iPHoP-RF;59.00
LN_8A09_VL_469_NODE_7908_length_3288_cov_3.309620	30.30	d__Bacteria;p__Bacteroidota;c__Bacteroidia;o__Bacteroidales;f__Tannerellaceae;g__Parabacteroides	91.60	blast;93.90 iPHoP-RF;68.90
LN_8B01_VL_470_NODE_1893_length_5989_cov_25.021571		d__Bacteria;p__Firmicutes_A;c__Clostridia;o__Oscillospirales;f__Ruminococcaceae;g__CAG-353	93.00	blast;95.00 iPHoP-RF;77.50
LN_8B01_VL_470_NODE_2026_length_5671_cov_9.976852	8.37	d__Bacteria;p__Firmicutes_A;c__Clostridia;o__Lachnospirales;f__Lachnospiraceae;g__Acetatifactor	93.00	blast;95.00 iPHoP-RF;77.30
LN_8B01_VL_470_NODE_3853_length_3461_cov_5.911039	21.57	d__Bacteria;p__Firmicutes;c__Bacilli;o__RF39;f__UBA660;g__CAG-302	91.70	blast;94.00
LN_8B02_VL_471_NODE_1223_length_8142_cov_7.320391	49.44	d__Bacteria;p__Firmicutes_A;c__Clostridia;o__Oscillospirales;f__Oscillospiraceae;g__CAG-170	91.40	blast;93.70 iPHoP-RF;76.40
LN_8B02_VL_471_NODE_1470_length_7332_cov_8.314415	8.60	d__Bacteria;p__Firmicutes_A;c__Clostridia;o__Oscillospirales;f__Acutalibacteraceae;g__CAG-217	94.20	blast;95.90 iPHoP-RF;71.70
LN_8B02_VL_471_NODE_39_length_36977_cov_9.266887	7.01	d__Bacteria;p__Firmicutes_A;c__Clostridia_A;o__Christensenellales;f__CAG-138;g__PeH17	97.20	blast;98.00 iPHoP-RF;78.30
LN_8B03_VL_472_NODE_57_length_22513_cov_464.636477	4.47	d__Bacteria;p__Firmicutes_A;c__Clostridia;o__Oscillospirales;f__Oscillospiraceae;g__CAG-110	93.00	blast;95.00 iPHoP-RF;55.20
LN_8B04_VL_473_NODE_2296_length_3015_cov_5.011824	16.31	d__Bacteria;p__Firmicutes_A;c__Clostridia;o__Lachnospirales;f__Lachnospiraceae;g__Acetatifactor	91.50	blast;93.80 iPHoP-RF;61.90
LN_8B05_VL_474_NODE_1208_length_4070_cov_5.886426	19.97	d__Bacteria;p__Bacteroidota;c__Bacteroidia;o__Bacteroidales;f__Muribaculaceae;g__CAG-279	94.20	blast;95.90 iPHoP-RF;57.10
LN_8B05_VL_474_NODE_1576_length_3079_cov_12.036045		d__Bacteria;p__Bacteroidota;c__Bacteroidia;o__Bacteroidales;f__Bacteroidaceae;g__Prevotella	94.20	blast;95.90 iPHoP-RF;93.70
LN_8B05_VL_474_NODE_8_length_102653_cov_482.785922	83.02	d__Bacteria;p__Bacteroidota;c__Bacteroidia;o__Bacteroidales;f__Tannerellaceae;g__Parabacteroides	99.00	CRISPR;96.70 blast;91.90 iPHoP-RF;90.10 RaFAH;87.30
LN_8B06_VL_475_NODE_1650_length_5702_cov_9.790685	44.50	d__Bacteria;p__Bacteroidota;c__Bacteroidia;o__Bacteroidales;f__Bacteroidaceae;g__Bacteroides	95.30	iPHoP-RF;96.70 blast;95.90
LN_8B06_VL_475_NODE_2687_length_3700_cov_8.601372	11.28	d__Bacteria;p__Bacteroidota;c__Bacteroidia;o__Bacteroidales;f__Bacteroidaceae;g__Bacteroides	92.60	iPHoP-RF;94.70 blast;93.60
LN_8B06_VL_475_NODE_3029_length_3370_cov_7.308597	31.73	d__Bacteria;p__Firmicutes_A;c__Clostridia;o__Oscillospirales;f__Oscillospiraceae;g__CAG-83	95.00	blast;96.50 iPHoP-RF;88.20
LN_8B06_VL_475_NODE_303_length_27012_cov_28.721223	13.00	d__Bacteria;p__Firmicutes_A;c__Clostridia;o__Oscillospirales;f__Acutalibacteraceae;g__Ruminococcus_E	98.70	CRISPR;99.00 blast;96.80 iPHoP-RF;92.80
LN_4A01_VL_218_NODE_1724_length_4422_cov_12.427296	21.60	d__Bacteria;p__Bacteroidota;c__Bacteroidia;o__Bacteroidales;f__Bacteroidaceae;g__Prevotella	94.90	blast;96.40 iPHoP-RF;91.40
LN_4A01_VL_218_NODE_18_length_66076_cov_9.558201	44.71	d__Bacteria;p__Bacteroidota;c__Bacteroidia;o__Bacteroidales;f__Bacteroidaceae;g__Prevotella	95.60	CRISPR;96.90 blast;96.40 iPHoP-RF;96.10
LN_4A01_VL_218_NODE_3313_length_2554_cov_4.024410	40.70	d__Bacteria;p__Firmicutes_A;c__Clostridia;o__Lachnospirales;f__Lachnospiraceae;g__Lachnospira	91.00	blast;93.40 iPHoP-RF;55.40
LN_4A01_VL_218_NODE_497_length_13011_cov_8.388777	4.27	d__Bacteria;p__Firmicutes_A;c__Clostridia;o__Oscillospirales;f__Acutalibacteraceae;g__Anaeromassilibacillus	93.00	blast;95.00 iPHoP-RF;78.70
LN_4A01_VL_218_NODE_889_length_7963_cov_5.974709	7.90	d__Bacteria;p__Firmicutes_C;c__Negativicutes;o__Selenomonadales;f__Selenomonadaceae;g__Mitsuokella	97.60	blast;98.30 iPHoP-RF;92.40
LN_4A04_VL_221_NODE_10051_length_2830_cov_2.938739	19.26	d__Bacteria;p__Firmicutes_A;c__Clostridia;o__Oscillospirales;f__Ruminococcaceae;g__Faecalibacterium	91.60	blast;93.90
LN_4A04_VL_221_NODE_1109_length_13890_cov_25.170871	5.05	d__Bacteria;p__Cyanobacteria;c__Vampirovibrionia;o__Gastranaerophilales;f__Gastranaerophilaceae;g__CAG-196	90.20	blast;92.70 iPHoP-RF;80.00
LN_4A04_VL_221_NODE_361_length_28135_cov_47.977315	4.88	d__Bacteria;p__Verrucomicrobiota;c__Lentisphaeria;o__Victivallales;f__UBA1829;g__UBA1829	94.20	blast;95.90 iPHoP-RF;58.20
LN_4A04_VL_221_NODE_3632_length_5890_cov_8.696144	12.48	d__Bacteria;p__Firmicutes;c__Bacilli;o__RF39;f__UBA660;g__CAG-460	94.50	blast;96.10 iPHoP-RF;85.70
LN_4A04_VL_221_NODE_6037_length_4061_cov_13.553420		d__Bacteria;p__Bacteroidota;c__Bacteroidia;o__Bacteroidales;f__Bacteroidaceae;g__Bacteroides	91.50	blast;93.80 iPHoP-RF;64.30
LN_4A05_VL_222_NODE_347_length_5654_cov_7.644401	20.35	d__Bacteria;p__Proteobacteria;c__Alphaproteobacteria;o__RF32;f__CAG-239;g__CAG-495	94.00	blast;95.80 iPHoP-RF;73.50
LN_4A07_VL_224_NODE_10001_length_3917_cov_4.559296	18.60	d__Bacteria;p__Bacteroidota;c__Bacteroidia;o__Bacteroidales;f__Muribaculaceae;g__CAG-873	91.10	blast;93.50 iPHoP-RF;74.80
LN_4A07_VL_224_NODE_10897_length_3657_cov_6.144364		d__Bacteria;p__Firmicutes_A;c__Clostridia;o__Lachnospirales;f__Lachnospiraceae;g__KLE1615	91.40	blast;93.70 iPHoP-RF;56.50
LN_4A07_VL_224_NODE_11381_length_3526_cov_4.264477	13.50	d__Bacteria;p__Firmicutes_A;c__Clostridia;o__Oscillospirales;f__CAG-272;g__UMGS1865	90.10	blast;92.60 iPHoP-RF;75.20
LN_4A07_VL_224_NODE_1340_length_17803_cov_10.072515	4.05	d__Bacteria;p__Firmicutes;c__Bacilli;o__RF39;f__UBA660;g__CAG-1000	92.00	blast;94.20 iPHoP-RF;83.90
LN_4A07_VL_224_NODE_16725_length_2599_cov_2.814465	98.32	d__Bacteria;p__Firmicutes_A;c__Clostridia;o__Lachnospirales;f__Lachnospiraceae;g__Anaerostipes	96.30	blast;97.40 iPHoP-RF;77.50
LN_4A07_VL_224_NODE_1743_length_15102_cov_9.187280	6.57	d__Bacteria;p__Firmicutes_A;c__Clostridia;o__Oscillospirales;f__CAG-272;g__UBA11512	91.20	blast;93.60 iPHoP-RF;71.10
LN_4A07_VL_224_NODE_21028_length_2179_cov_3.976460	6.61	d__Bacteria;p__Firmicutes_A;c__Clostridia;o__Lachnospirales;f__Lachnospiraceae;g__Roseburia	91.00	blast;93.40 iPHoP-RF;78.50
LN_4A07_VL_224_NODE_2185_length_12857_cov_4.501718	4.44	d__Bacteria;p__Firmicutes_A;c__Clostridia;o__Lachnospirales;f__Lachnospiraceae;g__Lachnospira	95.30	blast;96.70 iPHoP-RF;89.80
LN_4A07_VL_224_NODE_2268_length_12539_cov_4.099808	9.81	d__Bacteria;p__Firmicutes_A;c__Clostridia;o__Oscillospirales;f__CAG-272;g__UMGS2055	93.20	blast;95.20 iPHoP-RF;75.20
LN_4A07_VL_224_NODE_3654_length_8919_cov_4.685356	6.89	d__Bacteria;p__Firmicutes_A;c__Clostridia;o__Lachnospirales;f__Lachnospiraceae;g__Lachnospira	93.60	blast;95.50 iPHoP-RF;89.80
LN_4A07_VL_224_NODE_3876_length_8503_cov_18.914062	8.21	d__Bacteria;p__Firmicutes;c__Bacilli;o__RF39;f__UBA660;g__CAG-628	90.60	blast;93.00 iPHoP-RF;70.60
LN_4A07_VL_224_NODE_4232_length_7932_cov_4.733909	58.12	d__Bacteria;p__Firmicutes_A;c__Clostridia;o__Lachnospirales;f__Lachnospiraceae;g__Coprococcus	97.90	CRISPR;98.50 blast;97.60 iPHoP-RF;86.30
LN_4A07_VL_224_NODE_4807_length_7150_cov_3.932629	12.60	d__Bacteria;p__Bacteroidota;c__Bacteroidia;o__Bacteroidales;f__Bacteroidaceae;g__Paraprevotella	94.20	blast;95.90
LN_4A07_VL_224_NODE_4822_length_7135_cov_5.615537	8.16	d__Bacteria;p__Firmicutes_A;c__Clostridia;o__Lachnospirales;f__Lachnospiraceae;g__KLE1615	93.20	blast;95.20 iPHoP-RF;59.00
LN_4A07_VL_224_NODE_5691_length_6211_cov_3.940871	5.17	d__Bacteria;p__Firmicutes_A;c__Clostridia;o__Lachnospirales;f__Lachnospiraceae;g__Lachnospira	92.90	blast;94.90 iPHoP-RF;85.40
LN_4A07_VL_224_NODE_6285_length_5723_cov_3.596154	9.22	d__Bacteria;p__Firmicutes_A;c__Clostridia;o__Lachnospirales;f__Lachnospiraceae;g__Eubacterium_F	92.50	blast;94.60 iPHoP-RF;74.30
LN_4A07_VL_224_NODE_6447_length_5593_cov_3.686891	17.60	d__Bacteria;p__Bacteroidota;c__Bacteroidia;o__Bacteroidales;f__Marinifilaceae;g__Odoribacter	94.60	blast;96.20 iPHoP-RF;74.60
LN_4A07_VL_224_NODE_695_length_26120_cov_7.608632	4.04	d__Bacteria;p__Verrucomicrobiota;c__Verrucomicrobiae;o__Opitutales;f__CAG-312;g__CAG-312	93.60	blast;95.50 iPHoP-RF;84.50
LN_4A07_VL_224_NODE_8263_length_4563_cov_6.551020	6.26	d__Bacteria;p__Verrucomicrobiota;c__Lentisphaeria;o__Victivallales;f__UBA1829;g__UBA1829	91.20	blast;93.60 iPHoP-RF;86.00
LN_4A07_VL_224_NODE_9051_length_4248_cov_3.192941	9.78	d__Bacteria;p__Firmicutes_A;c__Clostridia;o__Oscillospirales;f__Ruminococcaceae;g__Ruminococcus_D	90.40	blast;92.90
LN_4A07_VL_224_NODE_9081_length_4238_cov_4.205355	9.95	d__Bacteria;p__Firmicutes_A;c__Clostridia;o__Lachnospirales;f__Lachnospiraceae;g__Eisenbergiella	91.80	blast;94.10 iPHoP-RF;79.50
LN_4A07_VL_224_NODE_9402_length_4122_cov_4.068601	13.08	d__Bacteria;p__Firmicutes_A;c__Clostridia;o__Lachnospirales;f__Lachnospiraceae;g__Lachnospira	93.60	blast;95.50 iPHoP-RF;87.30
LN_4A07_VL_224_NODE_9742_length_4006_cov_3.582131	9.97	d__Bacteria;p__Cyanobacteria;c__Vampirovibrionia;o__Gastranaerophilales;f__Gastranaerophilaceae;g__CAG-306	92.50	blast;94.60 iPHoP-RF;53.00
LN_4A09_VL_226_NODE_1104_length_3126_cov_2.279713	24.60	d__Bacteria;p__Bacteroidota;c__Bacteroidia;o__Bacteroidales;f__Bacteroidaceae;g__Prevotella	93.60	blast;95.50 iPHoP-RF;78.50
LN_4A09_VL_226_NODE_234_length_17146_cov_25.957112	2.95	d__Bacteria;p__Firmicutes_A;c__Clostridia;o__Oscillospirales;f__Oscillospiraceae;g__Evtepia	91.20	blast;93.60 iPHoP-RF;79.80
LN_4B02_VL_228_NODE_2482_length_4160_cov_5.757613	9.37	d__Bacteria;p__Firmicutes_A;c__Clostridia;o__Peptostreptococcales;f__Peptostreptococcaceae;g__Clostridioides	92.20	iPHoP-RF;94.40
LN_4B02_VL_228_NODE_2482_length_4160_cov_5.757613	9.37	d__Bacteria;p__Firmicutes_A;c__Clostridia;o__Peptostreptococcales;f__Peptostreptococcaceae;g__Intestinibacter	90.60	blast;93.00 iPHoP-RF;80.80
LN_4B02_VL_228_NODE_328_length_23917_cov_7.405792	5.29	d__Bacteria;p__Firmicutes_A;c__Clostridia;o__Oscillospirales;f__Oscillospiraceae;g__CAG-170	94.50	blast;96.10 iPHoP-RF;91.40
LN_4B02_VL_228_NODE_730_length_11901_cov_8.929596	7.26	d__Bacteria;p__Firmicutes_A;c__Clostridia;o__Peptostreptococcales;f__Peptostreptococcaceae;g__Terrisporobacter	95.00	blast;96.50 iPHoP-RF;73.20
LN_4B03_VL_229_NODE_1922_length_6792_cov_5.112068	9.08	d__Bacteria;p__Proteobacteria;c__Alphaproteobacteria;o__RF32;f__UBA3637;g__UBA7488	91.80	blast;94.10 iPHoP-RF;50.40
LN_4B03_VL_229_NODE_2323_length_5791_cov_4.089784	7.42	d__Bacteria;p__Firmicutes_A;c__Clostridia_A;o__Christensenellales;f__CAG-138;g__UMGS946	91.80	blast;94.10 iPHoP-RF;58.70
LN_4B03_VL_229_NODE_5_length_199014_cov_22.594731	20.31	d__Bacteria;p__Bacteroidota;c__Bacteroidia;o__Bacteroidales;f__Bacteroidaceae;g__Bacteroides	96.00	blast;91.90 iPHoP-RF;83.10 RaFAH;82.80
LN_4B03_VL_229_NODE_991_length_12782_cov_5.153218	5.89	d__Bacteria;p__Proteobacteria;c__Alphaproteobacteria;o__RF32;f__UBA3637;g__UBA7488	92.70	blast;94.80 iPHoP-RF;79.00
LN_4B05_VL_231_NODE_4000_length_3839_cov_4.375000		d__Bacteria;p__Verrucomicrobiota;c__Lentisphaeria;o__Victivallales;f__UBA1829;g__UBA11452	90.80	blast;93.20 iPHoP-RF;91.10
LN_4B05_VL_231_NODE_4934_length_3314_cov_5.467628		d__Bacteria;p__Firmicutes_A;c__Clostridia_A;o__Christensenellales;f__CAG-138;g__PeH17	92.10	blast;94.30 iPHoP-RF;74.30
LN_4B06_VL_232_NODE_752_length_3392_cov_4.007791	54.53	d__Bacteria;p__Firmicutes_A;c__Clostridia;o__Oscillospirales;f__Oscillospiraceae;g__Dysosmobacter	90.20	blast;92.70 iPHoP-RF;78.50
LN_4F07_VL_269_NODE_284_length_8014_cov_5.236085	60.74	d__Bacteria;p__Actinobacteriota;c__Actinomycetia;o__Actinomycetales;f__Bifidobacteriaceae;g__Bifidobacterium	98.40	blast;98.80 iPHoP-RF;95.40 CRISPR;94.10
LN_4F07_VL_269_NODE_897_length_3727_cov_3.873638	14.23	d__Bacteria;p__Firmicutes_A;c__Clostridia;o__Oscillospirales;f__Oscillospiraceae;g__UBA5446	92.90	blast;94.90 iPHoP-RF;75.40
LN_4F08_VL_270_NODE_1854_length_6190_cov_4.636349	4.90	d__Bacteria;p__Firmicutes_A;c__Clostridia_A;o__Christensenellales;f__CAG-74;g__UBA11524	95.20	blast;96.60 iPHoP-RF;75.00
LN_4F08_VL_270_NODE_2454_length_5230_cov_5.267053	10.62	d__Bacteria;p__Firmicutes_A;c__Clostridia;o__Lachnospirales;f__Lachnospiraceae;g__Lachnospira	94.50	iPHoP-RF;96.10 blast;94.20 CRISPR;93.00
LN_4F08_VL_270_NODE_3247_length_4372_cov_5.721334	13.80	d__Bacteria;p__Firmicutes;c__Bacilli;o__RF39;f__UBA660;g__CAG-1193	90.70	blast;93.10
LN_4F09_VL_271_NODE_327_length_4419_cov_3.329514	43.19	d__Bacteria;p__Firmicutes_A;c__Clostridia;o__Oscillospirales;f__Oscillospiraceae;g__Flavonifractor	98.10	blast;98.60 iPHoP-RF;91.40 CRISPR;71.20
LN_4G01_VL_272_NODE_1662_length_3553_cov_285.652087	11.28	d__Bacteria;p__Firmicutes_A;c__Clostridia;o__Oscillospirales;f__UMGS1783;g__UMGS1783	90.20	blast;92.70 iPHoP-RF;83.90
LN_4G01_VL_272_NODE_5045_length_1494_cov_4.562196	47.60	d__Bacteria;p__Firmicutes_A;c__Clostridia;o__Oscillospirales;f__Ruminococcaceae;g__Faecalibacterium	91.20	blast;93.60
LN_4G01_VL_272_NODE_710_length_8278_cov_6.328955	10.25	d__Bacteria;p__Firmicutes_A;c__Clostridia;o__Oscillospirales;f__Ruminococcaceae;g__Faecalibacterium	95.20	blast;96.60 iPHoP-RF;89.20
LN_4G02_VL_273_NODE_6_length_120740_cov_101.437428	10.09	d__Bacteria;p__Firmicutes_A;c__Clostridia;o__Oscillospirales;f__Ruminococcaceae;g__Ruthenibacterium	90.90	blast;93.30
LN_4G03_VL_274_NODE_11115_length_3441_cov_3.789722		d__Bacteria;p__Firmicutes_A;c__Clostridia;o__Oscillospirales;f__Acutalibacteraceae;g__UBA1417	93.90	blast;95.70 iPHoP-RF;81.60
LN_4G03_VL_274_NODE_12296_length_3184_cov_2.920741	10.53	d__Bacteria;p__Firmicutes_A;c__Clostridia;o__Lachnospirales;f__Lachnospiraceae;g__UBA11774	91.20	blast;93.60 iPHoP-RF;84.80
LN_4G03_VL_274_NODE_158_length_47881_cov_23.306172	6.34	d__Bacteria;p__Firmicutes_A;c__Clostridia_A;o__Christensenellales;f__CAG-552;g__UBA10677	90.30	blast;92.80 iPHoP-RF;68.00
LN_4G03_VL_274_NODE_3892_length_7646_cov_4.630088	13.90	d__Bacteria;p__Firmicutes_A;c__Clostridia;o__Oscillospirales;f__Oscillospiraceae;g__CAG-170	91.40	blast;93.70 iPHoP-RF;90.10
LN_4G03_VL_274_NODE_4678_length_6701_cov_4.567860	13.56	d__Bacteria;p__Firmicutes_A;c__Clostridia;o__Oscillospirales;f__CAG-382;g__UMGS882	92.00	blast;94.20
LN_4G03_VL_274_NODE_4893_length_6499_cov_4.758845	15.25	d__Bacteria;p__Firmicutes_A;c__Clostridia;o__Oscillospirales;f__Oscillospiraceae;g__CAG-170	93.60	blast;95.50 iPHoP-RF;89.20
LN_4G03_VL_274_NODE_5292_length_6109_cov_4.011232	4.48	d__Bacteria;p__Firmicutes_A;c__Clostridia;o__Oscillospirales;f__QAMX01;g__QAMX01	93.20	blast;95.20
LN_4G03_VL_274_NODE_6868_length_4971_cov_4.038446	9.57	d__Bacteria;p__Firmicutes_A;c__Clostridia;o__Oscillospirales;f__QAMX01;g__QAMX01	90.30	blast;92.80 iPHoP-RF;69.50
LN_4G03_VL_274_NODE_8980_length_4049_cov_4.788933	6.20	d__Bacteria;p__Firmicutes_A;c__Clostridia;o__Oscillospirales;f__Oscillospiraceae;g__CAG-170	91.00	iPHoP-RF;93.40 blast;93.10
LN_4G04_VL_275_NODE_1010_length_12536_cov_8.068905	16.31	d__Bacteria;p__Firmicutes_A;c__Clostridia_A;o__Christensenellales;f__CAG-917;g__CAG-475	98.40	blast;98.80 iPHoP-RF;89.80
LN_4G04_VL_275_NODE_1244_length_10882_cov_8.154798	12.30	d__Bacteria;p__Firmicutes_A;c__Clostridia_A;o__Christensenellales;f__Borkfalkiaceae;g__UBA10281	90.70	blast;93.10 iPHoP-RF;75.70
LN_4G04_VL_275_NODE_1630_length_9063_cov_15.851021	8.64	d__Bacteria;p__Bacteroidota;c__Bacteroidia;o__Bacteroidales;f__Bacteroidaceae;g__Prevotella	92.00	blast;94.20 iPHoP-RF;80.30
LN_4G04_VL_275_NODE_246_length_26379_cov_15.901649	5.43	d__Bacteria;p__Bacteroidota;c__Bacteroidia;o__Bacteroidales;f__Bacteroidaceae;g__Prevotella	93.40	blast;95.30 iPHoP-RF;88.90
LN_4G04_VL_275_NODE_3505_length_4825_cov_14.427463	10.24	d__Bacteria;p__Bacteroidota;c__Bacteroidia;o__Bacteroidales;f__Bacteroidaceae;g__Prevotella	92.90	blast;94.90 iPHoP-RF;73.70
LN_4G06_VL_277_NODE_1493_length_3172_cov_4.939044	13.73	d__Bacteria;p__Firmicutes_A;c__Clostridia;o__Peptostreptococcales;f__Peptostreptococcaceae;g__Romboutsia	90.60	blast;93.00 iPHoP-RF;81.10
LN_4G07_VL_278_NODE_1214_length_14960_cov_6.967393	2.74	d__Bacteria;p__Verrucomicrobiota;c__Lentisphaeria;o__Victivallales;f__Victivallaceae;g__Victivallis	92.00	blast;94.20 iPHoP-RF;77.50
LN_4G07_VL_278_NODE_1380_length_13720_cov_3.793048	7.51	d__Bacteria;p__Bacteroidota;c__Bacteroidia;o__Bacteroidales;f__Rikenellaceae;g__Alistipes	91.40	blast;93.70 iPHoP-RF;54.10
LN_4G07_VL_278_NODE_1723_length_11625_cov_7.374330	6.00	d__Bacteria;p__Verrucomicrobiota;c__Lentisphaeria;o__Victivallales;f__Victivallaceae;g__Victivallis	90.80	blast;93.20 iPHoP-RF;65.80
LN_4G07_VL_278_NODE_3429_length_6788_cov_6.514481	10.36	d__Bacteria;p__Verrucomicrobiota;c__Lentisphaeria;o__Victivallales;f__Victivallaceae;g__Victivallis	92.30	blast;94.50 iPHoP-RF;81.60
LN_4G07_VL_278_NODE_7785_length_3480_cov_2.870657	9.16	d__Bacteria;p__Firmicutes_A;c__Clostridia;o__Oscillospirales;f__Ruminococcaceae;g__Gemmiger	91.40	blast;93.70 iPHoP-RF;80.60
LN_4G07_VL_278_NODE_9387_length_3022_cov_3.005056	67.03	d__Bacteria;p__Firmicutes_A;c__Clostridia;o__Lachnospirales;f__Lachnospiraceae;g__Lacrimispora	91.80	iPHoP-RF;94.10
LN_4G08_VL_279_NODE_1516_length_12085_cov_10.328180	11.58	d__Bacteria;p__Firmicutes_A;c__Clostridia;o__Oscillospirales;f__Oscillospiraceae;g__CAG-170	91.60	blast;93.90 iPHoP-RF;82.20
LN_4G08_VL_279_NODE_20_length_115643_cov_57.035635	9.20	d__Bacteria;p__Bacteroidota;c__Bacteroidia;o__Bacteroidales;f__Muribaculaceae;g__UBA7173	90.30	iPHoP-RF;92.80 blast;92.00
LN_4G08_VL_279_NODE_2306_length_8043_cov_3.444667	11.04	d__Bacteria;p__Actinobacteriota;c__Coriobacteriia;o__Coriobacteriales;f__Coriobacteriaceae;g__Enorma	91.60	blast;93.90 iPHoP-RF;69.30
LN_4G08_VL_279_NODE_3154_length_5844_cov_3.830195	9.94	d__Bacteria;p__Actinobacteriota;c__Coriobacteriia;o__Coriobacteriales;f__Coriobacteriaceae;g__Enorma	91.80	blast;94.10 iPHoP-RF;75.20
LN_4G08_VL_279_NODE_4577_length_3987_cov_3.736521		d__Bacteria;p__Firmicutes_A;c__Clostridia_A;o__Christensenellales;f__CAG-138;g__UMGS946	91.20	blast;93.60 iPHoP-RF;55.20
LN_4G09_VL_280_NODE_167_length_17919_cov_11.593204	56.46	d__Bacteria;p__Firmicutes_A;c__Clostridia;o__Lachnospirales;f__Lachnospiraceae;g__Eubacterium_F	90.30	blast;92.80
LN_4G09_VL_280_NODE_489_length_8401_cov_3.753654	12.11	d__Bacteria;p__Bacteroidota;c__Bacteroidia;o__Bacteroidales;f__Bacteroidaceae;g__Bacteroides	94.00	blast;95.80 iPHoP-RF;82.20
LN_4G09_VL_280_NODE_489_length_8401_cov_3.753654	12.11	d__Bacteria;p__Bacteroidota;c__Bacteroidia;o__Bacteroidales;f__Bacteroidaceae;g__Phocaeicola	90.90	blast;93.30 iPHoP-RF;62.70
LN_4H03_VL_283_NODE_1640_length_3919_cov_3.027950		d__Bacteria;p__Firmicutes_A;c__Clostridia;o__Oscillospirales;f__QAKW01;g__HGM12957	90.20	blast;92.70
LN_4H03_VL_283_NODE_1798_length_3632_cov_3.900196		d__Bacteria;p__Firmicutes_A;c__Clostridia;o__Oscillospirales;f__UMGS1783;g__UMGS1783	91.40	blast;93.70 iPHoP-RF;67.30
LN_4H03_VL_283_NODE_2144_length_3191_cov_4.012436	37.48	d__Bacteria;p__Firmicutes_A;c__Clostridia;o__Oscillospirales;f__QAKW01;g__HGM12957	90.10	blast;92.60
LN_4H04_VL_284_NODE_1323_length_5585_cov_7.307233		d__Bacteria;p__Cyanobacteria;c__Vampirovibrionia;o__Gastranaerophilales;f__Gastranaerophilaceae;g__Zag1	91.50	blast;93.80 iPHoP-RF;85.40
LN_4H04_VL_284_NODE_2421_length_3269_cov_4.799627		d__Bacteria;p__Cyanobacteria;c__Vampirovibrionia;o__Gastranaerophilales;f__Gastranaerophilaceae;g__Zag1	90.40	blast;92.90 iPHoP-RF;71.90
LN_4H04_VL_284_NODE_975_length_7003_cov_6.906736	15.56	d__Bacteria;p__Bacteroidota;c__Bacteroidia;o__Bacteroidales;f__Bacteroidaceae;g__Bacteroides	100.00	RaFAH;99.80 iPHoP-RF;97.10 blast;95.00
LN_4H05_VL_285_NODE_12468_length_3829_cov_3.920244	6.80	d__Bacteria;p__Firmicutes_A;c__Clostridia;o__Oscillospirales;f__Ruminococcaceae;g__Angelakisella	95.00	blast;96.50 iPHoP-RF;76.10
LN_4H05_VL_285_NODE_12851_length_3740_cov_4.538670	13.88	d__Bacteria;p__Firmicutes_A;c__Clostridia;o__Oscillospirales;f__Ruminococcaceae;g__Angelakisella	92.90	blast;94.90
LN_4H05_VL_285_NODE_2108_length_14332_cov_4.328010	15.43	d__Bacteria;p__Firmicutes_A;c__Clostridia;o__Lachnospirales;f__Lachnospiraceae;g__Agathobacter	92.20	blast;94.40 iPHoP-RF;53.60
LN_4H05_VL_285_NODE_2952_length_11646_cov_5.320766	12.43	d__Bacteria;p__Firmicutes_A;c__Clostridia;o__Lachnospirales;f__Lachnospiraceae;g__TF01-11	91.60	blast;93.90 iPHoP-RF;74.60
LN_4H05_VL_285_NODE_3169_length_11042_cov_4.123874		d__Bacteria;p__Firmicutes_A;c__Clostridia;o__Lachnospirales;f__Lachnospiraceae;g__Coprococcus	91.80	blast;94.10 iPHoP-RF;66.30
LN_4H05_VL_285_NODE_3610_length_10036_cov_4.640617	8.80	d__Bacteria;p__Firmicutes_A;c__Clostridia;o__Lachnospirales;f__Lachnospiraceae;g__KLE1615	91.20	blast;93.60
LN_4H05_VL_285_NODE_3932_length_9485_cov_5.642418	6.66	d__Bacteria;p__Firmicutes_A;c__Clostridia;o__Lachnospirales;f__Lachnospiraceae;g__TF01-11	90.70	blast;93.10
LN_4H05_VL_285_NODE_4359_length_8789_cov_4.420197	5.56	d__Bacteria;p__Firmicutes_A;c__Clostridia;o__Oscillospirales;f__Ruminococcaceae;g__Angelakisella	93.90	blast;95.70 iPHoP-RF;66.50
LN_4H05_VL_285_NODE_4536_length_8509_cov_4.142300	3.73	d__Bacteria;p__Firmicutes;c__Bacilli;o__RF39;f__UBA660;g__CAG-460	91.10	blast;93.50 iPHoP-RF;87.30
LN_4H05_VL_285_NODE_560_length_30808_cov_9.908789	11.45	d__Bacteria;p__Firmicutes_A;c__Clostridia;o__TANB77;f__CAG-508;g__CAG-245	93.10	blast;95.10 iPHoP-RF;74.60
LN_4H05_VL_285_NODE_6128_length_6813_cov_5.404706	16.11	d__Bacteria;p__Firmicutes_A;c__Clostridia_A;o__Christensenellales;f__CAG-138;g__SFEL01	94.30	blast;96.00 iPHoP-RF;63.00
LN_4H05_VL_285_NODE_6869_length_6214_cov_7.933268	12.85	d__Bacteria;p__Firmicutes_A;c__Clostridia;o__Oscillospirales;f__Ruminococcaceae;g__Faecalibacterium	95.40	blast;96.80 iPHoP-RF;83.60
LN_4H05_VL_285_NODE_7011_length_6110_cov_5.767630	7.96	d__Bacteria;p__Firmicutes_A;c__Clostridia;o__Lachnospirales;f__Lachnospiraceae;g__Eisenbergiella	92.90	blast;94.90 iPHoP-RF;79.80
LN_4H06_VL_286_NODE_2761_length_6633_cov_5.493159	12.97	d__Bacteria;p__Firmicutes_A;c__Clostridia;o__Oscillospirales;f__Ruminococcaceae;g__Gemmiger	94.60	blast;96.20 iPHoP-RF;73.70
LN_4H06_VL_286_NODE_2975_length_6305_cov_3.546880	12.50	d__Bacteria;p__Firmicutes_A;c__Clostridia;o__Oscillospirales;f__Ruminococcaceae;g__UBA1394	93.60	blast;95.50 iPHoP-RF;60.60
LN_4H06_VL_286_NODE_7880_length_3200_cov_5.323052	26.87	d__Bacteria;p__Firmicutes_A;c__Clostridia;o__Oscillospirales;f__Ruminococcaceae;g__UBA1394	90.30	blast;92.80 iPHoP-RF;75.20
LN_4H06_VL_286_NODE_8128_length_3133_cov_4.259584	17.70	d__Bacteria;p__Bacteroidota;c__Bacteroidia;o__Bacteroidales;f__UBA11471;g__UBA11471	90.70	blast;93.10 iPHoP-RF;72.80
LN_4H08_VL_288_NODE_2154_length_8248_cov_9.938362	8.59	d__Bacteria;p__Firmicutes_A;c__Clostridia;o__Oscillospirales;f__Oscillospiraceae;g__ER4	95.90	blast;97.10 iPHoP-RF;90.10
LN_4H08_VL_288_NODE_2178_length_8183_cov_6.349286	44.83	d__Bacteria;p__Firmicutes_A;c__Clostridia;o__Oscillospirales;f__Oscillospiraceae;g__An92	91.80	iPHoP-RF;94.10
LN_4H08_VL_288_NODE_2178_length_8183_cov_6.349286	44.83	d__Bacteria;p__Firmicutes_A;c__Clostridia;o__Oscillospirales;f__Oscillospiraceae;g__Flavonifractor	91.80	iPHoP-RF;94.10 blast;92.70
LN_4H08_VL_288_NODE_4026_length_5298_cov_6.873927	16.36	d__Bacteria;p__Firmicutes_A;c__Clostridia_A;o__Christensenellales;f__CAG-74;g__SFFH01	93.60	blast;95.50 iPHoP-RF;68.00
LN_4H08_VL_288_NODE_582_length_19848_cov_5.936745	7.39	d__Bacteria;p__Firmicutes_A;c__Clostridia;o__Lachnospirales;f__Lachnospiraceae;g__Lachnospira	94.90	blast;96.40 iPHoP-RF;66.80
LN_4H08_VL_288_NODE_6267_length_3780_cov_6.592752	16.93	d__Bacteria;p__Firmicutes_A;c__Clostridia;o__Oscillospirales;f__Oscillospiraceae;g__CAG-83	91.60	blast;93.90
LN_4H09_VL_289_NODE_280_length_37738_cov_14.358146	7.05	d__Bacteria;p__Firmicutes_A;c__Clostridia;o__Lachnospirales;f__Lachnospiraceae;g__Lachnospira	97.80	blast;98.40 iPHoP-RF;80.00
LN_4H09_VL_289_NODE_2915_length_7791_cov_4.656412		d__Bacteria;p__Proteobacteria;c__Gammaproteobacteria;o__Burkholderiales;f__Burkholderiaceae;g__Sutterella	95.00	blast;96.50
LN_4H09_VL_289_NODE_6048_length_3560_cov_6.445649		d__Bacteria;p__Proteobacteria;c__Gammaproteobacteria;o__Burkholderiales;f__Burkholderiaceae;g__Sutterella	93.50	blast;95.40 iPHoP-RF;77.10
LN_4H09_VL_289_NODE_8724_length_2431_cov_12.154040	29.07	d__Bacteria;p__Firmicutes_A;c__Clostridia;o__Oscillospirales;f__Ruminococcaceae;g__Ruminococcus_D	96.90	blast;97.80 iPHoP-RF;87.90
LN_4H09_VL_289_NODE_950_length_19988_cov_8.059399	6.39	d__Bacteria;p__Bacteroidota;c__Bacteroidia;o__Bacteroidales;f__Coprobacteraceae;g__Coprobacter	95.00	blast;96.50 iPHoP-RF;53.00
LN_4I03_VL_292_NODE_545_length_1081_cov_2.515595	98.73	d__Bacteria;p__Firmicutes;c__Bacilli;o__Lactobacillales;f__Streptococcaceae;g__Streptococcus	93.50	blast;93.10 iPHoP-RF;73.00 RaFAH;66.80
LN_4I09_VL_298_NODE_140_length_9371_cov_7.779304	61.27	d__Bacteria;p__Proteobacteria;c__Gammaproteobacteria;o__Pseudomonadales;f__Moraxellaceae;g__Acinetobacter	95.30	iPHoP-RF;96.70 blast;93.30
LN_6B05_VL_312_NODE_129_length_7962_cov_5.671810	35.88	d__Bacteria;p__Desulfobacterota_G;c__Syntrophorhabdia;o__Syntrophorhabdales;f__Syntrophorhabdaceae;g__Syntrophorhabdus	90.60	blast;93.00
LN_6B07_VL_314_NODE_373_length_7511_cov_6.005097	12.96	d__Bacteria;p__Firmicutes_A;c__Clostridia;o__Oscillospirales;f__Acutalibacteraceae;g__UMGS1071	91.80	blast;94.10 iPHoP-RF;79.30
LN_6C03_VL_319_NODE_979_length_1318_cov_3.539984	93.93	d__Bacteria;p__Proteobacteria;c__Gammaproteobacteria;o__Burkholderiales;f__Neisseriaceae;g__Neisseria	94.90	iPHoP-RF;96.40 CRISPR;95.20 blast;91.20
LN_6D06_VL_331_NODE_489_length_23590_cov_7.944041	9.59	d__Bacteria;p__Firmicutes_A;c__Clostridia;o__Lachnospirales;f__Lachnospiraceae;g__Lachnospira	96.70	blast;97.70 iPHoP-RF;90.80
LN_6D06_VL_331_NODE_6881_length_3750_cov_4.887415	17.60	d__Bacteria;p__Firmicutes_A;c__Clostridia;o__Oscillospirales;f__CAG-272;g__UMGS902	91.50	blast;93.80 iPHoP-RF;72.20
LN_6D06_VL_331_NODE_8719_length_3103_cov_4.440289	14.93	d__Bacteria;p__Firmicutes_A;c__Clostridia;o__Oscillospirales;f__CAG-272;g__CAG-724	90.90	blast;93.30 iPHoP-RF;71.70
LN_6E01_VL_335_NODE_5254_length_4439_cov_4.199589	19.53	d__Bacteria;p__Firmicutes_A;c__Clostridia;o__Lachnospirales;f__Lachnospiraceae;g__TF01-11	93.60	blast;95.50 iPHoP-RF;79.30
LN_6E01_VL_335_NODE_788_length_16487_cov_11.954418	19.98	d__Bacteria;p__Bacteroidota;c__Bacteroidia;o__Bacteroidales;f__Bacteroidaceae;g__Bacteroides	95.30	blast;96.70 iPHoP-RF;93.70
LN_6E03_VL_337_NODE_60_length_36842_cov_13.628456	10.46	d__Bacteria;p__Firmicutes_A;c__Clostridia_A;o__Christensenellales;f__CAG-74;g__SFFH01	93.60	blast;95.50 iPHoP-RF;73.90
LN_6E04_VL_338_NODE_1960_length_7008_cov_4.292823	8.27	d__Bacteria;p__Bacteroidota;c__Bacteroidia;o__Bacteroidales;f__Bacteroidaceae;g__Bacteroides	95.90	iPHoP-RF;97.10
LN_6E04_VL_338_NODE_1960_length_7008_cov_4.292823	8.27	d__Bacteria;p__Bacteroidota;c__Bacteroidia;o__Bacteroidales;f__Bacteroidaceae;g__Phocaeicola	94.90	iPHoP-RF;96.40
LN_6E04_VL_338_NODE_3193_length_4804_cov_10.165719		d__Bacteria;p__Verrucomicrobiota;c__Verrucomicrobiae;o__Opitutales;f__CAG-312;g__CAG-312	91.50	blast;93.80 iPHoP-RF;86.70
LN_6E04_VL_338_NODE_3647_length_4334_cov_4.643608	19.60	d__Bacteria;p__Firmicutes_A;c__Clostridia;o__Oscillospirales;f__Oscillospiraceae;g__CAG-83	94.30	blast;96.00 iPHoP-RF;95.10
LN_6E04_VL_338_NODE_4050_length_4002_cov_14.564733		d__Bacteria;p__Firmicutes_A;c__Clostridia_A;o__Christensenellales;f__Borkfalkiaceae;g__QALS01	90.80	blast;93.20 iPHoP-RF;77.10
LN_6E05_VL_339_NODE_1093_length_6316_cov_5.688229	6.50	d__Bacteria;p__Firmicutes_A;c__Clostridia;o__Oscillospirales;f__Oscillospiraceae;g__CAG-103	94.90	blast;96.40 iPHoP-RF;64.50
LN_6E05_VL_339_NODE_2653_length_3319_cov_4.891544		d__Bacteria;p__Firmicutes_A;c__Clostridia;o__Oscillospirales;f__Oscillospiraceae;g__Dysosmobacter	91.80	blast;94.10 iPHoP-RF;94.10
LN_6E05_VL_339_NODE_490_length_10776_cov_19.688369	11.99	d__Bacteria;p__Firmicutes_A;c__Clostridia;o__Oscillospirales;f__Ruminococcaceae;g__Faecalibacterium	95.40	blast;96.80 iPHoP-RF;89.20
LN_6E06_VL_340_NODE_72_length_23353_cov_6.664735	54.69	d__Bacteria;p__Bacteroidota;c__Bacteroidia;o__Bacteroidales;f__Bacteroidaceae;g__Bacteroides	99.00	RaFAH;91.10 iPHoP-RF;88.20 blast;81.70
LN_6E06_VL_340_NODE_72_length_23353_cov_6.664735	54.69	d__Bacteria;p__Bacteroidota;c__Bacteroidia;o__Bacteroidales;f__Bacteroidaceae;g__Phocaeicola	90.70	blast;93.10 iPHoP-RF;92.80
LN_6E07_VL_341_NODE_1177_length_15595_cov_15.258430	6.30	d__Bacteria;p__Firmicutes_A;c__Clostridia;o__Oscillospirales;f__Ruminococcaceae;g__Ruminiclostridium_E	97.80	blast;98.40 iPHoP-RF;75.70
LN_6E07_VL_341_NODE_2903_length_7774_cov_14.150797	12.68	d__Bacteria;p__Firmicutes_A;c__Clostridia;o__Oscillospirales;f__Ruminococcaceae;g__Ruminiclostridium_E	95.30	blast;96.70 iPHoP-RF;70.60
LN_6E07_VL_341_NODE_7520_length_3621_cov_5.063096	21.20	d__Bacteria;p__Bacteroidota;c__Bacteroidia;o__Bacteroidales;f__Bacteroidaceae;g__Paraprevotella	93.40	blast;95.30 iPHoP-RF;57.90
LN_6E07_VL_341_NODE_8549_length_3269_cov_3.816428		d__Bacteria;p__Bacteroidota;c__Bacteroidia;o__Flavobacteriales;f__Weeksellaceae;g__Kaistella	91.80	iPHoP-RF;94.10
LN_6E07_VL_341_NODE_8557_length_3268_cov_4.693744		d__Bacteria;p__Firmicutes;c__Bacilli;o__RF39;f__UBA660;g__CAG-433	91.50	blast;93.80
LN_6E07_VL_341_NODE_893_length_18508_cov_15.865659	6.67	d__Bacteria;p__Firmicutes_A;c__Clostridia_A;o__Christensenellales;f__Borkfalkiaceae;g__QALS01	92.10	blast;94.30 iPHoP-RF;79.00
LN_6E07_VL_341_NODE_9070_length_3125_cov_3.896417	54.43	d__Bacteria;p__Firmicutes_A;c__Clostridia;o__TANB77;f__CAG-508;g__CAG-273	92.30	blast;94.50 iPHoP-RF;72.80
LN_6E07_VL_341_NODE_91_length_56776_cov_10.413286	6.45	d__Bacteria;p__Firmicutes_A;c__Clostridia;o__Lachnospirales;f__Lachnospiraceae;g__Agathobacter	96.30	blast;97.40 iPHoP-RF;94.10
LN_6E07_VL_341_NODE_966_length_17517_cov_7.582293	16.51	d__Bacteria;p__Firmicutes_A;c__Clostridia;o__Oscillospirales;f__Acutalibacteraceae;g__CAG-177	95.60	blast;96.90 iPHoP-RF;67.50
LN_6E09_VL_343_NODE_159_length_53454_cov_7.994700	21.00	d__Bacteria;p__Firmicutes_A;c__Clostridia;o__Oscillospirales;f__Oscillospiraceae;g__CAG-103	95.00	blast;96.50 iPHoP-RF;87.00
LN_6E09_VL_343_NODE_2741_length_7402_cov_4.804002	19.83	d__Bacteria;p__Proteobacteria;c__Alphaproteobacteria;o__RF32;f__CAG-239;g__CAG-495	92.20	blast;94.40 iPHoP-RF;61.90
LN_6E09_VL_343_NODE_3464_length_6196_cov_4.803127	6.70	d__Bacteria;p__Firmicutes_A;c__Clostridia;o__Oscillospirales;f__Ruminococcaceae;g__UBA1409	93.60	blast;95.50 iPHoP-RF;74.10
LN_6E09_VL_343_NODE_3540_length_6095_cov_8.564404	8.22	d__Bacteria;p__Firmicutes_A;c__Clostridia;o__Oscillospirales;f__Acutalibacteraceae;g__CAG-177	95.30	blast;96.70 iPHoP-RF;64.80
LN_6E09_VL_343_NODE_3621_length_6008_cov_5.427684	9.71	d__Bacteria;p__Firmicutes_A;c__Clostridia;o__Oscillospirales;f__Acutalibacteraceae;g__UBA6857	90.90	blast;93.30 iPHoP-RF;73.00
LN_6E09_VL_343_NODE_3892_length_5717_cov_15.705228	11.54	d__Bacteria;p__Bacteroidota;c__Bacteroidia;o__Bacteroidales;f__Rikenellaceae;g__Alistipes	91.00	blast;93.40 iPHoP-RF;87.60
LN_6E09_VL_343_NODE_505_length_28583_cov_10.690620	24.54	d__Bacteria;p__Firmicutes_A;c__Clostridia;o__Oscillospirales;f__Ruminococcaceae;g__CAG-353	96.40	blast;97.50 CRISPR;97.30 iPHoP-RF;84.50
LN_6E09_VL_343_NODE_7412_length_3557_cov_5.334666	15.47	d__Bacteria;p__Firmicutes_A;c__Clostridia;o__Oscillospirales;f__Ruminococcaceae;g__UBA1409	91.60	blast;93.90 iPHoP-RF;86.30
LN_6E09_VL_343_NODE_744_length_21727_cov_10.241002	3.98	d__Bacteria;p__Elusimicrobiota;c__Elusimicrobia;o__Elusimicrobiales;f__Elusimicrobiaceae;g__UBA1436	90.80	blast;93.20 iPHoP-RF;80.30
LN_6E09_VL_343_NODE_8947_length_3106_cov_6.860046	10.16	d__Bacteria;p__Firmicutes_A;c__Clostridia;o__Oscillospirales;f__Ruminococcaceae;g__UBA1409	91.80	blast;94.10 iPHoP-RF;77.80
LN_6F02_VL_345_NODE_10645_length_3468_cov_3.844711	23.93	d__Bacteria;p__Firmicutes_A;c__Clostridia;o__Lachnospirales;f__Lachnospiraceae;g__Lachnospira	94.60	blast;96.20 iPHoP-RF;74.30
LN_6F02_VL_345_NODE_2283_length_11173_cov_11.305181	5.82	d__Bacteria;p__Bacteroidota;c__Bacteroidia;o__Bacteroidales;f__Bacteroidaceae;g__Bacteroides	95.90	iPHoP-RF;97.10 blast;52.10
LN_6F02_VL_345_NODE_2283_length_11173_cov_11.305181	5.82	d__Bacteria;p__Bacteroidota;c__Bacteroidia;o__Bacteroidales;f__Bacteroidaceae;g__Phocaeicola	92.20	blast;94.40 iPHoP-RF;93.40
LN_6F02_VL_345_NODE_527_length_26860_cov_9.103451	7.47	d__Bacteria;p__Proteobacteria;c__Alphaproteobacteria;o__RF32;f__CAG-239;g__CAG-495	95.20	blast;96.60 iPHoP-RF;76.10
LN_6F02_VL_345_NODE_6317_length_5369_cov_8.109522	6.22	d__Bacteria;p__Firmicutes_A;c__Clostridia;o__Lachnospirales;f__Lachnospiraceae;g__Acetatifactor	93.60	blast;95.50 iPHoP-RF;83.90
LN_6F02_VL_345_NODE_94_length_58697_cov_10.161147	11.26	d__Bacteria;p__Firmicutes_A;c__Clostridia;o__Oscillospirales;f__Ruminococcaceae;g__CAG-115	95.30	blast;96.70 iPHoP-RF;90.10
LN_6F03_VL_346_NODE_2292_length_11152_cov_7.255474	10.47	d__Bacteria;p__Bacteroidota;c__Bacteroidia;o__Bacteroidales;f__Rikenellaceae;g__Alistipes_A	94.30	blast;96.00
LN_6F03_VL_346_NODE_242_length_40681_cov_33.113450	7.05	d__Bacteria;p__Firmicutes_A;c__Clostridia_A;o__Christensenellales;f__CAG-138;g__PeH17	97.90	blast;98.50 iPHoP-RF;76.10
LN_6F03_VL_346_NODE_2868_length_9490_cov_6.139163	7.44	d__Bacteria;p__Firmicutes_A;c__Clostridia;o__UBA1212;f__UBA1255;g__UMGS1537	92.60	blast;94.70 iPHoP-RF;58.20
LN_6F03_VL_346_NODE_4368_length_6635_cov_5.949240	8.56	d__Bacteria;p__Firmicutes_A;c__Clostridia;o__Monoglobales_A;f__UBA1381;g__CAG-41	93.60	blast;95.50 iPHoP-RF;68.90
LN_6F03_VL_346_NODE_4507_length_6494_cov_7.901227	14.00	d__Bacteria;p__Firmicutes_A;c__Clostridia;o__Oscillospirales;f__Acutalibacteraceae;g__UBA1691	92.90	blast;94.90 iPHoP-RF;75.00
LN_6F03_VL_346_NODE_4551_length_6440_cov_14.029131	97.03	d__Bacteria;p__Bacteroidota;c__Bacteroidia;o__Bacteroidales;f__Bacteroidaceae;g__Bacteroides	90.60	blast;93.00
LN_6F03_VL_346_NODE_4761_length_6200_cov_6.466721	10.96	d__Bacteria;p__Firmicutes_A;c__Clostridia_A;o__Christensenellales;f__QALW01;g__UMGS1322	92.50	blast;94.60 iPHoP-RF;68.00
LN_6F03_VL_346_NODE_557_length_27603_cov_14.032198	9.09	d__Bacteria;p__Firmicutes_A;c__Clostridia;o__Oscillospirales;f__Ruminococcaceae;g__Ruminiclostridium_E	97.80	blast;98.40 iPHoP-RF;70.60
LN_6F03_VL_346_NODE_6575_length_4705_cov_5.814409	18.80	d__Bacteria;p__Verrucomicrobiota;c__Lentisphaeria;o__Victivallales;f__UBA1829;g__UBA11452	90.70	blast;93.10 iPHoP-RF;87.90
LN_6F03_VL_346_NODE_7507_length_4183_cov_5.883963	19.80	d__Bacteria;p__Firmicutes_A;c__Clostridia;o__Oscillospirales;f__Oscillospiraceae;g__ER4	90.90	blast;93.30 iPHoP-RF;76.10
LN_6F03_VL_346_NODE_7551_length_4164_cov_6.276953	6.73	d__Bacteria;p__Firmicutes_A;c__Clostridia;o__Lachnospirales;f__Lachnospiraceae;g__TF01-11	93.60	blast;95.50 iPHoP-RF;84.80
LN_6F03_VL_346_NODE_9494_length_3382_cov_8.610460	11.32	d__Bacteria;p__Firmicutes_A;c__Clostridia;o__Oscillospirales;f__Oscillospiraceae;g__CAG-83	94.90	iPHoP-RF;96.40 blast;95.60
LN_6F04_VL_347_NODE_228_length_17826_cov_7.309437	12.45	d__Bacteria;p__Firmicutes_A;c__Clostridia_A;o__Christensenellales;f__CAG-138;g__Phil1	96.20	blast;97.30 iPHoP-RF;65.60
LN_6F04_VL_347_NODE_569_length_9540_cov_6.469056	11.48	d__Bacteria;p__Firmicutes_A;c__Clostridia_A;o__Christensenellales;f__CAG-138;g__Phil1	93.80	blast;95.60 iPHoP-RF;73.70
LN_6F04_VL_347_NODE_650_length_8385_cov_5.994958	5.29	d__Bacteria;p__Firmicutes_A;c__Clostridia_A;o__Christensenellales;f__CAG-138;g__Phil1	93.00	blast;95.00 iPHoP-RF;81.10
LN_6F05_VL_348_NODE_43_length_37241_cov_12.615339	92.43	d__Bacteria;p__Bacteroidota;c__Bacteroidia;o__Bacteroidales;f__Bacteroidaceae;g__Bacteroides	95.20	blast;89.30 iPHoP-RF;85.10 RaFAH;84.30
LN_6F05_VL_348_NODE_43_length_37241_cov_12.615339	92.43	d__Bacteria;p__Bacteroidota;c__Bacteroidia;o__Bacteroidales;f__Tannerellaceae;g__Parabacteroides	91.10	blast;93.40 iPHoP-RF;89.50 RaFAH;50.70
LN_6F07_VL_350_NODE_25404_length_1620_cov_4.013419	72.67	d__Bacteria;p__Bacteroidota;c__Bacteroidia;o__Bacteroidales;f__Rikenellaceae;g__Alistipes	92.50	blast;94.60 iPHoP-RF;79.00
LN_6F07_VL_350_NODE_3270_length_5791_cov_9.512727	8.83	d__Bacteria;p__Firmicutes_A;c__Clostridia;o__Oscillospirales;f__Oscillospiraceae;g__CAG-170	94.30	blast;96.00 iPHoP-RF;83.90
LN_6F07_VL_350_NODE_3555_length_5505_cov_4.347890	4.79	d__Bacteria;p__Firmicutes_A;c__Clostridia;o__Lachnospirales;f__Lachnospiraceae;g__CAG-45	91.00	blast;93.40 iPHoP-RF;87.60
LN_6F07_VL_350_NODE_4718_length_4564_cov_28.835218	14.80	d__Bacteria;p__Firmicutes_A;c__Clostridia_A;o__Christensenellales;f__Borkfalkiaceae;g__UBA10281	92.70	blast;94.80 iPHoP-RF;88.50
LN_6F07_VL_350_NODE_9100_length_3018_cov_16.193385	43.70	d__Bacteria;p__Firmicutes_A;c__Clostridia;o__Oscillospirales;f__Oscillospiraceae;g__CAG-170	94.20	blast;95.90 iPHoP-RF;73.00
LN_6F08_VL_351_NODE_1024_length_7043_cov_6.163852	7.20	d__Bacteria;p__Proteobacteria;c__Alphaproteobacteria;o__RF32;f__CAG-239;g__51-20	93.00	blast;95.00 iPHoP-RF;59.80
LN_6F08_VL_351_NODE_6444_length_1558_cov_5.665336	10.47	d__Bacteria;p__Bacteroidota;c__Bacteroidia;o__Bacteroidales;f__Bacteroidaceae;g__Bacteroides	94.00	blast;95.80 iPHoP-RF;93.70
LN_6F09_VL_352_NODE_1151_length_4164_cov_4.211000	14.92	d__Bacteria;p__Firmicutes_C;c__Negativicutes;o__Veillonellales;f__Dialisteraceae;g__Dialister	93.40	blast;95.30
LN_6F09_VL_352_NODE_293_length_15607_cov_38.368056	12.49	d__Bacteria;p__Bacteroidota;c__Bacteroidia;o__Bacteroidales;f__Bacteroidaceae;g__Bacteroides	100.00	RaFAH;99.70 iPHoP-RF;87.60 blast;83.50
LN_6F09_VL_352_NODE_293_length_15607_cov_38.368056	12.49	d__Bacteria;p__Bacteroidota;c__Bacteroidia;o__Bacteroidales;f__Bacteroidaceae;g__Phocaeicola	91.10	blast;93.50 iPHoP-RF;72.80
LN_6G01_VL_353_NODE_2022_length_7520_cov_10.430543	17.45	d__Bacteria;p__Firmicutes_A;c__Clostridia;o__Oscillospirales;f__Acutalibacteraceae;g__Pseudoruminococcus	93.60	blast;95.50 iPHoP-RF;76.10
LN_6G01_VL_353_NODE_2093_length_7237_cov_7.714564	18.36	d__Bacteria;p__Firmicutes_A;c__Clostridia_A;o__Christensenellales;f__CAG-74;g__UBA11524	94.60	blast;96.20 iPHoP-RF;71.50
LN_6G01_VL_353_NODE_942_length_14243_cov_8.909853	7.05	d__Bacteria;p__Firmicutes_A;c__Clostridia;o__Oscillospirales;f__Acutalibacteraceae;g__Pseudoruminococcus	93.60	blast;95.50 iPHoP-RF;75.20
LN_6G03_VL_355_NODE_1119_length_14099_cov_26.873113	4.02	d__Bacteria;p__Proteobacteria;c__Alphaproteobacteria;o__RF32;f__CAG-239;g__CAG-267	92.00	blast;94.20 iPHoP-RF;73.00
LN_6G03_VL_355_NODE_1180_length_13528_cov_5.954130	7.98	d__Bacteria;p__Firmicutes_A;c__Clostridia;o__Lachnospirales;f__Lachnospiraceae;g__Roseburia	90.60	blast;93.00 iPHoP-RF;89.80
LN_6G03_VL_355_NODE_11_length_103993_cov_26.235737	5.28	d__Bacteria;p__Bacteroidota;c__Bacteroidia;o__Bacteroidales;f__Bacteroidaceae;g__Phocaeicola	90.20	blast;92.70 iPHoP-RF;89.80
LN_6G03_VL_355_NODE_1249_length_13002_cov_22.880976	6.24	d__Bacteria;p__Bacteroidota;c__Bacteroidia;o__Bacteroidales;f__Bacteroidaceae;g__Prevotella	92.00	blast;94.20 iPHoP-RF;93.70
LN_6G03_VL_355_NODE_3471_length_5756_cov_6.305210	8.94	d__Bacteria;p__Firmicutes_A;c__Clostridia;o__Lachnospirales;f__Lachnospiraceae;g__Lachnospira	95.20	blast;96.60 iPHoP-RF;86.70
LN_6G03_VL_355_NODE_418_length_25485_cov_9.043413	94.93	d__Bacteria;p__Bacteroidota;c__Bacteroidia;o__Bacteroidales;f__Tannerellaceae;g__Parabacteroides	94.30	RaFAH;94.50 iPHoP-RF;63.80
LN_6G03_VL_355_NODE_418_length_25485_cov_9.043413	94.93	d__Bacteria;p__Bacteroidota;c__Bacteroidia;o__Flavobacteriales;f__UBA1820;g__UBA1820	93.10	blast;95.10 iPHoP-RF;68.60
LN_6G03_VL_355_NODE_4376_length_4662_cov_5.875624	8.38	d__Bacteria;p__Firmicutes_A;c__Clostridia;o__Lachnospirales;f__Lachnospiraceae;g__Acetatifactor	94.00	blast;95.80 iPHoP-RF;71.30
LN_6G03_VL_355_NODE_4656_length_4398_cov_5.995625	9.62	d__Bacteria;p__Firmicutes_A;c__Clostridia;o__Lachnospirales;f__Lachnospiraceae;g__Lachnospira	94.70	blast;96.30 iPHoP-RF;76.40
LN_6G03_VL_355_NODE_9579_length_2291_cov_21.350179		d__Bacteria;p__Bacteroidota;c__Bacteroidia;o__Bacteroidales;f__Bacteroidaceae;g__Bacteroides	93.00	blast;95.00 iPHoP-RF;82.20
LN_6G04_VL_356_NODE_3149_length_3129_cov_2.779115		d__Bacteria;p__Firmicutes_A;c__Clostridia;o__Lachnospirales;f__Lachnospiraceae;g__Roseburia	90.20	blast;92.70 iPHoP-RF;87.00
LN_6G05_VL_357_NODE_10669_length_3449_cov_4.120507	12.50	d__Bacteria;p__Firmicutes_A;c__Clostridia;o__Oscillospirales;f__Ruminococcaceae;g__Faecalibacterium	90.90	blast;93.30 iPHoP-RF;68.20
LN_6G05_VL_357_NODE_11073_length_3348_cov_4.567264	11.03	d__Bacteria;p__Firmicutes_A;c__Clostridia;o__Oscillospirales;f__Ruminococcaceae;g__Gemmiger	92.70	blast;94.80 iPHoP-RF;79.00
LN_6G05_VL_357_NODE_11327_length_3292_cov_3.607044	22.20	d__Bacteria;p__Firmicutes_A;c__Clostridia;o__Lachnospirales;f__Lachnospiraceae;g__Ruminococcus_A	91.40	blast;93.70 iPHoP-RF;84.80
LN_6G05_VL_357_NODE_11896_length_3166_cov_8.045966		d__Bacteria;p__Bacteroidota;c__Bacteroidia;o__Bacteroidales;f__Tannerellaceae;g__Parabacteroides	90.40	blast;92.90
LN_6G05_VL_357_NODE_12285_length_3089_cov_3.870138	49.40	d__Bacteria;p__Firmicutes_A;c__Clostridia;o__Oscillospirales;f__Oscillospiraceae;g__UBA738	90.20	blast;92.70 iPHoP-RF;71.70
LN_6G05_VL_357_NODE_1847_length_14426_cov_9.916638	6.35	d__Bacteria;p__Firmicutes_A;c__Clostridia;o__Oscillospirales;f__Acutalibacteraceae;g__CAG-177	95.40	blast;96.80 iPHoP-RF;85.70
LN_6G05_VL_357_NODE_4112_length_7537_cov_3.755680	60.76	d__Bacteria;p__Bacteroidota;c__Bacteroidia;o__Bacteroidales;f__Bacteroidaceae;g__43-108	92.20	blast;94.40 iPHoP-RF;61.10
LN_6G05_VL_357_NODE_5466_length_5975_cov_6.952365	13.45	d__Bacteria;p__Bacteroidota;c__Bacteroidia;o__Bacteroidales;f__UBA932;g__RC9	95.00	blast;96.50 iPHoP-RF;78.30
LN_6G05_VL_357_NODE_7031_length_4838_cov_4.506377	10.93	d__Bacteria;p__Bacteroidota;c__Bacteroidia;o__Bacteroidales;f__UBA932;g__RC9	93.50	blast;95.40 iPHoP-RF;80.80
LN_6G05_VL_357_NODE_9161_length_3899_cov_3.328304	7.76	d__Bacteria;p__Firmicutes_C;c__Negativicutes;o__Veillonellales;f__Dialisteraceae;g__Dialister	93.00	blast;95.00 iPHoP-RF;63.80
LN_6G05_VL_357_NODE_9440_length_3811_cov_5.417998	15.84	d__Bacteria;p__Firmicutes_A;c__Clostridia_A;o__Christensenellales;f__CAG-138;g__SFEL01	90.60	blast;93.00 iPHoP-RF;61.40
LN_6H01_VL_362_NODE_1631_length_3614_cov_9.220287	40.25	d__Bacteria;p__Firmicutes;c__Bacilli;o__Lactobacillales;f__Enterococcaceae;g__Enterococcus_D	91.40	blast;93.70 iPHoP-RF;81.40
LN_6H01_VL_362_NODE_1672_length_3568_cov_7.545403	20.82	d__Bacteria;p__Firmicutes_A;c__Clostridia;o__Oscillospirales;f__Butyricicoccaceae;g__Agathobaculum	94.60	blast;96.20 iPHoP-RF;72.40
LN_6H01_VL_362_NODE_277_length_16214_cov_24.549972	17.25	d__Bacteria;p__Firmicutes_A;c__Clostridia;o__Oscillospirales;f__Ruminococcaceae;g__Faecalibacterium	91.20	blast;93.60 iPHoP-RF;89.20 CRISPR;80.40
LN_6H01_VL_362_NODE_321_length_14975_cov_50.550804	4.37	d__Bacteria;p__Firmicutes_A;c__Clostridia;o__Oscillospirales;f__Ruminococcaceae;g__Faecalibacterium	95.40	blast;96.80 iPHoP-RF;90.50
LN_6H01_VL_362_NODE_5264_length_1209_cov_32.857019	100.00	d__Bacteria;p__Proteobacteria;c__Gammaproteobacteria;o__Enterobacterales;f__Enterobacteriaceae;g__Escherichia	95.00	blast;96.50 iPHoP-RF;58.20
LN_6H05_VL_366_NODE_1075_length_3492_cov_3.775095	13.10	d__Bacteria;p__Firmicutes_A;c__Clostridia;o__Lachnospirales;f__Lachnospiraceae;g__Lacrimispora	92.20	iPHoP-RF;94.40
LN_6H05_VL_366_NODE_1075_length_3492_cov_3.775095	13.10	d__Bacteria;p__Firmicutes_A;c__Clostridia;o__Lachnospirales;f__Lachnospiraceae;g__Enterocloster	90.80	blast;93.20 iPHoP-RF;79.30
LN_6H08_VL_369_NODE_92_length_3938_cov_12.098635	50.25	d__Bacteria;p__Firmicutes_C;c__Negativicutes;o__Veillonellales;f__Veillonellaceae;g__Veillonella	100.00	RaFAH;97.00 CRISPR;94.00 blast;93.60 iPHoP-RF;90.50
LN_6H08_VL_369_NODE_92_length_3938_cov_12.098635	50.25	d__Bacteria;p__Firmicutes_C;c__Negativicutes;o__Veillonellales;f__Veillonellaceae;g__F0422	95.70	RaFAH;97.00
LN_6H08_VL_369_NODE_92_length_3938_cov_12.098635	50.25	d__Bacteria;p__Firmicutes_C;c__Negativicutes;o__Veillonellales;f__Veillonellaceae;g__Veillonella_A	95.70	RaFAH;97.00
LN_6H09_VL_370_NODE_1702_length_4473_cov_4.380942	26.58	d__Bacteria;p__Firmicutes_A;c__Clostridia;o__Oscillospirales;f__Butyricicoccaceae;g__Butyricicoccus	90.60	blast;93.00 iPHoP-RF;63.50
LN_6H09_VL_370_NODE_2005_length_3799_cov_4.447382		d__Bacteria;p__Proteobacteria;c__Gammaproteobacteria;o__Burkholderiales;f__Burkholderiaceae;g__Sutterella	93.80	blast;95.60 iPHoP-RF;56.80
LN_6I08_VL_378_NODE_1570_length_7421_cov_4.452077	100.00	d__Bacteria;p__Bacteroidota;c__Bacteroidia;o__Bacteroidales;f__Bacteroidaceae;g__Bacteroides	99.90	RaFAH;97.40 iPHoP-RF;95.70
LN_6I08_VL_378_NODE_3537_length_3800_cov_4.262216		d__Bacteria;p__Firmicutes_A;c__Clostridia;o__Lachnospirales;f__Lachnospiraceae;g__Ruminococcus_B	92.20	blast;94.40 iPHoP-RF;85.40
LN_7A03_VL_382_NODE_591_length_3837_cov_6.202538	79.56	d__Bacteria;p__Firmicutes;c__Bacilli;o__Lactobacillales;f__Streptococcaceae;g__Streptococcus	100.00	RaFAH;99.80 iPHoP-RF;72.80 CRISPR;54.10
LN_7A08_VL_387_NODE_2045_length_4292_cov_16.875148	45.23	d__Bacteria;p__Bacteroidota;c__Bacteroidia;o__Bacteroidales;f__Bacteroidaceae;g__Bacteroides	95.90	iPHoP-RF;97.10 blast;95.50
LN_7B01_VL_389_NODE_20_length_56395_cov_455.277867	7.88	d__Bacteria;p__Firmicutes_C;c__Negativicutes;o__Veillonellales;f__Veillonellaceae;g__Veillonella_A	95.30	blast;96.70 iPHoP-RF;65.10
LN_7B01_VL_389_NODE_224_length_10218_cov_404.241759	16.67	d__Bacteria;p__Firmicutes_C;c__Negativicutes;o__Veillonellales;f__Veillonellaceae;g__Veillonella_A	91.60	blast;93.90 iPHoP-RF;83.90
LN_7B02_VL_390_NODE_165_length_27541_cov_14.965146	14.17	d__Bacteria;p__Bacteroidota;c__Bacteroidia;o__Bacteroidales;f__Bacteroidaceae;g__Bacteroides	97.30	iPHoP-RF;91.40 RaFAH;88.80 blast;82.00
LN_7B03_VL_391_NODE_1691_length_4752_cov_5.391952	7.50	d__Bacteria;p__Firmicutes_A;c__Clostridia;o__Lachnospirales;f__Lachnospiraceae;g__Roseburia	95.30	iPHoP-RF;96.70 blast;95.90
LN_7B03_VL_391_NODE_2159_length_3696_cov_4.965943		d__Bacteria;p__Firmicutes_A;c__Clostridia;o__Lachnospirales;f__Lachnospiraceae;g__Roseburia	93.40	blast;95.30 iPHoP-RF;85.10
LN_7B03_VL_391_NODE_2192_length_3651_cov_4.890990	20.00	d__Bacteria;p__Firmicutes_A;c__Clostridia;o__Lachnospirales;f__Lachnospiraceae;g__Roseburia	94.90	iPHoP-RF;96.40 blast;95.30
LN_7B04_VL_392_NODE_559_length_3359_cov_5.955206	17.23	d__Bacteria;p__Proteobacteria;c__Alphaproteobacteria;o__Rhizobiales_A;f__Rhizobiaceae_A;g__Phyllobacterium	91.20	blast;93.60
LN_7B06_VL_394_NODE_1777_length_1684_cov_15.815838		d__Bacteria;p__Actinobacteriota;c__Actinomycetia;o__Actinomycetales;f__Bifidobacteriaceae;g__Bifidobacterium	95.20	blast;96.60 iPHoP-RF;68.60
LN_7B06_VL_394_NODE_580_length_4260_cov_5.141736	24.38	d__Bacteria;p__Bacteroidota;c__Bacteroidia;o__Bacteroidales;f__Bacteroidaceae;g__Bacteroides	94.90	iPHoP-RF;96.40 blast;95.50
LN_7B07_VL_395_NODE_531_length_17499_cov_31.892685	20.16	d__Bacteria;p__Proteobacteria;c__Gammaproteobacteria;o__Burkholderiales;f__Burkholderiaceae;g__Parasutterella	95.00	blast;96.50 CRISPR;94.40 iPHoP-RF;85.70
LN_7B07_VL_395_NODE_792_length_11318_cov_11.073160	17.76	d__Bacteria;p__Bacteroidota;c__Bacteroidia;o__Bacteroidales;f__Bacteroidaceae;g__Bacteroides	99.70	iPHoP-RF;97.10 RaFAH;94.00 blast;91.00
LN_7B07_VL_395_NODE_792_length_11318_cov_11.073160	17.76	d__Bacteria;p__Bacteroidota;c__Bacteroidia;o__Bacteroidales;f__Bacteroidaceae;g__Phocaeicola	95.90	iPHoP-RF;97.10 blast;89.20
LN_7B07_VL_395_NODE_792_length_11318_cov_11.073160	17.76	d__Bacteria;p__Bacteroidota;c__Bacteroidia;o__Bacteroidales;f__Tannerellaceae;g__Parabacteroides	90.90	blast;93.30
LN_7B08_VL_396_NODE_134_length_23608_cov_89.862353	10.82	d__Bacteria;p__Patescibacteria;c__Saccharimonadia;o__Saccharimonadales;f__Saccharimonadaceae;g__Saccharimonas	98.70	CRISPR;99.00
LN_7B08_VL_396_NODE_134_length_23608_cov_89.862353	10.82	d__Bacteria;p__Patescibacteria;c__Saccharimonadia;o__Saccharimonadales;f__Saccharimonadaceae;g__TM7x	98.70	CRISPR;99.00
LN_7C01_VL_398_NODE_2416_length_3720_cov_5.657299	13.57	d__Bacteria;p__Firmicutes_A;c__Clostridia;o__Lachnospirales;f__Lachnospiraceae;g__Lachnospira	94.50	blast;96.10
LN_7C01_VL_398_NODE_393_length_17716_cov_8.442614	3.39	d__Bacteria;p__Firmicutes_A;c__Clostridia;o__Lachnospirales;f__Lachnospiraceae;g__Lachnospira	95.40	blast;96.80 iPHoP-RF;68.40
LN_7C02_VL_399_NODE_134_length_6240_cov_27.697171	99.94	d__Bacteria;p__Proteobacteria;c__Gammaproteobacteria;o__Enterobacterales;f__Enterobacteriaceae;g__Escherichia	100.00	RaFAH;99.50 blast;96.90 iPHoP-RF;95.40
LN_7C04_VL_401_NODE_87_length_31368_cov_10.411043	6.65	d__Bacteria;p__Firmicutes_A;c__Clostridia;o__Oscillospirales;f__Butyricicoccaceae;g__Agathobaculum	94.90	blast;96.40 iPHoP-RF;75.40
LN_7C07_VL_404_NODE_853_length_4422_cov_17.172659		d__Bacteria;p__Firmicutes_C;c__Negativicutes;o__Veillonellales;f__Dialisteraceae;g__Dialister	94.60	blast;96.20
LN_7C09_VL_406_NODE_138_length_7769_cov_5.056002	11.85	d__Bacteria;p__Firmicutes_A;c__Clostridia;o__Oscillospirales;f__Oscillospiraceae;g__Intestinimonas	90.40	blast;92.90 iPHoP-RF;61.40
LN_7D03_VL_409_NODE_3555_length_3346_cov_4.951383	6.82	d__Bacteria;p__Firmicutes_A;c__Clostridia;o__Lachnospirales;f__Lachnospiraceae;g__Eubacterium_F	95.00	blast;96.50 iPHoP-RF;73.50
LN_7D06_VL_412_NODE_10355_length_3088_cov_5.630729	21.75	d__Bacteria;p__Verrucomicrobiota;c__Lentisphaeria;o__Victivallales;f__Victivallaceae;g__Victivallis	91.70	blast;94.00 iPHoP-RF;69.30
LN_7D06_VL_412_NODE_14083_length_2303_cov_65.425267	40.93	d__Bacteria;p__Firmicutes_A;c__Clostridia;o__Oscillospirales;f__Ruminococcaceae;g__Ruminococcus_D	97.80	blast;98.40 iPHoP-RF;76.40
LN_7D06_VL_412_NODE_5786_length_5384_cov_15.567461	11.47	d__Bacteria;p__Bacteroidota;c__Bacteroidia;o__Bacteroidales;f__Rikenellaceae;g__Alistipes	93.80	blast;95.60 iPHoP-RF;93.10
LN_7D06_VL_412_NODE_688_length_25748_cov_8.973222	2.15	d__Bacteria;p__Verrucomicrobiota;c__Lentisphaeria;o__Victivallales;f__UBA1829;g__UBA11452	94.00	blast;95.80 iPHoP-RF;82.20
LN_7D06_VL_412_NODE_7049_length_4470_cov_12.012231	78.38	d__Bacteria;p__Bacteroidota;c__Bacteroidia;o__Bacteroidales;f__Rikenellaceae;g__Alistipes	93.90	blast;95.70 iPHoP-RF;81.40
LN_7D06_VL_412_NODE_7866_length_4025_cov_5.738791		d__Bacteria;p__Bacteroidota;c__Bacteroidia;o__Bacteroidales;f__Tannerellaceae;g__Parabacteroides	93.60	blast;95.50 iPHoP-RF;84.50
LN_7D07_VL_413_NODE_1552_length_9884_cov_19.643504	5.60	d__Bacteria;p__Verrucomicrobiota;c__Verrucomicrobiae;o__Opitutales;f__CAG-312;g__CAG-312	93.80	blast;95.60 iPHoP-RF;70.90 CRISPR;66.70
LN_7D07_VL_413_NODE_2202_length_7437_cov_9.900975	22.68	d__Bacteria;p__Bacteroidota;c__Bacteroidia;o__Bacteroidales;f__Bacteroidaceae;g__Paraprevotella	93.60	blast;95.50
LN_7D07_VL_413_NODE_5866_length_3331_cov_4.664835	13.43	d__Bacteria;p__Firmicutes_A;c__Clostridia_A;o__Christensenellales;f__Borkfalkiaceae;g__UBA7597	91.20	blast;93.60 iPHoP-RF;80.60
LN_7D08_VL_414_NODE_1832_length_6063_cov_8.313415	6.32	d__Bacteria;p__Firmicutes_A;c__Clostridia_A;o__Christensenellales;f__CAG-74;g__UBA11524	94.90	blast;96.40 iPHoP-RF;59.80
LN_7D08_VL_414_NODE_2909_length_4164_cov_5.537114	11.85	d__Bacteria;p__Bacteroidota;c__Bacteroidia;o__Bacteroidales;f__Bacteroidaceae;g__Bacteroides	94.90	iPHoP-RF;96.40 blast;95.10
LN_7D09_VL_415_NODE_403_length_6388_cov_4.470551	24.72	d__Bacteria;p__Bacteroidota;c__Bacteroidia;o__Bacteroidales;f__Bacteroidaceae;g__Bacteroides	94.70	blast;96.30 iPHoP-RF;95.70
LN_7E03_VL_418_NODE_11007_length_1747_cov_6.369976	39.20	d__Bacteria;p__Firmicutes_A;c__Clostridia;o__Lachnospirales;f__Lachnospiraceae;g__Blautia_A	90.90	blast;93.30
LN_7E03_VL_418_NODE_1529_length_5689_cov_11.383564	14.75	d__Bacteria;p__Firmicutes_A;c__Clostridia;o__Oscillospirales;f__Oscillospiraceae;g__F23-B02	95.90	iPHoP-RF;97.10 blast;96.00
LN_7E03_VL_418_NODE_1743_length_5267_cov_13.688219	12.83	d__Bacteria;p__Bacteroidota;c__Bacteroidia;o__Bacteroidales;f__UBA932;g__RC9	91.10	blast;93.50 iPHoP-RF;93.40
LN_7E03_VL_418_NODE_2398_length_4287_cov_6.112476	8.88	d__Bacteria;p__Firmicutes_A;c__Clostridia;o__Lachnospirales;f__Lachnospiraceae;g__Blautia_A	90.30	iPHoP-RF;92.80 blast;90.20
LN_7E03_VL_418_NODE_3430_length_3426_cov_9.808069	11.58	d__Bacteria;p__Firmicutes_A;c__Clostridia;o__Oscillospirales;f__Ruminococcaceae;g__UBA1394	95.00	blast;96.50
LN_7E03_VL_418_NODE_401_length_12194_cov_35.034434	10.44	d__Bacteria;p__Firmicutes;c__Bacilli;o__RF39;f__UBA660;g__CAG-302	92.90	blast;94.90 iPHoP-RF;68.40
LN_7E04_VL_419_NODE_784_length_3730_cov_14.317551	19.03	d__Bacteria;p__Bacteroidota;c__Bacteroidia;o__Bacteroidales;f__Bacteroidaceae;g__Bacteroides	96.70	iPHoP-RF;95.70 blast;91.00 RaFAH;73.50
LN_7E04_VL_419_NODE_784_length_3730_cov_14.317551	19.03	d__Bacteria;p__Bacteroidota;c__Bacteroidia;o__Bacteroidales;f__Rikenellaceae;g__Alistipes	92.00	blast;94.20
LN_7E05_VL_420_NODE_621_length_3822_cov_4.121582	24.00	d__Bacteria;p__Bacteroidota;c__Bacteroidia;o__Bacteroidales;f__Bacteroidaceae;g__Bacteroides	100.00	RaFAH;99.80 iPHoP-RF;96.10 blast;93.80
LN_7E07_VL_422_NODE_10864_length_3346_cov_8.556366	20.00	d__Bacteria;p__Firmicutes_A;c__Clostridia_A;o__Christensenellales;f__Borkfalkiaceae;g__UMGS621	91.80	blast;94.10 iPHoP-RF;57.10
LN_7E07_VL_422_NODE_11614_length_3174_cov_5.490862	7.40	d__Bacteria;p__Bacteroidota;c__Bacteroidia;o__Bacteroidales;f__Rikenellaceae;g__Alistipes	95.30	iPHoP-RF;96.70 blast;93.90
LN_7E07_VL_422_NODE_1976_length_12968_cov_20.381708	8.89	d__Bacteria;p__Bacteroidota;c__Bacteroidia;o__Bacteroidales;f__Rikenellaceae;g__Alistipes	94.50	iPHoP-RF;96.10 blast;93.90
LN_7E07_VL_422_NODE_3764_length_8136_cov_4.055191	9.67	d__Bacteria;p__Bacteroidota;c__Bacteroidia;o__Bacteroidales;f__Rikenellaceae;g__Alistipes_A	92.20	blast;94.40 iPHoP-RF;81.10
LN_7E07_VL_422_NODE_4641_length_6866_cov_4.617971	13.71	d__Bacteria;p__Bacteroidota;c__Bacteroidia;o__Bacteroidales;f__Bacteroidaceae;g__Bacteroides	91.00	blast;93.40 iPHoP-RF;92.80
LN_7E07_VL_422_NODE_5357_length_6096_cov_4.132759	22.66	d__Bacteria;p__Bacteroidota;c__Bacteroidia;o__Bacteroidales;f__Rikenellaceae;g__Alistipes_A	93.20	blast;95.20 iPHoP-RF;70.20
LN_7E07_VL_422_NODE_5850_length_5678_cov_5.666726	5.44	d__Bacteria;p__Firmicutes_A;c__Clostridia_A;o__Christensenellales;f__Borkfalkiaceae;g__QALS01	93.00	blast;95.00 iPHoP-RF;78.70
LN_7E07_VL_422_NODE_6136_length_5454_cov_5.755695	20.65	d__Bacteria;p__Bacteroidota;c__Bacteroidia;o__Bacteroidales;f__Bacteroidaceae;g__Bacteroides	90.90	blast;93.30 iPHoP-RF;85.40
LN_7E07_VL_422_NODE_9032_length_3912_cov_3.878403		d__Bacteria;p__Bacteroidota;c__Bacteroidia;o__Bacteroidales;f__Bacteroidaceae;g__Bacteroides	94.50	iPHoP-RF;96.10 blast;92.40
LN_7E09_VL_424_NODE_511_length_3265_cov_2.900312	53.50	d__Bacteria;p__Firmicutes_A;c__Clostridia;o__Oscillospirales;f__Acutalibacteraceae;g__Hydrogeniiclostridium	90.60	blast;93.00 iPHoP-RF;64.50
LN_7F02_VL_426_NODE_1341_length_3200_cov_3.912560		d__Bacteria;p__Firmicutes;c__Bacilli;o__RF39;f__UBA660;g__CAG-302	91.60	blast;93.90
LN_7F03_VL_427_NODE_14135_length_1849_cov_4.085842	41.23	d__Bacteria;p__Bacteroidota;c__Bacteroidia;o__Bacteroidales;f__Bacteroidaceae;g__Bacteroides	97.80	RaFAH;98.40
LN_7F03_VL_427_NODE_2224_length_8306_cov_6.015756	5.67	d__Bacteria;p__Firmicutes_A;c__Clostridia;o__Oscillospirales;f__Acutalibacteraceae;g__CAG-177	94.90	blast;96.40 iPHoP-RF;88.20
LN_7F03_VL_427_NODE_2621_length_7347_cov_9.639331	10.56	d__Bacteria;p__Bacteroidota;c__Bacteroidia;o__Bacteroidales;f__Tannerellaceae;g__Parabacteroides	95.40	blast;96.80 iPHoP-RF;96.70 CRISPR;51.00
LN_7F03_VL_427_NODE_6806_length_3352_cov_5.560206	14.33	d__Bacteria;p__Firmicutes_A;c__Clostridia;o__Lachnospirales;f__Lachnospiraceae;g__CAG-95	91.50	blast;93.80 iPHoP-RF;81.40
LN_7F03_VL_427_NODE_808_length_17322_cov_7.653385	5.67	d__Bacteria;p__Firmicutes_A;c__Clostridia;o__Oscillospirales;f__Acutalibacteraceae;g__Ruminococcus_E	95.90	iPHoP-RF;97.10 blast;96.90
LN_7F04_VL_428_NODE_1067_length_5129_cov_11.657272	9.28	d__Bacteria;p__Bacteroidota;c__Bacteroidia;o__Bacteroidales;f__Bacteroidaceae;g__Phocaeicola	91.40	blast;93.70 iPHoP-RF;91.10
LN_7F05_VL_429_NODE_721_length_5767_cov_5.470938	9.74	d__Bacteria;p__Bacteroidota;c__Bacteroidia;o__Bacteroidales;f__Bacteroidaceae;g__Bacteroides	95.30	iPHoP-RF;96.70
LN_7F05_VL_429_NODE_721_length_5767_cov_5.470938	9.74	d__Bacteria;p__Bacteroidota;c__Bacteroidia;o__Bacteroidales;f__Bacteroidaceae;g__Phocaeicola	91.70	blast;94.00 iPHoP-RF;79.30
LN_7F08_VL_432_NODE_3474_length_4647_cov_7.113458	13.20	d__Bacteria;p__Firmicutes_A;c__Clostridia;o__Oscillospirales;f__CAG-272;g__UMGS902	91.60	blast;93.90 iPHoP-RF;69.80
LN_7G01_VL_434_NODE_1191_length_3361_cov_3.040230		d__Bacteria;p__Bacteroidota;c__Bacteroidia;o__Bacteroidales;f__Bacteroidaceae;g__UBA6398	92.60	blast;94.70 iPHoP-RF;53.60
LN_7G02_VL_435_NODE_2005_length_6644_cov_9.159357	13.20	d__Bacteria;p__Firmicutes_A;c__Clostridia;o__Lachnospirales;f__Lachnospiraceae;g__Coprococcus	95.90	blast;97.10 iPHoP-RF;67.00
LN_7G02_VL_435_NODE_3295_length_4452_cov_22.133273		d__Bacteria;p__Firmicutes_A;c__Clostridia;o__Oscillospirales;f__Acutalibacteraceae;g__Ruminococcus_E	96.20	blast;97.30
LN_7G02_VL_435_NODE_3311_length_4439_cov_4.691378	15.53	d__Bacteria;p__Firmicutes_A;c__Clostridia;o__Oscillospirales;f__Oscillospiraceae;g__CAG-83	95.20	blast;96.60 iPHoP-RF;82.50
LN_7G02_VL_435_NODE_3333_length_4405_cov_16.872874	11.71	d__Bacteria;p__Firmicutes_A;c__Clostridia;o__Lachnospirales;f__Lachnospiraceae;g__Agathobacter	91.10	blast;93.50 iPHoP-RF;68.00
LN_7G02_VL_435_NODE_3333_length_4405_cov_16.872874	11.71	d__Bacteria;p__Firmicutes_A;c__Clostridia;o__Lachnospirales;f__Lachnospiraceae;g__Lachnospira	90.20	blast;92.70
LN_7G02_VL_435_NODE_761_length_12478_cov_6.547291	99.42	d__Bacteria;p__Bacteroidota;c__Bacteroidia;o__Bacteroidales;f__Bacteroidaceae;g__Bacteroides	99.10	iPHoP-RF;95.70 RaFAH;91.50 blast;79.70
LN_7G03_VL_436_NODE_1325_length_8863_cov_4.958333		d__Bacteria;p__Firmicutes_A;c__Clostridia;o__Lachnospirales;f__Lachnospiraceae;g__Coprococcus	93.90	blast;95.70 iPHoP-RF;64.00
LN_7G04_VL_437_NODE_1109_length_5998_cov_81.771832	9.32	d__Bacteria;p__Bacteroidota;c__Bacteroidia;o__Bacteroidales;f__Bacteroidaceae;g__Prevotella	94.90	blast;96.40 iPHoP-RF;83.90
LN_7G04_VL_437_NODE_1858_length_3674_cov_4.180437	14.50	d__Bacteria;p__Bacteroidota;c__Bacteroidia;o__Bacteroidales;f__Bacteroidaceae;g__Prevotella	90.80	blast;93.20 iPHoP-RF;89.80
LN_7G04_VL_437_NODE_2308_length_3038_cov_4.018438	18.70	d__Bacteria;p__Verrucomicrobiota;c__Verrucomicrobiae;o__Opitutales;f__CAG-312;g__CAG-312	90.20	blast;92.70 iPHoP-RF;86.00
LN_7G04_VL_437_NODE_388_length_13744_cov_117.857112	5.82	d__Bacteria;p__Bacteroidota;c__Bacteroidia;o__Bacteroidales;f__Bacteroidaceae;g__Prevotella	94.90	blast;96.40 iPHoP-RF;84.80
LN_7G04_VL_437_NODE_463_length_12240_cov_32.485761	17.53	d__Bacteria;p__Bacteroidota;c__Bacteroidia;o__Bacteroidales;f__Bacteroidaceae;g__Prevotella	94.00	blast;95.80 iPHoP-RF;65.60
LN_7G04_VL_437_NODE_577_length_10601_cov_9.007396	4.70	d__Bacteria;p__Proteobacteria;c__Gammaproteobacteria;o__Burkholderiales;f__Burkholderiaceae;g__Sutterella	95.00	blast;96.50 iPHoP-RF;68.00
LN_7G04_VL_437_NODE_801_length_8239_cov_13.553030	5.18	d__Bacteria;p__Bacteroidota;c__Bacteroidia;o__Bacteroidales;f__Bacteroidaceae;g__Prevotella	93.80	blast;95.60 iPHoP-RF;87.00
LN_7G04_VL_437_NODE_85_length_31084_cov_235.137839	6.12	d__Bacteria;p__Bacteroidota;c__Bacteroidia;o__Bacteroidales;f__Bacteroidaceae;g__Prevotella	95.60	blast;96.90 iPHoP-RF;82.20
LN_7G04_VL_437_NODE_96_length_29226_cov_12.891090	6.24	d__Bacteria;p__Bacteroidota;c__Bacteroidia;o__Bacteroidales;f__Bacteroidaceae;g__Prevotella	91.60	blast;93.90 iPHoP-RF;71.10
LN_7G06_VL_439_NODE_2566_length_3157_cov_5.645712	12.95	d__Bacteria;p__Bacteroidota;c__Bacteroidia;o__Bacteroidales;f__Bacteroidaceae;g__Bacteroides	91.20	blast;93.60 iPHoP-RF;77.80
LN_7G06_VL_439_NODE_483_length_10610_cov_11.344955	5.18	d__Bacteria;p__Bacteroidota;c__Bacteroidia;o__Bacteroidales;f__Bacteroidaceae;g__Phocaeicola	93.10	iPHoP-RF;95.10 blast;94.80
LN_7G06_VL_439_NODE_483_length_10610_cov_11.344955	5.18	d__Bacteria;p__Bacteroidota;c__Bacteroidia;o__Bacteroidales;f__Bacteroidaceae;g__Bacteroides	90.70	iPHoP-RF;93.10 blast;90.80
LN_7G07_VL_440_NODE_747_length_10473_cov_6.382895	7.94	d__Bacteria;p__Proteobacteria;c__Alphaproteobacteria;o__RF32;f__CAG-239;g__CAG-495	92.20	blast;94.40
LN_7G09_VL_442_NODE_205_length_35183_cov_8.621612	8.55	d__Bacteria;p__Firmicutes;c__Bacilli;o__Acholeplasmatales;f__Anaeroplasmataceae;g__CAG-307	92.50	blast;94.60 iPHoP-RF;74.10
LN_7G09_VL_442_NODE_2490_length_6343_cov_12.370388	11.78	d__Bacteria;p__Firmicutes_A;c__Clostridia_A;o__Christensenellales;f__CAG-74;g__UBA11524	94.70	blast;96.30 iPHoP-RF;77.30
LN_7G09_VL_442_NODE_4819_length_3855_cov_3.152632	32.15	d__Bacteria;p__Firmicutes_A;c__Clostridia;o__Oscillospirales;f__Ruminococcaceae;g__UBA1409	91.50	blast;93.80 iPHoP-RF;82.80
LN_7G09_VL_442_NODE_6608_length_3044_cov_4.265306	7.88	d__Bacteria;p__Firmicutes;c__Bacilli;o__RF39;f__UBA660;g__CAG-628	91.50	blast;93.80
LN_7G09_VL_442_NODE_80_length_55247_cov_7.643372	28.93	d__Bacteria;p__Bacteroidota;c__Bacteroidia;o__Bacteroidales;f__Bacteroidaceae;g__Bacteroides	95.30	blast;96.70 iPHoP-RF;96.70
LN_7H01_VL_443_NODE_1171_length_13136_cov_7.156104	6.00	d__Bacteria;p__Firmicutes_A;c__Clostridia;o__Lachnospirales;f__Lachnospiraceae;g__Butyrivibrio_A	93.20	blast;95.20 iPHoP-RF;78.50
LN_7H01_VL_443_NODE_1524_length_11003_cov_12.627786	8.02	d__Bacteria;p__Bacteroidota;c__Bacteroidia;o__Bacteroidales;f__Rikenellaceae;g__Alistipes	92.10	blast;94.30
LN_7H01_VL_443_NODE_2196_length_8518_cov_5.568829	5.58	d__Bacteria;p__Firmicutes_A;c__Clostridia;o__Lachnospirales;f__Lachnospiraceae;g__Agathobacter	95.30	blast;96.70 iPHoP-RF;68.20
LN_7H01_VL_443_NODE_2256_length_8370_cov_16.866146	6.85	d__Bacteria;p__Firmicutes_A;c__Clostridia;o__Lachnospirales;f__Lachnospiraceae;g__CAG-510	92.30	blast;94.50 iPHoP-RF;78.50
LN_7H01_VL_443_NODE_2825_length_7176_cov_4.314984	6.13	d__Bacteria;p__Verrucomicrobiota;c__Lentisphaeria;o__Victivallales;f__UBA1829;g__UBA11452	90.80	blast;93.20 iPHoP-RF;72.20
LN_7H01_VL_443_NODE_5647_length_4196_cov_4.793770	51.63	d__Bacteria;p__Bacteroidota;c__Bacteroidia;o__Bacteroidales;f__Rikenellaceae;g__Alistipes	93.50	blast;95.40 iPHoP-RF;79.30
LN_7H01_VL_443_NODE_7487_length_3358_cov_19.815622		d__Bacteria;p__Firmicutes_A;c__Clostridia_A;o__Christensenellales;f__CAG-917;g__CAG-349	97.90	blast;98.50 iPHoP-RF;53.30
LN_7H02_VL_444_NODE_1051_length_7070_cov_11.129579	10.15	d__Bacteria;p__Firmicutes_A;c__Clostridia;o__Oscillospirales;f__Ruminococcaceae;g__Ruminococcus_D	95.20	blast;96.60 iPHoP-RF;79.00 CRISPR;54.30
LN_7H02_VL_444_NODE_2574_length_3106_cov_11.599476	23.20	d__Bacteria;p__Bacteroidota;c__Bacteroidia;o__Bacteroidales;f__Rikenellaceae;g__Alistipes	94.60	blast;96.20 iPHoP-RF;81.10
LN_7H05_VL_447_NODE_48_length_5580_cov_7.088145	8.27	d__Bacteria;p__Actinobacteriota;c__Actinomycetia;o__Propionibacteriales;f__Propionibacteriaceae;g__Cutibacterium	91.50	blast;93.80
LN_7I01_VL_452_NODE_434_length_7537_cov_12.495456	8.12	d__Bacteria;p__Firmicutes;c__Bacilli;o__Lactobacillales;f__Lactobacillaceae;g__Lactobacillus	93.90	iPHoP-RF;95.70 blast;93.50
LN_7I01_VL_452_NODE_5282_length_1543_cov_5.709677	49.00	d__Bacteria;p__Actinobacteriota;c__Actinomycetia;o__Mycobacteriales;f__Mycobacteriaceae;g__Corynebacterium	90.70	blast;93.10 iPHoP-RF;71.70
LN_7I02_VL_453_NODE_1324_length_3256_cov_6.151515	8.15	d__Bacteria;p__Chloroflexota;c__Dehalococcoidia;o__UBA2963;f__UBA2963;g__UBA2963	93.90	iPHoP-RF;95.70
LN_8A05_VL_465_NODE_2203_length_5117_cov_8.842157	7.44	d__Bacteria;p__Firmicutes_A;c__Clostridia;o__Oscillospirales;f__Oscillospiraceae;g__CAG-103	91.60	blast;93.90 iPHoP-RF;62.50
LN_8A05_VL_465_NODE_417_length_17833_cov_19.063618	11.96	d__Bacteria;p__Firmicutes_A;c__Clostridia_A;o__Christensenellales;f__CAG-74;g__UBA11524	98.10	blast;98.60
LN_8A06_VL_466_NODE_3569_length_5309_cov_10.996955		d__Bacteria;p__Verrucomicrobiota;c__Lentisphaeria;o__Victivallales;f__Victivallaceae;g__Victivallis	91.60	blast;93.90 iPHoP-RF;84.20
LN_8A06_VL_466_NODE_5314_length_4095_cov_7.099505		d__Bacteria;p__Firmicutes_A;c__Clostridia;o__Lachnospirales;f__Lachnospiraceae;g__KLE1615	92.70	blast;94.80 iPHoP-RF;64.80
LN_8A06_VL_466_NODE_6300_length_3633_cov_6.634712	25.35	d__Bacteria;p__Firmicutes_A;c__Clostridia;o__Lachnospirales;f__Lachnospiraceae;g__Lachnospira	93.50	blast;95.40 iPHoP-RF;91.80
LN_8A08_VL_468_NODE_2507_length_7990_cov_11.548960	6.81	d__Bacteria;p__Firmicutes_A;c__Clostridia;o__Oscillospirales;f__Oscillospiraceae;g__CAG-170	91.50	blast;93.80 iPHoP-RF;87.60
LN_8A08_VL_468_NODE_3103_length_6800_cov_13.582802	26.65	d__Bacteria;p__Firmicutes_A;c__Clostridia_A;o__Christensenellales;f__Borkfalkiaceae;g__UBA10281	92.50	blast;94.60 iPHoP-RF;88.50
LN_8A08_VL_468_NODE_4032_length_5498_cov_7.800661	18.36	d__Bacteria;p__Firmicutes_A;c__Clostridia;o__Oscillospirales;f__Oscillospiraceae;g__CAG-83	90.90	blast;93.30 iPHoP-RF;71.50
LN_8A08_VL_468_NODE_4320_length_5200_cov_6.280661	12.66	d__Bacteria;p__Bacteroidota;c__Bacteroidia;o__Bacteroidales;f__Bacteroidaceae;g__Phocaeicola	90.10	blast;92.60 iPHoP-RF;78.70
LN_8A08_VL_468_NODE_6362_length_3906_cov_4.618281	7.78	d__Bacteria;p__Actinobacteriota;c__Coriobacteriia;o__Coriobacteriales;f__Eggerthellaceae;g__Ellagibacter	90.00	blast;92.50
LN_8A09_VL_469_NODE_1301_length_10795_cov_15.781192	12.68	d__Bacteria;p__Firmicutes_C;c__Negativicutes;o__Acidaminococcales;f__Acidaminococcaceae;g__Succiniclasticum	94.00	blast;95.80
LN_8A09_VL_469_NODE_2527_length_7008_cov_5.333237	32.45	d__Bacteria;p__Bacteroidota;c__Bacteroidia;o__Bacteroidales;f__Tannerellaceae;g__Parabacteroides	95.30	blast;96.70 iPHoP-RF;84.20
LN_8B01_VL_470_NODE_2981_length_4190_cov_4.535913	9.94	d__Bacteria;p__Firmicutes_A;c__Clostridia;o__TANB77;f__CAG-508;g__CAG-269	90.30	blast;92.80 iPHoP-RF;64.50
LN_8B01_VL_470_NODE_4302_length_3197_cov_22.681731	33.80	d__Bacteria;p__Firmicutes_A;c__Clostridia;o__Oscillospirales;f__Ruminococcaceae;g__CAG-353	93.80	blast;95.60 iPHoP-RF;81.90
LN_8B01_VL_470_NODE_4515_length_3085_cov_3.488449	12.97	d__Bacteria;p__Firmicutes_A;c__Clostridia;o__TANB77;f__CAG-508;g__CAG-269	91.50	blast;93.80
LN_8B02_VL_471_NODE_1237_length_8085_cov_5.032628	5.29	d__Bacteria;p__Firmicutes_A;c__Clostridia;o__Oscillospirales;f__Oscillospiraceae;g__CAG-103	95.00	blast;96.50 iPHoP-RF;75.90
LN_8B02_VL_471_NODE_3809_length_4093_cov_5.657504	9.63	d__Bacteria;p__Firmicutes_C;c__Negativicutes;o__Veillonellales;f__Veillonellaceae;g__F0422	94.90	RaFAH;96.40
LN_8B02_VL_471_NODE_3809_length_4093_cov_5.657504	9.63	d__Bacteria;p__Firmicutes_C;c__Negativicutes;o__Veillonellales;f__Veillonellaceae;g__Veillonella	94.90	RaFAH;96.40
LN_8B02_VL_471_NODE_3809_length_4093_cov_5.657504	9.63	d__Bacteria;p__Firmicutes_C;c__Negativicutes;o__Veillonellales;f__Veillonellaceae;g__Veillonella_A	94.90	RaFAH;96.40
LN_8B02_VL_471_NODE_3809_length_4093_cov_5.657504	9.63	d__Bacteria;p__Firmicutes_C;c__Negativicutes;o__Acidaminococcales;f__Acidaminococcaceae;g__Phascolarctobacterium	94.30	blast;96.00 iPHoP-RF;82.50
LN_8B03_VL_472_NODE_934_length_4763_cov_9.785472	49.82	d__Bacteria;p__Bacteroidota;c__Bacteroidia;o__Bacteroidales;f__Bacteroidaceae;g__Phocaeicola	90.60	blast;93.00 iPHoP-RF;89.80
LN_8B06_VL_475_NODE_1417_length_6534_cov_9.490971	7.90	d__Bacteria;p__Bacteroidota;c__Bacteroidia;o__Bacteroidales;f__Bacteroidaceae;g__Bacteroides	93.90	blast;95.70 iPHoP-RF;95.10
LN_8B06_VL_475_NODE_2659_length_3740_cov_6.950611	43.77	d__Bacteria;p__Firmicutes_A;c__Clostridia;o__Lachnospirales;f__Lachnospiraceae;g__Agathobacter	92.30	blast;94.50 iPHoP-RF;83.10
LN_4A01_VL_218_NODE_984_length_7383_cov_9.505322	4.60	d__Bacteria;p__Bacteroidota;c__Bacteroidia;o__Bacteroidales;f__Bacteroidaceae;g__Prevotella	94.30	blast;96.00 iPHoP-RF;66.80
LN_4A02_VL_219_NODE_9_length_47595_cov_494.707278	60.97	d__Bacteria;p__Bacteroidota;c__Bacteroidia;o__Bacteroidales;f__Bacteroidaceae;g__Bacteroides	99.70	CRISPR;98.40 iPHoP-RF;96.70 blast;92.90 RaFAH;90.40
LN_4A02_VL_219_NODE_9_length_47595_cov_494.707278	60.97	d__Bacteria;p__Bacteroidota;c__Bacteroidia;o__Bacteroidales;f__Bacteroidaceae;g__Phocaeicola	97.30	CRISPR;98.10 iPHoP-RF;95.70 blast;90.70
LN_4A04_VL_221_NODE_2238_length_8338_cov_8.007123	9.09	d__Bacteria;p__Firmicutes_A;c__Clostridia;o__Lachnospirales;f__Lachnospiraceae;g__Lachnospira	91.20	blast;93.60 iPHoP-RF;64.00
LN_4A04_VL_221_NODE_340_length_29043_cov_30.288223	2.86	d__Bacteria;p__Cyanobacteria;c__Vampirovibrionia;o__Gastranaerophilales;f__Gastranaerophilaceae;g__CAG-196	93.60	blast;95.50 iPHoP-RF;74.60
LN_4A04_VL_221_NODE_3776_length_5713_cov_14.613468	8.07	d__Bacteria;p__Bacteroidota;c__Bacteroidia;o__Bacteroidales;f__Marinifilaceae;g__Odoribacter	94.60	blast;96.20 iPHoP-RF;87.90
LN_4A04_VL_221_NODE_8458_length_3206_cov_8.943510	10.90	d__Bacteria;p__Firmicutes_A;c__Clostridia;o__TANB77;f__CAG-508;g__CAG-269	90.80	blast;93.20 iPHoP-RF;50.40
LN_4A04_VL_221_NODE_952_length_15305_cov_26.479607	1.53	d__Bacteria;p__Verrucomicrobiota;c__Lentisphaeria;o__Victivallales;f__UBA1829;g__UBA1829	91.40	blast;93.70 iPHoP-RF;77.80
LN_4A07_VL_224_NODE_13053_length_3160_cov_8.277295	23.02	d__Bacteria;p__Firmicutes_A;c__Clostridia;o__Oscillospirales;f__Ruminococcaceae;g__Faecalibacterium	98.40	iPHoP-RF;95.10 blast;93.90 RaFAH;87.40
LN_4A07_VL_224_NODE_13602_length_3054_cov_2.746916	14.30	d__Bacteria;p__Bacteroidota;c__Bacteroidia;o__Bacteroidales;f__Bacteroidaceae;g__Bacteroides	95.90	iPHoP-RF;97.10 blast;94.20
LN_4A07_VL_224_NODE_333_length_38010_cov_16.818627	7.42	d__Bacteria;p__Firmicutes_A;c__Clostridia_A;o__Christensenellales;f__CAG-552;g__UBA10677	91.20	blast;93.60 iPHoP-RF;73.20
LN_4A07_VL_224_NODE_3755_length_8720_cov_8.099481	9.31	d__Bacteria;p__Firmicutes_A;c__Clostridia;o__Oscillospirales;f__Ruminococcaceae;g__Gemmiger	92.30	blast;94.50
LN_4A07_VL_224_NODE_4394_length_7687_cov_4.409591	10.86	d__Bacteria;p__Firmicutes_A;c__Clostridia;o__Lachnospirales;f__Lachnospiraceae;g__KLE1615	97.60	blast;98.30 iPHoP-RF;70.20
LN_4A07_VL_224_NODE_4834_length_7123_cov_23.238540	15.03	d__Bacteria;p__Firmicutes;c__Bacilli;o__RF39;f__UBA660;g__CAG-628	93.90	blast;95.70 iPHoP-RF;65.30
LN_4A07_VL_224_NODE_5209_length_6690_cov_3.541221	5.98	d__Bacteria;p__Cyanobacteria;c__Vampirovibrionia;o__Gastranaerophilales;f__Gastranaerophilaceae;g__CAG-306	91.40	blast;93.70 iPHoP-RF;59.20
LN_4A07_VL_224_NODE_7373_length_5026_cov_4.812311	19.91	d__Bacteria;p__Firmicutes_A;c__Clostridia;o__Lachnospirales;f__Lachnospiraceae;g__Eubacterium_F	91.40	blast;93.70 iPHoP-RF;71.70
LN_4A09_VL_226_NODE_376_length_9807_cov_10.697908	41.73	d__Bacteria;p__Firmicutes_A;c__Clostridia;o__Oscillospirales;f__Oscillospiraceae;g__ER4	91.60	blast;93.90 iPHoP-RF;72.80
LN_4A09_VL_226_NODE_899_length_3681_cov_3.001655	25.70	d__Bacteria;p__Bacteroidota;c__Bacteroidia;o__Bacteroidales;f__Bacteroidaceae;g__Prevotella	93.60	blast;95.50 iPHoP-RF;77.50
LN_4A09_VL_226_NODE_951_length_3555_cov_4.288571	5.76	d__Bacteria;p__Bacteroidota;c__Bacteroidia;o__Bacteroidales;f__Bacteroidaceae;g__Prevotella	94.60	blast;96.20 iPHoP-RF;85.40
LN_4B02_VL_228_NODE_1155_length_7725_cov_11.277836	6.40	d__Bacteria;p__Firmicutes_A;c__Clostridia;o__Oscillospirales;f__Ruminococcaceae;g__Negativibacillus	91.00	blast;93.40 iPHoP-RF;50.90
LN_4B02_VL_228_NODE_2320_length_4376_cov_7.571164	7.08	d__Bacteria;p__Firmicutes_A;c__Clostridia;o__Peptostreptococcales;f__Peptostreptococcaceae;g__Terrisporobacter	90.70	blast;93.10 iPHoP-RF;78.00
LN_4B02_VL_228_NODE_2935_length_3681_cov_4.852730	7.61	d__Bacteria;p__Firmicutes_A;c__Clostridia;o__Lachnospirales;f__Anaerotignaceae;g__UMGS1670	90.30	blast;92.80 iPHoP-RF;65.10
LN_4B03_VL_229_NODE_4047_length_3761_cov_3.595521	7.13	d__Bacteria;p__Firmicutes_A;c__Clostridia_A;o__Christensenellales;f__CAG-138;g__UMGS946	91.40	blast;93.70 iPHoP-RF;64.00
LN_4B05_VL_231_NODE_1583_length_8540_cov_5.585857	3.86	d__Bacteria;p__Firmicutes;c__Bacilli;o__RFN20;f__CAG-631;g__CAG-631	90.30	blast;92.80 iPHoP-RF;71.50
LN_4B05_VL_231_NODE_2590_length_5460_cov_6.972618	13.85	d__Bacteria;p__Firmicutes;c__Bacilli;o__RFN20;f__CAG-631;g__CAG-631	91.10	blast;93.50 iPHoP-RF;65.30
LN_4B05_VL_231_NODE_353_length_31328_cov_8.985611	2.99	d__Bacteria;p__Firmicutes_A;c__Clostridia;o__Oscillospirales;f__Acutalibacteraceae;g__Eubacterium_R	94.00	blast;95.80 iPHoP-RF;88.50
LN_4B05_VL_231_NODE_3954_length_3871_cov_14.189990	11.18	d__Bacteria;p__Firmicutes_A;c__Clostridia;o__Oscillospirales;f__Acutalibacteraceae;g__Eubacterium_R	91.10	blast;93.50 iPHoP-RF;75.20
LN_4E03_VL_256_NODE_1621_length_1432_cov_8.311547	71.65	d__Bacteria;p__Firmicutes_A;c__Clostridia;o__Clostridiales;f__Clostridiaceae;g__Clostridium	91.20	blast;93.60 iPHoP-RF;80.30
LN_4E09_VL_262_NODE_121_length_15499_cov_8.525253	12.44	d__Bacteria;p__Proteobacteria;c__Alphaproteobacteria;o__Rhizobiales;f__Rhizobiaceae;g__Agrobacterium	95.90	iPHoP-RF;97.10
LN_4E09_VL_262_NODE_121_length_15499_cov_8.525253	12.44	d__Bacteria;p__Proteobacteria;c__Alphaproteobacteria;o__Rhizobiales;f__Rhizobiaceae;g__Pseudorhizobium	95.90	iPHoP-RF;97.10
LN_4E09_VL_262_NODE_121_length_15499_cov_8.525253	12.44	d__Bacteria;p__Proteobacteria;c__Alphaproteobacteria;o__Rhizobiales;f__Rhizobiaceae;g__Neorhizobium	95.30	iPHoP-RF;96.70
LN_4E09_VL_262_NODE_121_length_15499_cov_8.525253	12.44	d__Bacteria;p__Proteobacteria;c__Alphaproteobacteria;o__Rhizobiales;f__Rhizobiaceae;g__Allorhizobium	94.90	iPHoP-RF;96.40
LN_4E09_VL_262_NODE_121_length_15499_cov_8.525253	12.44	d__Bacteria;p__Proteobacteria;c__Alphaproteobacteria;o__Rhizobiales;f__Rhizobiaceae;g__Pararhizobium	94.50	iPHoP-RF;96.10
LN_4E09_VL_262_NODE_121_length_15499_cov_8.525253	12.44	d__Bacteria;p__Proteobacteria;c__Alphaproteobacteria;o__Rhizobiales;f__Rhizobiaceae;g__Rhizobium_A	94.50	iPHoP-RF;96.10
LN_4E09_VL_262_NODE_121_length_15499_cov_8.525253	12.44	d__Bacteria;p__Proteobacteria;c__Alphaproteobacteria;o__Rhizobiales;f__Rhizobiaceae;g__Rhizobium	93.90	iPHoP-RF;95.70
LN_4E09_VL_262_NODE_121_length_15499_cov_8.525253	12.44	d__Bacteria;p__Proteobacteria;c__Alphaproteobacteria;o__Rhizobiales;f__Rhizobiaceae;g__Mycoplana	92.60	iPHoP-RF;94.70
LN_4E09_VL_262_NODE_121_length_15499_cov_8.525253	12.44	d__Bacteria;p__Proteobacteria;c__Alphaproteobacteria;o__Rhizobiales;f__Rhizobiaceae;g__Ensifer_A	91.40	iPHoP-RF;93.70
LN_4E09_VL_262_NODE_121_length_15499_cov_8.525253	12.44	d__Bacteria;p__Proteobacteria;c__Alphaproteobacteria;o__Rhizobiales;f__Rhizobiaceae;g__Rhizobium_B	91.00	iPHoP-RF;93.40
LN_4F03_VL_265_NODE_10_length_57319_cov_941.424822	83.61	d__Bacteria;p__Bacteroidota;c__Bacteroidia;o__Bacteroidales;f__Tannerellaceae;g__Parabacteroides	99.60	blast;98.40 iPHoP-RF;96.70 CRISPR;95.30 RaFAH;88.00
LN_4F04_VL_266_NODE_1072_length_4492_cov_4.316881		d__Bacteria;p__Bacteroidota;c__Bacteroidia;o__Bacteroidales;f__Bacteroidaceae;g__Bacteroides	92.30	blast;94.50 iPHoP-RF;91.40
LN_4F07_VL_269_NODE_58_length_32044_cov_49.732877	87.49	d__Bacteria;p__Firmicutes_A;c__Clostridia;o__Lachnospirales;f__Lachnospiraceae;g__Lachnospira	99.70	CRISPR;98.50 RaFAH;90.80 iPHoP-RF;51.20
LN_4F07_VL_269_NODE_58_length_32044_cov_49.732877	87.49	d__Bacteria;p__Firmicutes_A;c__Clostridia;o__Lachnospirales;f__Lachnospiraceae;g__Agathobacter	98.70	CRISPR;99.00 blast;96.70 iPHoP-RF;83.90
LN_4F08_VL_270_NODE_125_length_28237_cov_10.975126	4.88	d__Bacteria;p__Firmicutes_A;c__Clostridia;o__Oscillospirales;f__Ruminococcaceae;g__UBA1409	94.50	blast;96.10 iPHoP-RF;75.70
LN_4F08_VL_270_NODE_336_length_15247_cov_9.691087	4.72	d__Bacteria;p__Firmicutes_A;c__Clostridia;o__Oscillospirales;f__Ruminococcaceae;g__UBA1409	92.10	blast;94.30 iPHoP-RF;90.10
LN_4G03_VL_274_NODE_12576_length_3132_cov_2.462138		d__Bacteria;p__Firmicutes_A;c__Clostridia;o__Oscillospirales;f__Ruminococcaceae;g__Gemmiger	91.10	blast;93.50 iPHoP-RF;74.80
LN_4G03_VL_274_NODE_12992_length_3057_cov_11.700200		d__Bacteria;p__Firmicutes_A;c__Clostridia;o__Oscillospirales;f__Oscillospiraceae;g__CAG-170	90.70	blast;93.10 iPHoP-RF;78.00
LN_4G03_VL_274_NODE_2580_length_10145_cov_5.610406	7.24	d__Bacteria;p__Bacteroidota;c__Bacteroidia;o__Bacteroidales;f__Bacteroidaceae;g__Phocaeicola	90.40	blast;92.90 iPHoP-RF;76.40
LN_4G03_VL_274_NODE_3161_length_8885_cov_7.410532	12.78	d__Bacteria;p__Firmicutes_A;c__Clostridia;o__Oscillospirales;f__Oscillospiraceae;g__CAG-83	93.90	iPHoP-RF;95.70 blast;93.80
LN_4G03_VL_274_NODE_4263_length_7185_cov_6.648387	19.45	d__Bacteria;p__Firmicutes_A;c__Clostridia;o__Oscillospirales;f__Acutalibacteraceae;g__CAG-488	93.60	blast;95.50 iPHoP-RF;80.30
LN_4G03_VL_274_NODE_43730_length_1211_cov_4.314014		d__Bacteria;p__Firmicutes_A;c__Clostridia;o__Lachnospirales;f__Lachnospiraceae;g__Eubacterium_G	96.40	blast;97.50 iPHoP-RF;70.40
LN_4G03_VL_274_NODE_4852_length_6536_cov_4.528468	7.09	d__Bacteria;p__Firmicutes_A;c__Clostridia;o__Oscillospirales;f__Acutalibacteraceae;g__NSJ-40	90.40	blast;92.90 iPHoP-RF;62.50
LN_4G03_VL_274_NODE_7548_length_4619_cov_2.691060	6.96	d__Bacteria;p__Firmicutes_A;c__Clostridia;o__Oscillospirales;f__Oscillospiraceae;g__UBA738	94.50	blast;96.10 iPHoP-RF;66.50
LN_4G03_VL_274_NODE_8393_length_4264_cov_3.393680	6.70	d__Bacteria;p__Firmicutes_A;c__Clostridia;o__Oscillospirales;f__CAG-382;g__UMGS882	91.60	blast;93.90 iPHoP-RF;66.00
LN_4G04_VL_275_NODE_1105_length_11875_cov_7.928596	8.89	d__Bacteria;p__Firmicutes_A;c__Clostridia;o__Oscillospirales;f__Oscillospiraceae;g__CAG-83	93.00	blast;95.00 iPHoP-RF;94.10
LN_4G04_VL_275_NODE_1295_length_10611_cov_17.788840	6.47	d__Bacteria;p__Bacteroidota;c__Bacteroidia;o__Bacteroidales;f__Bacteroidaceae;g__Prevotella	96.20	CRISPR;97.30 blast;94.20 iPHoP-RF;90.80
LN_4G04_VL_275_NODE_2488_length_6541_cov_20.717854	27.74	d__Bacteria;p__Bacteroidota;c__Bacteroidia;o__Bacteroidales;f__Bacteroidaceae;g__Bacteroides	94.90	iPHoP-RF;96.40 blast;95.30
LN_4G05_VL_276_NODE_1312_length_5486_cov_7.880685	6.72	d__Bacteria;p__Firmicutes_A;c__Clostridia;o__Lachnospirales;f__Lachnospiraceae;g__Lachnospira	93.40	blast;95.30
LN_4G06_VL_277_NODE_1217_length_3798_cov_4.751002	36.25	d__Bacteria;p__Firmicutes_A;c__Clostridia;o__Oscillospirales;f__Ruminococcaceae;g__Ruminococcus_C	93.10	blast;95.10 iPHoP-RF;69.50
LN_4G06_VL_277_NODE_2580_length_1866_cov_3.765875	53.27	d__Bacteria;p__Firmicutes_A;c__Clostridia;o__Oscillospirales;f__Acutalibacteraceae;g__Ruminococcus_E	90.30	blast;92.80
LN_4G06_VL_277_NODE_75_length_33300_cov_8.691262	90.07	d__Bacteria;p__Firmicutes_A;c__Clostridia;o__Oscillospirales;f__Ruminococcaceae;g__Ruminococcus_D	98.40	blast;96.80 iPHoP-RF;92.40 RaFAH;81.80 CRISPR;66.70
LN_4G07_VL_278_NODE_1296_length_14368_cov_7.793754	7.89	d__Bacteria;p__Proteobacteria;c__Gammaproteobacteria;o__Burkholderiales;f__Burkholderiaceae;g__Sutterella	94.90	blast;96.40 iPHoP-RF;68.60
LN_4G07_VL_278_NODE_1685_length_11795_cov_6.288842	11.85	d__Bacteria;p__Firmicutes_A;c__Clostridia;o__Oscillospirales;f__Oscillospiraceae;g__CAG-110	94.00	blast;95.80 iPHoP-RF;73.50
LN_4G07_VL_278_NODE_2120_length_9923_cov_24.101135	14.90	d__Bacteria;p__Verrucomicrobiota;c__Verrucomicrobiae;o__Opitutales;f__CAG-312;g__CAG-312	90.20	blast;92.70 iPHoP-RF;78.50
LN_4G07_VL_278_NODE_2457_length_8823_cov_25.748403	33.99	d__Bacteria;p__Firmicutes_A;c__Clostridia;o__Lachnospirales;f__Lachnospiraceae;g__Acetatifactor	90.80	blast;93.20 iPHoP-RF;56.50
LN_4G07_VL_278_NODE_367_length_29415_cov_6.120708	4.49	d__Bacteria;p__Verrucomicrobiota;c__Lentisphaeria;o__Victivallales;f__Victivallaceae;g__Victivallis	93.80	blast;95.60 iPHoP-RF;73.00
LN_4G07_VL_278_NODE_88_length_57230_cov_6.271115	7.58	d__Bacteria;p__Firmicutes_A;c__Clostridia;o__Oscillospirales;f__Acutalibacteraceae;g__UBA737	95.40	blast;96.80 iPHoP-RF;94.10
LN_4G07_VL_278_NODE_9034_length_3113_cov_6.916939	17.40	d__Bacteria;p__Firmicutes_A;c__Clostridia;o__Oscillospirales;f__Oscillospiraceae;g__CAG-110	91.60	blast;93.90 iPHoP-RF;80.60
LN_4G08_VL_279_NODE_1332_length_13658_cov_8.909726	3.64	d__Bacteria;p__Firmicutes_A;c__Clostridia;o__Oscillospirales;f__Oscillospiraceae;g__CAG-170	95.30	blast;96.70 iPHoP-RF;71.50
LN_4G08_VL_279_NODE_1797_length_10360_cov_8.599515	13.39	d__Bacteria;p__Firmicutes_A;c__Clostridia;o__Oscillospirales;f__Oscillospiraceae;g__CAG-110	93.00	blast;95.00
LN_4G08_VL_279_NODE_3269_length_5631_cov_13.791607	4.57	d__Bacteria;p__Firmicutes;c__Bacilli;o__ML615J-28;f__CAG-313;g__CAG-313	90.80	blast;93.20
LN_4G08_VL_279_NODE_3309_length_5564_cov_3.873843		d__Bacteria;p__Firmicutes;c__Bacilli;o__RF39;f__UBA660;g__UBA3631	90.10	blast;92.60
LN_4G08_VL_279_NODE_3955_length_4630_cov_4.006776	7.90	d__Bacteria;p__Actinobacteriota;c__Coriobacteriia;o__Coriobacteriales;f__Atopobiaceae;g__Olsenella_E	91.60	blast;93.90
LN_4G08_VL_279_NODE_5675_length_3207_cov_4.337246	13.55	d__Bacteria;p__Firmicutes;c__Bacilli;o__RF39;f__UBA660;g__UBA3631	92.60	blast;94.70 iPHoP-RF;57.30
LN_4G08_VL_279_NODE_5875_length_3095_cov_2.228618	19.02	d__Bacteria;p__Firmicutes_A;c__Clostridia;o__Oscillospirales;f__Oscillospiraceae;g__CAG-110	90.90	blast;93.30 iPHoP-RF;70.60
LN_4G08_VL_279_NODE_781_length_21651_cov_11.251760	5.92	d__Bacteria;p__Firmicutes_A;c__Clostridia;o__Oscillospirales;f__Oscillospiraceae;g__CAG-170	95.40	blast;96.80 iPHoP-RF;81.90
LN_4G09_VL_280_NODE_598_length_7274_cov_35.934617	7.85	d__Bacteria;p__Firmicutes_A;c__Clostridia;o__HGM11514;f__HGM11514;g__HGM11514	92.20	blast;94.40
LN_4H01_VL_281_NODE_1168_length_5451_cov_9.992402	5.97	d__Bacteria;p__Firmicutes;c__Bacilli;o__RF39;f__UBA660;g__CAG-1000	90.20	blast;92.70 iPHoP-RF;51.20
LN_4H01_VL_281_NODE_1203_length_5326_cov_5.435212	5.97	d__Bacteria;p__Firmicutes;c__Bacilli;o__RF39;f__UBA660;g__CAG-1000	90.30	blast;92.80 iPHoP-RF;76.40
LN_4H03_VL_283_NODE_2202_length_3130_cov_2.640325	9.00	d__Bacteria;p__Firmicutes_A;c__Clostridia_A;o__Christensenellales;f__;g__	90.80	blast;93.20 iPHoP-RF;61.70
LN_4H03_VL_283_NODE_576_length_9652_cov_5.771699	94.05	d__Bacteria;p__Bacteroidota;c__Bacteroidia;o__Bacteroidales;f__Rikenellaceae;g__Alistipes	94.00	blast;95.80 iPHoP-RF;89.20
LN_4H04_VL_284_NODE_2098_length_3694_cov_5.119538		d__Bacteria;p__Cyanobacteria;c__Vampirovibrionia;o__Gastranaerophilales;f__Gastranaerophilaceae;g__Zag1	90.10	blast;92.60
LN_4H04_VL_284_NODE_412_length_13966_cov_6.346560	4.43	d__Bacteria;p__Cyanobacteria;c__Vampirovibrionia;o__Gastranaerophilales;f__Gastranaerophilaceae;g__Zag1	91.70	blast;94.00 iPHoP-RF;76.60
LN_4H04_VL_284_NODE_5461_length_1607_cov_53.757088		d__Bacteria;p__Proteobacteria;c__Gammaproteobacteria;o__Enterobacterales;f__Enterobacteriaceae;g__Escherichia	93.80	CRISPR;95.60 blast;79.80 iPHoP-RF;75.40
LN_4H05_VL_285_NODE_10177_length_4498_cov_3.835246	18.34	d__Bacteria;p__Firmicutes_A;c__Clostridia;o__Oscillospirales;f__Butyricicoccaceae;g__Agathobaculum	97.90	blast;98.50 iPHoP-RF;61.10
LN_4H05_VL_285_NODE_11224_length_4167_cov_4.516294	25.90	d__Bacteria;p__Firmicutes_A;c__Clostridia;o__Lachnospirales;f__Lachnospiraceae;g__Eisenbergiella	93.60	blast;95.50 iPHoP-RF;60.60
LN_4H05_VL_285_NODE_11503_length_4091_cov_5.281715	17.43	d__Bacteria;p__Firmicutes_A;c__Clostridia_A;o__Christensenellales;f__CAG-138;g__SFEL01	93.90	blast;95.70 iPHoP-RF;82.20
LN_4H05_VL_285_NODE_11767_length_4018_cov_5.899319		d__Bacteria;p__Firmicutes_A;c__Clostridia;o__Lachnospirales;f__Lachnospiraceae;g__TF01-11	92.50	blast;94.60 iPHoP-RF;73.70
LN_4H05_VL_285_NODE_132_length_60237_cov_9.566515	6.80	d__Bacteria;p__Firmicutes_A;c__Clostridia;o__Lachnospirales;f__Lachnospiraceae;g__Eubacterium_F	95.90	blast;97.10 iPHoP-RF;73.70
LN_4H05_VL_285_NODE_1349_length_18436_cov_15.140743	5.15	d__Bacteria;p__Firmicutes_A;c__Clostridia;o__Oscillospirales;f__Oscillospiraceae;g__UBA1777	90.30	blast;92.80 iPHoP-RF;77.10
LN_4H05_VL_285_NODE_13967_length_3486_cov_2.508890	14.93	d__Bacteria;p__Firmicutes_A;c__Clostridia;o__Lachnospirales;f__Lachnospiraceae;g__Blautia_A	91.10	blast;93.50 iPHoP-RF;93.40
LN_4H05_VL_285_NODE_14308_length_3416_cov_2.674204	16.23	d__Bacteria;p__Firmicutes_A;c__Clostridia_A;o__Christensenellales;f__CAG-74;g__SFMI01	93.90	blast;95.70 iPHoP-RF;74.60
LN_4H05_VL_285_NODE_15266_length_3235_cov_3.168553	4.80	d__Bacteria;p__Proteobacteria;c__Alphaproteobacteria;o__RF32;f__CAG-977;g__UBA11549	91.60	blast;93.90 iPHoP-RF;84.80
LN_4H05_VL_285_NODE_1868_length_15355_cov_5.178431	7.71	d__Bacteria;p__Firmicutes_A;c__Clostridia;o__Oscillospirales;f__Oscillospiraceae;g__UBA738	93.80	blast;95.60 iPHoP-RF;73.00
LN_4H05_VL_285_NODE_2596_length_12613_cov_8.219780	10.40	d__Bacteria;p__Firmicutes_A;c__Clostridia;o__Lachnospirales;f__Lachnospiraceae;g__Eubacterium_F	94.50	blast;96.10 iPHoP-RF;78.70
LN_4H05_VL_285_NODE_2753_length_12172_cov_5.370389	8.37	d__Bacteria;p__Firmicutes_A;c__Clostridia;o__Lachnospirales;f__Lachnospiraceae;g__TF01-11	94.20	blast;95.90 iPHoP-RF;72.80
LN_4H05_VL_285_NODE_5231_length_7692_cov_4.735891	11.33	d__Bacteria;p__Firmicutes_A;c__Clostridia;o__Oscillospirales;f__Oscillospiraceae;g__UBA738	96.40	blast;97.50 iPHoP-RF;64.50
LN_4H05_VL_285_NODE_556_length_30908_cov_11.962046	6.31	d__Bacteria;p__Firmicutes_A;c__Clostridia;o__Oscillospirales;f__Ruminococcaceae;g__Gemmiger	95.00	blast;96.50 iPHoP-RF;79.80
LN_4H05_VL_285_NODE_6009_length_6936_cov_5.485395	13.94	d__Bacteria;p__Firmicutes_A;c__Clostridia_A;o__Christensenellales;f__CAG-138;g__SFEL01	91.60	blast;93.90 iPHoP-RF;71.50
LN_4H05_VL_285_NODE_7427_length_5820_cov_3.578144	21.24	d__Bacteria;p__Firmicutes_A;c__Clostridia;o__Oscillospirales;f__Ruminococcaceae;g__Angelakisella	94.20	blast;95.90 iPHoP-RF;71.70
LN_4H05_VL_285_NODE_7656_length_5692_cov_5.139613	6.94	d__Bacteria;p__Firmicutes_A;c__Clostridia;o__Oscillospirales;f__Ruminococcaceae;g__Angelakisella	93.00	blast;95.00 iPHoP-RF;75.70
LN_4H05_VL_285_NODE_8073_length_5438_cov_4.783578	10.34	d__Bacteria;p__Firmicutes_A;c__Clostridia;o__Oscillospirales;f__Oscillospiraceae;g__UBA738	93.40	blast;95.30 iPHoP-RF;51.20
LN_4H05_VL_285_NODE_8210_length_5370_cov_3.614675	8.67	d__Bacteria;p__Firmicutes_A;c__Clostridia_A;o__Christensenellales;f__CAG-74;g__SFFH01	92.70	blast;94.80 iPHoP-RF;70.40
LN_4H05_VL_285_NODE_8782_length_5065_cov_10.245509	10.98	d__Bacteria;p__Firmicutes_A;c__Clostridia;o__Oscillospirales;f__Acutalibacteraceae;g__UMGS856	95.90	blast;97.10 iPHoP-RF;75.00
LN_4H05_VL_285_NODE_9333_length_4821_cov_9.863827	22.04	d__Bacteria;p__Firmicutes_A;c__Clostridia;o__Oscillospirales;f__Acutalibacteraceae;g__UMGS856	91.60	blast;93.90 iPHoP-RF;70.00
LN_4H05_VL_285_NODE_9333_length_4821_cov_9.863827	22.04	d__Bacteria;p__Firmicutes_A;c__Clostridia;o__Oscillospirales;f__Acutalibacteraceae;g__	91.40	blast;93.70 iPHoP-RF;73.50
LN_4H06_VL_286_NODE_2532_length_6992_cov_4.837970	13.72	d__Bacteria;p__Firmicutes_A;c__Clostridia;o__Lachnospirales;f__Lachnospiraceae;g__Lachnospira	95.30	blast;96.70 iPHoP-RF;94.10
LN_4H06_VL_286_NODE_469_length_20453_cov_11.623345	6.02	d__Bacteria;p__Bacteroidota;c__Bacteroidia;o__Bacteroidales;f__Muribaculaceae;g__CAG-873	90.80	blast;93.20 iPHoP-RF;83.60
LN_4H06_VL_286_NODE_5901_length_3920_cov_5.745925	11.57	d__Bacteria;p__Firmicutes_A;c__Clostridia;o__Oscillospirales;f__Ruminococcaceae;g__Faecalibacterium	92.90	blast;94.90 iPHoP-RF;92.10
LN_4H06_VL_286_NODE_630_length_17452_cov_5.439386	11.60	d__Bacteria;p__Bacteroidota;c__Bacteroidia;o__Bacteroidales;f__Bacteroidaceae;g__Phocaeicola	93.60	blast;95.50 iPHoP-RF;88.50
LN_4H08_VL_288_NODE_4006_length_5312_cov_3.853719	11.58	d__Bacteria;p__Firmicutes_A;c__Clostridia;o__Lachnospirales;f__Lachnospiraceae;g__Fusicatenibacter	93.40	blast;95.30 iPHoP-RF;74.30
LN_4H08_VL_288_NODE_5090_length_4408_cov_5.481966	7.12	d__Bacteria;p__Firmicutes_A;c__Clostridia;o__Lachnospirales;f__Lachnospiraceae;g__Lachnospira	91.40	blast;93.70 iPHoP-RF;75.70
LN_4H08_VL_288_NODE_5644_length_4076_cov_4.417060	8.43	d__Bacteria;p__Firmicutes_A;c__Clostridia;o__Lachnospirales;f__Lachnospiraceae;g__Eubacterium_F	93.20	blast;95.20 iPHoP-RF;71.70
LN_4H08_VL_288_NODE_5786_length_4004_cov_5.424918	12.30	d__Bacteria;p__Firmicutes_A;c__Clostridia;o__Oscillospirales;f__Ruminococcaceae;g__Gemmiger	94.60	blast;96.20 iPHoP-RF;77.50
LN_4H08_VL_288_NODE_7510_length_3310_cov_6.514593	13.53	d__Bacteria;p__Firmicutes_A;c__Clostridia;o__Oscillospirales;f__Oscillospiraceae;g__CAG-83	90.10	blast;92.60 iPHoP-RF;70.60
LN_4H08_VL_288_NODE_8724_length_2948_cov_5.366402	16.31	d__Bacteria;p__Bacteroidota;c__Bacteroidia;o__Bacteroidales;f__Rikenellaceae;g__Alistipes	96.90	blast;95.20 iPHoP-RF;80.30 RaFAH;77.40
LN_4H09_VL_289_NODE_1336_length_15525_cov_7.465223	20.64	d__Bacteria;p__Bacteroidota;c__Bacteroidia;o__Bacteroidales;f__Bacteroidaceae;g__Bacteroides	95.30	blast;96.70 iPHoP-RF;95.40
LN_4H09_VL_289_NODE_1623_length_13229_cov_19.851753	13.85	d__Bacteria;p__Firmicutes_A;c__Clostridia;o__Lachnospirales;f__Lachnospiraceae;g__Lachnospira	92.90	blast;94.90 iPHoP-RF;85.40
LN_4H09_VL_289_NODE_1789_length_12231_cov_8.042378	4.46	d__Bacteria;p__Bacteroidota;c__Bacteroidia;o__Bacteroidales;f__Bacteroidaceae;g__Bacteroides	93.20	blast;95.20 iPHoP-RF;94.70
LN_4H09_VL_289_NODE_2045_length_10926_cov_6.163094	4.84	d__Bacteria;p__Proteobacteria;c__Gammaproteobacteria;o__Burkholderiales;f__Burkholderiaceae;g__Sutterella	93.80	blast;95.60 iPHoP-RF;76.80
LN_4H09_VL_289_NODE_2342_length_9673_cov_6.874298	24.03	d__Bacteria;p__Bacteroidota;c__Bacteroidia;o__Bacteroidales;f__Bacteroidaceae;g__Bacteroides	95.90	iPHoP-RF;97.10 blast;93.40
LN_4H09_VL_289_NODE_3000_length_7585_cov_7.246746	17.18	d__Bacteria;p__Bacteroidota;c__Bacteroidia;o__Bacteroidales;f__Bacteroidaceae;g__Bacteroides	93.90	iPHoP-RF;95.70 blast;93.90
LN_4H09_VL_289_NODE_6314_length_3394_cov_4.262953	48.30	d__Bacteria;p__Firmicutes_A;c__Clostridia;o__Oscillospirales;f__Acutalibacteraceae;g__Eubacterium_R	93.50	blast;95.40 iPHoP-RF;65.80
LN_4I08_VL_297_NODE_736_length_1708_cov_6.609800	96.70	d__Bacteria;p__Firmicutes;c__Bacilli;o__Lactobacillales;f__Lactobacillaceae;g__Lacticaseibacillus	98.40	blast;96.60 RaFAH;82.50 CRISPR;81.30 iPHoP-RF;75.00
LN_6B07_VL_314_NODE_601_length_4572_cov_10.162497	53.37	d__Bacteria;p__Proteobacteria;c__Gammaproteobacteria;o__Enterobacterales;f__Enterobacteriaceae;g__Escherichia	94.50	blast;96.10 iPHoP-RF;93.40
LN_6D06_VL_331_NODE_1347_length_12429_cov_5.613545	10.47	d__Bacteria;p__Firmicutes_A;c__Clostridia;o__Oscillospirales;f__Acutalibacteraceae;g__Eubacterium_R	94.50	blast;96.10 iPHoP-RF;86.00
LN_6D06_VL_331_NODE_3158_length_6760_cov_7.363460	11.50	d__Bacteria;p__Firmicutes_A;c__Clostridia;o__Oscillospirales;f__CAG-272;g__HGM12650	92.10	blast;94.30 iPHoP-RF;66.00
LN_6D06_VL_331_NODE_5812_length_4261_cov_21.820257	5.30	d__Bacteria;p__Firmicutes_A;c__Clostridia_A;o__Christensenellales;f__CAG-74;g__UBA11524	97.00	blast;97.90 iPHoP-RF;51.20
LN_6E01_VL_335_NODE_3528_length_5893_cov_5.276293	9.40	d__Bacteria;p__Firmicutes_A;c__Clostridia_A;o__Christensenellales;f__Borkfalkiaceae;g__UBA4636	90.60	blast;93.00 iPHoP-RF;81.40
LN_6E01_VL_335_NODE_6636_length_3764_cov_4.067404	6.87	d__Bacteria;p__Firmicutes_A;c__Clostridia;o__Oscillospirales;f__Oscillospiraceae;g__CAG-170	91.50	blast;93.80 iPHoP-RF;80.30
LN_6E03_VL_337_NODE_46_length_43188_cov_8.866112	86.20	d__Bacteria;p__Firmicutes_A;c__Clostridia;o__Oscillospirales;f__Oscillospiraceae;g__Dysosmobacter	95.90	blast;95.40 iPHoP-RF;94.40 RaFAH;69.00 CRISPR;67.40
LN_6E04_VL_338_NODE_1713_length_7711_cov_7.650209	9.70	d__Bacteria;p__Verrucomicrobiota;c__Verrucomicrobiae;o__Opitutales;f__CAG-312;g__CAG-312	92.90	blast;94.90 iPHoP-RF;72.20
LN_6E04_VL_338_NODE_3578_length_4396_cov_9.059664	6.51	d__Bacteria;p__Verrucomicrobiota;c__Verrucomicrobiae;o__Opitutales;f__CAG-312;g__CAG-312	90.90	blast;93.30 iPHoP-RF;85.40
LN_6E04_VL_338_NODE_4310_length_3819_cov_5.469182	18.90	d__Bacteria;p__Bacteroidota;c__Bacteroidia;o__Bacteroidales;f__Bacteroidaceae;g__Phocaeicola	97.60	blast;98.30 iPHoP-RF;64.00
LN_6E04_VL_338_NODE_4628_length_3606_cov_7.550549	20.18	d__Bacteria;p__Verrucomicrobiota;c__Verrucomicrobiae;o__Opitutales;f__CAG-312;g__CAG-312	91.20	blast;93.60 iPHoP-RF;73.70
LN_6E04_VL_338_NODE_4879_length_3453_cov_9.444085		d__Bacteria;p__Bacteroidota;c__Bacteroidia;o__Bacteroidales;f__Barnesiellaceae;g__Barnesiella	96.40	blast;97.50 iPHoP-RF;73.50
LN_6E04_VL_338_NODE_667_length_15303_cov_32.439992	7.33	d__Bacteria;p__Bacteroidota;c__Bacteroidia;o__Bacteroidales;f__Bacteroidaceae;g__Bacteroides	95.60	RaFAH;96.80 iPHoP-RF;51.20
LN_6E05_VL_339_NODE_2926_length_3081_cov_3.817911		d__Bacteria;p__Bacteroidota;c__Bacteroidia;o__Bacteroidales;f__Bacteroidaceae;g__Phocaeicola	90.10	blast;92.60 iPHoP-RF;80.30
LN_6E07_VL_341_NODE_14430_length_2208_cov_3.409661	28.40	d__Bacteria;p__Firmicutes_A;c__Clostridia;o__Oscillospirales;f__Oscillospiraceae;g__F23-B02	93.40	blast;95.30 iPHoP-RF;91.10
LN_6E07_VL_341_NODE_31253_length_1287_cov_10.143669	81.95	d__Bacteria;p__Firmicutes_A;c__Clostridia;o__Oscillospirales;f__Oscillospiraceae;g__ER4	90.30	blast;92.80 iPHoP-RF;55.20
LN_6E07_VL_341_NODE_4437_length_5476_cov_5.233167	10.72	d__Bacteria;p__Firmicutes_A;c__Clostridia;o__TANB77;f__CAG-508;g__CAG-245	92.00	blast;94.20 iPHoP-RF;71.30
LN_6E07_VL_341_NODE_4779_length_5177_cov_32.109137	7.00	d__Bacteria;p__Firmicutes;c__Bacilli;o__RF39;f__UBA660;g__CAG-628	94.00	blast;95.80 iPHoP-RF;62.70
LN_6E07_VL_341_NODE_597_length_24128_cov_14.362730	7.64	d__Bacteria;p__Firmicutes_A;c__Clostridia_A;o__Christensenellales;f__Borkfalkiaceae;g__UMGS1004	91.50	blast;93.80
LN_6E07_VL_341_NODE_6771_length_3912_cov_4.859476	6.92	d__Bacteria;p__Firmicutes_A;c__Clostridia_A;o__Christensenellales;f__Borkfalkiaceae;g__Borkfalkia	92.20	blast;94.40 iPHoP-RF;83.30
LN_6E07_VL_341_NODE_7464_length_3638_cov_15.857661	21.93	d__Bacteria;p__Firmicutes_A;c__Clostridia;o__Oscillospirales;f__Acutalibacteraceae;g__Ruminococcus_E	95.90	iPHoP-RF;97.10 blast;95.40
LN_6E07_VL_341_NODE_7884_length_3488_cov_11.956306	16.75	d__Bacteria;p__Bacteroidota;c__Bacteroidia;o__Bacteroidales;f__Bacteroidaceae;g__Bacteroides	91.60	blast;93.90 iPHoP-RF;93.10
LN_6E07_VL_341_NODE_9271_length_3070_cov_4.722056	10.62	d__Bacteria;p__Firmicutes_A;c__Clostridia_A;o__Christensenellales;f__Borkfalkiaceae;g__Borkfalkia	91.50	blast;93.80 iPHoP-RF;70.00
LN_6E09_VL_343_NODE_12453_length_2473_cov_5.492556		d__Bacteria;p__Proteobacteria;c__Gammaproteobacteria;o__Burkholderiales;f__Burkholderiaceae;g__Parasutterella	95.00	blast;96.50 iPHoP-RF;82.20
LN_6E09_VL_343_NODE_1824_length_10488_cov_9.914119	4.67	d__Bacteria;p__Bacteroidota;c__Bacteroidia;o__Bacteroidales;f__Bacteroidaceae;g__Bacteroides	94.90	iPHoP-RF;96.40
LN_6E09_VL_343_NODE_1824_length_10488_cov_9.914119	4.67	d__Bacteria;p__Bacteroidota;c__Bacteroidia;o__Bacteroidales;f__Bacteroidaceae;g__Phocaeicola	91.80	iPHoP-RF;94.10 blast;91.80
LN_6E09_VL_343_NODE_2852_length_7167_cov_6.340270	10.59	d__Bacteria;p__Firmicutes_A;c__Clostridia;o__Oscillospirales;f__Ruminococcaceae;g__UBA1409	91.50	blast;93.80 iPHoP-RF;88.90
LN_6E09_VL_343_NODE_4567_length_5059_cov_9.806954	6.47	d__Bacteria;p__Firmicutes_A;c__Clostridia_A;o__Christensenellales;f__CAG-74;g__SFFH01	90.40	blast;92.90 iPHoP-RF;85.40
LN_6E09_VL_343_NODE_5122_length_4641_cov_4.833188	11.90	d__Bacteria;p__Firmicutes_A;c__Clostridia;o__Oscillospirales;f__Ruminococcaceae;g__UBA1409	93.10	blast;95.10 iPHoP-RF;75.40
LN_6E09_VL_343_NODE_8094_length_3330_cov_3.827481	10.38	d__Bacteria;p__Firmicutes_A;c__Clostridia_A;o__Christensenellales;f__CAG-138;g__SFEL01	95.00	blast;96.50 iPHoP-RF;73.70
LN_6E09_VL_343_NODE_9197_length_3047_cov_3.321524		d__Bacteria;p__Desulfobacterota;c__Desulfovibrionia;o__Desulfovibrionales;f__Desulfovibrionaceae;g__Bilophila	95.20	blast;96.60 iPHoP-RF;75.90
LN_6F01_VL_344_NODE_843_length_12390_cov_24.292744	14.32	d__Bacteria;p__Firmicutes_A;c__Clostridia;o__Oscillospirales;f__Acutalibacteraceae;g__Ruminococcus_E	95.90	iPHoP-RF;97.10 blast;96.50
LN_6F02_VL_345_NODE_1935_length_12403_cov_11.475138	5.16	d__Bacteria;p__Firmicutes_A;c__Clostridia;o__Oscillospirales;f__Ruminococcaceae;g__Gemmiger	91.80	blast;94.10
LN_6F02_VL_345_NODE_3232_length_8818_cov_20.534520	30.94	d__Bacteria;p__Bacteroidota;c__Bacteroidia;o__Bacteroidales;f__Rikenellaceae;g__Alistipes	93.80	blast;95.60 iPHoP-RF;94.70
LN_6F02_VL_345_NODE_3308_length_8705_cov_9.629595	7.28	d__Bacteria;p__Firmicutes_A;c__Clostridia;o__Oscillospirales;f__Ruminococcaceae;g__Faecalibacterium	95.40	blast;96.80 iPHoP-RF;88.90
LN_6F02_VL_345_NODE_341_length_33280_cov_21.587028	16.98	d__Bacteria;p__Bacteroidota;c__Bacteroidia;o__Bacteroidales;f__Bacteroidaceae;g__Bacteroides	94.90	blast;96.40 iPHoP-RF;96.10
LN_6F02_VL_345_NODE_6630_length_5172_cov_8.024819	7.47	d__Bacteria;p__Firmicutes_A;c__Clostridia;o__Oscillospirales;f__Ruminococcaceae;g__Faecalibacterium	91.40	blast;93.70
LN_6F02_VL_345_NODE_7068_length_4894_cov_4.976028	14.64	d__Bacteria;p__Firmicutes_A;c__Clostridia;o__Lachnospirales;f__Lachnospiraceae;g__Eubacterium_F	93.80	blast;95.60 iPHoP-RF;75.70
LN_6F02_VL_345_NODE_8413_length_4227_cov_4.436721		d__Bacteria;p__Firmicutes_A;c__Clostridia;o__Lachnospirales;f__Lachnospiraceae;g__Eubacterium_F	94.20	blast;95.90 iPHoP-RF;80.00
LN_6F03_VL_346_NODE_1088_length_18721_cov_8.873031	4.05	d__Bacteria;p__Verrucomicrobiota;c__Lentisphaeria;o__Victivallales;f__UBA1829;g__UBA11452	92.90	blast;94.90 iPHoP-RF;77.80
LN_6F03_VL_346_NODE_2899_length_9422_cov_6.916195	5.51	d__Bacteria;p__Firmicutes_A;c__Clostridia;o__Oscillospirales;f__Oscillospiraceae;g__ER4	92.20	blast;94.40 iPHoP-RF;74.30
LN_6F03_VL_346_NODE_3335_length_8307_cov_6.393480	8.21	d__Bacteria;p__Firmicutes_A;c__Clostridia;o__UBA1212;f__UBA1255;g__UMGS1537	93.20	blast;95.20 iPHoP-RF;60.60
LN_6F03_VL_346_NODE_3459_length_8033_cov_9.786037	12.73	d__Bacteria;p__Firmicutes_A;c__Clostridia;o__Lachnospirales;f__Lachnospiraceae;g__TF01-11	93.00	blast;95.00 iPHoP-RF;72.20
LN_6F03_VL_346_NODE_3605_length_7764_cov_10.019328	19.27	d__Bacteria;p__Firmicutes_A;c__Clostridia;o__Lachnospirales;f__Lachnospiraceae;g__TF01-11	93.10	blast;95.10 iPHoP-RF;87.00
LN_6F03_VL_346_NODE_4255_length_6788_cov_10.986782	9.53	d__Bacteria;p__Firmicutes_A;c__Clostridia;o__Oscillospirales;f__Oscillospiraceae;g__CAG-83	92.30	blast;94.50 iPHoP-RF;91.80
LN_6F03_VL_346_NODE_4448_length_6552_cov_10.060951		d__Bacteria;p__Firmicutes_A;c__Clostridia;o__Oscillospirales;f__Oscillospiraceae;g__CAG-83	93.00	blast;95.00 iPHoP-RF;78.30
LN_6F03_VL_346_NODE_5562_length_5448_cov_5.938810	12.00	d__Bacteria;p__Firmicutes;c__Bacilli;o__Erysipelotrichales;f__Erysipelotrichaceae;g__Holdemanella	93.50	blast;95.40 iPHoP-RF;79.50
LN_6F03_VL_346_NODE_6711_length_4621_cov_5.258870	8.33	d__Bacteria;p__Bacteroidota;c__Bacteroidia;o__Bacteroidales;f__Rikenellaceae;g__Alistipes_A	94.60	blast;96.20 iPHoP-RF;75.20
LN_6F03_VL_346_NODE_6750_length_4602_cov_4.836596		d__Bacteria;p__Firmicutes_A;c__Clostridia;o__UBA1212;f__UBA1255;g__UMGS1537	90.00	blast;92.50 iPHoP-RF;67.70
[truncated: 72,608 more rows]
