# Supplementary material for: Transmission and dynamics of mother-infant gut viruses during pregnancy and early life
Source: Nat Commun. 2024 Mar 2;15:1945. doi: 10.1038/s41467-024-45257-4 (PMC10908809; doi:10.1038/s41467-024-45257-4)
Supplement: Supplementary file 6 — Source Data [file 41467_2024_45257_MOESM6_ESM.zip › Source data/vOTU_abundance_table_VLP_metaviromes.txt]

LN_4A01_VL_218	LN_4A02_VL_219	LN_4A04_VL_221	LN_4A05_VL_222	LN_4A07_VL_224	LN_4A09_VL_226	LN_4B01_VL_227	LN_4B02_VL_228	LN_4B03_VL_229	LN_4B04_VL_230	LN_4B05_VL_231	LN_4B06_VL_232	LN_4B07_VL_233	LN_4D08_VL_252	LN_4D09_VL_253	LN_4E02_VL_255	LN_4E03_VL_256	LN_4E07_VL_260	LN_4E08_VL_261	LN_4E09_VL_262	LN_4F01_VL_263	LN_4F02_VL_264	LN_4F03_VL_265	LN_4F04_VL_266	LN_4F05_VL_267	LN_4F06_VL_268	LN_4F07_VL_269	LN_4F08_VL_270	LN_4F09_VL_271	LN_4G01_VL_272	LN_4G02_VL_273	LN_4G03_VL_274	LN_4G04_VL_275	LN_4G05_VL_276	LN_4G06_VL_277	LN_4G07_VL_278	LN_4G08_VL_279	LN_4G09_VL_280	LN_4H01_VL_281	LN_4H02_VL_282	LN_4H03_VL_283	LN_4H04_VL_284	LN_4H05_VL_285	LN_4H06_VL_286	LN_4H08_VL_288	LN_4H09_VL_289	LN_4I01_VL_290	LN_4I02_VL_291	LN_4I03_VL_292	LN_4I05_VL_294
LN_4A01_VL_218_NODE_1_length_174356_cov_452.708355	335.135375267555	0	0	0	0	0	0	0	0	0	0	0	0	0	0	0	0	0	0	0	0	0	0	0	0	0	0	0	0	1221.10127637573	0	0	0	0	0	0	0	0	0	0	0	830.705488514749	0	0	0	0	0	0	0
LN_4A01_VL_218_NODE_100_length_35551_cov_38.641565	24.5343730994124	0	0	0	0	0	0	0	0	0	0	0	0	0	0	0	0	0	0	0	0	0	0	0	0	0	0	0	0	0	0	0	0	0	0	0	0	0	0	0	0	0	0	0	0	0	0	0	0
LN_4A01_VL_218_NODE_1002_length_7246_cov_4.667779	3.56818124851852	0	0	0	0	0	0	0	0	0	0	0	0	0	0	0	0	0	0	0	0	0	0	0	0	0	0	0	0	0	0	0	0	0	0	0	0	0	0	0	0	0	0	0	0	0	0	0	0
LN_4A01_VL_218_NODE_1003_length_7242_cov_11.564352	8.43854126805623	0	0	0	0	0	0	0	0	0	0	0	0	0	0	0	0	0	0	0	0	0	0	0	0	0	0	0	0	0	0	0	0	0	0	0	0	0	0	0	0	0	0	0	0	0	0	0	0
LN_4A01_VL_218_NODE_10063_length_1086_cov_5.321048	3.77211145615431	0	0	0	0	0	0	0	0	0	0	0	0	0	0	0	0	0	0	0	0	0	0	0	0	0	0	0	0	0	0	0	0	0	0	0	0	0	0	0	0	0	0	0	0	0	0	0	0
LN_4A01_VL_218_NODE_101_length_34764_cov_6.482987	4.85453072473547	0	0	0	0	0	0	0	0	0	0	0	0	0	0	0	0	0	0	0	0	0	0	0	0	0	0	0	0	0	0	0	0	0	0	0	0	0	0	0	0	0	0	0	0	0	0	0	0
LN_4A01_VL_218_NODE_1010_length_7199_cov_14.883539	11.0449571570691	0	0	0	0	0	0	0	0	0	0	0	0	0	0	0	0	0	0	0	0	0	0	0	0	0	0	0	0	0	0	0	0	0	0	0	0	0	0	0	0	0	0	0	0	0	0	0	0
LN_4A01_VL_218_NODE_102_length_34743_cov_21.857443	13.8552761804772	0	0	0	0	0	0	0	0	0	0	0	0	0	0	0	0	0	0	0	0	0	0	0	0	0	0	0	0	0	0	0	0	0	0	0	0	0	0	0	0	0	0	0	0	0	0	0	0
LN_4A01_VL_218_NODE_1020_length_7106_cov_4.709687	3.53452376305745	0	0	0	0	0	0	0	0	0	0	0	0	0	0	0	0	0	0	0	0	0	0	0	0	0	0	0	0	0	0	0	0	0	0	0	0	0	0	0	0	0	0	0	0	0	0	0	0
LN_4A01_VL_218_NODE_1022_length_7094_cov_5.708765	4.29782943052347	0	0	0	0	0	0	0	0	0	0	0	0	0	0	0	0	0	0	0	0	0	0	0	0	0	0.960883944253211	0	0	0	0	0	0	0	0	0	0	0	0	0	0	0	0	0	0	0	0	0	0
LN_4A01_VL_218_NODE_1024_length_7086_cov_4.822643	3.63927256213197	0	0	0	0	0	0	0	0	0	0	0	0	0	0	0	0	0	0	0	0	0	0	0	0	0	0	0	0	0	0	0	0	0	0	0	0	0	0	0	0	0	0	0	0	0	0	0	0
LN_4A01_VL_218_NODE_1025_length_7083_cov_5.921030	4.21917244340685	0	0	0	0	0	0	0	4.47579463926126	0	0	0	0	0	0	0	0	0	0	0	0	0	0	0	0	0	0	0	0	0	0	6.74699070037877	0	0	0	0	10.8254386760628	0	0	0	0	0	16.6309641940929	0	1.46248539010716	0	0	0	0
LN_4A01_VL_218_NODE_103_length_34647_cov_10.055533	7.22400875208205	0	0	0	0	0	0	0	0	0	0	0	0	0	0	0	0	0	0	0	0	0	0	0	0	0	0	0	0	0	0	0	0	0	0	0	0	0	0	0	0	0	0	0	0	0	0	0	0
LN_4A01_VL_218_NODE_1032_length_7020_cov_6.547452	6.13204628351519	0	0	0	0	0	0	0	0	0	0	0	0	0	0	0	0	0	0	0	0	0	0	0	0	0	0	0	0	0	0	0	0	0	0	0	0	0	0	0	0	0	0	0	0	0	0	0	0
LN_4A01_VL_218_NODE_1033_length_7015_cov_60.195833	44.3334585014485	0	0	0	0	0	0	0	0	0	0	0	0	0	0	0	0	0	0	0	0	0	0	0	0	0	0	0	0	0	0	0	0	0	0	0	0	0	0	0	0	0	0	0	0	0	0	0	0
LN_4A01_VL_218_NODE_1034_length_7015_cov_4.844828	3.61866709426637	0	0	0	0	0	0	0	0	0	0	0	0	0	0	0	0	0	0	0	0	0	0	0	0	0	0	0	0	0	0	0	0	0	0	0	0	0	0	0	0	0	0	0	0	0	0	0	0
LN_4A01_VL_218_NODE_1035_length_7015_cov_4.331466	3.16872700582584	0	0	0	0	0	0	0	0	0	0	0	0	0	0	0	0	0	0	0	0	0	0	0	0	0	0	0	0	0	0	0	0	0	0	0	0	0	0	0	0	0	0	0	0	3.10117276457224	0	0	0
LN_4A01_VL_218_NODE_1036_length_7008_cov_27.886380	20.3729384824404	0	0	0	0	0	0	0	0	0	0	0	0	0	0	0	0	0	0	0	0	0	0	0	0	0	1.25699617765348	0	0	0	0	0	0	0	0	0	0	0	0	0	0	0	0	0	0	0	0	0	0
LN_4A01_VL_218_NODE_1042_length_6991_cov_9.233708	6.78187695002898	0	0	0	0	0	0	0	0	0	0	0	0	0	0	0	0	0	0	0	0	0	0	0	0	0	0	0	0	0	0	0	0	0	0	0	0	0	0	0	0	0	0	0	0	0	0	0	0
LN_4A01_VL_218_NODE_10457_length_1057_cov_2.440120	1.84250008840554	0	0	0	0	0	0	0	0	0	0	0	0	0	0	0	0	0	0	0	0	0	0	0	0	0	0	0	0	0	0	0	0	0	0	0	0	0	0	0	0	0	0	0	0	0	0	0	0
LN_4A01_VL_218_NODE_1049_length_6964_cov_18.823998	14.1467232693424	0	0	0	0	0	0	0	0	0	0	0	0	0	0	0	0	0	0	0	0	0	0	0	0	0	0	0	0	0	0	0	0	0	0	0	0	0	0	0	0	0	0	0	0	0	0	0	0
LN_4A01_VL_218_NODE_1050_length_6956_cov_4.312274	3.05078790589375	0	0	0	0	0	0	0	0	0	0	0	0	0	0	0	0	0	0	0	0	0	0	0	0	0	0	0	0	0	0	0	0	0	0	0	0	0	0	0	0	0	0	0	0	0	0	0	0
LN_4A01_VL_218_NODE_1052_length_6941_cov_3.825298	2.85420050308846	0	0	0	0	0	0	0	0	0	0	0	0	0	0	0	0	0	0	0	0	0	0	0	0	0	0	0	0	0	0	0	0	0	0	0	0	0	0	0	0	0	0	0	0	0	0	0	0
LN_4A01_VL_218_NODE_1059_length_6899_cov_8.486996	6.3564047439127	0	0	0	0	0	0	0	0	0	0	0	1.6718311500332	0	0	0	0	0	0	0	0	0	0	0	0	0	0	0	0	0	0	0	0	0	0	0	0	0	0	0	0	0	0	0	0	0	0	0	0
LN_4A01_VL_218_NODE_10596_length_1047_cov_27.378024	16.0353274828299	0	0	0	0	0	0	0	0	0	0	0	0	0	0	0	0	0	0	0	0	0	0	0	0	0	0	0	0	0	0	0	0	0	0	0	0	0	0	0	0	0	0	0	0	0	0	0	0
LN_4A01_VL_218_NODE_106_length_34098_cov_6.000088	4.52787648818442	0	0	0	0	0	0	0	0	0	0	0	0	0	0	0	0	0	0	0	0	0	0	0	0	0	0	0	0	0	0	0	0	0	0	0	0	0	0	0	0	0	0	0	0	0	0	0	0
LN_4A01_VL_218_NODE_1061_length_6887_cov_10.404128	9.00028215953803	0	0	0	0	0	0	0	0	0	0	0	0	0	0	0	0	0	0	0	0	0	0	0	0	0	1.55316949761377	0	0	0	0	0	0	0	0	0	0	0	0	0	0	0	0	0	0	0	0	0	0
LN_4A01_VL_218_NODE_1062_length_6877_cov_6.889915	5.15607712534423	0	0	0	0	0	0	0	0	0	0	0	0	0	0	0	0	0	0	0	0	0	0	0	0	0	0	0	0	0	0	0	0	0	0	0	0	0	0	0	0	0	0	0	0	0	0	0	0
LN_4A01_VL_218_NODE_1065_length_6866_cov_13.667890	9.92765668082768	0	0	0	0	0	0	0	0	0	0	0	0	0	0	0	0	0	0	0	0	0	0	0	0	0	1.22953485713964	0	0	0	0	0	0	0	0	0	0	0	0	0	0	0	0	0	0	0	0	0	0
LN_4A01_VL_218_NODE_1070_length_6849_cov_5.024728	1.69630305287923	0	0	0	0	0	0	0	0	2.18369904191891	0	0	6.02849085675281	0	0	0	0	0	0	0	0	0	165.7203570911	0	0	0	1.02587961619476	0	0	0	0	0	0	0	0	0	0	0	0	0	0	0	0	1.05825242224613	8.89596790471	0	0	0	0
LN_4A01_VL_218_NODE_1071_length_6832_cov_8.694703	5.7404970250125	0	0	0	0	0	0	0	0	0	0	0	0	0	0	0	0	0	0	0	0	0	0	0	0	0	0	0	0	0	0	0	0	0	0	0	0	0	0	0	0	0	0	0	0	0	0	0	0
LN_4A01_VL_218_NODE_1072_length_6830_cov_9.446494	9.7833340762227	0	0	0	0	0	0	0	0	0	0	9.74896945803072	0	0	0	0	0	0	0	0	0	0	0	0	0	0	0	0	0	0	0	2.06755711064023	0	0	0	0	0	0	0	0	0	0	0	0	0	0	0	0	0
LN_4A01_VL_218_NODE_10757_length_1037_cov_50.564155	34.1284343678825	0	0	0	0	0	0	0	0	0	0	0	0	0	0	0	0	0	0	0	0	0	0	0	0	0	0	0	0	0	0	0	0	0	0	0	0	0	0	0	0	0	0	0	0	0	0	0	0
LN_4A01_VL_218_NODE_1082_length_6781_cov_38.364258	28.8688392002561	0	0	0	0	0	0	0	0	0	0	0	0	0	0	0	0	0	0	0	0	0	0	0	0	0	0	0	0	0	0	0	0	0	0	0	0	0	0	0	0	0	0	0	0	0	0	0	0
LN_4A01_VL_218_NODE_1083_length_6774_cov_3.703974	1.82413567694845	0	0	0	0	0	0	0	0	0	0	0	0	0	0	0	0	0	0	0	0	0	0	0	0	0	0	0	0	0	0	0	0	0	0	0	0	0	0	0	0	0	0	0	0	0	0	0	0
LN_4A01_VL_218_NODE_1084_length_6771_cov_6.676891	4.90949578962565	0	0	0	0	0	0	0	0	0	0	0	0	0	0	0	0	0	0	0	0	0	0	0	0	0	0	0	0	0	0	0	0	0	0	0	0	0	0	0	0	0	0	0	0	0	0	0	0
LN_4A01_VL_218_NODE_1085_length_6758_cov_3.722661	2.52406210128962	0	0	0	0	0	0	0	0	0	0	0	0	0	0	0	0	0	0	0	0	0	0	0	0	0	0	0	0	0	0	0	0	0	0	0	0	0	0	0	0	0	0	0	0	0	0	0	0
LN_4A01_VL_218_NODE_109_length_33401_cov_7.175523	5.42056960087586	0	0	0	0	0	0	0	0	0	0	0	0	0	0	0	0	0	0	0	0	0	0	0	0	0	0	0	0	0	0	0	0	0	0	0	0	0	0	0	0	0	0	0	0	0	0	0	0
LN_4A01_VL_218_NODE_1095_length_6709_cov_129.679140	49.8689745660295	0	0	0	0	0	0	0	0	0	0	0	0	0	0	0	0	0	0	0	0	0	0	0	0	0	0	0	0	0	0	0	0	0	0	0	0	0	0	0	0	0	0	0	0	0	0	0	0
LN_4A01_VL_218_NODE_1096_length_6706_cov_11.726658	8.86266285055338	0	0	2.47280818433154	0	0	0	0	0	0	0	2.80430144520284	0	0	0	0	0	0	0	0	0	0	0	0	0	0	0	0	0	0	0	0	0	0	0	0	0	0	0	0	0	0	0	0	0	0	0	0	0
LN_4A01_VL_218_NODE_1098_length_6695_cov_4.083886	3.07944392978552	0	0	0	0	0	0	6.85862636326455	0	0	0	0	0	0	0	0	0	0	0	0	0	0	0	0	0	0	0	0	0	0	0	0	0	0	0	0	0	0	0	0	0	0	0	0	0	0	0	0	0
LN_4A01_VL_218_NODE_1099_length_6694_cov_11.635939	8.66787303471034	0	0	0	0	0	0	0	0	0	0	0	0	0	0	0	0	0	0	0	0	0	0	0	0	0	0	0	0	0	0	0	0	0	0	0	0	0	0	0	0	0	0	0	0	0	0	0	0
LN_4A01_VL_218_NODE_110_length_33377_cov_29.945231	22.6415172786057	0	0	0	0	0	0	0	0	0	0	0	0	0	0	0	0	0	0	0	0	0	0	0	0	0	0	0	0	0	0	0	0	0	0	0	0	0	0	0	0	0	0	0	0	0	0	0	0
LN_4A01_VL_218_NODE_1101_length_6693_cov_6.016119	4.62556307195879	0	0	0	0	0	0	0	0	0	0	0	0	0	0	0	0	0	0	0	0	0	0	0	0	0	0	0	0	0	0	0	0	0	0	0	0	0	0	0	0	0	0	0	0	0	0	0	0
LN_4A01_VL_218_NODE_11015_length_1021_cov_4.225673	2.49943795977226	0	0	0	0	0	0	0	0	0	0	0	0	0	0	0	0	0	0	0	0	0	0	0	0	0	0	0	0	0	0	0	0	0	0	0	0	0	0	0	0	0	0	0	0	0	0	0	0
LN_4A01_VL_218_NODE_11037_length_1020_cov_3.624870	2.69940589355074	0	0	0	0	0	0	0	0	0	0	0	0	0	0	0	0	0	0	0	0	0	0	0	0	0	0	0	0	0	0	0	0	0	0	0	0	0	0	0	0	0	0	0	0	0	0	0	0
LN_4A01_VL_218_NODE_1106_length_6671_cov_9.858827	7.35886681833381	0	0	0	0	0	0	0	0	0	0	0	0	0	0	0	0	0	0	0	0	0	0	0	0	0	0	0	0	0	0	0	0	0	0	0	0	0	0	0	0	0	0	0	0	0	0	0	0
LN_4A01_VL_218_NODE_1111_length_6651_cov_4.878108	3.60467218235132	0	0	0	0	0	0	0	0	0	0	0	0	0	0	0	0	0	0	0	0	0	0	0	0	0	0	0	0	0	0	0	0	0	0	0	0	0	0	0	0	0	0	0	0	0	0	0	0
LN_4A01_VL_218_NODE_1112_length_6634_cov_4.233166	2.88505368962256	0	0	0	0	0	0	4.09758162653246	0	0	0	0	0	0	0	0	0	0	0	0	0	0	0	0	0	0	0	0	0	0	0	0	0	0	0	0	0	0	0	0	0	0	0	0	0	0	0	0	0
LN_4A01_VL_218_NODE_11122_length_1015_cov_2.783333	1.78641447334825	0	0	0	0	115.5233852825	0	0	0	0	0	0	0	0	0	0	0	0	0	0	0	0	0	0	0	0	0	0	0	0	0	0	4.93698010950378	0	0	0	0	0	9.53794992075522	0	0	0	0	0	0	0	0	0	0
LN_4A01_VL_218_NODE_1117_length_6623_cov_13.915499	10.2919055972464	0	0	0	0	0	0	0	0	0	0	0	0	0	0	0	0	0	0	0	0	0	0	0	0	0	1.47257342164137	0	0	0	0	0	0	0	0	0	0	0	0	0	0	0	0	0	0	0	0	0	0
LN_4A01_VL_218_NODE_1118_length_6622_cov_12.165829	8.9852269748277	0	0	0	0	0	0	0	0	0	0	0	0	0	0	0	0	0	0	0	0	0	0	0	0	0	0	0	0	0	0	1.28730183525499	0	0	0	0	0	0	0	0	0	0	0	0	0	0	0	0	0
LN_4A01_VL_218_NODE_1119_length_6622_cov_8.633623	6.32819597324208	0	0	0	0	0	0	0	0	0	0	0	0	0	0	0	0	0	0	0	0	0	0	0	0	0	0	0	0	0	0	0	0	0	0	0	0	0	0	0	0	0	0	0	0	0	0	0	0
LN_4A01_VL_218_NODE_1120_length_6621_cov_6.810082	5.1728644108181	0	0	0	0	0	0	0	0	0	0	0	0	0	0	0	0	0	0	0	0	0	0	0	0	0	0	0	0	0	0	0	0	0	0	0	0	0	0	0	0	0	0	0	0	0	0	0	0
LN_4A01_VL_218_NODE_1121_length_6617_cov_23.759372	17.7709038949914	0	0	0	0	0	0	0	0	0	0	0	0	0	0	0	0	0	0	0	0	0	0	0	0	0	0	0	0	0	0	0	0	0	0	0	0	0	0	0	0	0	0	0	0	0	0	0	0
LN_4A01_VL_218_NODE_1124_length_6589_cov_16.415519	12.3324785722706	0	0	0	0	0	0	0	0	0	0	0	0	0	0	0	0	0	0	0	0	0	0	0	0	0	0	0	0	0	0	0	0	0	0	0	0	0	0	0	0	0	0	0	0	0	0	0	0
LN_4A01_VL_218_NODE_1126_length_6586_cov_9.765120	3.72182239550613	0	0	0	0	0	0	0	0	0	0	0	0	0	0	0	0	0	0	0	0	0	0	0	0	0	0	0	0	0	0	0	0	0	0	0	0	0	0	0	0	0	0	0	0	0	0	0	0
LN_4A01_VL_218_NODE_1127_length_6583_cov_11.567708	8.45697763814641	0	0	0	0	0	0	0	0	0	0	0	0	0	0	0	0	0	0	0	0	0	0	0	0	0	0	0	0	0	0	0	0	0	0	0	0	0	0	0	0	0	0	0	0	0	0	0	0
LN_4A01_VL_218_NODE_1128_length_6557_cov_3.167487	2.33514670452415	0	0	0	0	0	0	0	0	0	0	0	0	0	0	0	0	0	0	0	0	0	0	0	0	0	0	0	0	0	0	0	0	0	0	0	0	0	0	0	0	0	0	0	0	0	0	0	0
LN_4A01_VL_218_NODE_1130_length_6543_cov_3.776048	2.75069463571581	0	0	0	0	0	0	0	0	0	0	0	0	0	0	0	0	0	0	0	0	0	0	0	0	0	0	0	0	0	0	0	0	0	0	0	0	0	0	0	0	0	0	0	0	0	0	0	0
LN_4A01_VL_218_NODE_11345_length_1001_cov_3.819239	2.07975474169914	0	3.45391970746154	0	0	0	0	0	0	0	0	0	0	0	0	0	0	0	0	0	0	0	0	64.0724913919915	0	0	0	84.3331473514329	0	0	0	0	0	0	0	0	0	0	0	0	0	0	0	0	0	0	0	0	0
LN_4A01_VL_218_NODE_1136_length_6512_cov_7.600279	5.95039680810792	0	0	0	0	0	0	0	0	0	0	0	0	0	0	0	0	0	0	0	0	0	0	0	0	0	0	0	0	0	0	0	0	0	0	0	0	0	0	0	0	0	0	0	0	0	0	0	0
LN_4A01_VL_218_NODE_1138_length_6502_cov_13.980766	10.4834344464108	0	0	0	0	0	0	0	0	0	0	0	0	0	0	0	0	0	0	0	0	0	0	0	0	0	0	0	0	0	0	0	0	0	0	0	0	0	0	0	0	0	0	0	0	0	0	0	0
LN_4A01_VL_218_NODE_1140_length_6484_cov_7.172033	5.31323305344246	0	0	0	0	0	0	0	0	0	0	0	0	0	0	0	0	0	0	0	0	0	0	0	0	0	0	0	0	0	0	0	0	0	0	0	0	0	0	0	0	0	0	0	0	0	0	0	0
LN_4A01_VL_218_NODE_1144_length_6478_cov_5.461622	3.98084059513231	0	0	0	0	0	0	0	0	0	0	0	0	0	0	0	0	0	0	0	0	0	0	0	0	0	0	0	0	0	0	0	0	0	0	0	0	0	0	0	0	0	0	0	0	0	0	0	0
LN_4A01_VL_218_NODE_1145_length_6476_cov_6.344962	4.79092797901764	0	0	0	0	0	0	0	0	0	0	0	0	0	0	0	0	0	0	0	0	0	0	0	0	0	0	0	0	0	0	0	0	0	0	0	0	0	0	0	0	0	0	0	0	0	0	0	0
LN_4A01_VL_218_NODE_115_length_32781_cov_14.193546	10.5545121295314	0	0	0	0	0	0	0	0	0	0	0	0	0	0	0	0	0	0	0	0	0	0	0	0	0	0	0	0	0	0	0	0	0	0	0	0	0	0	0	0	0	0	0	0	0	0	0	0
LN_4A01_VL_218_NODE_1150_length_6468_cov_3.654608	2.73067644465029	0	0	0	0	0	0	0	0	0	0	0	0	0	0	0	0	0	0	0	0	0	0	0	0	0	0	0	0	0	0	0	0	0	0	0	0	0	0	0	0	0	0	0	0	0	0	0	0
LN_4A01_VL_218_NODE_1155_length_6437_cov_3.414760	2.49343986453998	0	0	0	0	0	0	0	0	0	15.0090152678765	0	0	0	0	0	0	0	0	0	0	0	0	0	0	0	0	0	1.61122378561277	0	0	3.31743591383545	0	0	0	0	1.54966081130491	0	0	0	0	0	12.6364413475613	0	0	0	0	0	0
LN_4A01_VL_218_NODE_1156_length_6431_cov_4.463457	3.32072657073442	0	0	0	0	0	0	0	0	0	0	0	0	0	0	0	0	0	0	0	0	0	0	0	0	0	0	0	0	0	0	0	0	0	0	0	0	0	0	0	0	0	0	0	0	0	0	0	0
LN_4A01_VL_218_NODE_1163_length_6417_cov_10.429425	7.85945450756844	0	0	0	0	0	0	0	0	0	0	0	0	0	0	0	0	0	0	0	0	0	0	0	0	0	0	0	0	0	0	0	0	0	0	0	0	0	0	0	0	0	0	0	0	0	0	0	0
LN_4A01_VL_218_NODE_1165_length_6407_cov_4.450409	3.30172073074743	0	0	0	0	0	0	0	0	0	0	0	0	0	0	0	0	0	0	0	0	0	0	0	0	0	0	0	0	0	0	0	0	0	0	0	0	0	0	0	0	0	0	0	0	0	0	0	0
LN_4A01_VL_218_NODE_1168_length_6395_cov_12.421767	9.22016034641506	0	0	0	0	0	0	0	0	0	0	0	0	0	0	0	0	0	0	0	0	0	0	0	0	0	0	0	0	0	0	0	0	0	0	0	0	0	0	0	0	0	0	0	0	0	0	0	0
LN_4A01_VL_218_NODE_117_length_32494_cov_25.921360	18.4681966697527	0	0	0	0	0	0	0	0	0	0	0	0	0	0	0	0	0	0	0	0	0	0	0	0	0	0	0	0	0	0	0	0	0	0	0	0	0	0	0	0	0	0	0	0	0	0	0	0
LN_4A01_VL_218_NODE_1178_length_6332_cov_3.993787	2.94841353702928	0	0	0	0	0	0	0	0	0	0	0	0	0	0	0	0	0	0	0	0	0	0	0	0	0	0	0	0	0	0	0	0	0	0	0	0	0	0	0	0	0	0	0	0	0	0	0	0
LN_4A01_VL_218_NODE_1179_length_6317_cov_55.473651	39.2177149084153	0	0	0	0	0	0	0	0	0	0	0	0	0	0	0	0	0	0	0	0	0	0	0	0	0	0	0	0	0	0	0	0	0	0	0	0	0	0	0	0	0	0	0	0	0	0	0	0
LN_4A01_VL_218_NODE_1180_length_6317_cov_3.136857	2.47702021514252	0	0	0	0	0	0	0	0	0	0	0	0	0	0	0	0	0	0	0	0	0	0	0	0	0	0	0	0	0	0	0	0	0	0	0	0	0	0	0	0	0	0	0	0	0	0	0	0
LN_4A01_VL_218_NODE_1181_length_6316_cov_10.285737	7.61299260174691	0	0	0	0	0	0	0	0	0	0	1.1250342323913	0	0	0	0	0	0	0	0	0	0	0	0	0	0	0	0	0	0	0	1.37693558136609	0	0	0	0	0	0	0	0	0	0	0	0	0	0	0	0	0
LN_4A01_VL_218_NODE_1184_length_6301_cov_18.707493	14.0578797057582	0	0	0	0	0	0	0	0	0	0	0	0	0	0	0	0	0	0	0	0	0	0	0	0	0	0	0	0	0	0	0	0	0	0	0	0	0	0	0	0	0	0	0	0	0	0	0	0
LN_4A01_VL_218_NODE_1186_length_6277_cov_3.826262	2.8993568354282	0	0	0	0	0	0	0	0	0	0	0	0	0	0	0	0	0	0	0	0	0	0	0	0	0	0	0	0	0	0	0	0	0	0	0	0	0	0	0	0	0	0	0	0	0	0	0	0
LN_4A01_VL_218_NODE_1187_length_6275_cov_13.019453	8.5617149320276	0	0	0	0	0	0	0	0	0	0	0	0	0	0	0	0	0	0	0	0	0	0	0	0	0	0	0	0	0	0	0	0	0	0	0	0	0	0	0	0	0	0	0	0	0	0	0	0
LN_4A01_VL_218_NODE_1188_length_6274_cov_3.874256	2.86863165468417	0	0	0	0	0	0	0	0	0	0	0	0	0	0	0	0	0	0	0	0	0	0	0	0	0	0	0	0	0	0	0	0	0	0	0	0	0	0	0	0	0	0	0	0	0	0	0	0
LN_4A01_VL_218_NODE_119_length_32120_cov_8.609668	5.96709481866603	0	0	0	0	0	0	0	0	0	0	0	0	0	0	0	0	0	0	0	0	0	0	0	0	0	0	0	0	0	0	0	0	0	0	0	0	0	0	0	0	0	0	0	0	0	0	0	0
LN_4A01_VL_218_NODE_1191_length_6268_cov_4.190729	3.14994411940633	0	0	0	0	0	0	0	0	0	0	0	0	0	0	0	0	0	0	0	0	0	0	0	0	0	0	0	0	0	0	0	0	0	0	0	0	0	0	0	0	0	0	0	0	0	0	0	0
LN_4A01_VL_218_NODE_1192_length_6267_cov_4.215068	3.06472030133304	0	0	0	0	0	0	0	0	0	0	0	0	0	0	0	0	0	0	0	0	0	0	0	0	0	0	0	0	0	0	0	0	0	0	0	0	0	0	0	0	0	0	0	0	0	0	0	0
LN_4A01_VL_218_NODE_1193_length_6259_cov_5.619117	4.24888269583707	0	0	0	0	0	0	0	0	0	0	0	0	0	0	0	0	0	0	0	0	0	0	0	0	0	0	0	0	0	0	0	0	0	0	0	0	0	0	0	0	0	0	0	0	0	0	0	0
LN_4A01_VL_218_NODE_1195_length_6247_cov_17.768734	13.4376403669945	0	0	0	0	0	0	0	0	0	0	0	0	0	0	0	0	0	0	0	0	0	0	0	0	0	0	0	0	0	0	0	0	0	0	0	0	0	0	0	0	0	0	0	0	0	0	0	0
LN_4A01_VL_218_NODE_1198_length_6229_cov_83.249109	64.3959701875261	0	0	0	0	0	0	0	0	0	0	0	0	0	0	0	0	0	0	0	0	0	0	0	0	0	0	0	0	0	0	0	0	0	0	0	0	0	0	0	0	0	0	0	0	0	0	0	0
LN_4A01_VL_218_NODE_1199_length_6217_cov_6.257059	4.5908443600915	0	0	0	0	0	0	0	0	0	0	0	0	0	0	0	0	0	0	0	0	0	0	0	0	0	0	0	0	0	0	0	0	0	0	0	0	0	0	0	0	0	0	0	0	0	0	0	0
LN_4A01_VL_218_NODE_12_length_77283_cov_114.009051	84.5725468149949	0	0	0	0	0	0	0	0	0	0	0	0	0	0	0	0	0	0	0	0	0	0	0	0	0	0	0	0	0	0	0	0	0	0	0	0	0	0	0	0	0	0	0	0	0	0	0	0
LN_4A01_VL_218_NODE_120_length_32119_cov_18.972493	14.4268521852122	0	0	0	0	0	0	0	0	0	0	0	0	0	0	0	0	0	0	0	0	0	0	0	0	0	0	0	0	0	0	0	0	0	0	0	0	0	0	0	2.51542869489615	0.982508128560725	0	0	0	0	0	0	0
LN_4A01_VL_218_NODE_1201_length_6197_cov_8.194236	6.09030897884902	0	0	0	0	0	0	0	0	0	0	0	0	0	0	0	0	0	0	0	0	0	0	0	0	0	1.70072200048037	0	0	0	0	0	0	0	0	0	0	0	0	0	0	0	0	0	0	0	0	0	0
LN_4A01_VL_218_NODE_1209_length_6172_cov_4.747262	3.6450492144946	0	0	0	0	0	0	0	0	0	0	0	0	0	0	0	0	0	0	0	0	0	0	0	0	0	0	0	0	0	0	0	0	0	0	0	0	0	0	0	0	0	0	0	0	0	0	0	0
LN_4A01_VL_218_NODE_1210_length_6160_cov_4.350860	3.18336653205239	0	0	0	0	0	0	0	0	0	0	0	0	0	0	0	0	0	0	0	0	0	0	0	0	0	0	0	0	0	0	0	0	0	0	0	0	0	0	0	0	0	0	0	0	0	0	0	0
LN_4A01_VL_218_NODE_1211_length_6156_cov_7.058515	5.31269466854622	0	0	0	0	0	0	0	0	0	0	0	0	0	0	0	0	0	0	0	0	0	0	0	0	0	0	0	0	0	0	0	0	0	0	0	0	0	0	0	0	0	0	0	0	0	0	0	0
LN_4A01_VL_218_NODE_1214_length_6150_cov_13.967678	10.3955228985664	0	0	0	0	0	0	0	0	0	0	0	0	0	0	0	0	0	0	0	0	0	0	0	0	0	0	0	0	0	0	0	0	0	0	0	0	0	0	0	0	0	0	0	0	0	0	0	0
LN_4A01_VL_218_NODE_1215_length_6145_cov_6.490312	4.8413484969332	0	0	0	0	0	0	0	0	0	0	0	0	0	0	0	0	0	0	0	0	0	0	0	0	0	0	0	0	0	0	0	0	0	0	0	0	0	0	0	0	0	0	0	0	0	0	0	0
LN_4A01_VL_218_NODE_122_length_31800_cov_11.872893	8.74928009611927	0	0	0	0	0	0	0	0	0	0	0	0	0	0	0	0	0	0	0	0	0	0	0	0	0	0	0	0	0	0	0	0	0	0	0	0	0	0	0	0	0	0	0	0	0	0	0	0
LN_4A01_VL_218_NODE_1220_length_6132_cov_5.462070	4.01928150681663	0	0	0	0	0	0	0	0	0	0	0	0	0	0	0	0	0	0	0	0	0	0	0	0	0	0	0	0	0	0	0	0	0	0	0	0	0	0	0	0	0	0	0	0	0	0	0	0
LN_4A01_VL_218_NODE_1221_length_6130_cov_10.106502	8.0083198279127	0	0	0	0	0	0	0	0	0	0	1.75874170736609	0	0	0	0	0	0	0	0	0	0	0	0	0	0	0	0	0	0	0	1.40466866924688	0	0	0	0	0	0	0	0	0	0	0	0	0	0	0	0	0
LN_4A01_VL_218_NODE_1228_length_6104_cov_4.225822	3.11355410779159	0	0	0	0	0	0	0	0	0	0	0	0	0	0	0	0	0	0	0	0	0	0	0	0	0	0	0	0	0	0	0	0	0	0	0	0	0	0	0	0	0	0	0	0	0	0	0	0
LN_4A01_VL_218_NODE_1230_length_6095_cov_3.438576	2.53418684898458	0	0	0	0	0	0	0	0	0	0	0	0	0	0	0	0	0	0	0	0	0	0	0	0	0	0	0	0	0	0	0	0	0	0	0	0	0	0	0	0	0	0	0	0	0	0	0	0
LN_4A01_VL_218_NODE_1232_length_6083_cov_3.827140	2.73790497641405	0	0	0	0	0	0	0	0	0	0	0	0	0	0	0	0	0	0	0	0	0	0	0	0	0	0	0	0	0	0	0	0	0	0	0	0	0	0	0	0	0	0	0	0	0	0	0	0
LN_4A01_VL_218_NODE_1235_length_6078_cov_6.406442	6.75095201798846	0	0	0	0	0	0	0	0	0	0	1.85441527806355	0	0	0	0	0	0	0	0	0	0	0	0	0	0	0	0	0	0	0	1.1191821264498	0	0	0	0	0	0	0	0	0	0	0	0	0	0	0	0	0
LN_4A01_VL_218_NODE_1236_length_6074_cov_7.645954	5.64976806314204	0	0	0	0	0	0	0	0	0	0	0	0	0	0	0	0	0	0	0	0	0	0	0	0	0	0	0	0	0	0	0	0	0	0	0	0	0	0	0	0	0	0	0	0	0	0	0	0
LN_4A01_VL_218_NODE_1237_length_6069_cov_45.857832	33.9818630829855	0	0	0	0	0	0	0	0	0	0	0	0	0	0	0	0	0	0	0	0	0	0	0	0	0	0	0	0	0	0	0	0	0	0	0	0	0	0	0	0	0	0	0	0	0	0	0	0
LN_4A01_VL_218_NODE_1238_length_6067_cov_4.179142	2.99971367331182	0	0	0	0	0	0	0	0	0	0	0	0	0	0	0	0	0	0	0	0	0	0	0	0	0	0	0	0	0	0	0	0	0	0	0	0	0	0	0	0	0	0	0	0	0	0	0	0
LN_4A01_VL_218_NODE_1241_length_6054_cov_22.909318	14.5315983585233	0	0	0	0	0	0	0	0	0	0	0	0	0	0	0	0	0	0	0	0	0	0	0	0	0	0	0	0	0	0	0	0	0	0	0	0	0	0	0	0	0	0	0	0	0	0	0	0
LN_4A01_VL_218_NODE_1246_length_6042_cov_4.497411	3.31222667104125	0	0	0	0	0	0	0	0	0	0	0	0	0	0	0	0	0	0	0	0	0	0	0	0	0	0	0	0	0	0	0	0	0	0	0	0	0	0	0	0	0	0	0	0	0	0	0	0
LN_4A01_VL_218_NODE_1249_length_6034_cov_52.238334	38.9201793816417	0	0	0	0	0	0	0	0	0	0	0	0	0	0	0	0	0	0	0	0	0	0	0	0	0	0	0	0	0	0	0	0	0	0	0	0	0	0	0	0	0	0	0	0	0	0	0	0
LN_4A01_VL_218_NODE_1261_length_5992_cov_8.413003	6.18659633293499	0	0	0	0	0	0	0	0	0	0	0	0	0	0	0	0	0	0	0	0	0	0	0	0	0	0	0	0	0	0	0	0	0	0	0	0	0	0	0	0	0	0	0	0	0	0	0	0
LN_4A01_VL_218_NODE_1262_length_5991_cov_25.123147	18.7198195629799	0	0	0	0	0	0	0	0	0	0	0	0	0	0	0	0	0	0	0	0	0	0	0	0	0	0	0	0	0	0	0	0	0	0	0	0	0	0	0	0	0	0	0	0	0	0	0	0
LN_4A01_VL_218_NODE_1270_length_5963_cov_12.997292	9.78677206973696	0	0	0	0	0	0	0	0	0	0	0	0	0	0	0	0	0	0	0	0	0	0	0	0	0	0	0	0	0	0	0	0	0	0	0	0	0	0	0	0	0	0	0	0	0	0	0	0
LN_4A01_VL_218_NODE_1275_length_5930_cov_5.240681	3.85042554963762	0	0	0	0	0	0	0	0	0	0	0	0	0	0	0	0	0	0	0	0	0	0	0	0	0	0	0	0	0	0	0	0	0	0	0	0	0	0	0	0	0	0	0	0	0	0	0	0
LN_4A01_VL_218_NODE_1280_length_5914_cov_30.125789	22.392887445762	0	0	0	0	0	0	0	0	0	0	0	0	0	0	0	0	0	0	0	0	0	0	0	0	0	0	0	0	0	0	0	0	0	0	0	0	0	0	0	0	0	0	0	0	0	0	0	0
LN_4A01_VL_218_NODE_1283_length_5905_cov_5.305812	4.01457254510183	0	0	0	0	0	0	0	0	0	0	0	0	0	0	0	0	0	0	0	0	0	0	0	0	0	0	0	0	0	0	0	0	0	0	0	0	0	0	0	0	0	0	0	0	0	0	0	0
LN_4A01_VL_218_NODE_1290_length_5852_cov_6.755218	5.09522256752437	0	0	0	0	0	0	0	0	0	0	0	0	0	0	0	0	0	0	0	0	0	0	0	0	0	0	0	0	0	0	0	0	0	0	0	0	0	0	0	0	0	0	0	0	0	0	0	0
LN_4A01_VL_218_NODE_1292_length_5848_cov_4.798550	3.62880996467115	0	0	0	0	0	0	0	0	0	0	0	0	0	0	0	0	0	0	0	0	0	0	0	0	0	0	0	0	0	0	0	0	0	0	0	0	0	0	0	0	0	0	0	0	0	0	0	0
LN_4A01_VL_218_NODE_1294_length_5841_cov_24.410819	18.0738154006163	0	0	0	0	0	0	0	0	0	0	0	0	0	0	0	0	0	0	0	0	0	0	0	0	0	0	0	0	0	0	0	0	0	0	0	0	0	0	0	0	0	0	0	0	0	0	0	0
LN_4A01_VL_218_NODE_1296_length_5825_cov_8.765858	6.79053312143792	0	0	0	0	0	0	0	0	0	0	0	0	0	0	0	0	0	0	0	0	0	0	0	0	0	0	0	0	0	0	0	0	0	0	0	0	0	0	0	0	0	0	0	0	0	0	0	0
LN_4A01_VL_218_NODE_1298_length_5822_cov_3.140628	2.33004160127353	0	0	0	0	0	0	0	0	0	0	0	0	0	0	0	0	0	0	0	0	0	0	0	0	0	0	0	0	0	0	0	0	0	0	0	0	0	0	0	0	0	0	0	0	0	0	0	0
LN_4A01_VL_218_NODE_13_length_77157_cov_76.204988	46.3468934940689	0	0	0	0	0	0	0	0	0	0	0	0	0	0	0	0	0	0	0	0	0	0	0	0	0	0	0	0	0	0	0	0	0	0	0	0	0	0	0	0	0	0	0	0	0	0	0	0
LN_4A01_VL_218_NODE_130_length_30709_cov_10.598584	8.04323128756978	0	0	0	0	0	0	0	0	0	0	0	0	0	0	0	0	0	0	0	0	0	0	0	0	0	0	0	0	0	0	0	0	0	0	0	0	0	0	0	0	0	0	0	0	0	0	0	0
LN_4A01_VL_218_NODE_1300_length_5797_cov_12.019854	8.83905312972982	0	0	0	9.4036172991335	0	0	0	0	0	0	0	0	0	0	0	0	0	0	0	0	0	0	0	0	0	0	0	0	0	0	0	0	0	0	0	0	0	0	0	0	0	0	0	0	0	0	0	0
LN_4A01_VL_218_NODE_1305_length_5773_cov_5.016439	3.80391410702857	0	0	0	0	0	0	0	0	0	0	0	0	0	0	0	0	0	0	0	0	0	0	0	0	0	0	0	0	0	0	0	0	0	0	0	0	0	0	0	0	0	0	0	0	0	0	0	0
LN_4A01_VL_218_NODE_1306_length_5771_cov_9.347621	6.88898341481028	0	0	0	0	0	0	0	0	0	0	0	0	0	0	0	0	0	0	0	0	0	0	0	0	0	0	0	0	0	0	0	0	0	0	0	0	0	0	0	0	0	0	0	0	0	0	0	0
LN_4A01_VL_218_NODE_1307_length_5770_cov_5.588801	4.09686220577612	0	0	0	0	1.70082463308136	0	0	0	1.09663846233255	0	0	0	0	0	0	0	0	0	0	0	0	0	0	0	0	0	0.980262148394013	0	0	0	0	0	0	3.65512593314815	0	0	0	0	1.60471364075178	0	0	0	0	0	11.0077072597207	0	0	0
LN_4A01_VL_218_NODE_131_length_30701_cov_30.437219	21.8566909015644	0	0	0	0	0	0	0	0	0	0	0	0	0	0	0	0	0	0	0	0	0	0	0	0	0	0	0	0	0	0	0	0	0	0	0	0	0	0	0	0	0	0	0	0	0	0	0	0
LN_4A01_VL_218_NODE_1311_length_5737_cov_66.428898	35.831334763057	0	0	0	0	0	0	0	0	0	0	0	0	0	0	0	0	0	0	0	0	0	0	0	0	0	0	0	0	0	0	0	0	0	0	0	0	0	0	0	0	0	0	0	0	0	0	0	0
LN_4A01_VL_218_NODE_1312_length_5727_cov_7.287377	5.40577852987955	0	0	0	0	0	0	0	0	0	0	0	0	0	0	0	0	0	0	0	0	0	0	0	0	0	0	0	0	0	0	0	0	0	0	0	0	0	0	0	0	0	0	0	0	0	0	0	0
LN_4A01_VL_218_NODE_132_length_30700_cov_11.148474	8.30808807132741	0	0	0	0	0	0	0	0	0	0	0	0	0	0	0	0	0	0	0	0	0	0	0	0	0	0	0	0	0	0	0	0	0	0	0	0	0	0	0	0	0	0	0	0	0	0	0	0
LN_4A01_VL_218_NODE_1323_length_5692_cov_6.210041	4.70752365561112	0	0	0	0	0	0	0	0	0	0	0	0	0	0	0	0	0	0	0	0	0	0	0	0	0	0	0	0	0	0	0	0	0	0	0	0	0	0	0	0	0	0	0	0	0	0	0	0
LN_4A01_VL_218_NODE_1324_length_5685_cov_9.617052	7.17038919249631	0	0	0	0	0	0	0	0	0	0	0	0	0	0	0	0	0	0	0	0	0	0	0	0	0	0	0	0	0	0	0	0	0	0	0	0	0	0	0	0	0	0	0	0	0	0	0	0
LN_4A01_VL_218_NODE_1326_length_5680_cov_5.106844	3.74796419452377	0	0	0	0	0	0	0	0	0	0	0	0	0	0	0	0	0	0	0	0	0	0	0	0	0	0	0	0	0	0	0	0	0	0	0	0	0	0	0	0	0	0	0	0	0	0	0	0
LN_4A01_VL_218_NODE_1331_length_5669_cov_3.483256	2.61800410673456	0	0	0	0	0	0	0	0	0	0	0	0	0	0	0	0	0	0	0	0	0	0	0	0	0	0	0	0	0	0	0	0	0	0	0	0	0	0	0	0	0	0	0	0	0	0	0	0
LN_4A01_VL_218_NODE_1332_length_5667_cov_12.121882	8.94701665450133	0	0	0	0	0	0	0	0	0	0	0	0	0	0	0	0	0	0	0	0	0	0	0	0	0	0	0	0	0	0	0	0	0	0	0	0	0	0	0	0	0	0	0	0	0	0	0	0
LN_4A01_VL_218_NODE_1335_length_5656_cov_5.695412	4.21505706892194	0	0	0	0	0	0	0	0	0	0	0	0	0	0	0	0	0	0	0	0	0	0	0	0	0	0	0	0	0	0	0	0	0	0	0	0	0	0	0	0	0	0	0	0	0	0	0	0
LN_4A01_VL_218_NODE_1338_length_5649_cov_3.817125	2.80559471650727	0	0	0	0	0	0	0	0	0	0	0	0	0	0	0	0	0	0	0	0	0	0	0	0	0	0	0	0	0	0	0	0	0	0	0	0	0	0	0	0	0	0	0	0	0	0	0	0
LN_4A01_VL_218_NODE_1339_length_5636_cov_6.217882	4.5874807180208	0	0	0	0	0	0	0	0	0	0	0	0	0	0	0	0	0	0	0	0	0	0	0	0	0	0	0	0	0	0	0	0	0	0	0	0	0	0	0	0	0	0	0	0	0	0	0	0
LN_4A01_VL_218_NODE_1341_length_5617_cov_7.688781	5.11709938422345	0	0	0	0	0	0	0	0	0	0	0	0	0	0	0	0	0	0	0	0	0	0	0	0	0	0	0	0	0	0	0	0	0	0	0	0	0	0	0	0	0	0	0	0	0	0	0	0
LN_4A01_VL_218_NODE_1343_length_5614_cov_4.725310	3.51689521561077	0	0	0	0	0	0	0	0	0	0	0	0	0	0	0	0	0	0	0	0	0	0	0	0	0	0	0	0	0	0	0	0	0	0	0	0	0	0	0	0	0	0	0	0	0	0	0	0
LN_4A01_VL_218_NODE_1346_length_5608_cov_4.498469	3.40090767215727	0	0	0	0	0	0	0	0	0	0	0	0	0	0	0	0	0	0	0	0	0	0	0	0	0	0	0	0	0	0	0	0	0	0	0	0	0	0	0	0	0	0	0	0	0	0	0	0
LN_4A01_VL_218_NODE_1348_length_5602_cov_5.205697	3.86008860806595	0	0	0	0	0	0	0	0	0	0	0	0	0	0	0	0	0	0	0	0	0	0	0	0	0	0	0	0	0	0	0	0	0	0	0	0	0	0	0	0	0	0	0	0	0	0	0	0
LN_4A01_VL_218_NODE_1349_length_5596_cov_5.462552	3.98423443484031	0	0	0	0	0	0	0	0	0	0	0	0	0	0	0	0	0	0	0	0	0	0	0	0	0	0	0	0	0	0	0	0	0	0	0	0	0	0	0	0	0	0	0	0	0	0	0	0
LN_4A01_VL_218_NODE_135_length_29923_cov_10.120899	7.50940125363814	0	0	0	0	0	0	0	0	0	0	0	0	0	0	0	0	0	0	0	0	0	0	0	0	0	0	0	0	0	0	0	0	0	0	0	0	0	0	0	0	0	0	0	0	0	0	0	0
LN_4A01_VL_218_NODE_1350_length_5595_cov_4.451625	3.32478973457933	0	0	0	0	0	0	0	0	0	0	0	0	0	0	0	0	0	0	0	0	0	0	0	0	0	0	0	0	0	0	0	0	0	0	0	0	0	0	0	0	0	0	0	0	0	0	0	0
LN_4A01_VL_218_NODE_1357_length_5562_cov_9.285092	6.53206935643069	0	0	0	0	0	0	0	0	0	0	0	0	0	0	0	0	0	0	0	0	0	0	0	0	0	0	0	0	0	0	0	0	0	0	0	0	0	1.41605238982196	0	0	0	0	0	0	0	0	0	0
LN_4A01_VL_218_NODE_137_length_29827_cov_7.497985	5.64905227842933	0	0	0	0	0	0	0	0	0	0	0	0	0	0	0	0	0	0	0	0	0	0	0	0	0	0	0	0	0	0	0	0	0	0	0	0	0	0	0	0	0	0	0	0	0	0	0	0
LN_4A01_VL_218_NODE_1372_length_5492_cov_3.691558	2.70237896596471	0	0	0	0	0	0	0	0	0	0	0	0	0	0	0	0	0	0	0	0	0	0	0	0	0	0	0	0	0	0	0	0	0	0	0	0	0	0	0	0	0	0	0	0	0	0	0	0
LN_4A01_VL_218_NODE_1373_length_5486_cov_6.237709	4.51705178687491	0	0	0	0	0	0	0	0	0	0	0	0	0	0	0	0	0	0	0	0	0	0	0	0	0	0	0	0	0	0	0	0	0	0	0	0	0	0	0	0	0	0	0	0	0	0	0	0
LN_4A01_VL_218_NODE_1379_length_5466_cov_20.153946	14.325620096373	0	0	0	0	0	0	0	0	0	0	0	0	0	0	0	0	0	0	0	0	0	0	0	0	0	0	0	0	0	0	0	0	0	0	0	0	0	0	0	0	0	0	0	0	0	0	0	0
LN_4A01_VL_218_NODE_1388_length_5428_cov_6.437930	2.23935652563643	0	0	0	33.252738352437	0	13.095404250652	23.1630869158879	0	123.024673570056	0	5.75546220747075	77.2198097405377	0	0	0	0	0	0	0	1.52277872063417	0	0	0	0	0	12.7319328599591	0	0	25.0507103070524	0	8.51861159195575	20.6352278453575	108.849422761661	0	20.7578836408397	101.672641683377	0	13.8450557050744	0	193.769099095533	414.106018464757	7.87185077999258	28.7660280731269	138.298128894814	0	30.9549244703574	4.01291807588275	0
LN_4A01_VL_218_NODE_139_length_29767_cov_11.262991	8.5752602426931	0	0	0	0	0	0	0	0	0	0	0	0	0	0	0	0	0	0	0	0	0	0	0	0	0	0	0	0	0	0	0	0	0	0	0	0	0	0	0	0	0	0	0	0	0	0	0	0
LN_4A01_VL_218_NODE_1391_length_5400_cov_11.962395	8.89194542983989	0	0	0	0	0	0	0	0	0	0	54.6994948486904	0	0	0	0	0	0	0	0	0	0	0	0	0	0	0	0	0	0	0	1.96130764801011	0	0	0	0	0	0	0	0	0	0	0	0	0	0	0	0	0
LN_4A01_VL_218_NODE_1393_length_5395_cov_5.584644	4.2073608167479	0	0	0	0	0	0	0	0	0	0	0	0	0	0	0	0	0	0	0	0	0	0	0	0	0	0	0	0	0	0	0	0	0	0	0	0	0	0	0	0	0	0	0	0	0	0	0	0
LN_4A01_VL_218_NODE_1396_length_5390_cov_11.429991	7.25134763856943	0	0	0	0	0	0	0	0	0	0	0	0	0	0	0	0	0	0	0	0	0	0	0	0	0	0	0	0	0	0	0	0	0	0	0	0	0	0	0	0	0	0	0	0	0	0	0	0
LN_4A01_VL_218_NODE_14_length_72621_cov_11.059932	8.22653701445893	0	0	0	0	0	0	0	0	0	0	0	0	0	0	0	0	0	0	0	0	0	0	0	0	0	0	0	0	0	0	0	0	0	0	0	0	0	0	0	0	0	0	0	0	0	0	0	0
LN_4A01_VL_218_NODE_140_length_29752_cov_6.676095	4.96130617749412	0	0	0	0	0	0	0	0	0	0	0	0	0	0	0	0	0	0	0	0	0	0	0	0	0	0	0	0	0	0	0	0	0	0	0	0	0	0	0	0	0	0	0	0	0	0	0	0
LN_4A01_VL_218_NODE_1400_length_5373_cov_17.379090	12.6362678139904	0	0	0	0	0	0	0	0	0	0	0	0	0	0	0	0	0	0	0	0	0	0	0	0	0	0	0	0	0	0	0	0	0	0	0	0	0	0	0	0	0	0	0	0	0	0	0	0
LN_4A01_VL_218_NODE_1401_length_5370_cov_4.965569	3.75172913397159	0	0	0	0	0	0	0	0	0	0	0	0	0	0	0	0	0	0	0	0	0	0	0	0	0	0	0	0	0	0	0	0	0	0	0	0	0	0	0	0	0	0	0	0	0	0	0	0
LN_4A01_VL_218_NODE_1403_length_5365_cov_12.538230	9.15023309321619	0	0	0	0	0	0	0	0	0	0	0	0	0	0	0	0	0	0	0	0	0	0	0	0	0	0	0	0	0	0	0	0	0	0	0	0	0	0	0	0	0	0	0	0	0	0	0	0
LN_4A01_VL_218_NODE_1404_length_5360_cov_5.161923	3.82137410576826	0	0	0	0	0	0	0	0	0	0	0	0	0	0	0	0	0	0	0	0	0	0	0	0	0	0	0	0	0	0	0	0	0	0	0	0	0	0	0	0	0	0	0	0	0	0	0	0
LN_4A01_VL_218_NODE_1405_length_5350_cov_4.956185	3.3264162891578	0	0	0	0	0	0	0	0	0	0	0	0	0	0	0	0	0	0	0	0	0	0	0	0	0	0	0	0	0	0	0	0	0	0	0	0	0	0	0	0	0	0	0	0	0	0	0	0
LN_4A01_VL_218_NODE_1406_length_5341_cov_3.951570	2.8416485749052	0	0	0	0	0	0	0	0	0	0	0	0	0	0	0	0	0	0	0	0	0	0	0	0	0	0	0	0	0	0	0	0	0	0	0	0	0	0	0	0	0	0	0	0	0	0	0	0
LN_4A01_VL_218_NODE_1409_length_5328_cov_6.561919	3.7560948848407	0	0	0	0	0	0	0	0	0	0	0	0	0	0	0	0	0	0	0	0	0	0	0	0	0	0	0	0	0	0	0	0	0	0	0	0	0	0	0	0	0	0	0	0	0	0	0	0
LN_4A01_VL_218_NODE_141_length_29725_cov_6.108359	4.56592692944131	0	0	0	0	0	0	0	0	0	0	0	0	0	0	0	0	0	0	0	0	0	0	0	0	0	0	0	0	0	0	0	0	0	0	0	0	0	0	0	0	0	0	0	0	0	0	0	0
LN_4A01_VL_218_NODE_1413_length_5315_cov_8.570532	6.26704646153403	0	0	0	0	0	0	0	0	0	0	0	0	0	0	0	0	0	0	0	0	0	0	0	0	0	0	0	0	0	0	0	0	0	0	0	0	0	0	0	0	0	0	0	0	0	0	0	0
LN_4A01_VL_218_NODE_1414_length_5314_cov_4.537174	3.37422639254618	0	0	0	0	0	0	0	0	0	0	0	0	0	0	0	0	0	0	0	0	0	0	0	0	0	0	0	0	0	0	0	0	0	0	0	0	0	0	0	0	0	0	0	0	0	0	0	0
LN_4A01_VL_218_NODE_1417_length_5303_cov_11.600800	8.56070586700167	0	0	0	0	0	0	0	0	0	0	11.0660786199232	0	0	0	0	0	0	0	0	0	0	0	0	0	0	0	0	0	0	0	0	0	0	0	0	0	0	0	0	0	0	0	0	0	0	0	0	0
LN_4A01_VL_218_NODE_1419_length_5297_cov_37.847768	23.9743070196132	0	0	0	0	0	0	0	0	0	0	0	0	0	0	0	0	0	0	0	0	0	0	0	0	0	0	0	0	0	0	0	0	0	0	0	0	0	0	0	0	0	0	0	0	0	0	0	0
LN_4A01_VL_218_NODE_142_length_29669_cov_14.322246	10.699591584869	0	0	0	0	0	0	0	0	0	0	0	0	0	0	0	0	0	0	0	0	0	0	0	0	0	0	0	0	0	0	0	0	0	0	0	0	0	0	0	0	0	0	0	0	0	0	0	0
LN_4A01_VL_218_NODE_1421_length_5295_cov_59.745038	44.0857577728736	0	0	0	0	0	0	0	0	0	0	0	0	0	0	0	0	0	0	0	0	0	0	0	0	0	0	0	0	0	0	0	0	0	0	0	0	0	0	0	0	0	0	0	0	0	0	0	0
LN_4A01_VL_218_NODE_1422_length_5293_cov_11.489118	8.77988256880395	0	0	0	0	0	0	0	0	0	0	0	0	0	0	0	0	0	0	0	0	0	0	0	0	0	3.78425364066231	0	0	0	0	0	0	0	0	0	0	0	0	0	0	0	0	0	0	0	0	0	0
LN_4A01_VL_218_NODE_1424_length_5290_cov_3.694365	2.74209556211489	0	0	0	0	0	0	0	0	0	0	0	0	0	0	0	0	0	0	0	0	0	0	0	0	0	0	0	0	0	0	0	0	0	0	0	0	0	0	0	0	0	0	0	0	0	0	0	0
LN_4A01_VL_218_NODE_1430_length_5259_cov_7.092045	5.18450585819075	0	0	0	0	0	0	0	0	0	0	0	0	0	0	0	0	0	0	0	0	0	0	0	0	0	0	0	0	0	0	0	0	0	0	0	0	0	0	0	0	0	0	0	0	0	0	0	0
LN_4A01_VL_218_NODE_1432_length_5253_cov_5.456714	3.87364426116918	0	0	0	0	0	0	0	0	0	0	0	0	0	0	0	0	0	0	0	0	0	0	0	0	0	0	0	0	0	0	0	0	0	0	0	0	0	0	0	0	0	0	0	0	0	0	0	0
LN_4A01_VL_218_NODE_1437_length_5237_cov_8.141644	6.00133383637709	0	0	0	0	0	0	0	0	0	0	0	0	0	0	0	0	0	0	0	0	0	0	0	0	0	0	0	0	0	0	0	0	0	0	0	0	0	0	0	0	0	0	0	0	0	0	0	0
LN_4A01_VL_218_NODE_1439_length_5236_cov_3.841150	2.87298188227129	0	0	0	0	0	0	0	0	0	0	0	0	0	0	0	0	0	0	0	0	0	0	0	0	0	0	0	0	0	0	0	0	0	0	0	0	0	0	0	0	0	0	0	0	0	0	0	0
LN_4A01_VL_218_NODE_1440_length_5236_cov_3.765682	2.87298188227129	0	0	0	0	0	0	0	0	0	0	0	0	0	0	0	0	0	0	0	0	0	0	0	0	0	0	0	0	0	0	0	0	0	0	0	0	0	0	0	0	0	0	0	0	0	0	0	0
LN_4A01_VL_218_NODE_1443_length_5219_cov_8.682223	5.9962968764343	0	0	0	0	0	0	0	0	0	0	0	0	0	0	0	0	0	0	0	0	0	0	0	0	0	0	0	0	0	0	0	0	0	0	0	0	0	0	0	0	0	0	0	0	0	0	0	0
LN_4A01_VL_218_NODE_1447_length_5203_cov_7.373349	5.51135715734866	0	0	0	0	0	0	0	0	0	0	0	0	0	0	0	0	0	0	0	0	0	0	0	0	0	0	0	0	0	0	0	0	0	0	0	0	0	0	0	0	0	0	0	0	0	0	0	0
LN_4A01_VL_218_NODE_145_length_29264_cov_6.087370	4.63785463291562	0	0	0	0	0	0	0	0	0	0	0	0	0	0	0	0	0	0	0	0	0	0	0	0	0	0	0	0	0	0	0	0	0	0	0	0	0	0	0	0	0	0	0	0	0	0	0	0
LN_4A01_VL_218_NODE_1462_length_5173_cov_10.676631	7.97095577417904	0	0	0	0	0	0	0	0	0	0	0	0	0	0	0	0	0	0	0	0	0	0	0	0	0	0	0	0	0	0	0	0	0	0	0	0	0	0	0	0	0	0	0	0	0	0	0	0
LN_4A01_VL_218_NODE_1466_length_5156_cov_4.106450	3.06083176921092	0	0	0	0	0	0	0	0	0	0	0	0	0	0	0	0	0	0	0	0	0	0	0	0	0	0	0	0	0	0	0	0	0	0	0	0	0	0	0	0	0	0	0	0	0	0	0	0
LN_4A01_VL_218_NODE_1471_length_5130_cov_5.613202	4.22833768691687	0	0	0	0	0	0	0	0	0	0	0	0	0	0	0	0	0	0	0	0	0	0	0	0	0	0	0	0	0	0	0	0	0	0	0	0	0	0	0	0	0	0	0	0	0	0	0	0
LN_4A01_VL_218_NODE_1472_length_5125_cov_6.848323	5.05798971283186	0	0	0	0	0	0	0	0	0	0	0	0	0	0	0	0	0	0	0	0	0	0	0	0	0	0	0	0	0	0	0	0	0	0	0	0	0	0	0	0	0	0	0	0	0	0	0	0
LN_4A01_VL_218_NODE_1473_length_5124_cov_6.229631	4.58715515697346	0	1.21746771821873	0	0	0	0	0	10.3524610059649	0	0	0	0	0	0	0	0	0	0	0	0	0	0	0	0	0	0	1.87654008852398	0	0	0	16.5860282908492	0.822370165408836	0	0	0	22.024118669491	0	0	0	0	0	21.4337191601844	0.899226894107242	2.88540396502422	0	0	0	0
LN_4A01_VL_218_NODE_1477_length_5115_cov_4.874506	3.6630518998959	0	0	0	0	0	0	0	0	0	0	0	0	0	0	0	0	0	0	0	0	0	0	0	0	0	0	0	0	0	0	0	0	0	0	0	0	0	0	0	0	0	0	0	0	0	0	0	0
LN_4A01_VL_218_NODE_1479_length_5104_cov_7.483660	5.35510820135643	0	0	0	0	0	0	0	0	0	0	0	0	0	0	0	0	0	0	0	0	0	0	0	0	0	0	0	0	0	0	0	0	0	0	0	0	0	0	0	0	0	0	0	0	0	0	0	0
LN_4A01_VL_218_NODE_148_length_28797_cov_10.694941	7.99425640641239	0	0	0	0	0	0	0	0	0	0	0	0	0	0	0	0	0	0	0	0	0	0	0	0	0	0	0	0	0	0	0	0	0	0	0	0	0	0	0	0	0	0	0	0	0	0	0	0
LN_4A01_VL_218_NODE_1481_length_5098_cov_55.460837	40.7836064805985	0	0	0	0	0	0	0	0	0	0	0	0	0	0	0	0	0	0	0	0	0	0	0	0	0	0	0	0	0	0	0	0	0	0	0	0	0	0	0	0	0	0	0	0	0	0	0	0
LN_4A01_VL_218_NODE_149_length_28620_cov_20.632452	14.0389258495137	0	0	0	2.35762016989659	0	0	0	0	0	0	0	0	0	0	0	0	0	0	0	0	0	0	0	0	0	0	0	0	0	0	2.04284076238512	0	0	0	0	0	0	0	0	0	0	2.08648616773695	0	0	0	0	0	0
LN_4A01_VL_218_NODE_1490_length_5059_cov_5.531175	4.14165978798271	0	0	0	0	0	0	0	0	0	0	0	0	0	0	0	0	0	0	0	0	0	0	0	0	0	0	0	0	0	0	0	0	0	0	0	0	0	0	0	0	0	0	0	0	0	0	0	0
LN_4A01_VL_218_NODE_1491_length_5056_cov_3.572885	2.64320299606808	0	0	0	0	0	0	0	0	0	0	0	0	0	0	0	0	0	0	0	0	0	0	0	0	0	0	0	0	0	0	0	0	0	0	0	0	0	0	0	0	0	0	0	0	0	0	0	0
LN_4A01_VL_218_NODE_1493_length_5049_cov_6.443332	7.51497575686704	0	0	0	0	0	0	0	0	0	0	2.54779096658696	0	0	0	0	0	0	0	0	0	0	0	0	0	0	0	0	0	0	0	0	0	0	0	0	0	0	0	0	0	0	0	0	0	0	0	0	0
LN_4A01_VL_218_NODE_1496_length_5033_cov_9.143029	6.69824908643789	0	0	0	0	0	0	0	0	0	0	0	0	0	0	0	0	0	0	0	0	0	0	0	0	0	0	0	0	0	0	0	0	0	0	0	0	0	0	0	0	0	0	0	0	0	0	0	0
LN_4A01_VL_218_NODE_1499_length_5022_cov_3.356755	2.47388511094124	0	0	0	0	0	0	0	0	0	0	0	0	0	0	0	0	0	0	0	0	0	0	0	0	0	0	0	0	0	0	0	0	0	0	0	0	0	0	0	0	0	0	0	0	0	0	0	0
LN_4A01_VL_218_NODE_15_length_68185_cov_27.017555	20.0202247723356	0	0	0	0	0	0	0	0	0	0	0	0	0	0	0	0	0	0	0	0	0	0	0	0	0	0	0	0	0	0	0	0	0	0	0	0	0	0	0	0	0	0	0	0	0	0	0	0
LN_4A01_VL_218_NODE_150_length_28422_cov_15.670074	11.759734382028	0	0	0	0	0	0	0	0	0	0	0	0	0	0	0	0	0	0	0	0	0	0	0	0	0	0	0	0	0	0	0	0	0	0	0	0	0	0	0	0	0	0	0	0	0	0	0	0
LN_4A01_VL_218_NODE_1500_length_5012_cov_5.809764	4.27429140620335	0	0	0	0	0	0	0	0	0	0	0	0	0	0	0	0	0	0	0	0	0	0	0	0	0	0	0	0	0	0	0	0	0	0	0	0	0	0	0	0	0	0	0	0	0	0	0	0
LN_4A01_VL_218_NODE_1504_length_5001_cov_5.236757	3.92112334281998	0	0	0	0	0	0	0	0	0	0	0	0	0	0	0	0	0	0	0	0	0	0	0	0	0	0	0	0	0	0	0	0	0	0	0	0	0	0	0	0	0	0	0	0	0	0	0	0
LN_4A01_VL_218_NODE_1505_length_4996_cov_74.205626	47.5979231895	0	0	0	0	0	0	0	0	0	0	0	0	0	0	0	0	0	0	0	0	0	0	0	0	0	0	0	0	0	0	0	0	0	0	0	0	0	0	0	0	0	0	0	0	0	0	0	0
LN_4A01_VL_218_NODE_1506_length_4991_cov_4.220016	3.12165512874318	0	0	0	0	0	0	0	0	0	0	0	0	0	0	0	0	0	0	0	0	0	0	0	0	0	0	0	0	0	0	0	0	0	0	0	0	0	0	0	0	0	0	0	0	0	0	0	0
LN_4A01_VL_218_NODE_1509_length_4982_cov_8.000609	5.9445553212883	0	0	0	0	0	0	0	0	0	0	0	0	0	0	0	0	0	0	0	0	0	0	0	0	0	0	0	0	0	0	0	0	0	0	0	0	0	0	0	0	0	0	0	0	0	0	0	0
LN_4A01_VL_218_NODE_151_length_28344_cov_8.250734	6.21945994504975	0	0	0	0	0	0	0	0	0	0	0	0	0	0	0	0	0	0	0	0	0	0	0	0	0	0	0	0	0	0	0	0	0	0	0	0	0	0	0	0	0	0	0	0	0	0	0	0
LN_4A01_VL_218_NODE_1510_length_4981_cov_5.631953	4.16606886426626	0	0	0	0	0	0	0	0	0	0	0	0	0	0	0	0	0	0	0	0	0	0	0	0	0	0	0	0	0	0	0	0	0	0	0	0	0	0	0	0	0	0	0	0	0	0	0	0
LN_4A01_VL_218_NODE_1511_length_4980_cov_8.297462	6.12224939360111	0	0	0	0	0	0	0	0	0	0	1.40224977174787	0	0	0	0	0	0	0	0	0	0	0	0	0	0	0	0	0	0	0	0	0	0	0	0	0	0	0	0	0	0	0	0	0	0	0	0	0
LN_4A01_VL_218_NODE_1515_length_4969_cov_11.367725	8.05492998447625	0	0	0	0	0	0	0	0	0	0	0	0	0	0	0	0	0	0	0	0	0	0	0	0	0	0	0	0	0	0	0	0	0	0	0	0	0	0	0	0	0	0	0	0	0	0	0	0
LN_4A01_VL_218_NODE_153_length_28043_cov_13.167357	7.50753870650489	0	0	0	0	0	0	0	0	0	0	0	0	0	0	0	0	0	0	0	0	0	0	0	0	0	0	0	0	0	0	0	0	0	0	0	0	0	0	0	0	0	0	0	0	0	0	0	0
LN_4A01_VL_218_NODE_1533_length_4914_cov_4.943198	3.75821869393064	0	0	0	0	0	0	0	0	0	0	0	0	0	0	0	0	0	0	0	0	0	0	0	0	0	0	0	0	0	0	0	0	0	0	0	0	0	0	0	0	0	0	0	0	0	0	0	0
LN_4A01_VL_218_NODE_1534_length_4913_cov_9.344175	6.77983959760907	0	0	0	0	0	0	0	0	0	0	0	0	0	0	0	0	0	0	0	0	0	0	0	0	0	0	0	0	0	0	0	0	0	0	0	0	0	0	0	0	0	0	0	0	0	0	0	0
LN_4A01_VL_218_NODE_1536_length_4907_cov_3.169002	2.47711987388517	0	0	0	2.62350453783903	0	0	7.99055048647756	0	0	0	0	0	0	0	0	0	0	0	0	0	0	0	0	0	0	0	1.08062065599528	0	0	0	1.63192900275312	0	0	0	0	1.49401804941687	0	0	0	0	0	2.17025362367228	0	0	0	0	0	0
LN_4A01_VL_218_NODE_1537_length_4904_cov_3.639720	2.68404700114721	0	0	0	0	0	0	0	0	0	0	0	0	0	0	0	0	0	0	0	0	0	0	0	0	0	0	0	0	0	0	0	0	0	0	0	0	0	0	0	0	0	0	0	0	0	0	0	0
LN_4A01_VL_218_NODE_1539_length_4903_cov_3.403465	2.4106562234681	0	0	0	0	0	0	0	0	0	0	0	0	0	0	0	0	0	0	0	0	0	0	0	0	0	0	0	0	0	0	0	0	0	0	2.01279197579153	0	0	0	0	0	0	0	0	0	0	0	0	0
LN_4A01_VL_218_NODE_154_length_28036_cov_17.422108	12.8582232715707	0	0	0	0	0	0	0	0	0	0	0	0	0	0	0	0	0	0	0	0	0	0	0	0	0	0	0	0	0	0	0	0	0	0	0	0	0	0	0	0	0	0	0	0	0	0	0	0
LN_4A01_VL_218_NODE_155_length_28029_cov_22.912276	15.7317770001237	0	0	0	0	0	0	0	0	0	0	0	0	0	0	0	0	0	0	0	0	0	0	0	0	0	0	0	0	0	0	0	0	0	0	0	0	0	0	0	0	0	0	0	0	0	0	0	0
LN_4A01_VL_218_NODE_1554_length_4848_cov_3.767786	2.79816464575381	0	0	0	0	0	0	0	0	0	0	0	0	0	0	0	0	0	0	0	0	0	0	0	0	0	0	0	0	0	0	0	0	0	0	0	0	0	0	0	0	0	0	0	0	0	0	0	0
LN_4A01_VL_218_NODE_1559_length_4827_cov_4.985541	3.75639256359741	0	0	0	0	0	0	0	0	0	0	0	0	0	0	0	0	0	0	0	0	0	0	0	0	0	0	0	0	0	0	0	0	0	0	0	0	0	0	0	0	0	0	0	0	0	0	0	0
LN_4A01_VL_218_NODE_1561_length_4815_cov_3.609664	2.31524152620627	0	0	0	0	0	0	0	0	0	0	0	0	0	0	0	0	0	0	0	0	0	0	0	0	0	0	0	0	0	0	0	0	0	0	0	0	0	0	0	0	0	0	0	0	0	0	0	0
LN_4A01_VL_218_NODE_1568_length_4799_cov_3.484823	2.58884163933047	0	0	0	0	0	0	0	0	0	0	0	0	0	0	0	0	0	0	0	0	0	0	0	0	0	0	0	0	0	0	0	0	0	0	0	0	0	0	0	0	0	0	0	0	0	0	0	0
LN_4A01_VL_218_NODE_157_length_27899_cov_35.171455	24.3575423208426	0	0	0	0	0	0	0	0	0	0	0	0	0	0	0	0	0	0	0	0	0	0	0	0	0	0	0	0	0	0	0	0	0	0	0	0	0	0	0	0	0	0	0	0	0	0	0	0
LN_4A01_VL_218_NODE_1573_length_4790_cov_3.047941	2.31330521861902	0	0	0	0	0	0	0	0	0	0	0	0	0	0	0	0	0	0	0	0	0	0	0	0	0	0	0	0	0	0	0	0	0	0	0	0	0	0	0	0	0	0	0	0	0	0	0	0
LN_4A01_VL_218_NODE_1575_length_4786_cov_10.294652	7.82971603341727	0	0	0	0	0	0	0	0	0	0	1.48468788378258	0	0	0	0	0	0	0	0	0	0	0	0	0	0	0	0	0	0	0	1.25938847884212	0	0	0	0	0	0	0	0	0	0	0	0	0	0	0	0	0
LN_4A01_VL_218_NODE_1577_length_4784_cov_5.281878	4.0287955852743	0	0	0	0	0	0	0	0	0	0	0	0	0	0	0	0	0	0	0	0	0	0	0	0	0	0	0	0	0	0	0	0	0	0	0	0	0	0	0	0	0	0	0	0	0	0	0	0
LN_4A01_VL_218_NODE_1578_length_4771_cov_17.450806	12.2741542038012	0	0	0	0	0	0	0	0	0	0	0	0	0	0	0	0	0	0	0	0	0	0	0	0	0	0	0	0	0	0	0	0	0	0	0	0	0	0	0	0	0	0	0	0	0	0	0	0
LN_4A01_VL_218_NODE_158_length_27838_cov_16.235504	11.827919756992	0	0	0	0	0	0	0	6.61859932300815	0	0	0	0	0	0	0	0	0	0	0	0	0	0	0	0	0	2.13596333025792	1.0895503914542	0	0	0	0	0	0	0	0	31.8351697561859	2.15464715485592	0	0	0	0	0	0	0	0	0	0	0
LN_4A01_VL_218_NODE_1581_length_4762_cov_5.218186	3.83587123214634	0	0	0	0	0	0	0	0	0	0	0	0	0	0	0	0	0	0	0	0	0	0	0	0	0	0	0	0	0	0	0	0	0	0	0	0	0	0	0	0	0	0	0	0	0	0	0	0
LN_4A01_VL_218_NODE_1582_length_4751_cov_3.659923	2.64326729744119	0	0	0	0	0	0	0	0	0	0	0	0	0	0	0	0	0	0	0	0	0	0	0	0	0	0	0	0	0	0	0	0	0	0	0	0	0	0	0	0	0	0	0	0	0	0	0	0
LN_4A01_VL_218_NODE_1584_length_4748_cov_4.366077	2.98439464323869	0	0	0	0	0	0	0	0	0	0	0	0	0	0	0	0	0	0	0	0	0	0	0	0	0	0	0	0	0	0	0	0	0	0	0	0	0	0	0	0	0	0	0	0	0	0	0	0
LN_4A01_VL_218_NODE_1587_length_4739_cov_3.516225	2.53659323025076	0	0	0	0	0	0	0	0	0	0	0	0	0	0	0	0	0	0	0	0	0	0	0	0	0	0	0	0	0	0	0	0	0	0	0	0	0	0	0	0	0	0	0	0	0	0	0	0
LN_4A01_VL_218_NODE_1588_length_4736_cov_3.336680	2.33968158724347	0	0	0	2.09959826118903	0	0	4.61696664877495	0	0	0	0	0	0	0	0	0	0	0	0	0	0	0	0	0	0	0	0	0	0	0	0	0	0	0	0	0	0	0	0	0	0	1.40710796587256	0	0	0	0	0	0
LN_4A01_VL_218_NODE_159_length_27813_cov_10.822069	7.62515711469359	0	0	0	0	0	0	0	0	0	0	0	0	0	0	0	0	0	0	0	0	0	0	0	0	0	0	0	0	0	0	0	0	0	0	0	0	0	0	0	0	0	0	0	0	0	0	0	0
LN_4A01_VL_218_NODE_1596_length_4712_cov_6.276573	4.68894483083024	0	0	0	0	0	0	0	0	0	0	0	0	0	0	0	0	0	0	0	0	0	0	0	0	0	0	0	0	0	0	0	0	0	0	0	0	0	0	0	0	0	0	0	0	0	0	0	0
LN_4A01_VL_218_NODE_1599_length_4708_cov_7.937030	5.64863143441891	0	0	0	0	0	0	0	0	0	0	0	0	0	0	0	0	0	0	0	0	0	0	0	0	0	0	0	0	0	0	0	0	0	0	0	0	0	0	0	0	0	0	0	0	0	0	0	0
LN_4A01_VL_218_NODE_1607_length_4690_cov_6.213161	4.58206918537085	0	0	0	0	0	0	0	0	0	0	0	0	0	0	0	0	0	0	0	0	0	0	0	0	0	0	0	0	0	0	0	0	0	0	0	0	0	0	0	0	0	0	0	0	0	0	0	0
LN_4A01_VL_218_NODE_1610_length_4682_cov_4.272099	3.11252487720757	0	0	0	0	0	0	0	0	0	0	0	0	0	0	0	0	0	0	0	0	0	0	0	0	0	0	0	0	0	0	0	0	0	0	0	0	0	0	0	0	0	0	0	0	0	0	0	0
LN_4A01_VL_218_NODE_1611_length_4675_cov_34.478571	25.1816861981079	0	0	0	0	0	0	0	0	0	0	0	0	0	0	0	0	0	0	0	0	0	0	0	0	0	0	0	0	0	0	0	0	0	0	0	0	0	0	0	0	0	0	0	0	0	0	0	0
LN_4A01_VL_218_NODE_1615_length_4671_cov_3.897530	3.01921426131432	0	0	0	0	0	0	0	0	0	0	0	0	0	0	0	0	0	0	0	0	0	0	0	0	0	0	0	0	0	0	0	0	0	0	0	0	0	0	0	0	0	0	0	0	0	0	0	0
LN_4A01_VL_218_NODE_1619_length_4652_cov_11.023276	7.86758245194752	0	0	0	0	0	0	0	0	0	0	0	0	0	0	0	0	0	0	0	0	0	0	0	0	0	0	0	0	0	0	1.90647839870118	0	0	0	0	0	0	0	0	0	0	0	0	0	0	0	0	0
LN_4A01_VL_218_NODE_162_length_27380_cov_6.508435	4.87604205910175	0	0	0	0	0	0	0	0	0	0	0	0	0	0	0	0	0	0	0	0	0	0	0	0	0	0	0	0	0	0	0	0	0	0	0	0	0	0	0	0	0	0	0	0	0	0	0	0
LN_4A01_VL_218_NODE_1622_length_4650_cov_4.865941	3.56720860645776	0	0	0	0	0	0	0	0	0	0	0	0	0	0	0	0	0	0	0	0	0	0	0	0	0	0	0	0	0	0	0	0	0	0	0	0	0	0	0	0	0	0	0	0	0	0	0	0
LN_4A01_VL_218_NODE_1623_length_4646_cov_48.137443	37.1916192863946	0	0	0	0	0	0	0	0	0	0	0	0	0	0	0	0	0	0	0	0	0	0	0	0	0	0	0	0	0	0	0	0	0	0	0	0	0	0	0	0	0	0	0	0	0	0	0	0
LN_4A01_VL_218_NODE_1624_length_4646_cov_4.573296	3.44018864755613	0	0	0	0	0	0	0	0	0	0	0	0	0	0	0	0	0	0	0	0	0	0	0	0	0	0	0	0	0	0	0	0	0	0	0	0	0	0	0	0	0	0	0	0	0	0	0	0
LN_4A01_VL_218_NODE_1625_length_4645_cov_16.195643	11.9565063270014	0	0	0	0	0	0	0	0	0	0	0	0	0	0	0	0	0	0	0	0	0	0	0	0	0	0	0	0	0	0	0	0	0	0	0	0	0	0	0	0	0	0	0	0	0	0	0	0
LN_4A01_VL_218_NODE_1626_length_4639_cov_4.436082	3.24271031161295	0	0	0	0	1.80208407827539	0	0	0	0	0	0	0	0	0	0	0	0	0	0	0	0	0	0	0	0	0	0.975402042894323	0	0	0	0	0	0	2.27312746650838	0	0	0	0	0	0	0	0	0	0	5.92163097365811	0	0	0
LN_4A01_VL_218_NODE_163_length_26887_cov_58.789952	43.7099397930822	0	0	0	0	0	0	0	0	0	0	0	0	0	0	0	0	0	0	0	0	0	0	0	0	0	0	0	0	0	0	0	0	0	0	0	0	0	0	0	0	0	0	0	0	0	0	0	0
LN_4A01_VL_218_NODE_1630_length_4621_cov_6.138852	4.66502065156619	0	0	0	0	0	0	0	0	0	0	0	0	0	0	0	0	0	0	0	0	0	0	0	0	0	0	0	0	0	0	0	0	0	0	0	0	0	0	0	0	0	0	0	0	0	0	0	0
LN_4A01_VL_218_NODE_1633_length_4620_cov_5.224315	3.91016254393649	0	0	0	0	0	0	0	0	0	0	0	0	0	0	0	0	0	0	0	0	0	0	0	0	0	0	0	0	0	0	0	0	0	0	0	0	0	0	0	0	0	0	0	0	0	0	0	0
LN_4A01_VL_218_NODE_1637_length_4603_cov_4.792216	3.53068439333872	0	0	0	0	0	0	0	0	0	0	0	0	0	0	0	0	0	0	0	0	0	0	0	0	0	0	0	0	0	0	0	0	0	0	0	0	0	0	0	0	0	0	0	0	0	0	0	0
LN_4A01_VL_218_NODE_1638_length_4600_cov_4.331353	2.46725126156032	0	0	0	0	0	0	0	0	0	0	0	0	0	0	0	0	0	0	0	0	0	0	0	0	0	0	0	0	0	0	0	0	0	0	0	0	0	0	0	0	0	0	0	0	0	0	0	0
LN_4A01_VL_218_NODE_164_length_26811_cov_10.159067	7.52689695467401	0	0	0	0	0	0	0	0	0	0	0	0	0	0	0	0	0	0	0	0	0	0	0	0	0	0	0	0	0	0	0	0	0	0	0	0	0	0	0	0	0	0	0	0	0	0	0	0
LN_4A01_VL_218_NODE_1641_length_4593_cov_34.962539	25.952931397586	0	0	0	0	0	0	0	0	0	0	0	0	0	0	0	0	0	0	0	0	0	0	0	0	0	0	0	0	0	0	0	0	0	0	0	0	0	0	0	0	0	0	0	0	0	0	0	0
LN_4A01_VL_218_NODE_1644_length_4586_cov_4.474950	3.2655423427986	0	0	0	0	0	0	0	0	0	0	0	0	0	0	0	0	0	0	0	0	0	0	0	0	0	0	0	0	0	0	0	0	0	0	0	0	0	0	0	0	0	0	0	0	0	0	0	0
LN_4A01_VL_218_NODE_1646_length_4583_cov_4.742270	3.5167855901248	0	0	0	0	0	0	0	0	0	0	0	0	0	0	0	0	0	0	0	0	0	0	0	0	0	0	0	0	0	0	0	0	0	0	0	0	0	0	0	0	0	0	0	0	0	0	0	0
LN_4A01_VL_218_NODE_1647_length_4583_cov_4.056979	2.93065465843733	0	0	0	0	0	0	0	0	0	0	0	0	0	0	0	0	0	0	0	0	0	0	0	0	0	0	0	0	0	0	0	0	0	0	0	0	0	0	0	0	0	0	0	0	0	0	0	0
LN_4A01_VL_218_NODE_1652_length_4576_cov_78.571776	57.1324561149629	0	0	0	0	0	0	0	0	0	0	7.93813621591582	0	0	0	0	0	0	0	0	0	0	0	0	0	0	0	0	0	0	0	0	0	0	0	0	0	0	0	0	0	0	0	0	0	0	0	0	0
LN_4A01_VL_218_NODE_1655_length_4561_cov_8.165779	5.33007113402962	0	0	0	0	0	0	0	0	0	0	0	0	0	0	0	0	0	0	0	0	0	0	0	0	0	0	0	0	0	0	0	0	0	0	0	0	0	0	0	0	0	0	0	0	0	0	0	0
LN_4A01_VL_218_NODE_1658_length_4555_cov_29.692667	22.7342430757535	0	0	0	0	0	0	0	0	0	0	0	0	0	0	0	0	0	0	0	0	0	0	0	0	0	0	0	0	0	0	0	0	0	0	0	0	0	0	0	0	0	0	0	0	0	0	0	0
LN_4A01_VL_218_NODE_1659_length_4555_cov_4.081333	2.9486696596308	0	0	0	0	0	0	0	0	0	0	0	0	0	0	0	0	0	0	0	0	0	0	0	0	0	0	0	0	0	0	0	0	0	0	0	0	0	0	0	0	0	0	0	0	0	0	0	0
LN_4A01_VL_218_NODE_166_length_26731_cov_9.758734	7.25046111344476	0	0	0	0	0	0	0	0	0	0	0	0	0	0	0	0	0	0	0	0	0	0	0	0	0	0	0	0	0	0	0	0	0	0	0	0	0	0	0	0	0	0	0	0	0	0	0	0
LN_4A01_VL_218_NODE_1665_length_4539_cov_4.915923	3.68403435184507	0	0	0	0	0	0	0	0	0	0	0	0	0	0	0	0	0	0	0	0	0	0	0	0	0	0	0	0	0	0	0	0	0	0	0	0	0	0	0	0	0	0	0	0	0	0	0	0
LN_4A01_VL_218_NODE_1666_length_4537_cov_20.637662	14.9054536386551	0	0	0	0	0	0	0	0	0	0	0	0	0	0	0	0	0	0	0	0	0	0	0	0	0	0	0	0	0	0	0	0	0	0	0	0	0	0	0	0	0	0	0	0	0	0	0	0
LN_4A01_VL_218_NODE_1669_length_4533_cov_5.510942	4.42965574628929	0	0	0	0	0	0	0	0	0	0	0	0	0	0	0	0	0	0	0	0	0	0	0	0	0	0	0	0	0	0	0	0	0	0	0	0	0	0	0	0	0	0	0	0.747881645012623	0	0	0	0
LN_4A01_VL_218_NODE_1670_length_4532_cov_10.099397	7.39426738692578	0	0	0	0	0	0	0	0	0	0	0	0	0	0	0	0	0	0	0	0	0	0	0	0	0	0	0	0	0	0	0	0	0	0	0	0	0	0	0	0	0	0	0	0	0	0	0	0
LN_4A01_VL_218_NODE_1674_length_4526_cov_4.899575	3.67977816427898	0	0	0	0	0	0	0	0	0	0	0	0	0	0	0	0	0	0	0	0	0	0	0	0	0	0	0	0	0	0	0	0	0	0	0	0	0	0	0	0	0	0	0	0	0	0	0	0
LN_4A01_VL_218_NODE_1679_length_4520_cov_12.860246	8.95907937020999	0	0	0	0	0	0	0	0	0	0	0	0	0	0	0	0	0	0	0	0	0	0	0	0	0	0	0	0	0	0	0	0	0	0	0	0	0	0	0	0	0	0	0	0	0	0	0	0
LN_4A01_VL_218_NODE_1681_length_4515_cov_4.042825	2.76655747035327	0	0	0	0	0	0	0	0	0	0	0	0	0	0	0	0	0	0	0	0	0	0	0	0	0	0	0	0	0	0	3.43280489401331	0	0	0	0	0	0	0	0	0	0	7.94426153818094	0	0	0	0	0	0
LN_4A01_VL_218_NODE_1688_length_4499_cov_37.621962	28.0027928451699	0	0	0	0	0	0	0	0	0	0	0	0	0	0	0	0	0	0	0	0	0	0	0	0	0	0	0	0	0	0	0	0	0	0	0	0	0	0	0	0	0	0	0	0	0	0	0	0
LN_4A01_VL_218_NODE_1690_length_4486_cov_3.435116	2.60480061539633	0	0	0	0	0	0	0	0	0	0	0	0	0	0	0	0	0	0	0	0	0	0	0	0	0	0	0	0	0	0	0	0	0	0	0	0	0	0	0	0	0	0	0	0	0	0	0	0
LN_4A01_VL_218_NODE_1691_length_4486_cov_3.005868	2.21557753493481	0	0	0	0	0	0	0	0	0	0	0	0	0	0	0	0	0	0	0	0	0	0	0	0	0	0	0	0	0	0	1.86185920067073	0	0	0	0	0	0	0	0	0	0	1.77680392554054	0	0	0	0	0	0
LN_4A01_VL_218_NODE_1692_length_4485_cov_3.865688	2.93479743447624	0	0	0	0	0	0	0	0	0	0	0	0	0	0	0	0	0	0	0	0	0	0	0	0	0	0	0	0	0	0	0	0	0	0	0	0	0	0	0	0	0	0	0	0	0	0	0	0
LN_4A01_VL_218_NODE_1694_length_4481_cov_2.666742	2.03820785622416	0	0	0	0	0	0	0	0	0	0	0	0	0	0	0	0	0	0	0	0	0	0	0	0	0	0	0	0	0	0	0	0	0	0	0	0	0	0	0	0	0	0	0	0	0	0	0	0
LN_4A01_VL_218_NODE_170_length_26445_cov_33.103335	24.4067252731389	0	0	0	0	0	0	0	0	0	0	0	0	0	0	0	0	0	0	0	0	0	0	0	0	0	0	0	0	0	0	0	0	0	0	0	0	0	0	0	0	0	0	0	0	0	0	0	0
LN_4A01_VL_218_NODE_1705_length_4463_cov_2.517015	1.9110028770463	0	0	0	0	0	0	0	0	0	0	0	0	0	0	0	0	0	0	0	0	0	0	0	0	0	0	0	0	0	0	0	0	0	0	0	0	0	0	0	0	0	0	0	0	0	0	0	0
LN_4A01_VL_218_NODE_1707_length_4456_cov_4.829811	2.68262104278732	0	0	0	0	0	0	0	0	0	0	0	0	0	0	0	0	0	0	0	0	0	0	0	0	0	0	0	0	0	0	0	0	0	0	0	0	0	0	0	0	0	1.64214606556859	0	0	0	0	0	0
LN_4A01_VL_218_NODE_1710_length_4446_cov_5.114552	3.76109579915087	0	0	0	0	0	0	0	0	0	0	1.81867183976959	0	0	0	0	0	0	0	0	0	0	0	0	0	0	0	0	0	0	0	1.76240738588841	0	0	0	0	0	0	0	0	0	0	0	0	0	0	0	0	0
LN_4A01_VL_218_NODE_1717_length_4436_cov_3.861447	2.96721516988862	0	0	0	0	0	0	0	0	0	0	0	0	0	0	0	0	0	0	0	0	0	0	0	0	0	0	0	0	0	0	0	0	0	0	0	0	0	0	0	0	0	0	0	0	0	0	0	0
LN_4A01_VL_218_NODE_1720_length_4430_cov_4.280229	3.10766818444893	0	0	0	0	0	0	0	0	0	0	0	0	0	0	0	0	0	0	0	0	0	0	0	0	0	0	0	0	0	0	0	0	0	0	0	0	0	0	0	0	0	0	0	0	0	0	0	0
LN_4A01_VL_218_NODE_1721_length_4426_cov_5.096545	3.82361043323973	0	0	0	0	0	0	0	0	0	0	0	0	0	0	0	0	0	0	0	0	0	0	0	0	0	0	0	0	0	0	0	0	0	0	0	0	0	0	0	0	0	0	0	0	0	0	0	0
LN_4A01_VL_218_NODE_1724_length_4422_cov_12.427296	9.08169583805036	0	0	0	0	0	0	0	0	0	0	21.5546375207329	0	0	0	0	0	0	0	0	0	0	0	0	0	0	0	0	0	0	0	0	0	0	0	0	0	0	0	0	0	0	0	0	0	0	0	0	0
LN_4A01_VL_218_NODE_1725_length_4418_cov_3.258767	2.40168409612912	0	0	0	0	0	0	0	0	0	0	0	0	0	0	0	0	0	0	0	0	0	0	0	0	0	0	0	0	0	0	0	0	0	0	0	0	0	0	0	0	0	0	0	0	0	0	0	0
LN_4A01_VL_218_NODE_1726_length_4417_cov_3.594681	2.7063073051076	0	0	0	0	0	0	0	0	0	0	1.04012068552489	0	0	0	0	0	0	0	0	0	0	0	0	0	0	0	0	0	0	0	0	0	0	0	0	0	0	0	0	0	0	0	0	0	0	0	0	0
LN_4A01_VL_218_NODE_173_length_26236_cov_26.363813	18.1507414267787	0	0	0	0	0	0	0	0	0	0	0	0	0	0	0	0	0	0	0	0	0	0	0	0	0	0	0	0	0	0	0	0	0	0	0	0	0	0	0	0	0	0	0	0	0	0	0	0
LN_4A01_VL_218_NODE_1738_length_4397_cov_4.231460	3.13099159815982	0	0	0	0	0	0	0	0	0	0	0	0	0	0	0	0	0	0	0	0	0	0	0	0	0	0	0	0	0	0	0	0	0	0	0	0	0	0	0	0	0	0	0	0	0	0	0	0
LN_4A01_VL_218_NODE_174_length_26160_cov_7.601073	5.72981971497478	0	0	0	0	0	0	0	0	0	0	0	0	0	0	0	0	0	0	0	0	0	0	0	0	0	0	0	0	0	0	0	0	0	0	0	0	0	0	0	0	0	0	0	0	0	0	0	0
LN_4A01_VL_218_NODE_1746_length_4380_cov_2.631214	1.88588630919298	0	0	0	0	0	0	0	0	0	0	0	0	0	0	0	0	0	0	0	0	0	0	0	0	0	0	0	0	0	0	0	0	0	0	0	0	0	0	0	0	0	0	0	0	0	0	0	0
LN_4A01_VL_218_NODE_175_length_26039_cov_7.799223	5.75644547577634	0	0	0	0	0	0	0	0	0	0	0	0	0	0	0	0	0	0	0	0	0	0	0	0	0	0	0	0	0	0	0	0	0	0	0	0	0	0	0	0	0	0	0	0	0	0	0	0
LN_4A01_VL_218_NODE_1754_length_4358_cov_44.356263	30.2956862425993	0	0	0	0	0	0	0	0	0	0	0	0	0	0	0	0	0	0	0	0	0	0	0	0	0	0	0	0	0	0	0	0	0	0	0	0	0	0	0	0	0	0	0	0	0	0	0	0
LN_4A01_VL_218_NODE_1757_length_4350_cov_3.954831	3.04131550462621	0	0	0	0	0	0	0	0	0	0	0	0	0	0	0	0	0	0	0	0	0	0	0	0	0	0	0	0	0	0	0	0	0	0	0	0	0	0	0	0	0	0	0	0	0	0	0	0
LN_4A01_VL_218_NODE_1758_length_4344_cov_6.790860	5.14800456925977	0	0	0	0	0	0	0	0	0	0	0	0	0	0	0	0	0	0	0	0	0	0	0	0	0	0	0	0	0	0	0	0	0	0	0	0	0	0	0	0	0	0	0	0	0	0	0	0
LN_4A01_VL_218_NODE_1759_length_4343_cov_3.862407	2.87612410284251	0	0	0	0	0	0	0	0	0	0	0	0	0	0	0	0	0	0	0	0	0	0	0	0	0	0	0	0	0	0	0	0	0	0	0	0	0	0	0	0	0	0	0	0	0	0	0	0
LN_4A01_VL_218_NODE_1763_length_4329_cov_5.026205	3.72312967418386	0	0	0	0	0	0	0	0	0	0	0	0	0	0	0	0	0	0	0	0	0	0	0	0	0	0	0	0	0	0	0	0	0	0	0	0	0	0	0	0	0	0	0	0	0	0	0	0
LN_4A01_VL_218_NODE_1764_length_4329_cov_2.763921	2.09426044172842	0	0	0	0	0	0	0	0	0	0	0	0	0	0	0	0	0	0	0	0	0	0	0	0	0	0	0	0	0	0	0	0	0	0	0	0	0	0	0	0	0	0	0	0	0	0	0	0
LN_4A01_VL_218_NODE_1765_length_4326_cov_4.718567	3.35314043541095	0	0	0	0	0	0	0	0	0	0	0	0	0	0	0	0	0	0	0	0	0	0	0	0	0	0	0	0	0	0	0	0	0	0	0	0	0	0	0	0	0	0	0	0	0	0	0	0
LN_4A01_VL_218_NODE_177_length_25978_cov_11.090306	8.36282635677596	0	0	0	0	0	0	0	0	0	0	0	0	0	0	0	0	0	0	0	0	0	0	0	0	0	0	0	0	0	0	0	0	0	0	0	0	0	0	0	0	0	0	0	0	0	0	0	0
LN_4A01_VL_218_NODE_1774_length_4309_cov_8.844147	6.04699679305163	0	0	0	0	0	0	0	0	0	0	0	0	0	0	0	0	0	0	0	0	0	0	0	0	0	0	0	0	0	0	0	0	0	0	0	0	0	0	0	0	0	0	0	0	0	0	0	0
LN_4A01_VL_218_NODE_1780_length_4304_cov_10.254413	7.59873335956564	0	0	0	0	0	0	0	0	0	0	0	0	0	0	0	0	0	0	0	0	0	0	0	0	0	0	0	0	0	0	0	0	0	0	0	0	0	0	0	0	0	0	0	0	0	0	0	0
LN_4A01_VL_218_NODE_1784_length_4292_cov_9.724569	6.82199320903259	0	0	0	0	0	0	0	0	0	0	0	0	0	0	0	0	0	0	0	0	0	0	0	0	0	0	0	0	0	0	0	0	0	0	0	0	0	0	0	0	0	0	0	0	0	0	0	0
LN_4A01_VL_218_NODE_1786_length_4285_cov_20.102364	14.6066153550108	0	0	0	0	0	0	0	0	0	0	0	0	0	0	0	0	0	0	0	0	0	0	0	0	0	0	0	0	0	0	0	0	0	0	0	0	0	0	0	0	0	0	0	0	0	0	0	0
LN_4A01_VL_218_NODE_1794_length_4274_cov_23.082958	11.375973066125	0	0	0	0	0	0	0	0	0	0	0	0	0	0	0	0	0	0	0	0	0	0	0	0	0	0	0	0	0	0	0	0	0	0	0	0	0	0	0	0	0	0	0	0	0	0	0	0
LN_4A01_VL_218_NODE_1795_length_4274_cov_7.708936	5.60942318315832	0	0	0	0	0	0	0	0	0	0	0	0	0	0	0	0	0	0	0	0	0	0	0	0	0	0	0	0	0	0	0	0	0	0	0	0	0	0	0	0	0	0	0	0	0	0	0	0
LN_4A01_VL_218_NODE_18_length_66076_cov_9.558201	6.70380555846921	0	0	0	0	0	0	0	0	0	0	8.34165288163829	0	0	0	0	0	0	0	0	0	0	0	0	0	0	0	0	0	0	0	0	0	0	0	0	0	0	0	0	0	0	0	0	0	0	0	0	0
LN_4A01_VL_218_NODE_1808_length_4249_cov_40.614211	30.2035827989769	0	0	0	0	0	0	0	0	0	0	0	0	0	0	0	0	0	0	0	0	0	0	0	0	0	0	0	0	0	0	0	0	0	0	0	0	0	0	0	0	0	0	0	0	0	0	0	0
LN_4A01_VL_218_NODE_1812_length_4245_cov_6.038902	3.60696276597523	0	0	0	0	0	0	0	3.43828029362388	0	0	0	0	0	0	0	0	0	0	0	0	0	0	0	0	0	0	0	0	0	0	0	0	0	0	0	0	0	0	0	0	0	0	0	0	0	0	0	0
LN_4A01_VL_218_NODE_1813_length_4242_cov_3.755433	2.84961604659511	0	0	0	0	0	0	0	0	0	0	0	0	0	0	0	0	0	0	0	0	0	0	0	0	0	0	0	0	0	0	0	0	0	0	0	0	0	0	0	0	0	0	0	0	0	0	0	0
LN_4A01_VL_218_NODE_1815_length_4239_cov_9.352772	6.7647066028981	0	0	0	0	0	0	0	0	0	0	0	0	0	0	0	0	0	0	0	0	0	0	0	0	0	0	0	0	0	0	0	0	0	0	0	0	0	0	0	0	0	0	0	0	0	0	0	0
LN_4A01_VL_218_NODE_1816_length_4235_cov_4.354545	3.21904560899943	0	0	0	0	0	0	0	0	0	0	0	0	0	0	0	0	0	0	0	0	0	0	0	0	0	0	0	0	0	0	0	0	0	0	0	0	0	0	0	0	0	0	0	0	0	0	0	0
LN_4A01_VL_218_NODE_1819_length_4222_cov_4.008639	2.9903644911514	0	0	0	0	0	0	0	0	0	0	0	0	0	0	0	0	0	0	0	0	0	0	0	0	0	0	0	0	0	0	0	0	0	0	0	0	0	0	0	0	0	0	0	0	0	0	0	0
LN_4A01_VL_218_NODE_1823_length_4212_cov_3.101275	2.37564975622403	0	0	0	0	0	0	0	0	0	0	0	0	0	0	0	0	0	0	0	0	0	0	0	0	0	0	0	0	0	0	0	0	0	0	0	0	0	0	0	0	0	0	0	0	0	0	0	0
LN_4A01_VL_218_NODE_183_length_25514_cov_8.057936	5.97491612058743	0	0	0	0	0	0	0	0	0	0	0	0	0	0	0	0	0	0	0	0	0	0	0	0	0	0	0	0	0	0	0	0	0	0	0	0	0	0	0	0	0	0	0	0	0	0	0	0
LN_4A01_VL_218_NODE_1832_length_4197_cov_9.584259	7.16842179441148	0	0	0	0	0	0	0	0	0	0	0	0	0	0	0	0	0	0	0	0	0	0	0	0	0	0	0	0	0	0	0	0	0	0	0	0	0	0	0	0	0	0	0	0	0	0	0	0
LN_4A01_VL_218_NODE_1833_length_4196_cov_7.161555	5.23355484744421	0	0	0	0	0	0	0	0	0	0	5.37232414683997	0	0	0	0	0	0	0	0	0	0	0	0	0	0	0	0	0	0	0	0	0	0	0	0	0	0	0	0	0	0	0	0	0	0	0	0	0
LN_4A01_VL_218_NODE_1837_length_4193_cov_4.557999	3.31535462916884	0	0	0	0	0	0	0	0	0	0	0	0	0	0	0	0	0	0	0	0	0	0	0	0	0	0	0	0	0	0	0	0	0	0	0	0	0	0	0	0	0	0	0	0	0	0	0	0
LN_4A01_VL_218_NODE_184_length_25441_cov_14.899709	10.9572876328988	0	0	0	0	0	0	0	0	0	0	0	0	0	0	0	0	0	0	0	0	0	0	0	0	0	0	0	0	0	0	0	0	0	0	0	0	0	0	0	0	0	0	0	0	0	0	0	0
LN_4A01_VL_218_NODE_1840_length_4185_cov_2.847942	2.0218996149963	0	0	0	0	0	0	0	0	0	0	0	0	0	0	0	0	0	0	0	0	0	0	0	0	0	0	0	0	0	0	0	0	0	0	0	0	0	0	0	0	0	0	0	0	0	0	0	0
LN_4A01_VL_218_NODE_1841_length_4184_cov_3.542504	2.60020653505995	0	0	0	0	0	0	0	0	0	0	0	0	0	0	0	0	0	0	0	0	0	0	0	0	0	0	0	0	0	0	0	0	0	0	0	0	0	0	0	0	0	0	0	0	0	0	0	0
LN_4A01_VL_218_NODE_1850_length_4172_cov_26.056352	9.64199783014305	0	0	0	0	0	0	0	0	0	0	0	0	0	0	0	0	0	0	0	0	0	0	0	0	0	0	0	0	0	0	0	0	0	0	0	0	0	0	0	0	0	0	0	0	0	0	0	0
LN_4A01_VL_218_NODE_1854_length_4165_cov_4.483942	3.38601436124831	0	0	0	0	0	0	0	0	0	0	0	0	0	0	0	0	0	0	0	0	0	0	0	0	0	0	0	0	0	0	0	0	0	0	0	0	0	0	0	0	0	0	0	0	0	0	0	0
LN_4A01_VL_218_NODE_1858_length_4160_cov_4.653837	3.43851386276286	0	0	0	0	0	0	0	0	0	0	0	0	0	0	0	0	0	0	0	0	0	0	0	0	0	0	0	0	0	0	0	0	0	0	0	0	0	0	0	0	0	0	0	0	0	0	0	0
LN_4A01_VL_218_NODE_186_length_25396_cov_7.711574	5.70122190226355	0	0	0	0	0	0	0	0	0	0	0	0	0	0	0	0	0	0	0	0	0	0	0	0	0	0	0	0	0	0	0	0	0	0	0	0	0	0	0	0	0	0	0	0	0	0	0	0
LN_4A01_VL_218_NODE_1861_length_4153_cov_14.490239	8.69971151119027	0	0	0	0	0	0	0	0	0	0	21.6822962032466	0	0	0	0	0	0	0	0	0	0	0	0	0	0	0	0	0	0	0	1.72087977901787	0	0	0	0	0	0	0	0	0	0	0	0	0	0	0	0	0
LN_4A01_VL_218_NODE_1862_length_4150_cov_43.154579	16.6514395401292	0	0	0	0	0	0	0	0	0	0	0	0	0	0	0	0	0	0	0	0	0	0	0	0	0	0	0	0	0	0	0	0	0	0	0	0	0	0	0	0	0	0	0	0	0	0	0	0
LN_4A01_VL_218_NODE_1863_length_4149_cov_2.855398	2.05562926976563	0	0	0	0	0	0	0	0	0	0	0	0	0	0	0	0	0	0	0	0	0	0	0	0	0	0	0	0	0	0	0	0	0	0	0	0	0	0	0	0	0	0	0	0	0	0	0	0
LN_4A01_VL_218_NODE_1866_length_4140_cov_3.758140	2.80627526791542	0	0	0	2.74498201932125	0	0	7.77840262598354	0	0	0	0	0	0	0	0	0	0	0	0	0	0	0	0	0	0	0	1.33205550273614	0	0	0	0	0	0	0	0	2.23528267115555	0	0	0	0	0	1.90951895067506	0	0	0	0	0	0
LN_4A01_VL_218_NODE_1867_length_4140_cov_2.789718	2.06009802904773	0	0	0	0	0	0	0	0	0	0	0	0	0	0	0	0	0	0	0	0	0	0	0	0	0	0	0	0	0	0	0	0	0	0	0	0	0	0	0	0	0	0	0	0	0	0	0	0
LN_4A01_VL_218_NODE_1868_length_4137_cov_5.876776	4.23681492410004	0	0	0	0	0	0	0	0	0	0	0	0	0	0	0	0	0	0	0	0	0	0	0	0	0	0	0	0	0	0	0	0	0	0	0	0	0	0	0	0	0	0	0	0	0	0	0	0
LN_4A01_VL_218_NODE_187_length_25269_cov_28.939637	21.5880246158929	0	0	0	0	0	0	0	0	0	0	0	0	0	0	0	0	0	0	0	0	0	0	0	0	0	0	0	0	0	0	0	0	0	0	0	0	0	0	0	0	0	0	0	0	0	0	0	0
LN_4A01_VL_218_NODE_1871_length_4127_cov_3.595285	2.13167667706566	0	0	0	1.67799247652505	0	0	4.81660771606013	0	0	0	0	0	0	0	0	0	0	0	0	0	0	0	0	0	0	0	0	0	0	0	0	0	0	0	0	0	0	0	0	0	0	1.28229956108308	0	0	0	0	0	0
LN_4A01_VL_218_NODE_1873_length_4126_cov_6.274134	4.81778033044961	0	0	0	0	0	0	0	0	0	0	0	0	0	0	0	0	0	0	0	0	0	0	0	0	0	0	0	0	0	0	0	0	0	0	0	0	0	0	0	0	0	0	0.526997395053106	0	0	0	0	0
LN_4A01_VL_218_NODE_188_length_25246_cov_31.478663	23.4112148116416	0	0	0	0	0	0	0	0	0	0	0	0	0	0	0	0	0	0	0	0	0	0	0	0	0	0	0	0	0	0	0	0	0	0	0	0	0	0	0	0	0	0	0	0	0	0	0	0
LN_4A01_VL_218_NODE_1880_length_4119_cov_4.822096	3.52165222713954	0	0	0	0	0	0	0	0	0	0	0	0	0	0	0	0	0	0	0	0	0	0	0	0	0	0	0	0	0	0	0	0	0	0	0	0	0	0	0	0	0	0	0	0	0	0	0	0
LN_4A01_VL_218_NODE_1882_length_4114_cov_4.911555	3.5096085493655	0	0	0	0	0	0	0	0	0	0	0	0	0	0	0	0	0	0	0	0	0	0	0	0	0	0	0	0	0	0	0	0	0	0	0	0	0	0	0	0	0	0	0	0	0	0	0	0
LN_4A01_VL_218_NODE_1883_length_4110_cov_3.488533	2.53264537279907	0	0	0	0	0	0	0	0	0	0	0	0	0	0	0	0	0	0	0	0	0	0	0	0	0	0	0	0	0	0	0	0	0	0	0	0	0	0	0	0	0	0	0	0	0	0	0	0
LN_4A01_VL_218_NODE_1884_length_4108_cov_5.421170	4.00516263803126	0	0	0	0	0	0	0	0	0	0	0	0	0	0	0	0	0	0	0	0	0	0	0	0	0	0	0	0	0	0	0	0	0	0	0	0	0	0	0	0	0	0	0	0	0	0	0	0
LN_4A01_VL_218_NODE_1887_length_4099_cov_3.606330	2.75242738513768	0	0	0	0	0	0	0	0	0	0	0	0	0	0	0	0	0	0	0	0	0	0	0	0	0	0	0	0	0	0	0	0	0	0	0	0	0	0	0	0	0	0	0	0	0	0	0	0
LN_4A01_VL_218_NODE_1894_length_4086_cov_18.667080	13.7566156152478	0	0	0	0	0	0	0	0	0	0	0	0	0	0	0	0	0	0	0	0	0	0	0	0	0	0	0	0	0	0	0	0	0	0	0	0	0	0	0	0	0	0	0	0	0	0	0	0
LN_4A01_VL_218_NODE_1900_length_4081_cov_3.512916	2.64937716030206	0	0	0	0	0	0	0	0	0	0	0	0	0	0	0	0	0	0	0	0	0	0	0	0	0	0	0	0	0	0	0	0	0	0	0	0	0	0	0	0	0	0	0	0	0	0	0	0
LN_4A01_VL_218_NODE_1907_length_4064_cov_2.681217	2.01600051249192	0	0	0	0	0	0	0	0	0	0	0	0	0	0	0	0	0	0	0	0	0	0	0	0	0	0	0	0	0	0	0	0	0	0	0	0	0	0	0	0	0	0	0	0	0	0	0	0
LN_4A01_VL_218_NODE_191_length_25150_cov_11.866348	8.84642812378437	0	0	0	0	0	0	0	0	0	0	0	0	0	0	0	0	0	0	0	0	0	0	0	0	0	0	0	0	0	0	0	0	0	0	0	0	0	0	0	0	0	0	0	0	0	0	0	0
LN_4A01_VL_218_NODE_1912_length_4061_cov_2.825761	2.43090984245739	0	0	0	5.00647864834266	0	0	6.49796377952454	2.85979402455582	0	0	0	0	0	0	0	0	0	0	0	0	0	0	0	0	0	0	0	0	0	0	0	0	0	0	0	2.39714385154095	0	0	0	0	0	4.07030051897829	0	1.39134346911361	0	0	0	0
LN_4A01_VL_218_NODE_1915_length_4054_cov_3.431358	2.56763011401188	0	0	0	0	0	0	0	0	0	0	0	0	0	0	0	0	0	0	0	0	0	0	0	0	0	0	0	0	0	0	0	0	0	0	0	0	0	0	0	0	0	0	0	0	0	0	0	0
LN_4A01_VL_218_NODE_1916_length_4051_cov_4.019019	2.85135118678641	0	0	0	0	0	0	0	0	0	0	0	0	0	0	0	0	0	0	0	0	0	0	0	0	0	0	0	0	0	0	0	0	0	0	0	0	0	0	0	0	0	0	0	0	0	0	0	0
LN_4A01_VL_218_NODE_1920_length_4042_cov_4.854527	3.55551054443136	0	0	0	0	0	0	0	0	0	0	0	0	0	0	0	0	0	0	0	0	0	0	0	0	0	0	0	0	0	0	0	0	0	0	0	0	0	0	0	0	0	0	0	0	0	0	0	0
LN_4A01_VL_218_NODE_1922_length_4038_cov_4.962089	3.60892557580135	0	0	0	0	0	0	0	0	0	0	0	0	0	0	0	0	0	0	0	0	0	0	0	0	0	0	0	0	0	0	0	0	0	0	0	0	0	0	0	0	0	0	0	0	0	0	0	0
LN_4A01_VL_218_NODE_1925_length_4035_cov_14.771608	10.668392790651	0	0	0	0	0	0	0	0	0	0	0	0	0	0	0	0	0	0	0	0	0	0	0	0	0	0	0	0	0	0	0	0	0	0	0	0	0	0	0	0	0	0	0	0	0	0	0	0
LN_4A01_VL_218_NODE_1927_length_4034_cov_3.581302	2.69689244984899	0	0	0	0	0	0	0	0	0	0	0	0	0	0	0	0	0	0	0	0	0	0	0	0	0	0	0	0	0	0	0	0	0	0	0	0	0	0	0	0	0	0	0	0	0	0	0	0
LN_4A01_VL_218_NODE_193_length_24976_cov_449.630432	346.327995708227	0	0	0	0	0	0	0	0	0	0	0	0	0	0	0	0	0	0	0	0	0	0	0	0	0	0	0	0	0	0	0	0	0	0	0	0	0	0	0	0	0	0	0	0	0	0	0	0
LN_4A01_VL_218_NODE_1930_length_4023_cov_3.297883	2.50395046599894	0	0	0	0	0	0	0	0	0	0	0	0	0	0	0	0	0	0	0	0	0	0	0	0	0	0	0	0	0	0	0	0	0	0	0	0	0	0	0	0	0	0	0	0	0	0	0	0
LN_4A01_VL_218_NODE_1932_length_4019_cov_13.667255	9.95893184694265	0	0	0	0	0	0	0	0	0	0	0	0	0	0	0	0	0	0	0	0	0	0	0	0	0	0	0	0	0	0	0	0	0	0	0	0	0	0	0	0	0	0	0	0	0	0	0	0
LN_4A01_VL_218_NODE_1933_length_4018_cov_4.710320	3.42632405602507	0	0	0	0	0	0	0	0	0	0	0	0	0	0	0	0	0	0	0	0	0	0	0	0	0	0	0	0	0	0	0	0	0	0	0	0	0	0	0	0	0	0	0	0	0	0	0	0
LN_4A01_VL_218_NODE_1936_length_4011_cov_5.147118	3.81739140901642	0	0	0	0	0	0	0	0	0	0	0	0	0	0	0	0	0	0	0	0	0	0	0	0	0	0	0	0	0	0	0	0	0	0	0	0	0	0	0	0	0	0	0	0	0	0	0	0
LN_4A01_VL_218_NODE_1939_length_4000_cov_5.799493	3.07238478103768	0	0	0	0	0	0	0	0	0	0	0	0	0	0	0	0	0	0	0	0	0	0	0	0	0	0	0	0	0	0	0	0	0	0	0	0	0	0	0	0	0	0	0	0	0	0	0	0
LN_4A01_VL_218_NODE_1941_length_3995_cov_3.260406	2.4038300536238	0	0	0	0	0	0	0	0	0	0	0	0	0	0	0	0	0	0	0	0	0	0	0	0	0	0	0	0	0	0	0	0	0	0	0	0	0	0	0	0	0	0	0	0	0	0	0	0
LN_4A01_VL_218_NODE_1948_length_3980_cov_142.589554	104.614798816122	0	0	0	0	0	0	0	0	0	0	257.414450792925	0	0	0	0	0	0	0	0	0	0	0	0	0	0	0	0	0	0	0	0	0	0	0	0	0	0	0	0	0	0	0	0	0	0	0	0	0
LN_4A01_VL_218_NODE_1950_length_3977_cov_3.705507	2.75243150469925	0	0	0	0	0	0	0	0	0	0	0	0	0	0	0	0	0	0	0	0	0	0	0	0	0	0	0	0	0	0	0	0	0	0	0	0	0	0	0	0	0	0	0	0	0	0	0	0
LN_4A01_VL_218_NODE_1952_length_3975_cov_3.456888	2.48350311200489	0	0	0	0	0	0	0	0	0	0	0	0	0	0	0	0	0	0	0	0	0	0	0	0	0	0	0	0	0	0	0	0	0	0	0	0	0	0	0	0	0	0	0	0	0	0	0	0
LN_4A01_VL_218_NODE_1956_length_3970_cov_3.865645	2.84186394248851	0	0	0	0	0	0	0	0	0	0	0	0	0	0	0	0	0	0	0	0	0	0	0	0	0	0	0	0	0	0	0	0	0	0	0	0	0	0	0	0	0	0	0	0	0	0	0	0
LN_4A01_VL_218_NODE_196_length_24916_cov_15.630304	11.5708982092353	0	0	0	0	0	0	0	0	0	0	0	0	0	0	0	0	0	0	0	0	0	0	0	0	0	0	0	0	0	0	0	0	0	0	0	0	0	0	0	0	0	0	0	0	0	0	0	0
LN_4A01_VL_218_NODE_1960_length_3965_cov_2.847059	2.04939978090014	0	0	0	0	0	0	0	0	0	0	0	0	0	0	0	0	0	0	0	0	0	0	0	0	0	0	0	0	0	0	0	0	0	0	0	0	0	0	0	0	0	0	0	0	0	0	0	0
LN_4A01_VL_218_NODE_1962_length_3963_cov_6.977994	6.64272848530201	0	0	0	0	0	0	0	0	0	0	2.51949442367916	0	0	0	0	0	0	0	0	0	0	0	0	0	0	0	0	0	0	0	1.93374990128948	0	0	0	0	0	0	0	0	0	0	0	0	0	0	0	0	0
LN_4A01_VL_218_NODE_1969_length_3953_cov_4.722935	3.49965241806396	0	0	0	0	0	0	0	0	0	0	0	0	0	0	0	0	0	0	0	0	0	0	0	0	0	0	0	0	0	0	0	0	0	0	0	0	0	0	0	0	0	0	0	0	0	0	0	0
LN_4A01_VL_218_NODE_197_length_24827_cov_10.808857	7.86060317611688	0	0	0	0	0	0	0	0	0	0	0	0	0	0	0	0	0	0	0	0	0	0	0	0	0	0	0	0	0	0	0	0	0	0	0	0	0	0	0	0	0	0	0	0	0	0	0	0
LN_4A01_VL_218_NODE_1971_length_3950_cov_2.763800	2.04018080500531	0	0	0	0	0	0	0	0	0	0	0	0	0	0	0	0	0	0	0	0	0	0	0	0	0	0	0	0	0	0	0	0	0	0	0	0	0	0	0	0	0	0	0	0	0	0	0	0
LN_4A01_VL_218_NODE_1973_length_3939_cov_3.780639	2.65964164348877	0	0	0	0	0	0	0	0	0	0	0	0	0	0	0	0	0	0	0	0	0	0	0	0	0	0	0	0	0	0	0	0	0	0	0	0	0	0	0	0	0	0	0	0	0	0	0	0
LN_4A01_VL_218_NODE_198_length_24821_cov_84.897077	64.0986119391356	0	0	0	0	0	0	0	0	0	0	0	0	0	0	0	0	0	0	0	0	0	0	0	0	0	0	0	0	0	0	0	0	0	0	0	0	0	0	0	0	0	0	0	0	0	0	0	0
LN_4A01_VL_218_NODE_1986_length_3919_cov_6.005952	4.50676581883084	0	0	0	0	0	0	0	0	0	0	0	0	0	0	0	0	0	0	0	0	0	0	0	0	0	0	0	0	0	0	0	0	0	0	0	0	0	0	0	0	0	0	0	0	0	0	0	0
LN_4A01_VL_218_NODE_1987_length_3919_cov_5.087215	4.14690999299263	0	0	0	0	0	0	0	0	0	0	0	0	0	0	0	0	0	0	0	0	0	0	0	0	0	0	0	0	0	0	0	0	0	0	0	0	0	0	0	0	0	0	0	0	0	0	0	0
LN_4A01_VL_218_NODE_1990_length_3915_cov_3.602073	2.69309945982129	0	0	0	0	0	0	0	0	0	0	0	0	0	0	0	0	0	0	0	0	0	0	0	0	0	0	0	0	0	0	0	0	0	0	0	0	0	0	0	0	0	0	0	0	0	0	0	0
LN_4A01_VL_218_NODE_1996_length_3905_cov_6.355325	4.71209493226045	0	0	0	0	0	0	0	0	0	0	1.49022703015459	0	0	0	0	0	0	0	0	0	0	0	0	0	0	0	0	0	0	0	1.27891395304491	0	0	0	0	0	0	0	0	0	0	0	0	0	0	0	0	0
LN_4A01_VL_218_NODE_2_length_155534_cov_19.534490	12.3237695144375	0	0	0	0	0	0	0	0	0	0	0	0	0	0	0	0	0	0	0	0	0	0	0	0	0	0	0	0	0	0	0	0	0	0	0	0	0	0	0	0	0	0	0	0	0	0	0	0
LN_4A01_VL_218_NODE_20_length_64921_cov_21.715490	16.1991066135782	0	0	0	0	0	0	0	0	0	0	0	0	0	0	0	0	0	0	0	0	0	0	0	0	0	0	0	0	0	0	0	0	0	0	0	0	0	0	0	0	0	0	0	0	0	0	0	0
LN_4A01_VL_218_NODE_2000_length_3898_cov_60.247723	22.7413689013547	0	0	0	0	0	0	0	0	0	11.6272134194396	0	0	0	0	0	0	0	0	0	0	0	0	0	0	0	0	0	0	0	8.30610611420461	4.1749794256782	13.9656387875364	0	0	0	28.118689157372	0	0	0	0	0	5.29644164210326	0	0	0	0	0	0
LN_4A01_VL_218_NODE_2001_length_3898_cov_16.484517	11.9909036025325	0	0	0	0	0	0	0	0	0	0	0	0	0	0	0	0	0	0	0	0	0	0	0	0	0	0	0	0	0	0	0	0	0	0	0	0	0	0	0	0	0	0	0	0	0	0	0	0
LN_4A01_VL_218_NODE_2007_length_3890_cov_3.665971	2.81398974143674	0	0	0	0	0	0	0	0	0	0	0	0	0	0	0	0	0	0	0	0	0	0	0	0	0	0	0	0	0	0	0	0	0	0	0	0	0	0	0	0	0	0	0	0	0	0	0	0
LN_4A01_VL_218_NODE_2008_length_3888_cov_3.650665	2.6945289181333	0	0	0	0	0	0	0	0	0	0	0	0	0	0	0	0	0	0	0	0	0	0	0	0	0	0	0	0	0	0	0	0	0	0	0	0	0	0	0	0	0	0	0	0	0	0	0	0
LN_4A01_VL_218_NODE_2012_length_3887_cov_7.929019	5.80509382643651	0	0	0	0	0	0	0	0	0	0	1.16618391914688	0	0	0	0	0	0	0	0	0	0	0	0	0	0	0	0	0	0	0	1.1297699152731	0	0	0	0	0	0	0	0	0	0	0	0	0	0	0	0	0
LN_4A01_VL_218_NODE_2013_length_3887_cov_5.551148	4.11194146039253	0	0	0	0	0	0	0	0	0	0	0	0	0	0	0	0	0	0	0	0	0	0	0	0	0	0	0	0	0	0	9.70272986058072	0	0	0	0	2.96823826616213	0	0	0	0	0	15.2787662335299	0	2.20466671106424	0	0	0	0
LN_4A01_VL_218_NODE_2016_length_3881_cov_7.737324	5.45068918368946	0	0	0	0	0	0	0	0	0	0	0	0	0	0	0	0	0	0	0	0	0	0	0	0	0	0	0	0	0	0	0	0	0	0	0	0	0	0	0	0	0	0	0	0	0	0	0	0
LN_4A01_VL_218_NODE_2018_length_3880_cov_7.402092	5.5732516449447	0	0	0	0	0	0	0	0	0	0	0	0	0	0	0	0	0	0	0	0	0	0	0	0	0	0	0	0	0	0	0	0	0	0	0	0	0	0	0	0	0	0	0	0	0	0	0	0
LN_4A01_VL_218_NODE_2022_length_3876_cov_4.319288	3.36126279428012	0	0	0	2.6570767321313	0	0	6.57732574991255	0	0	0	0	0	0	0	0	0	0	0	0	0	0	0	0	0	0	0	1.47750619290154	0	0	0	0	0	0	0	0	0	0	0	0	0	0	1.78673868500849	0	0.619544498691926	0	0	0	0
LN_4A01_VL_218_NODE_2024_length_3873_cov_4.547669	3.36386640604951	0	0	0	0	0	0	0	0	0	0	0	0	0	0	0	0	0	0	0	0	0	0	0	0	0	0	0	0	0	0	0	0	0	0	0	0	0	0	0	0	0	0	0	0	0	0	0	0
LN_4A01_VL_218_NODE_2027_length_3870_cov_11.899345	8.65912656267381	0	0	0	0	0	0	0	0	0	0	16.2558374532246	0	0	0	0	0	0	0	0	0	0	0	0	0	0	0	0	0	0	0	0	0	0	0	0	0	0	0	0	0	0	0	0	0	0	0	0	0
LN_4A01_VL_218_NODE_203_length_24666_cov_22.107554	15.8020409671176	0	0	0	0	0	0	0	0	0	0	0	0	0	0	0	0	0	0	0	0	0	0	0	0	0	0	0	0	0	0	2.05264085712326	0	0	0	0	0	0	0	0	0	0	2.58252677068105	0	0	0	0	0	0
LN_4A01_VL_218_NODE_2033_length_3857_cov_5.227512	3.84792981101328	0	0	0	0	0	0	0	0	0	0	0	0	0	0	0	0	0	0	0	0	0	0	0	0	0	0	0	0	0	0	0	0	0	0	0	0	0	0	0	0	0	0	0	0	0	0	0	0
LN_4A01_VL_218_NODE_2035_length_3854_cov_4.077652	2.90997506491471	0	0	0	1.24397578051914	0	0	0	0	0	0	0	0	0	0	0	0	0	0	0	0	0	0	0	0	0	0	0	0	0	0	0	0	0	0	0	0	0	0	0	0	0	0	0	0	0	0	0	0
LN_4A01_VL_218_NODE_204_length_24220_cov_8.605959	6.50763906548393	0	0	0	0	0	0	0	0	0	0	0	0	0	0	0	0	0	0	0	0	0	0	0	0	0	0	0	0	0	0	0	0	0	0	0	0	0	0	0	0	0	0	0	0	0	0	0	0
LN_4A01_VL_218_NODE_2042_length_3844_cov_7.513328	5.62544650946552	0	0	0	0	0	0	0	0	0	0	0	0	0	0	0	0	0	0	0	0	0	0	0	0	0	0	0	0	0	0	0	0	0	0	0	0	0	0	0	0	0	0	0	0	0	0	0	0
LN_4A01_VL_218_NODE_2047_length_3834_cov_5.060333	3.80094978484242	0	0	0	0	0	0	0	0	0	0	0	0	0	0	0	0	0	0	0	0	0	0	0	0	0	0	0	0	0	0	0	0	0	0	0	0	0	0	0	0	0	0	0	0	0	0	0	0
LN_4A01_VL_218_NODE_2050_length_3828_cov_24.124304	17.6486121230617	0	0	0	0	0	0	0	0	0	0	0	0	0	0	0	0	0	0	0	0	0	0	0	0	0	0	0	0	0	0	0	0	0	0	0	0	0	0	0	0	0	0	0	0	0	0	0	0
LN_4A01_VL_218_NODE_2052_length_3826_cov_21.578361	15.3057997141494	0	0	0	0	0	0	0	0	0	0	0	0	0	0	0	0	0	0	0	0	0	0	0	0	0	0	0	0	0	0	0	0	0	0	0	0	0	0	0	0	0	0	0	0	0	0	0	0
LN_4A01_VL_218_NODE_2053_length_3826_cov_4.334659	3.12434902421858	0	0	0	0	0	0	0	0	0	0	0	0	0	0	0	0	0	0	0	0	0	0	0	0	0	0	0	0	0	0	0	0	0	0	0	0	0	0	0	0	0	0	0	0	0	0	0	0
LN_4A01_VL_218_NODE_2054_length_3826_cov_4.054097	3.12434902421858	0	0	0	2.99346800109184	0	0	0	0	0	0	0	0	0	0	0	0	0	0	0	0	0	0	0	0	0	0	1.03483502806153	0	0	0	1.84545413822174	0	0	0	0	0	0	0	0	0	0	1.87839387344836	0	0	0	0	0	0
LN_4A01_VL_218_NODE_2057_length_3821_cov_9.938662	7.46958371805519	0	0	0	0	0	0	0	0	0	0	0	0	0	0	0	0	0	0	0	0	0	0	0	0	0	0	0	0	0	0	1.44223923663684	0	0	0	0	0	0	0	0	0	0	0	0	0	0	0	0	0
LN_4A01_VL_218_NODE_2060_length_3810_cov_6.044474	4.5651946031511	0	0	0	0	0	0	0	0	0	0	0	0	0	0	0	0	0	0	0	0	0	0	0	0	0	0	0	0	0	0	0	0	0	0	0	0	0	0	0	0	0	0	0	0	0	0	0	0
LN_4A01_VL_218_NODE_207_length_24055_cov_7.910042	5.98833988623597	0	0	0	0	0	0	0	0	0	0	0	0	0	0	0	0	0	0	0	0	0	0	0	0	0	0	0	0	0	0	0	0	0	0	0	0	0	0	0	0	0	0	0	0	0	0	0	0
LN_4A01_VL_218_NODE_2070_length_3797_cov_2.891769	2.15776299256443	0	0	0	0	0	0	0	0	0	0	0	0	0	0	0	0	0	0	0	0	0	0	0	0	0	0	0	0	0	0	0	0	0	0	0	0	0	0	0	0	0	0	0	0	0	0	0	0
LN_4A01_VL_218_NODE_2076_length_3792_cov_6.457051	4.55144502505525	0	0	0	0	0	0	0	0	0	0	0	0	0	0	0	0	0	0	0	0	0	0	0	0	0	0	0	0	0	0	0	0	0	0	0	0	0	0	0	0	0	0	0	0	0	0	0	0
LN_4A01_VL_218_NODE_208_length_24022_cov_27.027788	19.563622870021	0	0	0	0	0	0	0	0	0	0	0	0	0	0	0	0	0	0	0	0	0	0	0	0	0	0	0	0	0	0	0	0	0	0	0	0	0	0	0	0	0	0	0	0	0	0	0	0
LN_4A01_VL_218_NODE_2084_length_3776_cov_4.835528	3.57477390124904	0	0	0	0	0	0	0	0	0	0	0	0	0	0	0	0	0	0	0	0	0	0	0	0	0	0	0	0	0	0	0	0	0	0	0	0	0	0	0	0	0	0	0	0	0	0	0	0
LN_4A01_VL_218_NODE_2089_length_3774_cov_6.503630	4.23506000438415	0	0	0	0	0	0	0	0	0	0	0	0	0	0	0	0	0	0	0	0	0	0	0	0	16.6976127060684	0	0	0	0	0	0	0	0	0	0	0	0	0	0	0	0	0	0	0	0	0	0	0
LN_4A01_VL_218_NODE_2090_length_3773_cov_6.346692	4.66336053339517	0	0	0	0	0	0	0	0	0	0	0	0	0	0	0	0	0	0	0	0	0	0	0	0	0	0	0	0	0	0	0	0	0	0	0	0	0	0	0	0	0	0	0	0	0	0	0	0
LN_4A01_VL_218_NODE_2093_length_3769_cov_2.922456	2.12033914255051	0	0	0	0	1.77444797858732	0	0	0	0.877583216769293	0	0	0	0	0	0	0	0	0	0	0	0	0	0	0	0	0	0	0	0	0	0	0	0	2.57192241864507	0	0	0	0	0	0	0	0	0	0	6.65406628627212	0	0	0
LN_4A01_VL_218_NODE_2094_length_3767_cov_6.468211	4.83123516219347	0	0	0	0	0	0	0	0	0	0	0	0	0	0	0	0	0	0	0	0	0	0	0	0	0	0	0	0	0	0	0	0	0	0	0	0	0	0	0	0	0	0	0	0	0	0	0	0
LN_4A01_VL_218_NODE_2095_length_3767_cov_2.813039	2.03232770660537	0	0	0	0	0	0	0	0	0	0	0	0	0	0	0	0	0	0	0	0	0	0	0	0	0	0	0	0	0	0	0	0	0	0	0	0	0	0	0	0	0	1.42218854334218	0	0	0	0	0	0
LN_4A01_VL_218_NODE_21_length_62778_cov_80.894951	38.2987252785159	0	0	0	0	0	0	0	0	0	0	0	0	0	0	0	0	0	0	0	0	0	0	0	0	0	0	0	0	0	0	0	0	0	0	0	0	0	0	0	0	0	0	0	0	0	0	0	0
LN_4A01_VL_218_NODE_2100_length_3755_cov_3.845676	1.82420960127971	0	0	0	0	0	0	0	0	0	0	0	0	0	0	0	0	0	0	0	0	0	0	0	0	0	0	0	0	0	0	2.8434533924579	0	0	0	0	5.56905329688073	0	0	0	0	0	5.898325024517	0	0.865217403765768	0	0	0	0
LN_4A01_VL_218_NODE_2104_length_3752_cov_3.418447	2.27313588493007	0	0	0	1.77471372975923	0	0	0	0	0	0	0	0	0	0	0	0	0	0	0	0	0	0	0	0	0	0	0	0	0	0	0	0	0	0	0	0	0	0	0	0	0	1.28856945877639	0	0	0	0	0	0
LN_4A01_VL_218_NODE_2106_length_3751_cov_3.698052	2.81084627704622	0	0	0	0	0	0	0	0	0	0	0	0	0	0	0	0	0	0	0	0	0	0	0	0	0	0	0	0	0	0	0	0	0	0	0	0	0	0	0	0	0	0	0	0	0	0	0	0
LN_4A01_VL_218_NODE_2109_length_3748_cov_4.208232	3.06394549257568	0	0	0	0	0	0	0	0	0	0	0	0	0	0	0	0	0	0	0	0	0	0	0	0	0	0	0	0	0	0	0	0	0	0	0	0	0	0	0	0	0	0	0	0	0	0	0	0
LN_4A01_VL_218_NODE_211_length_23782_cov_4.080836	3.08078139283566	0	0	0	0	0	0	0	0	0	0	0	0	0	0	0	0	0	0	0	0	0	0	0	0	0	0	0	0	0	0	0	0	0	0	0	0	0	0	0	0	0	0	0	0	0	0	0	0
LN_4A01_VL_218_NODE_2112_length_3742_cov_3.529156	2.63814133357014	0	0	0	0	0	0	0	0	0	0	0	0	0	0	0	0	0	0	0	0	0	0	0	0	0	0	0	0	0	0	0	0	0	0	0	0	0	0	0	0	0	0	0	0	0	0	0	0
LN_4A01_VL_218_NODE_2113_length_3741_cov_7.145144	5.47515776715261	0	0	0	0	0	0	0	0	0	0	0	0	0	0	0	0	0	0	0	0	0	0	0	0	0	0	0	0	0	0	0	0	0	0	0	0	0	0	0	0	0	0	0	0	0	0	0	0
LN_4A01_VL_218_NODE_2114_length_3737_cov_3.449756	2.53384778197241	0	0	0	0	0	0	0	0	0	0	0	0	0	0	0	0	0	0	0	0	0	0	0	0	0	0	0	0	0	0	0	0	0	0	0	0	0	0	0	0	0	0	0	0	0	0	0	0
LN_4A01_VL_218_NODE_2117_length_3732_cov_3.552896	2.68119956409851	0	0	0	0	0	0	0	0	0	0	0	0	0	0	0	0	0	0	0	0	0	0	0	0	0	0	0	0	0	0	0	0	0	0	0	0	0	0	0	0	0	0	0	0	0	0	0	0
LN_4A01_VL_218_NODE_2118_length_3728_cov_14.818405	12.2494761316261	0	0	0	0	0	0	0	0	0	0	0	0	0	0	0	0	0	0	0	0	0	0	0	0	0	0	0	0	0	0	0	0	0	0	0	0	0	0	0	0	0	0	0	0	0	0	0	0
LN_4A01_VL_218_NODE_2119_length_3728_cov_12.801797	8.46654967921218	0	0	0	0	0	0	0	0	0	0	0	0	0	0	0	0	0	0	0	0	0	0	0	0	0	0	0	0	0	0	0	0	0	0	0	0	0	0	0	0	0	0	0	0	0	0	0	0
LN_4A01_VL_218_NODE_2122_length_3725_cov_4.129155	2.39778296624058	0	0	0	0	0	0	0	0	0	0	0	0	0	0	0	0	0	0	0	0	0	0	0	0	0	0	0	0	0	0	0	0	0	0	0	0	0	0	0	0	0	0	0	0	0	0	0	0
LN_4A01_VL_218_NODE_2124_length_3724_cov_4.047152	3.3361576334981	0	0	0	2.62248424828582	0	0	9.18109583136141	0	0	0	0	0	0	0	0	0	0	0	0	0	0	0	0	0	0	0	1.00622303840082	0	0	0	1.43356169289466	0	0	0	0	1.5490792347707	0	0	0	0	0	2.01756303187809	0	0.783913447324478	0	0	0	0
LN_4A01_VL_218_NODE_2128_length_3721_cov_4.111293	3.19446477161037	0	0	0	0	0	0	0	0	0	0	0	0	0	0	0	0	0	0	0	0	0	0	0	0	0	0	0	0	0	0	0	0	0	0	0	0	0	0	0	0	0	0	0	0	0	0	0	0
LN_4A01_VL_218_NODE_2130_length_3718_cov_4.504232	3.34154142741983	0	0	0	0	0	0	0	0	0	0	0	0	0	0	0	0	0	0	0	0	0	0	0	0	0	0	0	0	0	0	0	0	0	0	0	0	0	0	0	0	0	0	0	0	0	0	0	0
LN_4A01_VL_218_NODE_2134_length_3711_cov_9.610777	5.60990163417094	0	0	0	0	0	0	0	0	0	0	0	0	0	0	0	0	0	0	0	0	0	0	0	0	0	0	0	0	0	0	0	0	0	0	0	0	0	0	0	0	0	0	0	0	0	0	0	0
LN_4A01_VL_218_NODE_2135_length_3711_cov_2.853392	2.15347836924626	0	0	0	0	0	0	0	0	0	0	0	0	0	0	0	0	0	0	0	0	0	0	0	0	0	0	0	0	0	0	0	0	0	0	0	0	0	0	0	0	0	0	0	0	0	0	0	0
LN_4A01_VL_218_NODE_214_length_23372_cov_463.613501	335.567129542021	0	0	0	0	0	0	0	0	0	0	0	0	0	0	0	0	0	0	0	0	0	0	0	0	0	0	0	0	0	0	0	0	0	0	0	0	0	0	0	0	0	0	0	0	0	0	0	0
LN_4A01_VL_218_NODE_2142_length_3705_cov_3.534521	1.50443831966035	0	3.28636113126432	0	0	0	0	0	0	0	0	0	0	0	0	0	0	0	0	0	0	0	0	61.4628624851254	0	0	0	63.2782367378884	0	0	0	0	0	0	0	0	0	0	0	0	0	0	0	0	0	0	0	0	0
LN_4A01_VL_218_NODE_2146_length_3696_cov_7.105191	5.28744098645688	0	0	0	0	0	0	0	0	0	0	0	0	0	0	0	0	0	0	0	0	0	0	0	0	0	0	0	0	0	0	0	0	0	0	0	0	0	0	0	0	0	0	0	0	0	0	0	0
LN_4A01_VL_218_NODE_215_length_23305_cov_5.915097	4.39733885372613	0	0	0	0	0	0	0	0	0	0	0	0	0	0	0	0	0	0	0	0	0	0	0	0	0	0	0	0	0	0	0	0	0	0	0	0	0	0	0	0	0	0	0	0	0	0	0	0
LN_4A01_VL_218_NODE_2153_length_3683_cov_78.218834	56.3067005772757	0	0	0	0	0	0	0	0	0	0	0	0	0	0	0	0	0	0	0	0	0	0	0	0	0	0	0	0	0	0	0	0	0	0	0	0	0	0	0	0	0	0	0	0	0	0	0	0
LN_4A01_VL_218_NODE_2154_length_3683_cov_23.770121	13.2561435620724	0	0	0	0	0	0	0	0	0	0	0	0	0	0	0	0	0	0	0	0	0	0	0	0	0	0	0	0	0	0	0	0	0	0	0	0	0	0	0	0	0	0	0	0	0	0	0	0
LN_4A01_VL_218_NODE_2155_length_3682_cov_4.233802	2.91823797927611	0	0	0	0	0	0	0	0	0	0	0	0	0	0	0	0	0	0	0	0	0	0	0	0	0	0	0	0	0	0	0	0	0	0	0	3.85159212777114	0	0	0	0	0	1.33081112534197	0	0	0	0	0	0
LN_4A01_VL_218_NODE_2156_length_3681_cov_5.529233	3.95893547272096	0	0	0	0	0	0	0	0	0	0	0	0	0	0	0	0	0	0	0	0	0	0	0	0	0	0	0	0.559515954506087	0	0	0	0	0	0	0	0	0	0	0	0	0	0	0	0	0	0	0	0
LN_4A01_VL_218_NODE_2157_length_3677_cov_7.307013	4.18240764021293	0	0	0	0	0	0	0	0	0	0	0	0	0	0	0	0	0	0	0	0	0	0	0	0	0	0	0	0	0	0	0	0	0	0	0	0	0	0	0	0	0	0	0	0	0	0	0	0
LN_4A01_VL_218_NODE_2158_length_3675_cov_30.734254	21.0513350002181	0	0	0	0	0	0	0	0	0	0	0	0	0	0	0	0	0	0	0	0	0	0	0	0	0	0	0	0	0	0	0	0	0	0	0	0	0	0	0	0	0	0	0	0	0	0	0	0
LN_4A01_VL_218_NODE_216_length_23274_cov_11.020328	8.33894903452283	0	0	0	0	0	0	0	0	0	0	0	0	0	0	0	0	0	0	0	0	0	0	0	0	0	0	0	0	0	0	0	0	0	0	0	0	0	0	0	0	0	0	0	0	0	0	0	0
LN_4A01_VL_218_NODE_2164_length_3671_cov_13.473175	8.74435979735432	0	0	0	0	0	0	0	0	0	0	0	0	0	0	0	0	0	0	0	0	0	0	0	0	0	0	0	0	0	0	0	0	0	0	0	0	0	0	0	0	0	0	0	0	0	0	0	0
LN_4A01_VL_218_NODE_2168_length_3665_cov_4.687535	2.74853826049488	0	0	0	0	0	0	0	0	0	0	0	0	0	0	0	0	0	0	0	0	0	0	0	0	0	0	0	0	0	0	0	0	0	0	0	0	0	0	0	0	0	0	0	0	0	0	0	0
LN_4A01_VL_218_NODE_2169_length_3665_cov_2.165097	1.59415219108703	0	0	0	0	0	0	0	0	0	0	0	0	0	0	0	0	0	0	0	0	0	0	0	0	0	0	0	0	0	0	0	0	0	0	0	0	0	0	0	0	0	0	0	0	0	0	0	0
LN_4A01_VL_218_NODE_2172_length_3662_cov_4.545883	3.50267251123306	0	0	0	0	0	0	0	0	0	0	0	0	0	0	0	0	0	0	0	0	0	0	0	0	0	0	0	0	0	0	0	0	0	0	0	0	0	0	0	0	0	0	0	0	0	0	0	0
LN_4A01_VL_218_NODE_2179_length_3654_cov_4.177549	1.94814747093533	0	0	0	0	0	0	0	0	0	0	0	0	0	0	0	0	0	0	0	0	0	0	0	0	0	0	0	0	0	0	0	0	0	0	0	0	0	0	0	0	0	0	0	0	0	0	0	0
LN_4A01_VL_218_NODE_2181_length_3652_cov_11.208229	7.20841538533731	0	0	0	0	0	0	0	0	0	0	0	0	0	0	0	0	0	0	0	0	0	0	0	0	0	0	0	0	0	0	0	0	0	0	0	0	0	0	0	0	0	0	0	0	0	0	0	0
LN_4A01_VL_218_NODE_2182_length_3649_cov_5.546745	4.21450065581336	0	0	0	0	0	0	0	0	0	0	1.20867211434499	0	0	0	0	0	0	0	0	0	0	0	0	0	0	0	0	0	0	0	0	0	0	0	0	0	0	0	0	0	0	0	0	0	0	0	0	0
LN_4A01_VL_218_NODE_2183_length_3647_cov_5.110523	3.79328928121932	0	0	0	0	0	0	0	0	0	0	0	0	0	0	0	0	0	0	0	0	0	0	0	0	0	0	0	0	0	0	0	0	0	0	0	0	0	0	0	0	0	0	0	0	0	0	0	0
LN_4A01_VL_218_NODE_2184_length_3645_cov_4.167131	3.00313308482549	0	0	0	0	0	0	0	0	0	0	0	0	0	0	0	0	0	0	0	0	0	0	0	0	0	0	0	0	0	0	0	0	0	0	0	0	0	0	0	0	0	0	0	0	0	0	0	0
LN_4A01_VL_218_NODE_2186_length_3643_cov_4.156912	3.02321604328493	0	0	0	1.46225109284801	2.01541174128125	0	0	0	0	0	0	0	0	0	0	0	0	0	0	0	0	0	0	0	0	0	0	0	0	0	0	0	0	2.98449738653723	0	0	0	0	1.47719298710175	0	0	0	0	0	10.2782851373198	0	0	0
LN_4A01_VL_218_NODE_2187_length_3642_cov_24.116253	11.2664158059676	0	0	0	0	0	0	0	0	0	0	0	0	0	0	0	0	0	0	0	0	0	0	0	0	0	0	0	0	0	0	0	0	0	0	0	0	0	0	0	0	0	0	0	0	0	0	0	0
LN_4A01_VL_218_NODE_2188_length_3642_cov_6.812099	4.13040448533017	0	0	0	0	0	0	0	0	0	0	0	0	0	0	0	0	0	0	0	0	0	0	0	0	27.8586747825666	0	0	0	0	0	0	0	0	0	0	0	0	0	0	0	0	0	0	0	0	0	0	0
LN_4A01_VL_218_NODE_2189_length_3641_cov_18.439487	9.90462673838921	0	0	0	0	0	0	0	0	0	0	0	0	0	0	0	0	0	0	0	0	0	0	0	0	0	0	0	0	0	0	0	0	0	0	0	0	0	0	0	0	0	0	0	0	0	0	0	0
LN_4A01_VL_218_NODE_2198_length_3630_cov_13.370070	9.54613525427416	0	0	0	0	0	0	0	0	0	0	0	0	0	0	0	0	0	0	0	0	0	0	0	0	0	0	0	0	0	0	0	0	0	0	0	0	0	0	0	0	0	0	0	0	0	0	0	0
LN_4A01_VL_218_NODE_2199_length_3625_cov_2.409524	1.81552641291392	0	3.11008122384018	0	4.77591375904751	0.721931632763546	0	0	0	0	0	0	0	0	0	0	0	0	0	0	0	0	0	0	0	0	0	0.994695663475538	0	0	0	0	0.942514384541632	0	0	1.91939363456408	0	0	0	0	0	0	0	0	0	0	0	0	0
LN_4A01_VL_218_NODE_22_length_62657_cov_8.490687	5.57444664988068	0	0	0	0	0	0	0	0	0	0	0	0	0	0	0	0	0	0	0	0	0	0	0	0	0	0	0	0	0	0	0	0	0	0	0	0	0	0	0	0	0	0	0	0	0	0	0	0
LN_4A01_VL_218_NODE_2203_length_3623_cov_3.093049	2.24285678478307	0	0	0	0	0	0	0	0	0	0	0	0	0	0	0	0	0	0	0	0	0	0	0	0	0	0	0	0	0	0	0	0	0	0	0	0	0	0	0	0	0	0	0	0	0	0	0	0
LN_4A01_VL_218_NODE_2206_length_3619_cov_4.738496	3.47006436312327	0	0	0	0	0	0	0	0	0	0	0	0	0	0	0	0	0	0	0	0	0	0	0	0	0	0	0	0	0	0	0	0	0	0	0	0	0	0	0	0	0	0	0	0	0	0	0	0
LN_4A01_VL_218_NODE_2211_length_3618_cov_5.246141	3.99074891434209	0	0	0	0	0	0	0	0	0	0	0	0	0	0	0	0	0	0	0	0	0	0	0	0	0	0	0	0	0	0	0	0	0	0	0	0	0	0	0	0	0	0	0	0	0	0	0	0
LN_4A01_VL_218_NODE_2215_length_3613_cov_6.830242	4.99998642485098	0	0	0	0	0	0	0	0	0	0	0	0	0	0	0	0	0	0	0	0	0	0	0	0	0	0	0	0	0	0	0	0	0	0	0	0	0	0	0	0	0	0	0	0	0	0	0	0
LN_4A01_VL_218_NODE_2219_length_3595_cov_20.860452	15.3179082693839	0	0	0	0	0	0	0	0	0	0	0	0	0	0	0	0	0	0	0	0	0	0	0	0	0	0	0	0	0	0	0	0	0	0	0	0	0	0	0	0	0	0	0	0	0	0	0	0
LN_4A01_VL_218_NODE_2220_length_3595_cov_7.992090	5.92167917243254	0	0	0	0	0	0	0	0	0	0	0	0	0	0	0	0	0	0	0	0	0	0	0	0	0	1.50230149171889	0	0	0	0	0	0	0	0	0	0	0	0	0	0	0	0	0	0	0	0	0	0
LN_4A01_VL_218_NODE_2221_length_3595_cov_4.382768	3.3251069170126	0	0	0	0	0	0	0	0	0	0	0	0	0	0	0	0	0	0	0	0	0	0	0	0	0	0	0	0	0	0	0	0	0	0	0	0	0	0	0	0	0	0	0	0	0	0	0	0
LN_4A01_VL_218_NODE_2224_length_3592_cov_5.261804	3.90745931600811	0	0	0	0	0	0	0	0	0	0	0	0	0	0	0	0	0	0	0	0	0	0	0	0	0	0	0	0	0	0	0	0	0	0	0	0	0	0	0	0	0	0	0	0	0	0	0	0
LN_4A01_VL_218_NODE_2227_length_3590_cov_43.041584	29.4251564642055	0	0	0	0	0	0	0	0	0	0	0	0	0	0	0	0	0	0	0	0	0	0	0	0	0	0	0	0	0	0	0	0	0	0	0	0	0	0	0	0	0	0	0	0	0	0	0	0
LN_4A01_VL_218_NODE_223_length_22869_cov_14.622074	10.8388043630878	0	0	0	0	0	0	0	0	0	0	0	0	0	0	0	0	0	0	0	0	0	0	0	0	0	0	0	0	0	0	0	0	0	0	0	0	0	0	0	0	0	0	0	0	0	0	0	0
LN_4A01_VL_218_NODE_2232_length_3587_cov_5.236127	3.89418397312602	0	0	0	0	0	0	0	0	0	0	0	0	0	0	0	0	0	0	0	0	0	0	0	0	0	0	0	0	0	0	0	0	0	0	0	0	0	0	0	0	0	0	0	0	0	0	0	0
LN_4A01_VL_218_NODE_2233_length_3583_cov_5.606293	3.80481667711766	0	0	0	0	0	0	0	0	0	0	0	0	0	0	0	0	0	0	0	0	0	0	0	0	0	0	0	0	0	0	0	0	0	0	0	0	0	0	0	0	0	0	0	0	0	0	0	0
LN_4A01_VL_218_NODE_2237_length_3579_cov_3.354143	2.45806919425817	0	0	0	0	0	0	0	0	0	0	0	0	0	0	0	0	0	0	0	0	0	0	0	0	0	0	0	0	0	0	0	0	0	0	0	0	0	0	0	0	0	0	0	0	0	0	0	0
LN_4A01_VL_218_NODE_224_length_22613_cov_6.491311	4.33292943155333	0	0	0	0	0	0	0	0	0	0	0	0	0	0	0	0	0	0	0	0	0	0	0	0	0	0	0	0	0	0	0	0	0	0	0	0	0	0	0	0	0	0	0	0	0	0	0	0
LN_4A01_VL_218_NODE_2240_length_3574_cov_4.245524	3.15674310343575	0	0	0	0	0	0	0	0	0	0	0	0	0	0	0	0	0	0	0	0	0	0	0	0	0	0	0	0	0	0	0	0	0	0	0	0	0	0	0	0	0	0	0	0	0	0	0	0
LN_4A01_VL_218_NODE_2243_length_3567_cov_19.209852	13.2918704114529	0	0	0	0	0	0	0	0	0	0	0	0	0	0	0	0	0	0	0	0	0	0	0	0	0	0	0	0	0	0	0	0	0	0	0	0	0	0	0	0	0	0	0	0	0	0	0	0
LN_4A01_VL_218_NODE_2246_length_3566_cov_2.581886	1.69490623522945	0	0	0	0	50.8005344033892	0	0	0	31.4557376712759	0	0	8.01724741724567	0	0	0	0	0	0	0	0	0	0	0	0	0	0	0	0	17.9793822366336	3.25325165677799	3.38050098695366	13.5732026891424	0	24.4282630673164	0	0	0	0	0	0	1.91759920233464	1.66724336242039	0.551684344040184	13.2567928850782	0	0	0	0
LN_4A01_VL_218_NODE_2247_length_3565_cov_3.355271	2.61842279333372	0	0	0	0	0	0	0	0	0	0	0	0	0	0	0	0	0	0	0	0	0	0	0	0	0	0	0	0	0	0	0	0	0	0	0	0	0	0	0	0	0	0	0	0	0	0	0	0
LN_4A01_VL_218_NODE_2248_length_3562_cov_3.039065	2.26241273996939	0	0	0	0	0	0	0	0	0	0	0	0	0	0	0	0	0	0	0	0	0	0	0	0	0	0	0	0	0	0	0	0	0	0	0	0	0	0	0	0	0	0	0	0	0	0	0	0
LN_4A01_VL_218_NODE_225_length_22487_cov_9.103959	6.61793874326369	0	0	0	0	0	0	0	0	0	0	0	0	0	0	0	0	0	0	0	0	0	0	0	0	0	0	0	0	0	0	0	0	0	0	0	0	0	0	0	0	0	0	0	0	0	0	0	0
LN_4A01_VL_218_NODE_2254_length_3549_cov_5.945049	4.20079493732778	0	0	0	0	0	0	0	0	0	0	0	0	0	0	0	0	0	0	0	0	0	0	0	0	0	0	0	0	0	0	0	0	0	0	0	0	0	0	0	0	0	0	0	0	0	0	0	0
LN_4A01_VL_218_NODE_2258_length_3543_cov_3.420585	1.91440900403817	0	5.4519322987301	0	20.69849507954	0	0	1.57095094901791	5.89137290120953	0	8.0202081386098	0	4.15585893818043	0	0	0	0	0	0	0	0	0	0	0	0	0	0	5.54755610271274	0	0	0	11.4468007956807	0.916111744782739	0	0	1.90369968636923	7.15736837796576	0	1.00343678554805	2.16664658998329	0	0.951982952974173	15.0841587692181	5.77184081647044	3.86730063027678	11.5725476442711	0	0	0
LN_4A01_VL_218_NODE_2264_length_3536_cov_2.663315	1.23448440253845	0	0	0	0	0	0	0	0	0	0	0	0	0	0	0	0	0	0	0	0	0	0	0	0	0	0	0	0	0	0	0	0	0	0	0	0	0	0	0	0	0	0	0	0	0	0	0	0
LN_4A01_VL_218_NODE_2268_length_3529_cov_5.505469	4.26266169894375	0	0	0	3.42150457848947	0	0	9.91372243631541	0	0	0	0	0	0	0	0	0	0	0	0	0	0	0	0	0	0	0	1.1419609591432	0	0	0	0	0	0	0	0	1.94117757040656	0	0	0	0	0	3.4064742332509	0.98290500400269	1.28087182274194	0	0	0	0
LN_4A01_VL_218_NODE_2272_length_3524_cov_3.878928	2.85851098885179	0	0	0	0	0	0	0	0	0	0	0	0	0	0	0	0	0	0	0	0	0	0	0	0	0	0	0	0	0	0	0	0	0	0	0	0	0	0	0	0	0	0	0	0	0	0	0	0
LN_4A01_VL_218_NODE_2273_length_3523_cov_17.069781	8.10141339389409	0	0	0	0	0	0	0	0	0	0	0	0	0	0	0	0	0	0	0	0	0	0	0	0	0	0	0	0	0	0	0	0	0	0	0	0	0	1.67671375082098	0	0	0	0	0	0	0	0	0	0
LN_4A01_VL_218_NODE_2275_length_3516_cov_4.929500	2.92231529556541	0	0	0	0	0	0	0	0	0	0	0	0	0	0	0	0	0	0	0	0	0	0	0	0	20.4274867889646	0	0	0	0	0	0	0	0	0	0	0	0	0	0	0	0	0	0	0	0	0	0	0
LN_4A01_VL_218_NODE_2285_length_3506_cov_3.020864	2.24108566037556	0	0	0	0	0	0	0	0	0	0	0	0	0	0	0	0	0	0	0	0	0	0	0	0	0	0	0	0	0	0	0	0	0	0	0	0	0	0	0	0	0	0	0	0	0	0	0	0
LN_4A01_VL_218_NODE_2289_length_3502_cov_4.196113	3.10658599163073	0	0	0	0	0	0	0	0	0	0	0	0	0	0	0	0	0	0	0	0	0	0	0	0	0	0	0	0	0	0	0	0	0	0	0	0	0	0	0	0	0	0	0	0	0	0	0	0
LN_4A01_VL_218_NODE_2290_length_3502_cov_2.592399	1.93682213058459	0	0	0	0	0	0	0	0	0	0	0	0	0	0	0	0	0	0	0	0	0	0	0	0	0	0	0	0	0	0	0	0	0	0	0	0	0	0	0	0	0	0	0	0	0	0	0	0
LN_4A01_VL_218_NODE_2297_length_3490_cov_2.987482	2.27060237156871	0	0	0	0	0	0	0	0	0	0	0	0	0	0	0	0	0	0	0	0	0	0	0	0	0	0	0	0	0	0	0	0	0	0	0	0	0	0	0	0	0	0	0	0	0	0	0	0
LN_4A01_VL_218_NODE_2299_length_3487_cov_4.360723	3.25476220337753	0	0	1.31918042594049	6.11067477057103	1.2508374767077	0	0	0	0	0	0	0	0	0	0	0	0	0	0	0	0	0	0	0	0	0	0.93268274816009	0	0	0	0	0	0	0.751329307766551	2.46365226222374	0	0	0	1.47519321083672	0	0	0	0	0	0	0	0	0
LN_4A01_VL_218_NODE_2301_length_3486_cov_5.503060	3.64098532218568	0	0	0	0	0	0	0	0	0	0	0	0	0	0	0	0	0	0	0	0	0	0	0	0	0	0	0	0	0	0	8.66990031213904	0	0	0	0	0	0	0	0	0	0	12.5195299461622	0	1.62083930810969	0	0	0	0
LN_4A01_VL_218_NODE_2309_length_3479_cov_3.128213	2.31638809421413	0	0	0	0	0	0	0	0	0	0	0	0	0	0	0	0	0	0	0	0	0	0	0	0	0	0	0	0	0	0	0	0	0	0	0	0	0	0	0	0	0	0	0	0	0	0	0	0
LN_4A01_VL_218_NODE_2312_length_3467_cov_7.626026	5.6366835552191	0	0	0	0	0	0	0	0	0	0	0	0	0	0	0	0	0	0	0	0	0	0	0	0	0	0	0	0	0	0	1.2666327258917	0	0	0	0	0	0	0	0	0	0	0	0	0	0	0	0	0
LN_4A01_VL_218_NODE_2314_length_3465_cov_3.154839	2.20945987612768	0	0	0	0	0	0	0	0	0	0	0	0	0	0	0	0	0	0	0	0	0	0	0	0	0	0	0	0	0	0	0	0	0	1.00183203966554	0	0	0	0	0	0	0	0	0	0	0	0	0	0
LN_4A01_VL_218_NODE_2316_length_3464_cov_4.439718	3.23759927834332	0	0	0	0	0	0	0	0	0	0	0.919549959715542	0	0	0	0	0	0	0	0	0	0	0	0	0	0	0	0	0	0	0	0	0	0	0	0	0	0	0	0	0	0	0	0	0	0	0	0	0
LN_4A01_VL_218_NODE_2320_length_3460_cov_3.520999	2.60083742796077	0	0	0	0	0	0	0	0	0	0	0	0	0	0	0	0	0	0	0	0	0	0	0	0	0	0	0	0	0	0	0	0	0	0	0	0	0	0	0	0	0	0	0	0	0	0	0	0
LN_4A01_VL_218_NODE_2323_length_3452_cov_4.338240	3.3072166149118	0	0	0	1.51743850494145	1.66363437727453	0	0	0	0	0	0	0	0	0	0	0	0	0	0	0	0	0	0	0	0	0	0	0	0	0	0	0	0	3.13065667634722	0	0	0	0	0	0	0	0	0	0	8.71813760126059	0	0	0
LN_4A01_VL_218_NODE_2325_length_3448_cov_11.965223	10.1668812882841	0	0	0	0	0	0	0	0	0	0	195.245172532552	0	0	0	0	0	0	0	0	0	0	0	0	0	0	0	0	0	0	0	1.17372125956125	0	0	0	0	0	0	0	0	0	0	0	0	0	0	0	0	0
LN_4A01_VL_218_NODE_2331_length_3440_cov_4.279173	3.33827549598071	0	0	0	3.01965477497917	0	0	8.20551129730693	0	0	0	0	0	0	0	0	0	0	0	0	0	0	0	0	0	0	0	1.43869143072799	0	0	0	0.901111284678494	0	0	0	0	1.6420314940858	0	0	0	0	0	2.5259929959175	0	0.629630106810167	0	0	0	0
LN_4A01_VL_218_NODE_2335_length_3438_cov_3.427136	1.62127515251355	0	0	0	0	0	0	0	0	0	0	0	0	0	0	0	0	0	0	0	0	0	0	0	0	0	0	0	0	0	0	0	0	0	0	0	0	0	0	0	0	0	0	0	0	0	0	0	0
LN_4A01_VL_218_NODE_2336_length_3437_cov_3.319042	2.5205463320494	0	0	0	0	0	0	0	0	0	0	0	0	0	0	0	0	0	0	0	0	0	0	0	0	0	0	0	0	0	0	0	0	0	0	0	0	0	0	0	0	0	0	0	0	0	0	0	0
LN_4A01_VL_218_NODE_2341_length_3433_cov_3.047957	2.26917866990347	0	0	0	1.16377382709991	0	0	0	0	0	0	0	0	0	0	0	0	0	0	0	0	0	0	0	0	0	0	0.638433915246275	0	0	0	0	0	0	1.90786869806435	0	0	0	0	1.10650894645637	0	0	0	0	0	4.87587875819469	0	0	0
LN_4A01_VL_218_NODE_2343_length_3431_cov_4.716825	3.58191172373965	0	0	0	0	0	0	0	0	0	0	0	0	0	0	0	0	0	0	0	0	0	0	0	0	0	0	0	0	0	0	0	0	0	0	0	0	0	0	0	0	0	0	0	0	0	0	0	0
LN_4A01_VL_218_NODE_2347_length_3427_cov_3.434460	2.62588196695193	0	0	0	0	0	0	0	0	0	0	0	0	0	0	0	0	0	0	0	0	0	0	0	0	0	0	0	0	0	0	0	0	0	0	0	0	0	0	0	0	0	0	0	0	0	0	0	0
LN_4A01_VL_218_NODE_2350_length_3424_cov_33.194717	24.6735359183993	0	0	0	0	0	0	0	0	0	0	0	0	0	0	0	0	0	0	0	0	0	0	0	0	0	0	0	0	0	0	0	0	0	0	0	0	0	0	0	0	0	0	0	0	0	0	0	0
LN_4A01_VL_218_NODE_2357_length_3410_cov_3.484054	2.63897287411855	0	0	0	0	0	0	0	0	0	0	0	0	0	0	0	0	0	0	0	0	0	0	0	0	0	0	0	0	0	0	0	0	0	0	0	0	0	0	0	0	0	0	0	0	0	0	0	0
LN_4A01_VL_218_NODE_2359_length_3407_cov_2.919153	2.24707322300629	0	0	0	0	0	0	0	0	0	0	0	0	0	0	0	0	0	0	0	0	0	0	0	0	0	0	0	0	0	0	0	0	0	0	0	0	0	0	0	0	0	0	0	0	0	0	0	0
LN_4A01_VL_218_NODE_236_length_21515_cov_8.090168	5.54664772540593	0	0	0	0	0	0	0	0	0	0	0	0	0	0	0	0	0	0	0	0	0	0	0	0	0	0	0	0	0	0	0	0	0	0	0	0	0	0	0	0	0	0	0	0	0	0	0	0
LN_4A01_VL_218_NODE_2362_length_3401_cov_3.122534	2.36951313724521	0	0	0	0	0	0	0	0	0	0	0	0	0	0	0	0	0	0	0	0	0	0	0	0	0	0	0	0	0	0	0	0	0	0	0	0	0	0	0	0	0	0	0	0	0	0	0	0
LN_4A01_VL_218_NODE_2363_length_3399_cov_5.491029	4.070057666551	0	0	0	0	0	0	0	0	0	0	0	0	0	0	0	0	0	0	0	0	0	0	0	0	0	0	0	0	0	0	0	0	0	0	0	0	0	0	0	0	0	0	0	0	0	0	0	0
LN_4A01_VL_218_NODE_2366_length_3396_cov_12.448369	9.11628199075977	0	0	0	0	0	0	0	0	0	0	8.17109744714342	0	0	0	0	0	0	0	0	0	0	0	0	0	0	0	0	0	0	0	1.39453486995461	0	0	0	0	0	0	0	0	0	0	0	0	0	0	0	0	0
LN_4A01_VL_218_NODE_2367_length_3396_cov_5.305896	3.89567798737456	0	0	0	0	0	0	0	0	0	0	0	0	0	0	0	0	0	0	0	0	0	0	0	0	0	0	0	0	0	0	0	0	0	0	0	0	0	0	0	0	0	0	0	0	0	0	0	0
LN_4A01_VL_218_NODE_2373_length_3393_cov_5.481726	4.11683993858032	0	0	0	0	0	0	0	0	0	0	0	0	0	0	0	0	0	0	0	0	0	0	0	0	0	0	0	0	0	0	0	0	0	0	0	0	0	0	0	0	0	0	0	0	0	0	0	0
LN_4A01_VL_218_NODE_2376_length_3385_cov_21.027327	15.1968859224632	0	0	0	0	0	0	0	0	0	0	0	0	0	0	0	0	0	0	0	0	0	0	0	0	0	0	0	0	0	0	0	0	0	0	0	0	0	0	0	0	0	0	0	0	0	0	0	0
LN_4A01_VL_218_NODE_2377_length_3385_cov_5.184084	3.74962328896286	0	0	0	0	0	0	0	0	0	0	0	0	0	0	0	0	0	0	0	0	0	0	0	0	0	0	0	0	0	0	0	0	0	0	0	0	0	0	0	0	0	0	0	0	0	0	0	0
LN_4A01_VL_218_NODE_2384_length_3381_cov_2.383043	1.72805908912569	0	0	0	0	0	0	0	0	0	0	0	0	0	0	0	0	0	0	0	0	0	0	0	0	0	0	0	0	0	0	0	0	0	0	0	0	0	0	0	0	0	0	0	0	0	0	0	0
LN_4A01_VL_218_NODE_2385_length_3379_cov_3.046931	2.40481507288223	0	0	0	0	0	0	0	0	0	0	0	0	0	0	0	0	0	0	0	0	0	0	0	0	0	0	0	0	0	0	0	0	0	0	0	0	0	0	0	0	0	0	0	0	0	0	0	0
LN_4A01_VL_218_NODE_2386_length_3378_cov_3.931086	2.98205823703781	0	0	0	0	0	0	0	0	0	0	0	0	0	0	0	0	0	0	0	0	0	0	0	0	0	0	0	0	0	0	0	0	0	0	0	0	0	0	0	0	0	0	0	0	0	0	0	0
LN_4A01_VL_218_NODE_2387_length_3378_cov_3.309359	2.46516814261792	0	0	0	0	0	0	0	0	0	0	0	0	0	0	0	0	0	0	0	0	0	0	0	0	0	0	0	0	0	0	0	0	0	0	0	0	0	0	0	0	0	0	0	0	0	0	0	0
LN_4A01_VL_218_NODE_2394_length_3364_cov_9.658507	7.14679864337596	0	0	0	0	0	0	0	0	0	0	0	0	0	0	0	0	0	0	0	0	0	0	0	0	0	1.20019967973334	0	0	0	0	0	0	0	0	0	0	0	0	0	0	0	0	0	0	0	0	0	0
LN_4A01_VL_218_NODE_2399_length_3359_cov_5.721852	3.91859675308899	0	0	0	0	0	0	0	0	0	0	0	0	0	0	0	0	0	0	0	0	0	0	0	0	0	0	0	0	0	0	0	0	0	0	0	0	0	0	0	0	0	0	0	0	0	0	0	0
LN_4A01_VL_218_NODE_24_length_61987_cov_13.696280	7.36920293109875	0	0	0	0	0	0	0	0	0	0	0	0	0	0	0	0	0	0	0	0	0	0	0	0	0	0	0	0	0	0	0	0	0	0	0	0	0	0	0	0	0	0	0	0	0	0	0	0
LN_4A01_VL_218_NODE_240_length_21262_cov_9.684208	7.22979837170216	0	0	0	0	0	0	0	0	0	0	0	0	0	0	0	0	0	0	0	0	0	0	0	0	0	0	0	0	0	0	0	0	0	0	0	0	0	0	0	0	0	0	0	0	0	0	0	0
LN_4A01_VL_218_NODE_2406_length_3351_cov_41.135619	30.2211802026625	0	0	0	0	0	0	0	0	0	0	0	0	0	0	0	0	0	0	0	0	0	0	0	0	0	0	0	0	0	0	0	0	0	0	0	0	0	0	0	0	0	0	0	0	0	0	0	0
LN_4A01_VL_218_NODE_2409_length_3349_cov_4.138434	3.00788077775865	0	0	0	0	0	0	0	0	0	0	0	0	0	0	0	0	0	0	0	0	0	0	0	0	0	0	0	0	0	0	0	0	0	0	0	0	0	0	0	0	0	0	0	0	0	0	0	0
LN_4A01_VL_218_NODE_2410_length_3349_cov_3.112325	2.26593685257818	0	0	0	0	0	0	0	0	0	0	0	0	0	0	0	0	0	0	0	0	0	0	0	0	0	0	0	0	0	0	0	0	0	0	0	0	0	0	0	0	0	0	0	0	0	0	0	0
LN_4A01_VL_218_NODE_2411_length_3347_cov_4.624848	3.49122663898055	0	0	0	0	0	0	0	0	0	0	0	0	0	0	0	0	0	0	0	0	0	0	0	0	0	0	0	0	0	0	0	0	0	0	0	0	0	0	0	0	0	0	0	0	0	0	0	0
LN_4A01_VL_218_NODE_2412_length_3347_cov_3.570474	2.66858128151962	0	0	0	0	0	0	0	0	0	0	0	0	0	0	0	0	0	0	0	0	0	0	0	0	0	0	0	0	0	0	0	0	0	0	0	0	0	0	0	0	0	0	0	0	0	0	0	0
LN_4A01_VL_218_NODE_2413_length_3346_cov_3.401702	2.30810951054409	0	0	0	1.93698741472857	0	0	3.3862940302399	0	0	0	0	0	0	0	0	0	0	0	0	0	0	0	0	0	0	0	0	0	0	0	0	0	0	0	0	0	0	0	0	0	0	1.34729313760562	0	0	0	0	0	0
LN_4A01_VL_218_NODE_2416_length_3344_cov_8.628154	6.14525154258851	0	0	0	0	0	0	0	0	0	0	0	0	0	0	0	0	0	0	0	0	0	0	0	0	0	0	0	0	0	0	0	0	0	0	0	0	0	0	0	0	0	0	0	0	0	0	0	0
LN_4A01_VL_218_NODE_2419_length_3337_cov_3.839732	2.7973261187398	0	0	0	0	0	0	0	0	0	0	0	0	0	0	0	0	0	0	0	0	0	0	0	0	0	0	0	0	0	0	0	0	0	0	0	0	0	0	0	0	0	0	0	0	0	0	0	0
LN_4A01_VL_218_NODE_242_length_21120_cov_5.867648	4.46116477044613	0	0	0	0	0	0	0	0	0	0	0	0	0	0	0	0	0	0	0	0	0	0	0	0	0	0	0	0	0	0	0	0	0	0	0	0	0	0	0	0	0	0	0	0	0	0	0	0
LN_4A01_VL_218_NODE_2425_length_3325_cov_3.733639	2.76702717450783	0	0	0	0	0	0	0	0	0	0	0	0	0	0	0	0	0	0	0	0	0	0	0	0	0	0	0	0	0	0	0	0	0	0	0	0	0	0	0	0	0	0	0	0	0	0	0	0
LN_4A01_VL_218_NODE_2426_length_3324_cov_42.095442	28.183680005968	0	0	0	0	0	0	0	0	0	0	0	0	0	0	0	0	0	0	0	0	0	0	0	0	0	0	0	0	0	0	0	0	0	0	0	0	0	0	0	0	0	0	0	0	0	0	0	0
LN_4A01_VL_218_NODE_2427_length_3324_cov_3.890792	2.88907974254726	0	0	0	0	0	0	0	0	0	0	0	0	0	0	0	0	0	0	0	0	0	0	0	0	0	0	0	0	0	0	0	0	0	0	0	0	0	0	0	0	0	0	0	0	0	0	0	0
LN_4A01_VL_218_NODE_2428_length_3321_cov_3.633803	2.64903030600722	0	0	0	0	0	0	0	0	0	0	0	0	0	0	0	0	0	0	0	0	0	0	0	0	0	0	0	0	0	0	0	0	0	0	0	0	0	0	0	0	0	0	0	0	0	0	0	0
LN_4A01_VL_218_NODE_2432_length_3315_cov_7.064724	5.46971550663188	0	0	0	0	0	0	0	0	0	0	0	0	0	0	0	0	0	0	0	0	0	0	0	0	0	0	0	0	0	0	0	0	0	0	0	0	0	0	0	0	0	0	0	0	0	0	0	0
LN_4A01_VL_218_NODE_2442_length_3307_cov_4.730320	3.37099726298252	0	0	0	0	0	0	0	0	0	0	0	0	0	0	0	0	0	0	0	0	0	0	0	0	0	0	0	0	0	0	0	0	0	0	0	0	0	0	0	0	0	0	0	0	0	0	0	0
LN_4A01_VL_218_NODE_2444_length_3306_cov_4.575515	3.39233027833674	0	0	0	0	0	0	0	0	0	0	0	0	0	0	0	0	0	0	0	0	0	0	0	0	0	0	0	0	0	0	0	0	0	0	0	0	0	0	0	0	0	0	0	0	0	0	0	0
LN_4A01_VL_218_NODE_245_length_21001_cov_11.799914	8.59555247973286	0	0	0	0	0	0	0	0	0	0	0	0	0	0	0	0	0	0	0	0	0	0	0	0	0	0	0	0	0	0	0	0	0	0	0	0	0	0.953210733861034	0	0	0	0	0	0	0	0	0	0
LN_4A01_VL_218_NODE_2450_length_3301_cov_3.434073	2.50232718396403	0	0	0	0	0	0	0	0	0	0	0	0	0	0	0	0	0	0	0	0	0	0	0	0	0	0	0	0	0	0	0	0	0	0	0	0	0	0	0	0	0	0	0	0	0	0	0	0
LN_4A01_VL_218_NODE_2454_length_3295_cov_5.108333	5.36024741851231	0	0	0	0	0	0	0	0	0	0	0	0	0	0	0	0	0	0	0	0	0	0	0	0	0	0	0	0	0	0	0	0	0	0	0	0	0	0	0	0	0	0	0	0	0	0	0	0
LN_4A01_VL_218_NODE_2455_length_3294_cov_2.856128	2.09989769408118	0	0	0	0	0	0	0	0	0	0	0	0	0	0	0	0	0	0	0	0	0	0	0	0	0	0	0	0	0	0	0	0	0	0	0	0	0	0	0	0	0	0	0	0	0	0	0	0
LN_4A01_VL_218_NODE_2456_length_3293_cov_3.684373	2.12092892675418	0	0	0	1.72551253568023	0	0	0	0	0	0	0	0	0	0	0	0	0	0	0	0	0	0	0	0	0	0	0	0	0	0	0	0	0	0	0	0	0	0	0	0	0	1.98402533191989	0	0	0	0	0	0
LN_4A01_VL_218_NODE_2457_length_3291_cov_3.194376	2.40790102606344	0	0	0	0	0	0	0	0	0	0	0	0	0	0	0	0	0	0	0	0	0	0	0	0	0	0	0	0	0	0	0	0	0	0	0	0	0	0	0	0	0	0	0	0	0	0	0	0
LN_4A01_VL_218_NODE_2459_length_3285_cov_3.080805	2.31008295868625	0	0	0	0	0	0	0	0	0	0	0	0	0	0	0	0	0	0	0	0	0	0	0	0	0	0	0	0	0	0	0	0	0	0	0	0	0	0	0	0	0	0	0	0	0	0	0	0
LN_4A01_VL_218_NODE_2465_length_3274_cov_3.459459	2.62552284415263	0	0	0	2.14229015357554	0	0	7.16438767627752	0	0	0	0	0.693336011078459	0	0	0	0	0	0	0	0	0	0	0	0	0	0	1.07974049256136	0	0	0	0	0	0	0	0	1.50503724980739	0	0	0	0	0	1.61638677110259	0	0	0	0	0	0
LN_4A01_VL_218_NODE_2466_length_3273_cov_4.786203	3.48808791771327	0	0	0	0	0	0	0	0	0	0	1.0480738641652	0	0	0	0	0	0	0	0	0	0	0	0	0	0	0	0	0	0	0	1.26278554610206	0	0	0	0	0	0	0	0	0	0	0	0	0	0	0	0	0
LN_4A01_VL_218_NODE_2469_length_3270_cov_2.955832	2.19745774015162	0	0	0	0	0	0	0	0	0	0	0	0	0	0	0	0	0	0	0	0	0	0	0	0	0	0	0	0	0	0	0	0	0	0	0	0	0	0	0	0	0	0	0	0	0	0	0	0
LN_4A01_VL_218_NODE_2479_length_3262_cov_2.836919	2.09991019399305	0	0	0	0	0	0	0	0	0	0	0	0	0	0	0	0	0	0	0	0	0	0	0	0	0	0	0	0	0	0	0	0	0	0	0	0	0	0	0	0	0	0	0	0	0	0	0	0
LN_4A01_VL_218_NODE_2480_length_3260_cov_3.951638	2.88399791709595	0	0	0	0	0	0	0	0	0	0	0	0	0	0	0	0	0	0	0	0	0	0	0	0	0	0	0	0	0	0	0	0	0	0	0	0	0	0	0	0	0	0	0	0	0	0	0	0
LN_4A01_VL_218_NODE_2482_length_3258_cov_4.695598	3.504147254351	0	0	0	0	0	0	0	0	0	0	0	0	0	0	0	0	0	0	0	0	0	0	0	0	0	0	0	0	0	0	0	0	0	0	0	0	0	0	0	0	0	0	0	0	0	0	0	0
LN_4A01_VL_218_NODE_2483_length_3255_cov_8.790000	6.18948861733562	0	0	0	0	0	0	0	0	0	0	0	0	0	0	0	0	0	0	0	0	0	0	0	0	0	0	0	0	0	0	0	0	0	0	0	0	0	0	0	0	0	0	0	0	0	0	0	0
LN_4A01_VL_218_NODE_2486_length_3251_cov_3.965895	2.47884164250107	0	0	0	0	0	0	0	0	0	0	0	0	0	0	0	0	0	0	0	0	0	0	0	0	0	0	0	0	0	0	0	0	0	0	0	0	0	0	0	0	0	0	0	0	0	0	0	0
LN_4A01_VL_218_NODE_2489_length_3250_cov_3.225039	2.35562414485613	0	0	0	0	0	0	0	0	0	0	0	0	0	0	0	0	0	0	0	0	0	0	0	0	0	1.74244533883429	0	0	0	0	0	0	0	0	0	0	0	0	0	0	0	0	0	0	0	0	0	0
LN_4A01_VL_218_NODE_2492_length_3246_cov_2.926982	2.13094978567573	0	0	0	0	0	0	0	0	0	0	0	0	0	0	0	0	0	0	0	0	0	0	0	0	0	0	0	0	0	0	0	0	0	0	0	0	0	0	0	0	0	0	0	0	0	0	0	0
LN_4A01_VL_218_NODE_2494_length_3245_cov_2.990909	2.29716814061268	0	0	0	0	0	0	0	0	0	0	0	0	0	0	0	0	0	0	0	0	0	0	0	0	0	0	0	0	0	0	0	0	0	0	0	0	0	0	0	0	0	0	0	0	0	0	0	0
LN_4A01_VL_218_NODE_25_length_61584_cov_164.695883	121.889186065385	0	0	0	0	0	0	0	0	0	0	0	0	0	0	0	0	0	0	0	0	0	0	0	0	0	0	0	0	0	0	0	0	0	0	0	0	0	0	0	0	0	0	0	0	0	0	0	0
LN_4A01_VL_218_NODE_2503_length_3236_cov_4.016976	2.88463450501691	0	0	0	0	0	0	0	0	0	0	0	0	0	0	0	0	0	0	0	0	0	0	0	0	0	0	0	0	0	0	0	0	0	0	0	0	0	0	0	0	0	0	0	0	0	0	0	0
LN_4A01_VL_218_NODE_251_length_20804_cov_8.369415	6.2882038799405	0	0	0	0	0	0	0	0	0	0	0	0	0	0	0	0	0	0	0	0	0	0	0	0	0	0	0	0	0	0	0	0	0	0	0	0	0	0	0	0	0	0	0	0	0	0	0	0
LN_4A01_VL_218_NODE_2512_length_3226_cov_4.251340	3.10174729485915	0	0	0	0	0	0	0	0	0	0	0	0	0	0	0	0	0	0	0	0	0	0	0	0	0	0	0	0	0	0	0	0	0	0	0	0	0	0	0	0	0	0	0	0	0	0	0	0
LN_4A01_VL_218_NODE_2514_length_3225_cov_4.894006	3.602474297417	0	0	0	0	0	0	0	0	0	0	0	0	0	0	0	0	0	0	0	0	0	0	0	0	0	0	0	0	0	0	0	0	0	0	0	0	0	0	0	0	0	0	0	0	0	0	0	0
LN_4A01_VL_218_NODE_2515_length_3224_cov_3.284632	2.45794115284578	0	0	0	0	0	0	0	0	0	0	0	0	0	0	0	0	0	0	0	0	0	0	0	0	0	0	0	0	0	0	0	0	0	0	0	0	0	0	0	0	0	0	0	0	0	0	0	0
LN_4A01_VL_218_NODE_2518_length_3222_cov_3.279760	2.43862393708153	0	0	0	0.991988962987951	0	0	0	0	0	0	0	0	0	0	0	0	0	0	0	0	0	0	0	0	0	0	0	0	0	0	0	0	0	0	0	0	0	0	0	0	0	0	0	0	0	0	0	0
LN_4A01_VL_218_NODE_2519_length_3220_cov_2.729226	1.98130912804928	0	0	0	0	0	0	0	0	0	0	0	0	0	0	0	0	0	0	0	0	0	0	0	0	0	0	0	0	0	0	0	0	0	0	0	0	0	0	0	0	0	0	0	0	0	0	0	0
LN_4A01_VL_218_NODE_252_length_20604_cov_5.698671	4.3153989411509	0	0	0	0	0	0	0	0	0	0	0	0	0	0	0	0	0	0	0	0	0	0	0	0	0	0	0	0	0	0	0	0	0	0	0	0	0	0	0	0	0	0	0	0	0	0	0	0
LN_4A01_VL_218_NODE_2526_length_3213_cov_7.478151	5.2671334508307	0	0	0	0	0	0	0	0	0	0	0	0	0	0	0	0	0	0	0	0	0	0	0	0	0	0	0	0	0	0	0	0	0	0	0	0	0	0	0	0	0	0	0	0	0	0	0	0
LN_4A01_VL_218_NODE_2527_length_3213_cov_6.331539	4.66099507752082	0	0	0	0	0	0	0	0	0	0	0	0	0	0	0	0	0	0	0	0	0	0	0	0	0	0	0	0	0	0	0	0	0	0	0	0	0	0	0	0	0	0	0	0	0	0	0	0
LN_4A01_VL_218_NODE_253_length_20588_cov_13.825939	10.5359298299415	0	0	0	0	0	0	0	0	0	0	0	0	0	0	0	0	0	0	0	0	0	0	0	0	0	0	0	0	0	0	0	0	0	0	0	0	0	0	0	0	0	0	0	0	0	0	0	0
LN_4A01_VL_218_NODE_2532_length_3210_cov_9.452932	7.38506257907361	0	0	0	0	0	0	0	0	0	0	0	0	0	0	0	0	0	0	0	0	0	0	0	0	0	0	0	0	0	0	0	0	0	0	0	0	0	0	0	0	0	0	0	0	0	0	0	0
LN_4A01_VL_218_NODE_2542_length_3201_cov_3.081373	2.0350288332755	0	0	0	0	0	0	0	0	0	0	0	0	0	0	0	0	0	0	0	0	0	0	0	0	0	0	0	0	0	0	0	0	0	0	0	0	0	0	0	0	0	0	0	0	0	0	0	0
LN_4A01_VL_218_NODE_2545_length_3197_cov_3.607257	2.52071134806724	0	0	0	0	0	0	0	0	0	0	0	0	0	0	0	0	0	0	0	0	0	0	0	0	0	0	0	0	0	0	0	0	0	0	0	0	0	0	0	0	0	0	0	0	0	0	0	0
LN_4A01_VL_218_NODE_2549_length_3195_cov_3.366879	2.48025110384188	0	0	0	0	0	0	0	0	0	0	0	0	0	0	0	0	0	0	0	0	0	0	0	0	0	0	0	0	0	0	0	0	0	0.594496663452871	0	0	0	0	0	0	0	0	0	0	0	0	0	0
LN_4A01_VL_218_NODE_255_length_20583_cov_12.936477	9.75544356893035	0	0	0	0	0	0	0	0	0	0	0	0	0	0	0	0	0	0	0	0	0	0	0	0	0	0	0	0	0	0	0	0	0	0	0	0	0	0	0	0	0	0	0	0	0	0	0	0
LN_4A01_VL_218_NODE_2550_length_3193_cov_4.470045	3.36515885991063	0	0	0	0	0	0	0	0	0	0	0	0	0	0	0	0	0	0	0	0	0	0	0	0	0	0	0	0	0	0	0	0	0	0	0	0	0	0	0	0	0	0	0	0	0	0	0	0
LN_4A01_VL_218_NODE_2554_length_3190_cov_3.735566	2.77886695854172	0	0	0	0	0	0	0	0	0	0	0	0	0	0	0	0	0	0	0	0	0	0	0	0	0	0	0	0	0	0	0	0	0	0	0	0	0	0	0	0	0	0	0	0	0	0	0	0
LN_4A01_VL_218_NODE_2555_length_3190_cov_2.587879	2.16835830855907	0	0	0	0	0	0	0	0	0	0	0	0	0	0	0	0	0	0	0	0	0	0	0	0	0	0	0	0	0	0	0	0	0	0	0	0	0	0	0	0	0	0	0	0	0	0	0	0
LN_4A01_VL_218_NODE_2556_length_3188_cov_4.785828	3.51789331875197	0	0	0	0	0	0	0	0	0	0	0	0	0	0	0	0	0	0	0	0	0	0	0	0	0	0	0	0	0	0	0	0	0	0	0	0	0	0	0	0	0	0	0	0	0	0	0	0
LN_4A01_VL_218_NODE_2559_length_3185_cov_26.529393	13.6209559396443	0	0	0	0	0	0	0	0	0	0	0	0	0	0	0	0	0	0	0	0	0	0	0	0	0	0	0	0	0	0	0	0	0	0	0	0	0	0	0	0	0	0	0	0	0	0	0	0
LN_4A01_VL_218_NODE_2562_length_3184_cov_8.723554	6.55951661931735	0	0	0	0	0	0	0	0	0	0	0	0	0	0	0	0	0	0	0	0	0	0	0	0	0	0	0	0	0	0	0	0	0	0	0	0	0	0	0	0	0	0	0	0	0	0	0	0
LN_4A01_VL_218_NODE_2563_length_3183_cov_4.628836	3.33353450728823	0	0	0	0	0	0	0	0	0	0	0	0	0	0	0	0	0	0	0	0	0	0	0	0	0	0	0	0	0	0	0	0	0	0	0	0	0	0	0	0	0	0	0	0	0	0	0	0
LN_4A01_VL_218_NODE_2565_length_3181_cov_3.671465	2.21671641222873	0	0	0	0	0	0	0	0	0	0	0	0	0	0	0	0	0	0	0	0	0	0	0	0	0	0	0	0	0	0	0	0	0	0	0	0	0	0	0	0	0	0	0	0	0	0	0	0
LN_4A01_VL_218_NODE_2567_length_3179_cov_5.993598	4.37284742375116	0	0	0	0	0	0	0	0	0	0	0	0	0	0	0	0	0	0	0	0	0	0	0	0	0	0	0	0	0	0	0	0	0	0	0	0	0	0	0	0	0	0	0	0	0	0	0	0
LN_4A01_VL_218_NODE_2568_length_3178_cov_26.268012	18.1097074996427	0	0	0	0	0	0	0	0	0	0	0	0	0	0	0	0	0	0	0	0	0	0	0	0	0	0	0	0	0	0	0	0	0	0	0	0	0	0	0	0	0	0	0	0	0	0	0	0
LN_4A01_VL_218_NODE_2569_length_3177_cov_3.431775	2.51544168343497	0	0	0	0	0	0	0	0	0	0	0	0	0	0	0	0	0	0	0	0	0	0	0	0	0	0	0	0	0	0	0	0	0	0	0	0	0	0	0	0	0	0	0	0	0	0	0	0
LN_4A01_VL_218_NODE_257_length_20391_cov_16.545142	12.3140651587153	0	0	0	0	0	0	0	0	0	0	0	0	0	0	0	0	0	0	0	0	0	0	0	0	0	0	0	0	0	0	0	0	0	0	0	0	0	0	0	0	0	0	0	0	0	0	0	0
LN_4A01_VL_218_NODE_2572_length_3167_cov_2.596080	1.9296468539079	0	0	0	0	0	0	0	0	0	0	0	0	0	0	0	0	0	0	0	0	0	0	0	0	0	0	0	0	0	0	0	0	0	0	0	0	0	0	0	0	0	0	0	0	0	0	0	0
LN_4A01_VL_218_NODE_2574_length_3166_cov_3.989071	2.94841353702928	0	0	0	0	0	0	0	0	0	0	0	0	0	0	0	0	0	0	0	0	0	0	0	0	0	0	0	0	0	0	0	0	0	0	0	0	0	0	0	0	0	0	0	0	0	0	0	0
LN_4A01_VL_218_NODE_2576_length_3165_cov_4.150482	3.14030989627726	0	0	0	0	0	0	0	0	0	0	0	0	0	0	0	0	0	0	0	0	0	0	0	0	0	0	0	0	0	0	0	0	0	0	0	0	0	0	0	0	0	0	0	0	0	0	0	0
LN_4A01_VL_218_NODE_2577_length_3164_cov_6.208427	4.47847843429118	0	0	0	0	0	0	0	0	0	0	0	0	0	0	0	0	0	0	0	0	0	0	0	0	0	0	0	0	0	0	0	0	0	0	0	0	0	0	0	0	0	0	0	0	0	0	0	0
LN_4A01_VL_218_NODE_258_length_20374_cov_14.875338	9.63137774994715	0	0	0	0	0	0	0	0	0	0	0	0	0	0	0	0	0	0	0	0	0	0	0	0	0	0	0	0	0	0	0	0	0	0	0	0	0	0	0	0	0	0	0	0	0	0	0	0
LN_4A01_VL_218_NODE_2587_length_3150_cov_5.566074	4.15727318797709	0	0	0	0	0	0	0	0	0	0	0	0	0	0	0	0	0	0	0	0	0	0	0	0	0	0	0	0	0	0	0	0	0	0	0	0	0	0	0	0	0	0	0	0	0	0	0	0
LN_4A01_VL_218_NODE_2589_length_3144_cov_3.486565	2.64864439750742	0	0	0	0	0	0	0	0	0	0	0	0	0	0	0	0	0	0	0	0	0	0	0	0	0	0	0	0	0	0	0	0	0	0	0	0	0	0	0	0	0	0	0	0	0	0	0	0
LN_4A01_VL_218_NODE_2590_length_3143_cov_7.479275	5.36307471397421	0	0	0	0	0	0	0	0	0	0	1.14989318489698	0	0	0	0	0	0	0	0	0	0	0	0	0	0	0	0	0	0	0	0	0	0	0	0	0	0	0	0	0	0	0	0	0	0	0	0	0
LN_4A01_VL_218_NODE_2595_length_3137_cov_3.788125	1.62698511758207	0	0	0	0	0	0	0	0	0	0	0	0	0	0	0	0	0	0	0	0	0	0	0	0	0	0	0	0	0	0	0	0	0	0	0	0	0	0	0	0	0	0	0	0	0	0	0	0
LN_4A01_VL_218_NODE_2600_length_3130_cov_2.404878	1.84517949803063	0	0	0	0	0	0	0	0	0	0	0	0	0	0	0	0	0	0	0	0	0	0	0	0	0	0	0	0	0	0	0	0	0	0	0	0	0	0	0	0	0	0	0	0	0	0	0	0
LN_4A01_VL_218_NODE_2601_length_3127_cov_3.183919	2.40532989056164	0	0	0	0	0	0	0	0	0	0	0	0	0	0	0	0	0	0	0	0	0	0	0	0	0	0	0	0	0	0	0	0	0	0	0	0	0	0	0	0	0	0	0	0	0	0	0	0
LN_4A01_VL_218_NODE_2602_length_3127_cov_3.025391	2.23352061266438	0	0	0	0	0	0	0	0	0	0	0	0	0	0	0	0	0	0	0	0	0	0	0	0	0	0	0	0	0	0	0	0	0	0	0	0	0	0	0	0	0	0	0	0	0	0	0	0
LN_4A01_VL_218_NODE_2608_length_3119_cov_4.213446	3.25121791478416	0	0	0	0	0	0	0	0	0	0	0	0	0	0	0	0	0	0	0	0	0	0	0	0	0	0	0	0	0	0	6.57046267493122	0	0	0	0	0	0	0	0	0	0	10.5573302041621	0	0	0	0	0	0
LN_4A01_VL_218_NODE_2611_length_3113_cov_2.502943	1.14335542222899	0	0	0	0	0	0	0	0	0	0	0	0	0	0	0	0	0	0	0	0	0	0	0	0	0	0	0	0	0	0	0	0	0	0	0	0	0	0	0	0	0	0	0	0	0	0	0	0
LN_4A01_VL_218_NODE_2613_length_3112_cov_4.819104	3.53906685272718	0	0	0	0	0	0	0	0	0	0	0	0	0	0	0	0	0	0	0	0	0	0	0	0	0	0	0	0	0	0	0	0	0	0	0	0	0	0	0	0	0	0	0	0	0	0	0	0
LN_4A01_VL_218_NODE_2615_length_3109_cov_4.661428	3.36967784937352	0	0	0	0	0	0	0	0	0	0	0	0	0	0	0	0	0	0	0	0	0	0	0	0	0	0	0	0	0	0	0	0	0	0	0	0	0	0	0	0	0	0	0	0	0	0	0	0
LN_4A01_VL_218_NODE_2616_length_3108_cov_42.478873	31.1579414608262	0	0	0	0	0	0	0	0	0	0	0	0	0	0	0	0	0	0	0	0	0	0	0	0	0	0	0	0	0	0	0	0	0	0	0	0	0	0	0	0	0	0	0	0	0	0	0	0
LN_4A01_VL_218_NODE_2617_length_3106_cov_7.675844	5.70803966371415	0	0	0	0	0	0	0	0	0	0	0	0	0	0	0	0	0	0	0	0	0	0	0	0	0	0	0	0	0	0	0	0	0	0	0	0	0	0	0	0	0	0	0	0	0	0	0	0
LN_4A01_VL_218_NODE_2627_length_3091_cov_31.105731	22.4215276434909	0	0	0	0	0	0	0	0	0	0	0	0	0	0	0	0	0	0	0	0	0	0	0	0	0	0	0	0	0	0	0	0	0	0	0	0	0	0	0	0	0	0	0	0	0	0	0	0
LN_4A01_VL_218_NODE_2631_length_3086_cov_2.873969	2.13262580907743	0	0	0	0	0	0	0	0	0	0	0	0	0	0	0	0	0	0	0	0	0	0	0	0	0	0	0	0	0	0	0	0	0	0	0	0	0	0	0	0	0	0	0	0	0	0	0	0
LN_4A01_VL_218_NODE_2635_length_3082_cov_4.046250	3.05056236526048	0	0	0	0	0	0	0	0	0	0	0	0	0	0	0	0	0	0	0	0	0	0	0	0	0	0	0	0	0	0	0	0	0	0	0	0	0	0	0	0	0	0	0	0	0	0	0	0
LN_4A01_VL_218_NODE_2640_length_3076_cov_2.312479	1.70291424475004	0	0	0	0	0	0	0	0	0	0	0	0	0	0	0	0	0	0	0	0	0	0	0	0	0	0	0	0	0	0	0	0	0	0	0	0	0	0	0	0	0	0	0	0	0	0	0	0
LN_4A01_VL_218_NODE_2641_length_3075_cov_7.409272	5.02304677871904	0	0	0	0	0	0	0	0	0	0	0	0	0	0	0	0	0	0	0	0	0	0	0	0	0	0	0	0	0	0	0	0	0	0	0	0	0	0	0	0	0	0	0	0	0	0	0	0
LN_4A01_VL_218_NODE_2648_length_3070_cov_2.595357	1.90311654082539	0	0	0	0	0	0	0	0	0	0	0	0	0	0	0	0	0	0	0	0	0	0	0	0	0	1.16142001412226	0	0	0	0	0	0	0	0	0	0	0	0	0	0	0	0	0	0	0	0	0	0
LN_4A01_VL_218_NODE_265_length_20079_cov_21.880094	12.5187871137684	0	0	0	0	0	0	0	0	0	0	0	0	0	0	0	0	0	0	0	0	0	0	0	0	0	0	0	0	0	0	0	0	0	0	0	0	0	0	0	0	0	0	0	0	0	0	0	0
LN_4A01_VL_218_NODE_2651_length_3065_cov_3.881063	2.82646582161625	0	0	0	0	0	0	0	0	0	0	0	0	0	0	0	0	0	0	0	0	0	0	0	0	0	0	0	0	0	0	0	0	0	0	0	0	0	0	0	0	0	0	0	0	0	0	0	0
LN_4A01_VL_218_NODE_2653_length_3063_cov_2.506649	1.92939070578911	0	0	0	0	0	0	0	0	0	0	0	0	0	0	0	0	0	0	0	0	0	0	0	0	0	0	0	0	0	0	0	0	0	0	0	0	0	0	0	0	0	0	0	0	0	0	0	0
LN_4A01_VL_218_NODE_2654_length_3061_cov_4.331670	3.24700451542553	0	0	0	0	0	0	0	0	0	0	0	0	0	0	0	0	0	0	0	0	0	0	0	0	0	0	0	0	0	0	0	0	0	0	0	0	0	0	0	0	0	0	0	0	0	0	0	0
LN_4A01_VL_218_NODE_2656_length_3059_cov_3.756658	3.09545248814348	0	0	0	3.30868368400329	0	0	8.41523091115178	0	0	0	0	0	0	0	0	0	0	0	0	0	0	0	0	0	0	0	1.08629164769113	0	0	0	0	0	0	0	0	1.296511968232	0	0	0	0	0	2.62702725209382	0	0.754228085364084	0	0	0	0
LN_4A01_VL_218_NODE_2657_length_3059_cov_2.445073	1.84409935463867	0	0	0	0	0	0	0	0	0	0	0	0	0	0	0	0	0	0	0	0	0	0	0	0	0	0	0	0	0	0	0	0	0	0	0	0	0	0	0	0	0	0	0	0	0	0	0	0
LN_4A01_VL_218_NODE_266_length_19997_cov_12.546836	9.33271936856509	0	0	0	0	0	0	0	0	0	0	0	0	0	0	0	0	0	0	0	0	0	0	0	0	0	0	0	0	0	0	0	0	0	0	0	0	0	0	0	0	0	0	0	0	0	0	0	0
LN_4A01_VL_218_NODE_2673_length_3041_cov_6.252177	4.24003376771903	0	0	0	0	0	0	0	0	0	0	0	0	0	0	0	0	0	0	0	0	0	0	0	0	0	0	0	0	0	0	0	0	0	0	0	0	0	0	0	0	0	0	0	0	0	0	0	0
LN_4A01_VL_218_NODE_2676_length_3040_cov_2.684087	2.03235116375803	0	0	0	0	0	0	0	0	0	0	0	0	0	0	0	0	0	0	0	0	0	0	0	0	0	0	0	0	0	0	0	0	0	0	0	0	0	0	0	0	0	0	0	0	0	0	0	0
LN_4A01_VL_218_NODE_2677_length_3037_cov_27.923206	20.3214749511841	0	0	0	0	0	0	0	0	0	0	0	0	0	0	0	0	0	0	0	0	0	0	0	0	0	0	0	0	0	0	0	0	0	0	0	0	0	0	0	0	0	0	0	0	0	0	0	0
LN_4A01_VL_218_NODE_2679_length_3034_cov_5.295065	2.27984937518241	0	0	0	0	0	0	0	0	0	0	0	0	0	0	0	0	0	0	0	0	0	0	0	0	0	0	0	0	0	0	0	0	0	0	0	0	0	0	0	0	0	0	0	0	0	0	0	0
LN_4A01_VL_218_NODE_2680_length_3034_cov_2.781135	2.05850477565013	0	0	0	0	0	0	0	0	0	0	0	0	0	0	0	0	0	0	0	0	0	0	0	0	0	0	0	0	0	0	0	0	0	0	0	0	0	0	0	0	0	0	0	0	0	0	0	0
LN_4A01_VL_218_NODE_2686_length_3032_cov_3.352704	2.23705511256835	0	0	0	0	0	0	3.36000883002715	0	0	0	0	0	0	0	0	0	0	0	0	0	0	0	0	0	0	0	0	0	0	0	0	0	0	0	0	0	0	0	0	0	0	0	0	0	0	0	0	0
LN_4A01_VL_218_NODE_2689_length_3025_cov_46.753872	34.3882872299318	0	0	0	0	0	0	0	0	0	0	0	0	0	0	0	0	0	0	0	0	0	0	0	0	0	0	0	0	0	0	0	0	0	0	0	0	0	0	0	0	0	0	0	0	0	0	0	0
LN_4A01_VL_218_NODE_2694_length_3020_cov_3.645868	2.80187082409256	0	0	0	0	0	0	0	0	0	0	0	0	0	0	0	0	0	0	0	0	0	0	0	0	0	0	0	0	0	0	0	0	0	0	0	0	0	0	0	0	0	0	0	0	0	0	0	0
LN_4A01_VL_218_NODE_2695_length_3020_cov_3.606071	2.71292254396264	0	0	0	0	0	0	0	0	0	0	0	0	0	0	0	0	0	0	0	0	0	0	0	0	0	0	0	0	0	0	0	0	0	0	0	0	0	0	0	0	0	0	0	0	0	0	0	0
LN_4A01_VL_218_NODE_2699_length_3018_cov_3.516706	2.64796495303939	0	0	0	0	0	0	0	0	0	0	0	0	0	0	0	0	0	0	0	0	0	0	0	0	0	0	0	0	0	0	0	0	0	0	0	0	0	0	0	0	0	0	0	0	0	0	0	0
LN_4A01_VL_218_NODE_270_length_19732_cov_5.804289	4.34954926082307	0	0	0	0	0	0	0	0	0	0	0	0	0	0	0	0	0	0	0	0	0	0	0	0	0	0	0	0	0	0	0	0	0	0	0	0	0	0	0	0	0	0	0	0	0	0	0	0
LN_4A01_VL_218_NODE_2706_length_3009_cov_4.520311	3.28079922572929	0	0	0	0	0	0	0	0	0	0	0	0	0	0	0	0	0	0	0	0	0	0	0	0	0	0	0	0	0	0	0	0	0	0	0	0	0	0	0	0	0	0	0	0	0	0	0	0
LN_4A01_VL_218_NODE_2709_length_3003_cov_3.423338	2.48228791751187	0	0	0	0	0	0	0	0	0	0	0	0	0	0	0	0	0	0	0	0	0	0	0	0	0	0	0	0	0	0	0	0	0	0	0	0	0	0	0	0	0	0	0	0	0	0	0	0
LN_4A01_VL_218_NODE_271_length_19695_cov_17621.755346	13254.3173107323	0	0	4.66833475511866	0	0	0	0	0	8.86805023210969	0	3.53323249231206	0	0	0	0	0	0	0	0	0	0	0	0	0	0	0	0	0	0	0	0	0	0	0	0	0	0	0	0	0	0	0	0	0	0	0	0	0
LN_4A01_VL_218_NODE_2710_length_3003_cov_2.787653	2.05739178748732	0	0	0	0	0	0	0	0	0	0	0	0	0	0	0	0	0	0	0	0	0	0	0	0	0	0	0	0	0	0	0	0	0	0	0	0	0	0	0	0	0	0	0	0	0	0	0	0
LN_4A01_VL_218_NODE_2723_length_2991_cov_6.751022	4.96204121734477	0	0	0	0	0	0	0	0	0	0	0	0	0	0	0	0	0	0	0	0	0	0	0	0	0	0	0	0	0	0	0	0	0	0	0	0	0	0	0	0	0	0	0	0	0	0	0	0
LN_4A01_VL_218_NODE_2739_length_2972_cov_3.820706	2.86971932713917	0	0	0	0	0	0	0	0	0	0	0	0	0	0	0	0	0	0	0	0	0	0	0	0	0	0	0	0	0	0	0	0	0	0	0	0	0	0	0	0	0	0	0	0	0	0	0	0
LN_4A01_VL_218_NODE_2744_length_2967_cov_4.943338	3.82519575435708	0	0	0	0	0	0	0	0	0	0	0	0	0	0	0	0	0	0	0	0	0	0	0	0	0	0	0	0	0	0	0	0	0	0	0	0	0	0	0	0	0	0	0	0	0	0	0	0
LN_4A01_VL_218_NODE_2750_length_2963_cov_3.507221	2.51579838551743	0	0	0	0	0	0	0	0	0	0	0	0	0	0	0	0	0	0	0	0	0	0	0	0	0	0	0	0	0	0	0	0	0	0	0	0	0	0	0	0	0	0	0	0	0	0	0	0
LN_4A01_VL_218_NODE_2764_length_2953_cov_2.835404	1.04611370433871	0	0	0	0	0	0	0	0	0	0	0	0	0	0	0	0	0	0	0	0	0	0	0	0	0	0	0	0	0	0	0	0	0	0	0	0	0	0	0	0	0	0	0	0	0	0	0	0
LN_4A01_VL_218_NODE_2770_length_2945_cov_570.025260	418.122759480138	0	0	0	0	0	0	0	0	0	0	0	0	0	0	0	0	0	0	0	0	0	0	0	0	0	0	0	0	0	0	0	0	0	0	0	0	0	0	0	0	0	0	0	0	0	0	0	0
LN_4A01_VL_218_NODE_279_length_19410_cov_6.870421	4.99604296564884	0	0	0	0	0	0	0	0	0	0	0	0	0	0	0	0	0	0	0	0	0	0	0	0	0	0	0	0	0	0	0	0	0	0	0	0	0	0	0	0	0	0	0	0	0	0	0	0
LN_4A01_VL_218_NODE_2798_length_2926_cov_4.114594	2.93778598487892	0	0	0	0	0	0	0	0	0	0	0	0	0	0	0	0	0	0	0	0	0	0	0	0	0	0	0	0	0	0	0	0	0	0	0	0	0	0	0	0	0	0	0	0	0	0	0	0
LN_4A01_VL_218_NODE_280_length_19370_cov_9.122651	6.84040744996048	0	0	0	0	0	0	0	0	0	0	0	0	0	0	0	0	0	0	0	0	0	0	0	0	0	0	0	0	0	0	0	0	0	0	0	0	0	0	0	0	0	0	0	0	0	0	0	0
LN_4A01_VL_218_NODE_2804_length_2922_cov_4.101500	2.87285897921336	0	0	0	0	0	0	0	0	0	0	0	0	0	0	0	0	0	0	0	0	0	0	0	0	0	0	0	0	0	0	0	0	0	0	0	0	0	0	0	0	0	0	0	0	0	0	0	0
LN_4A01_VL_218_NODE_2806_length_2920_cov_7.446422	5.33567833820453	0	0	0	0	0	0	0	0	0	0	0	0	0	0	0	0	0	0	0	0	0	0	0	0	0	0	0	0	0	0	1.4744210517951	0	0	0	0	0	0	0	0	0	0	0	0	0	0	0	0	0
LN_4A01_VL_218_NODE_2814_length_2913_cov_3.244227	2.46676512540192	0	0	0	0	0	0	0	0	0	0	0	0	0	0	0	0	0	0	0	0	0	0	0	0	0	0	0	0	0	0	0	0	0	0	0	0	0	0	0	0	0	0	0	0	0	0	0	0
LN_4A01_VL_218_NODE_285_length_19022_cov_5.282596	3.61869678716979	0	0	0	0	0	0	0	0	0	0	0	0	0	0	0	0	0	0	0	0	0	0	0	0	0	0	0	0	0	0	0	0	0	0	0	0	0	0	0	0	0	0	0	0	0	0	0	0
LN_4A01_VL_218_NODE_2856_length_2872_cov_10.433440	7.29549333823278	0	0	0	0	0	0	0	0	0	0	0	0	0	0	0	0	0	0	0	0	0	0	0	0	0	0	0	0	0	0	0	0	0	0	0	0	0	0	0	0	0	0	0	0	0	0	0	0
LN_4A01_VL_218_NODE_2870_length_2859_cov_4.249643	3.07710026101783	0	0	0	0	0	0	0	0	0	0	0	0	0	0	0	0	0	0	0	0	0	0	0	0	0	0	0	0	0	0	0	0	0	0	0	0	0	0	0	0	0	0	0	0	0	0	0	0
LN_4A01_VL_218_NODE_288_length_18997_cov_16.353183	12.5354005375708	0	0	0	0	0	0	0	0	0	0	0	0	0	0	0	0	0	0	0	0	0	0	0	0	0	0	0	0	0	0	0	0	0	0	0	0	0	0	0	0	0	0	0	0	0	0	0	0
LN_4A01_VL_218_NODE_2887_length_2847_cov_4.236748	3.09007012513171	0	0	0	0	0	0	0	0	0	0	0	0	0	0	0	0	0	0	0	0	0	0	0	0	0	0	0	0	0	0	0	0	0	0	0	0	0	0	0	0	0	0	0	0	0	0	0	0
LN_4A01_VL_218_NODE_289_length_18986_cov_8.706619	6.57906192912936	0	0	0	0	0	0	0	0	0	0	0	0	0	0	0	0	0	0	0	0	0	0	0	0	0	0	0	0	0	0	0	0	0	0	0	0	0	0	0	0	0	0	0	0	0	0	0	0
LN_4A01_VL_218_NODE_2929_length_2817_cov_5.723389	4.10039888451251	0	0	0	0	0	0	0	0	0	0	0	0	0	0	0	0	0	0	0	0	0	0	0	0	0	0	0	0	0	0	0	0	0	0	0	0	0	0	0	0	0	0	0	0	0	0	0	0
LN_4A01_VL_218_NODE_2944_length_2803_cov_3.794396	2.82711461889932	0	0	0	0	0	0	0	0	0	0	0	0	0	0	0	0	0	0	0	0	0	0	0	0	0	0	0	0	0	0	0	0	0	0	0	0	0	0	0	0	0	0	0	0	0	0	0	0
LN_4A01_VL_218_NODE_2958_length_2793_cov_6.455807	3.84710069448429	0	0	0	0	0	0	0	0	0	0	0	0	0	0	0	0	0	0	0	0	0	0	0	0	0	0	0	0	0	0	0	0	0	0	0	0	0	0	0	0	0	0	0	0	0	0	0	0
LN_4A01_VL_218_NODE_2960_length_2793_cov_3.542367	2.5967929687769	0	0	0	0	0	0	0	0	0	0	0	0	0	0	0	0	0	0	0	0	0	0	0	0	0	0	0	0	0	0	0	0	0	0	0	0	0	0	0	0	0	0	0	0	0	0	0	0
LN_4A01_VL_218_NODE_297_length_18613_cov_4.915670	3.72707773585819	0	0	0	0	0	0	0	0	0	0	0	0	0	0	0	0	0	0	0	0	0	0	0	0	0	0	0	0	0	0	0	0	0	0	0	0	0	0	0	0	0	0	0	0	0	0	0	0
LN_4A01_VL_218_NODE_2974_length_2780_cov_6.256514	4.63810888044373	0	0	0	0	0	0	0	0	0	0	0	0	0	0	0	0	0	0	0	0	0	0	0	0	0	0	0	0	0	0	0	0	0	0	0	0	0	0	0	0	0	0	0	0	0	0	0	0
LN_4A01_VL_218_NODE_2976_length_2779_cov_7.343979	5.24391560816331	0	0	0	0	0	0	0	0	0	0	0	0	0	0	0	0	0	0	0	0	0	0	0	0	0	0	0	0	0	0	0	0	0	0	0	0	0	0	0	0	0	0	0	0	0	0	0	0
LN_4A01_VL_218_NODE_299_length_18375_cov_43.281550	32.3810465454743	0	0	0	0	0	0	0	0	0	0	0	0	0	0	0	0	0	0	0	0	0	0	0	0	0	0	0	0	0	0	0	0	0	0	0	0	0	0	0	0	0	0	0	0	0	0	0	0
LN_4A01_VL_218_NODE_300_length_18287_cov_5.738043	2.84238565426384	0	0	0	0	0	0	0	0	0	0	0	0	0	0	0	0	0	0	0	0	0	0	0	0	0	0	0	0	0	0	0	0	0	0	0	0	0	0	0	0	0	0	0	0	0	0	0	0
LN_4A01_VL_218_NODE_3012_length_2757_cov_4.172095	1.87559240672943	0	0	0	0	0	0	0	0	0	0	0	0	0	0	0	0	0	0	0	0	0	0	0	0	0	0	0	0	0	0	0	0	0	0	0	0	0	0	0	0	0	0	0	0	0	0	0	0
LN_4A01_VL_218_NODE_3018_length_2752_cov_3.050797	2.26944167489917	0	0	0	0	0	0	0	0	0	0	0	0	0	0	0	0	0	0	0	0	0	0	0	0	0	0	0	0	0	0	0	0	0	0	0	0	0	0	0	0	0	0	0	0	0	0	0	0
LN_4A01_VL_218_NODE_304_length_18108_cov_6.506841	4.85831104829356	0	0	0	0	0	0	0	0	0	0	0	0	0	0	0	0	0	0	0	0	0	0	0	0	0	0	0	0	0	0	0	0	0	0	0	0	0	0	0	0	0	0	0	0	0	0	0	0
LN_4A01_VL_218_NODE_3041_length_2729_cov_3.135378	2.33778504665397	0	0	0	0	0	0	0	0	0	0	0	0	0	0	0	0	0	0	0	0	0	0	0	0	0	0	0	0	0	0	0	0	0	0	0	0	0	0	0	0	0	0	0	0	0	0	0	0
LN_4A01_VL_218_NODE_3044_length_2728_cov_6.898616	4.60343215914337	0	0	0	0	0	0	0	0	0	0	0	0	0	0	0	0	0	0	0	0	0	0	0	0	0	0	0	0	0	0	0	0	0	0	0	0	0	0	0	0	0	0	0	0	0	0	0	0
LN_4A01_VL_218_NODE_306_length_18037_cov_4.531865	3.45888334765909	0	0	0	0	0	0	0	0	0	0	0	0	0	0	0	0	0	0	0	0	0	0	0	0	0	0	0	0	0	0	0	0	0	0	0	0	0	0	0	0	0	0	0	0	0	0	0	0
LN_4A01_VL_218_NODE_311_length_17747_cov_6.247909	4.09815154518696	0	0	0	0	0	0	0	0	0	0	0	0	0	0	0	0	0	0	0	0	0	0	0	0	0	0	0	0	0	0	0	0	0	0	0	0	0	0	0	0	0	0	0	0	0	0	0	0
LN_4A01_VL_218_NODE_3130_length_2672_cov_43.811616	23.725755319685	0	0	0	0	0	0	0	0	0	0	0	0	0	0	0	0	0	0	0	0	0	0	0	0	0	0	0	0	0	0	0	0	0	0	0	0	0	0	0	0	0	0	0	0	0	0	0	0
LN_4A01_VL_218_NODE_3134_length_2669_cov_3.695103	2.69227681165073	0	0	0	0	0	0	0	0	0	0	0	0	0	0	0	0	0	0	0	0	0	0	0	0	0	0	0	0	0	0	0	0	0	0	0	0	0	0	0	0	0	0	0	0	0	0	0	0
LN_4A01_VL_218_NODE_316_length_17542_cov_15.767370	11.549966119584	0	0	0	0	0	0	0	0	0	0	0	0	0	0	0	0	0	0	0	0	0	0	0	0	0	0	0	0	0	0	0	0	0	0	0	0	0	0	0	0	0	0	0	0	0	0	0	0
LN_4A01_VL_218_NODE_3167_length_2645_cov_5.142471	3.75768651104633	0	0	0	0	0	0	0	0	0	0	0	0	0	0	0	0	0	0	0	0	0	0	0	0	0	0	0	0	0	0	0	0	0	0	0	0	0	0	0	0	0	0	0	0	0	0	0	0
LN_4A01_VL_218_NODE_318_length_17406_cov_12.972739	9.3985923158308	0	0	0	0	0	0	0	0	0	0	0	0	0	0	0	0	0	0	0	0	0	0	0	0	0	0	0	0	0	0	0	0	0	0	0	0	0	0	0	0	0	0	0	0	0	0	0	0
LN_4A01_VL_218_NODE_3180_length_2638_cov_3.662408	2.64754319780194	0	0	0	0	0	0	0	0	0	0	0	0	0	0	0	0	0	0	0	0	0	0	0	0	0	0	0	0	0	0	0	0	0	0	0	0	0	0	0	0	0	0	0	0	0	0	0	0
LN_4A01_VL_218_NODE_3193_length_2631_cov_4.737189	3.16508475323578	0	0	0	0	0	0	0	0	0	0	0	0	0	0	0	0	0	0	0	0	0	0	0	0	0	0	0	0	0	0	0	0	0	0	0	0	0	0	0	0	0	0	0	0	0	0	0	0
LN_4A01_VL_218_NODE_3194_length_2630_cov_4.530485	3.16628820751458	0	0	0	0	0	0	0	0	0	0	0	0	0	0	0	0	0	0	0	0	0	0	0	0	0	0	0	0	0	0	0	0	0	0	0	0	0	0	0	0	0	0	0	0	0	0	0	0
LN_4A01_VL_218_NODE_3203_length_2622_cov_4.531360	3.35523632580091	0	0	0	0	0	0	0	0	0	0	0	0	0	0	0	0	0	0	0	0	0	0	0	0	0	0	0	0	0	0	0	0	0	0	0	0	0	0	0	0	0	0	0	0	0	0	0	0
LN_4A01_VL_218_NODE_3216_length_2611_cov_3.204225	2.46915792562879	0	0	0	0	0	0	0	0	0	0	0	0	0	0	0	0	0	0	0	0	0	0	0	0	0	0	0	0	0	0	0	0	0	0	0	0	0	0	0	0	0	0	0	0	0	0	0	0
LN_4A01_VL_218_NODE_322_length_17151_cov_323.666686	244.499975476376	0	0	0	0	0	0	0	0	0	0	0	0	0	0	0	0	0	0	0	0	0	0	0	0	0	0	0	0	0	0	0	0	0	0	0	0	0	0	0	0	0	0	0	0	0	0	0	0
LN_4A01_VL_218_NODE_3222_length_2608_cov_4.141011	2.52349817745896	0	0	0	0	0	0	0	0	0	0	0	0	0	0	0	0	0	0	0	0	0	0	0	0	0	0	0	0	0	0	0	0	0	0	0	0	0	0	0	0	0	0	0	0	0	0	0	0
LN_4A01_VL_218_NODE_324_length_17113_cov_8.613085	6.44756783213722	0	0	0	0	0	0	0	0	0	0	0	0	0	0	0	0	0	0	0	0	0	0	0	0	0	0	0	0	0	0	0	0	0	0	0	0	0	0	0	0	0	0	0	0	0	0	0	0
LN_4A01_VL_218_NODE_3244_length_2596_cov_2.633609	1.99191381562136	0	0	0	0	0	0	0	0	0	0	0	0	0	0	0	0	0	0	0	0	0	0	0	0	0	0	0	0	0	0	0	0	0	0	0	0	0	0	0	0	0	0	0	0	0	0	0	0
LN_4A01_VL_218_NODE_326_length_17007_cov_8.912518	6.6891386980518	0	0	0	0	0	0	0	0	0	0	0	0	0	0	0	0	0	0	0	0	0	0	0	0	0	0	0	0	0	0	0	0	0	0	0	0	0	0	0	0	0	0	0	0	0	0	0	0
LN_4A01_VL_218_NODE_3274_length_2579_cov_3.739303	2.7862298605257	0	0	0	0	0	0	0	0	0	0	0	0	0	0	0	0	0	0	0	0	0	0	0	0	0	0	0	0	0	0	0	0	0	0	0	0	0	0	0	0	0	0	0	0	0	0	0	0
LN_4A01_VL_218_NODE_3275_length_2579_cov_3.515055	2.65603220349179	0	0	0	0	0	0	0	0	0	0	0	0	0	0	0	0	0	0	0	0	0	0	0	0	0	0	0	0	0	0	0	0	0	0	0	0	0	0	0	0	0	0	0	0	0	0	0	0
LN_4A01_VL_218_NODE_3310_length_2558_cov_4.852577	3.67546255267115	0	0	0	0	0	0	0	0	0	0	0	0	0	0	0	0	0	0	0	0	0	0	0	0	0	0	0	0	0	0	0	0	0	0	0	0	0	0	0	0	0	0	0	0	0	0	0	0
LN_4A01_VL_218_NODE_3313_length_2554_cov_4.024410	2.81350305806413	0	0	0	0	0	0	0	0	0	0	0	0	0	0	0	0	0	0	0	0	0	0	0	0	0	0	0	0	0	0	0	0	0	0	0	0	0	0	0	0	0	0	0	0	0	0	0	0
LN_4A01_VL_218_NODE_3323_length_2546_cov_3.542754	2.61132725778125	0	0	0	0	0	0	0	0	0	0	0	0	0	0	0	0	0	0	0	0	0	0	0	0	0	0	0	0	0	0	0	0	0	0	0	0	0	0	0	0	0	0	0	0	0	0	0	0
LN_4A01_VL_218_NODE_333_length_16796_cov_9.944507	7.04105921577394	0	0	0	0	0	0	0	0	0	0	0	0	0	0	0	0	0	0	0	0	0	0	0	0	0	0	0	0	0	0	0	0	0	0	0	0	0	0	0	0	0	0	0	0	0	0	0	0
LN_4A01_VL_218_NODE_3330_length_2542_cov_5.213912	3.80427105260628	0	0	0	0	0	0	0	0	0	0	0	0	0	0	0	0	0	0	0	0	0	0	0	0	0	0	0	0	0	0	0	0	0	0	0	0	0	0	0	0	0	0	0	0	0	0	0	0
LN_4A01_VL_218_NODE_3334_length_2538_cov_2.828031	2.11681486203598	0	0	0	0	0	0	0	0	0	0	0	0	0	0	0	0	0	0	0	0	0	0	0	0	0	0	0	0	0	0	0	0	0	0	0	0	0	0	0	0	0	0	0	0	0	0	0	0
LN_4A01_VL_218_NODE_335_length_16748_cov_13.353501	9.52324963028225	0	0	0	0	0	0	0	0	0	0	0	0	0	0	0	0	0	0	0	0	0	0	0	0	0	0	0	0	0	0	0	0	0	0	0	0	0	0	0	0	0	0	0	0	0	0	0	0
LN_4A01_VL_218_NODE_3350_length_2529_cov_2.409054	1.88535885977244	0	0	0	0	0	0	0	0	0	0	0	0	0	0	0	0	0	0	0	0	0	0	0	0	0	0	0	0	0	0	0	0	0	0	0	0	0	0	0	0	0	0	0	0	0	0	0	0
LN_4A01_VL_218_NODE_3363_length_2516_cov_3.252336	2.40223991845319	0	0	0	0	0	0	0	0	0	0	0	0	0	0	0	0	0	0	0	0	0	0	0	0	0	0	0	0	0	0	0	0	0	0	0	0	0	0	0	0	0	0	0	0	0	0	0	0
LN_4A01_VL_218_NODE_34_length_56157_cov_13.054882	8.42244718202643	0	0	0	0	0	0	0	0	0	0	0	0	0	0	0	0	0	0	0	0	0	0	0	0	0	0	0	0	0	0	0	0	0	0	0	0	0	0	0	0	0	0	0	0	0	0	0	0
LN_4A01_VL_218_NODE_340_length_16619_cov_5.150567	3.90352302467997	0	0	0	0	0	0	0	0	0	0	0	0	0	0	0	0	0	0	0	0	0	0	0	0	0	0	0	0	0	0	0	0	0	0	0	0	0	0	0	0	0	0	0	0	0	0	0	0
LN_4A01_VL_218_NODE_341_length_16616_cov_8.877966	6.71317016359713	0	0	0	0	0	0	0	0	0	0	0	0	0	0	0	0	0	0	0	0	0	0	0	0	0	0	0	0	0	0	0	0	0	0	0	0	0	0	0	0	0	0	0	0	0	0	0	0
LN_4A01_VL_218_NODE_3467_length_2455_cov_4.770417	3.4740553320805	0	0	0	0	0	0	0	0	0	0	0	0	0	0	0	0	0	0	0	0	0	0	0	0	0	0	0	0	0	0	0	0	0	0	0	0	0	0	0	0	0	0	0	0	0	0	0	0
LN_4A01_VL_218_NODE_3487_length_2443_cov_3.822864	2.99631547822021	0	0	0	0	0	0	0	0	0	0	0	0	0	0	0	0	0	0	0	0	0	0	0	0	0	0	0	0	0	0	0	0	0	0	0	0	0	0	0	0	0	0	0	0	0	0	0	0
LN_4A01_VL_218_NODE_349_length_16384_cov_7.815665	5.79170895183125	0	0	0	0	0	0	0	0	0	0	0	0	0	0	0	0	0	0	0	0	0	0	0	0	0	0	0	0	0	0	0	0	0	0	0	0	0	0	0	0	0	0	0	0	0	0	0	0
LN_4A01_VL_218_NODE_3493_length_2439_cov_11.858641	6.27780112405283	0	0	0	0	0	0	0	0	0	0	0	0	0	0	0	0	0	0	0	0	0	0	0	0	0	0	0	0	0	0	0	0	0	0	0	0	0	0	0	0	0	0	0	0	0	0	0	0
LN_4A01_VL_218_NODE_353_length_16292_cov_11.974133	8.09564747988286	0	0	0	0	0	0	0	0	0	0	0	0	0	0	0	0	0	0	0	0	0	0	0	0	0	0	0	0	0	0	1.10460309291617	0	0	0	0	0	0	0	0	0	0	0	0	0	0	0	0	0
LN_4A01_VL_218_NODE_3538_length_2406_cov_3.060825	2.20503747645437	0	0	0	0	0	0	0	0	0	0	0	0	0	0	0	0	0	0	0	0	0	0	0	0	0	0	0	0	0	0	0	0	0	0	0	0	0	0	0	0	0	0	0	0	0	0	0	0
LN_4A01_VL_218_NODE_354_length_16270_cov_4.936602	3.68594128382272	0	0	0	0	0	0	0	0	0	0	0	0	0	0	0	0	0	0	0	0	0	0	0	0	0	0	0	0	0	0	0	0	0	0	0	0	0	0	0	0	0	0	0	0	0	0	0	0
LN_4A01_VL_218_NODE_3546_length_2400_cov_4.327932	3.21788934261688	0	0	0	0	0	0	0	0	0	0	0	0	0	0	0	0	0	0	0	0	0	0	0	0	0	0	0	0	0	0	0	0	0	0	0	0	0	0	0	0	0	0	0	0	0	0	0	0
LN_4A01_VL_218_NODE_3558_length_2392_cov_5.457852	3.9866827394352	0	0	0	0	0	0	0	0	0	0	0	0	0	0	0	0	0	0	0	0	0	0	0	0	0	0	0	0	0	0	0	0	0	0	0	0	0	0	0	0	0	0	0	0	0	0	0	0
LN_4A01_VL_218_NODE_357_length_16227_cov_7.940514	5.85188361485803	0	0	0	0	0	0	0	0	0	0	0	0	0	0	0	0	0	0	0	0	0	0	0	0	0	0	0	0	0	0	0	0	0	0	0	0	0	0	0	0	0	0	0	0	0	0	0	0
LN_4A01_VL_218_NODE_3575_length_2388_cov_2.383626	1.74357998026871	0	0	0	0	0	0	0	0	0	0	0	0	0	0	0	0	0	0	0	0	0	0	0	0	0	0	0	0	0	0	0	0	0	0	0	0	0	0	0	0	0	0	0	0	0	0	0	0
LN_4A01_VL_218_NODE_361_length_16195_cov_13.374969	9.88575414457858	0	0	0	0	0	0	0	0	0	0	0	0	0	0	0	0	0	0	0	0	0	0	0	0	0	0	0	0	0	0	0	0	0	0	0	0	0	0	0	0	0	0	0	0	0	0	0	0
LN_4A01_VL_218_NODE_3610_length_2366_cov_3.082215	2.21393246697005	0	0	0	0	0	0	0	0	0	0	0	0	0	0	0	0	0	0	0	0	0	0	0	0	0	0	0	0	0	0	0	0	0	0	0	0	0	0	0	0	0	0	0	0	0	0	0	0
LN_4A01_VL_218_NODE_362_length_16171_cov_8.114234	6.12132041977533	0	0	0	0	0	0	0	0	0	0	0	0	0	0	0	0	0	0	0	0	0	0	0	0	0	0	0	0	0	0	0	0	0	0	0	0	0	0	0	0	0	0	0	0	0	0	0	0
LN_4A01_VL_218_NODE_3664_length_2339_cov_3.663310	2.5553141014665	0	0	0	0	0	0	0	0	0	0	0	0	0	0	0	0	0	0	0	0	0	0	0	0	0	0	0	0	0	0	0	0	0	0	0	0	0	0	0	0	0	0	0	0	0	0	0	0
LN_4A01_VL_218_NODE_3674_length_2335_cov_4.386404	2.73225498600372	0	0	0	0	0	0	0	0	0	0	0	0	0	0	0	0	0	0	0	0	0	0	0	0	0	0	0	0	0	0	0	0	0	0	0	0	0	0	0	0	0	0	0	0	0	0	0	0
LN_4A01_VL_218_NODE_3675_length_2334_cov_3.935059	2.99238172913518	0	0	0	0	0	0	0	0	0	0	0	0	0	0	0	0	0	0	0	0	0	0	0	0	0	0	0	0	0	0	0	0	0	0	0	0	0	0	0	0	0	0	0	0	0	0	0	0
LN_4A01_VL_218_NODE_3687_length_2325_cov_3.759031	2.83065946099482	0	0	0	0	0	0	0	0	0	0	0	0	0	0	0	0	0	0	0	0	0	0	0	0	0	0	0	0	0	0	0	0	0	0	0	0	0	0	0	0	0	0	0	0	0	0	0	0
LN_4A01_VL_218_NODE_3688_length_2325_cov_3.714978	2.68623805992366	0	0	0	0	0	0	0	0	0	0	0	0	0	0	0	0	0	0	0	0	0	0	0	0	0	0	0	0	0	0	0	0	0	0	0	0	0	0	0	0	0	0	0	0	0	0	0	0
LN_4A01_VL_218_NODE_369_length_15951_cov_15.263211	10.9926769081259	0	0	0	0	0	0	0	0	0	0	0	0	0	0	0	0	0	0	0	0	0	0	0	0	0	0	0	0	0	0	0	0	0	0	0	0	0	0	0	0	0	0	0	0	0	0	0	0
LN_4A01_VL_218_NODE_3698_length_2318_cov_4.115334	2.92612213171149	0	0	0	0	0	0	0	0	0	0	0	0	0	0	0	0	0	0	0	0	0	0	0	0	0	0	0	0	0	0	0	0	0	0	0	0	0	0	0	0	0	0	0	0	0	0	0	0
LN_4A01_VL_218_NODE_3699_length_2318_cov_3.159081	2.2597774878564	0	0	0	0	0	0	0	0	0	0	0	0	0	0	0	0	0	0	0	0	0	0	0	0	0	0	0	0	0	0	0	0	0	0	0	0	0	0	0	0	0	0	0	0	0	0	0	0
LN_4A01_VL_218_NODE_37_length_55071_cov_151.682256	111.543680693685	0	0	0	0	0	0	0	0	0	0	0	0	0	0	0	0	0	0	0	0	0	0	0	0	0	0	0	0	0	0	0	0	0	0	0	0	0	0	0	0	0	0	0	0	0	0	0	0
LN_4A01_VL_218_NODE_3710_length_2313_cov_2.955270	2.148525901798	0	0	0	0	0	0	0	0	0	0	0	0	0	0	0	0	0	0	0	0	0	0	0	0	0	0	0	0	0	0	0	0	0	0	0	0	0	0	0	0	0	0	0	0	0	0	0	0
LN_4A01_VL_218_NODE_372_length_15886_cov_7.684101	5.94790531019858	0	0	0	0	0	0	0	0	0	0	0	0	0	0	0	0	0	0	0	0	0	0	0	0	0	0	0	0	0	0	0	0	0	0	0	0	0	0	0	0	0	0	0	0	0	0	0	0
LN_4A01_VL_218_NODE_375_length_15839_cov_5.730360	4.27807027347524	0	0	0	0	0	0	0	0	0	0	0	0	0	0	0	0	0	0	0	0	0	0	0	0	0	0	0	0	0	0	0	0	0	0	0	0	0	0	0	0	0	0	0	0	0	0	0	0
LN_4A01_VL_218_NODE_3768_length_2283_cov_3.537253	2.61799372901014	0	0	0	0	0	0	0	0	0	0	0	0	0	0	0	0	0	0	0	0	0	0	0	0	0	0	0	0	0	0	0	0	0	0	0	0	0	0	0	0	0	0	0	0	0	0	0	0
LN_4A01_VL_218_NODE_378_length_15715_cov_29.363091	21.9693761789175	0	0	0	0	0	0	0	0	0	0	0	0	0	0	0	0	0	0	0	0	0	0	0	0	0	0	0	0	0	0	0	0	0	0	0	0	0	0	0	0	0	0	0	0	0	0	0	0
LN_4A01_VL_218_NODE_3780_length_2278_cov_4.107512	3.03646312743785	0	0	0	0	0	0	0	0	0	0	0	0	0	0	0	0	0	0	0	0	0	0	0	0	0	0	0	0	0	0	0	0	0	0	0	0	0	0	0	0	0	0	0	0	0	0	0	0
LN_4A01_VL_218_NODE_38_length_54755_cov_14.823309	10.84576895439	0	0	0	0	0	0	0	0	0	0	0	0	0	0	0	0	0	0	0	0	0	0	0	0	0	0	0	0	0	0	0	0	0	0	1.77381490345738	0	0	0	0	0	0	0	0	0	0	0	0	0
LN_4A01_VL_218_NODE_380_length_15594_cov_5.642319	4.23331411585378	0	0	0	0	0	0	0	0	0	0	0	0	0	0	0	0	0	0	0	0	0	0	0	0	0	0	0	0	0	0	0	0	0	0	0	0	0	0	0	0	0	0	0	0	0	0	0	0
LN_4A01_VL_218_NODE_383_length_15520_cov_6.232525	4.65158813533816	0	0	0	0	0	0	0	0	0	0	0	0	0	0	0	0	0	0	0	0	0	0	0	0	0	0	0	0	0	0	0	0	0	1.56146514108783	0	0	0	0	0	0	0	0	0	0	1.93535356538813	0	0	0
LN_4A01_VL_218_NODE_3838_length_2247_cov_10.682026	7.50162164041876	0	0	0	0	0	0	0	0	0	0	0	0	0	0	0	0	0	0	0	0	0	0	0	0	0	0	0	0	0	0	0	0	0	0	0	0	0	0	0	0	0	0	0	0	0	0	0	0
LN_4A01_VL_218_NODE_385_length_15487_cov_7.498186	5.54610072745264	0	0	0	0	0	0	0	0	0	0	0	0	0	0	0	0	0	0	0	0	0	0	0	0	0	0	0	0	0	0	0	0	0	0	0	0	0	0	0	0	0	0	0	0	0	0	0	0
LN_4A01_VL_218_NODE_387_length_15448_cov_6.487234	4.89497678578787	0	0	0	0	0	0	0	0	0	0	0	0	0	0	0	0	0	0	0	0	0	0	0	0	0	0	0	0	0	0	0	0	0	0	0	0	0	0	0	0	0	0	0	0	0	0	0	0
LN_4A01_VL_218_NODE_3905_length_2212_cov_2.568846	1.73051050424558	0	0	0	0	0	0	0	0	0	0	0	0	0	0	0	0	0	0	0	0	0	0	0	0	0	0	0	0	0	0	0	0	0	0	0	0	0	0	0	0	0	0	0	0	0	0	0	0
LN_4A01_VL_218_NODE_3911_length_2207_cov_8.552974	6.02486560789402	0	0	0	0	0	0	0	0	0	0	0	0	0	0	0	0	0	0	0	0	0	0	0	0	0	0	0	0	0	0	0	0	0	0	0	0	0	0	0	0	0	0	0	0	0	0	0	0
LN_4A01_VL_218_NODE_393_length_15320_cov_12.895513	9.56928473370324	0	0	0	0	0	0	0	0	0	0	0	0	0	0	0	0	0	0	0	0	0	0	0	0	0	0	0	0	0	0	0	0	0	0	0	0	0	0	0	0	0	0	0	0	0	0	0	0
LN_4A01_VL_218_NODE_394_length_15311_cov_45.148007	26.4044692063556	0	0	0	0	0	0	0	0	0	0	0	0	0	0	0	0	0	0	0	0	0	0	0	0	0	0	0	0	0	0	0	0	0	0	0	0	0	0	0	0	0	0	0	0	0	0	0	0
LN_4A01_VL_218_NODE_395_length_15290_cov_8.629406	6.49598772175783	0	0	0	0	0	0	0	0	0	0	0	0	0	0	0	0	0	0	0	0	0	0	0	0	0	0	0	0	0	0	0	0	0	0	0	0	0	0	0	0	0	0	0	0	0	0	0	0
LN_4A01_VL_218_NODE_4_length_99496_cov_11.100341	8.21630414877249	0	0	0	0	0	0	0	0	0	0	0	0	0	0	0	0	0	0	0	0	0	0	0	0	0	0	0	0	0	0	0	0	0	0	0	0	0	0	0	0	0	0	0	0	0	0	0	0
LN_4A01_VL_218_NODE_40_length_53331_cov_59.051487	44.2379803881317	0	0	0	0	0	0	0	0	0	0	0	0	0	0	0	0	0	0	0	0	0	0	0	0	0	0	0	0	0	0	0	0	0	0	0	0	0	0	0	0	0	0	0	0	0	0	0	0
LN_4A01_VL_218_NODE_4000_length_2165_cov_11.480569	8.3130692847522	0	0	0	0	0	0	0	0	0	0	0	0	0	0	0	0	0	0	0	0	0	0	0	0	0	0	0	0	0	0	0	0	0	0	0	0	0	0	0	0	0	0	0	0	0	0	0	0
LN_4A01_VL_218_NODE_4044_length_2144_cov_3.260890	2.3805281314622	0	0	0	0	0	0	0	0	0	0	0	0	0	0	0	0	0	0	0	0	0	0	0	0	0	0	0	0	0	0	0	0	0	0	0	0	0	0	0	0	0	0	0	0	0	0	0	0
LN_4A01_VL_218_NODE_407_length_15076_cov_30.926170	23.3727300020221	0	0	0	0	0	0	0	0	0	0	0	0	0	0	0	0	0	0	0	0	0	0	0	0	0	0	0	0	0	0	0	0	0	0	0	0	0	0	0	0	0	0	0	0	0	0	0	0
LN_4A01_VL_218_NODE_410_length_14953_cov_19.096389	14.2369000367117	0	0	0	0	0	0	0	0	0	0	0	0	0	0	0	0	0	0	0	0	0	0	0	0	0	0	0	0	0	0	0	0	0	0	0	0	0	0	0	0	0	0	0	0	0	0	0	0
LN_4A01_VL_218_NODE_4103_length_2118_cov_2.212312	1.61706965363676	0	0	0	0	0	0	0	0	0	0	0	0	0	0	0	0	0	0	0	0	0	0	0	0	0	0	0	0	0	0	0	0	0	0	0	0	0	0	0	0	0	0	0	0	0	0	0	0
LN_4A01_VL_218_NODE_411_length_14922_cov_6.359050	4.53646958250075	0	0	0	0	0	0	0	0	0	0	0	0	0	0	0	0	0	0	0	0	0	0	0	0	0	0	0	0	0	0	0	0	0	0	0	0	0	0	0	0	0	0	1.74166683978679	0	0	0	0	0
LN_4A01_VL_218_NODE_412_length_14888_cov_6.776377	4.97535024868316	0	0	0	0	0	0	0	0	0	0	0	0	0	0	0	0	0	0	0	0	0	0	0	0	0	0	0	0	0	0	0	0	0	0	0	0	0	0	0	0	0	0	0	0	0	0	0	0
LN_4A01_VL_218_NODE_414_length_14697_cov_7.034080	1.78205219325411	0	0	0	0	0	0	0	0	0	0	0	0	0	0	0	0	0	0	0	0	0	0	0	0	0	0	0	0	0	1.18252621607413	0	0	0	0	0	0	0	0	0	0	0	0	0	0	0	0	0	0
LN_4A01_VL_218_NODE_416_length_14661_cov_495.510669	369.538666333028	0	0	0	0	0	0	0	0	0	0	0	0	0	0	0	0	0	0	0	0	0	0	0	0	0	0	0	0	0	0	0	0	0	0	0	0	0	0	0	0	0	0	0	0	0	0	0	0
LN_4A01_VL_218_NODE_4187_length_2087_cov_4.735236	1.44802003709349	0	0	0	0	0	0	0	0	0	0	0	0	0	0	0	0	0	0	0	0	0	0	0	0	0	0	0	0	0	0	0	0	0	0	0	0	0	0	0	0	0	0	0	0	0	0	0	0
LN_4A01_VL_218_NODE_42_length_50984_cov_8.730566	6.4305538053837	0	0	0	0	0	0	0	0	0	0	0	0	0	0	0	0	0	0	0	0	0	0	0	0	0	0	0	0	0	0	0	0	0	0	0	0	0	0	0	0	0	0	0	0	0	0	0	0
LN_4A01_VL_218_NODE_420_length_14504_cov_5.167416	3.76895646162758	0	0	0	0	0	0	0	0	0	0	0	0	0	0	0	0	0	0	0	0	0	0	0	0	0	0	0	0	0	0	0	0	0	0	0	0	0	0	0	0	0	0	0	0	0	0	0	0
LN_4A01_VL_218_NODE_4206_length_2080_cov_4.294815	1.80804484802554	0	0	0	0	0	0	0	0	0	0	0	0	0	0	0	0	0	0	0	0	0	0	0	0	0	0	0	0	0	0	0	0	0	0	0	0	0	0	0	0	0	1.82181218386878	0	0	0	0	0	0
LN_4A01_VL_218_NODE_4228_length_2070_cov_13.470968	9.40832170746209	0	0	0	0	0	0	0	0	0	0	0	0	0	0	0	0	0	0	0	0	0	0	0	0	0.846271280193231	0	0	0	0	0	0	0	0	0	0	0	0	0	0	0	0	0	0	0	0	0	0	0
LN_4A01_VL_218_NODE_423_length_14427_cov_6.432995	4.85503967647532	0	0	0	0	0	0	0	0	0	0	0	0	0	0	0	0	0	0	0	0	0	0	0	0	0	0	0	0	0	0	0	0	0	0	0	0	0	1.1449294457736	0	0	0	0	4.06576506435299	0	0	0	0	0
LN_4A01_VL_218_NODE_4258_length_2057_cov_11.232268	8.12923282597218	0	0	0	0	0	0	0	0	0	0	0	0	0	0	0	0	0	0	0	0	0	0	0	0	0	0	0	0	0	0	0	0	0	0	0	0	0	0	0	0	0	0	0	0	0	0	0	0
LN_4A01_VL_218_NODE_426_length_14403_cov_22.235294	16.5430338065145	0	0	0	0	0	0	0	0	0	0	0	0	0	0	0	0	0	0	0	0	0	0	0	0	0	0	0	0	0	0	0	0	0	0	0	0	0	0	0	0	0	0	0	0	0	0	0	0
LN_4A01_VL_218_NODE_427_length_14373_cov_5.539531	3.63510264144682	0	0	0	0	0	0	0	0	0	0	0	0	0	0	0	0	0	0	0	0	0	0	0	0	0	0	0	0	0	0	0	0	0	0	0	0	0	0	0	0	0	0	0	0	0	0	0	0
LN_4A01_VL_218_NODE_429_length_14333_cov_6.865457	4.75568902327237	0	0	0	0	0	0	0	2.78120268437906	0	0	0	0	0	0	0	0	0	0	0	0	0	0	0	0	0	0	0	0	0	0	6.31994078524561	0	0	0	0	10.3303651808654	0	0	0	0	0	14.3449350313852	0	1.45201554455168	0	0	0	0
LN_4A01_VL_218_NODE_4338_length_2027_cov_2.257606	0.76200635641643	0	0	0	0	0	0	0	0	0	0	0	0	0	0	0	0	0	0	0	0	0	0	0	0	0	0	0	0	0	0	0	0	0	0	0	0	0	0	0	0	0	0	0	0	0	0	0	0
LN_4A01_VL_218_NODE_437_length_14091_cov_21.774865	15.8846630007195	0	0	0	0	0	0	0	0	0	0	0	0	0	0	0	0	0	0	0	0	0	0	0	0	0.682075495092704	0	0	0	0	0	0	0	0	0	0	0	0	0	0	0	0	0	0	0	0	0	0	0
LN_4A01_VL_218_NODE_4377_length_2009_cov_4.510747	3.17561741777934	0	0	0	0	0	0	0	0	0	0	0	0	0	0	0	0	0	0	0	0	0	0	0	0	0	0	0	0	0	0	0	0	0	0	0	0	0	0	0	0	0	0	0	0	0	0	0	0
LN_4A01_VL_218_NODE_438_length_14037_cov_10.788514	8.08053017598322	0	0	0	0	0	0	0	0	0	0	0	0	0	0	0	0	0	0	0	0	0	0	0	0	0	0	0	0	0	0	0	0	0	0	0	0	0	0	0	0	0	0	0	0	0	0	0	0
LN_4A01_VL_218_NODE_4386_length_2006_cov_26.585341	18.6469915176655	0	0	0	0	0	0	0	0	0	0	0	0	0	0	0	0	0	0	0	0	0	0	0	0	0	0	0	0	0	0	0	0	0	0	0	0	0	0	0	0	0	0	0	0	0	0	0	0
LN_4A01_VL_218_NODE_439_length_14004_cov_17.816188	9.50944386037671	0	0	0	0	0	0	0	0	0	0	0	0	0	0	0	0	0	0	0	0	0	0	0	0	0	0	0	0	0	0	0	0	0	0	0	0	0	0	0	0	0	0	0	0	0	0	0	0
LN_4A01_VL_218_NODE_4392_length_2004_cov_3.302206	2.4462996304195	0	0	0	0	0	0	0	0	0	0	0	0	0	0	0	0	0	0	0	0	0	0	0	0	0	0	0	0	0	0	0	0	0	0	0	0	0	0	0	0	0	0	0	0	0	0	0	0
LN_4A01_VL_218_NODE_440_length_13990_cov_6.919196	5.12670165832464	0	0	0	0	0	0	0	0	0	0	0	0	0	0	0	0	0	0	0	0	0	0	0	0	0	0	0	0	0	0	0	0	0	0	0	0	0	0	0	0	0	0	0	0	0	0	0	0
LN_4A01_VL_218_NODE_441_length_13975_cov_23.705675	15.089065309768	0	0	0	0	0	0	0	0	0	0	0	0	0	0	0	0	0	0	0	0	0	0	0	0	0	0	0	0	0	0	0	0	0	0	0	0	0	0	0	0	0	0	0	0	0	0	0	0
LN_4A01_VL_218_NODE_443_length_13890_cov_9.387857	6.5898892650755	0	0	0	0	0	0	0	0	0	0	0	0	0	0	0	0	0	0	0	0	0	0	0	0	0	0	0	0	0	0	0	0	0	0	0	0	0	0	0	0	0	0	0	0	0	0	0	0
LN_4A01_VL_218_NODE_4432_length_1991_cov_3.296488	2.29362365739338	0	0	0	0	0	0	0	0	0	0	0	0	0	0	0	0	0	0	0	0	0	0	0	0	0	0	0	0	0	0	0	0	0	0	0	0	0	0	0	0	0	0	0	0	0	0	0	0
LN_4A01_VL_218_NODE_4438_length_1989_cov_2.940538	2.19463893784613	0	0	0	0	0	0	0	0	0	0	0	0	0	0	0	0	0	0	0	0	0	0	0	0	0	0	0	0	0	0	0	0	0	0	0	0	0	0	0	0	0	0	0	0	0	0	0	0
LN_4A01_VL_218_NODE_445_length_13848_cov_5.192199	3.76806573613641	0	0	0	0	0	0	0	0	0	0	0	0	0	0	0	0	0	0	0	0	0	0	0	0	0	0	0	0	0	0	0	0	0	0	0	0	0	0	0	0	0	0	0	0	0	0	0	0
LN_4A01_VL_218_NODE_446_length_13835_cov_7.893977	5.87341534605643	0	0	0	0	0	0	0	0	0	0	0	0	0	0	0	0	0	0	0	0	0	0	0	0	0	0	0	0	0	0	0	0	0	0	0	0	0	0	0	0	0	0	0	0	0	0	0	0
LN_4A01_VL_218_NODE_448_length_13812_cov_12.551719	9.30614618935325	0	0	0	0	0	0	0	0	0	0	0	0	0	0	0	0	0	0	0	0	0	0	0	0	0	0	0	0	0	0	0	0	0	0	0	0	0	0	0	0	0	0	0	0	0	0	0	0
LN_4A01_VL_218_NODE_4489_length_1969_cov_3.398642	2.55799713679881	0	0	0	0	0	0	0	0	0	0	0	0	0	0	0	0	0	0	0	0	0	0	0	0	0	0	0	0	0	0	0	0	0	0	0	0	0	0	0	0	0	0	0	0	0	0	0	0
LN_4A01_VL_218_NODE_450_length_13783_cov_19.928613	12.7558790555034	0	0	0	0	0	0	0	0	0	0	0	0	0	0	0	0	0	0	0	0	0	0	0	0	0	0	0	0	0	0	0	0	0	0	0	0	0	0	0	0	0	0	0	0	0	0	0	0
LN_4A01_VL_218_NODE_452_length_13757_cov_127.371771	88.4738289562702	0	0	0	0	0	0	0	0	0	0	0	0	0	0	0	0	0	0	0	0	0	0	0	0	0	0	0	0	0	0	0	0	0	0	0	0	0	0	0	0	0	0	0	0	0	0	0	0
LN_4A01_VL_218_NODE_456_length_13680_cov_9.391339	7.02486597907667	0	0	0	0	0	0	0	0	0	0	0	0	0	0	0	0	0	0	0	0	0	0	0	0	0	0	0	0	0	0	0	0	0	0	0	0	0	0	0	0	0	0	0	0	0	0	0	0
LN_4A01_VL_218_NODE_457_length_13671_cov_5.341730	4.02807989382159	0	0	0	0	0	0	0	0	0	0	0	0	0	0	0	0	0	0	0	0	0	0	0	0	0	0	0	0	0	0	0	0	0	0	0	0	0	0	0	0	0	0	0	0	0	0	0	0
LN_4A01_VL_218_NODE_4592_length_1941_cov_2.817073	2.14511540076335	0	0	0	0	0	0	0	0	0	0	0	0	0	0	0	0	0	0	0	0	0	0	0	0	0	0	0	0	0	0	0	0	0	0	0	0	0	0	0	0	0	0	0	0	0	0	0	0
LN_4A01_VL_218_NODE_4633_length_1929_cov_11.679296	8.42495607181863	0	0	0	0	0	0	0	0	0	0	0	0	0	0	0	0	0	0	0	0	0	0	0	0	0	0	0	0	0	0	0	0	0	0	0	0	0	0	0	0	0	0	0	0	0	0	0	0
LN_4A01_VL_218_NODE_4642_length_1925_cov_8.421390	6.17485891696737	0	0	0	0	0	0	0	0	0	0	0	0	0	0	0	0	0	0	0	0	0	0	0	0	0	0	0	0	0	0	0	0	0	0	0	0	0	0	0	0	0	0	0	0	0	0	0	0
LN_4A01_VL_218_NODE_4661_length_1919_cov_2.401824	1.7847595239201	0	0	0	0	0	0	0	0	0	0	0	0	0	0	0	0	0	0	0	0	0	0	0	0	0	0	0	0	0	0	0	0	0	0	0	0	0	0	0	0	0	0	0	0	0	0	0	0
LN_4A01_VL_218_NODE_4668_length_1915_cov_2.244624	1.33259851536683	0	0	0	0	0	0	0	0	0	5.93537283239572	0	0	0	0	0	0	0	0	0	0	0	0	0	0	0	0	0	0	0	0	0	0	0	0	0	0	0	0	0	0	0	0	0	0	0	0	0	0
LN_4A01_VL_218_NODE_469_length_13547_cov_12.423807	9.27998384914942	0	0	0	0	0	0	0	0	0	0	0	0	0	0	0	0	0	0	0	0	0	0	0	0	0	0	0	0	0	0	0	0	0	0	0	0	0	0	0	0	0	0	0	0	0	0	0	0
LN_4A01_VL_218_NODE_47_length_47330_cov_36.227478	25.5314640028873	0	0	0	0	0	0	0	0	0	0	0	0	0	0	0	0	0	0	0	0	0	0	0	0	0	0	0	0	0	0	0	0	0	0	0	0	0	0	0	0	0	0	0	0	0	0	0	0
LN_4A01_VL_218_NODE_470_length_13540_cov_10.296626	7.75219735535576	0	0	0	0	0	0	0	0	0	0	0	0	0	0	0	0	0	0	0	0	0	0	0	0	0	0	0	0	0	0	0	0	0	0	0	0	0	0	0	0	0	0	0	0	0	0	0	0
LN_4A01_VL_218_NODE_474_length_13467_cov_106.249371	76.7852781738778	0	0	0	0	0	0	0	0	0	0	0	0	0	0	0	0	0	0	0	0	0	0	0	0	0	0	0	0	0	0	0	0	0	0	0	0	0	0	0	0	0	0	0	0	0	0	0	0
LN_4A01_VL_218_NODE_475_length_13407_cov_23.466350	17.3612685830078	0	0	0	0	0	0	0	0	0	0	0	0	0	0	0	0	0	0	0	0	0	0	0	0	0	0	0	0	0	0	0	0	0	0	0	0	0	0	0	0	0	0	0	0	0	0	0	0
LN_4A01_VL_218_NODE_476_length_13371_cov_6.896140	4.22392904120073	0	0	0	0	0	0	0	0	0	0	0	0	0	0	0	0	0	0	0	0	0	0	0	0	0	0	0	0	0	0	0	0	0	0	0	0	0	0	0	0	0	0	0	0	0	0	0	0
LN_4A01_VL_218_NODE_4765_length_1880_cov_3.020822	1.89322629223343	0	0	0	0	82.9800037555528	759.261611643334	0	0	0	0	0	309.1039455688	0	0	0	0	0	0	0	0	0	0	0	0	0	0	0	266.28969269419	0	0	0	1094.19507103881	17.1722107834583	0	139.805594482421	0	342.189187080693	169.932783295583	0	7.72171641496761	0	0	16.2198131639006	270.991400087417	487.933297254811	688.89099626794	1.77530999915039	0
LN_4A01_VL_218_NODE_4778_length_1876_cov_19.300934	8.8419616311453	0	0	0	0	0	0	0	0	0	0	0	0	0	0	0	0	0	0	0	0	0	0	0	0	0	0	0	0	0	0	0	0	0	0	0	0	0	0	0	0	0	0	0	0	0	0	0	0
LN_4A01_VL_218_NODE_48_length_47329_cov_34.843423	24.7501798470538	0	0	0	0	0	0	0	0	0	0	0	0	0	0	0	0	0	0	0	0	0	0	0	0	0	0	0	0	0	0	0	0	0	0	0	0	0	0	0	0	0	0	0	0	0	0	0	0
LN_4A01_VL_218_NODE_4811_length_1866_cov_9.149641	6.33410903733339	0	0	0	0	0	0	0	0	0	0	0	0	0	0	0	0	0	0	0	0	0	0	0	0	0	0	0	0	0	0	0	0	0	0	0	0	0	0	0	0	0	0	0	0	0	0	0	0
LN_4A01_VL_218_NODE_4819_length_1865_cov_1.948066	1.3323164640372	0	0	0	0	0	0	0	0	0	0	0	0	0	0	0	0	0	0	0	0	0	0	0	0	0	0	0	0	0	0	0	0	0	0	0	0	0	0	0	0	0	0	0	0	0	0	0	0
LN_4A01_VL_218_NODE_484_length_13227_cov_8.914136	6.58511144575676	0	0	0	0	0	0	0	0	0	0	0	0	0	0	0	0	0	0	0	0	0	0	0	0	0	0	0	0	0	0	0	0	0	0	0	0	0	0	0	0	0	0	0	0	0	0	0	0
LN_4A01_VL_218_NODE_4854_length_1852_cov_1.750696	1.2691459516378	0	0	0	0	0	0	0	0	0	0	0	0	0	0	0	0	0	0	0	0	0	0	0	0	0	0	0	0	0	0	0	0	0	0	0	0	0	0	0	0	0	0	0	0	0	0	0	0
LN_4A01_VL_218_NODE_4867_length_1849_cov_3.037904	2.21552895694082	0	0	0	0	0	0	0	0	0	0	0	0	0	0	0	0	0	0	0	0	0	0	0	0	0	0	0	0	0	0	0	0	0	0	0	0	0	0	0	0	0	0	0	0	0	0	0	0
LN_4A01_VL_218_NODE_487_length_13171_cov_6.116194	3.79348780765166	0	0	0	0	0	0	0	0	0	0	0	0	0	0	0	0	0	0	0	0	0	0	0	0	0	0	0	0	0	0	0	0	0	0	0	0	0	0	0	0	0	0	0	0	0	0	0	0
LN_4A01_VL_218_NODE_4871_length_1847_cov_3.519531	2.54516329445934	0	0	0	0	0	0	0	0	0	0	0	0	0	0	0	0	0	0	0	0	0	0	0	0	0	0	0	0	0	0	0	0	0	0	0	0	0	0	0	0	0	0	0	0	0	0	0	0
LN_4A01_VL_218_NODE_488_length_13169_cov_15.915053	11.6677664991748	0	0	0	0	0	0	0	0	0	0	0	0	0	0	0	0	0	0	0	0	0	0	0	0	0	0	0	0	0	0	0	0	0	0	0	0	0	0	0	0	0	0	0	0	0	0	0	0
LN_4A01_VL_218_NODE_4884_length_1843_cov_7.847315	5.64795034302994	0	0	0	0	0	0	0	0	0	0	0	0	0	0	0	0	0	0	0	0	0	0	0	0	0	0	0	0	0	0	0	0	0	0	0	0	0	0	0	0	0	0	0	0	0	0	0	0
LN_4A01_VL_218_NODE_4885_length_1843_cov_4.737136	3.35233181650809	0	0	0	0	0	0	0	0	0	0	0	0	0	0	0	0	0	0	0	0	0	0	0	0	0	0	0	0	0	0	0	0	0	0	0	0	0	0	0	0	0	0	0	0	0	0	0	0
LN_4A01_VL_218_NODE_489_length_13159_cov_9.450778	6.76713972843448	0	0	0	0	0	0	0	0	0	0	0	0	0	0	0	0	0	0	0	0	0	0	0	0	0	0	0	0	0	0	0	0	0	0	0	0	0	0	0	0	0	0	0	0	0	0	0	0
LN_4A01_VL_218_NODE_494_length_13030_cov_42.250173	30.1196761745853	0	0	0	0	0	0	0	0	0	0	0	0	0	0	0	0	0	0	0	0	0	0	0	0	0	0	0	0	0	0	0	0	0	0	0	0	0	0	0	0	0	0	0	0	0	0	0	0
LN_4A01_VL_218_NODE_4943_length_1826_cov_2.300960	1.65499332826622	0	0	0	0	0	0	0	0	0	0	0	0	0	0	0	0	0	0	0	0	0	0	0	0	0	0	0	0	0	0	0	0	0	0	0	0	0	0	0	0	0	0	0	0	0	0	0	0
LN_4A01_VL_218_NODE_497_length_13011_cov_8.388777	6.34345280079582	0	0	0	0	0	0	0	0	0	0	0	0	0	0	0	0	0	0	0	0	0	0	0	0	0	0	0	0	0	0	0	0	0	0	0	0	0	0	0	0	0	0	0	0	0	0	0	0
LN_4A01_VL_218_NODE_4974_length_1816_cov_3.373083	2.62559061473816	0	0	0	0	0	0	0	0	0	0	0	0	0	0	0	0	0	0	0	0	0	0	0	0	0	0	0	0	0	0	0	0	0	0	0	0	0	0	0	0	0	0	0	0	0	0	0	0
LN_4A01_VL_218_NODE_5_length_92288_cov_87.914987	65.0660601503266	0	0	0	0	0	0	0	0	0	0	0	0	0	0	0	0	0	0	0	0	0	0	0	0	0	0	0	0	0	0	0	0	0	0	0	0	0	0	0	0	0	0	0	0	0	0	0	0
LN_4A01_VL_218_NODE_501_length_12892_cov_352.444273	268.655060701409	0	0	0	0	0	0	0	0	0	0	0	0	0	0	0	0	0	0	0	0	0	0	0	0	0	0	0	0	0	0	0	0	0	0	0	0	0	0	0	0	0	0	0	0	0	0	0	0
LN_4A01_VL_218_NODE_5021_length_1804_cov_3.162950	2.3824727804201	0	0	0	0	0	0	0	0	0	0	0	0	0	0	0	0	0	0	0	0	0	0	0	0	0	0	0	0	0	0	0	0	0	0	0	0	0	0	0	0	0	0	0	0	0	0	0	0
LN_4A01_VL_218_NODE_5036_length_1799_cov_3.250000	2.202446436013	0	0	0	0	0	0	0	0	0	0	0	0	0	0	0	0	0	0	0	0	0	0	0	0	0	0	0	0	0	0	0	0	0	0	0	0	0	0	0	0	0	0	0	0	0	0	0	0
LN_4A01_VL_218_NODE_5039_length_1799_cov_2.528096	1.71716162807794	0	0	0	0	0	0	0	0	0	0	0	0	0	0	0	0	0	0	0	0	0	0	0	0	0	0	0	0	0	0	0	0	0	0	0	0	0	0	0	0	0	0	0	0	0	0	0	0
LN_4A01_VL_218_NODE_504_length_12870_cov_5.941709	4.14310998364294	0	0	0	0	0	0	0	0	0	0	0	0	0	0	0	0	0	0	0	0	0	0	0	0	0	0	0	0	0	0	0	0	0	0	0	0	0	0	0	0	0	0	0	0	0	0	0	0
LN_4A01_VL_218_NODE_505_length_12827_cov_19.552302	14.6332645542345	0	0	0	0	0	0	0	0	0	0	0	0	0	0	0	0	0	0	0	0	0	0	0	0	0	0	0	0	0	0	0	0	0	0	0	0	0	0	0	0	0	0	0	0	0	0	0	0
LN_4A01_VL_218_NODE_5051_length_1796_cov_2.836875	2.16873340027244	0	0	0	0	0	0	0	0	0	0	0	0	0	0	0	0	0	0	0	0	0	0	0	0	0	0	0	0	0	0	0	0	0	0	0	0	0	0	0	0	0	0	0	0	0	0	0	0
LN_4A01_VL_218_NODE_507_length_12772_cov_15.613745	11.5151529737567	0	0	0	0	0	0	0	0	0	0	0	0	0	0	0	0	0	0	0	0	0	0	0	0	0	0	0	0	0	0	0	0	0	0	0	0	0	0	0	0	0	0	0	0	0	0	0	0
LN_4A01_VL_218_NODE_5070_length_1790_cov_4.063401	2.88883143315812	0	0	0	0	0	0	0	0	0	0	0	0	0	0	0	0	0	0	0	0	0	0	0	0	0	0	0	0	0	0	0	0	0	0	0	0	0	0	0	0	0	0	0	0	0	0	0	0
LN_4A01_VL_218_NODE_508_length_12772_cov_15.603916	10.8316050803373	0	0	0	0	0	0	0	0	0	0	0	0	0	0	0	0	0	0	0	0	0	0	0	0	0	0	0	0	0	0	0	0	0	0	0	0	0	0	0	0	0	0	0	0	0	0	0	0
LN_4A01_VL_218_NODE_5086_length_1785_cov_3.256647	2.40783243466546	0	0	0	0	0	0	0	0	0	0	0	0	0	0	0	0	0	0	0	0	0	0	0	0	0	0	0	0	0	0	0	0	0	0	0	0	0	0	0	0	0	0	0	0	0	0	0	0
LN_4A01_VL_218_NODE_51_length_46669_cov_10.106942	6.51284228246506	0	0	0	0	0	0	0	0	0	0	0	0	0	0	0	0	0	0	0	0	0	0	0	0	0	0	0	0	0	0	0	0	0	0	0	0	0	0	0	0	0	0	0	0	0	0	0	0
LN_4A01_VL_218_NODE_510_length_12750_cov_6.864356	5.14072224801077	0	0	0	0	0	0	0	0	0	0	0	0	0	0	0	0	0	0	0	0	0	0	0	0	0	0	0	0	0	0	0	0	0	0	0	0	0	0	0	0	0	0	0	0	0	0	0	0
LN_4A01_VL_218_NODE_514_length_12660_cov_4.042999	3.02891376819986	0	0	0	0	0	0	0	0	0	0	0	0	0	0	0	0	0	0	0	0	0	0	0	0	0	0	0	0	0	0	0	0	0	0	0	0	0	0	0	0	0	0	0	0	0	0	0	0
LN_4A01_VL_218_NODE_516_length_12529_cov_30.215649	22.5175315063838	0	0	0	0	0	0	0	0	0	0	0	0	0	0	0	0	0	0	0	0	0	0	0	0	0	0	0	0	0	0	0	0	0	0	0	0	0	0	0	0	0	0	0	0	0	0	0	0
LN_4A01_VL_218_NODE_517_length_12501_cov_4.546923	3.43273762157271	0	0	0	0	0	0	0	0	0	0	0	0	0	0	0	0	0	0	0	0	0	0	0	0	0	0	0	0	0	0	0	0	0	0	0	0	0	0	0	0	0	0	0	0	0	0	0	0
LN_4A01_VL_218_NODE_519_length_12465_cov_8.714666	6.53511184654512	0	0	0	0	0	0	0	0	0	0	0	0	0	0	0	0	0	0	0	0	0	0	0	0	0	0	0	0	0	0	0	0	0	0	0	0	0	0	0	0	0	0	0	0	0	0	0	0
LN_4A01_VL_218_NODE_5204_length_1753_cov_2.038280	1.41743879374181	0	0	0	0	0	0	0	0	0	0	0	0	0	0	0	0	0	0	0	0	0	0	0	0	0	0	0	0	0	0	0	0	0	0	0	0	0	0	0	0	0	0	0	0	0	0	0	0
LN_4A01_VL_218_NODE_5219_length_1749_cov_2.770956	1.91983852195802	0	0	0	0	0	0	0	0	0	0	0	0	0	0	0	0	0	0	0	0	0	0	0	0	0	0	0	0	0	0	0	0	0	0	0	0	0	0	0	0	0	0	0	0	0	0	0	0
LN_4A01_VL_218_NODE_522_length_12423_cov_5.138179	3.82728919428872	0	0	0	0	0	0	0	0	0	0	0	0	0	0	0	0	0	0	0	0	0	0	0	0	0	0	0	0	0	0	0	0	0	0	0	0	0	0	0	0	0	0	0	0	0	0	0	0
LN_4A01_VL_218_NODE_5222_length_1748_cov_2.857649	2.0746117739685	0	0	0	0	0	0	0	0	0	0	0	0	0	0	0	0	0	0	0	0	0	0	0	0	0	0	0	0	0	0	0	0	0	0	0	0	0	0	0	0	0	0	0	0	0	0	0	0
LN_4A01_VL_218_NODE_523_length_12405_cov_21.912146	16.5548488255674	0	0	0	0	0	0	0	0	0	0	0	0	0	0	0	0	0	0	0	0	0	0	0	0	0	0	0	0	0	0	0	0	0	0	0	0	0	0	0	0	0	0	0	0	0	0	0	0
LN_4A01_VL_218_NODE_525_length_12403_cov_4.055718	3.07001729415608	0	0	0	0	0	0	0	0	0	0	0	0	0	0	0	0	0	0	0	0	0	0	0	0	0	0	0	0	0	0	0	0	0	0	0	0	0	0	0	0	0	0	0	0	0	0	0	0
LN_4A01_VL_218_NODE_5266_length_1737_cov_2.917955	2.12641182060739	0	0	0	0	0	0	0	0	0	0	0	0	0	0	0	0	0	0	0	0	0	0	0	0	0	0	0	0	0	0	0	0	0	0	0	0	0	0	0	0	0	0	0	0	0	0	0	0
LN_4A01_VL_218_NODE_53_length_45324_cov_14.983499	11.1645065426291	0	0	0	0	0	0	0	0	0	0	0	0	0	0	0	0	0	0	0	0	0	0	0	0	0	0	0	0	0	3.60581325960482	0	0	0	0	0	0	0	0	0	0	0	0	0	0	0	0	0	0
LN_4A01_VL_218_NODE_532_length_12330_cov_25.065743	17.0204662150475	0	0	0	0	0	0	0	0	0	0	0	0	0	0	0	0	0	0	0	0	0	0	0	0	0	0	0	0	0	0	0	0	0	0	0	0	0	0	0	0	0	0	0	0	0	0	0	0
LN_4A01_VL_218_NODE_5324_length_1725_cov_3.083234	2.2190662234152	0	0	0	0	0	0	0	0	0	0	0	0	0	0	0	0	0	0	0	0	0	0	0	0	0	0	0	0	0	0	0	0	0	0	0	0	0	0	0	0	0	0	0	0	0	0	0	0
LN_4A01_VL_218_NODE_5325_length_1725_cov_3.020359	2.10227326428808	0	0	0	0	0	0	0	0	0	0	0	0	0	0	0	0	0	0	0	0	0	0	0	0	0	0	0	0	0	0	0	0	0	0	0	0	0	0	0	0	0	0	0	0	0	0	0	0
LN_4A01_VL_218_NODE_5343_length_1719_cov_2.265625	1.67987545923091	0	0	0	0	0	0	0	0	0	0	0	0	0	0	0	0	0	0	0	0	0	0	0	0	0	0	0	0	0	0	0	0	0	0	0	0	0	0	0	0	0	0	0	0	0	0	0	0
LN_4A01_VL_218_NODE_539_length_12225_cov_43.019885	32.1030168143024	0	0	0	0	0	0	0	0	0	0	0	0	0	0	0	0	0	0	0	0	0	0	0	0	0	0	0	0	0	0	0	0	0	0	0	0	0	0	0	0	0	0	0	0	0	0	0	0
LN_4A01_VL_218_NODE_540_length_12186_cov_78.181848	58.1180587968876	0	0	0	0	0	0	0	0	0	0	0	0	0	0	0	0	0	0	0	0	0	0	0	0	0	0	0	0	0	0	0	0	0	0	0	0	0	0	0	0	0	0	0	0	0	0	0	0
LN_4A01_VL_218_NODE_542_length_12160_cov_3.899876	2.92150479790217	0	0	0	0	0	0	0	0	0	0	0	0	0	0	0	0	0	0	0	0	0	0	0	0	0	0	0	0	0	0	0	0	0	0	0	0	0	0	0	0	0	0	0	0	0	0	0	0
LN_4A01_VL_218_NODE_5436_length_1697_cov_2.747259	1.93909347283823	0	0	0	0	0	0	0	0	0	0	0	0	0	0	0	0	0	0	0	0	0	0	0	0	0	0	0	0	0	0	0	0	0	0	0	0	0	0	0	0	0	0	0	0	0	0	0	0
LN_4A01_VL_218_NODE_544_length_12142_cov_8.182676	6.17246268093148	0	0	0	0	0	0	0	0	0	0	0	0	0	0	0	0	0	0	0	0	0	0	0	0	0	0	0	0	0	0	0	0	0	0	0	0	0	0	0	0	0	0	0	0	0	0	0	0
LN_4A01_VL_218_NODE_55_length_44934_cov_23.062613	17.0602480605046	0	0	0	0	0	0	0	0	0	0	0	0	0	0	0	0	0	0	0	0	0	0	0	0	0	0	0	0	0	0	0	0	0	0	0	0	0	0	0	0	0	0	0	0	0	0	0	0
LN_4A01_VL_218_NODE_550_length_12044_cov_46.524231	34.6485455504102	0	0	0	0	0	0	0	0	0	0	0	0	0	0	0	0	0	0	0	0	0	0	0	0	0	0	0	0	0	0	0	0	0	0	0	0	0	0	0	0	0	0	0	0	0	0	0	0
LN_4A01_VL_218_NODE_551_length_12017_cov_6.159589	4.6607359198975	0	0	0	0	0	0	0	0	0	0	0	0	0	0	0	0	0	0	0	0	0	0	0	0	0	0	0	0	0	0	0	0	0	0	0	0	0	0	0	0	0	0	0	0	0	0	0	0
LN_4A01_VL_218_NODE_552_length_11991_cov_34.275134	19.6858618560413	0	0	0	0	0	0	0	0	0	0	4.71004859051208	0	0	0	0	0	0	0	0	0	0	0	0	0	0	0	0	0	0	0	0	0	0	0	0	0	0	0	0	0	0	0	0	0	0	0	0	0
LN_4A01_VL_218_NODE_560_length_11822_cov_13.644769	10.1682586010475	0	0	0	0	0	0	0	0	0	0	0	0	0	0	0	0	0	0	0	0	0	0	0	0	0	1.40157033260557	0	0	0	0	0	0	0	0	0	0	0	0	0	0	0	0	0	0	0	0	0	0
LN_4A01_VL_218_NODE_565_length_11761_cov_13.621903	10.0382758892649	0	0	0	0	0	0	0	0	0	0	0	0	0	0	0	0	0	0	0	0	0	0	0	0	0	0	0	0	0	0	0	0	0	0	0	0	0	0	0	0	0	0	0	0	0	0	0	0
LN_4A01_VL_218_NODE_5659_length_1645_cov_4.138994	2.89852435037355	0	0	0	0	0	0	0	0	0	0	0	0	0	0	0	0	0	0	0	0	0	0	0	0	0	0	0	0	0	0	0	0	0	0	0	0	0	0	0	0	0	0	0	0	0	0	0	0
LN_4A01_VL_218_NODE_567_length_11695_cov_8.970704	6.775889078046	0	0	0	0	0	0	0	0	0	0	0	0	0	0	0	0	0	0	0	0	0	0	0	0	0	0	0	0	0	0	0	0	0	0	0	0	0	0	0	0	0	0	0	0	0	0	0	0
LN_4A01_VL_218_NODE_574_length_11510_cov_177.546476	134.364414165903	0	0	0	0	0	0	0	0	0	0	0	0	0	0	0	0	0	0	0	0	0	0	0	0	0	0	0	0	0	0	0	0	0	0	0	0	0	0	0	0	0	0	0	0	0	0	0	0
LN_4A01_VL_218_NODE_576_length_11500_cov_5.021057	3.5388266615516	0	0	0	0	0	0	0	0	0	0	0	0	0	0	0	0	0	0	0	0	0	0	0	0	0	0	0	0	0	0	0	0	0	0	0	0	0	0	0	0	0	0	0	0	0	0	0	0
LN_4A01_VL_218_NODE_5765_length_1622_cov_3.856414	2.69120644104559	0	0	0	0	0.806720767191077	0	0	0	0	0	0	0	0	0	0	0	0	0	0	0	0	0	0	0	0	0	0	0	0	0	0	0	0	1.09027285753565	0	0	0	0	0	0	0	0	0	0	0	0	0	0
LN_4A01_VL_218_NODE_577_length_11499_cov_3.901957	2.66311104297154	0	0	0	0	0	0	0	0	0	0	0	0	0	0	0	0	0	0	0	0	0	0	0	0	0	0	0	0	0	0	0	0	0	0	0	0	0	0	0	0	0	0	0	0	0	0	0	0
LN_4A01_VL_218_NODE_578_length_11473_cov_40.696094	30.3556841688401	0	0	0	0	0	0	0	0	0	0	0	0	0	0	0	0	0	0	0	0	0	0	0	0	0	0	0	0	0	0	0	0	0	0	0	0	0	0	0	0	0	0	0	0	0	0	0	0
LN_4A01_VL_218_NODE_58_length_44128_cov_70.461008	54.0635237710682	0	0	0	0	0	0	0	0	0	0	0	0	0	0	0	0	0	0	0	0	0	0	0	0	0	0	0	0	0	0	0	0	0	0	0	0	0	0	0	0	0	0	0	0	0	0	0	0
LN_4A01_VL_218_NODE_581_length_11438_cov_8.278485	6.22945134984045	0	0	0	0	0	0	0	0	0	0	0	0	0	0	0	0	0	0	0	0	0	0	0	0	0	0	0	0	0	0	0	0	0	0	0	0	0	0	0	0	0	0	0	0	0	0	0	0
LN_4A01_VL_218_NODE_5860_length_1605_cov_9.065161	5.60678972008988	0	0	0	0	0	0	0	0	0	0	0	0	0	0	0	0	0	0	0	0	0	0	0	0	0	0	0	0	0	0	0	0	0	0	0	0	0	0	0	0	0	0	0	0	0	0	0	0
LN_4A01_VL_218_NODE_587_length_11330_cov_6.034058	3.7519609265924	0	0	0	0	0	0	0	0	0	0	0	0	0	0	0	0	0	0	0	0	0	0	0	0	0	0	0	0	0	0	6.74865809437357	0	0	0	0	6.97972080804696	0	0	0	0	0	13.2109522530149	0	1.23427700127751	0	0	0	0
LN_4A01_VL_218_NODE_588_length_11330_cov_5.860576	4.45137860327155	0	0	0	0	0	0	0	0	0	0	0	0	0	0	0	0	0	0	0	0	0	0	0	0	0	0	0	0	0	0	0	0	0	0	0	0	0	0	0	0	0	0	0	0	0	0	0	0
LN_4A01_VL_218_NODE_5890_length_1600_cov_4.510680	3.23188016584565	0	0	0	0	0	0	0	0	0	0	0	0	0	0	0	0	0	0	0	0	0	0	0	0	0	0	0	0	0	0	0	0	0	0	0	0	0	0	0	0	0	0	0	0	0	0	0	0
LN_4A01_VL_218_NODE_593_length_11169_cov_6.567123	4.98453610814915	0	0	0	0	0	0	0	0	0	0	0	0	0	0	0	0	0	0	0	0	0	0	0	0	0	0	0	0	0	0	0	0	0	0	0	0	0	0	0	0	0	0	0	0	0	0	0	0
LN_4A01_VL_218_NODE_594_length_11164_cov_9.064092	6.68912737960209	0	0	0	0	0	0	0	0	0	0	0	0	0	0	0	0	0	0	0	0	0	0	0	0	0	0	0	0	0	0	0	0	0	0	0	0	0	0	0	0	0	0	0.80225914630811	0	0	0	0	0
LN_4A01_VL_218_NODE_596_length_11135_cov_5.673827	4.24587246112765	0	0	0	0	0	0	0	0	0	0	0	0	0	0	0	0	0	0	0	0	0	0	0	0	0	0	0	0	0	0	0	0	0	0	0	0	0	0	0	0	0	0	0	0	0	0	0	0
LN_4A01_VL_218_NODE_597_length_11134_cov_34.290098	25.5860918138049	0	0	0	0	0	0	0	0	0	0	0	0	0	0	0	0	0	0	0	0	0	0	0	0	0	0	0	0	0	0	0	0	0	0	0	0	0	0	0	0	0	0	0	0	0	0	0	0
LN_4A01_VL_218_NODE_5977_length_1581_cov_2.759502	2.0388903680635	0	0	0	0	0	0	0	0	0	0	0	0	0	0	0	0	0	0	0	0	0	0	0	0	0	0	0	0	0	0	0	0	0	0	0	0	0	0	0	0	0	0	0	0	0	0	0	0
LN_4A01_VL_218_NODE_5980_length_1581_cov_2.244430	1.57164465871561	0	0	0	0	0	0	0	0	0	0	0	0	0	0	0	0	0	0	0	0	0	0	0	0	0	0	0	0	0	0	0	0	0	0	0	0	0	0	0	0	0	0	0	0	0	0	0	0
LN_4A01_VL_218_NODE_6_length_91438_cov_53.091855	39.4858310592083	0	0	0	0	0	0	0	0	0	0	0	0	0	0	0	0	0	0	0	0	0	0	0	0	0	0	0	0	0	0	0	0	0	0	0	0	0	0	0	0	0	0	0	0	0	0	0	0
LN_4A01_VL_218_NODE_60_length_43286_cov_39.067267	28.4613022740029	0	0	0	0	0	0	0	0	0	0	0	0	0	0	0	0	0	0	0	0	0	0	0	0	0	0	0	0	0	0	0	0	0	0	0	0	0	0	0	0	0	0	0	0	0	0	0	0
LN_4A01_VL_218_NODE_601_length_11026_cov_6.740862	5.1283612517135	0	0	0	0	0	0	0	0	0	0	0	0	0	0	0	0	0	0	0	0	0	0	0	0	0	0	0	0	0	0	0	0	0	0	0	0	0	0	0	0	0	0	0	0	0	0	0	0
LN_4A01_VL_218_NODE_603_length_10990_cov_5.906996	4.43021518072032	0	0	0	0	0	0	0	0	0	0	0	0	0	0	0	0	0	0	0	0	0	0	0	0	0	0	0	0	0	0	0	0	0	0	0	0	0	0	0	0	0	0	0	0	0	0	0	0
LN_4A01_VL_218_NODE_6039_length_1567_cov_5.362434	3.42851060615655	0	0	0	0	0	0	0	0	0	0	0	0	0	0	0	0	0	0	0	0	0	0	0	0	0	0	0	0	0	0	0	0	0	0	0	0	0	0	0	0	0	0	0	0	0	0	0	0
LN_4A01_VL_218_NODE_605_length_10953_cov_11.021564	6.99579481962224	0	0	0	0	0	0	0	0	0	0	0	0	0	0	0	0	0	0	0	0	0	0	0	0	0	0	0	0	0	0	0	0	0	0	0	0	0	0	0	0	0	0	0	0	0	0	0	0
LN_4A01_VL_218_NODE_609_length_10923_cov_7.888388	6.23419709045727	0	0	0	0	0	0	0	0	0	0	0	0	0	0	0	0	0	0	0	0	0	0	0	0	0	0	0	0	0	0	0	0	0	0	0	0	58.6087939769028	0	0	0	0	0	0	0	0	0	0	0
LN_4A01_VL_218_NODE_61_length_42579_cov_914.636252	683.683515055267	0	0	0	0	0	0	0	0	0	0	0	0	0	0	0	0	0	0	0	0	0	0	0	0	0	0	0	0	0	0	0	0	0	0	0	0	0	0	0	0	0	0	0	0	0	0	0	0
LN_4A01_VL_218_NODE_612_length_10887_cov_13.992984	10.4370230490283	0	0	0	0	0	0	0	0	0	0	0	0	0	0	0	0	0	0	0	0	0	0	0	0	0	0	0	0	0	0	0	0	0	0	0	0	0	0	0	0	0	0	0	0	0	0	0	0
LN_4A01_VL_218_NODE_614_length_10845_cov_6.124282	4.54517919775004	0	0	0	0	0	0	0	0	0	0	0	0	0	0	0	0	0	0	0	0	0	0	0	0	0	0	0	0	0	0	0	0	0	0	0	0	0	0	0	0	0	0	0	0	0	0	0	0
LN_4A01_VL_218_NODE_615_length_10839_cov_33.243045	24.0519793076475	0	0	0	0	0	0	0	0	0	0	0	0	0	0	0	0	0	0	0	0	0	0	0	0	0	0	0	0	0	0	0	0	0	0	0	0	0	0	0	0	0	0	0	0	0	0	0	0
LN_4A01_VL_218_NODE_618_length_10820_cov_443.646161	336.009403535321	0	0	0	0	0	0	0	0	0	0	0	0	0	0	0	0	0	0	0	0	0	0	0	0	0	0	0	0	0	0	0	0	0	0	0	0	0	0	0	0	0	0	0	0	0	0	0	0
LN_4A01_VL_218_NODE_6184_length_1540_cov_2.981145	2.09317251422623	0	0	0	0	0	0	0	0	0	0	0	0	0	0	0	0	0	0	0	0	0	0	0	0	0	0	0	0	0	0	0	0	0	0	0	0	0	0	0	0	0	0	0	0	0	0	0	0
LN_4A01_VL_218_NODE_62_length_42347_cov_1120.720491	737.838491931141	0	0	20.182965512761	3.8094489136077	0	0	0	0	3.90366856235592	0	2.25224604555035	0	0	0	0	0	0	0	0	0	0	0	0	0	0	18.8493494942341	0	0	0	12.8268421522112	0	0	0	0	0	0	0	18.1765666166641	0	0	1.0517968087861	0	4.07352837252076	0	0	0	0	0
LN_4A01_VL_218_NODE_629_length_10611_cov_20.679329	7.38582559591676	0	0	0	0	0	0	0	0	0	0	0	0	0	0	0	0	0	0	0	0	0	0	0	0	0	0	0	0	0	0	0	0	0	0	0	0	0	0	0	0	0	0	0	0	0	0	0	0
LN_4A01_VL_218_NODE_6306_length_1518_cov_3.177717	1.37143247459871	0	0	0	0	0	0	0	0	0	0	0	0	0	0	0	0	0	0	0	0	0	0	0	0	0	0	0.791781242885118	0	0	0	0	0	0	0	0	0	0	0	0	0	0	0	0	0	0	0	0	0
LN_4A01_VL_218_NODE_632_length_10588_cov_9.430647	7.02765340573152	0	0	0	0	0	0	0	0	0	0	0	0	0	0	0	0	0	0	0	0	0	0	0	0	0	0	0	0	0	0	0	0	0	0	0	0	0	0	0	0	0	0	0	0	0	0	0	0
LN_4A01_VL_218_NODE_633_length_10575_cov_5.296103	2.72434072744031	0	0	0	0	0	0	0	0	0	0	0	0	0	0	0	0	0	0	0	0	0	0	0	0	0	0	0	0	0	0	0	0	0	0	0	0	0	0	0	0	0	0	0	0	0	0	0	0
LN_4A01_VL_218_NODE_6335_length_1513_cov_1.755830	0.798947208833871	0	0	0	0	0	0	0	0	167.618961822182	0	145.225311961091	6.00127455458262	0	0	0	204.99145643511	0	0	0	1805.67689120517	5.25924782012963	0	0	0	0	0	0	14.5848708469708	4.61698874596317	0	0	7.79069433025365	138.555704555762	0	0	0	0	0	0	30.8402043577688	18.4448647234656	0	0	0	0	0	131.543510995593	0
LN_4A01_VL_218_NODE_634_length_10569_cov_291.631444	210.427064600463	0	0	0	0	0	0	0	0	0	0	0	0	0	0	0	0	0	0	0	0	0	0	0	0	0	0	0	0	0	0	0	0	0	0	0	0	0	0	0	0	0	0	0	0	0	0	0	0
LN_4A01_VL_218_NODE_6389_length_1501_cov_2.652144	1.879113899347	0	0	0	0	0	0	0	0	0	0	0	0	0	0	0	0	0	0	0	0	0	0	0	0	0	0	0	0	0	0	0	0	0	0	0	0	0	0	0	0	0	0	0	0	0	0	0	0
LN_4A01_VL_218_NODE_64_length_42083_cov_6.274174	4.25918386399273	0	0	0	0	0	0	0	0	0	0	0	0	0	0	0	0	0	0	0	0	0	0	0	0	0	0	0	0	0	0	0	0	0	0	0	0	0	0	0	0	0	0	0	0	0	0	0	0
LN_4A01_VL_218_NODE_643_length_10461_cov_6.326927	4.63498680638773	0	0	0	0	0	0	0	0	0	0	0	0	0	0	0	0	0	0	0	0	0	0	0	0	0	0	0	0	0	0	0	0	0	0	0	0	0	0	0	0	0	0	0	0	0	0	0	0
LN_4A01_VL_218_NODE_648_length_10357_cov_3.548534	2.65200194677217	0	0	0	0	0	0	0	0	0	0	0	0	0	0	0	0	0	0	0	0	0	0	0	0	0	0	0	0	0	0	0	0	0	0	0	0	0	0	0	0	0	0	0	0	0	0	0	0
LN_4A01_VL_218_NODE_650_length_10336_cov_16.539442	13.1959885345031	0	0	0	0	0	0	0	0	0	0	0	0	0	0	0	0	0	0	0	0	0	0	0	0	0	0	0	0	0	0	0	0	0	0	0	0	0	0	0	0	0	0	0	0	0	0	0	0
LN_4A01_VL_218_NODE_6509_length_1483_cov_3.799720	2.71703107881692	0	0	0	0	0	0	0	0	0	0	0	0	0	0	0	0	0	0	0	0	0	0	0	0	0	0	0	0	0	0	0	0	0	0	0	0	0	0	0	0	0	0	0	0	0	0	0	0
LN_4A01_VL_218_NODE_651_length_10320_cov_27.555967	20.6543595014479	0	0	0	0	0	0	0	0	0	0	0	0	0	0	0	0	0	0	0	0	0	0	0	0	0	0	0	0	0	0	0	0	0	0	0	0	0	0	0	0	0	0	0	0	0	0	0	0
LN_4A01_VL_218_NODE_653_length_10279_cov_4.483764	3.37119087197346	0	0	0	0	0	0	0	0	0	0	0	0	0	0	0	0	0	0	0	0	0	0	0	0	0	0	0	0	0	0	0	0	0	0	0	0	0	0	0	0	0	0	0	0	0	0	0	0
LN_4A01_VL_218_NODE_656_length_10227_cov_51.141467	37.9874038737126	0	0	0	0	0	0	0	0	0	0	0	0	0	0	0	0	0	0	0	0	0	0	0	0	0	0	0	0	0	0	0	0	0	0	0	0	0	0	0	0	0	0	0	0	0	0	0	0
LN_4A01_VL_218_NODE_659_length_10105_cov_7.127761	5.36317198010488	0	0	0	0	0	0	0	0	0	0	0	0	0	0	0	0	0	0	0	0	0	0	0	0	0	0	0	0	0	0	0	0	0	0	0	0	0	0	0	0	0	0	0	0	0	0	0	0
LN_4A01_VL_218_NODE_66_length_41825_cov_10.925377	8.0025167308186	0	0	0	0	0	0	0	0	0	0	0	0	0	0	0	0	0	0	0	0	0	0	0	0	0	0	0	0	0	0	0	0	0	0	0	0	0	0	0	0	0	0	0	0	0	0	0	0
LN_4A01_VL_218_NODE_6609_length_1466_cov_94.135365	90.3810997992732	0	0	0	0	0	0	0	0	0	0	295.542237650798	0	0	0	0	0	0	0	0	0	0	0	0	0	0	10.4440189136081	0	0	0	0	1.35091565946192	0	0	0	0	0	0	0	3.23895396758588	0	0	0	0	0	0	0	0	0
LN_4A01_VL_218_NODE_665_length_10042_cov_13.508361	10.0312614267215	0	0	0	0	0	0	0	0	0	0	0	0	0	0	0	0	0	0	0	0	0	0	0	0	0	1.96329877851496	0	0	0	0	0	0	0	0	0	0	0	0	0	0	0	0	0	0	0	0	0	0
LN_4A01_VL_218_NODE_666_length_10032_cov_4.531122	3.40064028718406	0	0	0	0	0	0	0	0	0	0	0	0	0	0	0	0	0	0	0	0	0	0	0	0	0	0	0	0	0	0	0	0	0	0	0	0	0	0	0	0	0	0	0	0	0	0	0	0
LN_4A01_VL_218_NODE_6669_length_1457_cov_1.743224	1.29057422233807	0	0	0	0	0	0	0	0	0	0	0	0	0	0	0	0	0	0	0	0	0	0	0	0	0	0	0	0	0	0	0	0	0	0	0	0	0	0	0	0	0	0	0	0	0	0	0	0
LN_4A01_VL_218_NODE_67_length_41785_cov_240.313444	181.546877616954	0	0	0	0	0	0	0	0	0	0	0	0	0	0	0	0	0	0	0	0	0	0	0	0	0	0	0	0	0	0	0	0	0	0	0	0	0	0	0	0	0	0	0	0	0	0	0	0
LN_4A01_VL_218_NODE_674_length_9981_cov_7.145779	5.36251811882365	0	0	0	0	0	0	0	0	0	0	0	0	0	0	0	0	0	0	0	0	0	0	0	0	0	0	0	0	0	0	0	0	0	0	0	0	0	0	0	0	0	0	0	0	0	0	0	0
LN_4A01_VL_218_NODE_675_length_9958_cov_18.274058	12.267189774556	0	0	0	0	0	0	0	0	0	0	0	0	0	0	0	0	0	0	0	0	0	0	0	0	0	0	0	0	0	0	0	0	0	0	0	0	0	0	0	0	0	0	0	0	0	0	0	0
LN_4A01_VL_218_NODE_6764_length_1442_cov_5.167988	3.44628322528347	0	0	0	0	0	0	0	0	0	0	0	0	0	0	0	0	0	0	0	0	0	0	0	0	0	0	0	0	0	0	0	0	0	0	0	0	0	0	0	0	0	0	0	0	0	0	0	0
LN_4A01_VL_218_NODE_677_length_9945_cov_16.279171	11.8442975291757	0	0	0	0	0	0	0	0	0	0	0	0	0	0	0	0	0	0	0	0	0	0	0	0	0	0	0	0	0	0	0	0	0	0	0	0	0	0	0	0	0	0	0	0	0	0	0	0
LN_4A01_VL_218_NODE_678_length_9934_cov_5.125822	3.82628030480368	0	0	0	0	0	0	0	0	0	0	0	0	0	0	0	0	0	0	0	0	0	0	0	0	0	0	0	0	0	0	0	0	0	0	0	0	0	0	0	0	0	0	0	0	0	0	0	0
LN_4A01_VL_218_NODE_679_length_9903_cov_5.729082	4.28582867280559	0	0	0	0	0	0	0	0	0	0	0	0	0	0	0	0	0	0	0	0	0	0	0	0	0	0	0	0	0	0	0	0	0	0	0	0	0	0	0	0	0	0	0	0	0	0	0	0
LN_4A01_VL_218_NODE_68_length_41520_cov_9.395418	6.90321775033368	0	0	0	0	0	0	0	0	0	0	0	0	0	0	0	0	0	0	0	0	0	0	0	0	0	0	0	0	0	0	0	0	0	0	0	0	0	0	0	0	0	0	0	0	0	0	0	0
LN_4A01_VL_218_NODE_685_length_9794_cov_32.017353	23.9989616339923	0	0	0	0	0	0	0	0	0	0	0	0	0	0	0	0	0	0	0	0	0	0	0	0	0	0	0	0	0	0	0	0	0	0	0	0	0	0	0	0	0	0	0	0	0	0	0	0
LN_4A01_VL_218_NODE_687_length_9783_cov_6.483861	4.79832465472411	0	0	0	0	0	0	0	0	0	0	0	0	0	0	0	0	0	0	0	0	0	0	0	0	0	0	0	0	0	0	0	0	0	0	0	0	0	0	0	0	0	0	0	0	0	0	0	0
LN_4A01_VL_218_NODE_688_length_9779_cov_11.331859	14.9433838285967	0	0	0	0	0	0	0	0	0	0	20.9031448447952	0	0	0	0	0	0	0	0	0	0	0	0	0	0	0	0	0	0	0	0	0	0	0	0	0	0	0	0	0	0	0	0	0	0	0	0	0
LN_4A01_VL_218_NODE_69_length_41343_cov_666.245471	442.458033345757	0	8.14450153998897	0	4.81248894158653	0	0	0	0	0	0	0	0	0	0	0	0	0	0	0	0	0	0	0	0	0	0	43.8115124092666	0	0	0	0	0	0	0	0	0	0	0	3.60825201507974	0	0	0	0	0	0	0	0	0
LN_4A01_VL_218_NODE_6935_length_1416_cov_2.193975	1.56507514084535	0	0	0	0	0	0	0	0	0	0	0	0	0	0	0	0	0	0	0	0	0	0	0	0	0	0	0	0	0	0	0	0	0	0	0	0	0	0	0	0	0	0	0	0	0	0	0	0
LN_4A01_VL_218_NODE_702_length_9583_cov_6.968829	5.29791290123731	0	0	0	0	0	0	0	0	0	0	0	0	0	0	0	0	0	0	0	0	0	0	0	0	0	0	0	0	0	0	0	0	0	0	0	0	0	0	0	0	0	0	0	0	0	0	0	0
LN_4A01_VL_218_NODE_703_length_9556_cov_10.192717	7.46333408235382	0	0	0	0	0	0	0	0	0	0	0	0	0	0	0	0	0	0	0	0	0	0	0	0	0	0	0	0	0	0	0	0	0	0	0	0	0	0	0	0	0	0	0	0	0	0	0	0
LN_4A01_VL_218_NODE_7036_length_1403_cov_10.193620	6.94056519402941	0	0	0	0	0	0	0	0	0	0	0	0	0	0	0	0	0	0	0	0	0	0	0	0	0	0	0	0	0	0	0	0	0	0	0	0	0	0	0	0	0	0	0	0	0	0	0	0
LN_4A01_VL_218_NODE_7054_length_1400_cov_4.246840	2.87811220706106	0	0	0	0	0	0	0	0	0	0	0	0	0	0	0	0	0	0	0	0	0	0	0	0	0	0	0	0	0	0	0	0	0	0	0	0	0	0	0	0	0	0	0	0	0	0	0	0
LN_4A01_VL_218_NODE_706_length_9523_cov_10.344106	7.46098883597404	0	0	0	0	0	0	0	0	0	0	0	0	0	0	0	0	0	0	0	0	0	0	0	0	0	0	0	0	0	0	0	0	0	0	0	0	0	0	0	0	0	0	0	0	0	0	0	0
LN_4A01_VL_218_NODE_71_length_40697_cov_2050.340780	1367.8151001911	0	0	0	0	0	0	0	0	0	0	0	0	0	0	0	0	0	0	0	0	0	0	0	0	0	0	0	0	0	0	0	0	0	0	0	0	0	0	0	0	0	0	0	0	0	0	0	0
LN_4A01_VL_218_NODE_712_length_9459_cov_6.210868	4.66449520395878	0	0	0	0	0	0	0	0	0	0	0	0	0	0	0	0	0	0	0	0	0	0	0	0	0	0	0	0	0	0	0	0	0	0	0	0	0	0	0	0	0	0	0	0	0	0	0	0
LN_4A01_VL_218_NODE_716_length_9409_cov_11.641544	8.61486167054909	0	0	0	0	0	0	0	0	0	0	0	0	0	0	0	0	0	0	0	0	0	0	0	0	0	0	0	0	0	0	0	0	0	0	0	0	0	0	0	0	0	0	0	0	0	0	0	0
LN_4A01_VL_218_NODE_72_length_40617_cov_15.810216	11.3918927006389	0	0	0	0	0	0	0	0	0	0	0	0	0	0	0	0	0	0	0	0	0	0	0	0	0	0	0	0	0	0	0	0	0	0	0	0	0	0	0	0	0	0	0	0	0	0	0	0
LN_4A01_VL_218_NODE_720_length_9389_cov_4.523998	3.39034199702794	0	0	0	0	0	0	0	0	0	0	0	0	0	0	0	0	0	0	0	0	0	0	0	0	0	0	0	0	0	0	0	0	0	0	0	0	0	0	0	0	0	0	0	0	0	0	0	0
LN_4A01_VL_218_NODE_7224_length_1375_cov_2.872727	1.66058352795281	0	0	0	1.93708390227102	0	0	0	0	0	0	0	0	0	0	0	0	0	0	0	0	0	0	0	0	0	0	0	0	0	0	0	0	0	0	0	0	0	0	0	0	0	1.04534326688195	0	0	0	0	0	0
LN_4A01_VL_218_NODE_7239_length_1372_cov_4.035687	3.08369165042257	0	0	0	0	0	0	0	0	0	0	0	0	0	0	0	0	0	0	0	0	0	0	0	0	0	0	0	0	0	0	0	0	0	0	0	0	0	0	0	0	0	0	0	0	0	0	0	0
LN_4A01_VL_218_NODE_733_length_9192_cov_10.488125	7.83924455585859	0	0	0	0	0	0	0	0	0	0	0	0	0	0	0	0	0	0	0	0	0	0	0	0	0	0	0	0	0	0	0	0	0	0	0	0	0	0	0	0	0	0	0	0	0	0	0	0
LN_4A01_VL_218_NODE_735_length_9177_cov_5.293686	3.89309863757052	0	0	0	0	0	0	0	0	0	0	0	0	0	0	0	0	0	0	0	0	0	0	0	0	0	0	0	0	0	0	0	0	0	0	0	0	0	0	0	0	0	0	0	0	0	0	0	0
LN_4A01_VL_218_NODE_741_length_9113_cov_3.391698	2.54975959819375	0	0	0	0	0	0	0	0	0	0	0	0	0	0	0	0	0	0	0	0	0	0	0	0	0	0	0	0	0	0	0	0	0	0	0	0	0	0	0	0	0	0	0	0	0	0	0	0
LN_4A01_VL_218_NODE_742_length_9105_cov_6.074254	4.58769926763458	0	0	0	0	0	0	0	0	0	0	0	0	0	0	0	0	0	0	0	0	0	0	0	0	0	0	0	0	0	0	0	0	0	0	0	0	0	0	0	0	0	0	0	0	0	0	0	0
LN_4A01_VL_218_NODE_745_length_9088_cov_10.996790	8.17280835793234	0	0	0	0	0	0	0	0	0	0	0	0	0	0	0	0	0	0	0	0	0	0	0	0	0	0	0	0	0	0	0	0	0	0	0	0	0	0	0	0	0	0	0	0	0	0	0	0
LN_4A01_VL_218_NODE_747_length_9081_cov_10.408597	8.08297048644576	0	0	0	0	0	0	0	0	0	0	0	0	0	0	0	0	0	0	0	0	0	0	0	0	0	0	0	0	0	0	0	0	0	0	0	0	0	0	0	0	0	0	0	0	0	0	0	0
LN_4A01_VL_218_NODE_749_length_9060_cov_6.044531	4.61048585340098	0	0	0	0	0	0	0	0	0	0	0	0	0	0	0	0	0	0	0	0	0	0	0	0	0	0	0	0	0	0	0	0	0	0	0	0	0	0	0	0	0	0	0	0	0	0	0	0
LN_4A01_VL_218_NODE_754_length_8995_cov_4.140157	3.18048197200522	0	0	0	0	0	0	0	0	0	0	0	0	0	0	0	0	0	0	0	0	0	0	0	0	0	0	0	0	0	0	0	0	0	0	0	0	0	0	0	0	0	0	0	0	0	0	0	0
LN_4A01_VL_218_NODE_7542_length_1332_cov_7.714957	3.98297309936128	0	0	0	0	0	0	0	0	0	0	0	0	0	0	0	0	0	0	0	0	0	0	0	0	0	0	0	0	0	0	0	0	0	0	0	0	0	0	0	0	0	0	0	0	0	0	0	0
LN_4A01_VL_218_NODE_755_length_8983_cov_13.567652	7.25161671525645	0	0	0	0	0	0	0	0	0	0	1.35018618495196	0	0	0	0	0	0	0	0	0	0	0	0	0	0	0	0	0	0	0	1.38989173623521	0	0	0	0	0	0	0	0	0	0	0	0	0	0	0	0	0
LN_4A01_VL_218_NODE_756_length_8983_cov_5.588262	4.18650037169445	0	0	0	0	0	0	0	0	0	0	0	0	0	0	0	0	0	0	0	0	0	0	0	0	0	0	0	0	0	0	0	0	0	0	0	0	0	0	0	0	0	0	0	0	0	0	0	0
LN_4A01_VL_218_NODE_757_length_8968_cov_5.339728	3.95387404003036	0	0	0	0	0	0	0	0	0	0	0	0	0	0	0	0	0	0	0	0	0	0	0	0	0	0	0	0	0	0	0	0	0	0	0	0	0	0	0	0	0	0	0	0	0	0	0	0
LN_4A01_VL_218_NODE_758_length_8949_cov_4.535192	3.42946360874151	0	0	0	0	0	0	0	0	0	0	0	0	0	0	0	0	0	0	0	0	0	0	0	0	0	0	0	0	0	0	0	0	0	0	0	0	0	0	0	0	0	0	0	0	0	0	0	0
LN_4A01_VL_218_NODE_759_length_8942_cov_4.491279	3.41712792793912	0	0	0	0	0	0	0	0	0	0	0	0	0	0	0	0	0	0	0	0	0	0	0	0	0	0	0	0	0	0	0	0	0	0	0	0	0	0	0	0	0	0	0	0	0	0	0	0
LN_4A01_VL_218_NODE_7612_length_1325_cov_1.967717	1.41914463543137	0	0	0	0	0	0	0	0	0	0	0	0	0	0	0	0	0	0	0	0	0	0	0	0	0	0	0	0	0	0	0	0	0	0	0	0	0	0	0	0	0	0	0	0	0	0	0	0
LN_4A01_VL_218_NODE_762_length_8925_cov_9.054228	6.81717558064659	0	0	0	0	0	0	0	0	0	0	0	0	0	0	0	0	0	0	0	0	0	0	0	0	0	0	0	0	0	0	0	0	0	0	0	0	0	0.968270445040444	0	0	0	0	0	0	0	0	0	0
LN_4A01_VL_218_NODE_7626_length_1323_cov_4.523659	3.19790245229007	0	0	0	0	0	0	0	0	0	0	0	0	0	0	0	0	0	0	0	0	0	0	0	0	0	0	0	0	0	0	0	0	0	0	0	0	0	0	0	0	0	0	0	0	0	0	0	0
LN_4A01_VL_218_NODE_763_length_8895_cov_27.837557	20.6941498657975	0	0	0	0	0	0	0	0	0	0	0	0	0	0	0	0	0	0	0	0	0	0	0	0	0	0	0	0	0	0	0	0	0	0	0	0	0	0	0	0	0	0	0	0	0	0	0	0
LN_4A01_VL_218_NODE_765_length_8887_cov_7.650702	5.6221478468077	0	0	0	0	0	0	0	0	0	0	0	0	0	0	0	0	0	0	0	0	0	0	0	0	0	0	0	0	0	0	0	0	0	0	0	0	0	0	0	0	0	0	0	0	0	0	0	0
LN_4A01_VL_218_NODE_7664_length_1320_cov_2.178656	1.17014157913341	0	0	0	0	0	0	0	0	0	0	0	0	0	0	0	0	0	0	0	0	0	0	0	0	0	0	0	0	0	0	0	0	0	0	0	0	0	0	0	0	0	0	0	0	0	0	0	0
LN_4A01_VL_218_NODE_769_length_8845_cov_16.456769	12.1556448104516	0	0	0	0	0	0	0	0	0	0	0	0	0	0	0	0	0	0	0	0	0	0	0	0	0	0	0	0	0	0	0	0	0	0	0	0	0	0	0	0	0	0	0	0	0	0	0	0
LN_4A01_VL_218_NODE_770_length_8837_cov_4.303917	1.51988121530138	0	0	0	0	0	0	0	0	0	0	0	0	0	0	0	0	0	0	0	0	0	0	0	0	0	0	0	0	0	0	0	0	0	0	0	0	0	0	0	0	0	0	0	0	0	0	0	0
LN_4A01_VL_218_NODE_7731_length_1313_cov_1.876789	1.32982082174439	0	0	0	0	0	0	0	0	0	0	0	0	0	0	0	0	0	0	0	0	0	0	0	0	0	0	0	0	0	0	0	0	0	0	0	0	0	0	0	0	0	0	0	0	0	0	0	0
LN_4A01_VL_218_NODE_7735_length_1312_cov_2.818616	1.99625160703168	0	0	0	0	0	0	0	0	0	0	0	0	0	0	0	0	0	0	0	0	0	0	0	0	0	0	0	0	0	0	0	0	0	0	0	0	0	0	0	0	0	0	0	0	0	0	0	0
LN_4A01_VL_218_NODE_774_length_8819_cov_6.617869	5.05630477318661	0	0	0	0	0	0	0	0	0	0	0	0	0	0	0	0	0	0	0	0	0	0	0	0	0	0	0	0	0	0	0	0	0	0	0	0	0	0	0	0	0	0	0	0	0	0	0	0
LN_4A01_VL_218_NODE_7757_length_1309_cov_3.585327	2.20603965960117	0	0	0	0	0	0	0	0	0	5.42696666063684	0	0	0	0	0	0	0	0	0	0	0	0	0	0	0	0	0	0	0	0	0	0	0	0	0	0	0	0	0	0	0	0	0	0	0	0	0	0
LN_4A01_VL_218_NODE_780_length_8786_cov_16.981674	12.4054301481223	0	0	0	0	0	0	0	0	0	0	0	0	0	0	0	0	0	0	0	0	0	0	0	0	0	0	0	0	0	0	0	0	0	0	0	0	0	0	0	0	0	0	0	0	0	0	0	0
LN_4A01_VL_218_NODE_785_length_8748_cov_17.958587	11.8298263898673	0	0	0	0	0	0	0	0	0	0	0	0	0	0	0	0	0	0	0	0	0	0	0	0	0	0	0	0	0	0	0	0	0	0	0	0	0	0	0	0	0	0	0	0	0	0	0	0
LN_4A01_VL_218_NODE_7858_length_1297_cov_3.162641	2.174672292151	0	0	0	0	0	0	0	0	0	0	0	0	0	0	0	0	0	0	0	0	0	0	0	0	0	0	0	0	0	0	0	0	0	0	0	0	0	0	0	0	0	0	0	0	0	0	0	0
LN_4A01_VL_218_NODE_787_length_8737_cov_5.190624	3.92005668582198	0	0	0	0	0	0	0	0	0	0	0	0	0	0	0	0	0	0	0	0	0	0	0	0	0	0	0	0	0	0	0	0	0	0	0	0	0	0	0	0	0	0	0	0	0	0	0	0
LN_4A01_VL_218_NODE_788_length_8703_cov_4.629510	3.42608783926837	0	0	0	0	0	0	0	0	0	0	0	0	0	0	0	0	0	0	0	0	0	0	0	0	0	0	0	0	0	0	0	0	0	0	0	0	0	0	0	0	0	0	0	0	0	0	0	0
LN_4A01_VL_218_NODE_789_length_8693_cov_4.152929	3.15191857945719	0	0	0	0	0	0	0	0	0	0	0	0	0	0	0	0	0	0	0	0	0	0	0	0	0	0	0	0	0	0	0	0	0	0	0	0	0	0	0	0	0	0	0	0	0	0	0	0
LN_4A01_VL_218_NODE_79_length_39053_cov_9.422329	7.12778580287274	0	0	0	0	0	0	0	0	0	0	0	0	0	0	0	0	0	0	0	0	0	0	0	0	0	0	0	0	0	0	0	0	0	0	0	0	0	0	0	0	0	0	0	0	0	0	0	0
LN_4A01_VL_218_NODE_791_length_8679_cov_9.272495	6.90981273047536	0	0	0	0	0	0	0	0	0	0	0	0	0	0	0	0	0	0	0	0	0	0	0	0	0	0	0	0	0	0	0	0	0	0	0	0	0	0	0	0	0	0	0	0	0	0	0	0
LN_4A01_VL_218_NODE_794_length_8656_cov_5.698756	4.29034671654859	0	0	0	0	0	0	0	0	0	0	0	0	0	0	0	0	0	0	0	0	0	0	0	0	0	0	0	0	0	0	0	0	0	0	0	0	0	0	0	0	0	0	0	0	0	0	0	0
LN_4A01_VL_218_NODE_797_length_8630_cov_5.474052	4.20211052247617	0	0	0	0	0	0	0	0	0	0	0	0	0	0	0	0	0	0	0	0	0	0	0	0	0	0	0	0	0	0	0	0	0	0	0	0	0	0	0	0	0	0	0	0	0	0	0	0
LN_4A01_VL_218_NODE_799_length_8597_cov_5.552447	3.95264760474983	0	0	0	0	0	0	0	0	0	0	0	0	0	0	0	0	0	0	0	0	0	0	0	0	0	0	0	0	0	0	0	0	0	0	0	0	0	0	0	0	0	0	0	0	0	0	0	0
LN_4A01_VL_218_NODE_80_length_39042_cov_68.448406	51.4790050826003	0	0	0	0	0	0	0	0	0	0	0	0	0	0	0	0	0	0	0	0	0	0	0	0	0	0	0	0	0	0	0	0	0	0	0	0	0	0	0	0	0	0	0	0	0	0	0	0
LN_4A01_VL_218_NODE_801_length_8591_cov_22.524016	16.6893209694361	0	0	0	0	0	0	0	0	0	0	0	0	0	0	0	0	0	0	0	0	0	0	0	0	0	0	0	0	0	0	0	0	0	0	0	0	0	0	0	0	0	0	0	0	0	0	0	0
LN_4A01_VL_218_NODE_8010_length_1280_cov_6.764898	4.61697166549379	0	0	0	0	0	0	0	0	0	0	0	0	0	0	0	0	0	0	0	0	0	0	0	0	0	0	0	0	0	0	0	0	0	0	0	0	0	0	0	0	0	0	0	0	0	0	0	0
LN_4A01_VL_218_NODE_8021_length_1280_cov_1.987755	1.10177732926556	0	0	0	0	0	0	0	3.31047123533015	0	0	0	0	0	0	0	0	0	0	0	0	0	0	0	0	0	0	0	0	0	0	0	0	0	0	0	21.9709054434725	0	0	0	0	0	0	0	0	0	0	0	0
LN_4A01_VL_218_NODE_803_length_8576_cov_20.277667	13.6175605941209	0	0	0	0	0	0	0	0	0	0	0	0	0	0	0	0	0	0	0	0	0	0	0	0	0	0	0	0	0	0	0	0	0	0	0	0	0	0	0	0	0	0	0	0	0	0	0	0
LN_4A01_VL_218_NODE_8035_length_1278_cov_3.088307	1.10350155043812	0	0	0	0	0	0	0	0	0	0	0	0	0	0	0	0	0	0	0	0	0	0	0	0	0	0	0	0	0	0	0	0	0	0	0	0	0	0	0	0	0	0	0	0	0	0	0	0
LN_4A01_VL_218_NODE_804_length_8563_cov_17.882581	13.2304204341096	0	0	0	0	0	0	0	0	0	0	0	0	0	0	0	0	0	0	0	0	0	0	0	0	0	0	0	0	0	0	0	0	0	0	0	0	0	0	0	0	0	0	0	0	0	0	0	0
LN_4A01_VL_218_NODE_805_length_8557_cov_4.712656	2.55847144891642	0	0	0	0	0	0	0	0	0	0	0	0	0	0	0	0	0	0	0	0	0	0	0	0	0	0	0	0	0	0	0	0	0	0	0	0	0	0	0	0	0	0	0	0	0	0	0	0
LN_4A01_VL_218_NODE_807_length_8552_cov_74.242321	55.7146253366416	0	0	0	0	0	0	0	2.5324881293036	0	0	0	0	0	0	0	0	0	0	0	0	0	0	0	0	0	0	0	0	0	0	0	0	0	0	0	0	0	0	0	0	0	0	0	0	0	0	0	0
LN_4A01_VL_218_NODE_809_length_8543_cov_5.132422	3.84399628731906	0	0	0	0	0	0	0	0	0	0	0	0	0	0	0	0	0	0	0	0	0	0	0	0	0	0	0	0	0	0	0	0	0	0	0	0	0	0	0	0	0	0	0	0	0	0	0	0
LN_4A01_VL_218_NODE_81_length_38889_cov_17.672915	10.533860581099	0	0	0	0	0	0	0	0	0	0	0	0	0	0	0	0	0	0	0	0	0	0	0	0	0	0	0	0	0	0	0	0	0	0	0	0	0	0	0	0	0	0	0	0	0	0	0	0
LN_4A01_VL_218_NODE_810_length_8542_cov_19.086132	14.0569938279779	0	0	0	0	0	0	0	0	0	0	0	0	0	0	0	0	0	0	0	0	0	0	0	0	0	0	0	0	0	0	0	0	0	0	0	0	0	0	0	0	0	0	0	0	0	0	0	0
LN_4A01_VL_218_NODE_8112_length_1268_cov_3.641385	2.43625691554591	0	0	0	0	0	0	0	0	0	0	0	0	0	0	0	0	0	0	0	0	0	0	0	0	0	0	0	0	0	0	0	0	0	0	0	0	0	0	0	0	0	0	0	0	0	0	0	0
LN_4A01_VL_218_NODE_814_length_8522_cov_5.769104	4.45237181370825	0	0	0	0	0	0	0	3.53586538890513	0	0	0	0	0	0	0	0	0	0	0	0	0	0	0	0	0	0	0	0	0	0	7.47695144031649	0	0	0	0	12.1564789725285	0	0	0	0	0	18.0929514040234	0	1.99458142057166	0.978676843003669	0	0	0
LN_4A01_VL_218_NODE_816_length_8484_cov_7.893582	5.84171289551998	0	0	0	0	0	0	0	0	0	0	0	0	0	0	0	0	0	0	0	0	0	0	0	0	0	1.24844518324767	0	0	0	0	0	0	0	0	0	0	0	0	0	0	0	0	0	0	0	0	0	0
LN_4A01_VL_218_NODE_817_length_8484_cov_4.428283	2.81795364607739	0	0	0	0	0	0	0	0	0	0	0	0	0	0	0	0	0	0	0	0	0	0	0	0	0	0	0	0	0	0	0	0	0	0	0	0	0	0	0	0	0	0	0	0	0	0	0	0
LN_4A01_VL_218_NODE_819_length_8482_cov_5.770974	4.24376208476504	0	0	0	0	0	0	0	0	0	0	0	0	0	0	0	0	0	0	0	0	0	0	0	0	0	0	0	0	0	0	0	0	0	0	0	0	0	0	0	0	0	0	0	0	0	0	0	0
LN_4A01_VL_218_NODE_82_length_38260_cov_37.071902	27.6048523055537	0	0	0	0	0	0	0	0	0	0	0	0	0	0	0	0	0	0	0	0	0	0	0	0	0	0	0	0	0	0	0	0	0	0	0	0	0	0	0	0	0	0	0	0	0	0	0	0
LN_4A01_VL_218_NODE_820_length_8481_cov_8.569903	6.89692651277416	0	0	0	0	0	0	0	0	0	0	2.06570756190314	0	0	0	0	0	0	0	0	0	0	0	0	0	0	0	0	0	0	0	1.05589478837198	0	0	0	0	0	0	0	0	0	0	0	0	0	0	0	0	0
LN_4A01_VL_218_NODE_821_length_8480_cov_5.820178	4.16556963301841	0	0	0	0	0	0	0	0	0	0	0	0	0	0	0	0	0	0	0	0	0	0	0	0	0	0	0	0	0	0	0	0	0	0	0	0	0	0	0	0	0	0	0	0	0	0	0	0
LN_4A01_VL_218_NODE_824_length_8435_cov_5.079117	3.78971344553545	0	0	0	0	0	0	0	0	0	0	0	0	0	0	0	0	0	0	0	0	0	0	0	0	0	0	0	0	0	0	0	0	0	0	0	0	0	0	0	0	0	0	0	0	0	0	0	0
LN_4A01_VL_218_NODE_828_length_8390_cov_5.109898	3.8740739600806	0	0	0	0	0	0	0	0	0	0	0	0	0	0	0	0	0	0	0	0	0	0	0	0	0	0	0	0	0	0	0	0	0	0	0	0	0	0	0	0	0	0	0	0	0	0	0	0
LN_4A01_VL_218_NODE_831_length_8362_cov_6.039364	3.5738338216516	0	0	0	0	0	0	0	0	0	0	0	0	0	0	0	0	0	0	0	0	0	0	0	0	0	0	0	0	0	0	4.30427973924666	0	0	0	0	0	0	0	0	0	0	7.95383465144273	0	0	0	0	0	0
LN_4A01_VL_218_NODE_832_length_8361_cov_6.332651	4.77103638199573	0	0	0	0	0	0	0	0	0	0	0	0	0	0	0	0	0	0	0	0	0	0	0	0	0	0	0	0	0	0	0	0	0	0	0	0	0	0	0	0	0	0	0	0	0	0	0	0
LN_4A01_VL_218_NODE_836_length_8310_cov_6.647850	5.09932676237012	0	0	0	0	0	0	0	0	0	0	0	0	0	0	0	0	0	0	0	0	0	0	0	0	0	0	0	0	0	0	0	0	0	0	0	0	0	0	0	0	0	0	0	0	0	0	0	0
LN_4A01_VL_218_NODE_8360_length_1235_cov_1.694915	1.19630035057329	0	0	0	1.00644710171976	0	0	0	0	0	0	0	0	0	0	0	0	0	0	0	0	0	0	0	0	0	0	0	0	0	0	0	0	0	0	0	0	0	0	0	0	0	0	0	0	0	0	0	0
LN_4A01_VL_218_NODE_837_length_8307_cov_7.438924	5.58622396595416	0	0	0	0	0	0	0	0	0	0	0	0	0	0	0	0	0	0	0	0	0	0	0	0	0	0	0	0	0	0	0	0	0	0	0	0	0	0	0	0	0	0	0	0	0	0	0	0
LN_4A01_VL_218_NODE_840_length_8265_cov_8.275274	6.20776127580664	0	0	0	0	0	0	0	0	0	0	0	0	0	0	0	0	0	0	0	0	0	0	0	0	0	0	0	0	0	0	0	0	0	0	0	0	0	0	0	0	0	0	0	0	0	0	0	0
LN_4A01_VL_218_NODE_8401_length_1230_cov_2.287660	1.7471467056414	0	0	0	0	0	0	0	0	0	0	0	0	0	0	0	0	0	0	0	0	0	0	0	0	0	1.79045309207227	0	0	0	0	0	0	0	0	0	0	0	0	0	0	0	0	0	0	0	0	0	0
LN_4A01_VL_218_NODE_841_length_8262_cov_5.460826	4.0966593506461	0	0	0	0	0	0	0	0	0	0	0	0	0	0	0	0	0	0	0	0	0	0	0	0	0	0	0	0	0	0	0	0	0	0	0	0	0	0	0	0	0	0	0	0	0	0	0	0
LN_4A01_VL_218_NODE_842_length_8254_cov_12.132211	8.77892799448034	0	0	0	0	0	0	0	0	0	0	0	0	0	0	0	0	0	0	0	0	0	0	0	0	0	0	0	0	0	0	0	0	0	0	0	0	0	0	0	0	0	0	0	0	0	0	0	0
LN_4A01_VL_218_NODE_8424_length_1228_cov_4.046888	2.89842461677431	0	0	0	0	0	0	0	0	0	0	0	0	0	0	0	0	0	0	0	0	0	0	0	0	0	0	0	0	0	0	0	0	0	0	0	0	0	0	0	0	0	0	0	0	0	0	0	0
LN_4A01_VL_218_NODE_845_length_8227_cov_4.989599	3.77124706358554	0	0	0	0	0	0	0	0	0	0	0	0	0	0	0	0	0	0	0	0	0	0	0	0	0	0	0	0	0	0	0	0	0	0	0	0	0	0	0	0	0	0	0	0	0	0	0	0
LN_4A01_VL_218_NODE_846_length_8224_cov_10.355490	7.61057232444324	0	0	0	0	0	0	0	0	0	0	0	0	0	0	0	0	0	0	0	0	0	0	0	0	0	0	0	0	0	0	0	0	0	0	0	0	0	0	0	0	0	0	0	0	0	0	0	0
LN_4A01_VL_218_NODE_85_length_37956_cov_32.268383	23.8679994127214	0	0	0	0	0	0	0	0	0	0	0	0	0	0	0	0	0	0	0	0	0	0	0	0	0	0	0	0	0	0	0	0	0	0	0	0	0	0	0	0	0	0	0	0	0	0	0	0
LN_4A01_VL_218_NODE_850_length_8187_cov_6.426094	4.60994805691064	0	0	0	0	0	0	0	0	0	0	0	0	0	0	0	0	0	0	0	0	0	0	0	0	0	0	0	0	0	0	0	0	0	0	0	0	0	0	0	0	0	0	0	0	0	0	0	0
LN_4A01_VL_218_NODE_854_length_8167_cov_7.723003	5.70665242312667	0	0	0	0	0	0	0	0	0	0	0	0	0	0	0	0	0	0	0	0	0	0	0	0	0	0	0	0	0	0	0	0	0	0	0	0	0	0	0	0	0	0	0	0	0	0	0	0
LN_4A01_VL_218_NODE_855_length_8147_cov_5.572417	4.07205597644006	0	0	0	0	0	0	0	0	0	0	0	0	0	0	0	0	0	0	0	0	0	0	0	0	0	0	0	0	0	0	0	0	0	0	0	0	0	0	0	0	0	0	0	0	0	0	0	0
LN_4A01_VL_218_NODE_856_length_8134_cov_36.756901	27.5179230812809	0	0	0	0	0	0	0	0	0	0	0	0	0	0	0	0	0	0	0	0	0	0	0	0	0	0	0	0	0	0	0	0	0	0	0	0	0	0	0	0	0	0	0	0	0	0	0	0
LN_4A01_VL_218_NODE_86_length_37408_cov_448.612802	256.066174450205	0	0	0	0	0	0	0	0	0	0	0	0	0	0	0	0	0	0	0	3756.03850541901	0	0	0	0	0	0	0	0	0	0	0	0	0	0	0	0	0	0	0	3.45333824632431	1.6711320595222	0	0	1.21841984815461	1.05552611796219	0.791994200618036	0	0
LN_4A01_VL_218_NODE_863_length_8105_cov_11.607205	8.93203155027052	0	0	0	0	0	0	0	0	0	0	0	0	0	0	0	0	0	0	0	0	0	0	0	0	0	1.20331323522897	0	0	0	0	0	0	0	0	0	0	0	0	0	0	0	0	0	0	0	0	0	0
LN_4A01_VL_218_NODE_8653_length_1203_cov_3.385889	1.84218320817707	0	0	0	0	0	1539.67001651689	0	0	0	0	0	618.761493172172	0	123.853960733011	0	0	0	0	0	0	0	0.33767231400667	0	0	0	0	0	0	0	0	0	0	0	0	325.304122450887	0	0	0	0	0	0.883363951478751	0	0	545.493738610534	49.3545226042508	1355.09426306017	1.70356853398807	0
LN_4A01_VL_218_NODE_869_length_8069_cov_4.470427	3.35405235515316	0	0	0	0	0	0	0	0	0	0	0	0	0	0	0	0	0	0	0	0	0	0	0	0	0	0	0	0	0	0	0	0	0	0	0	0	0	0	0	0	0	0	0	0	0	0	0	0
LN_4A01_VL_218_NODE_87_length_37284_cov_6.416879	4.76237355865663	0	0	0	0	0	0	0	0	0	0	0	0	0	0	0	0	0	0	0	0	0	0	0	0	0	0	0	0	0	0	0	0	0	0	0	0	0	0	0	0	0	0	0	0	0	0	0	0
LN_4A01_VL_218_NODE_870_length_8066_cov_19.547248	14.5868121776167	0	0	0	0	0	0	0	0	0	0	0	0	0	0	0	0	0	0	0	0	0	0	0	0	0	0	0	0	0	0	0	0	0	0	0	0	0	0	0	0	0	0	0	0	0	0	0	0
LN_4A01_VL_218_NODE_871_length_8056_cov_10.878640	10.2534533692468	0	0	0	0	0	0	0	0	0	0	7.84711666027516	0	0	0	0	0	0	0	0	0	0	0	0	0	0	0	0	0	0	0	1.58189126550092	0	0	0	0	0	0	0	0	0	0	0	0	0	0	0	0	0
LN_4A01_VL_218_NODE_877_length_8014_cov_4.361352	3.27651323131442	0	0	0	0	0	0	0	0	0	0	0	0	0	0	0	0	0	0	0	0	0	0	0	0	0	0	0	0	0	0	0	0	0	0	0	0	0	0	0	0	0	0	0	0	0	0	0	0
LN_4A01_VL_218_NODE_88_length_37264_cov_8.064769	6.08591799616399	0	0	0	0	0	0	0	0	0	0	0	0	0	0	0	0	0	0	0	0	0	0	0	0	0	0	0	0	0	0	0	0	0	0	0	0	0	0	0	0	0	0	0	0	0	0	0	0
LN_4A01_VL_218_NODE_882_length_8003_cov_7.247358	5.25298333597467	0	0	0	0	0	0	0	0	0	0	0	0	0	0	0	0	0	0	0	0	0	0	0	0	0	0	0	0	0	0	0	0	0	0	0	0	0	0	0	0	0	0	0	0	0	0	0	0
LN_4A01_VL_218_NODE_884_length_7989_cov_7.950088	5.47234002068564	0	0	0	0	0	0	0	0	0	0	0	0	0	0	0	0	0	0	0	0	0	0	0	0	0	0	0	0	0	0	0	0	0	0	0	0	0	0	0	0	0	0	0	0	0	0	0	0
LN_4A01_VL_218_NODE_886_length_7972_cov_7.343438	5.41661776383252	0	0	0	0	0	0	0	0	0	0	0	0	0	0	0	0	0	0	0	0	0	0	0	0	0	0	0	0	0	0	0	0	0	0	0	0	0	0	0	0	0	0	0	0	0	0	0	0
LN_4A01_VL_218_NODE_889_length_7963_cov_5.974709	4.42758690650484	0	0	0	0	0	0	0	0	0	0	0	0	0	0	0	0	0	0	0	0	0	0	0	0	0	0	0	0	0	0	0	0	0	0	0	0	0	0	0	0	0	0	0	0	0	0	0	0
LN_4A01_VL_218_NODE_89_length_37238_cov_8.780545	6.64201539737555	0	0	0	0	0	0	0	0	0	0	0	0	0	0	0	0	0	0	0	0	0	0	0	0	0	0	0	0	0	0	0	0	0	0	0	0	0	0	0	0	0	0	0	0	0	0	0	0
LN_4A01_VL_218_NODE_894_length_7946_cov_7.465340	5.57801761751074	0	0	0	0	0	0	0	0	0	0	0	0	0	0	0	0	0	0	0	0	0	0	0	0	0	0	0	0	0	0	0	0	0	0	0	0	0	0	0	0	0	0	0	0	0	0	0	0
LN_4A01_VL_218_NODE_8981_length_1174_cov_3.302949	2.34531006083624	0	0	0	0	0	0	0	0	0	0	0	0	0	0	0	0	0	0	0	0	0	0	0	0	0	0	0	0	0	0	0	0	0	0	0	0	0	0	0	0	0	0	0	0	0	0	0	0
LN_4A01_VL_218_NODE_899_length_7934_cov_4.967889	3.81741040151742	0	0	0	0	0	0	0	0	0	0	0	0	0	0	0	0	0	0	0	0	0	0	0	0	0	0	0	0	0	0	0	0	0	0	0	0	0	0	0	0	0	0	0	0	0	0	0	0
LN_4A01_VL_218_NODE_903_length_7906_cov_3.677875	2.7011880314183	0	0	0	1.47110733576426	1.63668376352938	0	0	0	0	0	0	0	0	0	0	0	0	0	0	0	0	0	0	0	0	0	1.39506951209907	0	0	0	0	0	0	2.93270742109921	0	0	0	0	1.31129975895733	0	0	0	0	0	8.51321895976427	0	0	0
LN_4A01_VL_218_NODE_9068_length_1167_cov_3.125000	2.24428629685139	0	0	0	0	0	0	0	0	0	0	0	0	0	0	0	0	0	0	0	0	0	0	0	0	0	0	0	0	0	0	0	0	0	0	0	0	0	0	0	0	0	0	0	0	0	0	0	0
LN_4A01_VL_218_NODE_91_length_37054_cov_23.647180	17.6145272469895	0	0	0	0	0	0	0	0	0	0	0	0	0	0	0	0	0	0	0	0	0	0	0	0	0	0	0	0	0	0	0	0	0	0	0	0	0	0	0	0	0	0	0	0	0	0	0	0
LN_4A01_VL_218_NODE_9108_length_1163_cov_3.947653	2.77169877206224	0	0	0	0	0	0	0	0	0	0	0	0	0	0	0	0	0	0	0	0	0	0	0	0	0	0	0	0	0	0	0	0	0	0	0	0	0	0	0	0	0	0	0	0	0	0	0	0
LN_4A01_VL_218_NODE_916_length_7840_cov_6.139499	4.53987937423322	0	0	0	0	0	0	0	0	0	0	0	0	0	0	0	0	0	0	0	0	0	0	0	0	0	0	0	0	0	0	0	0	0	0	0	0	0	0	0	0	0	0	0	0	0	0	0	0
LN_4A01_VL_218_NODE_92_length_36981_cov_10.207171	7.75232570631818	0	0	0	0	0	0	0	0	0	0	0	0	0	0	0	0	0	0	0	0	0	0	0	0	0	0	0	0	0	0	0	0	0	0	0	0	0	0	0	0	0	0	0	0	0	0	0	0
LN_4A01_VL_218_NODE_921_length_7742_cov_6.882269	5.17852015556195	0	0	0	0	0	0	0	0	0	0	0	0	0	0	0	0	0	0	0	0	0	0	0	0	0	0	0	0	0	0	0	0	0	0	0	0	0	0	0	0	0	0	0	0	0	0	0	0
LN_4A01_VL_218_NODE_926_length_7694_cov_4.253698	2.81052981315122	0	0	0	0	0	0	0	0	0	0	0	0	0	0	0	0	0	0	0	0	0	0	0	0	0	0	0	0	0	0	0	0	0	0	0	0	0	0	0	0	0	0	0	0	0	0	0	0
LN_4A01_VL_218_NODE_927_length_7694_cov_3.297159	2.48758073524254	0	0	0	1.25777857141005	1.70067726070175	0	0	0	0	0	0	0	0	0	0	0	0	0	0	0	0	0	0	0	0	0	0	0	0	0	0	0	0	1.65147435488465	0	0	0	0	0	0	0	0	0	0	4.76807708783395	0	0	0
LN_4A01_VL_218_NODE_928_length_7692_cov_6.783554	4.7669201141391	0	0	0	0	0	0	0	0	0	0	0	0	0	0	0	0	0	0	0	0	0	0	0	0	0	0	0	0	0	0	0	0	0	0	0	0	0	0	0	0	0	0	0	0	0	0	0	0
LN_4A01_VL_218_NODE_929_length_7673_cov_13.377002	9.47867789292755	0	0	0	0	0	0	0	0	0	0	0	0	0	0	0	0	0	0	0	0	0	0	0	0	0	0	0	0	0	0	0	0	0	0	0	0	0	0	0	0	0	0	0	0	0	0	0	0
LN_4A01_VL_218_NODE_930_length_7663_cov_26.579784	19.9198065712073	0	0	0	0	0	0	0	0	0	0	0	0	0	0	0	0	0	0	0	0	0	0	0	0	0	0	0	0	0	0	0	0	0	0	0	0	0	0	0	0	0	0	0	0	0	0	0	0
LN_4A01_VL_218_NODE_931_length_7663_cov_24.265510	17.8866366968034	0	0	0	0	0	0	0	0	0	0	0	0	0	0	0	0	0	0	0	0	0	0	0	0	0	0	0	0	0	0	0	0	0	0	0	0	0	0	0	0	0	0	0	0	0	0	0	0
LN_4A01_VL_218_NODE_934_length_7641_cov_7.506591	5.53700424601461	0	0	0	0	0	0	0	0	0	0	1.05821423892365	0	0	0	0	0	0	0	0	0	0	0	0	0	0	0	0	0	0	0	1.11562789596369	0	0	0	0	0	0	0	0	0	0	0	0	0	0	0	0	0
LN_4A01_VL_218_NODE_935_length_7635_cov_9.317810	7.14219156731503	0	0	0	0	0	0	0	0	0	0	0	0	0	0	0	0	0	0	0	0	0	0	0	0	0	0	0	0	0	0	0	0	0	0	0	0	0	0	0	0	0	0	0	0	0	0	0	0
LN_4A01_VL_218_NODE_937_length_7613_cov_6.262768	4.11068874269153	0	0	0	0	0	0	0	0	0	0	0	0	0	0	0	0	0	0	0	0	0	0	0	0	0	0	0	0	0	0	0	0	0	0	0	0	0	0	0	0	0	0	0	0	0	0	0	0
LN_4A01_VL_218_NODE_938_length_7610_cov_8.366380	6.17728857406886	0	0	0	0	0	0	0	0	0	0	0	0	0	0	0	0	0	0	0	0	0	0	0	0	0	0	0	0	0	0	0	0	0	0	0	0	0	0	0	0	0	0	0	0	0	0	0	0
LN_4A01_VL_218_NODE_939_length_7607_cov_10.570180	7.71582773883685	0	0	0	0	0	0	0	0	0	0	0	0	0	0	0	0	0	0	0	0	0	0	0	0	0	0	0	0	0	0	0	0	0	0	0	0	0	0	0	0	0	0	0	0	0	0	0	0
LN_4A01_VL_218_NODE_94_length_36439_cov_17.423318	13.1329978971816	0	0	0	0	0	0	0	0	0	0	0	0	0	0	0	0	0	0	0	0	0	0	0	0	0	0	0	0	0	0	0	0	0	0	0	0	0	0	0	0	0	0	0	0	0	0	0	0
LN_4A01_VL_218_NODE_941_length_7602_cov_9.489731	6.89050804637087	0	0	0	0	0	0	0	0	0	0	0	0	0	0	0	0	0	0	0	0	0	0	0	0	0	0	0	0	0	0	0	0	0	0	0	0	0	0	0	0	0	0	0	0	0	0	0	0
LN_4A01_VL_218_NODE_942_length_7601_cov_8.961437	6.41431664091756	0	0	0	0	0	0	0	0	0	0	0	0	0	0	0	0	0	0	0	0	0	0	0	0	0	0	0	0	0	0	0	0	0	0	0	0	0	0	0	0	0	0	0	0	0	0	0	0
LN_4A01_VL_218_NODE_9430_length_1136_cov_7.121184	4.43371158658174	0	0	0	0	0	0	0	0	0	0	0	0	0	0	0	0	0	0	0	0	0	0	0	0	0	0	0	0	0	0	0	0	0	0	0	0	0	0	0	0	0	0	0	0	0	0	0	0
LN_4A01_VL_218_NODE_944_length_7594_cov_4.716541	3.66996574555017	0	0	0	0	0	0	0	0	0	0	0	0	0	0	0	0	0	0	0	0	0	0	0	0	0	0	0	0	0	0	0	0	0	0	0	0	0	0	0	0	0	0	0	0	0	0	0	0
LN_4A01_VL_218_NODE_948_length_7579_cov_6.475279	4.82027148897767	0	0	0	0	0	0	0	0	0	0	0	0	0	0	0	0	0	0	0	0	0	0	0	0	0	0	0	0	0	0	0	0	0	0	0	0	0	0	0	0	0	0	0	0	0	0	0	0
LN_4A01_VL_218_NODE_949_length_7571_cov_6.545503	4.92293661094185	0	0	0	0	0	0	0	0	0	0	0	0	0	0	0	0	0	0	0	0	0	0	0	0	0	0	0	0	0	0	0	0	0	0	0	0	0	0	0	0	0	0	0	0	0	0	0	0
LN_4A01_VL_218_NODE_95_length_36066_cov_32.731499	25.0666394683998	0	0	0	0	0	0	0	0	0	0	0	0	0	0	0	0	0	0	0	0	0	0	0	0	0	0	0	0	0	0	0	0	0	0	0	0	0	0	0	0	0	0	0	0	0	0	0	0
LN_4A01_VL_218_NODE_9523_length_1129_cov_3.982309	3.27154768148364	0	0	0	0	0	0	0	0	0	0	0	0	0	0	0	0	0	0	0	0	0	0	0	0	0	0	0	0	0	0	0	0	0	0	0	0	0	0	0	0	0	0	0	0	0	0	0	0
LN_4A01_VL_218_NODE_958_length_7540_cov_9.384369	6.92044752175293	0	0	0	0	0	0	0	0	0	0	0	0	0	0	0	0	0	0	0	0	0	0	0	0	0	0	0	0	0	0	0	0	0	0	0	0	0	0	0	0	0	0	0	0	0	0	0	0
LN_4A01_VL_218_NODE_96_length_35827_cov_9.156799	6.88110916207033	0	0	0	0	0	0	0	0	0	0	0	0	0	0	0	0	0	0	0	0	0	0	0	0	0	0	0	0	0	0	0	0	0	0	0	0	0	0	0	0	0	0	0	0	0	0	0	0
LN_4A01_VL_218_NODE_960_length_7524_cov_46.999331	35.1667263294099	0	0	0	0	0	0	0	0	0	0	0	0	0	0	0	0	0	0	0	0	0	0	0	0	0	0	0	0	0	0	0	0	0	0	0	0	0	0	0	0	0	0	0	0	0	0	0	0
LN_4A01_VL_218_NODE_964_length_7492_cov_5.102595	3.76474901617704	0	0	0	0	0	0	0	0	0	0	0	0	0	0	0	0	0	0	0	0	0	0	0	0	0	0	0	0	0	0	0	0	0	0	0	0	0	0	0	0	0	0	0	0	0	0	0	0
LN_4A01_VL_218_NODE_965_length_7485_cov_7.062315	5.17688497186356	0	0	0	0	0	0	0	0	0	0	0	0	0	0	0	0	0	0	0	0	0	0	0	0	0	0	0	0	0	0	0	0	0	0	0	0	0	0	0	0	0	0	0	0	0	0	0	0
LN_4A01_VL_218_NODE_969_length_7464_cov_3.521123	2.63621299423108	0	0	0	0	0	0	0	0	0	0	0	0	0	0	0	0	0	0	0	0	0	0	0	0	0	0	0	0	0	0	0	0	0	0	0	0	0	0	0	0	0	0	0	0	0	0	0	0
LN_4A01_VL_218_NODE_97_length_35814_cov_132.328113	96.0085964330648	0	0	0	0	12.939841050594	0	0	0	0	0	0	0	0	0	0	0	0	0	0	0	0	0	0	0	0	0	0	0	0	4.74311811028704	0	1.21156547658277	0	3.29369340092123	0	3.64434147163744	0	0.717782461376288	0	0	0	0	1.51494496172326	0	0	0	0	0
LN_4A01_VL_218_NODE_972_length_7438_cov_10.147230	7.55707601558249	0	0	0	0	0	0	0	0	0	0	0	0	0	0	0	0	0	0	0	0	0	0	0	0	0	0	0	0	0	0	0	0	0	0	0	0	0	0	0	0	0	0	0	0	0	0	0	0
LN_4A01_VL_218_NODE_974_length_7430_cov_5.339932	4.0221263010297	0	0	0	0	0	0	0	0	0	0	0	0	0	0	0	0	0	0	0	0	0	0	0	0	0	0	0	0	0	0	0	0	0	0	0	0	0	0	0	0	0	0	0	0	0	0	0	0
LN_4A01_VL_218_NODE_975_length_7428_cov_31.913875	23.5063912082711	0	0	0	0	0	0	0	0	0	0	0	0	0	0	0	0	0	0	0	0	0	0	0	0	0	0	0	0	0	0	0	0	0	0	0	0	0	0	0	0	0	0	0	0	0	0	0	0
LN_4A01_VL_218_NODE_977_length_7423_cov_4.436211	3.25692341901023	0	0	0	0	0	0	0	0	0	0	0	0	0	0	0	0	0	0	0	0	0	0	0	0	0	0	0	0	0	0	0	0	0	0	0	0	0	0	0	0	0	0	0	0	0	0	0	0
LN_4A01_VL_218_NODE_979_length_7411_cov_33.883361	18.494845096155	0	0	0	0	19.2648775073842	0	0	0	0	0	0	0	0	0	0	0	0	0	0	0	0	0	0	0	0	0	0	0	0	0	0	0	0	9.7304470081512	0	0	0	0	0	0	0	0	0	0	0	0	0	0
LN_4A01_VL_218_NODE_98_length_35678_cov_36.000253	26.7208332156205	0	0	0	0	0	0	0	0	0	0	0	0	0	0	0	0	0	0	0	0	0	0	0	0	0	0	0	0	0	0	0	0	0	0	0	0	0	0	0	0	0	0	0	0	0	0	0	0
LN_4A01_VL_218_NODE_980_length_7411_cov_5.166395	2.87254575966739	0	0	0	0	0	0	0	0	0	0	0	0	0	0	0	0	0	0	0	0	0	0	0	0	0	0	0	0	0	0	0	0	0	0	0	0	0	0	0	0	0	1.65737193170462	0	0	0	0	0	0
LN_4A01_VL_218_NODE_982_length_7399_cov_42.009259	29.6342994514487	0	0	0	0	0	0	0	0	0	0	0	0	0	0	0	0	0	0	0	0	0	0	0	0	0	0	0	0	0	0	0	0	0	0	0	0	0	0	0	0	0	0	0	0	0	0	0	0
LN_4A01_VL_218_NODE_983_length_7398_cov_6.594716	3.17715369347554	0	0	0	0	0	0	0	0	0	0	0	0	0	0	0	0	0	0	0	0	0	0	0	0	0	0	0	0	0	0	0	0	0	0	0	0	0	0	0	0	0	0	0	0	0	0	0	0
LN_4A01_VL_218_NODE_984_length_7383_cov_9.505322	7.00393913768528	0	0	0	0	0	0	0	0	0	0	0	0	0	0	0	0	0	0	0	0	0	0	0	0	0	1.54825465228439	0	0	0	0	0	0	0	0	0	0	0	0	0	0	0	0	0	0	0	0	0	0
LN_4A01_VL_218_NODE_985_length_7374_cov_3.942342	2.96892326937589	0	0	0	0	0	0	0	0	0	0	0	0	0	0	0	0	0	0	0	0	0	0	0	0	0	0	0	0	0	0	0	0	0	0	0	0	0	0	0	0	0	0	0	0	0	0	0	0
LN_4A01_VL_218_NODE_9858_length_1101_cov_1.706501	1.21990829242673	0	0	0	0	0	0	0	0	0	0	0	0	0	0	0	0	0	0	0	0	0	0	0	0	0	0	0	0	0	0	0	0	0	0	0	0	0	0	0	0	0	1.48351394596099	0	0	0	0	0	0
LN_4A01_VL_218_NODE_989_length_7347_cov_6.908804	5.08217082250427	0	0	0	0	0	0	0	0	0	0	0	0	0	0	0	0	0	0	0	0	0	0	0	0	0	0	0	0	0	0	0	0	0	0	0	0	0	0	0	0	0	0	0	0	0	0	0	0
LN_4A01_VL_218_NODE_990_length_7330_cov_6.586667	4.74580939645449	0	0	0	0	0	0	0	0	0	0	0	0	0	0	0	0	0	0	0	0	0	0	0	0	0	0	0	0	0	0	0	0	0	0	0	0	0	0	0	0	0	0	0	0	0	0	0	0
LN_4A01_VL_218_NODE_994_length_7279_cov_22.810354	16.7451644414117	0	0	0	0	0	0	0	0	0	0	0	0	0	0	0	0	0	0	0	0	0	0	0	0	0	0	0	0	0	0	0	0	0	0	0	0	0	0	0	0	0	0	0	0	0	0	0	0
LN_4A01_VL_218_NODE_996_length_7274_cov_4.641502	2.17882933098015	0	0	1.34284620852176	0	17.5789983153952	0	0	0	0	0	0	0	0	0	0	0	0	0	0	0	0	0	0	0	0	0	0	0	0	0	0	0	0	8.22090760040601	0	0	0	0	0	0	0	0	0	0	0	0	0	0
LN_4A01_VL_218_NODE_997_length_7268_cov_30.085679	23.1275930929723	0	0	0	0	0	0	0	0	0	0	0	0	0	0	0	0	0	0	0	0	0	0	0	0	0	0	0	0	0	0	0	0	0	0	0	0	0	0	0	0	0	0	0	0	0	0	0	0
LN_4A01_VL_218_NODE_998_length_7255_cov_7.569306	5.80382930245394	0	0	0	5.92294664351648	1.18235031746155	0	0	0	0	0	0	0	0	0	0	0	0	0	0	0	0	0	0	0	0	0	0	0	0	0	0	0	0	0	1.21347338040838	0	15.0054605462137	0	0	0	1.1208634687843	0	1.34869202397671	0	0	0	0	0
LN_4A02_VL_219_NODE_1_length_103073_cov_5155.427158	0	2652.15936993809	0	0	0	0	0	0	0	0	0	0	0	0	0	0	0	0	0	0	0	0	0	0	0	1450.56817261705	2.4484413960279	0	0	0	0	0	0	0	0	0	0	0	0	0	0	0	0	0	0	0	0	0	0
LN_4A02_VL_219_NODE_1089_length_1275_cov_1.618033	0	0.961348573090689	0	0	0	0	0	0	0	0	0	0	0	0	0	0	0	0	0	0	0	0	0	0	0	0	0	0	0	0	0	0	0	0	0	0	0	0	0	0	0	0	0	0	0	0	0	0	0
LN_4A02_VL_219_NODE_11_length_42406_cov_27.017567	0	16.4088947693287	0	0	0	0	0	0	0	0	0	0	0	0	0	0	0	0	0	0	0	0	0	0	0	0	0	0	0	0	0	0	0	0	0	0	0	0	0	0	0	0	0	0	0	0	0	0	0
LN_4A02_VL_219_NODE_113_length_6723_cov_4.303539	0	2.5286621422263	0	0	0	0	0	0	0	0	0	0	0	0	0	0	0	0	0	0	0	0	0	0	0	0	0	0	0	50.2548321726326	0	0	0	0	0	0	0	0	7.68805552004241	0	0	0	0	0	0	0	0	0	0
LN_4A02_VL_219_NODE_1145_length_1247_cov_2.867450	0	1.62397888379917	0	0	0	0	0	0	0	0	0	0	0	0	0	0	0	0	0	0	0	0	0	0	0	0	0	0	0	0	0	0	0	0	0	0	0	0	0	0	0	0	0	0	0	0	0	0	0
LN_4A02_VL_219_NODE_1178_length_1219_cov_3.060997	0	1.35525563902734	0	0	0	0	9.64682492553815	0	0	7.49129035361202	0	9.59797315811882	0	0	0	0	54.4310801859886	0	0	0	128.96934975933	2.75768300569255	0	0	0	0	0	0	0	0	0	0	0	14.7896564113097	0	0	0	0	0	0	0	1.78144170847666	0	0	0	0	0	33.5761319471455	0
LN_4A02_VL_219_NODE_120_length_6396_cov_7.814540	0	4.63265086510584	0	0	0	0	0	0	0	0	0	0	0	0	0	0	0	0	0	0	0	0	0	0	0	0	0	0	0	0	0	0	0	0	0	0	0	0	0	0	0	0	0	0	0	0	0	0	0
LN_4A02_VL_219_NODE_13_length_37587_cov_16.428115	0	9.86671099070572	0	0	0	0	0	0	0	0	0	0	0	0	0	0	0	0	0	0	0	0	0	0	0	5.15689630018713	0	0	0	0	0	0	0	0	0	0	0	0	0	0	0	0	0	0	0	0	0	0	0
LN_4A02_VL_219_NODE_131_length_6135_cov_5.434868	0	2.91868983177103	0	0	0	0	0	0	0	0	0	0	0	0	0	0	0	0	0	0	0	0	0	0	0	0	0	0	0	0	0	0	0	0	0	0	0	0	0	0	0	0	0	0	0	0	0	0	0
LN_4A02_VL_219_NODE_14_length_37158_cov_8.299733	0	4.4273874928238	0	0	0	0	0	0	0	0	0	0	0	0	0	0	0	0	0	0	0	0	0	0	0	3.05672339916614	0	0	0	0	0	0	0	0	0	0	0	0	0	0	0	0	0	0	0	0	0	0	0
LN_4A02_VL_219_NODE_1403_length_1108_cov_2.257360	0	1.25053779618413	0	0	0	0	0	0	0	0	0	0	0	0	0	0	0	0	0	0	0	0	0	0	0	19.2714771941164	0	0	0	0	0	0	0	0	0	0	0	0	0	0	0	0	0	0	0	0	0	0	0
LN_4A02_VL_219_NODE_1406_length_1107_cov_2.686312	0	0.722115842282685	0	0	0	0	0	0	0	0	0	0	0	0	0	0	0	0	0	0	0	0	0	0	0	0	0	0	0	0	0	0	0	0	0	0	0	0	0	0	0	0	0	0	0	0	0	0	0
LN_4A02_VL_219_NODE_1455_length_1086_cov_2.212415	0	1.22679901382279	0	0	0	0	0	0	0	0	0	0	0	0	0	0	0	0	0	0	0	0	0	0	0	0	0	0	0	0	0	0	0	0	0	0	0	0	0	0	0	0	0	0	0	0	0	0	0
LN_4A02_VL_219_NODE_15_length_36739_cov_51.716743	0	30.6721057731014	0	0	0	0	0	0	0	0	0	0	3.33648257749605	0	0	0	0	0	0	0	0	0	0	0	0	24.4311219647284	0	0	0	0	0	0	0	0	0	0	0	0	0	0	0	0	0	0	0	0	0	0	0
LN_4A02_VL_219_NODE_151_length_5614_cov_3.641482	0	2.14535548811265	0	0	0	0	0	0	0	0	0	0	0	0	0	0	0	0	0	0	0	0	0	0	0	0	0	0	0	0	0	0	0	0	0	0	0	0	0	0	0	0	0	0	0	0	0	0	0
LN_4A02_VL_219_NODE_1561_length_1041_cov_2.792089	0	1.0750577640439	0	0	0	0	0	0	0	0	0	0	0	0	0	0	0	0	0	0	0	0	0	0	0	4.50259297063631	0	0	0	0	0	0	0	0	0	0	0	0	0	0	0	0	0	0	0	0	0	0	0
LN_4A02_VL_219_NODE_161_length_5398_cov_7.855886	0	4.53151101605263	0	0	0	0	0	0	0	0	0	0	0	0	0	0	0	0	0	0	0	0	0	0	0	0	0	0	0	0	0	0	0	0	0	0	0	0	0	0	0	0	0	0	0	0	0	0	0
LN_4A02_VL_219_NODE_1622_length_1020_cov_1.329534	0	0.731460870829872	0	0	0	0	0	0	0	0	0	0	0	0	0	0	0	0	0	0	0	0	0	0	0	0	0	0	0	0	0	0	0	0	0	0	0	0	0	0	0	0	0	0	0	0	0	0	0
LN_4A02_VL_219_NODE_17_length_36207_cov_8.991674	0	5.06619099650097	0	0	0	0	0	0	0	0	0	0	0	0	0	0	0	0	0	0	0	0	0	0	0	1.28801794094616	0	0	0	0	0	0	0	0	0	0	0	0	0	0	0	0	0	0	0	0	0	0	0
LN_4A02_VL_219_NODE_177_length_5090_cov_18.079841	0	4.71148666448094	0	0	0	0	0	0	0	0	0	0	0	0	34.6466550350052	0	0	0	0	0	0	0	0	0	0	16.436032490044	0	0	0	0	0	0	0	0	0	0	0	0	0	0	0	0	0	0	0	0	72.4460637927086	0	0
LN_4A02_VL_219_NODE_207_length_4364_cov_3.607566	0	2.24696504251261	0	0	0	0	0	0	0	0	0	0	0	0	0	0	0	0	0	0	0	0	0	0	0	0	0	0	0	0	0	0	0	0	0	0	0	0	0	0	0	0	0	0	0	0	0	0	0
LN_4A02_VL_219_NODE_227_length_4075_cov_3.091045	0	1.79166243803271	0	0	0	0	0	0	0	0	0	0	0	0	0	0	0	0	0	0	0	0	0	0	0	0	0	0	0	0	0	0	0	0	0	0	0	0	0	0	0	0	0	0	0	0	0	0	0
LN_4A02_VL_219_NODE_229_length_4067_cov_3.351446	0	2.03105068106015	0	0	1.79006810901612	0	0	0	0	0	0	0	0	0	0	0	0	0	0	0	0	0	0	0	0	0	0	0	0	0	0	0	0	0	0	0	0	0	0	0	0	0	0	0	0	0	0	0	0
LN_4A02_VL_219_NODE_230_length_4045_cov_57.930576	0	34.9659737631314	0	0	0	0	0	0	0	0	0	0	0	0	0	0	0	0	0	0	0	0	0	0	0	0	0	0	0	0	0	0	0	0	0	0	0	0	0	0	0	0	0	0	0	0	0	0	0
LN_4A02_VL_219_NODE_238_length_3965_cov_3.856522	0	2.20426543816287	0	0	0	0	0	0	0	0	0	0	0	0	0	0	0	0	0	0	0	0	0	0	0	0	0	0	0	0	0	0	0	0	0	0	0	0	0	0	0	0	0	0	0	0	0	0	0
LN_4A02_VL_219_NODE_24_length_26383_cov_43.181860	0	20.4862592118185	0	0	0	0	0	0	0	0	0	0	0	0	0	0	0	0	0	0	0	0	0	0	0	13.0319765861718	0	0	0	0	0	0	0	0	0	0	0	0	0	0	0	0	0	0	0	0	0	0	0
LN_4A02_VL_219_NODE_240_length_3948_cov_3.059337	0	1.13387551405239	0	0	0	0	0	0	0	0	0	0	0	0	0	0	0	0	0	0	0	0	0	0	0	0	0	0	0	4.23949953699938	0	0	0	0	0	0	0	0	0	0	0	0	0	0	0	0	0	0	0
LN_4A02_VL_219_NODE_265_length_3596_cov_11.519345	0	6.03167539163184	0	0	0	0	0	0	0	0	0	0	0	0	0	0	0	0	0	0	0	0	0	0	0	9.0846381076571	0	0	0	0	0	0	0	0	0	0	0	0	0	0	0	0	0	0	0	0	0	0	0
LN_4A02_VL_219_NODE_266_length_3563_cov_5.797605	0	3.27560501435341	0	0	0	0	0	1.29712813928484	0	0	0	0	0	0	0	0	0	0	0	0	0	0	0	0	0	1.99321276862042	0	0	0	0	0	0	0	0	0	0	0	0	0	0	0	0	0	0	0	0	0	0	0
LN_4A02_VL_219_NODE_268_length_3513_cov_4.862927	0	1.69903806033924	0	0	0	0	0	0	0	0	0	0	0	0	0	0	0	0	0	0	0	0	0	0	0	0.795155533885716	0	0	0	0	0	0	0	0	0	0	0	0	0	0	0	0	0	0	0	0	0	0	0
LN_4A02_VL_219_NODE_272_length_3490_cov_4.832314	0	2.16833386268929	0	0	0	0	0	0	0	0	0	0	0	0	0	0	0	0	0	0	0	0	0	0	0	0.786829783164248	0	0	0	0	0	0	0	0	0	0	0	0	0	0	0	0	0	0	0	0	0	0	0
LN_4A02_VL_219_NODE_28_length_20756_cov_6.506063	0	2.89876837551367	0	0	0	0	0	0	0	0	0	0	0	0	0	0	0	0	0	0	0	0	0	0	0	0	0	0	0	0	0	0	0	0	0	0	0	0	0	0	0	0	0	0	0	0	0	0	0
LN_4A02_VL_219_NODE_287_length_3351_cov_4.401396	0	2.43321361430937	0	0	0	0	0	0	0	0	0	0	0	0	0	0	0	0	0	0	0	0	0	0	0	0	0	0	0	0	0	0	0	0	0	0	0	0	0	0	0	0	0	0	0	0	0	0	0
LN_4A02_VL_219_NODE_29_length_17902_cov_69.696476	0	42.3937826049682	0	0	0	0	0	0	0	0	0	0	0	0	0	0	0	0	0	0	0	0	0	0	0	0	0	0	0	0	0	0	0	0	0	0	0	0	0	0	0	0	0	0	0	0	0	0	0
LN_4A02_VL_219_NODE_294_length_3305_cov_3.245231	0	2.16071043494763	0	0	0	0	0	0	0	0	0	0	0	0	0	0	0	0	0	0	0	0	0	0	0	0	0	0	0	0	0	0	0	0	0	0	0	0	0	0	0	0	0	0	0	0	0	0	0
LN_4A02_VL_219_NODE_298_length_3290_cov_2.695209	0	0.939496854500548	0	0	0	0	0	0	0	0	0	6.55385207668946	0	0	0	0	0	0	0	0	0	0	0	0	0	2.47520271584653	0	0	0	0	0	0	0	0	0	0	0	0	0	0	0	0	0	0	0	0	0	0	0
LN_4A02_VL_219_NODE_301_length_3272_cov_3.736090	0	2.00334179301248	0	0	0	0	0	0	0	0	0	0	0	0	0	0	0	0	0	0	0	0	0	0	0	0.651144599137642	0	0	0	0	0	0	0	0	0	0	0	0	0	0	0	0	0	0	0	0	0	0	0
LN_4A02_VL_219_NODE_302_length_3235_cov_3.600943	0	1.0378378352733	0	0	0	0	0	0	0	0	0	0	0	0	0	0	0	0	0	0	0	0	0	0	0	0	0	0	0	0	0	0	0	0	0	0	0	0	0	0	0	0	0	0	0	0	0	0	0
LN_4A02_VL_219_NODE_316_length_3114_cov_2.716901	0	1.69425907735573	0	0	0	0	0	0	0	0	0	0	0	0	0	0	0	0	0	0	0	0	0	0	0	0	0	0	0	0	0	0	0	0	0	0	0	0	0	0	0	0	0	0	0	0	0	0	0
LN_4A02_VL_219_NODE_32_length_17688_cov_4.712811	0	2.34102215613292	0	0	0	0	0	0	0	0	0	0	0	0	0	0	0	0	0	0	0	0	0	0	0	0	0	0	0	26.2569125436571	0	0	0	0	0	0	0	0	5.36189342195941	0	0	0	0	0	0	0	0	0	0
LN_4A02_VL_219_NODE_320_length_3053_cov_2.850233	0	1.76302229453216	0	0	0	0	0	0	0	0	0	0	0	0	0	0	0	0	0	0	0	0	0	0	0	0	0	0	0	0	0	0	0	0	0	0	0	0	0	0	0	0	0	0	0	0	0	0	0
LN_4A02_VL_219_NODE_323_length_3023_cov_3.008423	0	1.71000280137771	0	0	0	0	0	0	0	0	0	0	0	0	0	0	0	0	0	0	0	0	0	0	0	0	0	0	0	0	0	0	0	0	0	0	0	2.90529238272653	0	0	0	0	0	0	0	0	0	0	0
LN_4A02_VL_219_NODE_329_length_2980_cov_4.029060	0	1.50219480854994	0	0	0	0	0	0	0	0	0	0	0	0	0	0	0	0	0	0	0	0	0	0	0	19.4306986726826	0	0	0	0	0	0	0	0	0	0	0	0	0	0	0	0	0	0	0	0	0	0	0
LN_4A02_VL_219_NODE_33_length_17686_cov_17.238273	0	9.97984835573055	0	0	0	0	0	0	0	0	0	0	0	0	0	0	0	0	0	0	0	0	0	0	0	1.90334801698395	0	0	0	0	0	0	0	0	0	0	0	0	0	0	0	0	0	0	0	0	0	0	0
LN_4A02_VL_219_NODE_338_length_2935_cov_34.965625	0	14.6893862592211	0	0	0	0	0	0	0	0	0	0	0	0	0	0	0	0	0	0	0	0	0	0	0	42.4415236249364	0	0	0	0	0	0	0	0	0	0	0	0	0	0	0	0	0	0	0	0	0	0	0
LN_4A02_VL_219_NODE_357_length_2808_cov_4.164548	0	2.41029307100381	0	0	0	0	0	0	0	0	0	0	0	0	0	0	0	0	0	0	0	0	0	0	0	0	0	0	0	0	0	0	0	0	0	0	0	0	0	0	0	0	0	0	0	0	0	0	0
LN_4A02_VL_219_NODE_366_length_2738_cov_5.467015	0	3.21154295525064	0	0	0	0	0	0	0	0	0	0	0	0	0	0	0	0	0	0	0	0	0	0	0	0	0	0	0	0	0	0	0	0	0	0	0	0	0	0	0	0	0	0	0	0	0	0	0
LN_4A02_VL_219_NODE_37_length_16247_cov_56.214797	0	18.60157431458	0	0	0	0	0	0	0	0	0	0	0	0	0	0	0	0	0	0	0	0	0	0	0	9.82635860691115	0	0	0	0	0	0	0	0	0	0	0	0	0	0	0	0	0	0	0	0	0	0	0
LN_4A02_VL_219_NODE_379_length_2667_cov_4.161945	0	2.59766756312714	0	0	0	0	0	0	0	0	0	0	0	0	0	0	0	0	0	0	0	0	0	0	0	0	0	0	0	0	0	0	0	0	0	0	0	0	0	0	0	0	0	0	0	0	0	0	0
LN_4A02_VL_219_NODE_385_length_2646_cov_4.058279	0	2.43701815888735	0	0	0	0	0	0	0	0	0	0	0	0	0	0	0	0	0	0	0	0	0	0	0	0	0	0	0	0	0	0	0	0	0	0	0	0	0	0	0	0	0	0	0	0	0	0	0
LN_4A02_VL_219_NODE_39_length_15872_cov_32.360435	0	19.2962437767878	0	0	0	0	0	0	0	0	0	0	0	0	0	0	0	0	0	0	0	0	0	0	0	4.75482881753348	0	0	0	0	0	0	0	0	0	0	0	0	0	0	0	0	0	0	0	0	0	0	0
LN_4A02_VL_219_NODE_408_length_2527_cov_2.355987	0	1.45514772143723	0	0	0	0	0	0	0	0	0	0	0	0	0	0	0	0	0	0	0	0	0	0	0	0	0	0	0	0	0	0	0	0	0	0	0	0	0	0	0	0	0	0	0	0	0	0	0
LN_4A02_VL_219_NODE_416_length_2494_cov_3.287823	0	1.77355588625435	0	0	0	0	0	0	0	0	0	0	0	0	0	0	0	0	0	0	0	0	0	0	0	0	0	0	0	0	0	0	0	0	0	0	0	0	0	0	0	0	0	0	0	0	0	0	0
LN_4A02_VL_219_NODE_42_length_15585_cov_9.362395	0	5.25227726085787	0	0	0	0	0	0	0	0	0	0	0	0	0	0	0	0	0	0	0	0	0	0	0	0	0	0	0	0	0	0	0	0	0	0	0	0	0	0	0	0	0	0	0	0	0	0	0
LN_4A02_VL_219_NODE_44_length_15425_cov_17.646714	0	7.55936611754238	0	0	0	0	0	0	0	0	0	0	0	0	0	0	0	0	0	0	0	0	0	0	0	0.837945355731739	0	0	0	0	0	0	0	0	0	0	0	0	0	0	0	0	0	0	0	0	0	0	0
LN_4A02_VL_219_NODE_448_length_2332_cov_3.659201	0	2.14813980320902	0	0	0	0	0	0	0	0	0	0	0	0	0	0	0	0	0	0	0	0	0	0	0	0	0	0	0	0	0	0	0	0	0	0	0	0	0	0	0	0	0	0	0	0	0	0	0
LN_4A02_VL_219_NODE_46_length_14689_cov_89.313958	0	52.8205051145189	0	0	0	0	0	0	0	0	0	0	0	0	0	0	0	0	0	0	0	0	0	0	0	3.75501709451637	0	0	0	0	0	0	0	0	0	0	0	0	0	0	0	0	0	0	0	0	0	0	0
LN_4A02_VL_219_NODE_471_length_2222_cov_3.577757	0	1.65488672010436	0	0	0	0	0	0	0	0	0	0	0	0	0	0	0	0	0	0	0	0	0	0	0	0	0	0	0	0	0	0	0	0	0	0	0	0	0	0	0	0	0	0	0	0	0	0	0
LN_4A02_VL_219_NODE_489_length_2187_cov_3.144934	0	1.82757713170309	0	0	0	0	0	0	0	0	0	0	0	0	0	0	0	0	0	0	0	0	0	0	0	0	0	0	0	0	0	0	0	0	0	0	0	0	0	0	0	0	0	0	0	0	0	0	0
LN_4A02_VL_219_NODE_50_length_13796_cov_4.333891	0	2.31385889729754	0	0	0	0	0	0	0	0	0	0	0	0	0	0	0	0	0	0	0	0	0	0	0	0	0	0	0	0	0	0	0	0	0	0	0	0	0	0	0	0	0	0	0	0	0	0	0
LN_4A02_VL_219_NODE_51_length_13577_cov_654.801583	0	386.253269940791	0	0	0	0	0	0	0	0	0	0	0	0	0	0	0	0	0	0	0	0	0	0	0	0	0	0	0	0	0	0	0	0	0	0	0	0	0	0	0	0	0	0	0	0	0	0	0
LN_4A02_VL_219_NODE_54_length_12540_cov_6.598959	0	3.71430130512312	0	0	0	0	0	0	0	0	0	0	0	0	0	0	0	0	0	0	0	0	0	0	0	0	0	0	0	0	0	0	0	0	0	0	0	0	0	0	0	0	0	0	0	0	0	0	0
LN_4A02_VL_219_NODE_570_length_1958_cov_4.451393	0	2.74898215791965	0	0	0	0	0	0	0	0	0	0	0	0	0	0	0	0	0	0	0	0	0	0	0	0	0	0	0	0	0	0	0	0	0	0	0	0	0	0	0	0	0	0	0	0	0	0	0
LN_4A02_VL_219_NODE_581_length_1931_cov_2.297974	0	0.772749961933164	0	0	0	0	0	0	0	0	0	0	0	0	0	0	0	0	0	0	0	0	0	0	0	0	0	0	0	0	0	0	0	0	0	0	0	0	0	0	0	0	0	0	0	0	0	0	0
LN_4A02_VL_219_NODE_616_length_1856_cov_2.886730	0	1.75151998857122	0	0	0	15.6669191137922	0	0	0	0	0	4.88465182513352	0	0	0	0	8.11508874193997	0	0	0	41.1871380689508	0	0	0	0	0	0	0	0	0	0	0	0	0	0	0	0	0	0	0	0	0	0	0	0	0	0	8.92823589636244	0
LN_4A02_VL_219_NODE_62_length_11764_cov_4.921343	0	2.93550770622063	0	0	0	0	0	0	0	0	0	0	0	0	0	0	0	0	0	0	0	0	0	0	0	0	0	0	0	46.2049647363459	0	0	0	0	0	0	0	0	7.65748927220079	0	0	0	0	0	0	0	0	0	0
LN_4A02_VL_219_NODE_623_length_1850_cov_1.764345	0	1.12345611743677	0	0	0	0	0	0	0	0	0	0	0	0	0	0	0	0	0	0	0	0	0	0	0	0	0	0	0	0	0	0	0	0	0	0	0	0	0	0	0	0	0	0	0	0	0	0	0
LN_4A02_VL_219_NODE_67_length_11173_cov_4.324159	0	2.28946850416377	0	0	0	0	0	0	0	0	0	0	0	0	0	0	0	0	0	0	0	0	0	0	0	0	0	0	0	24.3647332601843	0	0	0	0	0	0	0	0	3.97007644362518	0	0	0	0	0	0	0	0	0	0
LN_4A02_VL_219_NODE_707_length_1702_cov_2.814208	0	1.59688578565427	0	0	0	0	0	0	0	0	0	0	0	0	0	0	0	0	0	0	0	0	0	0	0	0	0	0	0	0	0	0	0	0	0	0	0	0	0	0	0	0	0	0	0	0	0	0	0
LN_4A02_VL_219_NODE_750_length_1621_cov_2.399745	0	1.34791987389201	0	0	0	0	0	0	0	0	0	0	0	0	0	0	0	0	0	0	0	0	0	0	0	0	0	0	0	0	0	0	0	0	0	0	0	0	0	0	0	0	0	0	0	0	0	0	0
LN_4A02_VL_219_NODE_762_length_1601_cov_2.513583	0	1.53119229318005	0	0	0	0	0	0	0	0	0	0	0	0	0	0	0	0	0	0	0	0	0	0	0	0	0	0	0	0	0	0	0	0	0	0	0	0	0	0	0	0	0	0	0	0	0	0	0
LN_4A02_VL_219_NODE_78_length_9958_cov_61.768555	0	37.3869204694706	0	0	0	0	0	0	0	0	0	0	0	0	0	0	0	0	0	0	0	0	0	0	0	0	0	0	0	0	0	0	0	0	0	0	0	0	0	0	0	0	0	0	0	0	0	0	0
LN_4A02_VL_219_NODE_799_length_1557_cov_2.209055	0	0.958368771029505	0	0	0	16.3410896858051	0	0	0	0	0	0	0	0	0	0	6.83248057498989	0	0	0	21.306049973793	0	0	0	0	0	0	0	0	0	0	0	0	0	0	0	0	0	0	0	0	0	0	0	0	0	0	4.70087381041299	0
LN_4A02_VL_219_NODE_803_length_1552_cov_2.196393	0	1.27049582405741	0	0	0	0	0	0	0	0	0	0	0	0	0	0	0	0	0	0	0	0	0	0	0	0	0	0	0	0	0	0	0	0	0	0	0	0	0	0	0	0	0	0	0	0	0	0	0
LN_4A02_VL_219_NODE_82_length_9809_cov_4.516814	0	2.59696679566734	0	0	0	0	0	0	0	0	0	0	0	0	0	0	0	0	0	0	0	0	0	0	0	0	0	0	0	41.2343354426093	0	0	0	0	0	0	0	0	7.08152512154439	0	0	0	0	0	0	0	0	0	0
LN_4A02_VL_219_NODE_865_length_1484_cov_2.920224	0	1.6878241310928	0	0	0	0	0	0	0	0	0	0	0	0	0	0	0	0	0	0	0	0	0	0	0	21.1842163109199	0	0	0	0	0	0	0	0	0	0	0	0	0	0	0	0	0	0	0	0	0	0	0
LN_4A02_VL_219_NODE_881_length_1466_cov_2.463501	0	1.30867487706455	0	0	0	0	0	0	0	0	0	0	0	0	0	0	0	0	0	0	0	0	0	0	0	21.5089139836288	0	0	0	0	0	0	0	0	0	0	0	0	0	0	0	0	0	0	0	0	0	0	0
LN_4A02_VL_219_NODE_898_length_1435_cov_1.498551	0	0.742747723490761	0	0	0	0	0	0	0	0	0	0	0	0	0	0	0	0	0	0	0	0	0	0	0	0	0	0	0	0	0	0	0	0	0	0	0	0	0	0	0	0	0	0	0	0	0	0	0
LN_4A02_VL_219_NODE_9_length_47595_cov_494.707278	0	258.09546276044	0	0	0	0	0	0	0	0	0	0	0	0	0	0	0	0	0	0	0	0	0	0	0	832.850137518414	1.75278083905822	0	0	0	0	0	0	0	0	0	0	0	0	0	0	0	0	0	0	0	0	0	0
LN_4A04_VL_221_NODE_10051_length_2830_cov_2.938739	0	0	2.73551608233528	0	0	0	0	0	0	0	0	0	0	0	0	0	0	0	0	0	0	0	0	0	0	0	0	0	0	0	0	0	0	0	0	0	0	0	0	0	0	0	0	1.84766545895087	1.1646560894138	0	0	0	0
LN_4A04_VL_221_NODE_1006_length_14787_cov_22.107793	0	0	18.6236102950994	0	0	0	0	0	0	0	0	0	0	0	0	0	0	0	0	0	0	0	0	0	0	0	0	0	0	7.03935386034604	0	0	0	0	0	0	0	0	0	0	0	0	0	0	0	0	0	0	0
LN_4A04_VL_221_NODE_101_length_50832_cov_13.433937	0	0	11.6425120517753	0	0	0	0	0	0	0	0	0	0	0	0	0	0	0	0	0	0	0	0	0	0	0	0	0	0	0	0	0	0	0	0	0	0	0	0	0	0	0	0	0	0	0	0	0	0
LN_4A04_VL_221_NODE_1012_length_14742_cov_19.639954	0	0	17.1662404998998	0	0	0	0	0	0	0	0	0	0	0	0	0	0	0	0	0	0	0	0	0	0	0	0	0	0	0	0	0	0	0	0	0	0	0	0	0	0	0	0	0	0	0	0	0	0
LN_4A04_VL_221_NODE_1019_length_14668_cov_19.778348	0	0	17.247720013177	0	0	0	0	0	0	0	0	0	0	0	0	0	0	0	0	0	0	0	0	0	0	0	0	0	0	0	0	0	0	0	0	0	0	0	0	0	0	0	0	0	0	0	0	0	0
LN_4A04_VL_221_NODE_10221_length_2800_cov_4.730055	0	0	3.97275851569109	0	0	0	0	0	0	0	0	0	0	0	0	0	0	0	0	0	0	0	0	0	0	0	0	0	0	0	0	0	0	0	0	0	0	0	0	0	0	0	0	0	0	0	0	0	0
LN_4A04_VL_221_NODE_10255_length_2792_cov_4.385093	0	0	3.84954239352473	0	0	0	0	0	0	0	0	0	0	0	0	0	0	0	0	0	0	0	0	0	0	0	0	0	0	0	0	0	0	1.26141272230665	0	0	0	0	0	0.850341424871221	0	0	0	0	0	0	0	0	0
LN_4A04_VL_221_NODE_1031_length_14581_cov_6.270618	0	0	5.45364470371628	0	0	0	0	0	0	0	0	0	0	0	0	0	0	0	0	0	0	0	0	0	0	0	0	1.24616018897195	0	0	0	0	0	0	0	0	0	0	0	0	0	0	0	0	0	0	0	0	0
LN_4A04_VL_221_NODE_1039_length_14492_cov_19.940569	0	0	17.2756656627644	0	2.0890841261324	0	0	0	5.79377307008231	0	0	0	0	0	0	0	0	0	0	0	0	0	0	0	0	0	0	0	0	0	0	0	0	0	0	0	0	0	0	0	0	0	0	0	0	0	0	0	0
LN_4A04_VL_221_NODE_1050_length_14366_cov_52.133813	0	0	45.1715159237348	0	0	0	0	0	0	0	0	0	0	0	0	0	0	0	0	0	0	0	0	0	0	0	0	1.60438944937013	0	0	0	0	0	0	0	0	0	0	0	0	0	0	0	0	0	0	0	0	0
LN_4A04_VL_221_NODE_1051_length_14361_cov_50.221795	0	0	42.9315444662436	0.945114325162045	0	0	0	0	0	0	0	0	0	0	0	0	0	0	0	0	0	0	0	0	0	0	0	1.78710472149636	0	0	0	0	0	0	0	0	0	0	0	0	0	0	0	0	0	0	0	0	0
LN_4A04_VL_221_NODE_1060_length_14265_cov_25.550880	0	0	21.0965177817167	0	0	0	0	0	0	0	0	0	0	0	0	0	0	0	0	0	0	0	0	0	0	0	0	1.1250767256791	0	0	0	0	0	0	0	0	0	0	0	0	0	0	0	0	0	0	0	0	0
LN_4A04_VL_221_NODE_1061_length_14234_cov_7.952888	0	0	6.86443621720147	0	0	0	0	0	0	0	0	0	0	0	0	0	0	0	0	0	0	0	0	0	0	0	0	0	0	0	0	0	0	0	0	0	0	0	0	0	0	0	0	0	0	0	0	0	0
LN_4A04_VL_221_NODE_1064_length_14212_cov_14.359822	0	0	12.4650167636005	0	1.93033709301388	0	0	0	5.59872046804436	0	0	0	0	0	0	0	0	0	0	0	0	0	0	0	0	0	0	0	0	0	0	0	0	0	0	0	0	0	0	0	0	0	0	0	0	0	0	0	0
LN_4A04_VL_221_NODE_1067_length_14200_cov_16.034500	0	0	13.9099477835275	0	0	0	0	0	0	0	0	0	0	0	0	0	0	0	0	0	0	0	0	0	0	0	0	0	0	0	0	0	0	0	0	0	0	0	0	0	0	0	0	0	0	0	0	0	0
LN_4A04_VL_221_NODE_1077_length_14136_cov_6.614090	0	0	5.79546709851845	0	0	0	0	0	0	0	0	0	0	0	0	0	0	0	0	0	0	0	0	0	0	0	0	0	0	0	0	0	0	0	0	0	0	0	0	0	0	0	0	0	0	0	0	0	0
LN_4A04_VL_221_NODE_10775_length_2702_cov_4.481300	0	0	3.97776549323502	0	0	0	0	0	0	0	0	0	0	0	0	0	0	0	0	0	0	0	0	0	0	0	0	0	0	0	0	0	0	0	0	0	0	0	0	0	0	0	0	0	0	0	0	0	0
LN_4A04_VL_221_NODE_1078_length_14124_cov_15.893169	0	0	12.4096439279397	0	1.64692361888307	0	0	0	5.53359866643814	0	0	0	0	0	0	0	0	0	0	0	0	0	0	0	0	0	0	0	0	0	0	0	0	0	0	0	0	0	0	0	0	0	0	0	0	0	0	0	0
LN_4A04_VL_221_NODE_1080_length_14111_cov_14.645703	0	0	10.1840044232331	0	0	0	0	0	0	0	0	0	0	0.805032847204919	0	0	0	0	0	0	0	0	0	0	0	0	0	0	0	0	0	0	0	0	0	0	0	0	0	0	0	0	0	0	0	0	0	0	0
LN_4A04_VL_221_NODE_1085_length_14043_cov_10.857235	0	0	8.44034659082123	0	0	0	0	0	0	0	0	0	0	0	0	0	0	0	0	0	0	0	0	0	0	0	0	2.36124475506791	0	0	0	0	0	0	0	0	0	0	0	0	0	0	0	0	0	0	0	0	0
LN_4A04_VL_221_NODE_1090_length_13984_cov_25.468950	0	0	22.0149151466338	0	0	0	0	0	0	0	0	0	0	0	0	0	0	0	0	0	0	0	0	0	0	0	0	0	0	0	0	0	0	0	0	0	14.8337666668362	0	0	0	0	0	0	0	0	0	0	0	0
LN_4A04_VL_221_NODE_10933_length_2674_cov_4.272623	0	0	3.65401589811689	0	0	0	0	0	0	0	0	0	0	0	0	0	0	0	0	0	0	0	0	0	0	0	0	0	0	0	0	0	0	0	0	0	0	0	0	0	0	0	0	0	0	0	0	0	0
LN_4A04_VL_221_NODE_1094_length_13957_cov_48.531003	0	0	26.6564065631498	0	0	0	0	0	0	0	0	0	0	0	0	0	0	0	0	0	0	0	0	0	0	0	0	0	0	0	0	0	0	0	0	0	0	0	0	0	0	0	0	0	0	0	0	0	0
LN_4A04_VL_221_NODE_1095_length_13954_cov_14.981941	0	0	13.8589251994221	0	2.32233047501855	0	0	0	6.25334078840996	0	0	0	0	0	0	0	0	0	0	0	0	0	0	0	0	0	0	0	0	0	0	0	0	0	0	0	0	0	0	0	0	0	0	0	0	0	0	0	0
LN_4A04_VL_221_NODE_1100_length_13911_cov_7.410147	0	0	5.98645735296005	0	0	0	0	0	0	0	0	0	0	0	0	0	0	0	0	0	0	0	0	0	0	0	0	2.48021614815787	0	0	0	0	0	0	0	0	0	0	1.5648493548728	0	0	0	0	0.889463133363797	0	0	0	0	0
LN_4A04_VL_221_NODE_11028_length_2660_cov_3.742418	0	0	3.36243430559915	0	0	0	0	0	0	0	0	0	0	0	0	0	0	0	0	0	0	0	0	0	0	0	0	0	0	0	0	0	0	0	0	0	0	0	0	0	0	0	0	0	0	0	0	0	0
LN_4A04_VL_221_NODE_1106_length_13893_cov_20.863925	0	0	17.4957459187526	0	0	0	0	0	0	0	0	0	0	0	0	0	0	0	0	0	0	0	0	0	0	0	0	1.14502387367067	0	0	0	0	0	0	0	0	0	0	0	0	0	0	0	0	0	0	0	0	0
LN_4A04_VL_221_NODE_1107_length_13892_cov_15.494760	0	0	13.4122066215025	0	0	0	0	0	0	0	0	0	0	0	0	0	0	0	0	0	0	0	0	0	0	0	0	0	0	0	0	0	0	0	0	0	0	0	0	0	0	0	0	0	0	0	0	0	0
LN_4A04_VL_221_NODE_1109_length_13890_cov_25.170871	0	0	21.6227893294634	0	0	0	0	0	3.18627229049615	0	4.93028004453404	0	0	0	0	0	0	0	0	0	0	0	0	0	0	0	0	0	0	7.60349319349682	0	0	0	0	0	0	0	0	0	0	0	0	0	0	0	0	0	0	0
LN_4A04_VL_221_NODE_1111_length_13860_cov_39.587686	0	0	32.7104550459305	0	0	0	0	0	0	0	0	0	0	0	0	0	0	0	0	0	0	0	0	0	0	0	0	1.2599745772634	0	0	0	0	0	0	0	0	0	0	0	0	0	0	0	0	0	0	0	0	0
LN_4A04_VL_221_NODE_11168_length_2636_cov_7.487408	0	0	2.85130107142657	0	0	0	0	0	0	0	0	0	0	0	0	0	0	0	0	0	0	0	0	0	0	0	0	0	0	0	0	0	0	0	0	0	0	0	0	0	0	0	0	0	0	0	0	0	0
LN_4A04_VL_221_NODE_11211_length_2629_cov_8.954934	0	0	7.60465530642297	0	0	0	0	0	0	0	0	0	0	0	0	0	0	0	0	0	0	0	0	0	0	0	0	0.995036924974504	0	0	0	0	0	0	0	0	0	0	0	0	0	0	0	0	0	0	0	0	0
LN_4A04_VL_221_NODE_1123_length_13783_cov_26.584645	0	0	22.9194460646091	0	0	0	0	0	0	0	0	0	0	0	0	0	0	0	0	0	0	0	0	0	0	0	0	0	0	0	0	0	0	0	0	0	16.8027368443634	0	0	0	0	0	0	0	0	0	0	0	0
LN_4A04_VL_221_NODE_11245_length_2622_cov_6.946630	0	0	5.24574149978383	0	0	0	0	0	2.6336375960363	0	0	0	0	0	0	0	0	0	0	0	0	0	0	0	0	0	0	2.48075113869888	0	0	0	0	0	0	0	0	2.47515921207928	0	0	1.23748135758783	0	1.23351040284591	0	0	0	0	0	0	0
LN_4A04_VL_221_NODE_1133_length_13727_cov_14.867174	0	0	13.1189677131026	0	1.64928011275534	0	0	0	4.56176896386363	0	0	0	0	0	0	0	0	0	0	0	0	0	0	0	0	0	0	0	0	0	0	0	0	0	0	0	0	0	0	0	0	0	0	0	0	0	0	0	0
LN_4A04_VL_221_NODE_1137_length_13674_cov_18.419194	0	0	16.0994959554757	0	0	0	0	0	0	0	0	0	0	0	0	0	0	0	0	0	0	0	0	0	0	0	0	0	0	0	0	0	0	0	0	0	0	0	0	0	0	0	0	0	0	0	0	0	0
LN_4A04_VL_221_NODE_11382_length_2600_cov_3.805108	0	0	3.12204307470111	0	0	0	0	0	0	0	0	0	0	0	0	0	0	0	0	0	0	0	0	0	0	0	0	0	0	0	0	3.44424757699336	0	0	0	0	0	0	0	0	0	0	0	0	0	0	0	0	0
LN_4A04_VL_221_NODE_1139_length_13658_cov_16.538484	0	0	14.3408794851917	0	1.93063073800441	0	0	0	6.52675411218613	0	0	0	0	0	0	0	0	0	0	0	0	0	0	0	0	0	0	0	0	0	0	0	0	0	0	0	0	0	0	0	0	0	0	0	0	0	0	0	0
LN_4A04_VL_221_NODE_1141_length_13650_cov_20.147554	0	0	14.3988406355263	0	0	0	0	0	0	0	0	0	0	0	0	0	0	0	0	0	0	0	0	0	0	0	0	0	0	0	0	0	0	0	0	0	0	0	0	0	0	0	0	0	0	0	0	0	0
LN_4A04_VL_221_NODE_11428_length_2593_cov_3.426714	0	0	2.00002330919919	0	0	0	0	0	0	0	0	0	0	0	0	0	0	0	0	0	0	0	0	0	0	0	0	1.06338406890236	0	0	0	0	0	0	0	0	0	0	0	0	0	0	0	0	0	0	0	0	0
LN_4A04_VL_221_NODE_1145_length_13622_cov_31.913909	0	0	26.7491643066448	0	0	0	0	0	0	0	0	0	0	0	0	0	0	0	0	0	0	0	0	0	0	0	0	3.15047381617393	0	0	0	0	0	0	0	0	0	0	0	0	0	0	0	0	0	0	0	0	0
LN_4A04_VL_221_NODE_11478_length_2586_cov_3.984591	0	0	3.63303829479913	0	0	0	0	0	0	0	0	0	0	0	0	0	0	0	0	0	0	0	0	0	0	0	0	0	0	0	0	0	0	0	0	0	0	0	0	3.61111219995325	0	0	0	0	0	0	0	0	0
LN_4A04_VL_221_NODE_1148_length_13598_cov_6.301336	0	0	5.58257826189384	0	0	0	0	0	0	0	0	0	0	0	0	0	0	0	0	0	0	0	0	0	0	0	0	0	0	0	0	0	0	0	0	0	0	0	0	0	0	0	0	0	0	0	0	0	0
LN_4A04_VL_221_NODE_11550_length_2577_cov_3.408406	0	0	2.50825978924376	0	0	0	0	0	0	0	0	0	0	0	0	0	0	0	0	0	0	0	0	0	0	0	0	0	0	0	0	0	0	0	0	0	0	0	0	0	0	0	0	0	0	0	0	0	0
LN_4A04_VL_221_NODE_1156_length_13548_cov_10.245090	0	0	8.94289913960738	0	0	0	0	0	0	0	0	0	0	0	0	0	0	0	0	0	0	0	0	0	0	0	0	1.92043976547637	0	0	0	0	0	0	0	0	0	0	0	0	0	0	0	0	0	0	0	0	0
LN_4A04_VL_221_NODE_1157_length_13529_cov_26.360843	0	0	22.7553088484387	0	0	0	0	0	0	0	0	0	0	0	0	0	0	0	0	0	0	0	0	0	0	0	0	0	0	0	0	0	0	0	0	0	16.576315718632	0	0	0	0	0	0	0	0	0	0	0	0
LN_4A04_VL_221_NODE_11585_length_2569_cov_5.766110	0	0	4.47626521025655	0	0	0	0	0	0	0	0	0	0	0	0	0	0	0	0	0	0	0	0	0	0	0	0	0	0	0	0	0	0	0	0	0	0	0	0	0	0	0	0	0	0	0	0	0	0
LN_4A04_VL_221_NODE_1162_length_13481_cov_8.061299	0	0	5.95997008260203	0	0	0	0	0	0	0	0	0	0	0	0	0	0	0	0	0	0	0	0	0	0	0	0	0	0	0	0	0	0	0	0	0	0	0	0	0	0	0	0	0	0	0	0	0	0
LN_4A04_VL_221_NODE_11691_length_2552_cov_3.804966	0	0	3.15131336127746	0	0	0	0	0	0	0	0	0	0	0	0	0	0	0	0	0	0	0	0	0	0	0	0	0	0	0	0	0	0	0	0	0	0	0	0	0	0	0	0	0	0	0	0	0	0
LN_4A04_VL_221_NODE_1173_length_13397_cov_9.729951	0	0	8.53877516470466	0	3.53886157408996	0	0.77588564526631	1.25379027672854	2.55378869649237	0	4.44358263988378	0	0	0	0	0	0	0	0	0	0	0	0	0	0	0	0	1.4882284766532	0	0	0	0.983372917966678	3.58739862096629	1.83393269630246	0	13.6357243807123	2.27860070017646	0	0	0	1.47703348251912	0	0	1.74283946769727	0.650204945257034	0	0	0	0
LN_4A04_VL_221_NODE_1174_length_13392_cov_21.651946	0	0	19.0931397713576	0	0	0	0	0	0	0	0	0	0	0	0	0	0	0	0	0	0	0	0	0	0	0	0	0	0	0	0	0	0	0	0	0	0	0	0	0	0	0	0	0	0	0	0	0	0
LN_4A04_VL_221_NODE_1176_length_13377_cov_14.267377	0	0	12.5239067298506	0	0	0	0	0	0	0	0	0	0	0	0	0	0	0	0	0	0	0	0	0	0	0	0	4.66163126063197	0	0	0	0	0	0	0	0	0	0	0	0	0	0	0	0	0	0	0	0	0
LN_4A04_VL_221_NODE_11761_length_2543_cov_3.698553	0	0	3.28068929726752	0	0	0	0	0	0	0	0	0	0	0	0	0	0	0	0	0	0	0	0	0	0	0	0	0	0	0	0	0	0	0	0	0	0	0	0	0	0	0	0	0	0	0	0	0	0
LN_4A04_VL_221_NODE_1177_length_13376_cov_12.962615	0	0	11.2661777786201	0	0	0	0	0	0	0	0	0	0	0	0	0	0	0	0	0	0	0	0	0	0	0	0	0	0	0	0	0	0	0	0	0	0	0	0	0	0	0	0	0	0	0	0	0	0
LN_4A04_VL_221_NODE_1179_length_13370_cov_10.627488	0	0	9.04509473856936	0	0	0	0	0	0	0	0	0	0	0	0	0	0	0	0	0	0	0	0	0	0	0	0	352.343663319965	0	0	0	0	0	0	0	0	0	0	0	0	0	0	0	0	0	0	0	0	0
LN_4A04_VL_221_NODE_11798_length_2537_cov_7.206688	0	0	6.10288570201723	0	0	0	0	0	0	0	0	0	0	0	0	0	0	0	0	0	0	0	0	0	0	0	0	0	0	0	0	0	0	0	0	0	0	0	0	0	0	0	0	0	0	0	0	0	0
LN_4A04_VL_221_NODE_1181_length_13347_cov_15.623006	0	0	8.4187190292195	0	0	0	0	0	0	0	0	0	0	0	0	0	0	0	0	0	0	0	0	0	0	0	0	2.70155973634437	0	0	0	0	0	0	0	0	0	0	0	0	0	0	0	0	0	0	0	0	0
LN_4A04_VL_221_NODE_1188_length_13304_cov_8.660050	0	0	7.56461490297017	0	0	0	0	0	0	0	0	0	0	0	0	0	0	0	0	0	0	0	0	0	0	0	0	0	0	0	0	0	0	0	0	0	0	0	0	0	0	0	0	0	0	0	0	0	0
LN_4A04_VL_221_NODE_1191_length_13287_cov_17.530608	0	0	15.1825269147051	0	1.63707669044316	0	0	0	5.52783335650322	0	0	0	0	0	0	0	0	0	0	0	0	0	0	0	0	0	0	0	0	0	0	0	0	0	0	0	0	0	0	0	0	0	0	0	0	0	0	0	0
LN_4A04_VL_221_NODE_1195_length_13268_cov_6.807916	0	0	5.90836516289155	0	0	0	0	0	0	0	0	0	0	0	0	0	0	0	0	0	0	0	0	0	0	0	0	0	0	0	0	0	0	0	0	0	0	0	0	0	0	0	0	0	0	0	0	0	0
LN_4A04_VL_221_NODE_1198_length_13249_cov_8.558284	0	0	4.9581175119791	0	0	0	0	0	0	0	0	0	0	0	0	0	0	0	0	0	0	0	0	0	0	0	0	0	0	0	0	0	0	0	0	0	0	0	0	0	0	0	0	0	0	0	0	0	0
LN_4A04_VL_221_NODE_1199_length_13204_cov_12.214465	0	0	10.8550957993811	0	0	0	0	0	0	0	0	0	0	0	0	0	0	0	0	0	0	0	0	0	0	0	0	1.7027451961548	0	0	0	0	0	0	0	0	1.92052076364228	0	0	0	0	0	0	0	0	0	0	0	0
LN_4A04_VL_221_NODE_12_length_119620_cov_29.709756	0	0	24.1358674099218	0	0	0	0	0	0	0	0	0	0	0	0	0	0	0	0	0	0	0	0	0	0	0	0	0	0	10.0067803203974	0	0	0	0	0	0	0	0	0	0	0	0	0	0	0	0	0	0	0
LN_4A04_VL_221_NODE_12013_length_2507_cov_6.511011	0	0	4.43706575346432	0	0	0	0	0	0	5.19135652403381	0	0	0	3.94901357111316	0	0	0	0	0	0	0	0	0	1.16960239230226	0	0	1.02485049346777	0	0	0	0	0	0.772270295803457	1.70584345123833	0	0	0	0	0	0	3.343334390928	0	0	0	0	0	1.29058155100852	0	0
LN_4A04_VL_221_NODE_1214_length_13053_cov_8.558361	0	0	7.17457512591238	0	0	0	0	0	0	0	0	0	0	0	0	0	0	0	0	0	0	0	0	0	0	0	0	7.0251839015119	0	0	0	0	0	0	0	0	0	0	0	0	0	0	0	0	0	0	0	0	0
LN_4A04_VL_221_NODE_1218_length_13030_cov_27.871368	0	0	22.4615651242886	0	0	0	0	0	0	0	0	0	0	0	0	0	0	0	0	0	0	0	0	0	0	0	0	0	0	0	0	0	0	0	0	0	0	0	0	0	0	0	0	0	0	0	0	0	0
LN_4A04_VL_221_NODE_1220_length_13017_cov_11.882966	0	0	7.09048504157362	0	0	0	0	0	0	0	0	0	0	0	0	0	0	0	0	0	0	0	0	0	0	0	0	0	0	0	0	0	2.0472915589548	0	0	5.60151526910473	0	0	0	0	0	0	0	1.08577576537829	0	0	0	0	0
LN_4A04_VL_221_NODE_1225_length_12971_cov_11.113425	0	0	6.05523934729247	0	0	0	0	0	0	0	0	0	0	0	0	0	0	0	0	0	0	0	0	0	0	0	0	0	0	0	0	0	0	0	0	0	0	0	0	0	0	0	0	0	0	0	0	0	0
LN_4A04_VL_221_NODE_12277_length_2469_cov_4.600663	0	0	4.07917363164674	0	1.43836390745114	0	0	0	0	0	0	0	0	0	0	0	0	0	0	0	0	0	0	0	0	0	0	0	0	0	0	0	0	0	0	0	0	0	0	0	0	0	0	0	0	0	0	0	0
LN_4A04_VL_221_NODE_1232_length_12915_cov_9.831804	0	0	8.93892489577604	0	0	0	0	0	0	0	0	0	0	0	0	0	0	0	0	0	0	0	0	0	0	0	0	1.57661675156333	0	0	0	0	0	0	0	0	2.08447012476463	0	0	0	0	0	0	0	0	0	0	0	0
LN_4A04_VL_221_NODE_1238_length_12868_cov_16.663701	0	0	14.5320809024011	0	1.95946343341838	0	0	0	5.3663333671178	0	0	0	0	0	0	0	0	0	0	0	0	0	0	0	0	0	0	0	0	0	0	0	0	0	0	0	0	0	0	0	0	0	0	0	0	0	0	0	0
LN_4A04_VL_221_NODE_1245_length_12811_cov_8.306758	0	0	7.49197551339172	0	0	0	0	0	0	0	0	0	0	0	0	0	0	0	0	0	0	0	0	0	0	0	0	0	0	0	0	0	0	0	0	0	0	0	0	0	0	0	0	0	0	0	0	0	0
LN_4A04_VL_221_NODE_12456_length_2446_cov_14.604350	0	0	11.4922120992677	0	0	0	0	0	0	0	0	0	0	0	0	0	0	0	0	0	0	0	0	0	0	0	0	2.94830071962292	0	0	0	0	0	0	0	0	0	0	0	0	0	0	0	0	0	0	0	0	0
LN_4A04_VL_221_NODE_1247_length_12776_cov_12.639258	0	0	9.38915410171539	0	3.41205846775392	0	0	1.22526888578521	2.46909146613367	0	5.09327787463732	0	0	0	0	0	0	0	0	0	0	0	0	0	0	0	0	1.07911509496862	0	0	0	0	0	0	0	12.6480431916116	2.02248646569008	0	0	0	1.4270854147515	0	0	0	0	0	0	0	0
LN_4A04_VL_221_NODE_12551_length_2433_cov_5.012195	0	0	2.78028222846379	0	0	0	0	0	0	0	0	0	0	0	0	0	0	0	0	0	0	0	0	0.814766870322295	0	0	0	0	0	0	0	0	0	0	0	0	0	0	0	0	0	0	0	0	0	0	0	0	0
LN_4A04_VL_221_NODE_1256_length_12714_cov_8.809701	0	0	8.03388725766645	0	0	0	0	0	0	0	0	0	0	0	0	0	0	0	0	0	0	0	0	0	0	0	0	0	0	0	0	0	0	0	0	0	0	0	0	0	0	0	0	0	0	0	0	0	0
LN_4A04_VL_221_NODE_12632_length_2422_cov_7.773131	0	0	6.73401498129173	0	0	0	0	0	0	0	0	0	0	0	0	0	0	0	0	0	0	0	0	0	0	0	0	0	0	0	0	0	0	0	0	0	0	0	0	0	0	0	0	0	0	0	0	0	0
LN_4A04_VL_221_NODE_127_length_46898_cov_16.802233	0	0	14.8724369724343	0	0	0	0	0	0	0	0	0	0	0	0	0	0	0	0	0	0	0	0	0	0	0	0	0	0	0	0	0	0	0	0	0	0	0	0	0	0	0	0	0	0	0	0	0	0
LN_4A04_VL_221_NODE_1271_length_12560_cov_5.614634	0	0	4.85908921569723	0	0	0	0	0	0	0	0	0	0	0	0	0	0	0	0	0	0	0	0	0	0	0	0	10.396934678785	0	0	0	0	0	0	0	0	0	0	0	0	0	0	0	0	0	0	0	0	0
LN_4A04_VL_221_NODE_1277_length_12526_cov_14.919012	0	0	12.8227329611107	0	1.89246880520849	0	0	0	6.9161227787975	0	0	0	0	0	0	0	0	0	0	0	0	0	0	0	0	0	0	0	0	0	0	0	0	0	0	0	0	0	0	0	0	0	0	0	0	0	0	0	0
LN_4A04_VL_221_NODE_12776_length_2405_cov_3.328085	0	0	2.625141324073	0	0	0	0	0	0	0	0	0	0	0	0	0	0	0	0	0	0	0	0	0	0	0	0	0	0	0	0	0	0	0	0	0	0	0	0	0	0	0	0	0	0	0	0	0	0
LN_4A04_VL_221_NODE_12785_length_2403_cov_7.124787	0	0	5.25465242146947	0	0	0	0	0	0	0	0	0	0	0	0	0	0	0	0	0	0	0	0	0	0	0	0	0	0	0	0	0	0	0	0	0	0	0	0	0	0	0	0	0	0	0	0	0	0
LN_4A04_VL_221_NODE_1280_length_12520_cov_9.576093	0	0	8.51256390353807	0	0	0	0	0	0	0	0	0	0	0	0	0	0	0	0	0	0	0	0	0	0	0	0	1.34400439087816	0	0	0	0	0	0	0	0	1.75666451321612	0	0	0	0	0	0	0	0	0	0	0	0
LN_4A04_VL_221_NODE_1282_length_12515_cov_32.802247	0	0	28.4726300029673	0	0	0	0	0	3.96270965290936	0	5.08597189409602	0	0	0	0	0	0	0	0	0	0	0	0	0	0	0	0	0	0	12.0365878984149	0	0	0	0	0	0	0	0	0	0	0	0	0	0	0	0	0	0	0
LN_4A04_VL_221_NODE_1291_length_12467_cov_19.640348	0	0	16.9226719783069	0	1.90142490206478	0	0	0	6.77261425421707	0	0	0	0	0	0	0	0	0	0	0	0	0	0	0	0	0	0	0	0	0	0	0	0	0	0	0	0	0	0	0	0	0	0	0	0	0	0	0	0
LN_4A04_VL_221_NODE_12918_length_2385_cov_4.840343	0	0	4.19132888901174	0	0	0	0	0	0	0	0	0	0	0	0	0	0	0	0	0	0	0	0	0	0	0	0	0	0	0	0	0	0	0	0	0	0	0	0	0	0	0	0	0	0	0	0	0	0
LN_4A04_VL_221_NODE_12958_length_2381_cov_4.990542	0	0	3.85113655675016	0	0	0	0	0	0	0	0	0	0	0	0	0	0	0	0	0	0	0	0	0	0	0	0	0	0	1.45240247101482	0	0	0	0	0	0	0	0	0	0	0	0	0	0	0	0	0	0	0
LN_4A04_VL_221_NODE_1298_length_12433_cov_16.958717	0	0	14.8108039728843	0	1.44246508983022	0	0	0	4.21605781069003	0	0	0	0	0	0	0	0	0	0	0	0	0	0	0	0	0	0	0	0	0	0	0	0	0	0	0	0	0	0	0	0	0	0	0	0	0	0	0	0
LN_4A04_VL_221_NODE_12989_length_2378_cov_4.012053	0	0	2.74976693571236	0	0	0	0	0	2.63987987491673	0.755935556003279	7.88658297189335	0	0	0	0	0	0	0	0	0	0	0	0	0.642575417308692	0	0	0	1.54603582319249	0	0	0	0	0	1.37523237320804	0	0	3.94207442776069	0	0	0	0	0	0	0	0	1.17726488937554	0	0	0
LN_4A04_VL_221_NODE_1304_length_12393_cov_11.350624	0	0	10.0432058886536	0	0	0	0	0	0	0	0	0	0	0	0	0	0	0	0	0	0	0	0	0	0	0	0	1.59168019683403	0	0	0	0	0	0	0	0	0	0	0	0	0	0	0	0	0	0	0	0	0
LN_4A04_VL_221_NODE_13050_length_2372_cov_4.035822	0	0	3.35876534643224	0	0	0	0	0	0	0	0	0	0	0	0	0	0	0	0	0	0	0	0	0	0	0	0	0	0	0	0	0	0	0	0	0	0	0	0	0	0	0	0	0	0	0	0	0	0
LN_4A04_VL_221_NODE_1307_length_12389_cov_17.402384	0	0	13.9776674907919	0	0	0	0	0	0	0	0	0	0	0	0	0	0	0	0	0	0	0	0	0	0	0	0	5.50705127064864	0	0	0	0	0	0	0	0	0	0	0	0	0	0	0	5.2569372119705	0	0	0	0	0
LN_4A04_VL_221_NODE_131_length_46441_cov_42.694477	0	0	33.3423574684924	0	0	0	0	0	0	0	0	0	0	0	0	0	0	0	0	0	0	0	0	0	0	0	0	1.40060065150804	0	0	0	0	0	0	0	0	0	0	0	0	0	0	0	0	0	0	0	0	0
LN_4A04_VL_221_NODE_1312_length_12354_cov_7.944711	0	0	7.03296927769807	0	0	0	0	0	0	0	0	0	0	0	0	0	0	0	0	0	0	0	0	0	0	0	0	0	0	0	0	0	0	0	0	0	0	0	0	0	0	0	0	0	0	0	0	0	0
LN_4A04_VL_221_NODE_1314_length_12308_cov_5.236758	0	0	4.74484483105777	0	0	0	0	0	0	0	0	0	0	0	0	0	0	0	0	0	0	0	0	0	0	0	0	0	2.05584901404631	0	0	0	0	0	0	0	0	0	0	0	0	0	0	0	0	0	0	0	0
LN_4A04_VL_221_NODE_1319_length_12289_cov_21.571767	0	0	17.5286360999168	0	4.88382425247758	0	1.28157726540769	0	0	0	0	0	0	0	0	0	0	0	0	0	0	0	0	0	0	0	0	4.53929615756794	0	0	0	0	0	0	0	25.0333015109766	0	0	0.694313912838491	0	0	0	0	1.79044418759203	0	0	0	0	0
LN_4A04_VL_221_NODE_132_length_46246_cov_40.878656	0	0	35.5226094144137	0.799425396166574	0	0	0	0	0	0	0	0	0	0	0	0	0	0	0	0	0	0	0	0	0	0	0	1.58996375364431	0	0	0	0	0	0	0	0	0	0	0	0	0	0	0	0	0	0	0	0	0
LN_4A04_VL_221_NODE_1320_length_12288_cov_6.699174	0	0	5.00946310407364	0	0	0	0	0	0	0	0	0	0	0	0	0	0	0	0	0	0	0	0	0	0	0	0	2.58340917532229	0	0	0	0	0	0	0	0	0	0	0	0	0	0	0	0	0	0	0	0	0
LN_4A04_VL_221_NODE_1331_length_12208_cov_15.825228	0	0	13.7046870442728	0	2.12357794550517	0	0	0	5.18079669079385	0	0	0	0	0	0	0	0	0	0	0	0	0	0	0	0	0	0	0	0	0	0	0	0	0	0	0	0	0	0	0	0	0	0	0	0	0	0	0	0
LN_4A04_VL_221_NODE_1334_length_12202_cov_20.820943	0	0	17.8630436898978	0	1.74626478650887	0	0	0	0	0	0	0	0	0	0	0	0	0	0	0	0	0	0	0	0	0	0	5.40023862859529	0	0	0	0	0	0	0	0	0	0	0	0	0	0	0	0	0	0	0	0	0
LN_4A04_VL_221_NODE_1337_length_12195_cov_18.289786	0	0	15.7654807535132	0	2.32240925689114	0	0	0	6.64054801303162	0	0	0	0	0	0	0	0	0	0	0	0	0	0	0	0	0	0	0	0	0	0	0	0	0	0	0	0	0	0	0	0	0	0	0	0	0	0	0	0
LN_4A04_VL_221_NODE_134_length_46189_cov_209.398686	0	0	182.494256719793	0	0	0	0	0	0	0	0	0	0	0	0	0	0	0	0	0	0	0	0	0	0	0	0	208.511674278216	0	0	0	0	0	0	0	0	0	0	0	0	0	0	0	0	0	0	0	0	0
LN_4A04_VL_221_NODE_1344_length_12167_cov_9.514779	0	0	8.48155557995977	0	0	0	0	0	0	0	0	0	0	0	0	0	0	0	0	0	0	0	0	0	0	0	0	1.41786335321049	0	0	0	0	0	0	0	0	1.78787492760778	0	0	0	0	0	0	0	0	0	0	0	0
LN_4A04_VL_221_NODE_13512_length_2318_cov_3.586390	0	0	3.24246316836947	0	0	0	0	0	0	0	0	0	0	0	0	0	0	0	0	0	0	0	0	0	0	0	0	0	0	0	0	0	0	0	0	0	0	0	0	0	0	0	0	0	0	0	0	0	0
LN_4A04_VL_221_NODE_1355_length_12077_cov_17.834969	0	0	15.2224960346029	0	1.90401591094992	0	0	0	4.75617738133234	0	0	0	0	0	0	0	0	0	0	0	0	0	0	0	0	0	0	0	0	0	0	0	0	0	0	0	0	0	0	0	0	0	0	0	0	0	0	0	0
LN_4A04_VL_221_NODE_1358_length_12045_cov_16.674979	0	0	14.3643837236144	0	2.01963846736019	0	0	0	5.53755623824117	0	0	0	0	0	0	0	0	0	0	0	0	0	0	0	0	0	0	0	0	0	0	0	0	0	0	0	0	0	0	0	0	0	0	0	0	0	0	0	0
LN_4A04_VL_221_NODE_1361_length_12003_cov_8.043187	0	0	7.09461098417874	0	0	0	0	0	0	0	0	0	0	0	0	0	0	0	0	0	0	0	0	0	0	0	0	1.17806227531314	0	0	0	0	0	0	0	0	0	0	0	0	0	0	0	0	0	0	0	0	0
LN_4A04_VL_221_NODE_13668_length_2299_cov_4.794118	30.3793777981797	0	3.6942642346398	0	0	0	0	0	0	0	0	0	0	0	0	0	0	0	0	0	0	0	0	0	0	0	0	9.3489464400553	0	0	0	0	0	0	0	0	0	0	0	3.92422026155446	0	0	0	0	0	0	0	0	0
LN_4A04_VL_221_NODE_1369_length_11963_cov_19.783927	0	0	16.5424274853552	0	0	0	0	0	0	0	0	0	0	0.779822198760688	0	0	0	0	0	0	0	0	0	0	0	0	0	0.927871016476482	0	0	0	0	0	0	0	0	0	0	0	0	0	0	0	1.67045816519148	0	0	0	0	0
LN_4A04_VL_221_NODE_1379_length_11914_cov_15.324564	0	0	13.6138928396821	0	2.16852917127243	0	0	0	5.03201342717572	0	0	0	0	0	0	0	0	0	0	0	0	0	0	0	0	0	0	0	0	0	0	0	0	0	0	0	0	0	0	0	0	0	0	0	0	0	0	0	0
LN_4A04_VL_221_NODE_1381_length_11901_cov_6.277562	0	0	5.41866516900481	0	0	0	0	0	0	0	0	0	0	0	0	0	0	0	0	0	0	0	0	0	0	0	0	0.932704896236295	2.27140276023417	0	0	0	0	0	0	0	0	0	0	0	0	0	0	0	0	0	0	0	0
LN_4A04_VL_221_NODE_13860_length_2280_cov_4.443146	0	0	2.63720337694051	0	0	0	0	0	0	0	0	0	0	0	0	0	0	0	0	0	0	0	0	0	0	0	0	0	0	0	0	0	0	0	0	0	0	0	0	0	0	0	0	0	0	0	0	0	0
LN_4A04_VL_221_NODE_1389_length_11854_cov_9.208577	0	0	8.03341448790562	0	0	0	0	0	0	0	0	0	0	0	0	0	0	0	0	0	0	0	0	0	0	0	0	0	0	0	0	0	0	0	0	0	0	0	0	0	0	0	0	0	0	0	0	0	0
LN_4A04_VL_221_NODE_1390_length_11848_cov_12.022132	0	0	4.28834911040984	0	0	0	0	0	0	0	0	0	0	0	0	0	0	0	0	0	0	0	0	0	0	0	0	1.74843960024519	0	0	0	0	0	0	0	0	0	0	0	0	0	0	0	0	0	0	0	0	0
LN_4A04_VL_221_NODE_13973_length_2265_cov_4.609050	0	0	3.84926903495157	0	0	0	0	0	0	0	0	0	0	0	0	0	0	0	0	0	0	0	0	0	0	0	0	0	0	0	0	0	0	0	0	0	0	0	0	0	0	0	0	0	0	0	0	0	0
LN_4A04_VL_221_NODE_13996_length_2263_cov_3.906703	0	0	3.35448074260859	0	0	0	0	0	0	0	0	0	0	0	0	0	0	0	0	0	0	0	0	0	0	0	0	0	0	0	0	0	0	0	0	0	0	0	0	0	0	0	0	0	0	0	0	0	0
LN_4A04_VL_221_NODE_14_length_111672_cov_32.198912	0	0	19.2975500919988	0	0	0	0	0	0	0	0	0	0	0	0	0	0	0	0	0	0	0	0	0	0	0	0	1.90947994911886	0	0	0	0	0	0	0	0	0	0	0	0	0	0	0	0	0	0	0	0	0
LN_4A04_VL_221_NODE_14000_length_2262_cov_5.338469	0	0	4.35278461883615	0	0	0	0	0	0	0	0	0	0	0	0	0	0	0	0	0	0	0	0	0	0	0	0	0	0	0	0	0	0	0	0	0	0	0	0	0	0	0	0	0	0	0	0	0	0
LN_4A04_VL_221_NODE_1402_length_11793_cov_16.025643	0	0	13.8555485484488	0	2.06279533107382	0	0	0	5.81558171732218	0	0	0	0	0	0	0	0	0	0	0	0	0	0	0	0	0	0	0	0	0	0	0	0	0	0	0	0	0	0	0	0	0	0	0	0	0	0	0	0
LN_4A04_VL_221_NODE_1405_length_11779_cov_27.608410	0	0	23.6666558081808	0	0	0	0	0	0	0	0	0	0	0	0	0	0	0	0	0	0	0	0	0	0	0	0	0	0	0	0	0	0	0	0	0	18.3962529355312	0	0	0	0	0	0	0	0	0	0	0	0
LN_4A04_VL_221_NODE_1406_length_11765_cov_10.546712	0	0	9.2952172573974	0	0	0	0	0	0	0	0	0	0	0	0	0	0	0	0	0	0	0	0	0	0	0	0	0	0	0	0	0	0	0	0	0	0	0	0	0	0	0	0	0	0	0	0	0	0
LN_4A04_VL_221_NODE_1408_length_11743_cov_7.323665	0	0	6.23402269781926	0	0	0	0	0	0	0	0	0	0	0	0	0	0	0	0	0	0	0	0	0	0	0	0	0	0	0	0	0	0	0	0	0	0	0	0	0	0	0	0	0	0	0	0	0	0
LN_4A04_VL_221_NODE_1412_length_11723_cov_27.969774	0	0	24.6772993464603	0	0	0	0	0	0	0	0	0	0	0	0	0	0	0	0	0	0	0	0	0	0	0	0	0	0	0	0	0	0	0	0	0	0	0	0	0	0	0	0	0	0	0	0	0	0
LN_4A04_VL_221_NODE_1420_length_11657_cov_43.544303	0	0	36.4098990205985	0	0	0	0	0	0	3.81821577282944	0	0	0	0	0	0	0	0	0	0	0	0	0	0	0	0	0	2.70505513631307	0	0	0.764377373549012	0	9.54025964321945	0	0	0	0	0	0	2.56621180868402	0	0	0	0	0	5.52866513890653	0	0	0
LN_4A04_VL_221_NODE_1421_length_11657_cov_38.968368	0	0	32.3414296949393	0	0	0	0	0	0	0	0	0	0	0	0	0	0	0	0	0	0	0	0	0	0	0	0	0	0	0	0	0	0	0	0	0	0	0	0	0	0	0	0	0	0	0	0	0	0
LN_4A04_VL_221_NODE_14251_length_2235_cov_6.224312	0	0	5.58237547038279	0	0	0	0	0	0	0	0	0	0	0	0	0	0	0	0	0	0	0	0	0	0	0	0	1.10718087733876	0	0	0	0	0	0	0	0	0	0	0	0	0	0	0	0	0	0	0	0	0
LN_4A04_VL_221_NODE_1428_length_11612_cov_11.647832	0	0	10.2008807163848	0	0	0	0	0	0	0	0	0	0	0	0	0	0	0	0	0	0	0	0	0	0	0	0	1.63784693462237	0	0	0	0	0	0	0	0	2.09067443915381	0	0	0	0	0	0	0	0	0	0	0	0
LN_4A04_VL_221_NODE_1432_length_11598_cov_8.509313	0	0	7.45252118289577	0	0	0	0	0	0	0	0	0	0	0	0	0	0	0	0	0	0	0	0	0	0	0	0	0	0	0	0	0	0	0	0	0	0	0	0	0	0	0	0	0	0	0	0	0	0
LN_4A04_VL_221_NODE_14336_length_2225_cov_5.604147	0	0	4.76296708774626	0	0	0	0	0	0	0	0	0	0	0	0	0	0	0	0	0	0	0	0	0	0	0	0	0	0	0	0	0	0	0	0	0	0	0	0	0	0	0	0	0	0	0	0	0	0
LN_4A04_VL_221_NODE_1440_length_11568_cov_8.425780	0	0	6.94557025272804	0	0	0	0	0	0	0	0	0	0	0	0	0	0	0	0	0	0	0	0	0	0	0	0	3.38594223106126	0	0	0	0	0	0	0	0	0	0	0	0	0	0	0	0	0	0	0	0	0
LN_4A04_VL_221_NODE_1445_length_11533_cov_53.571964	0	0	40.8744800168967	0	0	0	0	0	0	0	0	0	0	0	0	0	0	0	0	0	0	0	0	0	0	0	0	1.4774160405925	0	0	0	0	0	0	0	0	0	0	0	0	0	0	0	0	0	0	0	0	0
LN_4A04_VL_221_NODE_1448_length_11510_cov_18.029158	0	0	15.9201392041666	0	0	0	0	0	0	0	0	0	0	0	0	0	0	0	0	0	0	0	0	0	0	0	0	0	0	0	0	0	0	0	0	0	0	0	0	0	0	0	0	0	0	0	0	0	0
LN_4A04_VL_221_NODE_1452_length_11476_cov_23.144558	0	0	19.9689563649626	0	0	0	0	0	0	0	0	0	0	0	0	0	0	0	0	0	0	0	0	0	0	0	0	0	0	0	0	0	0	0	0	0	16.3685611690651	0	0	0	0	0	0	0	0	0	0	0	0
LN_4A04_VL_221_NODE_14604_length_2199_cov_2.892257	0	0	2.52926872304117	0	0	0	0	0	0	0	0	0	0	0	0	0	0	0	0	0	0	0	0	0	0	0	0	0	0	0	0	0	0	0	0	0	0	0	0	0	0	0	0	0	0	0	0	0	0
LN_4A04_VL_221_NODE_14613_length_2198_cov_3.119925	0	0	2.4962245794926	0	0	0	0	0	0	0	0	0	0	0	0	0	0	0	0	0	0	0	0	0	0	0	0	0	0	0	0	0	0	0	0	0	0	0	0	0	0	0	0	0	0	0	0	0	0
LN_4A04_VL_221_NODE_1465_length_11396_cov_30.362490	0	0	25.6887814904987	0	0	0	0	0	0	0	0	0	0	0	0	0	0	0	0	0	0	0	0	0	0	0	0	3.49908685533923	0	0	0	0	0	0	0	0	0	0	0	0	0	0	0	0	0	0	0	0	0
LN_4A04_VL_221_NODE_14708_length_2187_cov_3.272045	0	0	2.74934782781178	0	0	0	0	0	0	0	0	0	0	0	0	0	0	0	0	0	0	0	0	0	0	0	0	0	0	0	0	0	0	0	0	0	0	0	0	0	0	0	0	0	0	0	0	0	0
LN_4A04_VL_221_NODE_1474_length_11351_cov_8.422539	0	0	7.38955956364811	0	0	0	0	0	0	0	0	0	0	0	0	0	0	0	0	0	0	0	0	0	0	0	0	0	0	0	0	0	0	0	0	0	0	0	0	0	0	0	0	0	0	0	0	0	0
LN_4A04_VL_221_NODE_1476_length_11326_cov_10.687694	0	0	7.00106944518441	0	0	0	0	0	0	0	0	0	0	0	0	0	0	0	0	0	0	0	0	0	0	0	0	0	0	0	0	0	2.35295728614821	0	0	7.52230042340159	0	0	0	0	0	0	0	1.22045875121106	0	0	0	0	0
LN_4A04_VL_221_NODE_1477_length_11321_cov_33.235132	0	0	28.7270207439815	0	0	0	0	0	0	0	0	0	0	0	0	0	0	0	0	0	0	0	0	0	0	0	0	0	0	0	0	0	0	0	0	0	0	0	0	0	0	0	0	0	0	0	0	0	0
LN_4A04_VL_221_NODE_1485_length_11257_cov_20.716658	0	0	16.9322653701476	0	0	0	0	0	0	0	0	0	0	0	0	0	0	0	0	0	0	0	0	0	0	0	0	1.33778091742663	0	0	0	0	0	0	0	0	0	0	0	0	0	0	0	0	0	0	0	0	0
LN_4A04_VL_221_NODE_1487_length_11221_cov_5.407039	0	0	4.81599260302793	0	0	0	0	0	0	0	0	0	0	0	0	0	0	0	0	0	0	0	0	0	0	0	0	0.850609571886993	0	0	0	0	0	0	0	0	0	0	0	0	0	0	0	0	0	0	0	0	0
LN_4A04_VL_221_NODE_1490_length_11201_cov_18.009690	0	0	15.6144995408451	0	1.64868016560876	0	0	0	5.99684737660086	0	0	0	0	0	0	0	0	0	0	0	0	0	0	0	0	0	0	0	0	0	0	0	0	0	0	0	0	0	0	0	0	0	0	0	0	0	0	0	0
LN_4A04_VL_221_NODE_1491_length_11199_cov_9.824031	0	0	8.55024711253977	0	0	0	0	0	0	0	0	0	0	0	0	0	0	0	0	0	0	0	0	0	0	0	0	0	0	0	0	0	0	0	0	0	0	0	0	0	0	0	0	0	0	0	0	0	0
LN_4A04_VL_221_NODE_1492_length_11193_cov_17.512300	0	0	15.4040667900468	0	0	0	0	0	0	0	0	0	0	0	0	0	0	0	0	0	0	0	0	0	0	0	0	0	0	0	0	0	0	0	0	0	0	0	0	0	0	0	0	0	0	0	0	0	0
LN_4A04_VL_221_NODE_1498_length_11143_cov_25.400884	0	0	18.5287026634644	0	0	0	0	0	0	0	0	0	0	0	0	0	0	0	0	0	0	0	0	0	0	0	0	0	0	5.95241012629155	0	0	0	0	0	0	0	0	0	0	0	0	0	0	0	0	0	0	0
LN_4A04_VL_221_NODE_1501_length_11104_cov_10.304100	0	0	9.13105544232197	0	0	0	0	0	0	0	0	0	0	0	0	0	0	0	0	0	0	0	0	0	0	0	0	0	0	0	0	0	0	0	0	0	0	0	0	0	0	0	0	0	0	0	0	0	0
LN_4A04_VL_221_NODE_1507_length_11084_cov_18.565962	0	0	16.0912471115279	0	0	0	0	0	0	0	0	0	0	0	0	0	0	0	0	0	0	0	0	0	0	0	0	0	0	0	0	0	0	0	0	0	0	0	0	0	0	0	0	0	0	0	0	0	0
LN_4A04_VL_221_NODE_15082_length_2149_cov_5.028653	0	0	2.34329448500135	0	0	0	0	0	0	0	0	0	0	0	0	0	0	0	0	0	0	0	0	0	0	0	0	0	0	0	0	0	0	0	0	0	0	0	0	0	0	0	0	0	0	0	0	0	0
LN_4A04_VL_221_NODE_1513_length_11055_cov_16.514455	0	0	14.4405670935972	0	0	0	0	0	0	0	0	0	0	0	0	0	0	0	0	0	0	0	0	0	0	0	0	0.972104381080376	0	0	0	0	0	0	0	0	0	0	0	0	0	0	0	0	0	0	0	0	0
LN_4A04_VL_221_NODE_1518_length_11029_cov_6.334791	0	0	5.49271908347995	0	0	0	0	0	0	0	0	0	0	0	0	0	0	0	0	0	0	0	0	0	0	0	0	0.92952253882248	1.55062607066704	0	0	0	0	0	0	0	0	0	0	0	0	0	0	0	0	0	0	0	0
LN_4A04_VL_221_NODE_1519_length_11023_cov_8.387947	0	0	5.31842792972761	0	0	0	0	0	0	0	0	0	0	0	0	0	0	0	0	0	0	0	0	0	0	0	0	0	0	0	0	0	0	0	0	0	0	0	0	0	0	0	0	0	0	0	0	0	0
LN_4A04_VL_221_NODE_152_length_43457_cov_26.598037	0	0	20.9861480224173	0	0	0	0	0	0	0	0	0	0	0	0	0	0	0	0	0	0	0	0	0	0	0	0	0	0	0	0	0	0	0	0	0	15.2990511505735	0	0	0	0	0	0	0	0	0	0	0	0
LN_4A04_VL_221_NODE_1523_length_10987_cov_15.781193	0	0	11.3899966546163	0	0	0	0	0	0	0	0	0	0	0	0	0	0	0	0	0	0	0	0	0	0	0	0	0	0	0	0	0	0	0	0	0	0	0	0	0	0	0	0	0	0	0	0	0	0
LN_4A04_VL_221_NODE_15322_length_2127_cov_3.699324	0	0	3.14493012017376	0	0	0	0	0	0	0	0	0	0	0	0	0	0	0	0	0	0	0	0	0	0	0	0	0	0	0	0	0	0	0	0	0	0	0	0	0	0	0	0	0	0	0	0	0	0
LN_4A04_VL_221_NODE_1534_length_10913_cov_8.584085	0	0	7.55528681190841	0	0	0	0	0	0	0	0	0	0	0	0	0	0	0	0	0	0	0	0	0	0	0	0	0	0	0	0	0	0	0	0	0	0	0	0	0	0	0	0	0	0	0	0	0	0
LN_4A04_VL_221_NODE_1538_length_10883_cov_27.249261	0	0	23.7849912946999	0	0	0	0	0	0	0	0	0	0	0	0	0	0	0	0	0	0	0	0	0	0	0	0	0	0	0	0	0	0	0	0	0	18.0224401718026	0	0	0	0	0	0	0	0	0	0	0	0
LN_4A04_VL_221_NODE_15465_length_2113_cov_3.551992	0	0	2.81006313449198	0	0	0	0	0	0	0	0	0	0	0	0	0	0	0	0	0	0	0	0	0	0	0	0	0	0	0	0	0	0	0	0	0	0	0	0	0	0	0	0	0	0	0	0	0	0
LN_4A04_VL_221_NODE_1553_length_10817_cov_11.773834	0	0	9.83886285289924	0	3.64423198772443	0	0	1.43798137973292	2.07474741375828	0	4.0323511197994	0	0	0	0	0	0	0	0	0	0	0	0	0	0	0	0	1.15689647029366	0	0	0	0	2.72162609924052	0	0	12.2213401664603	1.82212885490224	0	0	1.52175241969127	1.58168784051754	0	0.79727114281003	1.30181861122712	0	0	0	0	0
LN_4A04_VL_221_NODE_1558_length_10801_cov_17.037968	0	0	14.9471638116419	0	0	0	0	0	0	0	0	0	0	0	0	0	0	0	0	0	0	0	0	0	0	0	0	0	0	0	0	0	0	0	0	0	0	0	0	0	0	0	0	0	0	0	0	0	0
LN_4A04_VL_221_NODE_1560_length_10794_cov_10.924667	0	0	9.7205645316801	0	0	0	0	0	0	0	0	0	0	0	0	0	0	0	0	0	0	0	0	0	0	0	0	1.77506776169546	0	0	0	0	0	0	0	0	2.01529314843467	0	0	0	0	0	0	0	0	0	0	0	0
LN_4A04_VL_221_NODE_15691_length_2094_cov_3.743992	0	0	3.30217156367622	0	0	0	0	0	0	0	0	0	0	0	0	0	0	0	0	0	0	0	0	0	0	0	0	0	0	0	0	0	0	0	0	0	0	0	0	0	0	0	0	0	0	0	0	0	0
LN_4A04_VL_221_NODE_157_length_42684_cov_15.257337	0	0	13.1007544758332	0	0	0	0	0	0	0	0	0	0	0	0	0	0	0	0	0	0	0	0	0	0	0	0	0	0	0	0	0	0	0	0	0	0	0	0	0	0	0	0	0	0	0	0	0	0
LN_4A04_VL_221_NODE_15752_length_2089_cov_7.864307	0	0	6.47623423825026	0	0	0	0	0	0	0	0	0	0	1.18479859056734	0	0	0	0	0	0	0	0	0	2.15487603427539	0	0	0	0.778426218964633	0	0	0	0	0	0	0	0	0	0	0	0	0	0	0	0	0	0	0	0	0
LN_4A04_VL_221_NODE_1576_length_10734_cov_13.120423	0	0	11.4133857719183	0	3.68895318013695	0	0.758071538184659	1.2731713508826	2.89494037596724	0	5.83718952341936	0	0	0	0	0	0	0	0	0	0	0	0	0	0	0	0	1.67960302780829	0	0	0	0	3.34743779942382	0	0	14.4191907814789	2.10493323631643	0	0	1.79156338659844	0	0	0.663443358080239	1.77007991846115	0.732556249058871	0	0	0	0
LN_4A04_VL_221_NODE_1578_length_10725_cov_19.600000	0	0	17.1414531104802	0	0	0	0	0	5.04844719855579	0	0	0	0	0	0	0	0	0	0	0	0	0	0	0	0	0	0	0	0	0	0	0	0	0	0	0	0	0	0	0	0	0	0	0	0	0	0	0	0
LN_4A04_VL_221_NODE_1586_length_10679_cov_7.213573	0	0	4.82112584758133	0	0	0	0	0	0	0	0	0	0	0	0	0	0	0	0	0	0	0	0	0	0	0	0	0	0	0	0	0	0	0	0	0	0	0	0	0	0	0	0	0	0	0	0	0	0
LN_4A04_VL_221_NODE_1588_length_10672_cov_6.085241	0	0	3.42982236415346	0	0	0	0	0	0	0	0	0	0	0	0	0	0	0	0	0	0	0	0	0	0	0	0	0.847992892988524	0	0	0	0	0	0	0	0	0	0	0	0	0	0	0	0	0	0	0	0	0
LN_4A04_VL_221_NODE_1589_length_10671_cov_5.165882	0	0	4.53596015184763	0	0	0	0	0	0	0	0	0	0	0	0	0	0	0	0	0	0	0	0	0	0	0	0	0	0	0	0	0	0	0	0	0	0	0	0	0	0	0	0	0	0	0	0	0	0
LN_4A04_VL_221_NODE_1595_length_10636_cov_14.998015	0	0	13.0025333853667	0	1.66113383088538	0	0	0	4.11682018985522	0	0	0	0	0	0	0	0	0	0	0	0	0	0	0	0	0	0	0	0	0	0	0	0	0	0	0	0	0	0	0	0	0	0	0	0	0	0	0	0
LN_4A04_VL_221_NODE_16_length_106408_cov_29.050398	0	0	22.2970554046369	0	0	0	0	0	0	0	0	0	0	0	0	0	0	0	0	0	0	0	0	0	0	0	0	2.59661961813025	0	0	0	0	0	0	0	0	0	0	0	0	0	0	0	0	0	0	0	0	0
LN_4A04_VL_221_NODE_1602_length_10602_cov_18.010697	0	0	15.7877739796949	0	0	0	0	0	0	0	0	0	0	0	0	0	0	0	0	0	0	0	0	0	0	0	0	0	0	0	0	0	0	0	0	0	14.1358107052262	0	0	0	0	0	0	0	0	0	0	0	0
LN_4A04_VL_221_NODE_1603_length_10585_cov_12.958974	0	0	11.1409073977289	0	1.63558690378339	0	0	0	5.67863475011198	0	0	0	0	0	0	0	0	0	0	0	0	0	0	0	0	0	0	0	0	0	0	0	0	0	0	0	0	0	0	0	0	0	0	0	0	0	0	0	0
LN_4A04_VL_221_NODE_1606_length_10567_cov_32.132040	0	0	27.270235241309	1.10172519359381	0	0	0	0	0	0	0	0	0	0	0	0	0	0	0	0	0	0	0	0	0	0	0	1.57902263261935	0.623005081365346	0	0	0	0	0	0	0	0	0	0	0	0	0	0	0	0	0	0	0	0
LN_4A04_VL_221_NODE_161_length_41980_cov_18.367251	0	0	14.7276940660626	0	0	0	0	0	0	0	0	0	0	0	0	0	0	0	0	0	0	0	0	0	0	0	0	4.41757483918543	0	0	0	0	0	0	0	0	0	0	0	0	0	0	0	0	0	0	0	0	0
LN_4A04_VL_221_NODE_1610_length_10550_cov_15.966556	0	0	11.2419855422887	0	0	0	0	0	0	0	0	0	0	0	0	0	0	0	0	0	0	0	0	0	0	0	0	1.4475359251024	0	0	0	0	0	0	0	0	0	0	0	0	0	0	0	0	0	0	0	0	0
LN_4A04_VL_221_NODE_1621_length_10497_cov_35.205325	0	0	30.48800051461	0	0	0	0	0	0	0	0	0	0	0	0	0	0	0	0	0	0	0	0	0	0	0	0	0	0	0	0	0	0	0	0	0	19.0286461187631	0	0	0	0	0	0	0	0	0	0	0	0
LN_4A04_VL_221_NODE_16226_length_2047_cov_2.816767	0	0	2.23975479766051	0	0	0	0	0	0	0	0	0	0	0	0	0	0	0	0	0	0	0	0	0	0	0	0	1.07071012752343	0	0	0	0	0	0	0	0	0	0	0	0	0	0	0	0	0	0	0	0	0
LN_4A04_VL_221_NODE_1626_length_10472_cov_16.838821	0	0	14.4908936319922	0	0	0	0	0	0	0	0	0	0	0	0	0	0	0	0	0	0	0	0	0	0	0	0	0	0	0	0	0	0	0	0	0	0	0	0	0	0	0	0	0	0	0	0	0	0
LN_4A04_VL_221_NODE_1633_length_10439_cov_13.843991	0	0	9.12953880983581	0	0	0	0	0	0	0	0	0	0	0	0	0	0	0	0	0	0	0	0	0	0	0	0	0	0	0	0	0	0	0	0	0	0	0	0	0	0	0	0	0	0	0	0	0	0
LN_4A04_VL_221_NODE_164_length_41617_cov_31.356383	0	0	26.2538199889864	0	0	0	0	0	0	0	0	0	0	0	0	0	0	0	0	0	0	0	0	0	0	0	0	0	0	0	0	0	0	0	0	0	15.5538406703596	0	0	0	0	0	0	0	0	0	0	0	0
LN_4A04_VL_221_NODE_1644_length_10381_cov_7.417199	0	0	3.85901530656148	0	0	0	0	0	0	0	0	0	0	0	0	0	0	0	0	0	0	0	0	0	0	0	0	10.6518641033006	0	0	0	0	0	0	0	0	0	0	0	0	0	0	0	0	0	0	0	0	0
LN_4A04_VL_221_NODE_1645_length_10378_cov_15.447447	0	0	13.3112954802731	0	2.15584111304975	0	0	0	6.12459507788966	0	0	0	0	0	0	0	0	0	0	0	0	0	0	0	0	0	0	0	0	0	0	0	0	0	0	0	0	0	0	0	0	0	0	0	0	0	0	0	0
LN_4A04_VL_221_NODE_1646_length_10377_cov_7.032261	0	0	6.178253126637	0	0	0	0	0	0	0	0	0	0	0	0	0	0	0	0	0	0	0	0	0	0	0	0	0	0	0	0	0	0	0	0	0	0	0	0	0	0	0	0	0	0	0	0	0	0
LN_4A04_VL_221_NODE_1650_length_10359_cov_7.997089	0	0	6.95807742994975	0	0	0	0	0	0	0	0	0	0	0	0	0	0	0	0	0	0	0	0	0	0	0	0	2.90067556400137	0	0	0	0	0	0	0	0	0	0	2.21757987198443	0	0	0	0	0.73966025699849	0	0	0	0	0
LN_4A04_VL_221_NODE_1654_length_10342_cov_17.959658	0	0	15.5596784235007	0	1.57100089250611	0	0	0	5.41750981505284	0	0	0	0	0	0	0	0	0	0	0	0	0	0	0	0	0	0	0	0	0	0	0	0	0	0	0	0	0	0	0	0	0	0	0	0	0	0	0	0
LN_4A04_VL_221_NODE_16547_length_2021_cov_3.626653	0	0	3.08674150823987	0	0	0	0	0	0	0	0	0	0	0	0	0	0	0	0	0	0	0	0	0	0	0	0	0	0	0	0	0	0	0	0	0	0	0	0	0	0	0	0	0	0	0	0	0	0
LN_4A04_VL_221_NODE_1656_length_10332_cov_23.092148	0	0	19.9321730260631	0	0	0	0	0	0	0	0	0	0	0	0	0	0	0	0	0	0	0	0	0	0	0	0	0	0	0	0	0	0	0	0	0	15.2380349522414	0	0	0	0	0	0	0	0	0	0	0	0
LN_4A04_VL_221_NODE_1659_length_10327_cov_9.449085	0	0	4.80350494047167	0	0	0	0	0	0	0	0	0	0	0	0	0	0	0	0	0	0	0	0	0	0	0	0	1.80056842840297	0	0	0	0	0	0	0	0	0	0	1.19167040769792	0	0	0	0	0	0	0	0	0	0
LN_4A04_VL_221_NODE_1661_length_10323_cov_27.702279	0	0	22.8837364226615	0	0	0	0	0	0	0	0	0	0	0	0	0	0	0	0	0	0	0	0	0	0	0	0	0	0	0	0	0	0	0	0	0	0	0	0	0	0	0	0	0	0	0	0	0	0
LN_4A04_VL_221_NODE_1664_length_10301_cov_20.255710	0	0	17.3581540395721	0	0	0	0	0	0	0	0	0	0	0	0	0	0	0	0	0	0	0	0	0	0	0	0	0	0	0	0	0	0	0	0	0	0	0	0	0	0	0	0	0	0	0	0	0	0
LN_4A04_VL_221_NODE_1666_length_10295_cov_15.703613	0	0	13.4697179764909	0	2.02661562545353	0	0	0	6.44837136206773	0	0	0	0	0	0	0	0	0	0	0	0	0	0	0	0	0	0	0	0	0	0	0	0	0	0	0	0	0	0	0	0	0	0	0	0	0	0	0	0
LN_4A04_VL_221_NODE_1668_length_10284_cov_6.777886	0	0	6.20489026741939	0	0	0	0	0	0	0	0	0	0	0	0	0	0	0	0	0	0	0	0	0	0	0	0	0	0	0	0	0	0	0	0	0	0	0	0	0	0	0	0	0	0	0	0	0	0
LN_4A04_VL_221_NODE_1680_length_10229_cov_25.115490	0	0	18.3841100009284	0	0	0	0	0	0	0	0	0	0	0	0	0	0	0	0	0	0	0	0	0	0	0	0	2.43297442794283	0	0	0	0	0	0	0	0	0	0	0	0	0	0	0	0	0	0	0	0	0
LN_4A04_VL_221_NODE_1681_length_10227_cov_9.150708	0	0	7.97388495389096	0	0	0	0	0	0	0	0	0	0	0	0	0	0	0	0	0	0	0	0	0	0	0	0	0	0	0	0	0	0	0	0	0	0	0	0	0	0	0	0	0	0	0	0	0	0
LN_4A04_VL_221_NODE_1682_length_10216_cov_6.786045	0	0	6.17262025721544	0	0	0	0	0	0	0	0	0	0	0	0	0	0	0	0	0	0	0	0	0	0	0	0	0	0	0	0	0	0	0	0	0	0	0	0	0	0	0	0	0	0	0	0	0	0
LN_4A04_VL_221_NODE_16843_length_1998_cov_3.250643	0	0	2.70847914388484	0	0	0	0	0	0	0	0	0	0	0	0	0	0	0	0	0	0	0	0	0	0	0	0	0	0	0	0	0	0	0	0	0	0	0	0	0	0	0	0	0	0	0	0	0	0
LN_4A04_VL_221_NODE_1685_length_10214_cov_14.062703	0	0	12.3255821623945	0	0	0	0	0	0	0	0	0	0	0	0	0	0	0	0	0	0	0	0	0	0	0	0	2.14582301844572	0	0	0	0	0	0	0	0	0	0	0	0	0	0	0	0	0	0	0	0	0
LN_4A04_VL_221_NODE_1688_length_10208_cov_42.682557	0	0	36.7923197810829	0	0	0	0	0	0	0	0	0	0	0	0	0	0	0	0	0	0	0	0	0	0	0	0	3.17906994718744	0	0	0	0	0	0	0	0	0	0	0	0	0	0	0	0	0	0	0	0	0
LN_4A04_VL_221_NODE_1691_length_10199_cov_10.086455	0	0	4.42899676849941	0	0	0	0	0.691905060857335	0	0	0	0	0	0	0	0	0	0	0	0	0	0	0	0	0	0	0	0	0	0	0	0	0	0	0	0	0	0	0	0	0	0	0	0	0	0	0	0	0
LN_4A04_VL_221_NODE_1721_length_10071_cov_15.721246	0	0	13.6125886552354	0	0	0	0	0	0	0	0	0	0	0	0	0	0	0	0	0	0	0	0	0	0	0	0	0	0	0	0	0	0	0	0	0	0	0	0	0	0	0	0	0	0	0	0	0	0
LN_4A04_VL_221_NODE_1724_length_10055_cov_12.315400	0	0	10.6667073832404	0	0	0	0	0	0	0	0	0	0	0	0	0	0	0	0	0	0	0	0	0	0	0	0	1.56801729109903	0	0	0	0	0	0	0	0	2.31879162032883	0	0	0	0	0	0	0	0	0	0	0	0
LN_4A04_VL_221_NODE_1726_length_10046_cov_8.099289	0	0	3.51635867351365	0	0	0	0	0	0	0	0	0	0	0	0	0	0	0	0	0	0	0	0	0	0	0	0	1.58349757882805	0	0	0	0	0	0	0	0	0	0	1.00722470217216	0	0	0	0	0	0	0	0	0	0
LN_4A04_VL_221_NODE_173_length_41124_cov_14.650661	0	0	11.4721617429259	0	0	0	0	0	0	0	0	0	0	0	0	0	0	0	0	0	0	0	0	0	0	0	0	0.92666225603353	0	0	0	0	0	0	0	0	0	0	0	0	0	0	0	0	0	0	0	0	0
LN_4A04_VL_221_NODE_1750_length_9989_cov_10.012180	0	0	9.15708084167514	0	0	0	0	0	0	0	0	0	0	0	0	0	0	0	0	0	0	0	0	0	0	0	0	1.41558529288053	0	0	0	0	0	0	0	0	0	0	0	0	0	0	0	0	0	0	0	0	0
LN_4A04_VL_221_NODE_1761_length_9951_cov_9.465845	0	0	8.3612147463355	0	0	0	0	0	0	0	0	0	0	0	0	0	0	0	0	0	0	0	0	0	0	0	0	1.75492389115373	0	0	0	0	0	0	0	0	1.77538552936903	0	0	0	0	0	0	0	0	0	0	0	0
LN_4A04_VL_221_NODE_1762_length_9950_cov_11.026478	0	0	6.17900726900644	0	0	0	0	0	0	0	0	0	0	0	0	0	0	0	0	0	0	0	0	0	0	0	0	2.6362032326666	0	0	0	0	0	0	0	0	0	0	0	0	0	0	0	0	0	0	0	0	0
LN_4A04_VL_221_NODE_17687_length_1930_cov_4.214400	0	0	3.46594112207751	0	0	0	0	0	0	0	0	0	0	0	0	0	0	0	0	0	0	0	0	0	0	0	0	0	0	0	0	0	0	0	0	0	0	0	0	0	0	0	0	0	0	0	0	0	0
LN_4A04_VL_221_NODE_1770_length_9927_cov_8.466370	0	0	6.89745440487507	0	0	0	0	0	0	0	0	0	0	0	0	0	0	0	0	0	0	0	0	0	0	0	0	0	0	0	0	0	0	0	0	0	0	0	0	0	0	0	0	0	0	0	0	0	0
LN_4A04_VL_221_NODE_1771_length_9926_cov_17.395299	0	0	9.78310525344583	0	0	0	0	0	0	0	0	0	0	0	0	0	0	0	0	0	0	0	0	0	0	0	0	4.22384995159989	0	0	0	0	0	0	0	0	0	0	0	0	0	0	0	0	0	0	0	0	0
LN_4A04_VL_221_NODE_1773_length_9921_cov_25.319988	0	0	21.7276211696768	0	0	0	0	0	0	0	0	0	0	0	0	0	0	0	0	0	0	0	0	0	0	0	0	0	0	0	0	0	0	0	0	0	15.6391397283107	0	0	0	0	0	0	0	0	0	0	0	0
LN_4A04_VL_221_NODE_1777_length_9915_cov_11.789148	0	0	9.50590130998253	0	1.21780026802717	0	0	0	3.57727020024395	0	0	0	0	0	0	0	0	0	0	0	0	0	0	0	0	0	0	0	0	0	0	0	0	0	0	0	0	0	0	0	0	0	0	0	0	0	0	0	0
LN_4A04_VL_221_NODE_1778_length_9913_cov_22.879692	0	0	19.4099019854312	0	0	0	0	0	0	0	0	0	0	0	0	0	0	0	0	0	0	0	0	0	0	0	0	0	0	0	0	0	0	0	0	0	16.5125470714585	0	0	0	0	0	0	0	0	0	0	0	0
LN_4A04_VL_221_NODE_1784_length_9882_cov_5.377531	0	0	4.70797645965351	0	0	0	0	0	0	0	0	0	0	0	0	0	0	0	0	0	0	0	0	0	0	0	0	0	0	0	0	0	0	0	0	0	0	0	0	0	0	0	0	0	0	0	0	0	0
LN_4A04_VL_221_NODE_179_length_40440_cov_17.288795	0	0	14.8164659161137	0	1.53021165911555	0	0	0	4.54057380117818	0	0	0	0	0	0	0	0	0	0	0	0	0	0	0	0	0	0	0	0	0	0	0	0	0	0	0	0	0	0	0	0	0	0	0	0	0	0	0	0
LN_4A04_VL_221_NODE_1790_length_9866_cov_16.136581	0	0	14.2991968424634	0	0	0	0	0	0	0	0	0	0	0	0	0	0	0	0	0	0	0	0	0	0	0	0	0	0	0	0	0	0	0	0	0	0	0	0	0	0	0	0	0	0	0	0	0	0
LN_4A04_VL_221_NODE_17949_length_1912_cov_3.441572	0	0	2.71237470750706	0	0	0	0	0	0	0	0	0	0	0	0	0	0	0	0	0	0	0	0	0	0	0	0	0	0	0	0	0	0	0	0	0	0	0	0	0	0	0	0	0	0	0	0	0	0
LN_4A04_VL_221_NODE_1795_length_9860_cov_86.264661	0	0	72.5228254010184	0	0	0	0	0	0	0	0	0	0	0	0	0	0	0	0	0	0	0	0	0	0	0	0	3.4633650912535	0	0	0	0	0	0	0	0	0	0	0	0	0	0	0	0	0	0	0	0	0
LN_4A04_VL_221_NODE_181_length_40341_cov_24.868565	0	0	19.4417017747122	0	0	0	0	0	0	0	0	0	0	0	0	0	0	0	0	0	0	0	0	0	0	0	0	0	0	8.71464740634131	0	0	0	0	0	0	0	0	0	0	0	0	0	0	0	0	0	0	0
LN_4A04_VL_221_NODE_18116_length_1900_cov_3.022764	0	0	2.0570186340136	0	0	0	0	0	0	0	0	0	0	0	0	0	0	0	0	0	0	0	0	0	0	0	0	0	0	0	0	0	0	0	0	0	0	0	0	0	0	0	0	0	0	0	0	0	0
LN_4A04_VL_221_NODE_1818_length_9714_cov_9.214929	0	0	4.95962012473107	0	0	0	0	0	0	0	0	0	0	0	0	0	0	0	0	0	0	0	0	0	0	0	0	0	0	0	0	3.40382712982666	0	0	0	0	0	0	0	0	0	0	2.80463855189529	1.465625445594	0	0	0	0	0
LN_4A04_VL_221_NODE_182_length_40296_cov_29.597624	0	0	25.8274921102371	0	0	0	0	0	0	0	0	0	0	0	0	0	0	0	0	0	0	0	0	0	0	0	0	0	0	0	0	0	0	0	0	0	17.092694789707	0	0	0	0	0	0	0	0	0	0	0	0
LN_4A04_VL_221_NODE_1820_length_9712_cov_11.537434	0	0	10.1302335030716	0	0	0	0	0	0	0	0	0	0	0	0	0	0	0	0	0	0	0	0	0	0	0	0	0.902695070445001	0	1.61656642164618	0	0	0	0	0	0	0	0	0	2.29788309590818	0	0	0	0	0	0	0	0	0
LN_4A04_VL_221_NODE_18225_length_1891_cov_6.080065	0	0	5.04778298404874	0	0	0	0	0	0	0	0	0	0	0	0	0	0	0	0	0	0	0	0	0	0	0	0	0	0	0	0	0	0	0	0	0	0	0	0	0	0	0	0	0	0	0	0	0	0
LN_4A04_VL_221_NODE_1825_length_9698_cov_14.880846	0	0	12.276130052444	0	0	0	0	0	0	0	0	0	0	0	0	0	0	0	0	0	0	0	0	0	0	0	0	0	0	0	0	0	0	0	0	0	0	0	0	0	0	0	0	0	0	0	0	0	0
LN_4A04_VL_221_NODE_1828_length_9691_cov_5.875156	0	0	5.15752729351614	0	0	0	0	0	0	0	0	0	0	0	0	0	0	0	0	0	0	0	0	0	0	0	0	0	0	0	0	0	0	0	0	0	0	0	0	0	0	0	0	0	0	0	0	0	0
LN_4A04_VL_221_NODE_18291_length_1887_cov_5.439410	0	0	3.34576835421069	0	0	0	0	0	0	0	0	0	0	0	0	0	0	0	0	0	0	0	0	0	0	0	0	8.84235938467869	0	0	0	0	0	0	0	0	0	0	0	0	0	0	0	0	0	0	0	0	0
LN_4A04_VL_221_NODE_1834_length_9676_cov_10.275231	0	0	9.29794074024772	0	2.34895112856345	0	0	0	5.54710351682715	0	0	0	0	0	0	0	0	0	0	0	0	0	0	0	0	0	0	0	0	0	0	0	0	0	0	0	0	0	0	0	0	0	0	0	0	0	0	0	0
LN_4A04_VL_221_NODE_1843_length_9647_cov_5.520642	0	0	4.80708020957918	0	0	0	0	0	0	0	0	0	0	0	0	0	0	0	0	0	0	0	0	0	0	0	0	1.34117938881352	0	0	0	0	0	0	0	0	0	0	0	0	0	0	0	0	0	0	0	0	0
LN_4A04_VL_221_NODE_1848_length_9638_cov_22.941354	0	0	15.6434482530676	0	0	0	0	0	0	0	0	0	0	0	0	0	0	0	0	0	0	0	0	0	0	0	0	0	0	7.5349217631471	0	0	0	0	0	0	0	0	0	0	0	0	0	0	0	0	0	0	0
LN_4A04_VL_221_NODE_18528_length_1872_cov_5.148597	0	0	4.49676986068061	0	0	0	0	0	0	0	0	0	0	0	0	0	0	0	0	0	0	0	0	0	0	0	0	0	0	0	0	0	0	0	0	0	0	0	0	0	0	0	0	0	0	0	0	0	0
LN_4A04_VL_221_NODE_1856_length_9612_cov_19.286178	0	0	16.2018449661975	0	0	0	0	0	4.2451751172064	0	0	0	0	0	0	0	0	0	0	0	0	0	0	0	0	0	0	0	0	0	0	0	0	0	0	0	0	0	0	0	0	0	0	0	0	0	0	0	0
LN_4A04_VL_221_NODE_1860_length_9599_cov_28.492246	0	0	24.539261217309	0	0	0	0	0	0	0	0	0	0	0	0	0	0	0	0	0	0	0	0	0	0	0	0	0	0	0	0	0	0	0	0	0	0	0	0	0	0	0	0	0	0	0	0	0	0
LN_4A04_VL_221_NODE_1865_length_9574_cov_18.208530	0	0	12.2702677070716	0	0	0	0	0	0	0	0	0	0	0.808695021224178	0	0	0	0	0	0	0	0	0	0	0	0	0	0.871398169985831	0	0	0	0	0	0	0	0	0	0	0	0	0	0	0	0	0	0	0	0	0
LN_4A04_VL_221_NODE_1875_length_9544_cov_41.191379	0	0	33.9418353736889	0	0	0	0	0	0	0	0	0	10.4329901586383	0	0	0	0	0	0	0	0	0	0	0	0	0	0	1.148231156245	0	0	0	0	0	0	0	0	0	0.927366073971307	0	0	0	0	0	1.97993455618096	27.3118895852521	1.4360919123047	0	0.631922744216045	0
LN_4A04_VL_221_NODE_1881_length_9530_cov_7.997361	0	0	7.31886200559523	0	0	0	0	0	0	0	0	0	0	0	0	0	0	0	0	0	0	0	0	0	0	0	0	0	0	0	0	0	0	0	0	0	0	0	0	0	0	0	0	0	0	0	0	0	0
LN_4A04_VL_221_NODE_1883_length_9524_cov_15.629106	0	0	13.329036156457	0	0	0	0	0	0	0	0	0	0	0	0	0	0	0	0	0	0	0	0	0	0	0	0	0	0	0	0	0	0	0	0	0	0	0	0.746572140108517	0	0	0	0	3.03321513222217	0	0	0	0	0
LN_4A04_VL_221_NODE_1884_length_9521_cov_10.462814	0	0	8.88092986799233	0	0	0	0	0	0	0	0	0	0	0	0	0	0	0	0	0	0	0	0	0	0	0	0	1.58170358024069	0	0	0	0	0	0	0	0	2.09540313882359	0	0	0	0	0	0	0	0	0	0	0	0
LN_4A04_VL_221_NODE_18869_length_1849_cov_4.249721	0	0	3.65842437093153	0	0	0	0	0	0	0	0	0	0	0	0	0	0	0	0	0	0	0	0	0	0	0	0	0	0	0	0	0	0	0	0	0	0	0	0	2.26843559918413	0	0	0	0	0	0	0	0	0
LN_4A04_VL_221_NODE_1887_length_9511_cov_8.033841	0	0	6.31406547134904	0	0	0	0	0	0	0	0	0	0	0	0	0	0	0	0	0	0	0	0	0	0	0	0	7.24780488556358	0	0	0	0	0	0	0	0	0	0	0	0	0	0	0	0	0	0	0	0	0
LN_4A04_VL_221_NODE_1888_length_9509_cov_17.482970	0	0	15.0494483169944	0	0	0	0	0	0	0	0	0	0	0	0	0	0	0	0	0	0	0	0	0.62540576153985	0	0	0	2.28260932674791	0	0	0	5.33353092556811	4.52123261505307	0	0	0	0	0	0	0	1.80834231302656	0	0.790136158451364	0	0	0	0	0	0
LN_4A04_VL_221_NODE_1891_length_9488_cov_33.465599	0	0	29.1594699061723	0	0	0	0	0	0	0	0	0	0	0	0	0	0	0	0	0	0	0	0	0	0	0	0	1.4381715470503	0	0	0	0	0	0	0	0	0	0	0	0	0	0	0	0	0	0	0	0	0
LN_4A04_VL_221_NODE_1910_length_9404_cov_12.082897	0	0	10.5499352446301	0	0	0	0	0	0	0	0	0	0	0	0	0	0	0	0	0	0	0	0	0	0	0	0	0	0	0	0	0	0	0	0	0	0	0	0	0	0	0	0	0	0	0	0	0	0
LN_4A04_VL_221_NODE_19130_length_1832_cov_4.651660	0	0	3.4462144565478	0	0	0	0	0	0	0	0	0	0	0	0	0	0	0	0	0	0	0	0	0	0	0	0	0	0	0	0	1.41003585302676	0	2.0139585946913	0	0	0	0	0	2.89425524567158	0	0	1.56915610476275	1.41296998595674	1.0280651069997	0	0	0	0
LN_4A04_VL_221_NODE_1917_length_9388_cov_21.075967	0	0	18.2937022704312	0	0	0	0	0	0	0	0	0	0	0	0	0	0	0	0	0	0	0	0	0	0	0	0	0.971504214042016	0	0	0	0	0	0	0	0	0	0	0	0	0	0	0	0	0	0	0	0	0
LN_4A04_VL_221_NODE_1918_length_9375_cov_11.399785	0	0	10.4382619422007	0	0	0	0	0	0	0	0	0	0	0	0	0	0	0	0	0	0	0	0	0	0	0	0	2.04374201810569	0	0	0	0	0	0	0	0	2.0895770765703	0	0	0	0	0	0	0	0	0	0	0	0
LN_4A04_VL_221_NODE_1919_length_9374_cov_8.181028	0	0	7.30435565150361	0	0	0	0	0	0	0	0	0	0	0	0	0	0	0	0	0	0	0	0	0	0	0	0	0	0	0	0	0	0	0	0	0	0	0	0	0	0	0	0	0	0	0	0	0	0
LN_4A04_VL_221_NODE_1920_length_9372_cov_6.576258	0	0	3.0073742094592	0	0	0	0	0	0	0	0	0	0	0	0	0	0	0	0	0	0	0	0	0	0	0	0	1.56158678433142	0	0	0	0	0	0	0	0	0	0	0	0	0	0	0	0	0	6.66502826755098	0	0	0
LN_4A04_VL_221_NODE_19287_length_1821_cov_6.671574	0	0	5.69583793602801	0	0	0	0	0	0	0	0	0	0	0	0	0	0	0	0	0	0	0	0	0	0	0	0	0	0	0	0	0	0	0	0	0	0	0	0	0	0	0	0	0	0	0	0	0	0
LN_4A04_VL_221_NODE_1932_length_9322_cov_8.078990	0	0	7.28059938932122	0	0	0	0	0	0	0	0	0	0	0	0	0	0	0	0	0	0	0	0	0	0	0	0	1.33484742670174	0	0	0	0	0	0	0	0	0	0	0	0	0	0	0	0	0	0	0	0	0
LN_4A04_VL_221_NODE_1941_length_9289_cov_7.751570	0	0	6.83716765261812	0	0	0	0	0	0	0	0	0	0	0	0	0	0	0	0	0	0	0	0	0	0	0	0	0	0	0	0	0	0	0	0	0	0	0	0	0	0	0	0	0	0	0	0	0	0
LN_4A04_VL_221_NODE_1948_length_9249_cov_8.762127	0	0	7.07802119445158	0	0	0	0	0	0	0	0	0	0	0	0	0	0	0	0	0	0	0	0	0	0	0	0	2.89716006321289	0	0	0	0	0	0	0	0	0	0	1.96332012335192	0	0	0	0	0.962768936003706	0	0	0	0	0
LN_4A04_VL_221_NODE_19480_length_1808_cov_5.475185	7.16874924730733	0	3.74138642801571	0	0	0	0	0	0	0	0	0	0	0	0	0	0	0	0	0	0	0	0	0	0	0	0	0	0	0	0	0	0	0	0	0	0	0	27.8617902078983	0	0	0	0	14.517703918543	0	0	0	0	0
LN_4A04_VL_221_NODE_1954_length_9217_cov_15.153242	0	0	11.6365132622851	0	0	0	0	0	0	0	0	0	0	0	0	0	0	0	0	0	0	0	0	0	0	0	0	0	0	0	0	0	0	0	0	0	0	0	0	0	0	0	0	0	0	0	0	0	0
LN_4A04_VL_221_NODE_1955_length_9213_cov_5.881088	0	0	5.20484847529678	0	0	0	0	0	0	0	0	0	0	0	0	0	0	0	0	0	0	0	0	0	0	0	0	0	0	0	0	0	0	0	0	0	0	0	0	0	0	0	0	0	0	0	0	0	0
LN_4A04_VL_221_NODE_1957_length_9210_cov_17.276352	0	0	14.9178090696902	0	0	0	0	0	4.48159020654499	0	0	0	0	0	0	0	0	0	0	0	0	0	0	0	0	0	0	0	0	0	0	0	0	0	0	0	0	0	0	0	0	0	0	0	0	0	0	0	0
LN_4A04_VL_221_NODE_1959_length_9192_cov_22.482106	0	0	19.4932709141477	0	6.23953719245805	0	0	0	0	0	0	0	0	0.932056232060343	0	0	0	0	0	0	0	0	0	0	0	0	0	1.16143521816695	0	0	0	0	0	0	0	0	0	0	0	6.29353797423037	0	0	0	0	0.870813198770636	5.20928293532795	0	0	0
LN_4A04_VL_221_NODE_19614_length_1799_cov_5.758028	0	0	4.67924023301506	0	0	0	0	0	0	0	0	0	0	0	0	0	0	0	0	0	0	0	0	0	0	0	0	0	0	0	0	0	4.71628295303454	0	0	0	0	0	0	0	0	0	0	0	0	0	0	0	0
LN_4A04_VL_221_NODE_1967_length_9177_cov_7.466674	0	0	6.57662829715288	0	0	0	0	0	0	0	0	0	0	0	0	0	0	0	0	0	0	0	0	0	0	0	0	0	0	0	0	0	0	0	0	0	0	0	0.804601523393035	0	0	0	0	0	0	0	0	0	0
LN_4A04_VL_221_NODE_1970_length_9171_cov_7.133172	0	0	6.05642339149847	0	0	0	0	0	0	0	17.103270945559	0	0	0	0	0	0	0	0	0	0	0	0	0	0	0	0	1.85021674721408	0	0	0	0	0	0	0	0	0	0	0	0	1.13064682618651	0	0	0	0	0	0	0	0
LN_4A04_VL_221_NODE_1977_length_9154_cov_21.011430	0	0	17.0371001424316	0	0	0	0	0	0	0	0	0	0	0.700210836303066	0	0	0	0	0	0	0	0	0	0	0	0	0	3.42925769162068	0	0	0	0	0	0	0	0	0	0	0	0	0	0	0	0	0	0	0	0	0
LN_4A04_VL_221_NODE_1978_length_9154_cov_20.608638	0	0	17.9977462709446	0	1.93006548233525	0	0	0	6.30918024377084	0	0	0	0	0	0	0	0	0	0	0	0	0	0	0	0	0	0	0	0	0	0	0	0	0	0	0	0	0	0	0	0	0	0	0	0	0	0	0	0
LN_4A04_VL_221_NODE_1979_length_9154_cov_7.608309	0	0	3.39099872714422	0	0	0	0	0	0	0	0	0	0	0	0	0	0	0	0	0	0	0	0	0	0	0	0	0	0	0	0	0	0	0	0	0	0	0	0	0	0	0	0	0	0	0	0	0	0
LN_4A04_VL_221_NODE_1981_length_9139_cov_7.448481	0	0	6.5052844214967	0	1.19491306478311	0	0	0	0	5.99532745883776	0	0	0	5.15256631266344	0	0	0	0	0	0	0	0	0	1.44153847695461	0	0	1.39420412957936	1.06759976239224	0	0	0	1.03640232374786	1.40193729235833	2.03693714325053	0	1.25852637820169	0	0	0	0	2.52449781656398	0	0.6791471328495	1.00834634104508	0.674929973626963	0	2.74200365082517	0	0
LN_4A04_VL_221_NODE_1983_length_9136_cov_34.668208	0	0	28.9831133607049	0	0	0	0	0	0	0	0	0	0	0	0	0	0	0	0	0	0	0	0	0	0	0	0	0	0	0	0	0	0	0	0	0	0	0	0	0	0	0	0	0	0	0	0	0	0
LN_4A04_VL_221_NODE_1984_length_9136_cov_10.155049	0	0	9.04951027441822	0	0	0	0	0	0	0	0	0	0	0	0	0	0	0	0	0	0	0	0	0	0	0	0	1.26915836496044	0	0	0	0	0	0	0	0	1.84167932227829	0	0	0	0	0	0	0	0	0	0	0	0
LN_4A04_VL_221_NODE_2001_length_9063_cov_7.946492	0	0	5.05049325961248	0	0	0	0	0	0	0	0	0	0	0	0	0	0	0	0	0	0	0	0	0	0	0	0	2.02828709453368	0	0	0	0	0	0	0	0	0	0	1.52081495490809	0	0	0	0	0	0	0	0	0	0
LN_4A04_VL_221_NODE_2003_length_9059_cov_15.993669	0	0	13.7892054703103	0	1.6660903048749	0	0	0	6.27139759356391	0	0	0	0	0	0	0	0	0	0	0	0	0	0	0	0	0	0	0	0	0	0	0	0	0	0	0	0	0	0	0	0	0	0	0	0	0	0	0	0
LN_4A04_VL_221_NODE_2010_length_9045_cov_6.085428	0	0	5.01899601223371	0	0	0	0	0	0	0	0	0	0	0	0	0	0	0	0	0	0	0	0	0	0	0	0	1.10214466012841	0.97180604244713	0	0	0	0	0	0	0	0	0	0	0	0	0	0	0	0	0	0	0	0
LN_4A04_VL_221_NODE_2011_length_9035_cov_9.282628	0	0	7.54514540035679	0	0	0	0	0	0	0	0	0	0	0	0	0	0	0	0	0	0	0	0	0	0	0	0	0	0	0	0	0	0	0	0	0	0	0	0	0	0	0	0	0	0	0	0	0	0
LN_4A04_VL_221_NODE_2018_length_9011_cov_17.350045	0	0	14.9803453614556	0	1.58629064056985	0	0	0	4.05806459276055	0	0	0	0	0	0	0	0	0	0	0	0	0	0	0	0	0	0	0	0	0	0	0	0	0	0	0	0	0	0	0	0	0	0	0	0	0	0	0	0
LN_4A04_VL_221_NODE_20249_length_1759_cov_2.188380	0	0	2.05099159730222	0	0	0	0	0	0	0	0	0	0	0	0	0	0	0	0	0	0	0	0	0	0	0	0	0	0	0	0	0	0	0	0	0	0	0	0	0	0	0	0	0	0	0	0	0	0
LN_4A04_VL_221_NODE_2026_length_8968_cov_9.767867	0	0	6.0845645709496	0	0	0	0	0	0	0	0	0	0	0	0	0	0	0	0	0	0	0	0	0	0	0	0	3.78419665225253	0	0	0	0	0	0	0	0	0	0	0	0	0	0	0	0.727383335857197	0	0	0	0	0
LN_4A04_VL_221_NODE_20269_length_1757_cov_4.759107	0	0	4.06387486799455	0	0	0	0	0	0	0	0	0	0	0	0	0	0	0	0	0	0	0	0	0	0	0	0	0	0	0	0	0	0	0	0	0	0	0	0	0	0	0	0	0	0	0	0	0	0
LN_4A04_VL_221_NODE_2040_length_8925_cov_6.714769	0	0	5.60860025744625	0	0	0	0	0	0	0	0	0	0	0	0	0	0	0	0	0	0	0	0	0	0	0	0	0	0	0	0	0	0	0	0	0	0	0	0	0	0	0	0	0	0	0	0	0	0
LN_4A04_VL_221_NODE_2046_length_8909_cov_5.704992	0	0	5.26434222196767	0	0	0	0	0	0	0	0	0	0	0	0	0	0	0	0	0	0	0	0	0	0	0	0	0	0	0	0	0	0	0	0	0	0	0	0	0	0	0	0	0	0	0	0	0	0
LN_4A04_VL_221_NODE_2047_length_8905_cov_13.497627	0	0	11.6475248528995	0	1.67496305979639	0	0	0	6.20361394884419	0	0	0	0	0	0	0	0	0	0	0	0	0	0	0	0	0	0	0	0	0	0	0	0	0	0	0	0	0	0	0	0	0	0	0	0	0	0	0	0
LN_4A04_VL_221_NODE_2054_length_8884_cov_4.108280	0	0	2.54651611538543	0	0	0	0	0	0	0	0	0	0	0	0	0	0	0	0	0	0	0	0	0	0	0	0	1.28128394866274	0	0	0	0	0	0	0	0	0	0	0	0	0	0	0	0	0	5.96104092445456	0	0	0
LN_4A04_VL_221_NODE_206_length_38285_cov_14.540256	0	0	12.7135452127048	0	1.59547374650506	0	0	0	4.89043866440154	0	0	0	0	0	0	0	0	0	0	0	0	0	0	0	0	0	0	0	0	0	0	0	0	0	0	0	0	0	0	0	0	0	0	0	0	0	0	0	0
LN_4A04_VL_221_NODE_2077_length_8833_cov_5.850763	0	0	5.19051066547161	0	0	0	0	0	0	0	0	0	0	0	0	0	0	0	0	0	0	0	0	0	0	0	0	0	0	0	0	0	0	0	0	0	0	0	0	0	0	0	0	0	0	0	0	0	0
LN_4A04_VL_221_NODE_2078_length_8832_cov_8.117124	0	0	7.13137774586392	0	0	0	0	0	0	0	0	0	0	0	0	0	0	0	0	0	0	0	0	0	0	0	0	1.41690999990563	0	0	0	0	0	0	0	0	1.68734812027164	0	0	0	0	0	0	0	0	0	0	0	0
LN_4A04_VL_221_NODE_2081_length_8818_cov_14.476891	0	0	11.9840526783152	0	0	0	0	0	0	0	0	0	0	0	0	0	0	0	0	0	0	0	0	0	0	0	0	0	0	0	0	0	0	0	0	0	0	0	0	0	0	0	0	0	0	0	0	0	0
LN_4A04_VL_221_NODE_2084_length_8805_cov_12.335200	0	0	10.7725489901669	0	0	0	0	0	0	0	0	0	0	0	0	0	0	0	0	0	0	0	0	0	0	0	0	1.39716580315818	0	0	0	0	0	0	0	0	0	0	0	0	0	0	0	0	0	0	0	0	0
LN_4A04_VL_221_NODE_209_length_38025_cov_23.086700	0	0	19.4379054109596	0	0	0	0	0	0	0	0	0	0	0	0	0	0	0	0	0	0	0	0	0	0	0	0	0	0	0	0	0	0	0	0	0	0	0	0	0	0	0	0	0	0	0	0	0	0
LN_4A04_VL_221_NODE_2096_length_8755_cov_26.694483	0	0	17.6075120038826	0	0	0	0	0	0	0	0	0	0	0	0	0	0	0	0	0	0	0	0	0	0	0	0	3.14946303902205	0	0	0	0	0	0	0	0	0	0	0	0	0	0	0	0	0	0	0	0	0
LN_4A04_VL_221_NODE_2102_length_8745_cov_4.647526	0	0	4.08246320358286	0	0	0	0	0	0	0	0	0	0	0	0	0	0	0	0	0	0	0	0	0	0	0	0	0	0	0	0	0	0	0	0	0	0	0	0	0	0	0	0	0	0	0	0	0	0
LN_4A04_VL_221_NODE_2111_length_8705_cov_7.149133	0	0	6.32883367558594	0	0	0	0	0	0	0	0	0	0	0	0	0	0	0	0	0	0	0	0	0	0	0	0	0	0	0	0	0	0	0	0	0	0	0	0	0	0	0	0	0	0	0	0	0	0
LN_4A04_VL_221_NODE_2113_length_8693_cov_5.053253	0	0	4.33168163092661	0	0	0	0	0	0	0	0	0	0	0	0	0	0	0	0	0	0	0	0	0	0	0	0	0	0	0	0	0	0	0	0	0	0	0	0	0	0	0	0	0	0	0	0	0	0
LN_4A04_VL_221_NODE_2114_length_8689_cov_7.651262	0	0	6.84219062355372	0	0	0	0	0	0	0	0	0	0	0	0	0	0	0	0	0	0	0	0	0	0	0	0	0	0	0	0	0	0	0	0	0	0	0	0	0	0	0	0	0	0	0	0	0	0
LN_4A04_VL_221_NODE_2117_length_8684_cov_12.091320	0	0	10.4206582999006	0	1.42110072478715	0	0	0	4.19280045909737	0	0	0	0	0	0	0	0	0	0	0	0	0	0	0	0	0	0	0	0	0	0	0	0	0	0	0	0	0	0	0	0	0	0	0	0	0	0	0	0
LN_4A04_VL_221_NODE_2125_length_8655_cov_16.856860	0	0	14.4675971739471	0	2.3183085793596	0	0	0	6.69106606701815	0	0	0	0	0	0	0	0	0	0	0	0	0	0	0	0	0	0	0	0	0	0	0	0	0	0	0	0	0	0	0	0	0	0	0	0	0	0	0	0
LN_4A04_VL_221_NODE_2130_length_8644_cov_5.579346	0	0	4.86055131880237	0	0	0	0	0	0	0	0	0	0	0	0	0	0	0	0	0	0	0	0	0	0	0	0	0	0	0	0	0	0	0	0	0	0	0	0	0	0	0	0	0	0	0	0	0	0
LN_4A04_VL_221_NODE_2132_length_8641_cov_11.783834	0	0	10.1941751182232	0	0	0	0	0	0	0	0	0	0	0	0	0	0	0	0	0	0	0	0	0	0	0	0	0	0	0	0	0	0	0	0	0	0	0	0	0	0	0	0	0	0	0	0	0	0
LN_4A04_VL_221_NODE_21412_length_1693_cov_4.195360	0	0	3.46278978555153	0	2.15009066726774	0	0	0	0	0	0	0	0	0	0	0	0	0	0	0	0	0	0	0	0	0	0	0	0	0	0	0	0	0	0	0	0	0	0	0	0	0	0	0	0	0	0	0	0
LN_4A04_VL_221_NODE_2145_length_8592_cov_10.206279	0	0	8.81768838602733	0	0	0	0	0	0	0	0	0	0	0	0	0	0	0	0	0	0	0	0	0	0	0	0	0	0	0	0	0	0	0	0	0	0	0	0	0	0	0	0	0	0	0	0	0	0
LN_4A04_VL_221_NODE_2146_length_8590_cov_12.910369	0	0	11.3921659730071	0	0	0	0	0	0	0	0	0	0	0	0	0	0	0	0	0	0	0	0	0	0	0	0	0	0	0	0	0	0	0	0	0	0	0	0	0	0	0	0	0	0	0	0	0	0
LN_4A04_VL_221_NODE_215_length_37375_cov_9.729904	0	0	8.47224958049325	0	0	0	0	1.00254967179343	0	0	0	0	0	0	0	0	0	0	0	0	0	0	0	0	0	0	0	1.17851443058644	0	0	0	0	0	0	0	0	0	0	0	0	0	0	0	0	0	0	0	0	0
LN_4A04_VL_221_NODE_2152_length_8579_cov_26.757743	0	0	23.2165503023	0	0	0	0	0	0	0	0	0	0	0	0	0	0	0	0	0	0	0	0	0	0	0	0	0	0	0	0	0	0	0	0	0	18.3096898163732	0	0	0	0	0	0	0	0	0	0	0	0
LN_4A04_VL_221_NODE_2153_length_8576_cov_26.636780	0	0	22.8828747073184	0	0	0	0	0	0	0	0	0	0	0	0	0	0	0	0	0	0	0	0	0	0	0	0	0	0	0	0	0	0	0	0	0	16.1299350462028	0	0	0	0	0	0	0	0	0	0	0	0
LN_4A04_VL_221_NODE_2154_length_8576_cov_15.356296	0	0	13.4966017040484	0	0	0	0	0	0	0	0	0	0	0	0	0	0	0	0	0	0	0	0	0	0	0	0	0	0	0	0	0	0	0	0	0	0	0	0	0	0	0	0	0	0	0	0	0	0
LN_4A04_VL_221_NODE_2169_length_8528_cov_5.880444	0	0	5.13818629333431	0	0	0	0	0	0	0	0	0	0	0	0	0	0	0	0	0	0	0	0	0	0	0	0	0	0	0	0	0	0	0	0	0	0	0	0	0	0	0	0	0	0	0	0	0	0
LN_4A04_VL_221_NODE_217_length_37086_cov_36.135508	0	0	22.0175122251477	0	0	0	0	0	0	0	0	0	0	0	0	0	0	0	0	0	0	0	0	0	0	0	0	1.17625973139326	0	0	0	0	0	0	0	0	0	0	0	0	0	0	0	0	0	0	0	0	0
LN_4A04_VL_221_NODE_2177_length_8507_cov_14.231188	0	0	11.6181720417642	0	0	0	0	0	0	0	0	0	0	0	0	0	0	0	0	0	0	0	0	0	0	0	0	0	0	1.21139619663678	0	0	0	0	0	0	0	0	0	0	0	0	0	0	0	0	0	0	0
LN_4A04_VL_221_NODE_2181_length_8488_cov_7.998577	0	0	7.06620127259165	0	0	0	0	0	0	0	0	0	0	0	0	0	0	0	0	0	0	0	0	0	0	0	0	0	0	0	0	0	0	0	0	0	0	0	0	0	0	0	0	0	0	0	0	0	0
LN_4A04_VL_221_NODE_2188_length_8461_cov_11.821913	0	0	6.26261775808736	0	1.94124302738128	0	0	0	0	0	0	0	0	0	0	0	0	0	0	0	0	0	0	0	0	0	0	0	0	0	0	0	2.01230701364114	0	0	6.03327582773175	0	0	0	0	0	0	0	0.972890205104286	0	0	0	0	0
LN_4A04_VL_221_NODE_2189_length_8457_cov_8.785289	0	0	7.06544111541085	0	0	0	0	0	0	0	0	0	0	0	0	0	0	0	0	0	0	0	0	0	0	0	0	1.14533437638049	0	0	0	0	0	0	0	0	0	0	0	0	0	0	0	0	0	0	0	0	0
LN_4A04_VL_221_NODE_2190_length_8454_cov_6.343970	0	0	3.66288645044185	0	0	0	0	0	0	0	0	0	0	0	0	0	0	0	0	0	0	0	0	0	0	0	0	0	0	0	0	0	0	0	0	0	0	0	0	0	0	0	0	0	0	0	0	0	0
LN_4A04_VL_221_NODE_2195_length_8438_cov_15.974949	0	0	13.592630014994	0	1.53618390369324	0	0	0	5.18920354815123	0	0	0	0	0	0	0	0	0	0	0	0	0	0	0	0	0	0	0	0	0	0	0	0	0	0	0	0	0	0	0	0	0	0	0	0	0	0	0	0
LN_4A04_VL_221_NODE_2199_length_8433_cov_33.156004	0	0	11.0605866995518	0	0	0	0	0	0	0	0	0	0	0	0	0	0	0	0	0	0	0	0	0	0	0	0	1.55102103388947	0	0	0	3.82898387694921	0	0	0	0	0	0	0	0	0	0	0	0	0	0	0	0	0
LN_4A04_VL_221_NODE_2200_length_8427_cov_7.839704	0	0	7.17086486047404	0	0	0	0	0	0	0	0	0	0	0	0	0	0	0	0	0	0	0	0	0	0	0	0	0	0	0	0	0	0	0	0	0	0	0	0	0	0	0	0	0	0	0	0	0	0
LN_4A04_VL_221_NODE_2201_length_8425_cov_6.663919	0	0	3.04209626335861	0	0	0	0	0	0	0	0	0	0	0	0	0	0	0	0	0	0	0	0	0	0	0	0	1.36787292757575	0	0	0	0	0	0	0	0	0	0	0	0	0	0	0	0	0	0	0	0	0
LN_4A04_VL_221_NODE_2206_length_8406_cov_5.542929	0	0	4.68522427209487	0	0	0	0	0	0	0	0	0	0	0	0	0	0	0	0	0	0	0	0	0	0	0	0	0	0	0	0	0	0	0	0	0	0	0	0	0	0	0	0	0	0	0	0	0	0
LN_4A04_VL_221_NODE_2210_length_8399_cov_9.504195	0	0	8.32230926369903	0	0	0	0	0	0	0	0	0	0	0	0	0	0	0	0	0	0	0	0	0	0	0	0	1.30476463331377	0	0	0	0	0	0	0	0	1.50246299752957	0	0	0	0	0	0	0	0	0	0	0	0
LN_4A04_VL_221_NODE_2216_length_8388_cov_16.145686	0	0	13.8349424652945	0	0	0	0	0	0	0	0	0	0	0	0	0	0	0	0	0	0	0	0	0	0	0	0	0	0	0	0	0	0	0	0	0	0	0	0	0	0	0	0	0	0	0	0	0	0
LN_4A04_VL_221_NODE_2218_length_8387_cov_11.237998	0	0	7.18714171774522	0	0	0	0	0	0	0	0	0	0	0	0	0	0	0	0	0	0	0	0	0	0	0	0	2.55425378064078	0	0	0	0	0	0	0	0	0	0	1.49992314511516	0	0	0	0	0.70369847532394	0	0	0	0	0
LN_4A04_VL_221_NODE_2220_length_8383_cov_8.822887	0	0	7.7912796653939	0	0	0	0	0	0	0	0	0	0	0	0	0	0	0	0	0	0	0	0	0	0	0	0	0	0	0	0	0	0	0	0	0	0	0	0	0	0	0	0	0	0	0	0	0	0
LN_4A04_VL_221_NODE_2228_length_8365_cov_6.267750	0	0	4.72615849655889	0	0	0	0	0	0	0	0	0	0	0	0	0	0	0	0	0	0	0	0	0	0	0	0	2.40883456354832	0	0	0	0	0	0	0	0	0	0	0	0	0	0	0	0	0	0	0	0	0
LN_4A04_VL_221_NODE_2234_length_8343_cov_18.600989	0	0	16.0446467228137	0	0	0	0	0	0	0	0	0	0	0	0	0	0	0	0	0	0	0	0	0	0	0	0	1.72876508694658	0	0	0	1.26945478835606	2.97583599977636	0	0	0	0	0	0	0	0	0	0.689127168626481	0	0	0	0	0	0
LN_4A04_VL_221_NODE_2235_length_8341_cov_15.758870	0	0	12.5882908345759	0	0	0	0	0	0	0	0	0	0	0	0	0	0	0	0	0	0	0	0	0	0	0	0	0	0	0	0	0	0	0	0	0	0	0	0	0	0	0	0	0	1.25320162833355	0	0	0	0
LN_4A04_VL_221_NODE_2238_length_8338_cov_8.007123	0	0	4.24568236152086	0	0	0	0	0	0	0	0	0	0	0	0	0	0	0	0	0	0	0	0	0	0	0	0	1.21255711990493	0	0	0	0	0	0	0	0	0	0	0	0	0	0	0	0	0	0	0	0	0
LN_4A04_VL_221_NODE_2251_length_8294_cov_5.548853	0	0	3.22607492915823	0	0	0	0	0	0	0	0	0	0	0	0	0	0	0	0	0	0	0	0	0	0	0	0	0	0	0	0	0	0	0	0	0	0	0	0	0	0	0	0	0	0	6.15302708425807	0	0	0
LN_4A04_VL_221_NODE_2254_length_8283_cov_13.819033	0	0	7.58589975358982	0	0	0	0	0	2.38736546891691	0	0	0	0	0	0	0	0	0	0	0	0	0	0	0	0	0	0	0	0	0	0	0	0	0	0	0	0	0	0	0	0	0	0	0	0	0	0	0	0
LN_4A04_VL_221_NODE_2258_length_8272_cov_15.832177	0	0	13.2748057072942	0	0	0	0	0	0	0	0	0	0	0.851590513509163	0	0	0	0	0	0	0	0	0	0	0	0	0	1.34189083294344	0	0	0	0	0	0	0	0	0	0	0	0	0	0	0	1.63349715842647	0	0	0	0	0
LN_4A04_VL_221_NODE_2263_length_8266_cov_7.698697	0	0	6.31033699401237	0	0	0	0	0	0	0	0	0	0	0	0	0	0	0	0	0	0	0	0	0	0	0	0	0	0	0	0	0	0	0	0	0	0	0	0	0	0	0	0	0	0	0	0	0	0
LN_4A04_VL_221_NODE_2264_length_8266_cov_6.216539	0	0	4.528166891957	0	0	0	0	0	0	0	0	0	0	0	0	0	0	0	0	0	0	0	0	0	0	0	0	1.02639352702035	0	0	0	0	0	0	0	0	0	0	0	0	0	0	0	0	0	0	0	0	0
LN_4A04_VL_221_NODE_2268_length_8256_cov_8.384953	0	0	5.28015647054585	0	0	0	0	0	0	0	0	0	0	0	0	0	0	0	0	0	0	0	0	0	0	0	0	2.44920088802502	0	0	0	0	0	0	0	0	0	0	1.68934484096447	0	0	0	0	0	0	0	0	0	0
LN_4A04_VL_221_NODE_2279_length_8216_cov_15.699056	0	0	13.6214314880156	0	0	0	0	0	0	0	0	0	0	0	0	0	0	0	0	0	0	0	0	0	0	0	0	0	0	0	0	0	0	0	0	0	0	0	0	0	0	0	0	0	0	0	0	0	0
LN_4A04_VL_221_NODE_228_length_36498_cov_58.451390	0	0	46.7666811242832	0	0	0	0	0	0	0	0	0	0	0	0	0	0	0	0	0	0	0	0	0	0	0	0	1.55357906672257	0	0	0	0	0	0	0	0	0	0	0	0	0	0	0	0	0	0	0	0	0
LN_4A04_VL_221_NODE_229_length_36334_cov_32.958213	0	0	19.9060805511231	0	0	0	0	0	0	0	0	0	0	0	0	0	0	0	0	0	0	0	0	0	0	0	0	0	0	0	0	0	0	0	0	0	0	0	0	0	0	0	0	0	0	0	0	0	0
LN_4A04_VL_221_NODE_2297_length_8184_cov_16.887932	0	0	14.5379703020967	0	0	0	0	0	0	0	0	0	0	0	0	0	0	0	0	0	0	0	0	0	0	0	0	0	0	0	0	0	0	0	0	0	0	0	0	0	0	0	0	0	0	0	0	0	0
LN_4A04_VL_221_NODE_2299_length_8181_cov_18.956559	0	0	16.6931008768092	0	0	0	0	0	0	0	0	0	0	0	0	0	0	0	0	0	0	0	0	0	0	0	0	0	0	0	0	0	0	0	0	0	14.9255169687148	0	0	0	0	0	0	0	0	0	0	0	0
LN_4A04_VL_221_NODE_22999_length_1611_cov_6.586761	0	0	5.27195125725444	0	0	0	0	0	0	0	0	0	0	1.18180024623749	0	0	0	0	0	0	0	0	0	3.64021501862415	0	0	0	0	0	0	0	0	0	0	0	0	0	0	0	0	0	0	0	0	0	0	0	0	0
LN_4A04_VL_221_NODE_2300_length_8180_cov_8.753354	0	0	8.38891815032768	0	0	0	0	0	0	0	0	0	0	0	0	0	0	0	0	0	0	0	0	0	0	0	0	1.4866310613572	0	0	0	0	0	0	0	0	1.92468676193837	0	0	0	0	0	0	0	0	0	0	0	0
LN_4A04_VL_221_NODE_2303_length_8172_cov_10.709252	0	0	9.38124108757471	0	0	0	0	0	0	0	0	0	0	0	0	0	0	0	0	0	0	0	0	0	0	0	0	1.93797298940941	0	0	0	0	0	0	0	0	1.58831802595983	0	0	0	0	0	0	0	0	0	0	0	0
LN_4A04_VL_221_NODE_2306_length_8166_cov_29.394033	0	0	20.8011596263456	0	0	0	0	0	0	0	0	0	0	0	0	0	0	0	0	0	0	0	0	0	0	0	0	1.56710197758734	0	0	0	0	0	0	0	0	0	0	0	0	0	0	0	0	0	0	0	0	0
LN_4A04_VL_221_NODE_2308_length_8165_cov_6.893342	0	0	6.06621374452028	0	0	0	0	0	0	5.04609064542183	0	0	0	4.08834857504879	0	0	0	0	0	0	0	0	0	1.38083151706956	0	0	1.32933036413414	0.909203647588048	0	0	0	1.02293942121358	1.40179535300397	1.78696641238255	0	0.973885318911002	0	0	0	0	2.95263952845975	0	0.768164066294146	0.982797200764917	0	0	1.76764407683699	0	0
LN_4A04_VL_221_NODE_2309_length_8165_cov_5.970654	0	0	5.33900450959297	0	0	0	0	0	0	0	0	0	0	0	0	0	0	0	0	0	0	0	0	0	0	0	0	0	0	0	0	0	0.718332942086613	0	0	0	0	0	0.917724216447229	0	0	0	0	0	0	0	0	0	0
LN_4A04_VL_221_NODE_231_length_36132_cov_8.938493	0	0	7.37624295574517	0	0	0	0	0	0	0	0	0	0	0	0	0	0	0	0	0	0	0	0	0	0	0	0	3.73348514945666	0	0	0	0	0	0	0	0	0	0	0	0	0	0	0	0	0	0	0	0	0
LN_4A04_VL_221_NODE_2322_length_8126_cov_9.807459	0	0	8.51866020669738	0	0	0	0	0	0	0	0	0	0	0.999658155616293	0	0	0	0	0	0	0	0	0	0	0	0	0	1.00927433725554	0	0	0	0	0	0	0	0	0	0	0	0	0	0	0	0	0	0	0	0	0
LN_4A04_VL_221_NODE_2327_length_8116_cov_36.016747	0	0	27.337751910887	0	0	0	0	0	0	0	0	0	0	0	0	0	0	0	0	0	0	0	0	0	0	0	0	1.42866323586478	0	0	0	0	0	0	0	0	0	0	0	0	0	0	0	0	0	0	0	0	0
LN_4A04_VL_221_NODE_2338_length_8084_cov_6.940715	0	0	6.18278043066118	0	0	0	0	0	0	0	0	0	0	0	0	0	0	0	0	0	0	0	0	0	0	0	0	0.99702628026134	2.05637537839003	0	0	0	0	0	0	0	0	0	0	0	0	0	0	0	0	0	0	0	0
LN_4A04_VL_221_NODE_234_length_36041_cov_70.338521	0	0	58.3810796958273	0	0	0	0	0	0	0	0	0	0	0	0	0	0	0	0	0	0	0	0	0	0	0	0	0	0	0	0	0	0	0	0	0	0	0	0	0	0	0	0	0	0	0	0	0	0
LN_4A04_VL_221_NODE_2342_length_8078_cov_16.057709	0	0	13.7517848287775	0	1.58266325266015	0	0	0	3.01136829380898	0	0	0	0	0	0	0	0	0	0	0	0	0	0	0	0	0	0	0	0	0	0	0	0	0	0	0	0	0	0	0	0	0	0	0	0	0	0	0	0
LN_4A04_VL_221_NODE_2344_length_8073_cov_8.414193	0	0	7.74598866270448	0	0	0	0	0	0	0	0	0	0	0	0	0	0	0	0	0	0	0	0	0	0	0	0	1.44503062426997	0	0	0	0	0	0	0	0	1.36960376787419	0	0	0	0	0	0	0	0	0	0	0	0
LN_4A04_VL_221_NODE_2350_length_8047_cov_17.190691	0	0	14.804159257468	0	0	0	0	0	0	0	0	0	0	0	0	0	0	0	0	0	0	0	0	0	0	0	0	0	0	0	0	0	0	0	0	0	0	0	0	0	0	0	0	0	0	0	0	0	0
LN_4A04_VL_221_NODE_2353_length_8042_cov_9.344310	0	0	5.79450182424008	0	1.78846654742133	0	0	0	0	0	2.56171451634463	0	0	0	0	0	0	0	0	0	0	0	0	0	0	0	0	1.01981637211372	0	0	0	0	2.06050497677475	0	0	8.23689557920413	0	0	0	0	0	0	0	1.04289202763538	0	0	0	0	0
LN_4A04_VL_221_NODE_2358_length_8033_cov_4.526072	0	0	3.88292330894608	0	0	0	0	0	0	0	0	0	0	0	0	0	0	0	0	0	0	0	0	0	0	0	0	0	0	0	0	0	0	0	0	0	0	0	0	0	0	0	0	0	0	0	0	0	0
LN_4A04_VL_221_NODE_2362_length_8025_cov_22.260100	0	0	19.1342660715326	0	0	0	0	0	0	0	0	0	0	0	0	0	0	0	0	0	0	0	0	0	0	0	0	2.29944764426313	0	0	0	0	0	0	0	0	0	0	0	0	0	0	0	0	0	0	0	0	0
LN_4A04_VL_221_NODE_2366_length_8013_cov_6.249058	0	0	5.44966081580798	0	0	0	0	0	0	0	0	0	0	0	0	0	0	0	0	0	0	0	0	0	0	0	0	0.873510462727929	0	0	0	0	0	0	0	0	0	0	0	0	0	0	0	0	0	0	0	0	0
LN_4A04_VL_221_NODE_2368_length_8010_cov_11.377121	0	0	9.70234036392756	0	0	0	0	0	0	0	0	0	0	0	0	0	0	0	0	0	0	0	0	0	0	0	0	0	0	0	0	0	0	0	0	0	0	0	0	0	0	0	0	0	0	0	0	0	0
LN_4A04_VL_221_NODE_2372_length_8002_cov_41.943249	0	0	29.1173354602217	0	0	0	0	0	0	0	0	0	0	0	0	0	0	0	0	0	0	0	0	0	0	0	0	1.67873874232123	0	0	0	0	0	0	0	0	0	0	0	0	0	0	0	0	0	0	0	0	0
LN_4A04_VL_221_NODE_2375_length_7995_cov_8.470781	0	0	7.59593738138661	0	0	0	0	0	0	0	0	0	0	0	0	0	0	0	0	0	0	0	0	0	0	0	0	1.4502852810855	0	0	0	0	0	0	0	0	2.07444863378018	0	0	0	0	0	0	0	0	0	0	0	0
LN_4A04_VL_221_NODE_2377_length_7994_cov_8.663812	0	0	7.6438980291969	0	0	0	0	0	0	0	0	0	0	0	0	0	0	0	0	0	0	0	0	0	0	0	0	0	0	0	0	0	0	0	0	0	0	0	0	0	0	0	0	0	0	0	0	0	0
LN_4A04_VL_221_NODE_2384_length_7980_cov_36.216909	0	0	31.7029520242205	0	0	0	0	0	0	0	0	0	0	0	0	0	0	0	0	0	0	0	0	0	0	0	0	2.78198520554089	0	0	0	1.25166891895749	0	0	0	0	0	0	0	0	0	0	0	0	0	0	0	0	0
LN_4A04_VL_221_NODE_2386_length_7975_cov_28.146843	0	0	24.5696416683375	0	0	0	0	0	0	0	0	0	0	0	0	0	0	0	0	0	0	0	0	0	0	0	0	0	0	0	0	0	0	0	0	0	15.7330120098712	0	0	0	0	0	0	0	0	0	0	0	0
LN_4A04_VL_221_NODE_2387_length_7974_cov_33.028034	0	0	28.625761185026	0	0	0	0	0	0	0	0	0	0	0	0	0	0	0	0	0	0	0	0	0	0	0	0	0	0	0	0	0	0	0	0	0	18.508200804467	0	0	0	0	0	0	0	0	0	0	0	0
LN_4A04_VL_221_NODE_2388_length_7974_cov_18.115671	0	0	15.2695861441363	0	1.79258401833144	0	0	0	6.16033217086397	0	0	0	0	0	0	0	0	0	0	0	0	0	0	0	0	0	0	0	0	0	0	0	0	0	0	0	0	0	0	0	0	0	0	0	0	0	0	0	0
LN_4A04_VL_221_NODE_239_length_35458_cov_19.188713	0	0	16.6862725484617	0	2.0206410636598	0	0	0	5.50607558388422	0	0	0	0	0	0	0	0	0	0	0	0	0	0	0	0	0	0	0	0	0	0	0	0	0	0	0	0	0	0	0	0	0	0	0	0	0	0	0	0
LN_4A04_VL_221_NODE_2395_length_7957_cov_13.504050	0	0	8.93573460420925	0	0	0	0	0	0	0	0	0	0	0	0	0	0	0	0	0	0	0	0	0	0	0	0	0	0	0	0	0	0	0	0	0	0	0	0	0	0	0	0	0	0	0	0	0	0
LN_4A04_VL_221_NODE_2396_length_7957_cov_7.966464	0	0	7.00878972127195	0	0	0	0	0	0	0	0	0	0	0	0	0	0	0	0	0	0	0	0	0	0	0	0	0	0	0	0	0	0	0	0	0	0	0	0	0	0	0	0	0	0	0	0	0	0
LN_4A04_VL_221_NODE_2398_length_7952_cov_14.623275	0	0	12.5424689529931	0	0	0	0	0	0	0	0	0	0	0	0	0	0	0	0	0	0	0	0	0	0	0	0	0.960230382911866	0	0	0	0	0	0	0	0	0	0	0	0	0	0	0	0	0	0	0	0	0
LN_4A04_VL_221_NODE_2400_length_7950_cov_6.239265	0	0	5.34158080216157	0	0	0	0	0	0	0	0	0	0	0	0	0	0	0	0	0	0	0	0	0	0	0	0	0	0	0	0	0	0	0	0	0	0	0	0	0	0	0	0	0	0	0	0	0	0
LN_4A04_VL_221_NODE_2403_length_7944_cov_7.995817	0	0	7.00133675977786	0	0	0	0	0	0	0	0	0	0	0	0	0	0	0	0	0	0	0	0	0	0	0	0	0	0	0	0	0	0	0	0	0	0	0	0	0	0	0	0	0	0	0	0	0	0
LN_4A04_VL_221_NODE_24085_length_1562_cov_33.327140	0	0	10.6821931919991	0	0	0	0	0	0	0	0	0	0	0	0	0	0	0	0	0	0	0	0	0	0	0	0	1.1768480113802	0	0	0	0	0	0	0	0	0	0	0	0	0	0	0	0	0	0	0	0	0
LN_4A04_VL_221_NODE_2411_length_7923_cov_34.037239	0	0	29.3981772127289	0	0	0	0	0	0	0	0	0	0	0	0	0	0	0	0	0	0	0	0	0	0	0	0	1.01728643817148	0	0	0	0	0	0	0	0	0	0	0	0	0	0	0	0	0	0	0	0	0
LN_4A04_VL_221_NODE_24121_length_1561_cov_3.047809	0	0	2.4074406227676	0	0	0	0	0	0	0	0	0	0	0	0	0	0	0	0	0	0	0	0	0	0	0	0	0	0	0	0	0	0	0	0	0	0	0	0	0	0	0	0	0	0	0	0	0	0
LN_4A04_VL_221_NODE_2417_length_7910_cov_7.559007	0	0	6.14775115917756	0	0	0	0	0	0	0	0	0	0	0	0	0	0	0	0	0	0	0	0	0	0	0	0	0	0	0	0	0	0	0	0	0	0	0	0	0	0	0	0	0	0	0	0	0	0
LN_4A04_VL_221_NODE_2421_length_7904_cov_6.983055	0	0	6.1429088275369	0	0	0	0	0	0	0	0	0	0	0	0	0	0	0	0	0	0	0	0	0	0	0	0	1.05551190276371	3.23391155661046	0	0	0	0	0	0	0	0	0	0	0	0	0	0	0	0	0	0	0	0
LN_4A04_VL_221_NODE_24276_length_1554_cov_2.282188	0	0	1.78953086292391	0	0	0	0	0	0	0	0	0	0	0	0	0	0	0	0	0	0	0	0	0	0	0	0	0	0	0	0	0	0	0	0	0	0	0	0	0	0	0	0	0	0	0	0	0	0
LN_4A04_VL_221_NODE_2428_length_7876_cov_13.526020	0	0	10.4304474090129	0	0	0	0	1.2556341635322	0	0	0	0	0	0	0	0	0	0	0	0	0	0	0	0	0	0	0	1.23880068924615	0	0	0	0	0	0	0	0	0	0	0	0	0	0	0	0	0	0	0	0	0
LN_4A04_VL_221_NODE_2430_length_7870_cov_6.211132	0	0	5.36722827045185	0	0	0	0	0	0	0	0	0	0	0	0	0	0	0	0	0	0	0	0	0	0	0	0	0.952268003813129	1.71506900043802	0	0	0	0	0	0	0	0	0	0	0	0	0	0	0	0	0	0	0	0
LN_4A04_VL_221_NODE_2431_length_7869_cov_11.227796	0	0	9.97170533453906	0	0	0	0	0	0	0	0	0	0	0	0	0	0	0	0	0	0	0	0	0	0	0	0	1.6352339759094	0	0	0	0	0	0	0	0	2.53530731792343	0	0	0	0	0	0	0	0	0	0	0	0
LN_4A04_VL_221_NODE_2438_length_7845_cov_8.155327	0	0	7.04178683727996	0	0	0	0	0	0	0	0	0	0	0	0	0	0	0	0	0	0	0	0	0	0	0	0	2.21702310177411	0	0	0	0	0	0	0	0	0	0	0	0	0	0	0	0	0	0	0	0	0
LN_4A04_VL_221_NODE_2451_length_7807_cov_8.572497	0	0	8.47202007091942	0	0	0	0	0	0	0	0	0	0	0	0	0	0	0	0	0	0	0	0	0	0	0	0	0	0	0	0	0	0	0	0	0	0	0	0	0	0	0	0	0	0	0	0	0	0
LN_4A04_VL_221_NODE_2455_length_7802_cov_6.811024	0	0	5.8764138308268	0	0	0	0	0	0	0	0	0	0	0	0	0	0	0	0	0	0	0	0	0	0	0	0	1.04212533415606	1.86672139584313	0	0	0	0	0	0	0	0	0	0	0	0	0	0	0	0	0	0	0	0
LN_4A04_VL_221_NODE_2461_length_7781_cov_17.546984	0	0	14.1800944460143	0	1.88268821628641	0	0	0	5.06260834076773	0	0	0	0	0	0	0	0	0	0	0	0	0	0	0	0	0	0	0	0	0	0	0	0	0	0	0	0	0	0	0	0	0	0	0	0	0	0	0	0
LN_4A04_VL_221_NODE_2465_length_7776_cov_11.128481	0	0	9.75266704076513	0	0	0	0	0	0	0	0	0	0	0	0	0	0	0	0	0	0	0	0	0	0	0	0	1.69116020913616	0	0	0	0	0	0	0	0	2.30288411317041	0	0	0	0	0	0	0	0	0	0	0	0
LN_4A04_VL_221_NODE_2477_length_7730_cov_6.020326	0	0	5.26024841751063	0	0	0	0	0	0	0	0	0	0	0	0	0	0	0	0	0	0	0	0	0	0	0	0	0	0	0	0	0	0	0	0	0	0	0	0	0	0	0	0	0	0	0	0	0	0
LN_4A04_VL_221_NODE_2478_length_7729_cov_10.674485	0	0	9.54941271968352	0	0	0	0	0	0	0	0	0	0	0	0	0	0	0	0	0	0	0	0	0	0	0	0	0	0	0	0	0	0	0	0	0	0	0	0	0	0	0	0	0	0	0	0	0	0
LN_4A04_VL_221_NODE_248_length_34519_cov_29.140030	0	0	25.342295198876	0	0	0	0	0	0	0	0	0	0	0	0	0	0	0	0	0	0	0	0	0	0	0	0	0	0	0	0	0	0	0	0	0	16.3010384082435	0	0	0	0	0	0	0	0	0	0	0	0
LN_4A04_VL_221_NODE_2488_length_7702_cov_16.400157	0	0	14.2865065826364	0	1.78672642028698	0	0	0	6.84655004900502	0	0	0	0	0	0	0	0	0	0	0	0	0	0	0	0	0	0	0	0	0	0	0	0	0	0	0	0	0	0	0	0	0	0	0	0	0	0	0	0
LN_4A04_VL_221_NODE_2492_length_7697_cov_13.448705	0	0	5.66363152147935	0	0	0	0	0	0	0	0	0	0	0	0	0	0	0	0	0	0	0	0	0	0	0	0	5.37356416265521	0	0	0	0	0	0	0	0	0	0	0	0	0	0	0	0	0	0	0	0	0
LN_4A04_VL_221_NODE_2497_length_7693_cov_9.377717	0	0	8.05044639335381	0	0	0	0	0	0	0	0	0	0	0	0	0	0	0	0	0	0	0	0	0	0	0	0	0	0	0	0	0	0	0	0	0	0	0	0	0	0	0	0	0	0	0	0	0	0
LN_4A04_VL_221_NODE_2500_length_7689_cov_18.091433	0	0	15.0828894658144	0	1.58190566649457	0	0	0	4.69455032769852	0	0	0	0	0	0	0	0	0	0	0	0	0	0	0	0	0	0	0	0	0	0	0	0	0	0	0	0	0	0	0	0	0	0	0	0	0	0	0	0
LN_4A04_VL_221_NODE_2510_length_7674_cov_10.716761	0	0	7.99202524552103	0	0	0	0	0	0	0	0	0	0	0	0	0	0	0	0	0	0	0	0	0	0	0	0	1.93475313592817	0	0	0	0	0	0	0	0	0	0	0	0	0	0	0	0	0	0	0	0	0
LN_4A04_VL_221_NODE_2511_length_7674_cov_6.818480	0	0	6.08216627140755	0	0	0	0	0	0	0	0	0	0	0	0	0	0	0	0	0	0	0	0	0	0	0	0	0	0	0	0	0	0	0	0	0	0	0	0	0	0	0	0	0	0	0	0	0	0
LN_4A04_VL_221_NODE_2512_length_7673_cov_51.032292	0	0	38.0258399601938	0	0	0	0	0	0	0	0	0	0	0	0	0	0	0	0	0	0	0	0	0	0	0	0	1.59407578383355	0	0	0	0	0	0	0	0	0	0	0	0	0	0	0	0	0	0	0	0	0
LN_4A04_VL_221_NODE_2517_length_7652_cov_7.081611	0	0	3.86998911652704	0	0	0	0	0	0	0	0	0	0	0	0	0	0	0	0	0	0	0	0	0	0	0	0	0	0	0	0	0	0	0	0	13.1010384353514	0	0	0	0	0	0	0	0	0	12.1113830701117	0	0	0
LN_4A04_VL_221_NODE_2518_length_7650_cov_5.343910	0	0	4.49979289924241	0	0	0	0	0	0	0	0	0	0	0	0	0	0	0	0	0	0	0	0	0	0	0	0	0	0	0	0	0	0	0	0	0	0	0	0	0	0	0	0	0	0	0	0	0	0
LN_4A04_VL_221_NODE_2523_length_7631_cov_5.156679	0	0	4.43220197998454	0	0	0	0	0	0	0	0	0	0	0	0	0	0	0	0	0	0	0	0	0	0	0	0	0	0	0	0	0	0	0	0	0	0	0	0	0	0	0	0	0	0	0	0	0	0
LN_4A04_VL_221_NODE_2529_length_7623_cov_30.475159	0	0	26.0788381952273	0	0	0	0	0	0	0	0	0	0	0	0	0	0	0	0	0	0	0	0	0	0	0	0	0	0	0	0	0	0	0	0	0	0	0	0	0	0	0	0	0	0	0	0	0	0
LN_4A04_VL_221_NODE_2532_length_7620_cov_8.742631	0	0	7.42725762084406	0	0	0	0	0	0	0	0	0	0	0	0	0	0	0	0	0	0	0	0	0	0	0	0	0	0	0	0	0	0	0	0	0	0	0	0	0	0	0	0	0	0	0	0	0	0
LN_4A04_VL_221_NODE_2543_length_7608_cov_6.419039	0	0	5.58169918206947	0	0	0	0	0	0	0	0	0	0	0	0	0	0	0	0	0	0	0	0	0	0	0	0	0	0	0	0	0	0	0	0	0	0	0	0	0	0	0	0	0	0	0	0	0	0
LN_4A04_VL_221_NODE_2544_length_7608_cov_5.862174	0	0	5.13713907022323	0	0	0	0	0	0	0	0	0	0	0	0	0	0	0	0	0	0	0	0	0	0	0	0	0	0	0	0	0	0	0	0	0	0	0	0	0	0	0	0	0	0	0	0	0	0
LN_4A04_VL_221_NODE_2574_length_7543_cov_14.189103	0	0	11.7877012402542	0	0	0	0	0	0	0	0	0	0	0	0	0	0	0	0	0	0	0	0	0	0	0	0	0.899819052827806	0	0	0	0	0	0	0	0	0	0	0	0	0	0	0	0	0	0	0	0	0
LN_4A04_VL_221_NODE_2575_length_7538_cov_7.580249	0	0	6.18192938054374	0	0	0	0	0	0	0	0	0	0	0	0	0	0	0	0	0	0	0	0	0	0	0	0	3.77987094766861	0	0	0	0	0	0	0	0	0	0	0	0	0	0	0	0	0	0	0	0	0
LN_4A04_VL_221_NODE_2577_length_7536_cov_10.509424	0	0	9.33519603015724	0	0	0	0	0	0	0	0	0	0	0	0	0	0	0	0	0	0	0	0	0	0	0	0	1.58552784760392	0	0	0	0	0	0	0	0	2.4559634444225	0	0	0	0	0	0	0	0	0	0	0	0
LN_4A04_VL_221_NODE_25819_length_1491_cov_17.416435	0	0	14.5682935038031	0	0	0	0	0	0	0	0	0	0	0	0	0	0	0	0	0	0	0	0	0	0	0	0	0	0	0	0	0	0	0	0	0	0	0	0	0	0	0	0	0	0	0	0	0	0
LN_4A04_VL_221_NODE_2583_length_7529_cov_6.425074	0	0	5.8299393021381	0	0	0	0	0	0	0	0	0	0	0	0	0	0	0	0	0	0	0	0	0	0	0	0	0	0	0	0	0	0	0	0	0	0	0	0	0	0	0	0	0	0	0	0	0	0
LN_4A04_VL_221_NODE_2589_length_7514_cov_9.604102	0	0	5.55149912360347	0	0	0	0	0	0	0	0	0	0	0	0	0	0	0	0	0	0	0	0	0	0	0	0	6.82173548088444	0	0	0	0	0	0	0	0	0	0	0	0	0	0	0	0	0	0	0	0	0
LN_4A04_VL_221_NODE_2593_length_7505_cov_18.328725	0	0	15.8031908689068	0	1.99924437837099	0	0	0	6.60803615005472	0	0	0	0	0	0	0	0	0	0	0	0	0	0	0	0	0	0	0	0	0	0	0	0	0	0	0	0	0	0	0	0	0	0	0	0	0	0	0	0
LN_4A04_VL_221_NODE_2605_length_7483_cov_6.887453	0	0	6.07670442695399	0	0	0	0	0	0	0	0	0	0	0	0	0	0	0	0	0	0	0	0	0	0	0	0	0	0	0	0	0	0	0	0	0	0	0	0	0	0	0	0	0	0	0	0	0	0
LN_4A04_VL_221_NODE_2618_length_7442_cov_17.566536	0	0	14.3412551282965	0	0	0	0	0	0	0	0	0	0	0	0	0	0	0	0	0	0	0	0	0	0	0	0	1.19704076042296	0	0	0	0	0	0	0	0	0	0	0	0	0	0	0	0	1.41724342189349	0	0	0	0
LN_4A04_VL_221_NODE_2621_length_7436_cov_7.322179	0	0	5.04370465642273	0	0	0	0	0	0	0	0	0	0	0	0	0	0	0	0	0	0	0	0	0	0	0	0	0	0	0	0	0	0	0	0	0	0	0	0	0	0	0	0	0	0	0	0	0	0
LN_4A04_VL_221_NODE_2622_length_7432_cov_8.716958	0	0	7.71626830372171	0	0	0	0	0	0	0	0	0	0	0	0	0	0	0	0	0	0	0	0	0	0	0	0	1.39842665441052	0	0	0	0	0	0	0	0	0	0	0	0	0	0	0	0	0	0	0	0	0
LN_4A04_VL_221_NODE_2629_length_7419_cov_7.191472	0	0	6.39252553298418	0	0	0	0	0	0	0	0	0	0	0	0	0	0	0	0	0	0	0	0	0	0	0	0	4.35510758943033	0	0	0	0	0	0	0	0	0	0	0	0	0	0	0	0	0	0	0	0	0
LN_4A04_VL_221_NODE_2632_length_7416_cov_6.662546	0	0	4.76339525810654	0	0	0	0	0	0	0	0	0	0	0	0	0	0	0	0	0	0	0	0	0	0	0	0	0	0	0	0	0	0	0	0	0	0	0	0	0	0	0	0	0	0	0	0	0	0
LN_4A04_VL_221_NODE_2634_length_7415_cov_9.414538	0	0	8.1799540213005	0	0	0	0	0	0	0	0	0	0	0	0	0	0	0	0	0	0	0	0	0	0	0	0	1.55419142479105	0	0	0	0	0	0	0	0	0	0	0	0	0	0	0	0	0	0	0	0	0
LN_4A04_VL_221_NODE_2638_length_7410_cov_25.377022	0	0	21.9597896579854	0	0	0	0	0	0	0	0	0	0	0	0	0	0	0	0	0	0	0	0	0	0	0	0	0.849180197477695	0	0	0	0	0	0	0	0	0	0	0	0	0	0	0	0	0	0	0	0	0
LN_4A04_VL_221_NODE_26420_length_1468_cov_4.235669	0	0	3.58393783174136	0	0	0	0	0	0	0	0	0	0	0	0	0	0	0	0	0	0	0	0	0	0	0	0	0	0	0	0	0	0	0	0	0	0	0	0	0	0	0	0	0	0	0	0	0	0
LN_4A04_VL_221_NODE_2643_length_7388_cov_7.576435	0	0	6.93818652376727	0	0	0	0	0	0	0	0	0	0	0	0	0	0	0	0	0	0	0	0	0	0	0	0	0	0	0	0	0	0	0	0	0	0	0	0	0	0	0	0	0	0	0	0	0	0
LN_4A04_VL_221_NODE_2650_length_7370_cov_6.248941	0	0	5.78234572180056	0	0	0	0	0	0	0	0	0	0	0	0	0	0	0	0	0	0	0	0	0	0	0	0	0	0	0	0	0	0	0	0	0	0	0	0	0	0	0	0	0	0	0	0	0	0
LN_4A04_VL_221_NODE_2652_length_7355_cov_5.889041	0	0	5.2218778218998	0	0	0	0	0	0	0	0	0	0	0	0	0	0	0	0	0	0	0	0	0	0	0	0	0	0	0	0	0	0	0	0	0	0	0	0	0	0	0	0	0	0	0	0	0	0
LN_4A04_VL_221_NODE_2653_length_7349_cov_9.302303	0	0	7.85455266219537	0	0	0	0	0	0	0	0	0	0	0	0	0	0	0	0	0	0	0	0	0	0	0	0	7.88884938241841	0	0	0	0	0	0	0	0	0	0	0	0	0	0	0	0	0	0	0	0	0
LN_4A04_VL_221_NODE_2657_length_7335_cov_5.416896	0	0	4.65204832913882	0	0	0	0	0	0	0	0	0	0	0	0	0	0	0	0	0	0	0	0	0	0	0	0	0	0	0	0	0	0	0	0	0	0	0	0	0	0	0	0	0	0	0	0	0	0
LN_4A04_VL_221_NODE_266_length_33273_cov_13.030736	0	0	11.3441832035393	0	0	0	0	1.41589853348682	0	0	0	0	0	0	0	0	0	0	0	0	0	0	0	0	0	0	0	1.31105606342832	0	0	0	0	0	0	0	0	0	0	0	0	0	0	0	0	0	0	0	0	0
LN_4A04_VL_221_NODE_2671_length_7297_cov_18.226871	0	0	15.5738478716076	0	1.81289143701875	0	0	0	5.46292696658971	0	0	0	0	0	0	0	0	0	0	0	0	0	0	0	0	0	0	0	0	0	0	0	0	0	0	0	0	0	0	0	0	0	0	0	0	0	0	0	0
LN_4A04_VL_221_NODE_2681_length_7279_cov_69.634551	0	0	59.3827261563908	0	0	0	0	0	0	0	0	0	0	0	0	0	0	0	0	0	0	0	0	0	0	0	0	1.93290013506398	0	0	0	0	0	0	0	0	0	0	0	0	0	0	0	0	0	0	0	0	0
LN_4A04_VL_221_NODE_2684_length_7272_cov_12.883470	0	0	11.1107423626258	0	1.9534216102843	0	0	0	5.2227293416446	0	0	0	0	0	0	0	0	0	0	0	0	0	0	0	0	0	0	0	0	0	0	0	0	0	0	0	0	0	0	0	0	0	0	0	0	0	0	0	0
LN_4A04_VL_221_NODE_2687_length_7266_cov_7.790043	0	0	7.01330592521627	0	0	0	0	0	0	0	0	0	0	0	0	0	0	0	0	0	0	0	0	0	0	0	0	0	0	0	0	0	0	0	0	0	0	0	0	0	0	0	0	0	0	0	0	0	0
LN_4A04_VL_221_NODE_2688_length_7265_cov_5.736200	0	0	4.97620130664679	0	0	0	0	0	0	0	0	0	0	0	0	0	0	0	0	0	0	0	0	0	0	0	0	0	0	0	0	0	0	0	0	0	0	0	0	0	0	0	0	0	0	0	0	0	0
LN_4A04_VL_221_NODE_26892_length_1451_cov_4.726361	0	0	3.93672123670099	0	0	0	0	0	0	0	0	0	0	0	0	0	0	0	0	0	0	0	0	0	0	0	0	0	0	0	0	0	0	0	0	0	0	0	0	0	0	0	0	0	0	0	0	0	0
LN_4A04_VL_221_NODE_2692_length_7255_cov_8.940417	0	0	7.72840537520773	0	0	0	0	0	0	0	1.9583457915296	0	0	0	0	0	0	0	0	0	0	0	0	0	0	0	0	2.12445304269279	0	0	0	0	0	0	0	0	0	0	0	0	0	0	0.819488605153838	0	0	19.462659173816	0	0.677952180748498	0
LN_4A04_VL_221_NODE_2694_length_7253_cov_9.158933	0	0	7.95851475451176	0	0	0	0	0	0	0	0	0	0	0	0	0	0	0	0	0	0	0	0	0	0	0	0	0	0	0	0	0	0	0	0	0	0	0	0	0	0	0	0	0	0	0	0	0	0
LN_4A04_VL_221_NODE_2698_length_7246_cov_5.179530	0	0	3.42297788574737	0	0	0	0	0	0	0	0	0	0	0	0	0	0	0	0	0	0	0	0	0	0	0	0	0	0	0	0	0	0	9.41996752570764	0	0	0	0	0	0	0	0	0	0	0	0	0	0	0
LN_4A04_VL_221_NODE_2702_length_7237_cov_7.939014	0	0	5.60820228977676	0	0	0	0	0	0	0	0	0	0	0	0	0	0	0	0	0	0	0	0	0	0	0	0	0	0	0	0	0	0	0	0	0	0	0	0	0	0	0	0	0	0	0	0	0	0
LN_4A04_VL_221_NODE_2705_length_7232_cov_14.901909	0	0	12.9285686568098	0	1.50999868626284	0	0	0	4.55718754126078	0	0	0	0	0	0	0	0	0	0	0	0	0	0	0	0	0	0	0	0	0	0	0	0	0	0	0	0	0	0	0	0	0	0	0	0	0	0	0	0
LN_4A04_VL_221_NODE_27076_length_1444_cov_11.211663	0	0	11.3469145297309	0	0	0	0	0	0	0	0	0	0	0	0	0	0	0	0	0	0	0	0	0	0	0	0	6.12027419086895	0	0	0	0	0	0	0	0	0	0	0	0	0	0	0	0	0	0	0	0	0
LN_4A04_VL_221_NODE_2709_length_7222_cov_8.467281	0	0	7.60761237240239	0	0	0	0	0	0	0	0	0	0	0	0	0	0	0	0	0	0	0	0	0	0	0	0	0	0	0	0	0	0	0	0	0	0	0	0	0	0	0	0	0	0	0	0	0	0
LN_4A04_VL_221_NODE_2718_length_7205_cov_16.854266	0	0	13.1334924316018	0	0	0	0	0	0	0	0	0	0	0	0	0	0	0	0	0	0	0	0	0	0	0	0	0	0	0	0	0	0	0	0	0	0	0	0	0	0	0	0	0	0	0	0	0	0
LN_4A04_VL_221_NODE_273_length_32796_cov_26.319202	0	0	21.1918300816323	0	0	0	0	0	3.15355609810782	0	3.40942114608784	0	0	0	0	0	0	0	0	0	0	0	0	0	0	0	0	0	0	8.92063684543661	0	0	0	0	0	0	0	0	0	0	0	0	0	0	0	0	0	0	0
LN_4A04_VL_221_NODE_2730_length_7185_cov_4.812903	0	0	4.09014277396472	0	0	0	0	0	0	0	0	0	0	0	0	0	0	0	0	0	0	0	0	0	0	0	0	0	0	0	0	0	0	0	0	0	0	0	0	0	0	0	0	0	0	0	0	0	0
LN_4A04_VL_221_NODE_2738_length_7161_cov_11.926259	0	0	10.4642948406753	0	0	0	0	0	0	0	0	0	0	0	0	0	0	0	0	0	0	0	0	0	0	0	0	0	0	0	0	0	0	0	0	0	0	0	0	0	0	0	0	0	0	0	0	0	0
LN_4A04_VL_221_NODE_27381_length_1434_cov_2.586657	0	0	2.09652151304894	0	1.85738519220547	0	0	0	0	0	0	0	0	0	0	0	0	0	0	0	0	0	0	3.65753762825076	0	0	0	0	0	0	0	0	0	0	0	0	0	0	0	0	0	0	0	0	0	0	0	0	0
LN_4A04_VL_221_NODE_275_length_32771_cov_44.045849	0	0	37.0996598219036	0	0	0	0	0	0	0	0	0	0	0	0	0	0	0	0	0	0	0	0	0	0	0	0	1.69574643001415	0	0	0	0	0	0	0	0	0	0	0	0	0	0	0	0	0	0	0	0	0
LN_4A04_VL_221_NODE_27521_length_1429_cov_3.303493	0	0	2.5772249936301	0	0	0	0	0	0	0	0	0	0	0	0	0	0	0	0	0	0	0	0	0	0	0	0	0	0	0	0	0	0	0	0	0	0	0	0	0	0	0	0	0	0	0	0	0	0
LN_4A04_VL_221_NODE_2757_length_7124_cov_5.162682	0	0	2.55317120869717	0	0	0	0	0	0	0	0	0	0	0	0	0	0	0	0	0	0	0	0	0	0	0	0	0	0	0	0	0	0	0	0	0	0	0	0	0	0	0	0	0	0	5.42793230131107	0	0	0
LN_4A04_VL_221_NODE_2758_length_7122_cov_5.617943	0	0	5.14998940838087	0	0	0	0	0	0	0	0	0	0	0	0	0	0	0	0	0	0	0	0	0	0	0	0	0	0	0	0	0	0	0	0	0	0	0	0	0	0	0	0	0	0	0	0	0	0
LN_4A04_VL_221_NODE_2766_length_7102_cov_6.823329	0	0	5.92646661447064	0	0	0	0	0	0	0	0	0	0	0	0	0	0	0	0	0	0	0	0	0	0	0	0	0	0	0	0	0	0	0	0	0	0	0	0	0	0	0	0	0	0	0	0	0	0
LN_4A04_VL_221_NODE_2773_length_7096_cov_6.840790	0	0	5.19004300436502	0	0	0	0	0	0	0	0	0	0	0	0	0	0	0	0	0	0	0	0	0	0	0	0	2.62041574973471	0	0	0	0	0	0	0	0	0	0	0	0	0	0	0	0	0	0	0	0	0
LN_4A04_VL_221_NODE_2774_length_7095_cov_30.842614	0	0	26.4623565911946	0	0	0	0	0	0	0	0	0	0	0	0	0	0	0	0	0	0	0	0	0	0	0	0	1.59439396652106	0	1.37449474269645	0	0	0	0	0	0	0	0	0	0	0	0	0	0	0	0	0	0	0
LN_4A04_VL_221_NODE_2780_length_7083_cov_6.192373	0	0	5.84686195535582	0	0	0	0	0	0	0	0	0	0	0	0	0	0	0	0	0	0	0	0	0	0	0	0	0	0	0	0	0	0	0	0	0	0	0	0	0	0	0	0	0	0	0	0	0	0
LN_4A04_VL_221_NODE_2785_length_7069_cov_8.450955	0	0	7.41076905944754	0	0	0	0	0	0	0	0	0	0	0	0	0	0	0	0	0	0	0	0	0	0	0	0	0	0	0	0	0	0	0	0	0	0	0	0	0	0	0	0	0	0	0	0	0	0
LN_4A04_VL_221_NODE_279_length_32474_cov_16.209044	0	0	14.0720145703101	0	1.75794410409904	0	0	0	4.94397050904622	0	0	0	0	0	0	0	0	0	0	0	0	0	0	0	0	0	0	0	0	0	0	0	0	0	0	0	0	0	0	0	0	0	0	0	0	0	0	0	0
LN_4A04_VL_221_NODE_2798_length_7043_cov_8.731397	0	0	7.54484302763918	0	0	0	0	0	0	0	0	0	0	0	0	0	0	0	0	0	0	0	0	0	0	0	0	1.33512525787848	0	0	0	0	0	0	0	0	0	0	0	0	0	0	0	0	0	0	0	0	0
LN_4A04_VL_221_NODE_281_length_32255_cov_16.612484	0	0	14.377275703553	0	1.69005640933427	0	0	0	5.28893856018758	0	0	0	0	0	0	0	0	0	0	0	0	0	0	0	0	0	0	0	0	0	0	0	0	0	0	0	0	0	0	0	0	0	0	0	0	0	0	0	0
LN_4A04_VL_221_NODE_2814_length_7026_cov_6.707933	0	0	3.55155399268589	0	0	0	0	0	0	0	0	0	0	0	0	0	0	0	0	0	0	0	0	0	0	0	0	1.86162259874607	0	0	0	0	0	0	0	0	0	0	0	0	0	0	0	0	0	0	0	0	0
LN_4A04_VL_221_NODE_2817_length_7023_cov_4.547646	0	0	4.00255600096951	0	1.22624977675921	0	0	0	0	0	0	0	0	0	0	0	0	0	0	0	0	0	0	0	0	0	0	0	0	0	0	0	0	0	0	0	0	0	0	0	0	0	0	0	0	0	0	0	0
LN_4A04_VL_221_NODE_282_length_32202_cov_16.340467	0	0	13.2689362195001	0	0	0	0	0	0	0	0	0	0	0	0	0	0	0	0	0	0	0	0	0	0	0	0	1.08680195917007	0	0	0	0	0	0	0	0	0	0	0	0	0	0	0	0	0	0	0	0	0
LN_4A04_VL_221_NODE_2821_length_7016_cov_3.954748	0	0	2.37821917986069	0	0	0	0	0	0	0	0	0	0	0	0	0	0	0	0	0	0	0	0	0	0	0	0	0	0	0	0	0	0	0	0	0	0	0	0	0	0	0	0	0	0.973115788994445	0	0	0	0
LN_4A04_VL_221_NODE_2823_length_7012_cov_4.645106	0	0	4.11602306863048	0	0	0	0	0	0	0	0	0	0	0	0	0	0	0	0	0	0	0	0	0	0	0	0	0	0	0	0	0	0	0	0	0	0	0	0	4.67246362859643	0	0	0	0	0	0	0	0	0
LN_4A04_VL_221_NODE_2825_length_7006_cov_29.978564	0	0	24.6529204633121	0	0	0	0	0	0	0	0	0	0	0	0	0	0	0	0	0	0	0	0	0	0	0	0	1.13025373033497	0	0	0	0	0	0	0	0	0	0	0	0	0	0	0	0	0	0	0	0	0
LN_4A04_VL_221_NODE_2826_length_7005_cov_8.310647	0	0	5.36476061690253	0	0	0	0	0	0	0	2.69755493138299	0	0	0	0	0	0	0	0	0	0	0	0	0	0	0	0	1.60478569379215	0	0	0	0	0	0	0	0	0	0	0	0	0	0	0	0	0	0	0	0	0
LN_4A04_VL_221_NODE_2827_length_7003_cov_46.150979	0	0	39.3349258503325	0	0	0	0	0	0	0	0	0	0	0	0	0	0	0	0	0	0	0	0	0	0	0	0	0	0	0	0	0	0	0	0	0	0	0	0	0	0	0	0	0	0	0	0	0	0
LN_4A04_VL_221_NODE_2828_length_7002_cov_13.363610	0	0	4.85182146554522	0	0	0	0	3.29315087849886	0	0	4.01762945740411	0	0	0	0	0	0	0	0	0	0	0	0	0	0	0	0	2.58491292601357	0	0	0	3.78759016607381	1.21173850792761	2.431068868412	0	5.11039436305163	0	0	0	0	1.93749219359251	0	0	0	0	4.35636627429966	0	0	0
LN_4A04_VL_221_NODE_2832_length_6995_cov_12.301441	0	0	10.5621974562797	0	0	0	0	0	0	0	0	0	0	0	0	0	0	0	0	0	0	0	0	0	0	0	0	0	0	0	0	0	0	0	0	0	0	0	0	0	0	0	0	0	0	0	0	0	0
LN_4A04_VL_221_NODE_2833_length_6994_cov_8.830955	0	0	7.62994142584946	0	0	0	0	0	0	0	0	0	0	0	0	0	0	0	0	0	0	0	0	0	0	0	0	0	0	0	0	0	0	0	0	0	0	0	0	0	0	0	0	0	0	0	0	0	0
LN_4A04_VL_221_NODE_2839_length_6987_cov_7.819100	0	0	6.99215579759881	0	0	0	0	0	0	0	0	0	0	0	0	0	0	0	0	0	0	0	0	0	0	0	0	0	0	0	0	0	0	0	0	0	0	0	0	0	0	0	0	0	0	0	0	0	0
LN_4A04_VL_221_NODE_2843_length_6985_cov_9.305916	0	0	8.03790140205797	0	0	0	0	0	0	0	0	0	0	0	0	0	0	0	0	0	0	0	0	0	0	0	0	0	0	0	0	0	0	0	0	0	0	0	0	0	0	0	0	0	0	0	0	0	0
LN_4A04_VL_221_NODE_2847_length_6976_cov_9.534316	0	0	8.55465527763571	0	0	0	0	0	0	0	0	0	0	0	0	0	0	0	0	0	0	0	0	0	0	0	0	1.69253656029778	0	0	0	0	0	0	0	0	2.11904757276493	0	0	0	0	0	0	0	0	0	0	0	0
LN_4A04_VL_221_NODE_2853_length_6970_cov_7.325380	0	0	6.39455605049972	0	0	0	0	0	0	0	0	0	0	0	0	0	0	0	0	0	0	0	0	0	0	0	0	0	0	0	0	0	0	0	0	0	0	0	0.792567773205766	0	0	0	0	0	0	0	0	0	0
LN_4A04_VL_221_NODE_2854_length_6965_cov_4.766136	0	0	3.07547515135668	0	0	0	0	0	0	0	0	0	0	0	0	0	0	0	0	0	0	0	0	0	0	0	0	0	0	0	0	0	0	0	0	0	0	0	0	0	0	0	0	0	0	0	0	0	0
LN_4A04_VL_221_NODE_2858_length_6962_cov_17.621978	0	0	15.5135515226817	0	0	0	0	0	0	0	0	0	0	0	0	0	0	0	0	0	0	0	0	0	0	0	0	0	0	0	0	0	0	0	0	0	0	0	0	0	0	0	0	0	0	0	0	0	0
LN_4A04_VL_221_NODE_2863_length_6952_cov_10.307380	0	0	9.01664083235024	0	0	0	0	0	0	1.47905011254971	0	0	0	4.84733594381302	0	0	0	0	0	0	0	0	0	1.11087725881462	0	0	0	1.33226184929981	0	0	0	0	0	1.96607993681458	0	0	0	0	0	0	0	0	0	0	0	0	0	0	0
LN_4A04_VL_221_NODE_2871_length_6936_cov_8.674902	0	0	7.05440496742585	0	0	0	0	0	0	0	0	0	0	0	0	0	0	0	0	0	0	0	0	0	0	0	0	0	0	0	0	0	0	0	0	0	0	0	0	0	0	0	0	0	0	0	0	0	0
LN_4A04_VL_221_NODE_2872_length_6936_cov_6.072809	0	0	5.26642214158059	0	0	0	0	0	0	0	0	0	0	0	0	0	0	0	0	0	0	0	0	0	0	0	0	0	0	0	0	0	0	0	0	0	0	0	0	0	0	0	0	0	0	0	0	0	0
LN_4A04_VL_221_NODE_2884_length_6921_cov_6.226333	0	0	3.2036248217927	0	0	0	0	0	0	0	0	0	0	0	0	0	0	0	0	0	0	0	0	0	0	0	0	1.38930666285174	0	0	0	0	0	0	0	0	0	0	0	0	0	0	0	0	0	0	0	0	0
LN_4A04_VL_221_NODE_2887_length_6916_cov_14.916630	0	0	10.7045823885429	0	1.36075756099865	0	0	0	4.31156204845604	0	0	0	0	0	0	0	0	0	0	0	0	0	0	0	0	0	0	0	0	0	0	0	0	0	0	0	0	0	0	0	0	0	0	0	0	0	0	0	0
LN_4A04_VL_221_NODE_2892_length_6900_cov_17.765522	0	0	14.8250961139793	0	0	0	0	0	0	0	0	0	0	1.18647606460304	0	0	0	0	0	0	0	0	0	0	0	0	0	1.13737046772086	0	0	0	0	0	0	0	0	0	0	0	0	0	0	0	2.50602718483218	0	0	0	0	0
LN_4A04_VL_221_NODE_2897_length_6891_cov_9.453189	0	0	8.20208137782454	0	0	0	0	0	0	0	0	0	0	0	0	0	0	0	0	0	0	0	0	0	0	0	0	0	0	0	0	0	0	0	0	0	0	0	0	0	0	0	0	0	0	0	0	0	0
LN_4A04_VL_221_NODE_2899_length_6874_cov_5.624578	0	0	4.81095873535553	0	0	0	0	0	0	0	0	0	0	0	0	0	0	0	0	0	0	0	0	0	0	0	0	0.894824330579558	0	0	0	0	0	0	0	0	0	0	0	0	0	0	0	0	0	0	0	0	0
LN_4A04_VL_221_NODE_2909_length_6859_cov_6.292181	0	0	4.01059460925301	0	0	0	0	0	0	0	0	0	0	0	0	0	0	0	0	0	0	0	0	0	0	0	0	0	0	0	0	0	0	0	0	0	0	0	0	0	0	0	0	0	0	0	0	0	0
LN_4A04_VL_221_NODE_291_length_31746_cov_24.056767	0	0	20.9007464005379	0	0	0	0	0	0	0	0	0	0	0	0	0	0	0	0	0	0	0	0	0	0	0	0	0	0	0	0	0	0	0	0	0	15.4307569473885	0	0	0	0	0	0	0	0	0	0	0	0
LN_4A04_VL_221_NODE_2913_length_6851_cov_25.572101	0	0	22.1717937099267	0	0	0	0	0	0	0	0	0	0	0	0	0	0	0	0	0	0	0	0	0	0	0	0	0	0	0	0	0	0	0	0	0	0	0	0	0	0	0	0	0	0	0	0	0	0
LN_4A04_VL_221_NODE_2922_length_6839_cov_4.730100	0	0	4.1322227500065	0	0	0	0	0	0	0	0	0	0	0	0	0	0	0	0	0	0	0	0	0	0	0	0	0.930417702992051	0	0	0	0	0	0	0	0	0	0	0	0	0	0	0	0	0	0	0	0	0
LN_4A04_VL_221_NODE_2924_length_6836_cov_5.212653	0	0	3.95811975532615	0	0	0	0	0	0	0	0	0	0	0	0	0	0	0	0	0	0	0	0	0	0	0	0	0	0	0	0	0	0	1.41064949176008	0	0	0	0	0	2.81314239200521	0	0	0	0	0	0	0	0	0
LN_4A04_VL_221_NODE_2926_length_6835_cov_3.919469	0	0	3.38688679484766	0	0	0	0	0	0	0	0	0	0	0	0	0	0	0	0	0	0	0	0	0	0	0	0	0	0	0	0	0	0	0	0	0	0	0	0	0	0	0	0	0	0	0	0	0	0
LN_4A04_VL_221_NODE_2936_length_6819_cov_6.441011	0	0	5.70949310071458	0	0	0	0	0	0	0	0	0	0	0	0	0	0	0	0	0	0	0	0	0	0	0	0	0	0	0	0	0	0	0	0	0	0	0	0	2.48359386646848	0	0	0	0	0	0	0	0	0
LN_4A04_VL_221_NODE_2939_length_6815_cov_11.939645	0	0	10.4772239810219	0	0	0	0	0	0	0	0	0	0	0	0	0	0	0	0	0	0	0	0	0	0	0	0	1.4212902158547	0	0	0	0	0	0	0	0	0	0	0	0	0	0	0	0	0	0	0	0	0
LN_4A04_VL_221_NODE_2949_length_6792_cov_25.261428	0	0	21.7889610279862	0	0	0	0	0	0	0	0	0	0	0	0	0	0	0	0	0	0	0	0	0	0	0	0	0	0	0	0	0	0	0	0	0	0	0	0	0	0	0	0	0	0	0	0	0	0
LN_4A04_VL_221_NODE_2953_length_6785_cov_7.129123	0	0	4.63036165504676	0	0	0	0	0	0	0	0	0	0	0	0	0	0	0	0	0	0	0	0	0	0	0	0	1.99026806536586	0	0	0	0	0	0	0	0	0	0	0	0	0	0	0	0	0	0	0	0	0
LN_4A04_VL_221_NODE_2954_length_6781_cov_8.849688	0	0	7.76985218495884	0	0	0	0	0	0	0	0	0	0	0	0	0	0	0	0	0	0	0	0	0	0	0	0	0	0	0	0	0	0	0	0	0	0	0	0	0	0	0	0	0	0	0	0	0	0
LN_4A04_VL_221_NODE_2963_length_6764_cov_8.539872	0	0	5.78925404235676	0	0	0	0	0	0	0	0	0	0	0	0	0	0	0	0	0	0	0	0	0	0	0	0	7.81854712814648	0	0	0	0	0	0	0	0	0	0	0	0	0	0	0	0	0	0	0	0	0
LN_4A04_VL_221_NODE_2966_length_6760_cov_7.057718	0	0	6.12623124700965	0	0	0	0	0	0	0	0	0	0	0	0	0	0	0	0	0	0	0	0	0	0	0	0	0	0	0	0	0	0	0	0	0	0	0	0	0	0	0	0	0	0	0	0	0	0
LN_4A04_VL_221_NODE_29675_length_1360_cov_2.369349	0	0	2.15533202460983	0	0	0	0	0	0	0	0	0	0	0	0	0	0	0	0	0	0	0	0	0	0	0	0	0	0	0	0	0	0	0	0	0	0	0	0	0	0	0	0	0	0	0	0	0	0
LN_4A04_VL_221_NODE_2969_length_6748_cov_10.878829	0	0	9.58995481106322	0	0	0	0	0	0	0	0	0	0	0	0	0	0	0	0	0	0	0	0	0	0	0	0	1.69733669344587	0	0	0	0	0	0	0	0	2.27969613526422	0	0	0	0	0	0	0	0	0	0	0	0
LN_4A04_VL_221_NODE_2976_length_6734_cov_5.876479	0	0	5.07839839478408	0	0	0	0	0	0	0	0	0	0	0	0	0	0	0	0	0	0	0	0	0	0	0	0	1.06041612009871	0	0	0	0	0	0	0	0	0	0	0	0	0	0	0	0	0	0	0	0	0
LN_4A04_VL_221_NODE_2978_length_6726_cov_5.625393	0	0	4.35809032629999	0	1.96679583941805	0	0	0	0	0	0	0	0	0	0	0	0	0	0	0	0	0	0	0	0	0	0	0	0	0	0	0	0	9.17580724417189	1.18802410843815	0	0	0	0	0	0	0	0	0	0	2.28924286175181	0	0	0
LN_4A04_VL_221_NODE_298_length_31470_cov_31.027121	0	0	17.0071963630445	0	0	0	0	0	0	0	32.5149559465444	0	0	0	0	0	0	0	0	0	0	0	0	0	0	0	0	2.46230513404507	0	0	0	2.9495542484897	0	0	0	0	0	0	0	0	0	0	0	0	0	0	0	0	0
LN_4A04_VL_221_NODE_2981_length_6724_cov_9.974809	0	0	8.91997566950594	0	0	0	0	0	0	0	0	0	0	0	0	0	0	0	0	0	0	0	0	0	0	0	0	0	0	0	0	0	0	0	0	0	0	0	0	0	0	0	0	0	0	0	0	0	0
LN_4A04_VL_221_NODE_2985_length_6721_cov_10.295980	0	0	7.34716777734303	0	0	0	0	0.613705409785357	0	0	0	0	0	0	0	0	0	0	0	0	0	0	0	0	0	0	0	0	0	0	0	0	0	0	0	0	0	0	0	0	0	0	0	0	0	0	0	0	0
LN_4A04_VL_221_NODE_299_length_31274_cov_9.939652	0	0	7.54150443211359	0	0	0	0	0	0	0	0	0	0	0	0	0	0	0	0	0	0	0	0	0	0	0	0	1.03766534568298	0	0	0	0	0	0	0	0	0	0	0	0	0	0	0	0	0	0	0	0	0
LN_4A04_VL_221_NODE_2998_length_6699_cov_10.814269	0	0	9.34595115244904	0	0	0	0	0	0	0	0	0	0	0	0	0	0	0	0	0	0	0	0	0	0	0	0	0	0	0	0	0	0	0	0	0	0	0	0	0	0	0	0	0	0	0	0	0	0
LN_4A04_VL_221_NODE_3003_length_6695_cov_7.137349	0	0	5.87137190963207	0	0	0	0	0	0	0	0	0	0	0	0	0	0	0	0	0	0	0	0	0	0	0	0	3.94956331402411	0	0	0	0	0	0	0	0	0	0	0	0	0	0	0	0	0	0	0	0	0
LN_4A04_VL_221_NODE_30032_length_1348_cov_98.139985	0	0	49.8466653123644	0	0	0	0	0	0	0	0	0	0	0	0	0	0	0	0	0	0	0	0	0	0	0	0	0	0	0	0	0	0	0	0	0	0	0	0	0	0	0	0	0	0	0	0	0	0
LN_4A04_VL_221_NODE_3008_length_6691_cov_22.185955	0	0	18.9052127599223	0	0	0	0	0	0	0	0	0	0	0	0	0	0	0	0	0	0	0	0	0	0	0	0	0	0	0	0	0	0	0	0	0	0	0	0	0	0	0	0	0	0	0	0	0	0
LN_4A04_VL_221_NODE_3011_length_6690_cov_5.680784	0	0	3.69622383615585	0	0	0	0	0	0	0	0	0	0	0	0	0	0	0	0	0	0	0	0	0	0	0	0	0	0	0	0	0	0	0	0	0	0	0	0	0	0	0	0	0	0	0	0	0	0
LN_4A04_VL_221_NODE_30125_length_1346_cov_3.058869	0	0	2.34526927354962	0	1.7809370943985	0	0	0	3.73113482469657	0	1.68889137801453	0	0.729282229716357	0	0	0	0	0	0	0	0	0	0	0	0	0	0	1.83844670197038	0	0	0	0	0	0	0	0	1.33933206498099	0	0	0	0	0	0	0	0	0	0	0	0
LN_4A04_VL_221_NODE_30138_length_1345_cov_44.606977	0	0	31.6287938092396	0	0	0	0	0	0	0	0	0	0	0	0	0	0	0	0	0	0	0	0	0	0	0	0	0	0	0	0	0	0	0	0	0	0	0	0	0	0	0	0	0	0	0	0	0	0
LN_4A04_VL_221_NODE_3023_length_6677_cov_16.358955	0	0	11.4254456621906	0	0	0	0	0	3.07911524215333	0	0	0	0	0	0	0	0	0	0	0	0	0	0	0	0	0	0	0	0	0	0	0	0	0	0	0	0	0	0	0	0	0	0	0	0	0	0	0	0
LN_4A04_VL_221_NODE_3027_length_6676_cov_5.794593	0	0	3.49006768053765	0	0	0	0	0	0	0	0	0	0	0	0	0	0	0	0	0	0	0	0	0	0	0	0	0	0	0	0	0	0	0	0	0	0	0	0	0	0	0	0	0	0	0	0	0	0
LN_4A04_VL_221_NODE_303_length_30930_cov_17.586850	0	0	15.3017906705768	0	0	0	0	0	0	0	0	0	0	0	0	0	0	0	0	0	0	0	0	0	0	0	0	0	0	0	0	0	0	0	0	0	0	0	0	0	0	0	0	0	0	0	0	0	0
LN_4A04_VL_221_NODE_3048_length_6631_cov_9.979319	0	0	8.43300564087566	0	0	0	0	0	0	0	0	0	0	0	0	0	0	0	0	0	0	0	0	0	0	0	0	1.89788124364642	0	0	0	0	0	0	0	0	1.84868625009169	0	0	0	0	0	0	0	0	0	0	0	0
LN_4A04_VL_221_NODE_3049_length_6630_cov_12.230875	0	0	10.6108653519253	0	1.39267470097916	0	0	0	6.13087215203984	0	0	0	0	0	0	0	0	0	0	0	0	0	0	0	0	0	0	0	0	0	0	0	0	0	0	0	0	0	0	0	0	0	0	0	0	0	0	0	0
LN_4A04_VL_221_NODE_3074_length_6590_cov_9.449885	0	0	3.94620068285438	0	0	0	0	0	0	0	0	0	0	0	0	0	0	0	0	0	0	0	0	0	0	0	0	4.35580750013426	0	0	0	0	0	0	0	0	0	0	0	0	0	0	0	0	0	0	0	0	0
LN_4A04_VL_221_NODE_3079_length_6586_cov_7.667892	0	0	3.49211215461557	0	0	0	0	0	0	0	0	0	0	0	0	0	0	0	0	0	0	0	0	0	0	0	0	4.84153276059309	0	0	0	0	0	0	0	0	0	0	0	0	0	0	0	0	0	0	0	0	0
LN_4A04_VL_221_NODE_3093_length_6567_cov_14.749846	0	0	10.9987885928636	0	0	0	0	10.3522520102172	7.33681187438503	0	8.80550339278473	0	0	0	0	0	0	0	0	0	0	0	0	0	0	0	0	5.54457512383933	0	0	0	8.85056766586918	2.08975211713919	6.01419106731478	0	9.2544951847244	4.13602818982748	0	0	0	3.81586847426195	0	0	1.45845526919586	0	8.30403936660655	0	0	0
LN_4A04_VL_221_NODE_3095_length_6565_cov_10.008602	0	0	8.81544982588871	0	0	0	0	0	0	0	0	0	0	0	0	0	0	0	0	0	0	0	0	0	0	0	0	1.5400306573903	0	0	0	0	0	0	0	0	0	0	0	0	0	0	0	0	0	0	0	0	0
LN_4A04_VL_221_NODE_3096_length_6564_cov_6.074051	0	0	5.33587721650623	0	0	0	0	0	0	0	0	0	0	0	0	0	0	0	0	0	0	0	0	0	0	0	0	1.17404835654602	1.36153235596345	0	0	0	0	0	0	0	0	0	0	0	0	0	0	0	0	0	0	0	0
LN_4A04_VL_221_NODE_3101_length_6552_cov_4.928429	0	0	4.255871475287	0	0	0	0	0	0	0	0	0	0	0	0	0	0	0	0	0	0	0	0	0	0	0	0	0	0	0	0	0	0	0	0	0	0	0	0	0	0	0	0	0	0	0	0	0	0
LN_4A04_VL_221_NODE_3105_length_6545_cov_20.416641	0	0	17.5584557609241	0	2.42813738449939	0	0	0	0	0	0	0	0	0	0	0	0	0	0	0	0	0	0	0	0	0	0	0	0	0	0	0	0	0	0	0	0	0	0	0	0	0	0	0	0	0	0	0	0
LN_4A04_VL_221_NODE_3106_length_6542_cov_11.387236	0	0	9.995331356044	0	0	0	0	0	0	0	0	0	0	0	0	0	0	0	0	0	0	0	0	0	0	0	0	0	0	0	0	0	0	0	0	0	0	0	0	0	0	0	0	0	0	0	0	0	0
LN_4A04_VL_221_NODE_311_length_30581_cov_20.222106	0	0	17.4499886636772	0	2.26450245270557	0	0	0	6.19942307789379	0	0	0	0	0	0	0	0	0	0	0	0	0	0	0	0	0	0	0	0	0	0	0	0	0	0	0	0	0	0	0	0	0	0	0	0	0	0	0	0
LN_4A04_VL_221_NODE_3111_length_6538_cov_9.026839	0	0	3.94309905342336	0	0	0	0	0	0	0	0	0	0	0	0	0	0	0	0	0	0	0	0	0	0	0	0	1.78429676196566	0	0	0	0	0	0	0	0	0	0	0	0	0	0	0	0	0	0	0	0	0
LN_4A04_VL_221_NODE_3113_length_6536_cov_7.202129	0	0	6.25569173134725	0	0	0	0	0	0	0	0	0	0	0	0	0	0	0	0	0	0	0	0	0	0	0	0	0	0	0	0	0	0	0	0	0	0	0	0	0	0	0	0	0	0	0	0	0	0
LN_4A04_VL_221_NODE_3116_length_6529_cov_123.779116	0	0	89.7111638260338	0	0	0	0	0	0	0	0	0	0	0	0	0	0	0	0	0	0	0	0	4.23168841318726	0	0	0	0	0	0	0	0	0	0	0	2.50107752041567	0	0	0	0	0	1.22426912848899	0	0	0	0	0	0	0
LN_4A04_VL_221_NODE_3120_length_6527_cov_96.816440	0	0	81.4246138705179	0	0	0	0	0	0	0	0	0	0	0	0	0	0	0	0	0	0	0	0	0	0	0	0	3.57460770023947	0	0	0	0	0	0	0	0	0	0	0	0	0	0	0	0	0	0	0	0	0
LN_4A04_VL_221_NODE_3125_length_6522_cov_9.345137	0	0	8.07840657255534	0	0	0	0	0	0	0	0	0	0	0	0	0	0	0	0	0	0	0	0	0	0	0	0	0	0	0	0	0	0	0	0	0	0	0	0	0	0	0	0	0	0	0	0	0	0
LN_4A04_VL_221_NODE_3126_length_6521_cov_12.763068	0	0	11.1455308184008	0	0	0	0	0	0	0	0	0	0	0	0	0	0	0	0	0	0	0	0	0	0	0	0	1.2143164598569	0	0	0	0	0	0	0	0	0	0	0	0	0	0	0	2.56434659595185	1.72571787674285	0	0	0	0
LN_4A04_VL_221_NODE_3131_length_6513_cov_8.065655	0	0	3.30045213042255	0	1.94932761289748	0	0	0	0	0	0	0	0	0	0	0	0	0	0	0	0	0	0	0	0	0	0	0	0	0	0	0	1.34643189306097	0	0	6.23535143413114	0	0	0	0	0	0	0	0	0	0	0	0	0
LN_4A04_VL_221_NODE_3138_length_6508_cov_42.890284	0	0	33.6881659711525	0	0	0	0	0	0	0	0	0	0	0	0	0	0	0	0	0	0	0	0	0	0	0	0	1.67302039762591	0	0	0	0	0	0	0	0	0	0	0	0	0	0	0	0	0	0	0	0	0
LN_4A04_VL_221_NODE_3146_length_6502_cov_13.794168	0	0	11.9641505092745	0	2.29399354775251	0	0	0	6.13087943328286	0	0	0	0	0	0	0	0	0	0	0	0	0	0	0	0	0	0	0	0	0	0	0	0	0	0	0	0	0	0	0	0	0	0	0	0	0	0	0	0
LN_4A04_VL_221_NODE_3153_length_6493_cov_4.073159	0	0	3.48425214370617	0	0	0	0	0	0	0	0	0	0	0	0	0	0	0	0	0	0	0	0	0	0	0	0	0	0	0	0	0	0	0	0	0	0	0	0	0	0	0	0	0	0	0	0	0	0
LN_4A04_VL_221_NODE_3156_length_6488_cov_30.851236	0	0	23.9220116740739	0	0	0	0	0	3.91868358312817	0	3.39427990323647	0	0	0	0	0	0	0	0	0	0	0	0	0	0	0	0	0	0	12.088671706145	0	0	0	0	0	0	0	0	0	0	0	0	0	0	0	0	0	0	0
LN_4A04_VL_221_NODE_3165_length_6476_cov_7.173182	0	0	6.15116692536849	0	5.20962702767453	0	0	0	0	0	0	0	0	0	0	0	0	0	0	0	0	0	0	0	0	0	0	0	0	0	0	1.06369597807083	0.773785486588379	0	0	2.89429685160565	0	0	0	1.67417642772772	0	0	0	0	0	0	0	0	0
LN_4A04_VL_221_NODE_31698_length_1300_cov_4.032129	0	0	2.77514939973432	0	0	0	0	0	0	0	0	0	0	0	0	0	0	0	0	0	0	0	0	0	0	0	0	0.870171168651301	0	0	0	0	0	0	0	0	0	0	0	0	0	0	0	0	0	0	0	0	0
LN_4A04_VL_221_NODE_3172_length_6470_cov_14.040374	0	0	12.0117073129922	0	0	0	0	0	0	0	0	0	0	0.872979585292555	0	0	0	0	0	0	0	0	0	0	0	0	0	1.12554018047149	0	0	0	0	0	0	0	0	0	0	0	0	0	0	0	2.08045089246033	1.79026336128968	0	0	0	0
LN_4A04_VL_221_NODE_3174_length_6469_cov_74.099002	0	0	64.0878333707388	0	0	0	0	0	0	0	0	0	0	0	0	0	0	0	0	0	0	0	0	0	0	0	0	2.19678202164733	0	0	0	0	0	0	0	0	0	0	0	0	0	0	0	0	0	0	0	0	0
LN_4A04_VL_221_NODE_3179_length_6463_cov_9.747971	0	0	8.55917964330869	0	0	0	0	0	0	0	0	0	0	0	0	0	0	0	0	0	0	0	0	0	0	0	0	1.82688148609583	0	0	0	0	0	0	0	0	0	0	0	0	0	0	0	0	0	0	0	0	0
LN_4A04_VL_221_NODE_3191_length_6450_cov_4.360594	0	0	3.70557739615687	0	0	0	0	0	0	0	0	0	0	0	0	0	0	0	0	0	0	0	0	0	0	0	0	0	0	0	0	0	0	0	0	0	0	0	0	0	0	0	0	0	0	0	0	0	0
LN_4A04_VL_221_NODE_3196_length_6446_cov_9.902989	0	0	8.84993249275342	0	0	0	0	0	0	0	0	0	0	0.807312938920595	0	0	0	0	0	0	0	0	0	0	0	0	0	1.11876257527112	0	0	0	0	0	0	0	0	0	0	0	0	0	0	0	0	0	0	0	0	0
LN_4A04_VL_221_NODE_3201_length_6440_cov_9.351135	0	0	7.71443413299592	0	0	0	0	0	0	0	0	0	0	0	0	0	0	0	0	0	0	0	0	0	0	0	0	1.07589098297919	0	0	0	0	0	0	0	0	0	0	0	0	0	0	0	0	0	0	0	0	0
LN_4A04_VL_221_NODE_3203_length_6435_cov_7.001567	0	0	6.00347976205151	0	0	0	0	0	0	0	0	0	0	0	0	0	0	0	0	0	0	0	0	0	0	0	0	3.05438869804371	0	0	0	0	0	0	0	0	0	0	1.60642726530676	0	0	0	0	0.844751846149617	0	0	0	0	0
LN_4A04_VL_221_NODE_3221_length_6407_cov_6.354062	0	0	5.66605635793266	0	0	0	0	0	0	0	0	0	0	0	0	0	0	0	0	0	0	0	0	0	0	0	0	0	0	0	0	0	0	0	0	0	0	0	0.700014348628625	0	0	0	0	0	0	0	0	0	0
LN_4A04_VL_221_NODE_3224_length_6403_cov_9.552457	0	0	8.2050674798876	0	0	0	0	0	0	0	0	0	0	0	0	0	0	0	0	0	0	0	0	0	0	0	0	0	0	0	0	0	0	0	0	0	0	0	0	0	0	0	0	0	0	0	0	0	0
LN_4A04_VL_221_NODE_3230_length_6400_cov_7.954925	0	0	6.94058360617147	0	0	0	0	0	0	0	0	0	0	0	0	0	0	0	0	0	0	0	0	0	0	0	0	0	0	0	0	0	0	0	0	0	0	0	0	0	0	0	0	0	0	0	0	0	0
LN_4A04_VL_221_NODE_3232_length_6394_cov_7.011989	0	0	6.1477689920217	0	0	0	0	0	0	0	0	0	0	0	0	0	0	0	0	0	0	0	0	0	0	0	0	1.02834389945596	4.83741814368252	0	0	0	0	0	0	0	0	0	0	0	0	0	0	0	0	0	0	0	0
LN_4A04_VL_221_NODE_32341_length_1282_cov_2.696007	0	0	1.87607603726189	0	0	0	0	0	0	0	0	0	0	0	0	0	0	0	0	0	0	0	0	0	0	0	0	0.992687468137696	0	0	0	0	0	0	0	0	0	0	0	0	0	0	0	0	0	0	0	0	0
LN_4A04_VL_221_NODE_3238_length_6386_cov_9.732586	0	0	8.50937898270398	0	0	0	0	0	0	0	0	0	0	0	0	0	0	0	0	0	0	0	0	0	0	0	0	0	0	0	0	0	0	0	0	0	0	0	0	0	0	0	0	0	0	0	0	0	0
LN_4A04_VL_221_NODE_324_length_30170_cov_24.542122	0	0	14.3120948596258	0	0	0	0	0	0	0	0	0	0	0	0	0	0	0	0	0	0	0	0	0	0	0	0	1.76460589367078	0	0	0	0	0	0	0	0	0	0	0	0	0	0	0	0	0	0	0	0	0
LN_4A04_VL_221_NODE_3247_length_6375_cov_4.374842	0	0	3.90244047943032	0	0	0	0	0	0	0	0	0	0	0	0	0	0	0	0	0	0	0	0	0	0	0	0	0	0	0	0	0	0	0	0	0	0	0	0	0	0	0	0	0	0	0	0	0	0
LN_4A04_VL_221_NODE_3249_length_6374_cov_6.837791	0	0	5.90764173480468	0	0	0	0	0	0	0	0	0	0	0	0	0	0	0	0	0	0	0	0	0	0	0	0	1.08703136654942	1.5348284570992	0	0	0	0	0	0	0	0	0	0	0	0	0	0	0	0	0	0	0	0
LN_4A04_VL_221_NODE_3252_length_6366_cov_16.067818	0	0	7.14294364230234	0	0	0	0	0	0	0	0	0	0	0	0	0	0	0	0	0	0	0	0	0	0	0	0	2.24343140205615	0	0	0	0	0	0	0	0	0	0	0	0	0	0	0	0	0	0	0	0	0
LN_4A04_VL_221_NODE_3255_length_6362_cov_21.205327	0	0	18.3352373104106	0	1.46529649161887	0	0	0	3.84828260546255	0	0	0	0	0	0	0	0	0	0	0	0	0	0	0	0	0	0	0	0	0	0	0	0	0	0	0	0	0	0	0	0	0	0	0	0	0	0	0	0
LN_4A04_VL_221_NODE_3257_length_6359_cov_13.885311	0	0	12.2213785681805	0	0	0	0	0	0	0	0	0	0	0	0	0	0	0	0	0	0	0	0	0	0	0	0	1.07847720127898	0	0	0	0	0	0	0	0	0	0	0	0	0	0	0	0	0	0	0	0	0
LN_4A04_VL_221_NODE_3258_length_6356_cov_9.974766	0	0	8.82151998066899	0	0	0	0	0	0	0	0	0	0	0	0	0	0	0	0	0	0	0	0	0	0	0	0	1.59067043199611	0	0	0	0	0	0	0	0	2.15557446380263	0	0	0	0	0	0	0	0	0	0	0	0
LN_4A04_VL_221_NODE_3259_length_6355_cov_8.689206	0	0	7.42732746506391	0	1.67646915224085	0	0	0	0	0	0	0	0	0	0	0	0	0	0	0	0	0	0	0	0	0	0	2.04705884678787	0	0	0	0	0	0	0	0	0	0	0	0	0	0	0	2.37878777708149	0	0	0	0	0
LN_4A04_VL_221_NODE_3264_length_6346_cov_9.152758	0	0	7.82870403663626	0	0	0	0	0	0	0	0	0	0	0	0	0	0	0	0	0	0	0	0	0	0	0	0	0	0	0	0	0	0	0	0	0	0	0	0	0	0	0	0	0	0	0	0	0	0
LN_4A04_VL_221_NODE_3267_length_6340_cov_16.380589	0	0	14.1310840885525	0	0	0	0	0	0	0	0	0	0	0	0	0	0	0	0	0	0	0	0	0	0	0	0	0	0	0	0	0	0	0	0	0	0	0	0	0	0	0	0	0	0	0	0	0	0
LN_4A04_VL_221_NODE_3277_length_6331_cov_12.922403	0	0	11.1713534614562	0	0	0	0	0	0	0	0	0	0	0	0	0	0	0	0	0	0	0	0	0	0	0	0	1.67512416963161	0	0	0	0	0	0	0	0	1.87933822973702	0	0	0	0	0	0	0	0	0	0	0	0
LN_4A04_VL_221_NODE_3278_length_6331_cov_5.523423	0	0	3.22912661160051	0	0	0	0	0	0	0	0	0	0	0	0	0	0	0	0	0	0	0	0	1.66994391238384	0	0	0	0	0	0	0	0	0	0	0	0	0	0	0	0	0	0	0	0	0	0	0	0	0
LN_4A04_VL_221_NODE_3280_length_6330_cov_12.237291	0	0	10.626929721534	0	0	0	0	0	0	0	0	0	0	0	0	0	0	0	0	0	0	0	0	0	0	0	0	0	0	0	0	0	0	0	0	0	0	0	0	0	0	0	0	0	0	0	0	0	0
LN_4A04_VL_221_NODE_3282_length_6329_cov_7.994262	0	0	7.04219555569332	0	0	0	0	0	0	0	0	0	0	0	0	0	0	0	0	0	0	0	0	0	0	0	0	1.39637793199791	0	0	0	0	0	0	0	0	2.16477030999044	0	0	0	0	0	0	0	0	0	0	0	0
LN_4A04_VL_221_NODE_3283_length_6328_cov_5.480312	0	0	4.81035397887734	0	0	0	0	0	0	0	0	0	0	0	0	0	0	0	0	0	0	0	0	0	0	0	0	0	0	0	0	0	0	0	0	0	0	0	0	0	0	0	0	0	0	1.06914429652755	0	0	0
LN_4A04_VL_221_NODE_3284_length_6327_cov_6.855548	0	0	5.86837147841716	0	0	0	0	0	0	0	0	0	0	0	0	0	0	0	0	0	0	0	0	0	0	0	0	0	0	0	0	0	0	0	0	0	0	0	0	0	0	0	0	0	0	0	0	0	0
LN_4A04_VL_221_NODE_3287_length_6326_cov_5.614894	0	0	3.01781777516161	0	0	0	0	0	0	0	0	0	0	0	0	0	0	0	0	0	0	0	0	0	0	0	0	1.8217403437916	0	0	0	0	0	0	0	0	0	0	0	0	0	0	0	0	0	0	0	0	0
LN_4A04_VL_221_NODE_32920_length_1267_cov_2.509076	0	0	2.19489420756414	0	0	0	0	0	0	0	0	0	0	0	0	0	0	0	0	0	0	0	0	0	0	0	0	0	0	0	0	0	0	0	0	0	0	0	0	0	0	0	0	0	0	0	0	0	0
LN_4A04_VL_221_NODE_3297_length_6309_cov_5.593380	0	0	4.83675388723706	0	0	0	0	0	0	0	0	0	0	0	0	0	0	0	0	0	0	0	0	0	0	0	0	0	0	0	0	0	0	0	0	0	0	0	0	0	0	0	0	0	0	0	0	0	0
LN_4A04_VL_221_NODE_3299_length_6308_cov_8.125700	0	0	6.39839554254692	0	0	0	0	0	0	0	0	0	0	0	0	0	0	0	0	0	0	0	0	0	0	0	0	0.67249277856295	0	0	0	0	0	0	0	0	0	0	0	0	0	0	0	0	0	0	0	0	0
LN_4A04_VL_221_NODE_3302_length_6307_cov_8.981926	0	0	8.03203419496594	0	0	0	0	0	0	0	0	0	0	0	0	0	0	0	0	0	0	0	0	0	0	0	0	0.851959246301218	0	0	0	0	0	0	0	0	0	0	0	0	0	0	0	0	0	0	0	0	0
LN_4A04_VL_221_NODE_3308_length_6301_cov_8.712456	0	0	7.53869341778327	0	0	0	0	0	0	0	0	0	0	0	0	0	0	0	0	0	0	0	0	0	0	0	0	0	0	0	0	0	0	0	0	0	0	0	0	0	0	0	0	0	0	0	0	0	0
LN_4A04_VL_221_NODE_3309_length_6299_cov_22.327194	0	0	19.2584089753749	0	0	0	0	0	0	0	0	0	0	0	0	0	0	0	0	0	0	0	0	0	0	0	0	4.17541253730522	0	0	0	0	0	0	0	0	0	0	0	0	0	0	0	0	0	0	0	0	0
LN_4A04_VL_221_NODE_3312_length_6292_cov_7.698894	0	0	6.3071577266689	0	0	0	0	0	0	0	0	0	0	0	0	0	0	0	0	0	0	0	0	0	0	0	0	1.62932359832694	0	0	0	0	0	0	0	0	0	0	0	0	0	0	0	0	0	0	0	0	0
LN_4A04_VL_221_NODE_3324_length_6278_cov_6.096256	0	0	5.48318185396694	0	0	0	0	0	0	0	0	0	0	0	0	0	0	0	0	0	0	0	0	0	0	0	0	0	0	0	0	0	0	0	0	0	0	0	0	0	0	0	0	0	0	0	0	0	0
LN_4A04_VL_221_NODE_3337_length_6259_cov_9.111057	0	0	8.16568164964164	0	0	0	0	0	0	0	0	0	0	0	0	0	0	0	0	0	0	0	0	0	0	0	0	0	0	0	0	0	0	0	0	0	0	0	0	0	0	0	0	0	0	0	0	0	0
LN_4A04_VL_221_NODE_3340_length_6253_cov_20.732817	0	0	17.8254788626386	0	1.97358686935097	0	0	0	5.74755423174638	0	0	0	0	0	0	0	0	0	0	0	0	0	0	0	0	0	0	0	0	0	0	0	0	0	0	0	0	0	0	0	0	0	0	0	0	0	0	0	0
LN_4A04_VL_221_NODE_3341_length_6253_cov_8.150694	0	0	6.99556891305168	0	0	0	0	0.898060860783767	0	0	0	0	0	0	0	0	0	0	0	0	0	0	0	0	0	0	0	0.915850632286322	0	0	0	0	0	0	0	0	0	0	0	0	0	0	0	0	0	0	0	0	0
LN_4A04_VL_221_NODE_3343_length_6252_cov_6.720349	0	0	5.74642060205703	0	0	0	0	0	0	0	0	0	0	0	0	0	0	0	0	0	0	0	0	0	0	0	0	0	0	0	0	0	0	0	0	0	0	0	0	0	0	0	0	0	0	0	0	0	0
LN_4A04_VL_221_NODE_3345_length_6251_cov_5.338283	0	0	3.71533059334931	0	0	0	0	0	0	0	0	0	0	0	0	0	0	0	0	0	0	0	0	0	0	0	0	0	0	0	0	0	0	0	0	0	0	0	0	0	0	0	0	0	0	0	0	0	0
LN_4A04_VL_221_NODE_3347_length_6247_cov_9.984335	0	0	7.66401612080461	0	0	0	0	0	0	0	0	0	0	0	0	0	0	0	0	0	0	0	0	0	0	0	0	1.79950756923547	0	0	0	0	0	0	0	0	0	0	0	0	0	0	0	0	0	0	0	0	0
LN_4A04_VL_221_NODE_3350_length_6246_cov_5.168632	0	0	3.95897173613235	0	0	0	0	0	0	0	0	0	0	0	0	0	0	0	0	0	0	0	0	0	0	0	0	0	0	0	0	7.67869796824087	0	0	0	0	0	0	0	0	0	0	0	0.687962101135571	0	0	0	0	0
LN_4A04_VL_221_NODE_3353_length_6243_cov_6.847931	0	0	5.03235685239344	0	0	0	0	0	0	0	0	0	0	0	0	0	0	0	0	0	0	0	0	0	0	0	0	0	0	0	0	0	0	0	0	0	0	0	0	0	0	0	0	0	0	0	0	0	0
LN_4A04_VL_221_NODE_3355_length_6241_cov_5.033463	0	0	4.34751913854389	0	0	0	0	0	0	0	0	0	0	0	0	0	0	0	0	0	0	0	0	0	0	0	0	0	0	0	0	0	0	0	0	0	0	0	0	0	0	0	0	0	0	0	0	0	0
LN_4A04_VL_221_NODE_3360_length_6232_cov_5.792942	0	0	5.01711861954535	0	0	0	0	0	0	0	0	0	0	0	0	0	0	0	0	0	0	0	0	0	0	0	0	1.10045515451429	0	0	0	0	0	0	0	0	0	0	0	0	0	0	0	0	0	0	0	0	0
LN_4A04_VL_221_NODE_3367_length_6226_cov_8.418409	0	0	6.44645007928968	0	0	0	0	0	0	0	0	0	0	0	0	0	0	0	0	0	0	0	0	0	0	0	0	6.64316147766738	0	0	0	0	0	0	0	0	0	0	0	0	0	0	0	0	0	0	0	0	0
LN_4A04_VL_221_NODE_3372_length_6219_cov_8.968527	0	0	5.19680453198358	0	0	0	0	0	0	0	0	0	0	0	0	0	0	0	0	0	0	0	0	0	0	0	0	6.2641060470426	0	0	0	0	0	0	0	0	0	0	0	0	0	0	0	0	0	0	0	0	0
LN_4A04_VL_221_NODE_3375_length_6216_cov_10.793540	0	0	9.6126826758413	0	0	0	0	0	0	0	0	0	0	0	0	0	0	0	0	0	0	0	0	0	0	0	0	0	0	1.33520088165493	0	0	0	0	0	0	0	0	0	2.55901332532352	0	0	0	0	0	0	0	0	0
LN_4A04_VL_221_NODE_3377_length_6214_cov_12.204903	0	0	10.7164503493925	0	0	0	0	0	0	0	0	0	0	0	0	0	0	0	0	0	0	0	0	0	0	0	0	1.68390864226455	0	0	0	0	0	0	0	0	2.30153603879696	0	0	0	0	0	0	0	0	0	0	0	0
LN_4A04_VL_221_NODE_3386_length_6201_cov_6.135210	0	0	4.43616649328599	0	0	0	0	0	0	0	0	0	0	0	0	0	0	0	0	0	0	0	0	0	0	0	0	1.29978397833135	0	0	0	0	0	0	0	0	0	0	0	0	0	0	0	0	0	0	0	0	0
LN_4A04_VL_221_NODE_3392_length_6194_cov_5.449096	0	0	4.92655477471401	0	0	0	0	0	0	0	0	0	0	0	0	0	0	0	0	0	0	0	0	0	0	0	0	0	0	0	0	0	0	0	0	0	0	0	0	0	0	0	0	0	0	0	0	0	0
LN_4A04_VL_221_NODE_3394_length_6193_cov_6.804008	0	0	5.80116609140328	0	0	0	0	0	0	0	0	0	0	0	0	0	0	0	0	0	0	0	0	0	0	0	0	0.924723720924652	0	0	0	0	0	0	0	0	0	0	0	0	0	0	0	0	0	0	0	0	0
LN_4A04_VL_221_NODE_3398_length_6191_cov_8.404009	0	0	7.44197409091247	0	0	0	0	0	0	0	0	0	0	0	0	0	0	0	0	0	0	0	0	0	0	0	0	0	0	0	0	0	0	0	0	0	0	0	0	0	0	0	0	0	0	0	0	0	0
LN_4A04_VL_221_NODE_34_length_78589_cov_84.124163	0	0	70.4645111513518	0	0	0	0	0	0	0	0	0	0	0	0	0	0	0	0	0	0	0	0	0	0	0	0	11.3237045338391	0	0	0	0	0	0	0	0	0	0	0	0	0	0	0	0	0	0	0	0	0
LN_4A04_VL_221_NODE_340_length_29043_cov_30.288223	0	0	23.2186130182984	0	0	0	0	0	0	0	0	0	0	0	0	0	0	0	0	0	0	0	0	0	0	0	0	0	0	7.07041805025015	0	0	0	0	0	0	0	0	0	0	0	0	0	0	0	0	0	0	0
LN_4A04_VL_221_NODE_3402_length_6182_cov_9.791578	0	0	8.47407416390079	0	0	0	0	0	0	0	0	0	0	0	0	0	0	0	0	0	0	0	0	0	0	0	0	0	0	0	0	0	0	0	0	0	0	0	0	0	0	0	0	0	0	0	0	0	0
LN_4A04_VL_221_NODE_3407_length_6175_cov_11.797059	0	0	10.711102946343	0	0	0	0	0	0	0	0	0	0	0	0	0	0	0	0	0	0	0	0	0	0	0	0	1.83193930242379	0	0	0	0	0	0	0	0	1.94627903855807	0	0	0	0	0	0	0	0	0	0	0	0
LN_4A04_VL_221_NODE_3415_length_6170_cov_3.806378	0	0	3.25247959429964	0	0	0	0	0	0	0	0	0	0	0	0	0	0	0	0	0	0	0	0	0	0	0	0	0	0	0	0	0	0	0	0	0	0	0	0	0	0	0	0	0	0	0	0	0	0
LN_4A04_VL_221_NODE_34151_length_1235_cov_3.063559	0	0	2.43434157871431	0	0	0	0	0	0	0	0	0	0	0	0	0	0	0	0	0	0	0	0	0	0	0	0	0	0	0	0	0	0	0	0	0	0	0	0	0	0	0	0	0	0	0	0	0	0
LN_4A04_VL_221_NODE_3417_length_6168_cov_12.860625	0	0	10.8085575174072	0	0	0	0	0	0	0	0	0	0	1.16265922084853	0	0	0	0	0	0	0	0	0	0	0	0	0	1.27235023139979	0	0	0	0	0	0	0	0	0	0	0	0	0	0	0	0	0	0	0	0	0
LN_4A04_VL_221_NODE_3420_length_6163_cov_5.176162	0	0	1.46344889650114	0	0	0	0	0	0	0	0	0	0	0	0	0	0	0	0	0	0	0	0	0	0	0	0	4.35932741069429	0	0	0	0	0	0	0	0	0	0	0	0	0	0	0	0	0	0	0	0	0
LN_4A04_VL_221_NODE_3423_length_6160_cov_30.771499	0	0	26.6233387015908	0	0	0	0	0	0	0	0	0	0	0	0	0	0	0	0	0	0	0	0	0	0	0	0	0	0	0	0	0	0	0	0	0	18.5151641832438	0	0	0	0	0	0	0	0	0	0	0	0
LN_4A04_VL_221_NODE_3439_length_6131_cov_10.834595	0	0	9.26784928389498	0	0	0	0	0	0	0	0	0	0	0	0	0	0	0	0	0	0	0	0	0	0	0	0	0	0	0	0	0	0	0	0	0	0	0	0	0	0	0	0	0	0	0	0	0	0
LN_4A04_VL_221_NODE_3442_length_6129_cov_9.752552	0	0	8.38793320771386	0	0	0	0	0	0	0	0	0	0	0	0	0	0	0	0	0	0	0	0	0	0	0	0	1.82261745432551	0	0	0	0	0	0	0	0	0	0	0	0	0	0	0	0	0	0	0	0	0
LN_4A04_VL_221_NODE_3444_length_6128_cov_5.036885	0	0	4.34183173465287	0	0	0	0	0	0	0	0	0	0	0	0	0	0	0	0	0	0	0	0	0	0	0	0	0	0	0	0	0	0	0	0	0	0	0	0	0	0	0	0	0	0	0	0	0	0
LN_4A04_VL_221_NODE_3448_length_6123_cov_7.939519	0	0	6.82494279127866	0	0	0	0	0	0	0	0	0	0	0	0	0	0	0	0	0	0	0	0	0	0	0	0	0	0	0	0	0	0	0	0	0	0	0	0	0	0	0	0	0	0	0	0	0	0
LN_4A04_VL_221_NODE_3457_length_6107_cov_8.163252	0	0	6.91666718330704	0	0	0	0	0	0	0	0	0	0	0	0	0	0	0	0	0	0	0	0	0	0	0	0	3.23001353845819	0	0	0	0	0	0	0	0	0	0	0	0	0	0	0	0	0	0	0	0	0
LN_4A04_VL_221_NODE_346_length_28853_cov_34.918328	0	0	19.1619290597882	0	0	0	0	0	0	0	0	0	0	0	0	0	0	0	0	0	0	0	0	0	0	0	0	0.9115490095479	0	0	0	0	0	0	0	0	0	0	0	0	0	0	0	0	0	0	0	0	0
LN_4A04_VL_221_NODE_3460_length_6100_cov_18.933168	0	0	16.4366942930985	0	0	0	0	0	0	0	0	0	0	0	0	0	0	0	0	0	0	0	0	0	0	0	0	0	0	0	0	0	0	0	0	0	0	0	0	0	0	0	0	0	0	0	0	0	0
LN_4A04_VL_221_NODE_3472_length_6087_cov_19.847314	0	0	17.2126586105585	0	1.89613793073186	0	0	0	3.97057536041156	0	0	0	0	0	0	0	0	0	0	0	0	0	0	0	0	0	0	0	0	0	0	0	0	0	0	0	0	0	0	0	0	0	0	0	0	0	0	0	0
LN_4A04_VL_221_NODE_3483_length_6078_cov_8.720073	0	0	7.79055390473294	0	0	0	0	0	0	0	0	0	0	0	0	0	0	0	0	0	0	0	0	0	0	0	0	0	0	0	0	0	0	0	0	0	0	0	0	0	0	0	0	0	0	0	0	0	0
LN_4A04_VL_221_NODE_3488_length_6073_cov_9.980558	0	0	8.7623068894954	0	2.06132137632578	0	0	0	6.64149524961247	0	0	0	0	0	0	0	0	0	0	0	0	0	0	0	0	0	0	0	0	0	0	0	0	0	0	0	0	0	0	0	0	0	0	0	0	0	0	0	0
LN_4A04_VL_221_NODE_3495_length_6068_cov_7.466988	0	0	6.4161228499955	0	0	0	0	0	0	0	0	0	0	0	0	0	0	0	0	0	0	0	0	0	0	0	0	0	0	0	0	0	0	0	0	0	0	0	0	0	0	0	0	0	0	0	0	0	0
LN_4A04_VL_221_NODE_3496_length_6067_cov_4.061710	0	0	3.5059112966398	0	4.88767530420287	0	0	0	0	0	0	0	0	0	0	0	0	0	0	0	0	0	0	0	0	0	0	0	0	0	0	1.97276418823997	0	0	0	0	0	0	0	1.89139180509239	0	0	2.43373556036057	0	1.48233195038932	0	0	0	0
LN_4A04_VL_221_NODE_350_length_28618_cov_17.527921	0	0	15.1355366289497	0	2.01032189172721	0	0	0	5.48947513531216	0	0	0	0	0	0	0	0	0	0	0	0	0	0	0	0	0	0	0	0	0	0	0	0	0	0	0	0	0	0	0	0	0	0	0	0	0	0	0	0
LN_4A04_VL_221_NODE_3500_length_6060_cov_6.095420	0	0	5.2091294425706	0	0	0	0	0	0	0	0	0	0	0	0	0	0	0	0	0	0	0	0	0	0	0	0	0.840016722212889	4.13906280015962	0	0	0	0	0	0	0	0	0	0	0	0	0	0	0	0	0	0	0	0
LN_4A04_VL_221_NODE_3511_length_6047_cov_6.664052	0	0	4.84744758304841	0	0	0	0	0	0	0	0	0	0	0	0	0	0	0	0	0	0	0	0	0	0	0	0	0	0	0	0	0	0	0	0	0	0	0	0	0	0	0	0	0	0	0	0	0	0
LN_4A04_VL_221_NODE_3515_length_6044_cov_11.674236	0	0	9.73701389115087	0	0	0	0	0	0	0	0	0	0	0	0	0	0	0	0	0	0	0	0	0	0	0	0	0	0	1.12144502905908	0	0	0	0	0	0	0	0	0	0	0	0	0	0	0	0	0	0	0
LN_4A04_VL_221_NODE_35177_length_1210_cov_4.593074	0	0	3.60272494386996	0	0	0	0	0	0	0	0	0	0	0	0	0	0	0	0	0	0	0	0	0	0	0	0	0	0	0	0	0	0	0	0	0	0	0	0	0	0	0	0	0	0	0	0	0	0
LN_4A04_VL_221_NODE_3519_length_6033_cov_8.258113	0	0	7.18837907046215	0	0	0	0	0	0	0	0	0	0	0	0	0	0	0	0	0	0	0	0	0	0	0	0	0	0	0	0	0	0	0	0	0	0	0	0	0	0	0	0	0	0	0	0	0	0
LN_4A04_VL_221_NODE_35249_length_1209_cov_1.902946	0	0	1.67851778209737	0	0	0	0	0	0	0	0	0	0	0	0	0	0	0	0	0	0	0	0	0	0	0	0	1.87133584656194	0	0	0	0	0	0	0	0	0	0	0	0	0	0	0	0	0	0	0	0	0
LN_4A04_VL_221_NODE_3530_length_6022_cov_6.049439	0	0	3.73180481178986	0	0	0	0	0	0	0	0	0	0	0	0	0	0	0	0	0	0	0	0	0	0	0	0	0	0	0	0	0	0	0	0	0	0	0	0	0	0	0	0	0	0	0	0	0	0
LN_4A04_VL_221_NODE_3531_length_6022_cov_3.506787	0	0	3.05783337420908	0	0	0	0	0	0	0	0	0	0	0	0	0	0	0	0	0	0	0	0	0	0	0	0	0	0	0	0	0	0	0	0	0	0	0	0	0	0	0	0	0	0	0	0	0	0
LN_4A04_VL_221_NODE_3539_length_6014_cov_6.893271	0	0	6.07381176820801	0	5.742698992502	0	0	0	0	0	0	0	0	0	0	0	0	0	0	0	0	0	0	0	0	0	0	3.58562176141338	0	0	0	0	0	0	0	0	0	0	0	0	0	0	0	0	0	0	0	0	0
LN_4A04_VL_221_NODE_354_length_28446_cov_67.410553	0	0	53.1797540068524	0	0	0	0	0	0	0	0	0	0	0	0	0	0	0	0	0	0	0	0	0	0	0	0	1.58820921614338	0	0	0	0	0	0	0	0	0	0	0	0	0	0	0	0	0	0	0	0	0
LN_4A04_VL_221_NODE_355_length_28442_cov_14.713108	0	0	12.8535152564869	0	1.68875640227112	0	0	0	5.07649215521748	0	0	0	0	0	0	0	0	0	0	0	0	0	0	0	0	0	0	0	0	0	0	0	0	0	0	0	0	0	0	0	0	0	0	0	0	0	0	0	0
LN_4A04_VL_221_NODE_3558_length_5985_cov_5.648904	0	0	4.93533774827438	0	0	0	0	0	0	0	0	0	0	0	0	0	0	0	0	0	0	0	0	0	0	0	0	0	0	0	0	0	0	0	0	0	0	0	0	0	0	0	0	0	0	0	0	0	0
LN_4A04_VL_221_NODE_356_length_28396_cov_23.784835	0	0	15.2115164990631	0	0	0	0	0	0	0	0	0	0	0	0	0	0	0	0	0	0	0	0	0	0	0	0	0	0	0	0	0	0	0	0	0	9.70062046084525	0	0	0	0	0	0	0	0	0	0	0	0
LN_4A04_VL_221_NODE_35647_length_1200_cov_2.485590	0	0	2.25480888728413	0	0	0	0	0	0	0	0	0	0	0	0	0	0	0	0	0	0	0	0	0	0	0	0	0	0	0	0	0	0	0	0	0	0	0	0	1.71466624206255	0	0	0	0	0	0	0	0	0
LN_4A04_VL_221_NODE_3573_length_5959_cov_29.693089	0	0	25.20058263016	0	0	0	0	0	0	0	0	0	0	0.756141936370141	0	0	0	0	0	0	0	0	0	0	0	0	0	0.961036080497797	0	0	0	0	0	0	0	0	0	0	0	0	0	0	0	0	0	0	0	0	0
LN_4A04_VL_221_NODE_358_length_28300_cov_48.838697	0	0	28.8955485202018	0	0	0	0	0	0	0	0	0	0	0	0	0	0	0	0	0	0	0	0	0	0	0	0	1.01929944313748	0	0	0	0	0	0	0	0	0	0	0	0	0	0	0	0	0	0	0	0	0
LN_4A04_VL_221_NODE_3584_length_5946_cov_8.696486	0	0	7.49580485569846	0	0	0	0	0	0	0	0	0	0	0	0	0	0	0	0	0	0	0	0	0	0	0	0	1.28418298098136	0	0	0	0	0	0	0	0	1.6372016786256	0	0	0	0	0	0	0	0	0	0	0	0
LN_4A04_VL_221_NODE_3587_length_5944_cov_15.660723	0	0	13.6310227708182	0	2.31516939586984	0	0	0	6.04634196014639	0	0	0	0	0	0	0	0	0	0	0	0	0	0	0	0	0	0	0	0	0	0	0	0	0	0	0	0	0	0	0	0	0	0	0	0	0	0	0	0
LN_4A04_VL_221_NODE_3589_length_5941_cov_5.345906	0	0	4.49114714125494	0	0	0	0	0	0	0	0	0	0	0	0	0	0	0	0	0	0	0	0	0	0	0	0	0	0	0	0	0	0	0	0	0	0	0	0	0	0	0	0	0	0	0	0	0	0
LN_4A04_VL_221_NODE_3593_length_5936_cov_7.622513	0	0	6.53347588633543	0	0	0	0	0	0	0	0	0	0	0	0	0	0	0	0	0	0	0	0	0	0	0	0	0	0	0	0	0	0	0	0	0	0	0	0	2.58639786668153	0	0	0.726421997285722	0	0	0	0	0	0
LN_4A04_VL_221_NODE_3599_length_5928_cov_9.959986	0	0	8.64698414939147	0	0	0	0	0	0	0	0	0	0	0	0	0	0	0	0	0	0	0	0	0	0	0	0	3.25598586954228	0	0	0	0	0	0	0	0	0	0	0	0	0	0	0	0	0	0	0	0	0
LN_4A04_VL_221_NODE_3602_length_5925_cov_5.549233	0	0	4.74429549279474	0	0	0	0	0	0	0	0	0	0	0	0	0	0	0	0	0	0	0	0	0	0	0	0	0	0	0	0	0	0	0	0	0	0	0	0	0	0	0	0	0	0	0	0	0	0
LN_4A04_VL_221_NODE_3608_length_5922_cov_9.009034	0	0	7.75463373933697	0	0	0	0	0	0	0	0	0	0	0.975194742196679	0	0	0	0	0	0	0	0	0	0	0	0	0	1.05061193108018	0	0	0	0	0	0	0	0	0	0	0	0	0	0	0	0	0	0	0	0	0
LN_4A04_VL_221_NODE_361_length_28135_cov_47.977315	0	0	41.9038353248491	0	0	0	0	0	0	0	0	0	0	0	0	0	0	0	0	0	0	0	0	0	0	0	0	1.48765712500898	0	0	0	0	0	0	0	0	0	0	0	0	0	0	0	0	0	0	0	0	0
LN_4A04_VL_221_NODE_362_length_28092_cov_20.039091	0	0	17.3533276886953	0	0	0	0	0	0	0	0	0	0	0	0	0	0	0	0	0	0	0	0	0	0	0	0	0	0	0	0	0	0	0	0	0	0	0	0	0	0	0	0	0	0	0	0	0	0
LN_4A04_VL_221_NODE_3628_length_5894_cov_9.479363	0	0	8.39081692021807	0	0	0	0	0	0	0	0	0	0	0	0	0	0	0	0	0	0	0	0	0	0	0	0	1.07959393803234	0	0	0	0	0	0	0	0	0	0	0	0	0	0	0	0	0	0	0	0	0
LN_4A04_VL_221_NODE_3632_length_5890_cov_8.696144	0	0	3.85371977340016	0	0	0	0	0	0	0	0	0	0	0	0	0	0	0	0	0	0	0	0	0	0	0	0	1.35641070325632	0	0	0	0	0	0	0	0	0	0	0.937894291892053	0	0	0	0	0	0	0	0	0	0
LN_4A04_VL_221_NODE_364_length_28041_cov_15.903952	0	0	13.8602008441761	0	1.62741943098801	0	0	0	4.84685936722123	0	0	0	0	0	0	0	0	0	0	0	0	0	0	0	0	0	0	0	0	0	0	0	0	0	0	0	0	0	0	0	0	0	0	0	0	0	0	0	0
LN_4A04_VL_221_NODE_3640_length_5881_cov_18.842945	0	0	16.320302380898	0	0	0	0	0	0	0	0	0	0	0	0	0	0	0	0	0	0	0	0	0	0	0	0	0	0	0	0	0	0	0	0	0	0	0	0	0	0	0	0	0	0	0	0	0	0
LN_4A04_VL_221_NODE_3643_length_5879_cov_14.214801	0	0	12.1197415951996	0	1.4195616849154	0	0	0	5.52589857504789	0	0	0	0	0	0	0	0	0	0	0	0	0	0	0	0	0	0	0	0	0	0	0	0	0	0	0	0	0	0	0	0	0	0	0	0	0	0	0	0
LN_4A04_VL_221_NODE_3655_length_5860_cov_7.523170	0	0	5.87430301692908	0	0	0	0	0	0	3.82836725378054	0	0	0	3.59549616211953	0	0	0	0	0	0	0	0	0	0.986653481830134	0	0	0.671092547308901	0	0	0	0	0	0.942581400638371	1.84593083604641	0	1.06618125204768	0	0	0	0	1.90219269559356	0	0.646650058438067	0.989484073715183	0	0	1.79171938518577	0	0
LN_4A04_VL_221_NODE_3656_length_5860_cov_7.424634	0	0	6.61821038588517	0	0	0	0	0	0	0	0	0	0	0	0	0	0	0	0	0	0	0	0	0	0	0	0	0	0	0	0	0	0	0	0	0	0	0	0	0	0	0	0	0	0	0	0	0	0
LN_4A04_VL_221_NODE_3657_length_5860_cov_6.316796	0	0	4.20692443133786	0	0	0	0	0	0	0	0	0	0	0	0	0	0	0	0	0	0	0	0	0	0	0	0	1.9545440285619	0	0	0	0	0	0	0	0	0	0	0	0	0	0	0	0	0	0	0	0	0
LN_4A04_VL_221_NODE_3667_length_5847_cov_8.411775	0	0	6.06732680461838	0	3.26463957932199	0	0	1.09640844266258	0	0	0	0	0	0	0	0	0	0	0	0	0	0	0	0	0	0	0	0	0	0	0	0	0	0	0	9.67767900241873	2.05545973372602	0	0	0	0.945821747262437	0	0	0	0	0	0	0	0
LN_4A04_VL_221_NODE_3668_length_5844_cov_6.431508	0	0	4.84863649615628	0	0	0	0	0	0	0	0	0	0	0	0	0	0	0	0	0	0	0	0	0	0	0	0	3.01243163172085	0	0	0	0	0	0	0	0	0	0	0	0	0	0	0	0	0	0	0	0	0
LN_4A04_VL_221_NODE_367_length_28000_cov_19.526570	0	0	13.3570583608641	0	0	0	0	0	0	0	13.3045886562175	0	0	0	0	0	0	0	0	0	0	0	0	0	0	0	0	2.65382782975061	0	0	0	11.2645347093988	0	0	0	0	0	0	0	0	0	0	0	0	0	0	0	0	0
LN_4A04_VL_221_NODE_3672_length_5840_cov_7.321003	0	0	6.22903825025982	0	0	0	0	0	0	0	0	0	0	0	0	0	0	0	0	0	0	0	0	0	0	0	0	0	0	0	0	1.03209473625657	0	1.60815722405487	0	0	0	0	0	0	0	0	0	0	0	0	0	0	0
LN_4A04_VL_221_NODE_3673_length_5839_cov_8.048237	0	0	6.83509458895858	0	0	0	0	0	0	0	0	0	0	0	0	0	0	0	0	0	0	0	0	0	0	0	0	0	0	0	0	0	0	0	0	0	0	0	0	0	0	0	0	0	0	0	0	0	0
LN_4A04_VL_221_NODE_368_length_27959_cov_27.338554	0	0	23.995164500278	0	0	0	0	0	0	0	0	0	0	0	0	0	0	0	0	0	0	0	0	0	0	0	0	2.8220884408404	0	0	0	0	0	0	0	0	0	0	0	0	0	0	0	0	0	0	0	0	0
LN_4A04_VL_221_NODE_3680_length_5830_cov_17.824762	0	0	15.6379827345663	0	0	0	0	0	0	0	0	0	0	0	0	0	0	0	0	0	0	0	0	0	0	0	0	2.11012776960682	0	0	0	0	0	0	0	0	1.46363188246967	0	0	0	0	0	0	0	0	0	0	0	0
LN_4A04_VL_221_NODE_3683_length_5826_cov_17.356091	0	0	15.0036773996535	0	0	0	0	0	0	0	0	0	0	0	0	0	0	0	0	0	0	0	0	0	0	0	0	0	0	0	0	0	0	0	0	0	16.1728906307369	0	0	0	0	0	0	0	0	0	0	0	0
LN_4A04_VL_221_NODE_3685_length_5825_cov_5.940035	0	0	5.1096098389958	0	0	0	0	0	0	0	0	0	0	0	0	0	0	0	0	0	0	0	0	0	0	0	0	0	0	0	0	0	0	0	0	0	0	0	0	0	0	0	0	0	0	0	0	0	0
LN_4A04_VL_221_NODE_3696_length_5810_cov_7.767507	0	0	4.32074680638497	0	0	0	0	0	0	0	0	0	0	0	0	0	0	0	0	0	0	0	0	0	0	0	0	5.52468829322286	0	0	0	0	0	0	0	0	0	0	0	0	0	0	0	0	0	0	0	0	0
LN_4A04_VL_221_NODE_3701_length_5805_cov_7.208000	0	0	5.96880216501858	0	0	0	0	0	0	0	0	0	0	0	0	0	0	0	0	0	0	0	0	0	0	0	0	0	0	0.738696150133158	0	0	0	0	0	0	0	0	0	0	0	0	0	0	0	0	0	0	0
LN_4A04_VL_221_NODE_3706_length_5800_cov_9.959269	0	0	9.03219422090253	0	0	0	0	0	0	0	0	0	0	0	0	0	0	0	0	0	0	0	0	0	0	0	0	1.88943416469005	0	0	0	0	0	0	0	0	2.44509693352644	0	0	0	0	0	0	0	0	0	0	0	0
LN_4A04_VL_221_NODE_3707_length_5800_cov_7.554047	0	0	6.53117057006439	0	0	0	0	0	0	0	0	0	0	0	0	0	0	0	0	0	0	0	0	0	0	0	0	1.12147060097732	0	0	0	0	0	0	0	0	0	0	0	0	0	0	0	0	0	0	0	0	0
LN_4A04_VL_221_NODE_3708_length_5794_cov_27.897195	0	0	23.2719315601642	0	0	0	0	0	0	0	0	0	0	0	0	0	0	0	0	0	0	0	0	0	0	0	0	3.25807314289423	0	0	0	12.2308239379769	0	0	0	0	0	0	0	0	0	0	0	0	0	0	0	0	0
LN_4A04_VL_221_NODE_3721_length_5781_cov_9.224415	0	0	8.0217787202578	0	0	0	0	0	0	0	0	0	0	0	0	0	0	0	0	0	0	0	0	0	0	0	0	0.905017151274164	0	0	0	0	0	0	0	0	0	0	0	0	0	0	0	0	0	0	0	0	0
LN_4A04_VL_221_NODE_3723_length_5778_cov_13.269439	0	0	11.5120910652271	0	0	0	0	0	0	0	0	0	0	0	0	0	0	0	0	0	0	0	0	0	0	0	0	0	0	0	0	0	0	0	0	0	0	0	0	0	0	0	0	0	0	0	0	0	0
LN_4A04_VL_221_NODE_3728_length_5770_cov_16.245319	0	0	13.8466888918719	0	1.38483034607763	0	0	0	3.53592922240797	0	0	0	0	0	0	0	0	0	0	0	0	0	0	0	0	0	0	0	0	0	0	0	0	0	0	0	0	0	0	0	0	0	0	0	0	0	0	0	0
LN_4A04_VL_221_NODE_3735_length_5764_cov_7.559818	0	0	6.55892245144529	0	0	0	0	0	0	0	0	0	0	0	0	0	0	0	0	0	0	0	0	0	0	0	0	1.03034667349846	0	0	0	0	0	0	0	0	1.37613813699573	0	0	0	0	0	0	0	0	0	0	0	0
LN_4A04_VL_221_NODE_3736_length_5762_cov_10.226564	0	0	8.03518613078229	0	0	0	0	0	0	0	0	0	0	0	0	0	0	0	0	0	0	0	0	0	0	0	0	1.42335356899315	0	0	0	0	0	0	0	0	1.64776739323948	0	0	0	0	0	0	0	0	0	0	0	0
LN_4A04_VL_221_NODE_3745_length_5750_cov_7.596839	0	0	6.87553318673307	0	0	0	0	0	0	0	0	0	0	0	0	0	0	0	0	0	0	0	0	0	0	0	0	0	0	0	0	0	0	0	0	0	0	0	0	0	0	0	0	0	0	0	0	0	0
LN_4A04_VL_221_NODE_3751_length_5739_cov_4.484870	0	0	3.90273014120155	0	0	0	0	0	0	0	0	0	0	0	0	0	0	0	0	0	0	0	0	0	0	0	0	0	0	0	0	0	0	0	0	0	0	0	0	2.34422985363813	0	0	0	0	0	0	0	0	0
LN_4A04_VL_221_NODE_3752_length_5737_cov_17.126012	0	0	14.9220110546547	0	0	0	0	0	0	0	0	0	0	0	0	0	0	0	0	0	0	0	0	0	0	0	0	0	0	0	0	0	0	0	0	0	0	0	0	0	0	0	0	0	0	0	0	0	0
LN_4A04_VL_221_NODE_3755_length_5736_cov_5.619433	0	0	4.79579296109945	0	0	0	0	0	0	0	0	0	0	0	0	0	0	0	0	0	0	0	0	0	0	0	0	1.13398352260608	1.28236341187046	0	0	0	0	0	0	0	0	0	0	0	0	0	0	0	0	0	0	0	0
LN_4A04_VL_221_NODE_3756_length_5735_cov_18.591725	0	0	15.7790752705033	0	0	0	0	0	0	0	0	0	0	0	0	0	0	0	0	0	0	0	0	0	0	0	0	8.7159363677791	0	0	0	0	0	0	0	0	0	0	0	0	0	0	0	0	0	0	0	0	0
LN_4A04_VL_221_NODE_3757_length_5735_cov_10.506690	0	0	8.9772978075538	0	0	0	0	0	0	0	0	0	0	0	0	0	0	0	0	0	0	0	0	0	0	0	0	0	0	0	0	0	0	0	0	0	0	0	0	0	0	0	0	0	0	0	0	0	0
LN_4A04_VL_221_NODE_3762_length_5726_cov_8.161700	0	0	7.14062192736389	0	0	0	0	0	0	0	0	0	0	0	0	0	0	0	0	0	0	0	0	0	0	0	0	0	0	0	0	0	0	0	0	0	0	0	0	0	0	0	0	0	0	0	0	0	0
LN_4A04_VL_221_NODE_3764_length_5724_cov_6.266537	0	0	3.54529699258511	0	0	0	0	0	0	0	0	0	0	0	0	0	0	0	0	0	0	0	0	0	0	0	0	0	0	0	0	0	0	0	0	0	0	0	0	0	0	0	0	0	0	0	0	0	0
LN_4A04_VL_221_NODE_3768_length_5719_cov_10.173552	0	0	8.94984468287285	0	0	0	0	0	0	0	0	0	0	0	0	0	0	0	0	0	0	0	0	0	0	0	0	1.13735434265929	0	0	0	0	0	0	0	0	1.59711269941476	0	0	0	0	0	0	0	0	0	0	0	0
LN_4A04_VL_221_NODE_3769_length_5719_cov_7.331568	0	0	6.54482034077926	0	0	0	0	0	0	0	0	0	0	0	0	0	0	0	0	0	0	0	0	0	0	0	0	0	0	0	0	0	0	0	0	0	0	0	0	0	0	0	0	0	0	0	0	0	0
LN_4A04_VL_221_NODE_3772_length_5716_cov_5.589295	0	0	2.72186517184404	0	0	0	0	0	0	0	0	0	0	0	0	0	0	0	0	0	0	0	0	0	0	0	0	1.02662995426736	0	0	0	0	0	0	0	0	0	0	0	0	0	0	0	0	0	0	0	0	0
LN_4A04_VL_221_NODE_3773_length_5716_cov_5.587882	0	0	4.90461695216341	0	0	0	0	0	0	0	0	0	0	0	0	0	0	0	0	0	0	0	0	0	0	0	0	0	0	0	0	0	0	0	0	0	0	0	0	0	0	0	0	0	0	0	0	0	0
LN_4A04_VL_221_NODE_3775_length_5714_cov_14.034282	0	0	6.60316218303952	0	0	0	0	0	0	0	0	0	0	0	0	0	0	0	0	0	0	0	0	0	0	0	0	1.74464446112381	0	0	0	0	0	0	0	0	0	0	0	0	0	0	0	0	0	0	0	0	0
LN_4A04_VL_221_NODE_3776_length_5713_cov_14.613468	0	0	8.9066200868858	0	2.31553803884576	0	0	1.17431686765461	0	0	4.75002547707251	0	0	0	0	0	0	0	0	0	0	0	0	0	0	0	0	0	0	0	0	0	2.27256006425013	0	0	7.45646548183497	0	0	0	0	0	0	0	0	0	0	0	0	0
LN_4A04_VL_221_NODE_3777_length_5710_cov_9.614854	0	0	8.37161968658908	0	0	0	0	0	0	0	0	0	0	0	0	0	0	0	0	0	0	0	0	0	0	0	0	1.38678767683482	0	0	0	0	0	0	0	0	1.95744202253578	0	0	0	0	0	0	0	0	0	0	0	0
LN_4A04_VL_221_NODE_3784_length_5703_cov_7.972911	0	0	5.90422807588574	0	0	0	0	0	0	0	0	0	0	0	0	0	0	0	0	0	0	0	0	0	0	0	0	0	0	0	0	0	0	0	0	0	0	0	0	0	0	0	0	0	0	0	0	0	0
LN_4A04_VL_221_NODE_37840_length_1151_cov_1.710766	0	0	1.43659992818566	0	0	0	0	0	0	0	0	0	0	0	0	0	0	0	0	0	0	0	0	0	0	0	0	0	0	0	0	0	0	0	0	0	0	0	0	0	0	0	0	0	0	0	0	0	0
LN_4A04_VL_221_NODE_3789_length_5697_cov_21.006026	0	0	18.1139348326085	0	0	0	0	0	0	0	0	0	0	0	0	0	0	0	0	0	0	0	0	0	0	0	0	1.01764356874483	0	0	0	0	0	0	0	0	0	0	0	0	0	0	0	0	0	0	0	0	0
LN_4A04_VL_221_NODE_379_length_27433_cov_14.918256	0	0	13.0084601232397	0	1.84148776782134	0	0	0	6.17282784931797	0	0	0	0	0	0	0	0	0	0	0	0	0	0	0	0	0	0	0	0	0	0	0	0	0	0	0	0	0	0	0	0	0	0	0	0	0	0	0	0
LN_4A04_VL_221_NODE_38_length_74535_cov_46.346939	0	0	36.7446975889388	0	0	0	0	0	0	0	0	0	0	0	0	0	0	0	0	0	0	0	0	0	0	0	0	1.50347797427887	0	0	0	0	0	0	0	0	0	0	0	0	0	0	0	0	0	0	0	0	0
LN_4A04_VL_221_NODE_380_length_27426_cov_49.789229	0	0	40.4220217888633	0	0	0	0	0	0	0	0	0	0	0	0	0	0	0	0	0	0	0	0	0	0	0	0	1.3430844192726	0	0	0	0	0	0	0	0	0	0	0	0	0	0	0	0	0	0	0	0	0
LN_4A04_VL_221_NODE_3801_length_5679_cov_18.219061	0	0	15.5111581610436	0	0	0	0	0	0	0	0	0	0	0	0	0	0	0	0	0	0	0	0	0	0	0	0	0	0	0	0	0	0	0	0	0	0	0	0	0	0	0	0	0	0	0	0	0	0
LN_4A04_VL_221_NODE_38036_length_1147_cov_4.428571	0	0	3.66955238848914	0	0	0	0	0	0	0	0	0	0	0	0	0	0	0	0	0	0	0	0	0	0	0	0	0	0	0	0	0	0	0	0	0	0	0	0	0	0	0	0	0	0	0	0	0	0
LN_4A04_VL_221_NODE_3811_length_5666_cov_5.462484	0	0	4.78871636845259	0	0	0	0	0	0	0	0	0	0	0	0	0	0	0	0	0	0	0	0	0	0	0	0	0	1.58381160734143	0	0	0	0	0	0	0	0	0	0	0	0	0	0	0	0	0	0	0	0
LN_4A04_VL_221_NODE_38188_length_1144_cov_4.480257	0	0	3.48207666159846	0	4.2684140474722	0	0	0	0	0	0	0	0	0	0	0	0	0	0	0	0	0	0	0	0	0	0	0	0	0	0	0	0	0	0	0	0	0	0	0	0	0	0	0	0	0	0	0	0
LN_4A04_VL_221_NODE_382_length_27339_cov_13.493403	0	0	11.64284921132	0	0	0	0	0	0	0	0	0	0	0	0	0	0	0	0	0	0	0	0	0	0	0	0	0	0	0	0	0	0	0	0	0	0	0	0	0	0	0	0	0	0	0	0	0	0
LN_4A04_VL_221_NODE_3821_length_5661_cov_8.097752	0	0	6.91724330374512	0	0	0	0	0	0	0	0	0	0	0	0	0	0	0	0	0	0	0	0	0	0	0	0	0	0	0	0	0	0	0	0	0	0	0	0	0	0	0	0	0	0	0	0	0	0
LN_4A04_VL_221_NODE_3832_length_5649_cov_5.986950	0	0	5.22888943590408	0	0	0	0	0	0	0	0	0	0	0	0	0	0	0	0	0	0	0	0	0	0	0	0	1.13893221423536	0	0	0	0	0	0	0	0	0	0	0	0	0	0	0	0	0	0	0	0	0
LN_4A04_VL_221_NODE_3833_length_5649_cov_5.806578	0	0	4.94948313016875	0	0	0	0	0	0	0	0	0	0	0	0	0	0	0	0	0	0	0	0	0	0	0	0	0	0	0	0	0	0	0	0	0	0	0	0	0	0	0	0	0	0	0	0	0	0
LN_4A04_VL_221_NODE_3839_length_5643_cov_10.477452	0	0	8.32450560902938	0	0	0	0	0	0	0	0	0	0	0	0	0	0	0	0	0	0	0	0	0	0	0	0	1.64130504631088	0	0	0	0	0	0	0	0	0	0	0	0	0	0	0	0	0	0	0	0	0
LN_4A04_VL_221_NODE_3850_length_5631_cov_4.382174	0	0	2.61612823008163	0	0	0	0	0	0	0	0	0	0	0	0	0	0	0	0	0	0	0	0	0	0	0	0	1.3560206011215	0	0	0	0	0	0	0	0	0	0	0	0	0	0	0	0	0	0	0	0	0
LN_4A04_VL_221_NODE_3855_length_5628_cov_8.525929	0	0	7.46528173413783	0	0	0	0	0	0	0	0	0	0	0	0	0	0	0	0	0	0	0	0	0	0	0	0	0	0	0	0	0	0	0	0	0	0	0	0	0	0	0	0	0	0	0	0	0	0
LN_4A04_VL_221_NODE_3867_length_5612_cov_6.011697	0	0	5.22318523426474	0	0	0	0	0	0	0	0	0	0	0	0	0	0	0	0	0	0	0	0	0	0	0	0	0	0	0	0	0	0	0	0	0	0	0	0	0	0	0	0	0	0	0	0	0	0
LN_4A04_VL_221_NODE_3869_length_5611_cov_4.842873	0	0	4.20608323297818	0	0	0	0	0	0	0	0	0	0	0	0	0	0	0	0	0	0	0	0	0	0	0	0	1.49945954141815	0	0	0	0	0	0	0	0	0	0	0	0	0	0	0	0	0	0	0	0	0
LN_4A04_VL_221_NODE_38760_length_1133_cov_3.603896	0	0	2.52082193929971	0	0	0	0	0	0	0	0	0	0	0	0	0	0	0	0	0	0	0	0	0	0	0	0	0	0	0	0	0	0	0	0	0	0	0	0	0	0	0	0	0	0	0	0	0	0
LN_4A04_VL_221_NODE_3881_length_5596_cov_7.490706	0	0	3.53237275051064	0	0	0	0	0	0	0	0	0	0	0	0	0	0	0	0	0	0	0	0	0	0	0	0	0	0	0	0	0	0	0	0	0	0	0	0	0	0	0	0	0	0	0	0	0	0
LN_4A04_VL_221_NODE_3889_length_5582_cov_6.668355	0	0	5.95142438898595	0	0	0	0	0	0	0	0	0	0	0	0	0	0	0	0	0	0	0	0	0	0	0	0	0.987945141764174	0	0	0	0	0	0	0	0	1.5071284744119	0	0	0	0	0	0	0	0	0	0	0	0
LN_4A04_VL_221_NODE_389_length_27068_cov_44.441121	0	0	35.8141532783985	0	0	0	0	0	0	0	0	0	0	0	0	0	0	0	0	0	0	0	0	0	0	0	0	1.42353580101376	0	0	0	0	0	0	0	0	0	0	0	0	0	0	0	0	0	0	0	0	0
LN_4A04_VL_221_NODE_3891_length_5580_cov_10.293032	0	0	8.95727544829121	0	0	0	0	0	0	0	0	0	0	0	0	0	0	0	0	0	0	0	0	0	0	0	0	0	0	0	0	0	0	0	0	0	0	0	0	0	0	0	0	0	0	0	0	0	0
LN_4A04_VL_221_NODE_38945_length_1129_cov_6.274674	0	0	4.92636131263731	0	0	0	0	0	0	0	0	0	0	0	0	0	0	0	0	0	0	0	0	0	0	0	0	0	0	0	0	0	0	0	0	0	0	0	0	3.36461046340542	0	0	0	0	0	0	0	0	0
LN_4A04_VL_221_NODE_3896_length_5576_cov_5.833545	0	0	3.35633317153126	0	0	0	0	0	0	0	0	0	0	0	0	0	0	0	0	0	0	0	0	0	0	0	0	0	0	0	0	0	0	5.68450123495723	0	0	0	0	0	2.11471087684019	0	0	0	0	0	2.03965470264052	0	0	0
LN_4A04_VL_221_NODE_3898_length_5575_cov_4.922464	0	0	4.09842691619956	0	0	0	0	0	0	0	0	0	0	0	0	0	0	0	0	0	0	0	0	0	0	0	0	0	0	0	0	0	0	0	0	0	0	0	0	0	0	0	0	0	0	0	0	0	0
LN_4A04_VL_221_NODE_3902_length_5567_cov_8.185776	0	0	4.19882380663053	0	0	0	0	0	0	0	0	0	0	0	0	0	0	0	0	0	0	0	0	0	0	0	0	1.91771376421603	0	0	0	0	0	0	0	0	0	0	0	0	0	0	0	0	0	0	0	0	0
LN_4A04_VL_221_NODE_3903_length_5567_cov_6.340711	0	0	5.56242896569704	0	0	0	0	0	0	0	0	0	0	0	0	0	0	0	0	0	0	0	0	0	0	0	0	0	0	0	0	0	0	0	0	0	0	0	0	0	0	0	0	0	0	0	0	0	0
LN_4A04_VL_221_NODE_3910_length_5558_cov_5.853171	0	0	3.0967448433973	0	0	0	0	0	0	0	0	0	0	0	0	0	0	0	0	0	0	0	0	0	0	0	0	2.39148337552152	0	0	0	0	0	0	0	0	0	0	0	0	0	0	0	0	0	0	0	0	0
LN_4A04_VL_221_NODE_39277_length_1123_cov_7.962547	0	0	7.76366372588185	0	3.4785864080557	0	0	0	0	0	0	0	0	0	0	0	0	0	0	0	0	0	0	0	0	0	0	0	0	0	0	0	0	0	0	0	0	0	0	1.55035237997299	0	0	0	0	0	0	0	0	0
LN_4A04_VL_221_NODE_3929_length_5543_cov_5.640853	0	0	4.8543002083572	0	0	0	0	0	0	0	0	0	0	0	0	0	0	0	0	0	0	0	0	0	0	0	0	1.02040638575383	0	0	0	0	0	0	0	0	0	0	0	0	0	0	0	0	0	0	0	0	0
LN_4A04_VL_221_NODE_3935_length_5540_cov_7.084047	0	0	6.09151137419119	0	0	0	0	0	0	0	0	0	0	0	0	0	0	0	0	0	0	0	0	0	0	0	0	0	0	0	0	0	0	0	0	0	0	0	0	0	0	0	0	0	0	0	0	0	0
LN_4A04_VL_221_NODE_3954_length_5520_cov_25.655993	0	0	21.6902811439832	0	0	0	0	0	0	0	0	0	0	0.885258304015832	0	0	0	0	0	0	0	0	0	0	0	0	0	0	0	0	0	0	0	0	0	0	0	0	0	0	0	0	0	0	0	0	0	0	0
LN_4A04_VL_221_NODE_3957_length_5519_cov_8.442167	0	0	7.59910224741527	0	0	0	0	0	0	0	0	0	0	0	0	0	0	0	0	0	0	0	0	0	0	0	0	0	0	0	0	0	0	0	0	0	0	0	0	0	0	0	0	0	0	0	0	0	0
LN_4A04_VL_221_NODE_3959_length_5518_cov_10.135091	0	0	8.86722596122974	0	0	0	0	0	0	0	0	0	0	0	0	0	0	0	0	0	0	0	0	0	0	0	0	0	0	0	0	0	0	0	0	0	0	0	0	0	0	0	0	0	0	0	0	0	0
LN_4A04_VL_221_NODE_397_length_26739_cov_8.979951	0	0	6.42568672018591	0	0	0	0	0	0	0	0	0	0	0	0	0	0	0	0	0	0	0	0	0	0	0	0	2.62297753069654	0	0	0	0	0	0	0	0	0	0	0	0	0	0	0	0	0	0	0	0	0
LN_4A04_VL_221_NODE_3970_length_5511_cov_9.763563	0	0	8.9603183871389	0	0	0	0	0	0	0	0	0	0	0	0	0	0	0	0	0	0	0	0	0	0	0	0	1.96285888954754	0	0	0	0	0	0	0	0	2.28981794887513	0	0	0	0	0	0	0	0	0	0	0	0
LN_4A04_VL_221_NODE_3971_length_5509_cov_9.117528	0	0	7.25817346182101	0	0	0	0	0	0	0	0	0	0	0	0	0	0	0	0	0	0	0	0	0	0	0	0	0	0	0	0	0	0	0	0	0	0	0	0	0	0	0	0	0	0	0	0	0	0
LN_4A04_VL_221_NODE_3975_length_5507_cov_10.090609	0	0	8.69386393801824	0	0	0	0	0	0	0	0	0	0	0	0	0	0	0	0	0	0	0	0	0	0	0	0	1.6561615328539	0	0	0	0	0	0	0	0	1.63677225300927	0	0	0	0	0	0	0	0	0	0	0	0
LN_4A04_VL_221_NODE_3976_length_5506_cov_16.620437	0	0	13.6642674426166	0	5.70817041669947	0	0	0	8.43706758715668	0	0	0	0	0	0	0	0	0	0	0	0	0	0	0	0	0	0	0	0	0	0	0	0	0	0	0	0	0	0	0	0	0	0	0	0	0	0	0	0
LN_4A04_VL_221_NODE_3979_length_5498_cov_4.104722	0	0	3.62267706517701	0	0	0	0	0	0	0	0	0	0	0	0	0	0	0	0	0	0	0	0	0	0	0	0	0.938741859596767	0	0	0	0	0	0	0	0	0	0	0	0	0	0	0	0	0	0	0	0	0
LN_4A04_VL_221_NODE_3983_length_5493_cov_7.934535	0	0	6.82777859551418	0	0	0	0	0	0	0	0	0	0	0	0	0	0	0	0	0	0	0	0	0	0	0	0	0	0	0	0	0	0	0	0	0	0	0	0	0	0	0	0	0	0	0	0	0	0
LN_4A04_VL_221_NODE_3989_length_5489_cov_5.675009	0	0	4.91574901642682	0	0	0	0	0	0	0	0	0	0	0	0	0	0	0	0	0	0	0	0	0	0	0	0	1.04332556088292	0.978250076016931	0	0	0	0	0	0	0	0	0	0	0	0	0	0	0	0	0	0	0	0
LN_4A04_VL_221_NODE_3990_length_5487_cov_6.690906	0	0	3.61624170003652	0	0	0	0	0	0	0	0	0	0	0.867450426776287	0	0	0	0	0	0	0	0	0	1.43005543839943	0	0	0	0	0	0	0	0	0	0	0	0	0	0	0	0	0	0	0	0	0	0	0	0	0
LN_4A04_VL_221_NODE_40_length_72830_cov_18.477430	0	0	16.1249434133437	0	0	0	0	0	0	0	0	0	0	0	0	0	0	0	0	0	0	0	0	0	0	0	0	0	0	0	0	0	0	0	0	0	0	0	0	0	0	0	0	0	0	0	0	0	0
LN_4A04_VL_221_NODE_4006_length_5473_cov_5.066076	0	0	4.35333709281363	0	0	0	0	0	0	0	0	0	0	0	0	0	0	0	0	0	0	0	0	0	0	0	0	0	0	0	0	0	0	0	0	0	0	0	0	0	0	0	0	0	0	0	0	0	0
LN_4A04_VL_221_NODE_4008_length_5472_cov_12.565996	0	0	11.0432891409384	0	0	0	0	0	0	0	0	0	0	0	0	0	0	0	0	0	0	0	0	0	0	0	0	0	0	0	0	0	0	0	0	0	0	0	0	0	0	0	0	0	0	0	0	0	0
LN_4A04_VL_221_NODE_4013_length_5469_cov_5.635020	0	0	4.93372579103434	0	0	0	0	0	0	0	0	0	0	0	0	0	0	0	0	0	0	0	0	0	0	0	0	0	0	0	0	0	0	0	0	0	0	0	0	0	0	0	0	0	0	0	0	0	0
LN_4A04_VL_221_NODE_4018_length_5465_cov_7.330129	0	0	4.6760294094334	0	0	0	0	0	0	0	0	0	0	0	0	0	0	0	0	0	0	0	0	0	0	0	0	0	0	0	0	0	0	0	0	0	0	0	0	0	0	0	0	0	0	0	0	0	0
LN_4A04_VL_221_NODE_4022_length_5461_cov_13.403441	0	0	11.5334788960758	0	0	0	0	0	0	0	0	0	0	0	0	0	0	0	0	0	0	0	0	0	0	0	0	1.28171385054732	0	0	0	0	0	0	0	0	0	0	0	0	0	0	0	0	0	0	0	0	0
LN_4A04_VL_221_NODE_4023_length_5461_cov_6.811321	0	0	5.80802875196181	0	0	0	0	0	0	0	0	0	0	0	0	0	0	0	0	0	0	0	0	0	0	0	0	0	0	0	0	0	0	0	0	0	0	0	0	0	0	0	0	0	0	0	0	0	0
LN_4A04_VL_221_NODE_4032_length_5455_cov_6.945000	0	0	5.95219944580963	0	0	0	0	0	0	0	0	0	0	0	0	0	0	0	0	0	0	0	0	0	0	0	0	1.25720192904364	1.52371572492255	0	0	0	0	0	0	0	0	0	0	0	0	0	0	0	0	0	0	0	0
LN_4A04_VL_221_NODE_4057_length_5439_cov_11.960996	0	0	8.49854425249581	0	0	0	0	0.703537775051421	0	0	0	0	0	0	0	0	0	0	0	0	0	0	0	0	0	0	0	0	0	0	0	0	0	0	0	0	0	0	0	0	0	0	0	0	0	0	0	0	0
LN_4A04_VL_221_NODE_406_length_26317_cov_11.224697	0	0	9.09623222758415	0	0	0	0	1.22364201358711	0	0	0	0	0	0	0	0	0	0	0	0	0	0	0	0	0	0	0	1.11222337977384	0	0	0	0	0	0	0	0	0	0	0	0	0	0	0	0	0	0	0	0	0
LN_4A04_VL_221_NODE_407_length_26293_cov_19.290266	0	0	16.9227153142434	0	0	0	0	0	0	0	0	0	0	0.743410921259254	0	0	0	0	0	0	0	0	0	0	0	0	0	1.08365980312349	0	0	0	0	0	0	0	0	0	0	0	0	0	0	0	2.35690680719925	0	0	0	0	0
LN_4A04_VL_221_NODE_4071_length_5429_cov_5.290287	0	0	4.52706149777068	0	0	0	0	0	0	0	0	0	0	0	0	0	0	0	0	0	0	0	0	1.255157818569	0	0	0	0	0	0	0	0	0	0	0	0	0	0	0	0	0	0	0	0	0	0	0	0	0
LN_4A04_VL_221_NODE_4074_length_5428_cov_3.220733	0	0	2.57550020286692	0	0	0	0	0	0	0	0	0	0	0	0	0	0	0	0	0	0	0	0	0	0	0	0	1.18530362531606	0	0	0	0	0	0	0	0	0	0	0	0	0	0	0	0	0	0	0	0	0
LN_4A04_VL_221_NODE_4075_length_5427_cov_10.304728	0	0	8.68352786884805	0	0	0	0	0	0	0	0	0	0	0	0	0	0	0	0	0	0	0	0	0	0	0	0	1.2897437512141	0	0	0	0	0	0	0	0	0	0	0	0	0	0	0	0	0	0	0	0	0
LN_4A04_VL_221_NODE_4077_length_5425_cov_3.745251	0	0	3.25579163448093	0	0	0	0	0	0	0	0	0	0	0	0	0	0	0	0	0	0	0	0	0	0	0	0	0	0	0	0	0	0	0	0	0	0	0	0	0	0	0	0	0	0.598873981777043	0	0	0	0
LN_4A04_VL_221_NODE_4078_length_5421_cov_9.761834	0	0	8.38811644104347	0	0	0	0	0	0	0	0	0	0	0	0	0	0	0	0	0	0	0	0	0	0	0	0	0	0	0	0	0	0	0	0	0	0	0	0	0	0	0	0	0	0	0	0	0	0
LN_4A04_VL_221_NODE_408_length_26291_cov_14.274699	0	0	12.1584093385815	0	1.31025098812216	0	0	0	5.19932630212124	0	0	0	0	0	0	0	0	0	0	0	0	0	0	0	0	0	0	0	0	0	0	0	0	0	0	0	0	0	0	0	0	0	0	0	0	0	0	0	0
LN_4A04_VL_221_NODE_4080_length_5418_cov_7.629685	0	0	6.5338684995129	0	0	0	0	0	0	0	0	0	0	0	0	0	0	0	0	0	0	0	0	0	0	0	0	0	0	0	0	0	0	0	0	0	0	0	0	0	0	0	0	0	0	0	0	0	0
LN_4A04_VL_221_NODE_4084_length_5414_cov_4.822168	0	0	4.22030477610132	0	0	0	0	0	0	0	0	0	0	0	0	0	0	0	0	0	0	0	0	0	0	0	0	0	0	0	0	0	0	0	0	0	0	0	0	0	0	0	0	0	0	0	0	0	0
LN_4A04_VL_221_NODE_4087_length_5409_cov_6.115428	0	0	5.30804828337055	0	0	0	0	0	0	0	0	0	0	0	0	0	0	0	0	0	0	0	0	0	0	0	0	0	0	0	0	0	0	0	0	0	0	0	0	0	0	0	0	0	0	0	0	0	0
LN_4A04_VL_221_NODE_4089_length_5402_cov_17.671218	0	0	14.6230046929262	0	0	0	0	9.72380323338506	0	0	0	0	0	0	0	0	0	0	0	0	0	0	0	0	0	0	0	5.61475449783449	0	0	0	0	1.6760512414852	0	0	9.67317890013707	0	0	0	0	3.42311594038117	0	0	1.73465214210799	0	0	0	0	0
LN_4A04_VL_221_NODE_409_length_26242_cov_16.128384	0	0	14.0628402771195	0	0	0	0	0	0	0	0	0	0	0	0	0	0	0	0	0	0	0	0	0	0	0	0	0	0	0	0	0	0	0	0	0	0	0	0	0	0	0	0	0	0	0	0	0	0
LN_4A04_VL_221_NODE_4093_length_5397_cov_9.521153	0	0	8.24437564864559	0	0	0	0	0	0	0	0	0	0	0	0	0	0	0	0	0	0	0	0	0	0	0	0	0	0	0	0	0	0	0	0	0	0	0	0	0	0	0	0	0	0	0	0	0	0
LN_4A04_VL_221_NODE_4116_length_5371_cov_10.324116	0	0	8.99796508734374	0	0	0	0	0	0	0	0	0	0	0	0	0	0	0	0	0	0	0	0	0	0	0	0	1.32951818148291	0	0	0	0	0	0	0	0	0	0	0	0	0	0	0	0	0	0	0	0	0
LN_4A04_VL_221_NODE_4157_length_5333_cov_6.958886	0	0	6.15883170037606	0	0	0	0	0	0	0	0	0	0	0	0	0	0	0	0	0	0	0	0	0	0	0	0	0	5.57913927729754	0	0	0	0	0	0	0	0	0	0	0	0	0	0	0	0	0	0	0	0
LN_4A04_VL_221_NODE_4159_length_5330_cov_10.736682	0	0	5.20340512450185	0	0	0	0	0	0	0	0	0	0	0	0	0	0	0	0	0	0	0	0	0	0	0	0	5.34571617326942	0	0	0	0	0	0	0	0	0	0	0	0	0	0	0	0	0	0	0	0	0
LN_4A04_VL_221_NODE_4162_length_5329_cov_7.979143	0	0	7.02379949876461	0	0	0	0	0	0	0	0	0	0	0	0	0	0	0	0	0	0	0	0	0	0	0	0	0	0	0	0	0	0	0	0	0	0	0	0	0	0	0	0	0	0	0	0	0	0
LN_4A04_VL_221_NODE_417_length_25885_cov_17.405459	0	0	15.2120839102203	0	1.85900686133214	0	0	0	6.41465823297277	0	0	0	0	0	0	0	0	0	0	0	0	0	0	0	0	0	0	0	0	0	0	0	0	0	0	0	0	0	0	0	0	0	0	0	0	0	0	0	0
LN_4A04_VL_221_NODE_4174_length_5316_cov_7.784832	0	0	3.87395055879015	0	0	0	0	0	0	0	0	0	0	0	0	0	0	0	0	0	0	0	0	0	0	0	0	4.08301958014407	0	0	0	0	0	0	0	0	0	0	0	0	0	0	0	0	0	0	0	0	0
LN_4A04_VL_221_NODE_4175_length_5316_cov_6.634100	0	0	3.3649643539856	0	0	0	0	0	0	0	0	0	0	0	0	0	0	0	0	0	0	0	0	0	0	0	0	0	0	0	0	0	0	0	0	0	0	0	0	0	0	0	0	0	0	0	0	0	0
LN_4A04_VL_221_NODE_4176_length_5314_cov_7.154402	0	0	6.26571532472005	0	0	0	0	0	0	0	0	0	0	0	0	0	0	0	0	0	0	0	0	0	0	0	0	0	0	0	0	0	0	0	0	0	0	0	0	0	0	0	0	0	0	0	0	0	0
LN_4A04_VL_221_NODE_4181_length_5310_cov_16.440723	0	0	14.0837089946498	0	0	0	0	0	0	0	0	0	0	0	0	0	0	0	0	0	0	0	0	0	0	0	0	0	0	0	0	0	0	0	0	0	0	0	0	0	0	0	0	0	0	0	0	0	0
LN_4A04_VL_221_NODE_4191_length_5295_cov_6.954962	0	0	4.0028713013165	0	2.64923813514875	0	0	0	0	0	0	0	0	0	0	0	0	0	0	0	0	0	0	0	0	0	0	0	0	0	0	1.52860846193284	0	0	0	0	0	0	0	0	0	0	1.38194577302619	0	0	1.72933245746301	0	0	0
LN_4A04_VL_221_NODE_4197_length_5288_cov_8.326199	0	0	7.43359208301564	0	0	0	0	0	0	0	0	0	0	0	0	0	0	0	0	0	0	0	0	0	0	0	0	1.44397730803993	0	0	0	0	0	0	0	0	1.88637795808807	0	0	0	0	0	0	0	0	0	0	0	0
LN_4A04_VL_221_NODE_420_length_25768_cov_36.407109	0	0	20.7705863685583	0	0	0	0	0	0	0	0	0	0	0	0	0	0	0	0	0	0	0	0	0	0	0	0	0.993243926496289	0	0	0	0	0	0	0	0	0	0	0	0	0	0	0	0	0	0	0	0	0
LN_4A04_VL_221_NODE_4202_length_5278_cov_5.718553	0	0	4.82746124030138	0	0	0	0	0	0	0	0	0	0	0	0	0	0	0	0	0	0	0	0	0	0	0	0	0	0	0	0	0	0	0	0	0	0	0	0	0	0	0	0	0	0	0	0	0	0
LN_4A04_VL_221_NODE_4214_length_5264_cov_4.237282	0	0	2.58434909193533	0	0	0	0	0	0	0	0	0	0	0	0	0	0	0	0	0	0	0	0	0	0	0	0	1.46399190964439	0	0	0	0	0	0	0	0	0	0	0	0	0	0	0	0	0	0	0	0	0
LN_4A04_VL_221_NODE_4218_length_5261_cov_6.591817	0	0	5.71452546989579	0	0	0	0	0	0	0	0	0	0	0	0	0	0	0	0	0	0	0	0	0	0	0	0	0	0	0	0	0	0	0	0	0	0	0	0	0	0	0	0	0	0	0	0	0	0
LN_4A04_VL_221_NODE_4229_length_5252_cov_11.265923	0	0	10.7044747885792	0	0	0	0	0	0	0	0	0	0	0	0	0	0	0	0	0	0	0	0	0	0	0	0	1.96542374107503	0	0	0	0	0	0	0	0	2.219673433207	0	0	0	0	0	0	0	0	0	0	0	0
LN_4A04_VL_221_NODE_4233_length_5246_cov_5.477172	0	0	4.84258103889971	0	0	0	0	0	0	0	0	0	0	0	0	0	0	0	0	0	0	0	0	0	0	0	0	4.2587961790168	0	0	0	0	0	0	0	0	0	0	0	0	0	0	0	0.789496306297447	0	0	0	0	0
LN_4A04_VL_221_NODE_4234_length_5245_cov_5.306936	0	0	4.64288579269183	0	0	0	0	0	0	0	0	0	0	0	0	0	0	0	0	0	0	0	0	0	0	0	0	1.75237044211237	0	0	0	0	0	0	0	0	0	0	0	0	0	0	0	0	0	8.54005233764737	0	0	0
LN_4A04_VL_221_NODE_424_length_25612_cov_19.749579	0	0	8.52493599036963	0	0	0	0	0	0	0	0	0	0	0	0	0	0	0	0	0	0	0	0	0	0	0	0	1.64524593323205	0	0	0	0	0	0	0	0	0	0	0	0	0	0	0	0	0	0	0	0	0
LN_4A04_VL_221_NODE_4241_length_5236_cov_7.871453	0	0	7.00500851155244	0	0	0	0	0	0	0	0	0	0	0	0	0	0	0	0	0	0	0	0	0	0	0	0	0	0	0	0	0	0	0	0	0	0	0	0	0	0	0	0	0	0	0	0	0	0
LN_4A04_VL_221_NODE_4244_length_5234_cov_11.145202	0	0	5.84452437348518	0	0	0	0	0	0	0	0	0	0	0	0	0	0	0	0	0	0	0	0	0	0	0	0	6.70001874219477	0	0	0	0	0	0	0	0	0	0	0	0	0	0	0	0	0	0	0	0	0
LN_4A04_VL_221_NODE_4248_length_5231_cov_9.387944	0	0	6.07776817256859	0	0	0	0	0	0	0	0	0	0	0	0	0	0	0	0	0	0	0	0	0	0	0	0	1.24345813146023	0	0	0	0	0	0	0	0	0	0	0	0	0	0	0	0	0	0	0	0	0
LN_4A04_VL_221_NODE_4253_length_5225_cov_16.082785	0	0	13.9675880673231	0	1.92009193821601	0	0	0	5.07617322436022	0	0	0	0	0	0	0	0	0	0	0	0	0	0	0	0	0	0	0	0	0	0	0	0	0	0	0	0	0	0	0	0	0	0	0	0	0	0	0	0
LN_4A04_VL_221_NODE_4259_length_5219_cov_8.158211	0	0	7.12863511021042	0	0	0	0	0	0	0	0	0	0	0	0	0	0	0	0	0	0	0	0	0	0	0	0	0	0	0	0	0	0	0	0	0	0	0	0	0	0	0	0	0	0	0	0	0	0
LN_4A04_VL_221_NODE_4260_length_5219_cov_7.188613	0	0	6.14934786274717	0	0	0	0	0	0	0	0	0	0	0	0	0	0	0	0	0	0	0	0	0	0	0	0	0	0	0	0	0	0	0	0	0	0	0	0	0	0	0	0	0	0	0	0	0	0
LN_4A04_VL_221_NODE_4261_length_5218_cov_5.878559	0	0	5.3727080296217	0	0	0	0	0	0	0	0	0	0	0	0	0	0	0	0	0	0	0	0	0	0	0	0	0	0	0	0	0	0	0	0	0	0	0	0	0	0	0	0	0	0	0	0	0	0
LN_4A04_VL_221_NODE_4266_length_5213_cov_8.541101	0	0	7.33868996500814	0	0	0	0	0	0	0	0	0	0	0	0	0	0	0	0	0	0	0	0	0	0	0	0	0	0	0	0	0	0	0	0	0	0	0	0	0	0	0	0	0	0	0	0	0	0
LN_4A04_VL_221_NODE_4267_length_5213_cov_6.908492	0	0	4.90207188232371	0	0	0	0	0	0	0	0	0	0	0	0	0	0	0	0	0	0	0	0	0	0	0	0	6.27944593337831	0	0	0	0	0	0	0	0	0	0	0	0	0	0	0	0	0	0	0	0	0
LN_4A04_VL_221_NODE_4269_length_5211_cov_16.670287	0	0	14.2791581808437	0	2.16377711529506	0	0	0	6.56555501188032	0	0	0	0	0	0	0	0	0	0	0	0	0	0	0	0	0	0	0	0	0	0	0	0	0	0	0	0	0	0	0	0	0	0	0	0	0	0	0	0
LN_4A04_VL_221_NODE_42718_length_1062_cov_1.528302	0	0	0.990813698116066	0	0	0	0	0	0	0	0	0	0	0	0	0	0	0	0	0	0	0	0	0	0	0	0	0	0	0	0	0	0	0	0	0	0	0	0	0	0	0	0	0	0	0	0	0	0
LN_4A04_VL_221_NODE_4276_length_5207_cov_6.338898	0	0	5.77378884139078	0	0	0	0	0	0	0	0	0	0	0	0	0	0	0	0	0	0	0	0	0	0	0	0	0	0	0	0	0	0	0	0	0	0	0	0.651256282029218	0	0	0	0	0	0	0	0	0	0
LN_4A04_VL_221_NODE_4277_length_5206_cov_8.088526	0	0	5.86152137429478	0	0	0	0	0	0	0	0	0	0	0	0	0	0	0	0	0	0	0	0	0	0	0	0	4.79400630635423	0	0	0	0	0	0	0	0	0	0	0	0	0	0	0	0	0	0	0	0	0
LN_4A04_VL_221_NODE_429_length_25471_cov_24.035332	0	0	20.9065485799642	0	0	0	0	0	0	0	0	0	0	0.934337185764494	0	0	0	0	0	0	0	0	0	0	0	0	0	1.21855906214248	0	0	0	0	0	0	0	0	0	0	1.30773308256982	0	0	0	0	3.2825770782855	2.31443202620761	0	0	0	0
LN_4A04_VL_221_NODE_4291_length_5192_cov_5.434495	0	0	4.342852248236	0	0	0	0	0	0	0	0	0	0	0	0	0	0	0	0	0	0	0	0	0	0	0	0	0	0	0	0	0	0	0	0	0	0	0	0	0	0	0	0	0	0	0	0	0	0
LN_4A04_VL_221_NODE_4296_length_5185_cov_7.087329	0	0	5.0445097574727	0	0	0	0	0	0	0	0	0	0	0	0	0	0	0	0	0	0	0	0	0	0	0	0	2.38625772502617	0	0	0	0	0	0	0	0	0	0	0	0	0	0	0	0	0	8.29017182341335	0	0	0
LN_4A04_VL_221_NODE_4297_length_5184_cov_9.442386	0	0	4.16107349955341	0	1.66125620798223	0	0	0	0	0	0	0	0	0	0	0	0	0	0	0	0	0	0	0	0	0	0	1.24109337928541	0	0	0	0	0	0	0	0	0	0	0	0	0	0	0	0	0	0	0	0	0
LN_4A04_VL_221_NODE_430_length_25471_cov_16.010466	0	0	13.4173714034012	0	1.62779893571222	0	0	0	5.39751843672759	0	0	0	0	0	0	0	0	0	0	0	0	0	0	0	0	0	0	0	0	0	0	0	0	0	0	0	0	0	0	0	0	0	0	0	0	0	0	0	0
LN_4A04_VL_221_NODE_4301_length_5182_cov_3.528184	0	0	2.82830138312367	0	0	0	0	0	0	0	0	0	0	0	0	0	0	0	0	0	0	0	0	0	0	0	0	1.26885968605199	0	0	0	0	0	0	0	0	0	0	0	0	0	0	0	0	0	0	0	0	0
LN_4A04_VL_221_NODE_4304_length_5179_cov_6.071038	0	0	5.45670426477978	0	0	0	0	0	0	0	0	0	0	0	0	0	0	0	0	0	0	0	0	0	0	0	0	0	0	0	0	0	0	0	0	0	0	0	0	0	0	0	0	0	0	0	0	0	0
LN_4A04_VL_221_NODE_431_length_25463_cov_18.901015	0	0	12.7692511309104	0	0	0	0	0	0	0	0	0	0	0	0	0	0	0	0	0	0	0	0	0	0	0	0	6.08915628732865	0	0	0	0	0	0	0	0	0	0	0	0	0	0	0	0	0	0	0	0	0
LN_4A04_VL_221_NODE_4316_length_5169_cov_12.451897	0	0	10.6291693854692	0	0	0	0	0	0	0	0	0	0	0	0	0	0	0	0	0	0	0	0	0	0	0	0	0	0	0	0	0	0	0	0	0	0	0	0	0	0	0	0	0	0	0	0	0	0
LN_4A04_VL_221_NODE_4317_length_5169_cov_5.740516	0	0	5.51088262256198	0	0	0	0	0	0	0	0	0	0	0	0	0	0	0	0	0	0	0	0	0	0	0	0	0	0	0	0	0	0	0	0	0	0	0	0	0	0	0	0	0	0	0	0	0	0
LN_4A04_VL_221_NODE_4325_length_5163_cov_7.324980	0	0	6.27427613415625	0	0	0	0	0	0	0	0	0	0	0	0	0	0	0	0	0	0	0	0	0	0	0	0	0	0	0	0	0	0	0	0	0	0	0	0	0	0	0	0	0	0	0	0	0	0
LN_4A04_VL_221_NODE_4327_length_5159_cov_5.838950	0	0	5.2156204797294	0	0	0	0	0	0	0	0	0	0	0	0	0	0	0	0	0	0	0	0	0	0	0	0	0.822268743395055	3.97794648576549	0	0	0	0	0	0	0	0	0	0	0	0	0	0	0	0	0	0	0	0
LN_4A04_VL_221_NODE_4330_length_5157_cov_11.189142	0	0	9.99805375655688	0	0	0	0	0	0	0	0	0	0	0	0	0	0	0	0	0	0	0	0	0	0	0	0	0	0	0	0	0	0	0	0	0	0	0	0	0	0	0	0	0	0	0	0	0	0
LN_4A04_VL_221_NODE_4334_length_5154_cov_6.545989	0	0	5.78941358331264	0	0	0	0	0	0	0	0	0	0	0	0	0	0	0	0	0	0	0	0	0	0	0	0	1.30318853473559	1.32726852412781	0	0	0	0	0	0	0	0	0	0	0	0	0	0	0	0	0	0	0	0
LN_4A04_VL_221_NODE_4336_length_5152_cov_8.909555	0	0	7.84864894771521	0	0	0	0	0	0	0	0	0	0	0	0	0	0	0	0	0	0	0	0	0	0	0	0	1.55071021781439	0	0	0	0	0	0	0	0	2.1927749765742	0	0	0	0	0	0	0	0	0	0	0	0
LN_4A04_VL_221_NODE_4341_length_5149_cov_14.296231	0	0	12.2615359961072	0	1.50012081186749	0	0	0	6.00453469354604	0	0	0	0	0	0	0	0	0	0	0	0	0	0	0	0	0	0	0	0	0	0	0	0	0	0	0	0	0	0	0	0	0	0	0	0	0	0	0	0
LN_4A04_VL_221_NODE_4343_length_5149_cov_7.011779	0	0	6.37891813130812	0	0	0	0	0	0	0	0	0	0	0	0	0	0	0	0	0	0	0	0	0	0	0	0	0	0	0	0	0	0	0	0	0	0	0	0	0	0	0	0	0	0	0	0	0	0
LN_4A04_VL_221_NODE_4352_length_5143_cov_6.157429	0	0	5.49490013363688	0	0	0	0	0	0	0	0	0	0	0	0	0	0	0	0	0	0	0	0	0	0	0	0	0	0	0	0	0	0	0	0	0	0	0	0	0	0	0	0	0	0	0	0	0	0
LN_4A04_VL_221_NODE_4358_length_5136_cov_5.195040	0	0	2.50241640528029	0	0	0	0	0	0	0	0	0	0	0	0	0	0	0	0	0	0	0	0	0	0	0	0	0	0	0	0	0	0	0	0	0	0	0	0	0	0	0	0	0	0	5.93911149778938	0	0	0
LN_4A04_VL_221_NODE_4361_length_5132_cov_7.771125	0	0	6.76618411227117	0	0	0	0	0	0	0	0	0	0	0	0	0	0	0	0	0	0	0	0	0	0	0	0	1.15723270187941	0	0	0	0	0	0	0	0	0	0	0	0	0	0	0	0	0	0	0	0	0
LN_4A04_VL_221_NODE_4376_length_5120_cov_17.283317	0	0	13.4760062404091	0	0	0	0	0	0	0	0	0	0	0	0	0	0	0	0	0	0	0	0	0	0	0	0	0	0	0	0	0	0	0	0	0	0	0	0	0	0	0	0	0	0	0	0	0	0
LN_4A04_VL_221_NODE_4388_length_5111_cov_9.652097	0	0	8.41160036213738	0	0	0	0	0	0	0	0	0	0	0	0	0	0	0	0	0	0	0	0	0	0	0	0	0	0	0	0	0	0	0	0	0	0	0	0	0	0	0	0	0	0	0	0	0	0
LN_4A04_VL_221_NODE_4397_length_5105_cov_7.260000	0	0	6.24250060860903	0	0	0	0	0	0	0	0	0	0	0	0	0	0	0	0	0	0	0	0	0	0	0	0	0	0	0	0	0	0	0	0	0	0	0	0	0	0	0	0	0	0	0	0	0	0
LN_4A04_VL_221_NODE_4401_length_5103_cov_5.020998	0	0	4.24185093433817	0	0	0	0	0	0	0	0	0	0	0	0	0	0	0	0	0	0	0	0	0	0	0	0	2.97879729617429	0	0	0	0	0	0	0	0	0	0	0	0	0	0	0	0	0	0	0	0	0
LN_4A04_VL_221_NODE_4414_length_5092_cov_6.262656	0	0	5.284247064989	0	0	0	0	0	0	0	0	0	0	0	0	0	0	0	0	0	0	0	0	0	0	0	0	0	2.19571239716088	0	0	0	0	0	0	0	0	0	0	0	0	0	0	0	0	0	0	0	0
LN_4A04_VL_221_NODE_4420_length_5087_cov_6.534976	0	0	4.69844195109334	0	0	0	0	0	0	0	0	0	0	0	0	0	0	0	0	0	0	0	0	0	0	0	0	0	0	0	0	0	0	0	0	0	0	0	0	0	0	0	0	0	0	0	0	0	0
LN_4A04_VL_221_NODE_4421_length_5086_cov_18.811171	0	0	16.1965561702937	0	1.79800437579717	0	0	0	4.50518390686488	0	0	0	0	0	0	0	0	0	0	0	0	0	0	0	0	0	0	0	0	0	0	0	0	0	0	0	0	0	0	0	0	0	0	0	0	0	0	0	0
LN_4A04_VL_221_NODE_4424_length_5083_cov_3.620127	0	0	2.42500267240211	0	0	0	0	0	0	0	0	0	0	0	0	0	0	0	0	0	0	0	0	0	0	0	0	1.04320392661201	0	0	0	0	0	0	0	0	0	0	0	0	0	0	0	0	0	0	0	0	0
LN_4A04_VL_221_NODE_4427_length_5078_cov_4.673104	0	0	4.09992163435542	0	0	0	0	0	0	0	0	0	0	0	0	0	0	0	0	0	0	0	0	0	0	0	0	1.01638494369103	0	0	0	0	0	0	0	0	0	0	0	0	0	0	0	0	0	0	0	0	0
LN_4A04_VL_221_NODE_4436_length_5069_cov_6.522936	0	0	2.87652347033025	0	0	0	0	0	0	0	0	0	0	0	0	0	0	0	0	0	0	0	0	0	0	0	0	2.06427467015819	0	0	0	0	0	0	0	0	0	0	0	0	0	0	0	0	0	0	0	0	0
LN_4A04_VL_221_NODE_4443_length_5066_cov_7.096388	0	0	6.40924752800859	0	0	0	0	0	0	0	0	0	0	0	0	0	0	0	0	0	0	0	0	0	0	0	0	0	0	0	0	0	0	0	0	0	0	0	0	0	0	0	0	0	0	0	0	0	0
LN_4A04_VL_221_NODE_4444_length_5066_cov_6.707444	0	0	4.86628053052504	0	0	0	0	0	0	0	0	0	0	0	0	0	0	0	0	0	0	0	0	0	0	0	0	0	0	0	0	0	0	0	0	0	0	0	0	0	0	0	0	0	0	0	0	0	0
LN_4A04_VL_221_NODE_4445_length_5066_cov_6.157853	0	0	5.28169472215523	0	0	0	0	0	0	0	0	0	0	0	0	0	0	0	0	0	0	0	0	0	0	0	0	1.00483642649232	0	0	0	0	0	0	0	0	0	0	0	0	0	0	0	0	0	0	0	0	0
LN_4A04_VL_221_NODE_4448_length_5061_cov_9.916900	0	0	3.92063193204908	0	0	0	0	0	0	0	0	0	0	0	0	0	0	0	0	0	0	0	0	0	0	0	0	1.74623116609658	0	0	0	0	0	0	0	0	0	0	0	0	0	0	0	0	0	0	0	0	0
LN_4A04_VL_221_NODE_4450_length_5061_cov_6.081902	0	0	5.25721099979308	0	0	0	0	0	0	0	0	0	0	0	0	0	0	0	0	0	0	0	0	0	0	0	0	0.935979905027765	0	0	0	0	0	0	0	0	0	0	0	0	0	0	0	0	0	0	0	0	0
LN_4A04_VL_221_NODE_4453_length_5058_cov_6.581451	0	0	5.64668101468282	0	0	0	0	0	0	0	0	0	0	0	0	0	0	0	0	0	0	0	0	0	0	0	0	0	0	0	0	0	0	0	0	0	0	0	0	0	0	0	0	0	0	0	0	0	0
LN_4A04_VL_221_NODE_4455_length_5056_cov_4.920416	0	0	3.89477800941748	0	0	0	0	0	0	0	0	0	0	0	0	0	0	0	0	0	0	0	0	0	0	0	0	0.866987195822968	0	0	0	0	0	0	0	0	0	0	0	0	0	0	0	0	0	0	0	0	0
LN_4A04_VL_221_NODE_4460_length_5054_cov_3.678336	0	0	3.15274689423715	0	0	0	0	0	0	0	0	0	0	0	0	0	0	0	0	0	0	0	0	0	0	0	0	0	0	0	0	0	0	0	0	0	0	0	0	0	0	0	0	0	0	0	0	0	0
LN_4A04_VL_221_NODE_4463_length_5052_cov_7.761657	0	0	6.7840647440061	0	0	0	0	0	0	0	0	0	0	0	0	0	0	0	0	0	0	0	0	0	0	0	0	0	0	0	0	0	0	0	0	0	0	0	0	0	0	0	0	0	0	0	0	0	0
LN_4A04_VL_221_NODE_4468_length_5050_cov_10.922523	0	0	9.36154976964831	0	0	0	0	0	0	0	0	0	0	0	0	0	0	0	0	0	0	0	0	0	0	0	0	1.58203149350094	0	0	0	0	0	0	0	0	2.33225893105626	0	0	0	0	0	0	0	0	0	0	0	0
LN_4A04_VL_221_NODE_4472_length_5047_cov_4.283053	0	0	3.66345014379431	0	0	0	0	0	0	0	0	0	0	0	0	0	0	0	0	0	0	0	0	0	0	0	0	1.31680846058536	0	0	0	0	0	0	0	0	0	0	0	0	0	0	0	0	0	0	0	0	0
LN_4A04_VL_221_NODE_4479_length_5044_cov_8.453197	0	0	7.22695156180812	0	0	0	0	0	0	0	0	0	0	0	0	0	0	0	0	0	0	0	0	0	0	0	0	0	0	0	0	0	0	0	0	0	0	0	0	0	0	0	0	0	0	0	0	0	0
LN_4A04_VL_221_NODE_448_length_25134_cov_10.121815	0	0	7.5776315222116	0	0	0	0	0.988608062991374	0	0	0	0	0	0	0	0	0	0	0	0	0	0	0	0	0	0	0	1.06893191820279	0	0	0	0	0	0	0	0	0	0	0	0	0	0	0	0	0	0	0	0	0
LN_4A04_VL_221_NODE_4480_length_5044_cov_5.791541	0	0	4.99181190351695	0	0	0	0	0	0	0	0	0	0	0	0	0	0	0	0	0	0	0	0	0	0	0	0	0	0	0	0	0	0	0	0	0	0	0	0	0	0	0	0	0	0	0	0	0	0
LN_4A04_VL_221_NODE_44836_length_1027_cov_24.972222	0	0	20.9307154093886	0	1.81542673411476	0	0	0	3.20911200568626	0	0	0	0	0	0	0	0	0	0	0	0	0	0	0	0	0	0	0	0	0	0	0	0	0	0	0	0	0	0	0	0	0	0	0	0	0	0	0	0
LN_4A04_VL_221_NODE_4485_length_5041_cov_5.809868	0	0	4.97987283179859	0	0	0	0	0	0	0	0	0	0	0	0	0	0	0	0	0	0	0	0	0	0	0	0	0.925668099958857	0	0	0	0	0	0	0	0	0	0	0	0	0	0	0	0	0	0	0	0	0
LN_4A04_VL_221_NODE_4493_length_5033_cov_6.087585	0	0	5.21179085808439	0	0	0	0	0	0	0	0	0	0	0	0	0	0	0	0	0	0	0	0	0	0	0	0	0	0	0	0	0	0	0	0	0	0	0	0.684638681518579	0	0	0	0	0	0	0	0	0	0
LN_4A04_VL_221_NODE_45_length_68452_cov_28.404623	0	0	25.0091460807917	0	0	0	0	0	0	0	0	0	0	0	0	0	0	0	0	0	0	0	0	0	0	0	0	3.29689260488685	0	0	0	0	0	0	0	0	0	0	0	0	0	0	0	0	0	0	0	0	0
LN_4A04_VL_221_NODE_4501_length_5028_cov_4.214358	0	0	3.75203547274143	0	0	0	0	0	0	0	0	0	0	0	0	0	0	0	0	0	0	0	0	0	0	0	0	0	0	0	0	0	0	0	0	0	0	0	0	0	0	0	0	0	0	0	0	0	0
LN_4A04_VL_221_NODE_4503_length_5025_cov_5.692153	0	0	3.70940367526677	0	0	0	0	0	0	0	0	0	0	0	0	0	0	0	0	0	0	0	0	0	0	0	0	2.79991643445387	0	0	0	0	0	0	0	0	0	0	0	0	0	0	0	0	0	0	0	0	0
LN_4A04_VL_221_NODE_4512_length_5016_cov_3.455352	0	0	3.1166949000206	0	0	0	0	0	0	0	0	0	0	0	0	0	0	0	0	0	0	0	0	0	0	0	0	0	0	0	0	0	0	0	0	0	0	0	0	0	0	0	0	0	0.6570926501278	0	0	0	0
LN_4A04_VL_221_NODE_4513_length_5015_cov_16.862903	0	0	13.6982075305929	0	0	0	0	0	0	0	0	0	0	0	0	0	0	0	0	0	0	0	0	0	0	0	0	8.86763415511177	0	0	0	0	0	0	0	0	0	0	0	0	0	0	0	0	0	0	0	0	0
LN_4A04_VL_221_NODE_4520_length_5010_cov_3.982644	0	0	3.33045624069912	0	0	0	0	0	0	0	0	0	0	0	0	0	0	0	0	0	0	0	0	0	0	0	0	0	0	0	0	0	0	0	0	0	0	0	0	0	0	0	0	0	0	0	0	0	0
LN_4A04_VL_221_NODE_4526_length_5007_cov_7.696284	0	0	6.83002492320272	0	0	0	0	0	0	0	0	0	0	0	0	0	0	0	0	0	0	0	0	0	0	0	0	0	0	0	0	0	0	0	0	0	0	0	0	0	0	0	0	0	0	0	0	0	0
LN_4A04_VL_221_NODE_453_length_24946_cov_59.000603	0	0	51.0961061485497	0	0	0	0	0	0	0	0	0	1.25918560884883	0	0	0	0	0	0	0	0	0	0	0	0	0	0	1.8025372861403	0	0	0	0	0	0	0	0	0	0	0	0	0	0	0	0	3.07094990588688	0	0	0	0
LN_4A04_VL_221_NODE_4531_length_5002_cov_8.255711	0	0	6.07052372692783	0	0	0	0	0	0	0	0	0	0	0	0	0	0	0	0	0	0	0	0	0	0	0	0	0	0	0	0	0	0	0	0	0	0	0	0	0	0	0	0	0	0	0	0	0	0
LN_4A04_VL_221_NODE_4533_length_5002_cov_7.047099	0	0	6.17570606873103	0	0	0	0	0	0	0	0	0	0	0	0	0	0	0	0	0	0	0	0	0	0	0	0	0	0	0	0	0	0	0	0	0	0	0	0	0	0	0	0	0	0	0	0	0	0
LN_4A04_VL_221_NODE_4541_length_4998_cov_6.028727	0	0	3.45875713002101	0	0	0	0	0	0	0	0	0	0	0	0	0	0	0	0	0	0	0	0	0	0	0	0	0	0	0	0	0	0	0	0	0	0	0	0	0	0	0	0	0	0	0	0	0	0
LN_4A04_VL_221_NODE_4546_length_4993_cov_4.210612	0	0	3.7030708743701	0	0	0	0	0	0	0	0	0	0	0	0	0	0	0	0	0	0	0	0	0	0	0	0	0.835446232670173	0	0	0	0	0	0	0	0	0	0	0	0	0	0	0	0	0	0	0	0	0
LN_4A04_VL_221_NODE_4553_length_4990_cov_8.824113	0	0	7.78714892936471	0	0	0	0	0	0	0	0	0	0	0	0	0	0	0	0	0	0	0	0	0	0	0	0	0	0	0	0	0	0	0	0	0	0	0	0	0	0	0	0	0	0	0	0	0	0
LN_4A04_VL_221_NODE_4558_length_4989_cov_9.229226	0	0	8.42144830621922	0	0	0	0	0	0	0	0	0	0	0	0	0	0	0	0	0	0	0	0	0	0	0	0	1.77143233746538	0	0	0	0	0	0	0	0	1.83080527720044	0	0	0	0	0	0	0	0	0	0	0	0
LN_4A04_VL_221_NODE_4559_length_4989_cov_7.809485	0	0	6.64375438826954	0	0	0	0	0	0	0	0	0	0	0	0	0	0	0	0	0	0	0	0	0	0	0	0	0	0	0	0	0	0	0	0	0	0	0	0	0	0	0	0	0	0	0	0	0	0
LN_4A04_VL_221_NODE_4565_length_4984_cov_10.152769	0	0	8.85214564496914	0	0	0	0	0	0	0	0	0	0	0	0	0	0	0	0	0	0	0	0	0	0	0	0	0	0	0	0	0	0	0	0	0	0	0	0	0	0	0	0	0	0	0	0	0	0
LN_4A04_VL_221_NODE_4571_length_4983_cov_6.375000	0	0	5.43000334084078	0	0	0	0	0	0	0	0	0	0	0	0	0	0	0	0	0	0	0	0	0	0	0	0	0	2.206838573767	0	0	0	0	0	0	0	0	0	0	0	0	0	0	0	0	0	0	0	0
LN_4A04_VL_221_NODE_4581_length_4975_cov_9.087805	0	0	4.13948164231727	0	0	0	0	0	0	0	0	0	0	0	0	0	0	0	0	0	0	0	0	0	0	0	0	4.49078286535118	0	0	0	0	0	0	0	0	0	0	0	0	0	0	0	0	0	0	0	0	0
LN_4A04_VL_221_NODE_4583_length_4971_cov_18.186737	0	0	15.7245439735499	0	1.75029877174961	0	0	0	0	0	0	0	0	0	0	0	0	0	0	0	0	0	0	0	0	0	0	0	0	0	0	0	0	0	0	0	0	0	0	0	0	0	0	0	0	0	0	0	0
LN_4A04_VL_221_NODE_4585_length_4967_cov_7.084691	0	0	6.05277199458864	0	0	0	0	0	0	0	0	0	0	0	0	0	0	0	0	0	0	0	0	0	0	0	0	1.0675670543525	1.61418236727058	0	0	0	0	0	0	0	0	0	0	0	0	0	0	0	0	0	0	0	0
LN_4A04_VL_221_NODE_4598_length_4952_cov_5.732489	0	0	2.88377550204621	0	0	0	0	0	0	0	0	0	0	0	0	0	0	0	0	0	0	0	0	0	0	0	0	1.68472659116404	0	0	0	0	0	0	0	0	0	0	0	0	0	0	0	0	0	0	0	0	0
LN_4A04_VL_221_NODE_4599_length_4950_cov_5.068233	0	0	4.13002031879653	0	0	0	0	0	0	0	0	0	0	0	0	0	0	0	0	0	0	0	0	0	0	0	0	0	0	0	0	0	0	0	0	0	0	0	0	0	0	0	0	0	0	0	0	0	0
LN_4A04_VL_221_NODE_4609_length_4946_cov_23.226130	0	0	20.1045434551618	0	0	0	0	0	0	0	0	0	0	0	0	0	0	0	0	0	0	0	0	0	0	0	0	1.07209978952059	0	0	0	0	0	0	0	0	0	0	0	0	0	0	0	0	0	0	0	0	0
LN_4A04_VL_221_NODE_4611_length_4945_cov_6.259305	0	0	5.35013635540286	0	0	0	0	0	0	0	0	0	0	0	0	0	0	0	0	0	0	0	0	0	0	0	0	0	0	0	0	0	0	0	0	0	0	0	0	0	0	0	0	0	0	0	0	0	0
LN_4A04_VL_221_NODE_4614_length_4942_cov_7.174135	0	0	6.29630972167564	0	0	0	0	0	0	0	0	0	0	0	0	0	0	0	0	0	0	0	0	0	0	0	0	0	0	0	0	0	0	0	0	0	0	0	0	0	0	0	0	0	0	0	0	0	0
LN_4A04_VL_221_NODE_4618_length_4938_cov_7.388900	0	0	6.5601635643274	0	0	0	0	0	0	0	0	0	0	0	0	0	0	0	0	0	0	0	0	0	0	0	0	0	0	0	0	0	0	0	0	0	0	0	0	0	0	0	0	0	0	0	0	0	0
LN_4A04_VL_221_NODE_4619_length_4938_cov_6.206021	0	0	5.76868211341087	0	0	0	0	0	0	0	0	0	0	0	0	0	0	0	0	0	0	0	0	0	0	0	0	0	0	0	0	0	0	0	0	0	0	0	0	0	0	0	0	0	0	0	0	0	0
LN_4A04_VL_221_NODE_4623_length_4935_cov_5.695287	0	0	2.43680798355597	0	0	0	0	0	0	0	0	0	0	0	0	0	0	0	0	0	0	0	0	0	0	0	0	1.60457094928609	0	0	0	0	0	0	0	0	0	0	0	0	0	0	0	0	0	0	0	0	0
LN_4A04_VL_221_NODE_4629_length_4932_cov_8.131638	0	0	6.84245194911176	0	0	0	0	0	0	0	0	0	0	0	0	0	0	0	0	0	0	0	0	0	0	0	0	0	0	1.29015274160883	0	0	0	0	0	0	0	0	0	0	0	0	0	0	0	0	0	0	0
LN_4A04_VL_221_NODE_4635_length_4928_cov_7.135645	0	0	6.14642844680401	0	0	0	0	0	0	0	0	0	0	0	0	0	0	0	0	0	0	0	0	0	0	0	0	1.49207515728561	1.73144041707938	0	0	0	0	0	0	0	0	0	0	0	0	0	0	0	0	0	0	0	0
LN_4A04_VL_221_NODE_4658_length_4904_cov_6.537843	0	0	2.94265433903313	0	0	0	0	0	0	0	0	0	0	0	0	0	0	0	0	0	0	0	0	0	0	0	0	1.51379440916729	0	0	0	0	0	0	0	0	0	0	0	0	0	0	0	0	0	0	0	0	0
LN_4A04_VL_221_NODE_4672_length_4895_cov_9.236157	0	0	7.90756947191916	0	0	0	0	0	0	0	0	0	0	0	0	0	0	0	0	0	0	0	0	0	0	0	0	1.31436732956395	0	0	0	0	0	0	0	0	0	0	0	0	0	0	0	0	0	0	0	0	0
LN_4A04_VL_221_NODE_4680_length_4887_cov_12.776697	0	0	6.21337419318457	0	0	0	0	0	0	0	0	0	0	0	0	0	0	0	0	0	0	0	0	0	0	0	0	3.1972602920186	0	0	0	0	0	0	0	0	0	0	0	0	0	0	0	0	0	0	0	0	0
LN_4A04_VL_221_NODE_4683_length_4884_cov_6.307517	0	0	5.64779457844169	0	0	0	0	0	0	0	0	0	0	0	0	0	0	0	0	0	0	0	0	0	0	0	0	0.854091531474646	0	0	0	0	0	0	0	0	0	0	0	0	0	0	0	0	0	0	0	0	0
LN_4A04_VL_221_NODE_4687_length_4882_cov_7.922519	0	0	6.65080868023177	0	0	0	0	0	0	0	0	0	0	0	0	0	0	0	0	0	0	0	0	0	0	0	0	0	0	0	0	0	0	0	0	0	0	0	0	0	0	0	0	0	0	0	0	0	0
LN_4A04_VL_221_NODE_4689_length_4880_cov_5.124560	0	0	4.54350151467773	0	0	0	0	0	0	0	0	0	0	0	0	0	0	0	0	0	0	0	0	0	0	0	0	0	0	0	0	0	0	0	0	0	0	0	0	0	0	0	0	0	0	0	0	0	0
LN_4A04_VL_221_NODE_4695_length_4876_cov_5.308235	0	0	4.10021304359844	0	0	0	0	0	0	0	0	0	0	0	0	0	0	0	0	0	0	0	0	0	0	0	0	0	0	0	0	0	0	0	0	0	0	0	0	0	0	0	0	0	0	0	0	0	0
LN_4A04_VL_221_NODE_4698_length_4872_cov_10.891841	0	0	9.20991314797912	0	0	0	0	0	0	0	0	0	0	0	0	0	0	0	0	0	0	0	0	0	0	0	0	1.53824901272769	0	0	0	0	0	0	0	0	0	0	0	0	0	0	0	0	0	0	0	0	0
LN_4A04_VL_221_NODE_4700_length_4872_cov_4.850529	0	0	4.16528735335739	0	0	0	0	0	0	0	0	0	0	0	0	0	0	0	0	0	0	0	0	0	0	0	0	0.638518458113382	0	0	0	0	0	0	0	0	0	0	0	0	0	0	0	0	0	0	0	0	0
LN_4A04_VL_221_NODE_4707_length_4869_cov_8.861861	0	0	7.45582729210814	0	0	0	0	0	0	0	0	0	0	0	0	0	0	0	0	0	0	0	0	0	0	0	0	0	0	0	0	0	0	0	0	0	0	0	0	0	0	0	0	0	0	0	0	0	0
LN_4A04_VL_221_NODE_4708_length_4868_cov_11.814045	0	0	10.3291368501307	0	0	0	0	0	0	0	0	0	0	0	0	0	0	0	0	0	0	0	0	0	0	0	0	1.5104655659621	0	0	0	0	0	0	0	0	1.45661074511641	0	0	0	0	0	0	0	0	0	0	0	0
[truncated: 100,171 more rows]
[truncated: 156 more columns]
