# Supplementary material for: Transmission and dynamics of mother-infant gut viruses during pregnancy and early life
Source: Nat Commun. 2024 Mar 2;15:1945. doi: 10.1038/s41467-024-45257-4 (PMC10908809; doi:10.1038/s41467-024-45257-4)
Supplement: Supplementary file 6 — Source Data [file 41467_2024_45257_MOESM6_ESM.zip › Source data/Source data index.xlsx]

## Sheet: Sheet1
Figures	Supplementary Figures	Source Data files	Description
1b, d; 2a, c-h; 6b; 2i;	1f; 2c, d; 3a-c, e; 4c, e; 4f;	vOTU_abundance_table_VLP_metaviromes.txt	Raw RPKM counts
3f; 6b;	4a, b; 4f;	vOTU_abundance_table_MGS_metaviromes.txt	Raw RPKM counts
1c, e; 2b, j; 6b	2a, b, e, f; 3d, e; 4c, e;	Microbes_abundance_table_total_metagenomes.txt	Raw abundance
2i;	3a-c, e;	Host_genus_prediction_to_vOTU_repersentative_m90.csv	Raw output of iPhoP
3d; 4c, d; 5a	4c, e;	Host_species_prediction_to_vOTU_representative_m90.csv	Raw output of iPhoP
4a, b; 5a, c; 6a;	4g;	Virus_genetc_distances	Directory containing per-virus raw Kimura distances
4c, d; 5a, c; 6a	5	Bacterial_strains_genetic_distances	Directory containing per-bacterium raw Kimura distances
