# Supplementary material for: Transmission and dynamics of mother-infant gut viruses during pregnancy and early life
Source: Nat Commun. 2024 Mar 2;15:1945. doi: 10.1038/s41467-024-45257-4 (PMC10908809; doi:10.1038/s41467-024-45257-4)
Supplement: Supplementary file 6 — Source Data [file 41467_2024_45257_MOESM6_ESM.zip › Source data/Bacterial_strains_genetic_distances/SGB9283.dist.txt]

C12X039128F1	AMBX01941E08	C03X03912C05	A02X042261A6	C02X01942E04	A03X03431B09	A03X04301B08	C12X036204B2	AP3X02092B03	AP3X04221F03	C12X019404E8	AP7X00951I03	AP3X03061I08	C12X009505A7	C06X017904A3	C09X013428B8	A02X041461C9	C06X015405B5	C09X017904A4	AP7X03481G03	A02X020961D3	AP3X01342A05	A03X03061C02	C06X019404E6	AP7X03371G04	C01X03063B02	AP3X01792A08	A01X030061B4	AP7X04301G01	AP7X03061G06	C06X033728C1	C03X01942D01	A01X020961D2	AP3X01722A07	A03X03001C03	A01X015461D8	A02X043060I3	A02X028561D7	A02X030061B5	D09X033728C4	A01X019460I6	A03X02851B03	A03X02091B01	A03X02481C06	AP7X04221F09	A02X015461B3	A02X019461D1	C12X017904A5	C06X009505A5	C12X041403G8
C12X039128F1	0	80.84	0.07	73.27	81.76	59.74	0.38	57.33	0.35	73.16	82.23	72.51	32.37	73.3	55.08	42.01	22.96	79.93	55.03	0.29	0.29	35.68	32.34	82.14	51.2	32.4	56.99	19.55	0.38	32.13	59.44	81.69	0.31	0.55	18.31	30.81	0.36	55.67	20.3	59.43	82.01	54.2	0.32	81.88	72.02	55.51	82.31	55.19	71.56
AMBX01941E08	80.84	0	83.06	34.04	0.07	74.44	82.75	77.34	81.1	34.07	0.09	33.28	59.25	31.35	73.41	66.54	68.07	30.03	73.38	85.15	82.35	67.06	59.54	0.12	77.11	59.54	99	65.41	83.26	61.71	74.63	0.07	81.78	83.41	68.51	25.19	82.87	76.51	68.65	74.73	0.1	75.99	82.47	0.37	33.98	28.33	0.07	73.84	35.69
C03X03912C05	0.07	83.06	0	78.5	83.87	65.5	0.37	64.75	0.43	78.42	84.18	84.99	32.3	82.86	62.45	48.78	28	85.82	62.39	0.51	0.32	46.5	32.23	84.27	53.41	32.28	59.15	20.63	0.37	30.32	64.34	83.84	0.34	0.66	18.77	34.4	0.37	60.54	21.21	64.52	84.12	62.33	0.34	83.94	75.99	61.99	84.32	62.76	77.86
A02X042261A6	73.27	34.04	78.5	0	33.73	82.76	78.46	88.22	78.61	0.05	33.71	7.49	56.94	7.24	83.15	70.9	66.66	16.76	83.13	83.95	77.92	76.92	57.07	33.76	81.25	57.1	108.86	57.89	77.85	54.46	82.94	33.68	80.1	78.76	61.52	16.14	78.34	88	60.22	83.31	33.66	82.31	78.41	33.75	0.32	16.66	33.74	83.34	8.99
C02X01942E04	81.76	0.07	83.87	33.73	0	74.45	83.66	77.22	82.2	33.7	0.08	33.24	59.73	31.06	73.44	66.4	68.71	29.74	73.42	88.11	82.99	66.87	59.98	0.1	77.27	59.99	98.84	65.83	84	61.78	74.58	0	82.76	84.21	68.47	25	83.64	76.23	68.63	74.69	0.11	75.68	83.32	0.41	34	28.09	0.13	73.9	35.19
A03X03431B09	59.74	74.44	65.5	82.76	74.45	0	65.05	0.37	64.3	82.49	74.64	85.33	62.17	86.83	0.45	42.62	57.42	85.19	0.42	53.99	65.12	46.79	62.28	74.74	0.39	62.32	0.13	67.05	64.86	63.3	0.46	74.42	65.33	65.67	67.82	58.38	65.15	0.4	67.5	0.46	74.66	0.39	65.07	74.44	83.62	73.52	74.8	0.41	72.39
A03X04301B08	0.38	82.75	0.37	78.46	83.66	65.05	0	64.23	0.21	78.38	83.97	85.02	31.37	82.77	62.36	48.41	28.1	85.74	62.3	0.51	0.19	46.08	31.28	84.06	53.26	31.32	58.9	20.76	0.03	29.56	64.13	83.62	0.17	0.51	18.8	33.53	0.09	60.11	21.2	64.25	83.91	61.78	0.13	83.73	75.41	61.52	84.14	62.58	77.39
C12X036204B2	57.33	77.34	64.75	88.22	77.22	0.37	64.23	0	62.91	88.22	77.36	87.73	57.87	92.9	0.63	41.55	60.83	87.96	0.58	58.14	64.48	47.48	58.19	77.34	0.64	58.23	0.84	70.85	63.97	60.12	0.5	77.22	64.47	64.96	71.53	58.83	64.34	0.33	68.32	0.48	77.26	0.42	64.75	77.46	88.19	73.64	77.34	0.59	73.45
AP3X02092B03	0.35	81.1	0.43	78.61	82.2	64.3	0.21	62.91	0	78.56	82.43	82.03	32.25	80.68	62.28	48.44	28.52	82.93	62.21	0.92	0.18	46.77	32.25	82.49	53.64	32.31	60.65	20.81	0.2	31.78	64.3	82.16	0.18	0.5	19.14	32.07	0.28	59.47	20.67	64.33	82.39	60.74	0.12	82.31	73.59	59.73	82.63	62.31	76.11
AP3X04221F03	73.16	34.07	78.42	0.05	33.7	82.49	78.38	88.22	78.56	0	33.85	7.36	56.89	7.29	83.12	70.77	66.68	16.83	83.09	83.95	77.82	76.3	56.93	33.85	80.97	56.98	108.02	58.12	77.72	54.36	82.9	33.67	79.97	78.68	61.57	16.12	78.26	87.94	60.41	83.27	33.77	82	78.25	33.67	0.28	16.69	33.82	83.36	9
C12X019404E8	82.23	0.09	84.18	33.71	0.08	74.64	83.97	77.36	82.43	33.85	0	33.52	59.9	31.05	73.44	66.65	68.41	29.75	73.42	88.11	83.29	67.34	60.24	0.06	77.5	60.25	99.8	65.7	84.32	62.05	74.58	0.07	83.08	84.52	68.62	25.11	83.95	76.29	68.32	74.69	0.01	75.95	83.72	0.5	34.09	28.16	0.05	73.9	35.41
AP7X00951I03	72.51	33.28	84.99	7.49	33.24	85.33	85.02	87.73	82.03	7.36	33.52	0	67.64	0.18	83.78	74.05	88.26	19.57	83.78	103.69	84.32	75.81	67.64	33.52	85.52	67.65	98.88	61.6	84.71	67.66	86.19	33.25	84.37	84.85	65.86	18.02	85.39	87.54	62.79	86.18	33.42	83.63	84.81	33.22	8.24	18.78	33.47	83.95	0
AP3X03061I08	32.37	59.25	32.3	56.94	59.73	62.17	31.37	57.87	32.25	56.89	59.9	67.64	0	63.18	60.61	42.71	22.25	57.7	60.56	35.17	31.88	47.29	0	59.94	63.37	0	69.98	39.16	31.38	0.01	61.94	59.7	30.53	32.27	39.59	11.69	31.6	62.77	37.72	61.89	59.83	61.94	31.1	59.79	55.56	36.4	60.03	61.36	68.95
C12X009505A7	73.3	31.35	82.86	7.24	31.06	86.83	82.77	92.9	80.68	7.29	31.05	0.18	63.18	0	87.01	71.83	74.96	18.71	86.98	90.91	82.1	80.11	63.25	31.05	87.22	63.31	112.77	64.38	82.18	62.62	87.25	31.02	82.13	83.14	67.53	17.61	82.75	93.31	65.24	87.55	30.98	84.34	82.6	31.04	7.93	18.48	31.04	87.01	0
C06X017904A3	55.08	73.41	62.45	83.15	73.44	0.45	62.36	0.63	62.28	83.12	73.44	83.78	60.61	87.01	0	41.21	55.3	85.52	0	54.81	62.24	46.83	60.7	73.57	0.36	60.75	0.06	64.51	62	61.61	0.48	73.36	63.12	62.7	64.91	57.09	62.12	0.55	64.59	0.48	73.46	0.46	63.05	73.43	83.91	73.59	73.58	0.03	70.5
C09X013428B8	42.01	66.54	48.78	70.9	66.4	42.62	48.41	41.55	48.44	70.77	66.65	74.05	42.71	71.83	41.21	0	52.58	73.13	41.17	44.25	48.4	0.24	42.73	66.72	44.27	42.76	50	58.66	48.61	43.97	42.34	66.38	47.45	48.89	57.29	38.57	48.42	42.27	59.49	42.41	66.59	41.32	48.76	66.46	78.22	57.33	66.75	41.68	73.31
A02X041461C9	22.96	68.07	28	66.66	68.71	57.42	28.1	60.83	28.52	66.68	68.41	88.26	22.25	74.96	55.3	52.58	0	71.66	55.3	45.02	27.72	61.03	22.2	68.91	61.32	22.36	92.87	35.36	28.31	19.12	57.19	68.58	28.63	28.22	36.11	27.09	28.29	58.64	31.26	57.19	68.74	56.83	26.49	69.12	72.65	51.2	68.94	55.4	61.22
C06X015405B5	79.93	30.03	85.82	16.76	29.74	85.19	85.74	87.96	82.93	16.83	29.75	19.57	57.7	18.71	85.52	73.13	71.66	0	85.5	100.22	85.09	78.85	57.98	29.73	82.09	58.03	113.78	59.32	85.31	57.2	85.21	29.7	85.16	86.11	62.6	1.71	85.73	92.67	56.16	85.49	29.66	84.85	86.04	29.72	18.62	0.07	29.73	85.57	29.21
C09X017904A4	55.03	73.38	62.39	83.13	73.42	0.42	62.3	0.58	62.21	83.09	73.42	83.78	60.56	86.98	0	41.17	55.3	85.5	0	54.81	62.18	46.71	60.65	73.55	0.36	60.7	0.06	64.44	61.95	61.56	0.44	73.34	63.07	62.64	64.85	57.04	62.07	0.55	64.59	0.44	73.44	0.43	62.99	73.4	83.85	73.56	73.56	0.03	70.5
AP7X03481G03	0.29	85.15	0.51	83.95	88.11	53.99	0.51	58.14	0.92	83.95	88.11	103.69	35.17	90.91	54.81	44.25	45.02	100.22	54.81	0	0.31	27.96	34.93	88.11	48.03	35.07	51.47	15.83	0.51	35.17	54.38	88.11	0.31	0.31	15.93	39.48	0.51	54.05	20.1	54.73	88.32	56.17	0.2	89.1	72.32	78.9	88.62	54.82	74.76
A02X020961D3	0.29	82.35	0.32	77.92	82.99	65.12	0.19	64.48	0.18	77.82	83.29	84.32	31.88	82.1	62.24	48.4	27.72	85.09	62.18	0.31	0	46.18	31.69	83.38	53.38	31.77	58.84	20.47	0.16	30.08	64.11	82.95	0.01	0.53	18.67	33.52	0.1	60.1	21.04	64.24	83.27	62.03	0.08	83.04	75.32	61.25	83.4	62.45	77.08
AP3X01342A05	35.68	67.06	46.5	76.92	66.87	46.79	46.08	47.48	46.77	76.3	67.34	75.81	47.29	80.11	46.83	0.24	61.03	78.85	46.71	27.96	46.18	0	47.22	67.4	47.87	47.27	51.25	65.82	46.25	47.32	47.75	67.03	45.26	46.32	63.37	44.57	46.13	49.33	68.94	47.75	67.41	45.14	46.01	66.85	77.95	63.96	67.36	46.83	84.09
A03X03061C02	32.34	59.54	32.23	57.07	59.98	62.28	31.28	58.19	32.25	56.93	60.24	67.64	0	63.25	60.7	42.73	22.2	57.98	60.65	34.93	31.69	47.22	0	60.3	63.22	0	69.8	38.98	31.28	0.01	61.94	59.96	30.41	32.22	39.44	11.78	31.5	62.76	37.88	61.97	60.19	61.84	30.9	60.06	55.61	36.36	60.38	61.46	69.2
C06X019404E6	82.14	0.12	84.27	33.76	0.1	74.74	84.06	77.34	82.49	33.85	0.06	33.52	59.94	31.05	73.57	66.72	68.91	29.73	73.55	88.11	83.38	67.4	60.3	0	77.55	60.29	99.97	65.77	84.41	62.12	74.71	0.08	83.17	84.61	68.65	25.14	84.04	76.41	68.54	74.82	0.02	75.98	83.69	0.51	34.07	28.21	0.08	74.04	35.41
AP7X03371G04	51.2	77.11	53.41	81.25	77.27	0.39	53.26	0.64	53.64	80.97	77.5	85.52	63.37	87.22	0.36	44.27	61.32	82.09	0.36	48.03	53.38	47.87	63.22	77.55	0	63.36	0.37	62.44	53.26	63.29	0.18	77.31	53.38	53.9	62	58.08	53.26	0.46	64.31	0.18	77.42	0.53	53.63	77.47	82.03	70.99	77.56	0.33	71.54
C01X03063B02	32.4	59.54	32.28	57.1	59.99	62.32	31.32	58.23	32.31	56.98	60.25	67.65	0	63.31	60.75	42.76	22.36	58.03	60.7	35.07	31.77	47.27	0	60.29	63.36	0	70.01	38.99	31.33	0.01	61.98	59.97	30.5	32.23	39.48	11.83	31.59	62.77	37.89	62.01	60.17	61.89	30.95	60.07	55.64	36.39	60.38	61.51	69.39
AP3X01792A08	56.99	99	59.15	108.86	98.84	0.13	58.9	0.84	60.65	108.02	99.8	98.88	69.98	112.77	0.06	50	92.87	113.78	0.06	51.47	58.84	51.25	69.8	99.97	0.37	70.01	0	68.26	58.84	69.51	0.39	99	58.71	59.45	68.82	80.49	58.84	0.28	83.49	0.39	99.97	0.2	59	99.8	111.85	100.77	100.14	0.06	71.04
A01X030061B4	19.55	65.41	20.63	57.89	65.83	67.05	20.76	70.85	20.81	58.12	65.7	61.6	39.16	64.38	64.51	58.66	35.36	59.32	64.44	15.83	20.47	65.82	38.98	65.77	62.44	38.99	68.26	0	20.33	37.32	67.25	65.77	20.54	20.63	0.37	33.1	20.71	63.7	0.47	67.47	65.62	64.56	20.76	65.86	54.21	48.21	65.81	64.42	64.28
AP7X04301G01	0.38	83.26	0.37	77.85	84	64.86	0.03	63.97	0.2	77.72	84.32	84.71	31.38	82.18	62	48.61	28.31	85.31	61.95	0.51	0.16	46.25	31.28	84.41	53.26	31.33	58.84	20.33	0	29.96	63.79	83.96	0.16	0.54	18.59	33.32	0.06	60.17	21.14	63.9	84.28	61.27	0.13	83.94	75.24	61.18	84.45	62.65	76.66
AP7X03061G06	32.13	61.71	30.32	54.46	61.78	63.3	29.56	60.12	31.78	54.36	62.05	67.66	0.01	62.62	61.61	43.97	19.12	57.2	61.56	35.17	30.08	47.32	0.01	62.12	63.29	0.01	69.51	37.32	29.96	0	62.91	61.75	30.07	30.38	37.48	11.07	29.54	63.26	37.78	63.07	62	62.17	29.62	61.82	55.76	35.78	62.22	62.24	68.87
C06X033728C1	59.44	74.63	64.34	82.94	74.58	0.46	64.13	0.5	64.3	82.9	74.58	86.19	61.94	87.25	0.48	42.34	57.19	85.21	0.44	54.38	64.11	47.75	61.94	74.71	0.18	61.98	0.39	67.25	63.79	62.91	0	74.5	65.08	64.65	67.26	57.96	63.93	0.66	67.87	0.01	74.6	0.54	64.9	74.61	83.96	73.78	74.74	0.45	72.95
C03X01942D01	81.69	0.07	83.84	33.68	0	74.42	83.62	77.22	82.16	33.67	0.07	33.25	59.7	31.02	73.36	66.38	68.58	29.7	73.34	88.11	82.95	67.03	59.96	0.08	77.31	59.97	99	65.77	83.96	61.75	74.5	0	82.72	84.17	68.46	24.96	83.6	76.18	68.49	74.61	0.08	75.64	83.31	0.4	34	28.06	0.1	73.82	35.19
A01X020961D2	0.31	81.78	0.34	80.1	82.76	65.33	0.17	64.47	0.18	79.97	83.08	84.37	30.53	82.13	63.12	47.45	28.63	85.16	63.07	0.31	0.01	45.26	30.41	83.17	53.38	30.5	58.71	20.54	0.16	30.07	65.08	82.72	0	0.45	19.16	32.44	0.09	60.74	21	65.19	83.04	61.77	0.08	82.93	75.69	60.47	83.19	63.11	77.44
AP3X01722A07	0.55	83.41	0.66	78.76	84.21	65.67	0.51	64.96	0.5	78.68	84.52	84.85	32.27	83.14	62.7	48.89	28.22	86.11	62.64	0.31	0.53	46.32	32.22	84.61	53.9	32.23	59.45	20.63	0.54	30.38	64.65	84.17	0.45	0	18.78	34.48	0.58	60.65	21.24	64.81	84.45	62.21	0.44	84.31	75.88	62.11	84.66	62.78	77.91
A03X03001C03	18.31	68.51	18.77	61.52	68.47	67.82	18.8	71.53	19.14	61.57	68.62	65.86	39.59	67.53	64.91	57.29	36.11	62.6	64.85	15.93	18.67	63.37	39.44	68.65	62	39.48	68.82	0.37	18.59	37.48	67.26	68.46	19.16	18.78	0	34.84	18.84	63.95	0.52	67.42	68.55	65.32	19.13	68.6	58.45	51.28	68.86	64.74	68.01
A01X015461D8	30.81	25.19	34.4	16.14	25	58.38	33.53	58.83	32.07	16.12	25.11	18.02	11.69	17.61	57.09	38.57	27.09	1.71	57.04	39.48	33.52	44.57	11.78	25.14	58.08	11.83	80.49	33.1	33.32	11.07	57.96	24.96	32.44	34.48	34.84	0	33.57	61.18	29.67	58.23	25.02	56.23	33.37	24.99	16	0.84	25.13	57.26	25.57
A02X043060I3	0.36	82.87	0.37	78.34	83.64	65.15	0.09	64.34	0.28	78.26	83.95	85.39	31.6	82.75	62.12	48.42	28.29	85.73	62.07	0.51	0.1	46.13	31.5	84.04	53.26	31.59	58.84	20.71	0.06	29.54	63.93	83.6	0.09	0.58	18.84	33.57	0	60.05	21.26	64.13	83.91	61.82	0.17	83.74	75.36	61.64	84.12	62.44	77.35
A02X028561D7	55.67	76.51	60.54	88	76.23	0.4	60.11	0.33	59.47	87.94	76.29	87.54	62.77	93.31	0.55	42.27	58.64	92.67	0.55	54.05	60.1	49.33	62.76	76.41	0.46	62.77	0.28	63.7	60.17	63.26	0.66	76.18	60.74	60.65	63.95	61.18	60.05	0	63.5	0.66	76.29	0.06	59.73	76.16	87.09	80.59	76.48	0.54	70.53
A02X030061B5	20.3	68.65	21.21	60.22	68.63	67.5	21.2	68.32	20.67	60.41	68.32	62.79	37.72	65.24	64.59	59.49	31.26	56.16	64.59	20.1	21.04	68.94	37.88	68.54	64.31	37.89	83.49	0.47	21.14	37.78	67.87	68.49	21	21.24	0.52	29.67	21.26	63.5	0	67.88	68.12	63.82	21.32	68.37	54.47	46.89	68.28	64.23	64.61
D09X033728C4	59.43	74.73	64.52	83.31	74.69	0.46	64.25	0.48	64.33	83.27	74.69	86.18	61.89	87.55	0.48	42.41	57.19	85.49	0.44	54.73	64.24	47.75	61.97	74.82	0.18	62.01	0.39	67.47	63.9	63.07	0.01	74.61	65.19	64.81	67.42	58.23	64.13	0.66	67.88	0	74.71	0.54	65.02	74.74	84	73.98	74.85	0.45	72.95
A01X019460I6	82.01	0.1	84.12	33.66	0.11	74.66	83.91	77.26	82.39	33.77	0.01	33.42	59.83	30.98	73.46	66.59	68.74	29.66	73.44	88.32	83.27	67.41	60.19	0.02	77.42	60.17	99.97	65.62	84.28	62	74.6	0.08	83.04	84.45	68.55	25.02	83.91	76.29	68.12	74.71	0	75.94	83.59	0.43	34.03	28.08	0.04	73.92	35.28
A03X02851B03	54.2	75.99	62.33	82.31	75.68	0.39	61.78	0.42	60.74	82	75.95	83.63	61.94	84.34	0.46	41.32	56.83	84.85	0.43	56.17	62.03	45.14	61.84	75.98	0.53	61.89	0.2	64.56	61.27	62.17	0.54	75.64	61.77	62.21	65.32	56.23	61.82	0.06	63.82	0.54	75.94	0	61.99	75.69	83.44	72.54	76.12	0.4	68.95
A03X02091B01	0.32	82.47	0.34	78.41	83.32	65.07	0.13	64.75	0.12	78.25	83.72	84.81	31.1	82.6	63.05	48.76	26.49	86.04	62.99	0.2	0.08	46.01	30.9	83.69	53.63	30.95	59	20.76	0.13	29.62	64.9	83.31	0.08	0.44	19.13	33.37	0.17	59.73	21.32	65.02	83.59	61.99	0	83.36	75.34	61.52	83.77	62.79	76.98
A03X02481C06	81.88	0.37	83.94	33.75	0.41	74.44	83.73	77.46	82.31	33.67	0.5	33.22	59.79	31.04	73.43	66.46	69.12	29.72	73.4	89.1	83.04	66.85	60.06	0.51	77.47	60.07	99.8	65.86	83.94	61.82	74.61	0.4	82.93	84.31	68.6	24.99	83.74	76.16	68.37	74.74	0.43	75.69	83.36	0	34.12	28.12	0.45	73.97	35.53
AP7X04221F09	72.02	33.98	75.99	0.32	34	83.62	75.41	88.19	73.59	0.28	34.09	8.24	55.56	7.93	83.91	78.22	72.65	18.62	83.85	72.32	75.32	77.95	55.61	34.07	82.03	55.64	111.85	54.21	75.24	55.76	83.96	34	75.69	75.88	58.45	16	75.36	87.09	54.47	84	34.03	83.44	75.34	34.12	0	18.37	34.09	83.87	9.44
A02X015461B3	55.51	28.33	61.99	16.66	28.09	73.52	61.52	73.64	59.73	16.69	28.16	18.78	36.4	18.48	73.59	57.33	51.2	0.07	73.56	78.9	61.25	63.96	36.36	28.21	70.99	36.39	100.77	48.21	61.18	35.78	73.78	28.06	60.47	62.11	51.28	0.84	61.64	80.59	46.89	73.98	28.08	72.54	61.52	28.12	18.37	0	28.21	73.89	29.87
A02X019461D1	82.31	0.07	84.32	33.74	0.13	74.8	84.14	77.34	82.63	33.82	0.05	33.47	60.03	31.04	73.58	66.75	68.94	29.73	73.56	88.62	83.4	67.36	60.38	0.08	77.56	60.38	100.14	65.81	84.45	62.22	74.74	0.1	83.19	84.66	68.86	25.13	84.12	76.48	68.28	74.85	0.04	76.12	83.77	0.45	34.09	28.21	0	74.05	35.36
C12X017904A5	55.19	73.84	62.76	83.34	73.9	0.41	62.58	0.59	62.31	83.36	73.9	83.95	61.36	87.01	0.03	41.68	55.4	85.57	0.03	54.82	62.45	46.83	61.46	74.04	0.33	61.51	0.06	64.42	62.65	62.24	0.45	73.82	63.11	62.78	64.74	57.26	62.44	0.54	64.23	0.45	73.92	0.4	62.79	73.97	83.87	73.89	74.05	0	70.17
C06X009505A5	71.56	35.69	77.86	8.99	35.19	72.39	77.39	73.45	76.11	9	35.41	0	68.95	0	70.5	73.31	61.22	29.21	70.5	74.76	77.08	84.09	69.2	35.41	71.54	69.39	71.04	64.28	76.66	68.87	72.95	35.19	77.44	77.91	68.01	25.57	77.35	70.53	64.61	72.95	35.28	68.95	76.98	35.53	9.44	29.87	35.36	70.17	0
C12X041403G8	26.79	75.19	30.56	78.16	75.6	52.17	30.61	49.73	29.61	78.05	75.7	79.36	30.02	81.53	48.55	46.49	0	80.8	48.5	33.09	30.17	49.11	29.92	75.78	53.11	29.93	63.28	42.52	30.06	28.9	50.84	75.54	30.45	30.59	43.57	30.07	30.45	51.62	42.28	51.03	75.66	51.89	29.74	75.64	76.37	58.07	75.81	48.78	77.35
A02X033761A2	59.19	74.21	64.16	82.77	74.2	0.41	63.97	0.48	64.12	82.72	74.19	85.95	61.65	87.06	0.43	42.1	57.07	85.04	0.39	54.47	63.94	47.53	61.62	74.32	0.18	61.64	0.32	66.99	63.65	62.55	0.05	74.12	64.86	64.4	67.04	57.56	63.75	0.61	67.69	0.05	74.2	0.5	64.71	74.24	83.94	73.51	74.36	0.4	72.75
C02X03063E08	31.72	61.98	31.13	55.91	62.44	64.28	30.13	60.13	31.26	55.76	62.75	67.78	0	62.44	63.7	44.44	22.47	56.97	63.64	35.17	30.77	47.26	0	62.73	63.37	0	70.1	37.66	30.43	0.01	64.89	62.42	29.36	31.11	38.03	11.29	30.4	65.85	36.88	64.85	62.65	62.22	30.35	62.49	55.68	35.49	62.86	63.73	69.39
AP7X03431F04	58.65	74.29	64.16	82.79	74.24	0.04	63.97	0.39	63.79	82.61	74.32	85.29	61.5	87.06	0.35	42.48	56.23	84.97	0.33	53.55	63.87	47.46	61.61	74.43	0.38	61.61	0.13	67.02	63.65	62.72	0.37	74.18	64.63	64.26	67.05	57.7	63.94	0.48	67.4	0.37	74.3	0.37	64.62	74.28	83.51	73.31	74.44	0.34	72.53
AMBX03431D09	58.63	74.12	64.13	82.79	74.04	0.04	63.96	0.41	63.74	82.51	74.2	85.15	61.29	86.9	0.39	42.36	56.23	84.82	0.37	53.55	63.75	47.43	61.37	74.32	0.38	61.41	0.13	67.19	63.59	62.67	0.41	73.99	64.52	64.27	67.03	57.52	63.93	0.49	67.35	0.41	74.22	0.39	64.56	74.03	83.52	73.17	74.34	0.38	72.53
C09X020903I7	81.81	0.58	84.34	33.78	0.62	74.85	84.04	77.17	82.64	33.91	0.53	33.6	59.93	31.11	73.64	66.81	68.77	29.79	73.62	87.46	83.43	67.3	60.27	0.55	77.66	60.28	100.19	65.89	84.39	62.08	74.76	0.6	83.2	84.71	68.81	25.17	84.07	76.61	68.46	74.82	0.47	76.13	83.86	0.57	34.35	28.24	0.51	74.15	35.54
C09X028505D2	74.83	32.25	83.64	8.02	31.95	83.23	83.35	90.97	81.3	8.06	31.93	3.19	63.72	2.75	83.14	70.85	75.38	20.09	83.11	97.37	82.97	79.85	63.79	31.93	80.13	63.84	110.15	65.05	82.87	63.1	83.61	31.9	82.8	83.92	68.02	18.73	83.32	88.97	66.08	83.89	31.86	79.97	83.09	31.92	8.8	19.82	31.92	83.05	6.39
AP3X02851I07	55.18	73.22	62.34	83.1	73.21	0.36	62.26	0.42	62.24	82.81	73.37	83.72	60.43	86.96	0.37	41.06	55.3	85.47	0.34	55.3	62.1	46.63	60.52	73.51	0.39	60.57	0.19	64.56	61.86	61.49	0.45	73.15	63	62.56	64.79	56.88	62.07	0.19	64.78	0.45	73.4	0.06	62.99	73.17	84.03	73.53	73.52	0.32	70.61
C01X01943A03	81.88	0.09	83.97	33.76	0.01	74.5	83.73	77.26	82.26	33.7	0.08	33.29	59.78	31.09	73.49	66.45	68.66	29.77	73.47	88.11	83.08	66.91	60.05	0.08	77.27	60.03	99	65.85	84.12	61.85	74.63	0.02	82.88	84.25	68.47	25	83.76	76.3	68.66	74.74	0.08	75.67	83.4	0.4	34	28.11	0.11	73.95	35.21
C09X041403G7	26.77	75.13	30.57	78.12	75.54	52.14	30.61	49.77	29.61	78.01	75.64	79.31	29.98	81.45	48.51	46.43	0	80.73	48.46	33.09	30.17	49.29	29.87	75.72	53.06	29.89	63.06	42.54	30.06	28.87	50.8	75.47	30.44	30.59	43.58	30.02	30.45	51.62	42.34	50.98	75.6	51.86	29.74	75.57	76.33	58.02	75.74	48.73	77.35
AP3X03432A01	58.42	74.06	63.96	82.43	74.08	0.06	63.81	0.31	63.52	82.19	74.22	84.8	61.28	86.63	0.42	42.2	55.71	84.69	0.4	53.53	63.64	47.04	61.37	74.35	0.39	61.39	0.13	66.78	63.46	62.44	0.44	74.01	64.44	64.15	66.9	57.29	63.73	0.5	67.08	0.44	74.22	0.39	64.38	74.06	83.17	72.9	74.34	0.39	72.28
C02X03913B08	0.09	83.04	0	78.54	83.86	65.53	0.38	64.92	0.44	78.46	84.17	85.09	32.3	82.91	62.46	48.8	28	85.86	62.41	0.51	0.34	46.68	32.23	84.26	53.36	32.28	58.96	20.7	0.39	30.33	64.35	83.82	0.37	0.67	18.79	34.44	0.39	60.61	21.28	64.52	84.11	62.38	0.35	83.93	76.02	62	84.31	62.77	77.86
AP3X01542A06	79.73	29.96	85.42	16.78	29.6	84.77	85.33	87.74	82.62	16.72	29.75	19.37	57.51	18.75	85.35	72.8	71.35	0.1	85.33	100.22	84.69	78.16	57.7	29.79	81.84	57.75	113.1	59.37	84.91	56.89	85.05	29.57	84.75	85.71	62.37	1.69	85.35	92.25	56.19	85.33	29.69	84.48	85.69	29.61	18.55	0.07	29.8	85.39	29.21
C06X030603H3	32.48	59.67	32.37	57.15	60.2	62.51	31.43	58.38	32.42	57.15	60.28	67.97	0.02	63.35	60.92	42.89	22.36	58.06	60.87	35.07	31.8	47.41	0.04	60.33	63.56	0.06	70.4	38.99	31.43	0.08	62.15	60.15	30.53	32.34	39.59	11.85	31.61	62.96	37.91	62.18	60.21	62.06	31.02	60.24	55.87	36.48	60.42	61.69	69.39
A03X01341C08	41.82	66.67	48.62	70.9	66.46	42.64	48.24	41.59	48.34	70.77	66.7	73.9	42.63	71.86	41.25	0.07	52.34	73.21	41.21	43.74	48.26	0.1	42.67	66.77	44.19	42.7	50.45	58.52	48.5	43.84	42.4	66.43	47.32	48.72	57.05	38.51	48.25	42.17	59.05	42.48	66.66	41.38	48.66	66.53	78.22	57.42	66.78	41.73	73.06
A01X041461C8	28	62	32.41	71.35	62.19	67.46	31.48	73.72	29.71	71.98	61.94	90.3	28.29	76.28	67.22	41.16	0	67.55	67.22	47.3	31.41	26.74	28.2	62.53	69.54	28.2	109.09	32.41	31.71	28.2	67.78	62.19	31.89	33.22	31.54	28.2	31.91	73.99	29.09	67.78	61.88	71.9	27.27	62.41	69.27	47.49	62.31	62.49	90.88
AP7X04141F08	26.71	75.29	30.59	78.53	75.65	52.24	30.55	50.06	29.53	78.33	75.86	79.57	29.79	81.83	48.73	46.4	0	81.01	48.68	33.14	30.23	49.11	29.65	75.95	52.89	29.65	62.72	42.81	30.05	28.87	51.01	75.6	30.5	30.5	43.63	30.09	30.59	51.83	42.41	51.13	75.81	51.99	29.65	75.72	76.34	58.04	75.97	48.92	77.2
AP3X03911I04	0.06	84.54	0.05	79.86	85.12	47.91	0.29	46.73	0.2	79.8	85.27	81.02	35.23	85.2	46.65	40.63	17.67	86.39	46.65	0.56	0.2	30.51	35.14	85.27	42.88	35.28	57.51	18.26	0.29	35.26	48.14	85.12	0.2	0.69	17.9	34.49	0.29	47.82	16.87	48.14	85.01	46.91	0.2	84.54	77.75	61.18	85.1	46.62	86.55
C06X013428B7	42.1	66.63	48.88	71	66.47	42.73	48.48	41.74	48.57	70.88	66.72	74.21	42.79	71.93	41.31	0	52.63	73.21	41.26	44.34	48.5	0.15	42.82	66.79	44.31	42.84	50.28	58.82	48.73	44.05	42.46	66.45	47.55	48.97	57.38	38.77	48.49	42.35	59.45	42.54	66.66	41.47	48.89	66.55	78.37	57.48	66.82	41.79	73.28
A02X030661A1	32.2	59.59	32.17	57.3	60.21	62.59	31.26	58.32	32.31	57.28	60.29	68.09	0.04	63.48	60.86	42.74	22.44	58.11	60.81	35	31.67	47.33	0.06	60.35	63.54	0.06	70.19	39.11	31.26	0.1	62.13	60.16	30.44	32.13	39.57	11.77	31.43	63.12	37.97	62.16	60.21	62.03	30.92	60.28	56	36.39	60.39	61.71	69.7
C09X015405B6	79.93	30.04	85.76	16.76	29.75	85.12	85.67	87.96	82.87	16.84	29.73	19.59	57.67	18.72	85.46	73.08	71.35	0.01	85.43	100.22	85.03	78.85	57.95	29.77	82.09	58	113.78	59.28	85.25	57.17	85.14	29.71	85.1	86.05	62.56	1.73	85.66	92.54	56.09	85.43	29.67	84.86	86.05	29.77	18.62	0.06	29.78	85.5	29.21
A01X042261A5	75.43	37.09	79.37	0.1	37.24	81.62	79.19	87.74	78.91	0.17	37.2	7.7	57.44	8.12	82.34	73.94	61.98	17.12	82.31	82.71	78.9	82.01	57.48	37.18	79.86	57.49	108.13	56.8	78.7	55	81.86	37.21	81.08	79.59	61.9	16.32	79.2	84.91	58.73	82.2	37.07	83.66	78.34	37.23	0.44	17.35	37.11	82.49	8.85
AP7X01341H06	42.28	66.79	49.11	71.38	66.71	42.7	48.62	41.73	48.44	71.23	66.95	74.14	42.55	72.47	41.43	0.06	52.67	73.79	41.38	43.87	48.75	0.29	42.55	67.03	44.13	42.57	50.18	58.85	48.97	44.01	42.6	66.68	47.49	49.14	57.78	38.89	48.72	42.34	59.52	42.68	66.88	41.38	48.86	66.84	78.31	57.77	67.04	41.87	73.17
AP3X02482B04	81.46	0.35	83.47	33.58	0.35	74.25	83.25	77.34	81.99	33.52	0.45	33.09	59.46	30.91	73.16	66.14	68.55	29.59	73.13	89.1	82.62	66.81	59.71	0.47	77.51	59.72	99.7	65.75	83.59	61.51	74.34	0.34	82.44	83.84	68.32	24.79	83.23	75.97	68.46	74.45	0.41	75.55	83.04	0.07	34.12	27.91	0.44	73.69	35.51
A03X03371C01	59.23	74.38	64.37	82.88	74.32	0.42	64.12	0.46	64.16	82.7	74.4	85.74	61.6	87.3	0.45	42.22	57.13	85.18	0.42	54.47	64.06	47.31	61.68	74.52	0.18	61.73	0.33	67.35	63.71	62.8	0.05	74.26	64.96	64.55	67.28	57.83	63.95	0.66	67.52	0.05	74.42	0.51	64.77	74.4	83.81	73.71	74.56	0.44	72.65
C06X020903I6	81.97	0.56	84.87	34.09	0.64	73.42	84.42	76.69	82.74	34.19	0.56	33.4	61.79	31.07	72.78	67.91	68.09	30.56	72.76	90.24	84.11	68.38	61.96	0.56	77.55	61.95	100.78	67.89	84.3	63.8	74.05	0.61	83.71	85.03	70.77	25.86	84.46	76.09	70.11	74.04	0.51	74.59	84	0.6	33.86	29.24	0.55	73.34	35.59
A03X01541C07	63.96	29.37	67.96	16.57	29.13	77.87	67.82	78.88	66.14	16.46	29.32	18.81	41.3	18.25	77.12	62.17	59.66	0.96	77.09	76.14	67.27	68.75	41.25	29.29	74.89	41.26	106.95	51.9	67.38	40.72	77.48	29.12	66.93	68.16	55.06	1.2	67.9	85.29	49.97	77.76	29.16	77.25	67.58	29.15	17.47	0.7	29.33	77.42	28.09
AP7X02091I01	0.31	81.64	0.33	78.07	82.35	63.53	0.11	62.07	0.12	77.87	82.7	82.8	32.3	80.23	60.92	47.17	28.09	82.94	60.85	0.22	0.06	44.96	32.3	82.81	52.71	32.39	55.82	20.77	0.1	31.6	63.09	82.31	0.07	0.4	19.09	32.14	0.13	58.91	20.77	63.12	82.61	59.75	0	82.38	74.97	59.76	82.77	60.74	77.25
C09X036204B1	52.91	84.74	58.23	82.34	83.96	0.31	58.14	0.19	56.64	82.06	84.26	85.96	67.8	87.96	0.42	39.95	69.1	87.39	0.42	33.58	57.86	48.39	67.6	84.26	0.53	67.82	0.33	60.83	58.17	67.62	0.28	84.02	57.89	58.66	60.25	60.6	58.13	0.62	59.3	0.28	84.15	0.63	57.84	84.37	81.95	75.47	84.32	0.39	68.46
C12X028505D3	74.8	32.24	83.62	8.02	31.94	83.24	83.34	90.95	81.29	8.06	31.93	3.19	63.73	2.75	83.15	70.83	75.38	20.1	83.12	97.37	82.98	79.79	63.8	31.93	80.1	63.84	110.07	65.05	82.88	63.09	83.62	31.89	82.81	83.89	68.05	18.73	83.33	89.01	66.06	83.9	31.85	79.95	83.08	31.91	8.81	19.82	31.91	83.06	6.39
AP7X01541H02	79.91	30.11	85.55	16.86	29.75	85.2	85.44	87.91	82.74	16.79	29.92	19.36	57.62	18.83	85.87	73.17	72.11	0.09	85.84	99.76	84.75	78.1	57.83	29.92	81.87	57.88	113.4	59.68	84.99	57.05	85.53	29.73	84.86	85.81	62.74	1.74	85.46	92.6	56.29	85.82	29.84	84.72	85.63	29.73	18.54	0.09	29.91	85.9	29.21
C09X030603H4	32.48	59.64	32.36	57.12	60.18	62.48	31.42	58.38	32.41	57.13	60.26	67.94	0.02	63.33	60.91	42.89	22.36	58.05	60.86	35.07	31.79	47.41	0.04	60.3	63.53	0.06	70.4	39	31.42	0.08	62.14	60.13	30.52	32.34	39.58	11.85	31.6	62.94	37.9	62.17	60.18	62.06	31.02	60.22	55.84	36.48	60.39	61.67	69.39
A02X024861A4	81.99	0.41	83.95	33.63	0.43	74.83	83.73	77.33	82.2	33.73	0.37	33.21	59.88	30.96	73.49	66.71	68.93	29.61	73.47	88.89	83.08	68.39	60.22	0.37	77.6	60.23	100.46	65.46	84.04	61.97	74.67	0.42	82.84	84.28	68.36	25.08	83.71	76.72	68.09	74.78	0.32	75.81	83.38	0.15	34.4	28.11	0.37	74.07	35.69
A03X04141A07	24.92	76.26	30.03	80.65	76.49	51.69	29.95	48.88	28.69	80.39	76.76	82.18	31.68	84.3	47.96	46.11	0	83.06	47.9	31.46	29.67	49.18	31.51	76.85	52.92	31.51	61.93	42.98	29.39	30.69	50.39	76.45	29.87	29.88	43.78	31.22	30	49.65	42.24	50.5	76.7	51.36	28.96	76.55	78.97	59.73	76.87	48.03	83.2
C03X01793D09	55.05	73.41	62.29	83.25	73.41	0.34	62.17	0.49	62.15	82.99	73.56	83.65	60.42	87.12	0.04	41.05	55.3	85.69	0.03	54.81	62.06	46.12	60.52	73.69	0.3	60.54	0.06	64.49	61.84	61.45	0.42	73.33	62.96	62.48	64.74	57.01	61.98	0.51	64.57	0.41	73.56	0.33	62.85	73.35	83.8	73.6	73.7	0.03	70.28
D06X033728C6	59.4	74.65	64.39	83.12	74.61	0.46	64.22	0.46	64.3	83.07	74.6	86.23	62	87.49	0.48	42.39	57.07	85.38	0.44	54.73	64.22	47.7	62.08	74.73	0.18	62.12	0.39	67.3	63.88	63.04	0	74.53	65.19	64.72	67.33	58.16	63.99	0.66	67.8	0	74.63	0.56	65	74.66	84.07	73.97	74.77	0.45	72.95
A02X034861B2	0.39	112.04	0.47	87.82	115.01	57.64	0.46	61.47	0.37	86.98	116.24	83.96	29.34	89.79	57	44.19	22.71	86.76	56.79	0	0.12	34.53	29.61	115.69	39.51	29.88	50.94	30.14	0.46	30.17	57.09	115.42	0.12	0.58	29.61	34.66	0.23	57.59	38.08	57.17	115.12	57.65	0.12	112.19	83.3	56.05	116.3	57.35	71.27
C03X04302C01	0.37	85.07	0.36	77.57	85.57	63.4	0.01	64.05	0.21	77.45	85.92	84.32	31.23	81.39	60.9	48.17	26.58	84.7	60.84	0.52	0.18	46.74	31.08	86	53.43	31.1	58.19	21.25	0	29.7	62.81	85.52	0.18	0.47	19.67	32.58	0.08	59.05	21.57	63.01	85.83	61.05	0.11	85.57	75.68	60.62	86.03	61.27	76.7
AMBX01341D04	41.85	71.21	47.23	70.48	71	42.37	46.9	41.39	47.42	70.38	71.35	73.55	43.91	73.69	40.97	0.03	46.91	76	40.91	44.11	46.93	0.11	43.85	71.41	42.78	43.88	45.42	57.28	47.25	43.94	42.26	71	47	47.25	56.32	39.29	47.06	40.79	59.06	42.28	71.29	41.18	47.1	71.15	78.63	59.12	71.5	41.16	71.2
AP7X02851H01	55.18	73.26	62.6	83.28	73.28	0.38	62.39	0.44	62.34	83.13	73.35	83.72	60.38	86.92	0.31	41.15	55.24	85.43	0.31	55.19	62.28	46.98	60.47	73.48	0.43	60.52	0.19	64.75	62.08	61.61	0.47	73.2	63.07	62.77	65	56.88	62.33	0.23	64.71	0.45	73.37	0.07	63.06	73.24	83.93	73.48	73.49	0.28	70.43
C12X013428B9	41.98	66.75	48.76	70.69	66.62	42.84	48.36	41.74	48.37	70.59	66.86	74.08	42.8	71.61	41.41	0.04	52.51	72.92	41.36	43.99	48.36	0.24	42.79	66.94	44.15	42.82	50.2	58.89	48.56	43.92	42.56	66.59	47.54	48.86	57.29	38.66	48.37	42.3	59.38	42.64	66.81	41.39	48.66	66.64	78.19	57.3	66.95	41.85	73.35
C02X01793C08	55.14	73.42	62.32	83.18	73.42	0.34	62.2	0.42	62.15	83.03	73.49	83.73	60.43	87.04	0	41.08	55.3	85.61	0	54.81	62.09	45.96	60.52	73.62	0.3	60.57	0.06	64.45	61.84	61.49	0.4	73.34	63.01	62.55	64.79	57.05	62.02	0.51	64.47	0.38	73.51	0.33	62.88	73.38	83.85	73.59	73.63	0.01	70.28
A01X043060I2	0.38	82.96	0.38	78.54	83.74	64.84	0.1	64.03	0.3	78.45	84.05	85.33	31.4	82.75	61.98	48.41	28.31	85.65	61.92	0.51	0.11	46.12	31.3	84.14	53.26	31.39	58.9	20.77	0.08	29.48	63.77	83.7	0.1	0.58	18.9	33.46	0.01	59.84	21.26	63.89	84.01	61.45	0.18	83.84	75.44	61.49	84.2	62.22	77.48
AMBX04301D05	0.35	83.78	0.38	78.26	84.58	62.85	0.03	62.89	0.15	78.08	84.95	84.76	32.08	82.34	59.7	49.61	27.65	85.02	59.64	0.53	0.16	45.63	32.11	85.05	52.89	32.17	54.91	21.58	0.01	30.99	61.91	84.54	0.14	0.48	20.06	32.6	0.07	57.93	21.57	61.98	84.88	59.94	0.1	84.61	75.99	60.87	85.12	59.96	74.8
AMBX02091E05	0.34	83.33	0.34	77.66	84.2	64.99	0.15	64.51	0.15	77.46	84.54	84.09	31.99	82.04	63.17	49.08	27.8	84.13	63.11	0.34	0.13	45.78	31.85	84.64	53.32	31.89	58.38	20.59	0.16	30.96	65.12	84.16	0.14	0.48	19.44	32.95	0.23	59.24	21.26	65.23	84.48	62.29	0.04	84.31	75.97	60.23	84.71	63.4	77.94
AMBX02481E01	81.65	0.37	83.59	33.66	0.35	74.37	83.37	77.34	82.13	33.59	0.46	33.18	59.56	30.98	73.28	66.24	68.63	29.66	73.25	89.1	82.74	66.81	59.81	0.5	77.51	59.82	99.7	65.77	83.71	61.62	74.45	0.36	82.57	83.96	68.3	24.89	83.36	76.13	68.52	74.56	0.43	75.67	83.15	0.07	34.12	28.01	0.45	73.81	35.51
C12X020903I8	81.72	0.62	84.25	33.76	0.63	74.86	83.94	77.17	82.54	33.9	0.55	33.61	59.87	31.1	73.66	66.75	68.6	29.79	73.64	87.46	83.34	67.3	60.21	0.61	77.63	60.22	100.19	65.85	84.29	62.02	74.78	0.62	83.11	84.62	68.75	25.15	83.98	76.63	68.42	74.84	0.49	76.2	83.81	0.6	34.33	28.21	0.57	74.16	35.49
A02X034361C7	58.72	74.23	63.91	82.52	74.2	0.06	63.92	0.35	63.71	82.48	74.2	85.35	61.76	86.81	0.35	42.54	56.17	84.71	0.33	53.55	63.72	47.52	61.83	74.32	0.38	61.88	0.13	66.64	63.55	62.78	0.37	74.12	64.65	64.2	66.81	57.7	63.69	0.48	67.32	0.37	74.22	0.4	64.67	74.22	83.54	73.24	74.33	0.34	72.53
C12X030004I8	19.28	68.78	19.8	64.62	69.11	69.23	19.7	70.94	19.82	64.86	68.92	66.83	38.64	68.76	66.75	56.55	36.8	63.67	66.69	15.95	19.57	63.32	38.74	68.99	62.26	38.76	68.8	0.26	19.67	38.52	69.11	69.07	19.74	19.78	0.09	34.2	19.72	66.04	0.49	69.11	68.8	65.85	19.87	69.1	58.67	51.56	69.08	66.65	67.76
C12X033728C3	59.54	74.7	64.44	83.2	74.68	0.46	64.26	0.41	64.34	83.16	74.67	86.23	62.06	87.58	0.46	42.42	57.19	85.49	0.44	54.73	64.27	47.57	62.15	74.8	0.18	62.17	0.39	67.37	63.95	63.13	0.01	74.6	65.28	64.7	67.39	58.23	64.07	0.66	67.8	0	74.68	0.54	65.02	74.72	84.11	74.07	74.84	0.45	72.95
C09X009505A6	73.3	31.35	82.86	7.24	31.06	86.83	82.77	92.9	80.68	7.29	31.05	0.18	63.18	0	87.01	71.83	74.96	18.71	86.98	90.91	82.1	80.11	63.25	31.05	87.22	63.31	112.77	64.38	82.18	62.62	87.25	31.02	82.13	83.14	67.53	17.61	82.75	93.31	65.24	87.55	30.98	84.34	82.6	31.04	7.93	18.48	31.04	87.01	0
C09X019404E7	82.2	0.09	84.24	33.72	0.08	74.75	84	77.39	82.46	33.85	0	33.5	59.92	31.05	73.55	66.66	68.58	29.73	73.52	88.4	83.35	67.34	60.27	0.01	77.57	60.26	99.8	65.74	84.4	62.1	74.68	0.07	83.15	84.52	68.68	25.09	84.03	76.45	68.41	74.79	0	75.99	83.71	0.46	34.11	28.16	0.02	74.01	35.41
A03X01941A02	81.61	0.07	83.75	33.61	0.01	74.38	83.53	77.07	82.08	33.6	0.1	33.25	59.63	30.96	73.28	66.23	68.58	29.7	73.25	88.92	82.88	67.04	59.89	0.11	77.35	59.9	99	65.63	83.88	61.67	74.42	0.02	82.64	84.09	68.33	24.94	83.52	76.19	68.44	74.53	0.1	75.66	83.22	0.33	33.91	28.06	0.11	73.73	34.97
A03X01791B04	49.73	74.77	58.99	79.01	74.86	0.32	58.33	0.4	58.34	78.69	75.21	82.28	60.38	82.27	0.17	39.57	56.22	83.73	0.17	50.02	58.54	44.39	60.17	75.24	0.22	60.34	0.08	62.29	58.53	60.2	0.57	74.88	58.34	59.01	61.87	53.01	58.36	0.44	58.95	0.57	75.1	0.44	58.23	74.94	82.38	71.22	75.25	0.15	66.57
AP3X03371I09	59.27	74.8	65.52	83.31	74.58	0.36	65.26	0.47	64.94	82.92	74.77	83.87	62.36	87.4	0.42	43.06	59.22	85.61	0.39	54.54	65.36	47.28	62.31	74.76	0.19	62.3	0.34	67.79	64.73	63.19	0.08	74.51	65.67	65.83	68.69	59.01	65.16	0.46	68.16	0.08	74.73	0.47	65.81	74.65	83.05	74.29	74.83	0.39	69.35
D12X033728C5	57.6	75.84	62.57	80.79	75.78	0.43	62.28	0.48	62.11	80.85	75.84	85.09	62.58	85.36	0.48	42.86	57.36	84.98	0.45	55.42	62.29	45.48	62.59	75.89	0.16	62.62	0.4	64.98	62.36	61.99	0.06	75.78	62.92	62.89	65.17	57.35	62.26	0.62	65.26	0.04	75.76	0.53	62.31	76.01	82.57	73.13	75.93	0.46	72.21
A01X024861A3	82.2	0.43	84.03	33.64	0.46	74.63	83.81	77.5	82.43	33.76	0.38	33.5	59.79	30.97	73.33	66.56	68.55	29.65	73.31	89.1	83.17	67.44	60.13	0.38	77.81	60.14	100.68	65.66	84.16	61.96	74.51	0.44	83.01	84.4	68.48	25.02	83.79	76.28	68.33	74.61	0.32	76.01	83.63	0.12	34.22	28.08	0.37	73.87	35.73
C03X03063E01	31.66	62.76	30.27	55.73	63.08	62.93	29.45	59.82	30.96	55.6	63.39	67.52	0	63.64	61.08	44.72	19.38	58.14	61.02	35.21	30	48.83	0	63.37	63.15	0	70.17	36.81	29.51	0.01	62.35	63.05	29.76	30.36	37.41	11.43	29.52	62.66	37.04	62.49	63.29	61.54	29.6	63.11	55.76	36.49	63.47	61.84	69.23
A01X034361C6	57.8	76.45	63.8	81.04	76.19	0.06	63.65	0.44	62.89	81.02	76.3	85.3	64.89	85.56	0.44	44.39	58.44	84.21	0.41	54.49	63.52	48.62	64.97	76.28	0.39	64.99	0.13	65.56	63.6	63.98	0.42	76.19	63.99	63.85	65.37	58.02	63.67	0.34	65.14	0.41	76.16	0.43	63.61	76.18	84.31	72.94	76.32	0.41	70.47
AP3X01942A09	81.51	0.05	83.72	33.63	0	74.33	83.5	77.15	82.03	33.59	0.1	33.13	59.63	30.96	73.27	66.28	68.58	29.64	73.24	88.32	82.86	67.03	59.88	0.1	77.31	59.88	98.84	65.79	83.87	61.67	74.42	0	82.63	84.04	68.49	24.84	83.51	76.05	68.7	74.52	0.12	75.52	83.19	0.4	33.99	27.96	0.15	73.72	35.19
AP7X03001G05	18.81	69.76	19.62	61.27	70.17	64.87	19.8	69.15	19.56	61.22	70.44	65.01	36.02	65.7	61.45	55.91	32.22	60.26	61.38	15.14	19.49	61.83	36.05	70.4	60.63	36.11	67.62	0.24	19.75	35.46	64.63	70.19	19.59	19.55	0.07	30.5	19.78	58.94	0.64	64.65	70.33	61.9	19.82	70.18	57.25	48.95	70.43	61.06	67.78
C12X030603H5	32.48	59.65	32.36	57.13	60.19	62.49	31.42	58.38	32.41	57.14	60.27	67.94	0.02	63.34	60.92	42.89	22.36	58.06	60.87	35.07	31.79	47.41	0.04	60.32	63.53	0.06	70.4	39	31.43	0.08	62.15	60.14	30.52	32.33	39.59	11.85	31.61	62.96	37.9	62.18	60.19	62.06	31.02	60.23	55.85	36.48	60.4	61.69	69.39
AMBX04141D06	26.75	75.29	30.56	78.35	75.68	52.12	30.52	49.98	29.49	78.2	75.81	79.45	29.8	81.62	48.61	46.37	0	80.91	48.56	33.09	30.22	49.16	29.68	75.9	52.96	29.69	62.87	42.74	30.03	28.85	50.87	75.63	30.49	30.51	43.55	30.06	30.55	51.67	42.41	50.99	75.78	51.95	29.66	75.72	76.19	58.03	75.92	48.76	77.24
C06X036204A9	59.02	75.08	64.42	83.39	75.05	0.4	64.33	0.02	64.27	83.28	75.08	85.12	62.35	87.38	0.49	42.4	57.67	85.68	0.45	52.61	64.32	47.54	62.43	75.13	0.4	62.48	0.39	67.19	63.95	63.3	0.41	74.97	65.13	64.67	67.3	58.48	64.1	0.56	68.09	0.4	75.05	0.46	65.07	74.99	84.34	74.21	75.14	0.45	72.19
A02X013460I7	39.29	78.55	49.55	83.54	78.37	38.24	48.41	35.44	45.78	83.54	78.55	68.9	50.29	82.91	36.07	0.1	66.4	77.16	36.07	33.77	48.02	0	50.29	78.42	39.06	50.29	43.27	53.61	48.41	50.33	38.31	78.37	48.3	49.03	53.34	43.15	48.41	36.74	49.08	38.35	78.42	37.22	48	78.35	88.22	60.18	78.44	36.65	69.56
C01X03913G01	0.07	83.14	0	78.68	83.96	65.58	0.37	64.75	0.43	78.6	84.27	84.96	32.09	82.94	62.73	48.78	28	85.96	62.68	0.51	0.34	46.5	32.03	84.36	53.41	32.07	59.15	20.7	0.37	30.29	64.61	83.92	0.37	0.64	18.81	34.32	0.39	60.68	21.23	64.71	84.21	62.38	0.34	84.02	75.99	61.96	84.4	62.88	77.86
AP7X01721H08	0.62	83.99	0.66	80.86	84.88	65.85	0.45	66.52	0.52	80.67	85.13	86.25	31.81	82.56	63.63	48.22	28.96	86.18	63.57	0.31	0.47	45.57	31.67	85.25	53.85	31.74	59.34	20.51	0.47	30.96	65.58	84.9	0.4	0.03	19.09	33.5	0.51	62.06	20.91	65.69	85.09	61.87	0.43	84.72	76.02	61.65	85.25	63.88	77.95
[truncated: 67 more columns]
