# Supplementary material for: Transmission and dynamics of mother-infant gut viruses during pregnancy and early life
Source: Nat Commun. 2024 Mar 2;15:1945. doi: 10.1038/s41467-024-45257-4 (PMC10908809; doi:10.1038/s41467-024-45257-4)
Supplement: Supplementary file 6 — Source Data [file 41467_2024_45257_MOESM6_ESM.zip › Source data/Bacterial_strains_genetic_distances/SGB1855_group.dist.txt]

C12X020903I8	C02X03482E05	C09X030603H4	A02X043261B9	C06X043204C9	A03X04321A03	A03X02341A08	C09X033728C2	AMBX03621D07	C01X04323A02	AP7X03671F06	C06X033728C1	D12X033728C5	AP7X02341H09	C03X01952D04	A01X036261D5	A02X001860I1	C06X023427I1	AMBX01951E07	C01X02343C03	C12X039128F1	A03X03531B06	A03X03671A05	A02X036261D6	C02X01952E06	A02X019560H8	C03X02342B07	C09X023427I2	C12X034805B9	A01X019560H7	A02X042261A6	A01X036761C4	C03X03483E05	A02X036761C5	AP3X03672A04	D09X033728C4	C12X043204D2	C09X043204D1	AMBX02341E04	A01X043261B8	C12X019504D8	C02X02343C07	A03X01951A01	A01X023460I4	C09X019504D7	C06X034805B7	C12X033728C3	C12X030603H5	AMBX03532H07	C02X04323F01
C12X020903I8	0	31.47	35.95	40.22	40.26	35.07	40.77	29.48	27.32	40.11	36.48	30.96	30.78	46.07	29.93	27.81	30.97	41.15	30.54	41	41.15	44.94	31.56	33.3	29.93	32.14	41	41.15	31.52	28.81	33.1	36.34	31.5	33.68	33.83	30.78	40.38	40.26	39.95	39.59	30.06	41	30.5	41.22	30.06	31.52	30.78	31.52	30.12
C02X03482E05	31.47	0	31.14	40.48	40.52	33.26	39.55	17.16	29.87	40.37	32.01	25	25.01	38.37	31.58	29.19	34.85	39.97	30.34	39.82	40.03	49.92	29.8	29.29	31.58	28.9	39.82	39.97	0	27.7	34.18	31.59	0	30.16	30.34	25.01	40.64	40.52	45.45	38.73	31.71	39.82	29.64	40.62	31.71	0.04	25.01	30.2	33.58
C09X030603H4	35.95	31.14	0	51.2	52.85	51.18	53.04	71.31	36.7	52.85	12.77	42.95	42.95	100.76	32.56	39.89	27.61	54.39	28.91	54.39	54.32	52.68	10.53	0	32.56	21.71	54.39	54.39	31.14	28.27	40.83	2.76	31.14	6.69	8.4	42.95	52.85	52.85	68.1	51.25	32.56	54.39	28.16	55.8	32.56	31.14	42.95	2.49	42.02
A02X043261B9	40.22	40.48	51.2	0	0.04	0.11	29.96	37.4	35.88	0.14	44.2	41.04	40.7	29.96	39.58	37.6	40.05	29.92	40.72	30.09	4.93	71.74	37.36	41.36	39.58	37.81	30.09	29.92	40.53	41.01	41.06	37.8	40.51	40.42	40.97	40.7	0.07	0.04	37.67	0.83	39.39	30.09	40.79	30.11	39.39	40.53	40.7	41.61	39.33
C06X043204C9	40.26	40.52	52.85	0.04	0	0.11	30.08	37.81	36.05	0.11	44.25	41.16	40.82	30.13	39.63	37.57	40.15	30.12	40.49	30.28	4.87	71.83	37.26	41.85	39.63	37.97	30.28	30.12	40.58	41.18	41.25	37.93	40.56	40.46	40.97	40.82	0.04	0	38.36	0.82	39.45	30.28	40.71	30.33	39.45	40.58	40.82	41.64	39.24
A03X04321A03	35.07	33.26	51.18	0.11	0.11	0	27.49	39.88	34.42	0.11	43.04	37.56	37.53	26.1	38.18	34.46	32.84	27.83	38.08	27.83	8	41.34	34.91	32.99	38.18	35.15	27.83	27.83	33.26	37.54	36.59	33.66	33.26	35.6	35.5	37.53	0.11	0.11	35.72	1.03	38.18	27.83	38.45	27.64	38.18	33.26	37.53	35.03	39.03
A03X02341A08	40.77	39.55	53.04	29.96	30.08	27.49	0	35.86	37.55	30.08	41.98	40.83	40.73	4.23	41.36	35.59	41.77	0.11	38.64	0.11	30.44	69.49	38.49	26.44	41.36	34.61	0.11	0.11	39.6	38.24	33.87	38.13	39.58	39.7	40.26	40.73	30.18	30.08	6.53	31.01	41.36	0.11	39.96	0.57	41.36	39.6	40.73	41.42	35.23
C09X033728C2	29.48	17.16	71.31	37.4	37.81	39.88	35.86	0	30.42	37.81	40.01	0.17	0.17	25.61	24.88	30.96	30.13	35.94	25.59	35.94	39.12	43.89	32.7	37.31	24.88	25.68	35.94	35.94	17.16	24.03	32.82	33.92	17.16	35.61	35.69	0.17	37.81	37.81	29.66	39.62	24.88	35.94	23.84	37.13	24.88	17.16	0.17	34.27	32.04
AMBX03621D07	27.32	29.87	36.7	35.88	36.05	34.42	37.55	30.42	0	35.91	31.11	30.4	30.29	43.1	29.69	0.22	31.38	38.02	29.98	37.88	35.98	60.9	28.26	2.95	29.69	30.45	37.88	38.02	29.87	27.77	32.58	31.21	29.87	29.62	30.01	30.29	36.08	36.05	37.23	37.78	29.81	37.88	29.38	38.4	29.81	29.87	30.29	28.34	28.77
C01X04323A02	40.11	40.37	52.85	0.14	0.11	0.11	30.08	37.81	35.91	0	44.06	41.35	41.01	30.13	39.45	37.4	40.35	30.28	40.49	30.12	4.98	71.83	37.26	41.85	39.45	37.97	30.12	30.28	40.43	41.18	41.25	37.93	40.4	40.31	40.81	41.01	0.14	0.11	38.36	0.82	39.63	30.12	40.71	30.5	39.63	40.43	41.01	41.48	38.89
AP7X03671F06	36.48	32.01	12.77	44.2	44.25	43.04	41.98	40.01	31.11	44.06	0	35.77	35.7	45.43	37.25	31.95	38.17	41.72	36.85	41.55	44.6	59.9	3.25	27.48	37.25	36.15	41.55	41.72	31.99	34.73	35.77	3.39	32.05	2.47	2.75	35.7	44.3	44.25	49.94	42.75	37.41	41.55	37.11	41.98	37.41	31.92	35.7	16.47	42.41
C06X033728C1	30.96	25	42.95	41.04	41.16	37.56	40.83	0.17	30.4	41.35	35.77	0	0.04	46.07	29.98	31.73	33.15	40.89	30.97	41.08	41.39	41.21	35.02	34.09	29.98	31.98	41.08	40.89	25.05	28.94	29.52	35.49	25.04	33.17	33.69	0.04	41.2	41.16	45.03	42.28	29.81	41.08	29.04	41.47	29.81	25.05	0.04	32.17	34.27
D12X033728C5	30.78	25.01	42.95	40.7	40.82	37.53	40.73	0.17	30.29	41.01	35.7	0.04	0	45.76	29.81	31.51	33	40.79	30.88	40.98	41.13	41.14	34.83	34.09	29.81	32.04	40.98	40.79	25.06	28.87	29.41	35.45	25.04	33.04	33.53	0	40.86	40.82	44.9	42.28	29.65	40.98	28.9	41.36	29.65	25.06	0	31.92	34.03
AP7X02341H09	46.07	38.37	100.76	29.96	30.13	26.1	4.23	25.61	43.1	30.13	45.43	46.07	45.76	0	47.08	38.9	46.95	4.22	44.7	4.22	30.61	53.49	35.46	39.04	47.08	37.57	4.22	4.22	38.37	44.11	27.61	41.1	38.37	43.85	46.29	45.76	30.13	30.13	6.56	26.32	47.08	4.22	44.09	4.42	47.08	38.37	45.76	47.52	39.12
C03X01952D04	29.93	31.58	32.56	39.58	39.63	38.18	41.36	24.88	29.69	39.45	37.25	29.98	29.81	47.08	0	30.86	34.84	41.46	0.14	41.27	39.18	54.89	34.51	27.07	0	1.74	41.27	41.46	31.63	0.33	34.18	34.29	31.61	35.02	35.23	29.81	39.75	39.63	49.65	40.81	0.11	41.27	0.33	41.36	0.11	31.63	29.81	33.34	32.81
A01X036261D5	27.81	29.19	39.89	37.6	37.57	34.46	35.59	30.96	0.22	37.4	31.95	31.73	31.51	38.9	30.86	0	32.14	36.21	30.54	36.04	37.84	60.89	29.21	3.01	30.86	31.69	36.04	36.21	29.17	28.66	30.16	31.75	29.15	29.82	30.5	31.51	37.6	37.57	34.89	39.26	31.02	36.04	30.24	36.65	31.02	29.24	31.51	28.57	28.65
A02X001860I1	30.97	34.85	27.61	40.05	40.15	32.84	41.77	30.13	31.38	40.35	38.17	33.15	33	46.95	34.84	32.14	0	42	32.87	42.19	41.04	70.73	34.39	31.82	34.84	33.82	42.19	42	34.85	31.72	33.75	37.75	34.85	34.38	34.81	33	40.2	40.15	44.43	39.73	34.67	42.19	33.27	41.65	34.67	34.85	33	32.2	33.67
C06X023427I1	41.15	39.97	54.39	29.92	30.12	27.83	0.11	35.94	38.02	30.28	41.72	40.89	40.79	4.22	41.46	36.21	42	0	38.72	0.11	30.66	67.91	38.84	27.17	41.46	34.61	0.11	0	40.03	38.18	34.08	37.82	40.01	39.59	40.05	40.79	30.21	30.12	6.46	31	41.27	0.11	40.2	0.44	41.27	40.03	40.79	41.45	35.52
AMBX01951E07	30.54	30.34	28.91	40.72	40.49	38.08	38.64	25.59	29.98	40.49	36.85	30.97	30.88	44.7	0.14	30.54	32.87	38.72	0	38.72	40.42	56.61	33.56	26.38	0.14	1.91	38.72	38.72	30.41	0.53	33.45	32.81	30.39	34.37	34.42	30.88	40.59	40.49	45.52	42.26	0.14	38.72	0.37	39.24	0.14	30.41	30.88	33.27	32.27
C01X02343C03	41	39.82	54.39	30.09	30.28	27.83	0.11	35.94	37.88	30.12	41.55	41.08	40.98	4.22	41.27	36.04	42.19	0.11	38.72	0	30.83	67.91	38.84	27.17	41.27	34.61	0	0.11	39.88	38.18	34.08	37.82	39.86	39.44	39.9	40.98	30.38	30.28	6.46	31	41.46	0	40.2	0.56	41.46	39.88	40.98	41.29	35.2
C12X039128F1	41.15	40.03	54.32	4.93	4.87	8	30.44	39.12	35.98	4.98	44.6	41.39	41.13	30.61	39.18	37.84	41.04	30.66	40.42	30.83	0	71.83	38.21	43.46	39.18	36.76	30.83	30.66	40.08	39.92	38.15	38.7	40.06	41.05	41.57	41.13	4.91	4.87	39.6	5.45	38.99	30.83	39.53	31.3	38.99	40.08	41.13	42.67	38.26
A03X03531B06	44.94	49.92	52.68	71.74	71.83	41.34	69.49	43.89	60.9	71.83	59.9	41.21	41.14	53.49	54.89	60.89	70.73	67.91	56.61	67.91	71.83	0	55.22	49.12	54.89	69.22	67.91	67.91	49.92	48.98	60.91	59.61	49.92	56.04	56.62	41.14	71.83	71.83	70.15	66.39	54.89	67.91	49.78	68.61	54.89	49.92	41.14	56.62	16.45
A03X03671A05	31.56	29.8	10.53	37.36	37.26	34.91	38.49	32.7	28.26	37.26	3.25	35.02	34.83	35.46	34.51	29.21	34.39	38.84	33.56	38.84	38.21	55.22	0	24.95	34.51	31.75	38.84	38.84	29.8	32.76	36.5	0.62	29.8	0.48	0.57	34.83	37.26	37.26	42.77	38.24	34.51	38.84	32.17	38.78	34.51	29.8	34.83	19.32	36.74
A02X036261D6	33.3	29.29	0	41.36	41.85	32.99	26.44	37.31	2.95	41.85	27.48	34.09	34.09	39.04	27.07	3.01	31.82	27.17	26.38	27.17	43.46	49.12	24.95	0	27.07	38.58	27.17	27.17	29.29	24.31	25.77	27.17	29.29	29.75	29.89	34.09	41.85	41.85	37.85	43.74	27.07	27.17	26.03	26.97	27.07	29.29	34.09	28.62	22.1
C02X01952E06	29.93	31.58	32.56	39.58	39.63	38.18	41.36	24.88	29.69	39.45	37.25	29.98	29.81	47.08	0	30.86	34.84	41.46	0.14	41.27	39.18	54.89	34.51	27.07	0	1.74	41.27	41.46	31.63	0.33	34.18	34.29	31.61	35.02	35.23	29.81	39.75	39.63	49.65	40.81	0.11	41.27	0.33	41.36	0.11	31.63	29.81	33.34	32.81
A02X019560H8	32.14	28.9	21.71	37.81	37.97	35.15	34.61	25.68	30.45	37.97	36.15	31.98	32.04	37.57	1.74	31.69	33.82	34.61	1.91	34.61	36.76	69.22	31.75	38.58	1.74	0	34.61	34.61	28.9	2.28	36.23	32.27	28.9	34.6	34.13	32.04	37.97	37.97	33.97	36.96	1.74	34.61	1.93	35.56	1.74	28.9	32.04	32.56	40.51
C03X02342B07	41	39.82	54.39	30.09	30.28	27.83	0.11	35.94	37.88	30.12	41.55	41.08	40.98	4.22	41.27	36.04	42.19	0.11	38.72	0	30.83	67.91	38.84	27.17	41.27	34.61	0	0.11	39.88	38.18	34.08	37.82	39.86	39.44	39.9	40.98	30.38	30.28	6.46	31	41.46	0	40.2	0.56	41.46	39.88	40.98	41.29	35.2
C09X023427I2	41.15	39.97	54.39	29.92	30.12	27.83	0.11	35.94	38.02	30.28	41.72	40.89	40.79	4.22	41.46	36.21	42	0	38.72	0.11	30.66	67.91	38.84	27.17	41.46	34.61	0.11	0	40.03	38.18	34.08	37.82	40.01	39.59	40.05	40.79	30.21	30.12	6.46	31	41.27	0.11	40.2	0.44	41.27	40.03	40.79	41.45	35.52
C12X034805B9	31.52	0	31.14	40.53	40.58	33.26	39.6	17.16	29.87	40.43	31.99	25.05	25.06	38.37	31.63	29.17	34.85	40.03	30.41	39.88	40.08	49.92	29.8	29.29	31.63	28.9	39.88	40.03	0	27.7	34.18	31.59	0	30.16	30.34	25.06	40.7	40.58	45.45	38.82	31.76	39.88	29.7	40.68	31.76	0.04	25.06	30.19	33.58
A01X019560H7	28.81	27.7	28.27	41.01	41.18	37.54	38.24	24.03	27.77	41.18	34.73	28.94	28.87	44.11	0.33	28.66	31.72	38.18	0.53	38.18	39.92	48.98	32.76	24.31	0.33	2.28	38.18	38.18	27.7	0	34.44	33.1	27.7	32.44	31.91	28.87	41.3	41.18	46.36	42.5	0.33	38.18	0.47	38.43	0.33	27.7	28.87	30.39	32.73
A02X042261A6	33.1	34.18	40.83	41.06	41.25	36.59	33.87	32.82	32.58	41.25	35.77	29.52	29.41	27.61	34.18	30.16	33.75	34.08	33.45	34.08	38.15	60.91	36.5	25.77	34.18	36.23	34.08	34.08	34.18	34.44	0	36.85	34.18	32.54	32.94	29.41	41.25	41.25	34.46	43.76	34.18	34.08	34.07	33.87	34.18	34.18	29.41	32.75	23.86
A01X036761C4	36.34	31.59	2.76	37.8	37.93	33.66	38.13	33.92	31.21	37.93	3.39	35.49	35.45	41.1	34.29	31.75	37.75	37.82	32.81	37.82	38.7	59.61	0.62	27.17	34.29	32.27	37.82	37.82	31.59	33.1	36.85	0	31.59	0.93	1.24	35.45	37.93	37.93	41.98	41.5	34.29	37.82	33.71	38.16	34.29	31.59	35.45	15.57	42.19
C03X03483E05	31.5	0	31.14	40.51	40.56	33.26	39.58	17.16	29.87	40.4	32.05	25.04	25.04	38.37	31.61	29.15	34.85	40.01	30.39	39.86	40.06	49.92	29.8	29.29	31.61	28.9	39.86	40.01	0	27.7	34.18	31.59	0	30.16	30.34	25.04	40.68	40.56	45.45	38.79	31.74	39.86	29.69	40.66	31.74	0.04	25.04	30.19	33.58
A02X036761C5	33.68	30.16	6.69	40.42	40.46	35.6	39.7	35.61	29.62	40.31	2.47	33.17	33.04	43.85	35.02	29.82	34.38	39.59	34.37	39.44	41.05	56.04	0.48	29.75	35.02	34.6	39.44	39.59	30.16	32.44	32.54	0.93	30.16	0	0.59	33.04	40.48	40.46	47.54	38.15	35.16	39.44	34.04	39.87	35.16	30.16	33.04	13.47	39.16
AP3X03672A04	33.83	30.34	8.4	40.97	40.97	35.5	40.26	35.69	30.01	40.81	2.75	33.69	33.53	46.29	35.23	30.5	34.81	40.05	34.42	39.9	41.57	56.62	0.57	29.89	35.23	34.13	39.9	40.05	30.34	31.91	32.94	1.24	30.34	0.59	0	33.53	41.02	40.97	47.56	38.62	35.37	39.9	34.24	40.33	35.37	30.34	33.53	13.44	39.39
D09X033728C4	30.78	25.01	42.95	40.7	40.82	37.53	40.73	0.17	30.29	41.01	35.7	0.04	0	45.76	29.81	31.51	33	40.79	30.88	40.98	41.13	41.14	34.83	34.09	29.81	32.04	40.98	40.79	25.06	28.87	29.41	35.45	25.04	33.04	33.53	0	40.86	40.82	44.9	42.28	29.65	40.98	28.9	41.36	29.65	25.06	0	31.92	34.03
C12X043204D2	40.38	40.64	52.85	0.07	0.04	0.11	30.18	37.81	36.08	0.14	44.3	41.2	40.86	30.13	39.75	37.6	40.2	30.21	40.59	30.38	4.91	71.83	37.26	41.85	39.75	37.97	30.38	30.21	40.7	41.3	41.25	37.93	40.68	40.48	41.02	40.86	0	0.04	38.36	0.82	39.56	30.38	40.71	30.42	39.56	40.7	40.86	41.68	39.42
C09X043204D1	40.26	40.52	52.85	0.04	0	0.11	30.08	37.81	36.05	0.11	44.25	41.16	40.82	30.13	39.63	37.57	40.15	30.12	40.49	30.28	4.87	71.83	37.26	41.85	39.63	37.97	30.28	30.12	40.58	41.18	41.25	37.93	40.56	40.46	40.97	40.82	0.04	0	38.36	0.82	39.45	30.28	40.71	30.33	39.45	40.58	40.82	41.64	39.24
AMBX02341E04	39.95	45.45	68.1	37.67	38.36	35.72	6.53	29.66	37.23	38.36	49.94	45.03	44.9	6.56	49.65	34.89	44.43	6.46	45.52	6.46	39.6	70.15	42.77	37.85	49.65	33.97	6.46	6.46	45.45	46.36	34.46	41.98	45.45	47.54	47.56	44.9	38.36	38.36	0	43.37	49.65	6.46	46.34	6.83	49.65	45.45	44.9	45.1	33.74
A01X043261B8	39.59	38.73	51.25	0.83	0.82	1.03	31.01	39.62	37.78	0.82	42.75	42.28	42.28	26.32	40.81	39.26	39.73	31	42.26	31	5.45	66.39	38.24	43.74	40.81	36.96	31	31	38.82	42.5	43.76	41.5	38.79	38.15	38.62	42.28	0.82	0.82	43.37	0	40.81	31	42.52	31.16	40.81	38.82	42.28	41.58	42.84
C12X019504D8	30.06	31.71	32.56	39.39	39.45	38.18	41.36	24.88	29.81	39.63	37.41	29.81	29.65	47.08	0.11	31.02	34.67	41.27	0.14	41.46	38.99	54.89	34.51	27.07	0.11	1.74	41.46	41.27	31.76	0.33	34.18	34.29	31.74	35.16	35.37	29.65	39.56	39.45	49.65	40.81	0	41.46	0.33	41.16	0	31.76	29.65	33.48	33.13
C02X02343C07	41	39.82	54.39	30.09	30.28	27.83	0.11	35.94	37.88	30.12	41.55	41.08	40.98	4.22	41.27	36.04	42.19	0.11	38.72	0	30.83	67.91	38.84	27.17	41.27	34.61	0	0.11	39.88	38.18	34.08	37.82	39.86	39.44	39.9	40.98	30.38	30.28	6.46	31	41.46	0	40.2	0.56	41.46	39.88	40.98	41.29	35.2
A03X01951A01	30.5	29.64	28.16	40.79	40.71	38.45	39.96	23.84	29.38	40.71	37.11	29.04	28.9	44.09	0.33	30.24	33.27	40.2	0.37	40.2	39.53	49.78	32.17	26.03	0.33	1.93	40.2	40.2	29.7	0.47	34.07	33.71	29.69	34.04	34.24	28.9	40.71	40.71	46.34	42.52	0.33	40.2	0	40.37	0.33	29.7	28.9	32	32.77
A01X023460I4	41.22	40.62	55.8	30.11	30.33	27.64	0.57	37.13	38.4	30.5	41.98	41.47	41.36	4.42	41.36	36.65	41.65	0.44	39.24	0.56	31.3	68.61	38.78	26.97	41.36	35.56	0.56	0.44	40.68	38.43	33.87	38.16	40.66	39.87	40.33	41.36	30.42	30.33	6.83	31.16	41.16	0.56	40.37	0	41.16	40.68	41.36	41.63	36.27
C09X019504D7	30.06	31.71	32.56	39.39	39.45	38.18	41.36	24.88	29.81	39.63	37.41	29.81	29.65	47.08	0.11	31.02	34.67	41.27	0.14	41.46	38.99	54.89	34.51	27.07	0.11	1.74	41.46	41.27	31.76	0.33	34.18	34.29	31.74	35.16	35.37	29.65	39.56	39.45	49.65	40.81	0	41.46	0.33	41.16	0	31.76	29.65	33.48	33.13
C06X034805B7	31.52	0.04	31.14	40.53	40.58	33.26	39.6	17.16	29.87	40.43	31.92	25.05	25.06	38.37	31.63	29.24	34.85	40.03	30.41	39.88	40.08	49.92	29.8	29.29	31.63	28.9	39.88	40.03	0.04	27.7	34.18	31.59	0.04	30.16	30.34	25.06	40.7	40.58	45.45	38.82	31.76	39.88	29.7	40.68	31.76	0	25.06	30.19	33.58
C12X033728C3	30.78	25.01	42.95	40.7	40.82	37.53	40.73	0.17	30.29	41.01	35.7	0.04	0	45.76	29.81	31.51	33	40.79	30.88	40.98	41.13	41.14	34.83	34.09	29.81	32.04	40.98	40.79	25.06	28.87	29.41	35.45	25.04	33.04	33.53	0	40.86	40.82	44.9	42.28	29.65	40.98	28.9	41.36	29.65	25.06	0	31.92	34.03
C12X030603H5	31.52	30.2	2.49	41.61	41.64	35.03	41.42	34.27	28.34	41.48	16.47	32.17	31.92	47.52	33.34	28.57	32.2	41.45	33.27	41.29	42.67	56.62	19.32	28.62	33.34	32.56	41.29	41.45	30.19	30.39	32.75	15.57	30.19	13.47	13.44	31.92	41.68	41.64	45.1	41.58	33.48	41.29	32	41.63	33.48	30.19	31.92	0	35.13
AMBX03532H07	30.12	33.58	42.02	39.33	39.24	39.03	35.23	32.04	28.77	38.89	42.41	34.27	34.03	39.12	32.81	28.65	33.67	35.52	32.27	35.2	38.26	16.45	36.74	22.1	32.81	40.51	35.2	35.52	33.58	32.73	23.86	42.19	33.58	39.16	39.39	34.03	39.42	39.24	33.74	42.84	33.13	35.2	32.77	36.27	33.13	33.58	34.03	35.13	0
C02X04323F01	40.21	40.46	51.88	0.29	0.25	0.11	30.32	37.99	36.38	0.15	44.02	41.68	41.33	30.67	39.82	37.78	40.55	30.5	40.92	30.33	5.23	71.53	37.28	43.06	39.82	37.93	30.33	30.5	40.51	41.24	41.43	38.16	40.49	40.47	40.97	41.33	0.29	0.25	38.49	0.83	40.02	30.33	41.02	30.89	40.02	40.51	41.33	41.71	39.11
C12X011205C3	28.89	30.29	30.44	39.62	40.04	35.88	42.05	26.63	28.69	39.88	36.01	32.06	31.7	47.45	28.28	29.67	32.85	42.52	29.89	42.36	40.15	59.93	36.03	24.75	28.28	28.98	42.36	42.52	30.28	27.81	35.37	33.09	30.26	32.35	32.79	31.7	40.08	40.04	45.24	40.93	28.4	42.36	28.59	42.56	28.4	30.34	31.7	29.85	30.74
C06X019504D6	30.06	20.26	NA	38.07	38.21	36.63	30.43	22	23.22	38.21	33.34	24.33	24.33	46.76	0.33	21.25	26.46	30.76	0.34	30.76	43.41	39.11	21.11	21.08	0.33	7.15	30.76	30.76	20.26	0.35	30.82	24.66	20.26	25.38	25.71	24.33	38.21	38.21	38.78	37.64	0.33	30.76	0.34	31.46	0.33	20.26	24.33	26.46	31.21
C09X011205C2	28.91	30.3	30.44	39.66	40.07	35.88	42.1	26.63	28.69	39.92	35.87	32.09	31.73	47.45	28.3	29.77	32.85	42.56	29.93	42.4	40.19	59.93	36.03	24.75	28.3	28.98	42.4	42.56	30.29	27.81	35.37	33.09	30.34	32.35	32.79	31.73	40.12	40.07	45.24	41	28.42	42.4	28.62	42.61	28.42	30.29	31.73	29.85	30.74
A02X023460I5	39.17	41.35	48.34	32.14	32.65	27.13	1.96	36.87	39.84	32.65	43.33	41.43	41.43	4.42	41.6	36.81	42.72	1.89	39.21	1.89	33.28	65.84	39.17	21.69	41.6	36.59	1.89	1.89	41.35	38.92	35.9	38.01	41.35	42.12	42.83	41.43	32.65	32.65	8.53	32.6	41.6	1.89	39.21	2.26	41.6	41.35	41.43	42.86	36.77
A01X001860H9	34.81	48.04	11.96	51.39	52.87	48.34	51.76	51.94	39.39	52.87	54.17	42.16	41.35	47.75	37.7	36.85	2.66	51.76	37.67	51.76	64.69	72.66	43.49	27.43	37.7	47.85	51.76	51.76	48.04	38.44	41.8	54.34	48.04	50.24	49.69	41.35	52.87	52.87	54.45	53.54	37.7	51.76	37.52	52.52	37.7	48.04	41.35	39.12	28.99
AP7X04321H04	41.4	40.75	40.49	0.65	0.61	0.11	29.3	38.81	37.42	0.48	45.84	43.21	42.97	30.65	42.03	38.27	40.94	29.58	42.4	29.38	5.79	61.5	37.13	42.08	42.03	38.32	29.38	29.58	40.82	42.9	39.57	38.25	40.79	41.93	42.59	42.97	0.61	0.61	35.45	0.88	42.27	29.38	42.13	30.36	42.27	40.82	42.97	42.49	39.34
A03X03621A06	26.6	34.42	86.4	36.36	36.62	29.44	31.75	28.92	0.93	36.16	35.58	30.49	30.38	24.98	26.21	0.86	31.43	31.95	23.44	31.52	35.73	60.43	22.09	5.72	26.21	25.75	31.52	31.95	34.42	20.26	33.9	25.52	34.42	27.51	28.24	30.38	36.69	36.62	28.86	33.88	26.61	31.52	23.1	32.94	26.61	34.42	30.38	27.94	29.45
AP7X03621F05	26.87	31.47	49.99	42.34	42.76	41.25	38.83	27.86	4.62	42.76	40.24	26.78	26.74	43.44	29.71	4.44	29.57	39.43	29.69	39.43	42.7	66.24	35.19	2.63	29.71	26.09	39.43	39.43	31.47	26.67	43.58	39.41	31.47	33.08	34.19	26.74	42.57	42.76	44.28	44.63	29.71	39.43	28.41	40.86	29.71	31.47	26.74	33.84	31.65
C09X034805B8	31.43	0	31.14	40.44	40.49	33.26	39.51	17.16	29.87	40.33	31.95	24.97	24.97	38.37	31.54	29.2	34.85	39.94	30.3	39.79	39.99	49.92	29.8	29.29	31.54	28.9	39.79	39.94	0	27.7	34.18	31.59	0	30.16	30.34	24.97	40.61	40.49	45.45	38.67	31.67	39.79	29.59	40.59	31.67	0	24.97	30.2	33.58
D06X033728C6	31.24	25.31	42.95	41.24	41.3	37.59	40.83	0.17	30.34	41.5	36.45	0.22	0.22	45.82	30.04	31.61	33.77	40.87	30.94	41.07	41.46	41.84	34.74	30.85	30.04	32.04	41.07	40.87	25.35	29.24	29.47	36.92	25.34	34.09	34.63	0.22	41.35	41.3	44.98	42.21	29.87	41.07	29.08	41.42	29.87	25.35	0.22	32.87	33.95
[truncated: 11 more columns]
