# Supplementary material for: Transmission and dynamics of mother-infant gut viruses during pregnancy and early life
Source: Nat Commun. 2024 Mar 2;15:1945. doi: 10.1038/s41467-024-45257-4 (PMC10908809; doi:10.1038/s41467-024-45257-4)
Supplement: Supplementary file 6 — Source Data [file 41467_2024_45257_MOESM6_ESM.zip › Source data/Bacterial_strains_genetic_distances/SGB15318_group.dist.txt]

AP7X03621F05	A03X01121D01	A03X02341A08	A03X01941A02	A03X04301B08	AP3X01952B01	AP3X03432A01	A01X011261C2	A03X04141A07	AMBX02341E04	A03X02851B03	A02X036761C5	AMBX00181E02	A01X028561A9	A03X02091B01	A01X020961D2	A03X03621A06	AMBX02091E05	AP7X03531G02	A02X023460I5	AP3X02042B02	AP3X03482A02	A01X043261B8	AP7X02091I01	AP3X02851I07	AMBX04141D06	AMBX03621D07	AMBX01121F02	A03X01951A01	A03X00181C05	C12X036204B2	A03X03061C02	AP7X01081I02	AP3X03061I08	AP7X02041G08	A03X03001C03	AP7X01281H03	AP7X04301G01	A03X01791B04	A02X026160H4	AP7X03911F07	A01X012861D4	AP7X03371G04	AMBX01951E07	C12X043204D2	A03X01281C09	AP7X04221F09	AP3X01342A05	A01X035361A8	A02X013460I7
AP7X03621F05	0	22.53	22.83	18.67	17.43	23.67	16.16	22.52	18.89	21.12	20.05	22.85	21.98	22.68	14.83	14.61	0.03	14.69	15.61	22.99	15.65	22.12	19.55	16.3	22.03	17.08	0.11	23.05	23.68	24.09	22.11	17.95	23.2	18.69	16.33	16.51	18.82	15.97	20.66	17.77	23.77	17.12	17.26	23.72	21.07	20.72	14.26	23.95	20.96
A03X01121D01	22.53	0	23.5	23.91	17.63	23.48	16.3	0.21	20.77	22.44	23.16	22.91	22.2	23.98	14.89	14.43	22.73	14.61	16.19	23.63	16.93	22.62	18.15	16.39	22.9	18.87	22.29	0.11	23.36	24.42	21.86	18.12	23.22	18.46	16.72	22.29	18.44	16.64	21.85	19.01	24.34	16.75	17.76	23.42	21.87	20.29	14.69	21.99	21.62
A03X02341A08	22.83	23.5	0	24.7	17.26	13.53	16.54	23.43	19.75	0.06	23.77	22.76	22.37	24.03	15.14	15	22.69	15.59	17.22	0.2	18.26	20.57	20.02	16.76	23.28	14.62	22.73	24.02	13.51	25.14	10.06	18.61	16.93	19.35	17.55	22.39	15.75	15.93	20.07	18.11	23.85	15.22	18.3	13.51	21.53	16.47	14.07	22.08	22.02
A03X01941A02	18.67	23.91	24.7	0	17.58	24.37	15.61	23.95	20.92	24.16	21.69	23.73	22.23	25.18	15.64	15.54	18.48	15.68	16.23	24.85	14.96	24.11	20.5	16.78	24.04	19.35	18.87	24.19	24.3	23.87	23.93	19.17	23.14	19.72	16.41	13.71	19.53	16.12	21.56	18.62	23.53	18.26	17.87	24.36	22.31	21.34	14.79	22.45	20.89
A03X04301B08	17.43	17.63	17.26	17.58	0	17.26	10.6	17.89	14.87	17.44	16.15	16.02	15.04	18.45	8.02	7.96	17.54	8.4	10.63	17.35	12.66	15.44	13.84	10.06	17.52	12.94	17.66	18.07	17.17	17.16	16.85	12.82	16.74	13.45	12.17	16.78	13.96	4.06	15.71	13.26	17.3	12.19	11.41	17.22	16.07	15.18	8.76	14.21	15.31
AP3X01952B01	23.67	23.48	13.53	24.37	17.26	0	16.49	23.47	20.31	15.82	24.4	23.34	22.82	24.3	15	14.92	23.74	15.21	16.97	13.6	19.93	24.3	20.42	16.12	23.41	16.88	23.56	23.94	0.01	24.87	15.34	18.59	15.58	18.95	17.65	22.58	13.94	16.1	19.79	18.71	24.07	14.65	18.02	0.01	21.89	14.75	14.05	21.31	21.67
AP3X03432A01	16.16	16.3	16.54	15.61	10.6	16.49	0	16.32	13.52	16.04	14.86	13.73	15.22	16.86	7.04	6.94	16.07	7.52	9.79	16.68	10.03	16.41	13.21	7.65	15.73	11.8	15.94	16.42	16.36	17.64	16.13	11.73	14.61	12.01	8.36	14.54	11.68	8.35	14.65	11.96	15.45	9.36	10.11	16.49	15.02	13.1	7.98	12.91	14
A01X011261C2	22.52	0.21	23.43	23.95	17.89	23.47	16.32	0	20.69	22.62	23.67	22.84	22.48	23.81	14.88	14.63	22.72	14.67	16.23	23.3	16.55	22.47	18	16.42	22.83	18.87	22.47	0.22	23.26	24.42	21.51	18.04	23.25	18.33	16.63	22.35	18.36	16.75	21.65	19.11	24.46	16.42	17.76	23.4	22.11	20.24	14.53	22.43	21.48
A03X04141A07	18.89	20.77	19.75	20.92	14.87	20.31	13.52	20.69	0	19.37	18.7	19.74	19.3	19.81	12.16	12.1	19.12	12.49	13.42	20.06	15.73	20.16	17.14	13.84	19.13	0.73	19.05	21.17	20.26	20.99	19.64	15.73	19.87	16.53	14.3	19.64	16.27	13.17	18.09	15.59	20.22	14.58	14.59	20.23	18.32	17.85	11.28	18.9	18.23
AMBX02341E04	21.12	22.44	0.06	24.16	17.44	15.82	16.04	22.62	19.37	0	23.38	22.46	21.71	24.24	14.07	14.4	21.09	14.53	15.56	0.22	19.43	18.91	18.27	16.18	23.01	13.91	20.98	23.16	15.73	24.07	10.46	17.94	18.7	18.72	17.59	21.09	17.32	15.04	19.63	18.01	22.58	16.5	17.37	15.84	20.28	18.1	13.84	21.93	21.11
A03X02851B03	20.05	23.16	23.77	21.69	16.15	24.4	14.86	23.67	18.7	23.38	0	24.13	21.24	1	12.47	12.28	20.1	12.96	13.59	23.71	17.25	24.41	16.29	14.03	0.91	17.05	19.99	23.49	24.05	23.08	19.52	18.58	23.45	19.89	15.89	21.44	16.7	15.52	20.69	17.72	23.48	16.38	17.07	24.27	21.09	19.38	14.42	21.02	19.36
A02X036761C5	22.85	22.91	22.76	23.73	16.02	23.34	13.73	22.84	19.74	22.46	24.13	0	20.51	23.04	12.8	12.32	22.86	13.42	16.01	22.68	18.14	24.51	18.79	13.5	22.17	18.46	23.08	23.21	23.17	22.72	22.27	18.46	21.14	19.1	16.17	22.39	18.86	14.2	20.26	18.45	22.32	15.7	16.69	23.33	22.44	20.16	13.85	24.08	19.93
AMBX00181E02	21.98	22.2	22.37	22.23	15.04	22.82	15.22	22.48	19.3	21.71	21.24	20.51	0	23.27	13.34	13.53	21.96	13.66	14.47	22.58	15.59	21.08	18.9	15.38	21.94	17.81	21.71	23.09	22.61	0.44	22.28	17.42	21.48	17.97	16.22	20.47	18.51	14.73	20.17	17.28	23.28	16.7	15.41	22.73	20.36	20.41	12.69	19.75	20.13
A01X028561A9	22.68	23.98	24.03	25.18	18.45	24.3	16.86	23.81	19.81	24.24	1	23.04	23.27	0	16.17	15.89	22.94	16.04	16.69	23.94	17.9	24.12	18.31	17.8	0.23	18.36	22.61	24.52	24.24	25.14	22.63	18.51	23.72	19.06	16.72	23.69	20.43	17.3	22.41	19.39	25.2	18.72	18.87	24.39	22.82	22.24	15.44	22.73	21.8
A03X02091B01	14.83	14.89	15.14	15.64	8.02	15	7.04	14.88	12.16	14.07	12.47	12.8	13.34	16.17	0	0.14	14.8	0.15	9.15	15.35	8.79	13.92	12.15	0.99	14.8	10.17	14.68	15.06	14.78	16.01	14.96	10.97	13.68	11.6	7.05	14.26	10.67	6.63	14.26	11.46	15.34	8.69	9.41	14.97	14.58	11.75	7.54	12.13	13.32
A01X020961D2	14.61	14.43	15	15.54	7.96	14.92	6.94	14.63	12.1	14.4	12.28	12.32	13.53	15.89	0.14	0	14.74	0.11	8.94	15.21	8.23	14.62	11.81	0.74	14.48	9.86	14.45	14.81	14.73	16.25	14.86	11.28	13.61	11.47	6.43	14.32	10.13	6.39	13.91	11.35	15.27	7.69	9.18	14.84	14.55	11.45	7.46	12.34	12.87
A03X03621A06	0.03	22.73	22.69	18.48	17.54	23.74	16.07	22.72	19.12	21.09	20.1	22.86	21.96	22.94	14.8	14.74	0	14.89	15.94	22.74	15.03	22.61	19.53	16.52	22.31	17.32	0.08	23.34	23.64	23.98	21.99	17.96	23.12	18.81	16.37	16.4	18.96	16.07	20.73	17.76	24.07	17.18	17.39	23.68	21.62	20.82	14.31	24.07	20.95
AMBX02091E05	14.69	14.61	15.59	15.68	8.4	15.21	7.52	14.67	12.49	14.53	12.96	13.42	13.66	16.04	0.15	0.11	14.89	0	8.97	15.79	9.61	13.96	11.88	1.82	14.72	10.46	14.39	14.94	15.07	16.29	15.24	10.89	14.45	11.34	6.97	14.37	10.65	7.32	14.2	11.53	15.73	8.92	9.52	15.21	14.51	11.85	7.48	12.95	13.5
AP7X03531G02	15.61	16.19	17.22	16.23	10.63	16.97	9.79	16.23	13.42	15.56	13.59	16.01	14.47	16.69	9.15	8.94	15.94	8.97	0	17.35	11.78	16.65	13.11	10.94	15.62	12.07	15.61	16.49	16.85	16.22	16.75	11.73	17.07	12.19	10.03	14.83	12.69	9.99	15.26	11.59	17.09	11.48	10.77	16.96	14.28	14.27	8.01	15.05	5.78
A02X023460I5	22.99	23.63	0.2	24.85	17.35	13.6	16.68	23.3	20.06	0.22	23.71	22.68	22.58	23.94	15.35	15.21	22.74	15.79	17.35	0	18.38	20.75	19.78	16.79	23.4	14.58	22.88	23.91	13.35	25.21	9.94	18.77	16.7	19.39	17.78	22.49	15.7	15.92	20.03	18.07	23.91	14.89	18.29	13.63	21.63	16.22	14.21	22.73	22.06
AP3X02042B02	15.65	16.93	18.26	14.96	12.66	19.93	10.03	16.55	15.73	19.43	17.25	18.14	15.59	17.9	8.79	8.23	15.03	9.61	11.78	18.38	0	21	15.5	9.62	16.86	14	16.16	17.2	19.33	18.93	18.08	14.67	18.27	14.34	5.7	12.99	13.93	11.28	16.78	12.44	19.76	11.6	11.38	19.79	15.81	15.16	10.49	16.82	16.27
AP3X03482A02	22.12	22.62	20.57	24.11	15.44	24.3	16.41	22.47	20.16	18.91	24.41	24.51	21.08	24.12	13.92	14.62	22.61	13.96	16.65	20.75	21	0	19.14	15.5	23.16	17.19	22.3	22.48	23.79	22.6	21.12	16.97	21.65	17.2	17.31	21.87	18.1	16.09	19.62	17.36	25.13	16.43	16.14	24.23	19.6	20.49	14.39	20.49	20.16
A01X043261B8	19.55	18.15	20.02	20.5	13.84	20.42	13.21	18	17.14	18.27	16.29	18.79	18.9	18.31	12.15	11.81	19.53	11.88	13.11	19.78	15.5	19.14	0	13.68	18.08	15.36	19.48	18.32	20.21	20.65	19.92	15.18	19.18	15.17	12.7	19.08	15.38	14	17.5	15.43	20.65	14.73	14.58	20.38	17.47	17.26	11.38	20.88	17.98
AP7X02091I01	16.3	16.39	16.76	16.78	10.06	16.12	7.65	16.42	13.84	16.18	14.03	13.5	15.38	17.8	0.99	0.74	16.52	1.82	10.94	16.79	9.62	15.5	13.68	0	16.13	11.69	16.22	16.87	16.02	17.83	16.28	12.45	14.98	12.93	7.76	15.95	11.78	7.43	15.79	12.95	16.5	9.41	10.87	16.07	16.17	13.2	8.84	11.59	14.76
AP3X02851I07	22.03	22.9	23.28	24.04	17.52	23.41	15.73	22.83	19.13	23.01	0.91	22.17	21.94	0.23	14.8	14.48	22.31	14.72	15.62	23.4	16.86	23.16	18.08	16.13	0	17.93	21.69	23.35	23.31	23.92	21.65	17.58	22.62	18.16	15.64	22.73	18.73	16.08	21.3	17.97	24.64	17.68	17.62	23.41	21.3	21.17	14.32	19.78	21.05
AMBX04141D06	17.08	18.87	14.62	19.35	12.94	16.88	11.8	18.87	0.73	13.91	17.05	18.46	17.81	18.36	10.17	9.86	17.32	10.46	12.07	14.58	14	17.19	15.36	11.69	17.93	0	17.25	19.34	16.75	19.48	14.96	14.1	17.03	14.88	12.56	18.04	14.25	11.42	15.7	13.61	18.58	12.3	12.85	16.87	16.09	15.63	10.19	17.22	16.99
AMBX03621D07	0.11	22.29	22.73	18.87	17.66	23.56	15.94	22.47	19.05	20.98	19.99	23.08	21.71	22.61	14.68	14.45	0.08	14.39	15.61	22.88	16.16	22.3	19.48	16.22	21.69	17.25	0	22.86	23.4	23.85	21.8	17.78	23	18.47	16.55	16.59	18.86	15.79	20.79	17.81	23.85	17.32	17.5	23.52	21.3	20.32	14	23.62	20.89
AMBX01121F02	23.05	0.11	24.02	24.19	18.07	23.94	16.42	0.22	21.17	23.16	23.49	23.21	23.09	24.52	15.06	14.81	23.34	14.94	16.49	23.91	17.2	22.48	18.32	16.87	23.35	19.34	22.86	0	23.84	24.87	22.2	18.43	23.5	18.91	17.39	23.08	18.68	16.82	22.34	19.44	24.88	16.75	18.57	23.92	21.84	19.89	14.65	22.95	21.96
A03X01951A01	23.68	23.36	13.51	24.3	17.17	0.01	16.36	23.26	20.26	15.73	24.05	23.17	22.61	24.24	14.78	14.73	23.64	15.07	16.85	13.35	19.33	23.79	20.21	16.02	23.31	16.75	23.4	23.84	0	24.64	15.04	18.38	15.49	18.76	17.19	22.6	13.97	15.88	19.65	18.43	24.19	14.37	17.91	0.01	21.72	14.81	13.91	21.19	21.51
A03X00181C05	24.09	24.42	25.14	23.87	17.16	24.87	17.64	24.42	20.99	24.07	23.08	22.72	0.44	25.14	16.01	16.25	23.98	16.29	16.22	25.21	18.93	22.6	20.65	17.83	23.92	19.48	23.85	24.87	24.64	0	24.18	18.72	24.21	19.29	17.54	22.73	21.01	16.67	21.97	19.23	24.68	19.3	17.53	24.86	22.71	22.33	14.19	23.1	21.42
C12X036204B2	22.11	21.86	10.06	23.93	16.85	15.34	16.13	21.51	19.64	10.46	19.52	22.27	22.28	22.63	14.96	14.86	21.99	15.24	16.75	9.94	18.08	21.12	19.92	16.28	21.65	14.96	21.8	22.2	15.04	24.18	0	17.69	18.08	18.36	16.33	21.96	15.83	15.41	18.93	18.2	23.61	14.38	17.79	15.38	21.52	16.19	14.08	21.02	21.46
A03X03061C02	17.95	18.12	18.61	19.17	12.82	18.59	11.73	18.04	15.73	17.94	18.58	18.46	17.42	18.51	10.97	11.28	17.96	10.89	11.73	18.77	14.67	16.97	15.18	12.45	17.58	14.1	17.78	18.43	18.38	18.72	17.69	0	18.24	0.48	12.94	17.98	14.95	12.04	17.27	14.28	19.47	13.5	12.83	18.56	15.56	16.48	10.06	18.1	16.16
AP7X01081I02	23.2	23.22	16.93	23.14	16.74	15.58	14.61	23.25	19.87	18.7	23.45	21.14	21.48	23.72	13.68	13.61	23.12	14.45	17.07	16.7	18.27	21.65	19.18	14.98	22.62	17.03	23	23.5	15.49	24.21	18.08	18.24	0	18.82	15.39	20.94	15.55	14.86	19.73	18.6	23.55	14.66	16.88	15.61	22.34	16.7	13.99	22.69	21.37
AP3X03061I08	18.69	18.46	19.35	19.72	13.45	18.95	12.01	18.33	16.53	18.72	19.89	19.1	17.97	19.06	11.6	11.47	18.81	11.34	12.19	19.39	14.34	17.2	15.17	12.93	18.16	14.88	18.47	18.91	18.76	19.29	18.36	0.48	18.82	0	13.28	18.73	15.27	13.13	17.85	14.67	19.83	14.34	13.32	18.92	15.94	17.12	10.75	19.16	16.74
AP7X02041G08	16.33	16.72	17.55	16.41	12.17	17.65	8.36	16.63	14.3	17.59	15.89	16.17	16.22	16.72	7.05	6.43	16.37	6.97	10.03	17.78	5.7	17.31	12.7	7.76	15.64	12.56	16.55	17.39	17.19	17.54	16.33	12.94	15.39	13.28	0	14.68	12.77	10.58	15.07	12.4	17.63	10.33	10.99	17.63	13.95	13.59	8.71	14.35	14.71
A03X03001C03	16.51	22.29	22.39	13.71	16.78	22.58	14.54	22.35	19.64	21.09	21.44	22.39	20.47	23.69	14.26	14.32	16.4	14.37	14.83	22.49	12.99	21.87	19.08	15.95	22.73	18.04	16.59	23.08	22.6	22.73	21.96	17.98	20.94	18.73	14.68	0	18.41	15.41	20.42	17.21	22.76	17.5	16.79	22.62	20.56	19.89	13.41	21.8	19.24
AP7X01281H03	18.82	18.44	15.75	19.53	13.96	13.94	11.68	18.36	16.27	17.32	16.7	18.86	18.51	20.43	10.67	10.13	18.96	10.65	12.69	15.7	13.93	18.1	15.38	11.78	18.73	14.25	18.86	18.68	13.97	21.01	15.83	14.95	15.55	15.27	12.77	18.41	0	11.55	16.3	15.19	19.76	2.35	13.19	13.95	16.87	0.37	10.8	15.97	17.94
AP7X04301G01	15.97	16.64	15.93	16.12	4.06	16.1	8.35	16.75	13.17	15.04	15.52	14.2	14.73	17.3	6.63	6.39	16.07	7.32	9.99	15.92	11.28	16.09	14	7.43	16.08	11.42	15.79	16.82	15.88	16.67	15.41	12.04	14.86	13.13	10.58	15.41	11.55	0	14.68	12.41	15.71	9.86	9.88	16.08	15.44	13.43	8.15	11.47	14.82
A03X01791B04	20.66	21.85	20.07	21.56	15.71	19.79	14.65	21.65	18.09	19.63	20.69	20.26	20.17	22.41	14.26	13.91	20.73	14.2	15.26	20.03	16.78	19.62	17.5	15.79	21.3	15.7	20.79	22.34	19.65	21.97	18.93	17.27	19.73	17.85	15.07	20.42	16.3	14.68	0	17.25	22.17	15.18	15.86	19.72	19.98	17.33	12.62	20.26	19.43
A02X026160H4	17.77	19.01	18.11	18.62	13.26	18.71	11.96	19.11	15.59	18.01	17.72	18.45	17.28	19.39	11.46	11.35	17.76	11.53	11.59	18.07	12.44	17.36	15.43	12.95	17.97	13.61	17.81	19.44	18.43	19.23	18.2	14.28	18.6	14.67	12.4	17.21	15.19	12.41	17.25	0	19.9	13.05	13.15	18.65	17.02	16.7	10.45	16.89	16.14
AP7X03911F07	23.77	24.34	23.85	23.53	17.3	24.07	15.45	24.46	20.22	22.58	23.48	22.32	23.28	25.2	15.34	15.27	24.07	15.73	17.09	23.91	19.76	25.13	20.65	16.5	24.64	18.58	23.85	24.88	24.19	24.68	23.61	19.47	23.55	19.83	17.63	22.76	19.76	15.71	22.17	19.9	0	17.74	17.87	24.02	22.92	20.96	15.38	20.94	20.94
A01X012861D4	17.12	16.75	15.22	18.26	12.19	14.65	9.36	16.42	14.58	16.5	16.38	15.7	16.7	18.72	8.69	7.69	17.18	8.92	11.48	14.89	11.6	16.43	14.73	9.41	17.68	12.3	17.32	16.75	14.37	19.3	14.38	13.5	14.66	14.34	10.33	17.5	2.35	9.86	15.18	13.05	17.74	0	11.44	14.42	16.54	2.97	9.67	14.97	15.92
AP7X03371G04	17.26	17.76	18.3	17.87	11.41	18.02	10.11	17.76	14.59	17.37	17.07	16.69	15.41	18.87	9.41	9.18	17.39	9.52	10.77	18.29	11.38	16.14	14.58	10.87	17.62	12.85	17.5	18.57	17.91	17.53	17.79	12.83	16.88	13.32	10.99	16.79	13.19	9.88	15.86	13.15	17.87	11.44	0	17.95	15.86	15.39	9.04	15.75	15.53
AMBX01951E07	23.72	23.42	13.51	24.36	17.22	0.01	16.49	23.4	20.23	15.84	24.27	23.33	22.73	24.39	14.97	14.84	23.68	15.21	16.96	13.63	19.79	24.23	20.38	16.07	23.41	16.87	23.52	23.92	0.01	24.86	15.38	18.56	15.61	18.92	17.63	22.62	13.95	16.08	19.72	18.65	24.02	14.42	17.95	0	21.95	14.78	14.02	21.35	21.58
C12X043204D2	21.07	21.87	21.53	22.31	16.07	21.89	15.02	22.11	18.32	20.28	21.09	22.44	20.36	22.82	14.58	14.55	21.62	14.51	14.28	21.63	15.81	19.6	17.47	16.17	21.3	16.09	21.3	21.84	21.72	22.71	21.52	15.56	22.34	15.94	13.95	20.56	16.87	15.44	19.98	17.02	22.92	16.54	15.86	21.95	0	18.73	13.01	22.43	19.11
A03X01281C09	20.72	20.29	16.47	21.34	15.18	14.75	13.1	20.24	17.85	18.1	19.38	20.16	20.41	22.24	11.75	11.45	20.82	11.85	14.27	16.22	15.16	20.49	17.26	13.2	21.17	15.63	20.32	19.89	14.81	22.33	16.19	16.48	16.7	17.12	13.59	19.89	0.37	13.43	17.33	16.7	20.96	2.97	15.39	14.78	18.73	0	12.09	18.27	19.35
AP7X04221F09	14.26	14.69	14.07	14.79	8.76	14.05	7.98	14.53	11.28	13.84	14.42	13.85	12.69	15.44	7.54	7.46	14.31	7.48	8.01	14.21	10.49	14.39	11.38	8.84	14.32	10.19	14	14.65	13.91	14.19	14.08	10.06	13.99	10.75	8.71	13.41	10.8	8.15	12.62	10.45	15.38	9.67	9.04	14.02	13.01	12.09	0	13.81	11.91
AP3X01342A05	23.95	21.99	22.08	22.45	14.21	21.31	12.91	22.43	18.9	21.93	21.02	24.08	19.75	22.73	12.13	12.34	24.07	12.95	15.05	22.73	16.82	20.49	20.88	11.59	19.78	17.22	23.62	22.95	21.19	23.1	21.02	18.1	22.69	19.16	14.35	21.8	15.97	11.47	20.26	16.89	20.94	14.97	15.75	21.35	22.43	18.27	13.81	0	21.48
A01X035361A8	20.96	21.62	22.02	20.89	15.31	21.67	14	21.48	18.23	21.11	19.36	19.93	20.13	21.8	13.32	12.87	20.95	13.5	5.78	22.06	16.27	20.16	17.98	14.76	21.05	16.99	20.89	21.96	21.51	21.42	21.46	16.16	21.37	16.74	14.71	19.24	17.94	14.82	19.43	16.14	20.94	15.92	15.53	21.58	19.11	19.35	11.91	21.48	0
A02X013460I7	22.94	22.08	23.34	23.03	16.45	23.16	15.2	22.05	19.53	23.15	22.14	22.85	22.28	23.27	14.33	14.04	23.29	14.52	15.19	23.39	17.33	20.27	19.09	15.43	22.2	17.8	23.24	22.68	22.98	23.82	22.19	17.71	22.37	18.2	16.08	22.12	18.57	15.16	21.57	18.63	22.57	16.43	16.42	23.15	21.61	20.25	13.87	0.66	20.19
A02X019461D1	14.26	16.23	17.54	3.58	11	17.44	9.95	16.19	14.09	16.81	15.58	16.59	15.42	17.76	9.31	9.06	14.01	9.34	9.83	17.54	10.01	15.47	12.96	10.68	16.47	12.43	14.38	16.25	17.18	17.09	16.86	11.56	16.77	12.04	10.31	11.67	12.83	9.77	14.87	11.89	17.42	11.55	11.41	17.44	14.67	14.62	8.54	16.5	14.15
AP3X02092B03	17.59	17.46	18.22	18.54	11.07	17.66	8.31	17.69	14.7	17.65	16.59	14.78	16.72	19.05	1.81	1.38	17.58	3.11	11.76	18.05	11.14	16.23	15.19	1.39	17.69	12.75	17.4	17.84	17.41	19.05	17.75	13.82	15.92	13.94	8.8	17.53	12.78	7.3	17.32	14.43	17.33	10.2	11.76	17.51	17.15	14.06	10.11	12.37	15.69
A02X043261B9	18.79	17.74	19.02	20.3	13.9	19.81	12.34	17.61	16.59	17.89	14.85	18.24	18.49	16.13	11.7	11.51	18.73	11.54	12.57	18.94	13.62	15.46	0.67	13.36	15.94	14.24	18.55	17.92	19.67	20.27	18.92	14.05	18.63	14.16	12.26	18.34	15.21	13.33	16.73	14.47	20.05	13.75	13.68	19.74	17.44	16.42	10.7	17.73	17.19
A02X012861A7	21.89	20.5	19.78	22.09	14.75	20.2	12.76	19.58	21.45	20.23	22.09	20.92	21.56	24.12	15.42	13.92	22.39	15.07	14.72	19.94	20.76	27.94	19.77	16.32	22.82	18.23	23.25	21.67	19.25	21.46	19.48	15.65	20.51	17.29	15.72	22.45	8.23	14.19	20.13	14.59	23.86	5.01	16.05	19.86	20.36	8.7	11.76	21.91	18.63
AP3X03371I09	20.96	20.35	19.27	21.07	13.07	19.7	12.59	19.57	16.64	19.73	20.85	18.32	18.55	21.63	11.41	10.94	20.97	11.11	12.94	19.41	14.16	17.41	16.52	12.29	19.94	13.87	21.23	20.71	18.86	20.72	18.31	15.02	18.82	15.8	14.13	19.94	14.48	12.02	17.83	13.93	20.25	12.31	2.16	19.38	18.2	15.62	11.63	19.26	18.85
AMBX03532H07	17.82	18.29	18.76	17.99	12.24	18.66	11.39	18.37	15.21	17.53	16.08	17.14	16.84	18.78	10.53	10.2	17.86	10.6	3.43	18.89	13.22	16.36	14.82	12.08	18.01	13.84	17.82	18.66	18.57	18.4	18.48	13.18	18.53	13.66	11.29	16.39	15.02	11.66	16.53	13.43	18.34	13.56	12.13	18.64	16.26	16.47	9.43	17.75	0.21
A01X030061B4	17.12	23.35	23.27	14.14	17.71	23.64	15.47	23.34	20.62	21.57	22.28	23.17	21.07	24.63	15.34	15.25	16.91	15.4	15.48	23.35	13.42	22.11	19.72	17.05	23.71	18.83	17.34	24.23	23.56	23.64	22.98	18.75	21.91	19.7	15.56	0.04	19.49	15.97	21.43	17.82	23.91	18.03	17.71	23.65	21.73	20.9	14.48	22.5	19.89
A01X015461D8	20.75	20.2	21.79	20.71	14.3	21.11	13.65	20.12	18.13	21.59	20.86	17.98	19.58	21.88	12.77	12.75	20.85	13.06	13.75	21.76	16.46	19.57	16.95	14.54	21.12	16.21	20.52	20.71	20.91	21.24	21.17	16.38	20.4	16.97	13.69	19.65	17.43	13.66	19.44	16.04	20.63	16.23	15.45	21.08	19.31	19.66	12.28	22.27	18.19
AP3X02482B04	12.03	12.94	12.15	12.25	7.23	11.01	6.27	13.07	9.59	11.32	11.46	12.44	11.65	13.72	5.81	5.72	12.24	5.61	6.71	12.23	8.39	11.44	9.37	7.23	12.51	8.13	12.27	12.79	10.91	13.24	11.87	8.69	10.97	9.34	5.9	11.71	8.23	6.55	11.53	8.91	14	7.23	7.44	10.94	11.04	9.6	5.13	11.22	10.51
A01X043060I2	17.75	18.29	17.87	18.06	0.55	18.18	10.54	17.79	14.89	17.92	17.23	16.15	15.9	19.19	8.3	8.28	17.37	8.68	11.52	17.51	12.99	16.18	14.6	10.32	18.3	13.07	17.7	18.62	17.55	17.62	17.18	13.11	17.61	14.07	12.58	17.41	14.2	4.78	15.84	13.17	18.31	11.78	11.79	17.82	17.16	15.36	9.37	15.18	15.67
AP7X01341H06	23.16	22.25	23.31	22.93	16.49	23.04	15.26	22.33	19.78	23.22	21.68	23.01	22.32	23.52	14.36	14.14	23.61	14.53	15.38	23.55	17.85	20.31	19.26	15.48	22.34	18.31	23.41	22.83	23.01	23.73	22.42	17.85	22.44	18.22	16.18	22	18.67	15.25	21.61	18.63	22.57	16.95	16.7	23.09	21.73	20.36	13.87	0.71	20.49
A01X042261A5	14.36	14.59	11.3	14.62	9.06	10.18	7.82	14.38	11.25	11.61	13.14	14.04	13.32	14.95	7.18	7.06	14.35	7.29	8.14	11.25	10.59	14.81	11.09	8.46	14.04	9.46	14.18	14.66	10.11	14.7	11.48	10.04	11.31	10.54	8.26	12.62	9.27	8.3	12.55	10.02	15.15	8.61	8.7	10.21	12.7	10.58	1.5	12.53	11.93
AMBX01941E08	18.37	23.78	24.64	0.65	17.41	24.16	15.55	23.68	20.64	24.17	21.52	23.62	22.1	24.97	15.44	15.4	18.24	15.58	16.04	24.77	14.98	23.48	20.24	16.69	23.92	19.13	18.6	24	24.19	23.72	23.68	19.12	23.01	19.65	16.39	13.46	19.41	16.06	21.31	18.57	23.44	18.21	17.82	24.17	22	21.18	14.6	22.22	20.82
A02X030061B5	11.23	15.47	15	9.73	9.41	15.52	8.01	15.56	12.3	13.78	14.11	14.51	14.23	16.13	8	7.74	11.18	8.01	8.16	15.06	8.24	12.96	11.52	9.49	14.98	10.66	11.43	16.1	15.29	15.66	14.5	11.01	14.39	11.57	8.77	0.43	11.03	8.31	13.25	10.09	15.67	9.79	9.47	15.43	13.88	12.49	6.68	14.08	12.14
AP3X02611I05	16.92	17.55	17.61	17.62	12.4	17.79	10.84	17.66	14.46	18.02	16.06	17.01	16.73	18.39	10	9.89	16.95	10.06	9.84	17.81	11.99	17.62	14.26	11.58	17.07	12.91	16.93	17.77	17.72	18.46	17.04	13.02	17.47	13.54	10.85	15.88	13.28	11.55	15.61	5.86	18.45	11.81	12.3	17.75	15.58	14.89	9	16.34	14.64
A02X020961D3	16.38	16	16.65	17.43	9.48	16.76	8.61	16	13.75	16.35	14.18	14.52	14.93	17.51	0.19	0.05	16.42	0.12	10.72	16.88	10.03	15.29	13.29	1.95	16.2	11.59	16.23	16.44	16.63	17.62	16.74	12.6	15.47	12.99	8.58	16.13	11.74	8.28	15.67	12.98	17.07	9.62	10.98	16.69	16.38	13.04	8.96	14.38	14.61
A02X010861C1	23.28	23.31	16.97	23.3	16.79	15.66	14.73	23.09	20.03	18.88	23.34	21.19	21.65	23.69	13.74	13.65	23.19	14.53	17.15	16.62	18.42	21.84	19.29	15.06	22.72	17.15	23.13	23.58	15.54	24.37	18.04	18.21	0.05	18.9	15.52	21.05	15.63	14.94	19.73	18.64	23.64	14.57	17.01	15.66	22.4	16.8	14.09	22.67	21.38
AP7X02611G09	21.06	22.83	21.54	22.03	16.75	22.13	15.61	23.11	19.02	21.82	22.17	21.95	20.96	22.79	14.84	14.69	21.12	14.74	15.09	21.56	16.7	21.74	18.71	16.36	21.31	17.18	21.06	23.36	22.1	22.65	22.03	17.4	22.25	18.12	16.57	20.71	18.96	15.79	20.63	0.07	23.29	17.16	16.7	22.19	20.73	20.6	13.49	20.53	19.93
A01X026160H3	18.16	19.89	18.43	19.16	13.61	19.09	12.66	20.01	16.08	18.07	18.86	18.92	17.73	20.12	11.93	11.6	18.14	11.99	12.04	18.47	13.28	18.5	15.55	13.52	18.69	13.91	18.16	20.4	18.8	19.77	18.91	14.96	19.43	15.4	12.82	17.84	15.59	12.77	17.47	0.14	20.46	13.43	13.57	19.01	17.77	17.19	10.86	17.63	16.67
AMBX02041E06	18.2	18.62	19.64	18.78	13.2	19.33	11.49	18.46	16.08	18.39	17.46	17.61	17.79	19.7	9.9	9.78	18.33	9.98	12.05	19.64	8.26	18.95	13.76	11.35	18.22	14.26	18.42	18.76	19.25	19.94	18.47	13.98	17.48	14.32	4.28	17.15	14.22	12.22	17.79	14.14	19.8	12.71	12.8	19.39	17.55	15.67	10.28	18.13	16.36
A01X036261D5	0.21	23.05	23.26	18.7	17.86	24.1	16.24	22.98	19.23	21.37	20.41	23.28	22.18	23.21	15.23	14.73	0.18	15.09	16.43	23.14	15.15	22.44	19.65	16.4	22.4	17.32	0.38	23.63	23.83	24.36	22.31	18.32	23.48	18.91	16.47	16.92	19.01	16.19	21.03	17.99	24.33	16.51	17.29	23.97	22.02	20.99	14.58	25.04	21.2
AP3X03911I04	23.84	24.28	23.73	23.48	17.29	24.07	15.38	24.53	20.14	22.43	23.54	22.32	23.04	25.08	15.16	15.13	23.94	15.56	17	23.79	19.84	24.93	20.65	16.42	24.51	18.23	23.85	24.94	24.17	24.45	23.5	19.13	23.4	19.63	17.43	22.48	19.69	15.63	22.15	19.9	0.02	17.71	17.77	24.06	22.71	20.86	15.4	20.63	20.93
AP7X04141F08	17.31	19.07	16.15	19.9	13.4	17.68	12.26	19.15	0.74	16.1	17.17	18.69	18.1	18.5	10.54	10.4	17.46	10.91	12.53	16.02	14.55	17.1	16.18	12.27	17.85	0.88	17.5	19.47	17.53	19.74	15.8	14.62	17.38	15.34	12.72	18.36	14.62	11.83	16.17	14.57	19.15	12.62	13.03	17.59	16.86	16.01	10.48	17.69	17.12
A02X011261C3	22.36	0.76	23.92	24.74	17.73	23.92	16.41	0.47	21.11	22.65	22.83	23.32	22.91	23.81	15.15	14.72	22.73	15.1	16.56	23.67	17.14	20.97	17.97	16.49	22.76	18.81	22.47	0.98	23.5	24.71	22.22	18.78	23.63	19	16.98	22.73	18.33	16.94	21.83	19.02	25.18	15.96	17.55	23.66	22.23	20.49	15.29	23.03	21.66
AP7X03001G05	14.82	19.51	19.64	12.68	14.04	19.75	12.21	19.52	16.87	17.98	18.25	19.61	17.25	20.55	11.92	11.86	14.87	11.87	11.83	19.78	10.89	18.13	16.03	13.55	19.42	15.31	14.77	20.12	19.66	19.81	19.35	15.25	18.22	15.91	12.09	0.2	15.53	12.79	17.72	14.73	20.2	14.73	14.03	19.75	17.65	16.75	10.54	18.69	16.56
AP3X01792A08	20.69	22.17	20.27	21.91	16.29	19.96	15.39	22.44	18.23	19.48	21.06	20.48	20.95	22.79	14.5	14.38	20.81	14.38	15.27	20.52	17.42	19.89	17.73	16.08	21.6	16.04	20.83	22.67	19.88	22.42	19.23	17.67	20.26	17.96	15.66	20.65	16.36	14.99	0.25	17.67	22.3	15.81	16.38	20	20.67	17.86	12.86	20.98	19.54
A01X020460H5	14.34	15.14	15.08	14.77	9.81	15.61	7.28	15.05	12.03	14.4	12.53	11.95	14.08	15.01	5.04	4.66	14.44	5.37	8.86	15.11	4.23	16.96	11.21	5.92	13.45	10.53	14.36	15.31	15.56	16.08	14.57	10.69	13.06	11.29	1.78	13.36	10.69	7.65	13.37	10.59	15.1	8.24	9.28	15.58	13.99	11.69	6.71	14.8	12.82
A01X036761C4	22.94	22.85	22.82	23.85	16.05	23.37	13.78	22.88	19.74	22.6	23.94	0.01	20.48	23.07	12.76	12.27	22.94	13.44	16.1	22.72	18.05	24.28	18.77	13.47	22.22	18.49	23.2	23.14	23.19	22.75	22.35	18.54	21.24	19.19	16.22	22.52	18.92	14.14	20.28	18.54	22.4	15.64	16.71	23.32	22.53	20.2	13.87	24.44	19.98
A03X01541C07	19.3	19.31	19.53	19.59	12.87	19.47	11.82	19.28	16.23	19.46	17.84	15.73	17.52	20.07	10.93	10.94	19.5	11.1	12.25	19.63	14.66	17.43	15.61	12.17	18.96	14.75	19.49	19.47	19.35	19.02	19.19	14.4	18.51	15.17	12.13	18.41	15.38	12.36	17.38	14.3	18.81	13.88	13.55	19.49	17.59	17.07	10.81	21.27	16.51
A01X034361C6	18.25	17.91	18.95	18.67	12.54	18.05	5.33	17.64	16.42	18.96	17.01	17.77	17.76	20.75	9.97	9.6	18.25	10.01	11.31	18.89	14.58	15.81	15.23	11.71	18.97	15.59	18.05	18.14	17.84	19.68	18.29	14.03	17.45	14.33	11.65	17.06	14.16	11.49	16.53	13.47	19.16	12.91	13.15	18.11	16.88	16.28	9.77	17.84	16.62
A03X02041B02	16.85	17.23	19.77	17.38	13.34	19.45	10.69	17.6	15.92	19.73	18.36	16.79	18.61	19.85	8.73	7.92	16.77	9.37	11.61	20.01	6.38	20.26	13.84	9.45	18.04	14.17	16.5	17.81	19.46	21.13	17.78	14.5	16.87	14.55	4.22	16.28	13.15	11.36	17.04	14.25	19.15	11.68	13.19	19.44	17.15	15.1	9.53	17.22	15.86
A02X017260I9	24.27	23.93	23.62	24.79	18.11	23.95	16.76	23.87	20.75	23.16	23.07	23.27	22.65	24.41	15.97	15.77	24.39	16.27	16.25	23.7	18.87	25.62	20.33	17.47	23.15	19.36	24.03	24.5	24.03	24.42	23.08	18.69	23.3	19.52	17.69	23.19	19.29	16.62	21.4	17.86	24.46	17.74	17.26	24	22.2	20.92	14.54	21.84	20.52
AMBX03431D09	17.49	13.57	17.06	16.91	11.15	17.2	6.26	13.47	13.87	16.69	16.2	16.53	15.51	19.38	8.73	8.87	17.58	8.93	10.41	17.17	10.75	17.39	13.66	10.57	17.8	12.43	17.41	14.44	17.08	17.81	16.27	13.22	15.7	14.17	9.64	15.73	13.16	9.52	15.77	12.63	17.19	11.47	11.78	17.12	14.18	14.51	8.19	15.52	15.08
AP7X04321H04	16.82	15.99	16.82	17.93	11.83	17.68	10.41	16.03	14.11	15.14	13.11	16.47	16.06	14.53	9.56	9.56	16.75	9.4	10.61	16.68	12.4	14.44	0.73	11.05	14.12	12.22	16.48	16.21	17.57	17.9	17.05	12.16	16.41	12.33	9.58	16.16	12.83	11.16	14.69	12.75	17.88	11.83	11.54	17.7	15.11	14.19	8.69	17.12	15.12
AP3X03672A04	22.43	21.5	22.56	23.93	15.65	22.76	12.72	21.84	19.31	22.12	23.82	1.3	21.3	22.79	11.97	11.4	22.57	12.35	15.58	22.63	18.01	24.16	18.1	12.58	21.46	18.6	22.49	22.12	22.58	22.67	21.46	18.33	21.06	18.92	15.24	22.31	18.29	13.94	19.66	17.86	22.13	15.31	16.52	22.73	21.43	19.7	13.08	22.86	20.06
AP7X03061G06	19.33	19.35	19.89	20.36	13.96	19.6	12.73	19.52	17.21	18.91	19.52	19.92	18.69	19.69	12.54	12.67	19.48	12.31	12.74	20.18	15.74	17.72	15.93	13.89	18.89	15.35	19.06	19.79	19.58	19.95	19.08	0.12	19.61	0.84	13.97	19	15.97	13.44	18.32	15.56	20.8	15.06	14.02	19.67	16.67	17.49	11.46	19.86	17.23
C12X001804E2	23.25	23.68	25.7	24.42	18.74	25.22	17.44	23.44	23	26.11	26.58	24.12	24.11	26.72	16.57	16.51	22.56	16.62	18.51	25.26	18.96	23.14	20.93	18.32	25.73	21.45	23.56	24.78	24.85	25.12	23.92	20.16	24.12	20.6	18.56	23.3	21	17.61	23.16	20.54	25.7	19.26	19.4	25.17	23.14	22.84	16.04	23.9	23.24
AP7X01721H08	23.83	25.62	25.6	23.98	17.43	24.28	15.18	23.96	18.93	24.84	21.51	23.91	21.01	25.58	16.79	15.11	24.66	15.86	15.97	25.58	15.5	20.38	21.66	17.52	24.59	16.17	26.38	25.39	23.61	25.15	25.17	18.74	24.19	18.39	15.1	24.53	16.74	17.16	21.7	17.91	25.25	12.88	16.32	24.25	18.23	19.17	17.05	22.78	21.09
AP3X01542A06	22.48	22.15	23.25	22.37	15.85	22.87	15.35	22.06	19.57	23.06	21.45	21.69	21.61	23.56	14.35	14.27	22.62	14.38	15.25	23.33	18.26	22.21	18.89	15.83	22.7	18.1	22.52	22.4	22.87	22.61	22.8	17.37	22.31	18.36	16.08	21.75	19.21	15.49	20.55	17.51	22.4	17.75	16.85	22.89	20.84	20.73	13.42	24.17	19.83
A03X03431B09	18.49	17.87	19.27	17.33	12.61	19.4	4.83	17.81	16.34	19.25	18.99	18.2	16.3	20.08	10.73	10.76	18.54	11	12.3	19.15	11.64	18.41	14.95	11.87	18.37	13.72	18.08	18.01	19.19	18.94	18.37	14.55	18.58	15.09	11.21	16.39	15.03	11.69	17.09	14.57	18.81	13.42	12.95	19.26	17.13	16.46	10.47	17.86	17.84
AMBX01341D04	21.13	20.11	21.51	20.76	14.76	21.04	13.55	19.91	17.4	21.37	19.74	20.73	20.31	21.04	12.73	12.4	21.48	12.69	13.55	21.6	16.01	18.79	17.31	13.81	20.03	15.95	21.33	20.67	20.89	21.64	20.44	15.88	20.55	16.35	13.83	19.97	16.65	13.35	19.58	16.61	20.47	15.22	14.71	21.1	19.25	18.31	11.88	0.97	18.31
AP7X00181H07	24.2	24.42	25.11	23.99	17.19	24.89	17.79	24.42	21.13	24.41	22.93	22.67	0.37	25.06	16.06	16.31	24.27	16.23	16.27	25.26	18.92	22.54	20.28	17.97	23.87	19.53	24.02	24.98	24.68	0.02	24.4	18.97	24.32	19.45	17.84	22.69	21	16.89	22.09	19.2	24.74	19.52	17.79	24.94	22.58	22.41	14.23	23.3	21.58
AP3X03532A03	17.52	17.99	19.07	17.65	11.98	18.6	10.93	17.97	15.21	17.52	16.06	16.96	16.25	18.45	10.35	9.97	17.41	10.24	3.28	19.24	12.82	17.33	14.42	11.85	17.63	13.96	17.26	18.16	18.46	18.19	18.87	12.93	18.38	13.47	10.92	15.86	14.62	11.62	15.89	13.01	17.92	13.26	12.28	18.49	16.02	16.25	8.96	17.34	0.37
AMBX04301D05	20.44	21.5	20.2	20.89	10.99	20.74	11.85	21.52	17.72	19.23	20.65	18.14	20.01	21.75	9.94	9.54	20.79	11.07	14.62	20.26	15.73	20.95	19.45	10.44	20.38	15.91	20.37	21.7	20.72	22.21	19.89	16.91	18.38	17.72	14.38	19.59	15.92	0.52	19.23	17.11	19.52	14	14.13	20.8	20.36	17.36	12.26	15.67	19.26
A01X024861A3	16.92	17.15	17.41	17.48	11.13	16.36	10.14	16.89	13.05	17.73	16.3	15.99	15.75	17.51	9.66	9.41	16.98	9.85	10.76	17.05	11.07	15.8	12.93	11.38	16.6	11.52	17.08	17.21	16.13	17.54	16.71	12.63	15.93	13.21	8.97	16.39	12.23	10.32	16.04	12.27	17.41	10.53	11.35	16.3	15.46	13.8	8.95	16.4	15.3
A01X034861B1	22.37	22.48	21.85	23.46	16.64	22.57	15.77	22.14	19.82	20.96	22.6	22.21	21.79	24.21	15.29	15.04	22.46	15.3	15.67	22.03	17.58	0.22	19.26	17.09	23.12	17.89	22.58	22.66	22.42	22.91	21.28	17.97	22.13	18.72	16.5	21.84	18.76	15.88	21	17.53	23.06	16.84	17.64	22.54	21.22	20.29	13.26	22.69	20.2
A02X042261A6	18.54	18.03	17.92	18.62	11.92	17.14	11.46	17.69	15.81	16.85	19.57	18.55	17.24	20.81	10.97	10.75	17.64	11.16	12.62	17	17.59	18.06	15.26	13.16	19.8	13.8	17.57	18.39	16.4	18.2	15.97	13.89	17.49	14.25	13.88	16.46	15.43	11.01	15.33	13.81	21.42	12.4	13.64	17.09	15.74	17.49	4.19	18.37	14.97
AP3X00181I06	22.95	23.28	23.75	22.58	16.21	23.37	16.08	23.39	20.24	22.92	21.62	20.89	0.5	23.94	14.33	14.59	23.05	14.8	15.08	23.87	17.71	21.34	19.05	15.89	22.74	18.42	22.66	23.72	23.19	0.29	23.09	17.8	22.66	18.27	16.57	21.57	19.56	15.49	20.53	18.33	22.94	17.55	16.44	23.32	21.4	21.09	13.19	22.37	20.23
AMBX03481D08	22.09	21.92	21.42	23.42	16.44	21.75	15.9	21.84	19.43	20.86	22.59	21.97	21.48	23.75	14.71	14.54	22.14	14.69	15.16	21.62	18.21	0.3	19.45	16.85	22.78	17.68	22.17	22.38	21.7	23.01	20.9	17.64	21.53	18.43	16.58	21.22	18.38	15.74	20.72	17.36	23.06	16.75	17.36	21.78	20.31	19.7	12.91	22.81	20.3
A03X03481B07	22.38	22.57	21.9	23.46	16.76	22.48	15.89	22.43	20	20.97	22.84	22.41	21.68	24.22	15.38	15.24	22.63	15.31	15.65	22.13	18.13	0.13	19.54	17.23	23.21	18.07	22.58	22.84	22.41	22.92	21.45	17.97	22.18	18.73	16.69	21.79	18.8	16.05	21.16	17.7	23.1	17.18	17.71	22.51	21.17	20.41	13.35	22.76	20.39
A01X017260I8	24.62	23.99	23.83	25.05	18.08	24.43	16.81	23.81	20.83	23.15	23.2	23.44	22.91	24.7	15.82	15.75	24.56	16.17	16.54	23.65	18.29	25.32	20.59	17.35	23.38	19.37	24.31	24.39	24.13	24.58	22.99	18.75	23.61	19.53	17.53	23.41	19.14	16.38	21.4	17.77	24.96	17.17	16.8	24.38	22.19	20.84	14.67	22.14	20.82
C12X026104A2	22.22	23.06	24.29	23.47	17.98	23.62	16.86	22.95	22.13	25.36	25.42	23.15	23.44	25.66	16.02	15.99	22.35	16	17.23	24.3	18.3	21.27	19.87	17.6	24.6	20.8	22.43	23.75	23.67	24.49	23.61	18.91	23.06	19.23	17.51	22.42	20.14	17.28	22.66	19.73	23.93	18.81	18.57	23.69	22.55	21.79	14.45	23.1	22.17
AMBX01721E09	24.13	23.78	23.47	24.81	18.03	23.91	16.54	23.69	20.57	22.76	22.75	23.32	22.4	24.59	15.82	15.73	24.19	16.09	16.24	23.65	18.12	25.55	20.38	17.42	23.23	19.14	23.83	24.41	23.78	24.43	23.19	18.55	23.33	19.44	17.41	23.36	19.09	16.37	21.07	17.76	24.57	17.31	17.08	23.82	22.24	20.78	14.63	21.29	20.56
A01X023460I4	22.96	23.58	0.08	24.68	17.3	13.34	16.51	23.36	19.84	0.23	23.71	22.57	22.54	23.96	15.19	15.11	22.73	15.65	17.29	0.06	18.14	20.89	19.9	16.63	23.36	14.64	22.75	23.97	13.22	25.22	9.9	18.63	16.69	19.4	17.68	22.49	15.71	15.95	20.08	17.98	23.83	14.8	18.24	13.33	21.67	16.23	14.18	22.31	21.91
AP7X01121H05	22.29	0.11	23.36	23.83	17.75	23.36	16.21	0.31	20.84	22.51	23.25	23.02	22.28	23.68	14.78	14.46	22.49	14.51	16.03	23.49	16.96	22.35	18.28	16.39	22.55	19.05	22.25	0.16	23.3	24.15	21.61	18.23	22.97	18.62	16.69	22.36	18.63	16.72	21.76	19.02	24.35	16.87	17.73	23.37	22.07	20.3	14.6	21.95	21.4
AMBX01281F01	21.43	21.21	16.86	22.23	16.08	15.26	14.43	21.02	19.06	19.18	19.77	21.49	21	22.92	12.9	12.34	21.43	12.79	14.86	16.68	16.08	21	18.1	14.17	22.12	16.03	21.31	21.23	15.21	23.18	16.9	17.16	17.65	17.58	14.15	20.85	0.23	14.41	18.37	16.87	22.37	2.92	16.04	15.24	19.36	0.43	12.91	19.36	20.18
A03X04321A03	15.29	14.53	15.9	16.49	10.44	16.5	9.13	14.56	13	14.69	12.48	15.02	15.14	13.32	8.47	8.17	15.21	8.36	9.31	15.88	11.16	13.86	0.51	9.91	12.74	11.07	15.05	14.67	16.35	16.79	15.67	10.7	15.41	10.99	8.61	15.08	11.6	9.88	13.65	11.48	16.53	10.36	10.2	16.48	14.12	13.32	7.63	15.52	13.76
AP3X04221F03	19.18	18.93	19.97	20.35	13.41	19.38	12.17	18.75	16.71	18.68	19.67	18.71	17.71	20.79	11.67	11.58	19.24	11.59	12.1	19.59	15.07	18.04	17.12	13.65	19.54	15.23	19.32	19.57	19.1	19.58	19.53	15.01	19.38	15.9	13.11	18.19	15.43	12.34	18.07	14.93	20.94	13.72	13.34	19.38	16.93	17.2	1.49	19.76	16.96
A03X01721B05	24.26	23.9	23.57	24.74	18.09	23.91	16.7	24.04	20.72	23.05	23.18	23.41	22.52	24.6	15.94	15.83	24.4	16.22	16.26	23.86	18.73	25.51	20.39	17.5	23.18	19.42	23.97	24.51	24.05	24.36	23.16	18.7	23.3	19.48	17.52	23.17	19.25	16.59	21.33	17.96	24.43	17.83	17.14	23.93	22.16	20.89	14.49	21.75	20.59
AP7X03671F06	22.63	22.07	21.9	23.61	15.47	22.82	13.23	22.1	19.79	21.5	23.43	1.75	20.1	22.8	11.68	11.21	22.43	11.9	15.8	21.82	17.06	22.46	18.52	12.91	21.58	18.48	22.4	22.9	22.55	22.1	21.25	18.24	20.85	18.78	15.08	22.08	17.41	13.75	19.93	17.78	22.26	14.31	16.36	22.74	21.09	18.96	13.27	22.05	20.06
A01X041461C8	17.77	19.78	16.29	20.53	13.85	18.6	12.58	19.21	1.55	16.43	17.26	18.69	18.92	18.74	11.47	11.2	17.81	11.69	13.27	16.1	14.55	19.74	15.88	12.62	18.45	1.34	18.01	20.05	18.22	20.26	15.8	14.35	18.55	15.59	13.79	19.1	15.01	12.39	16.87	14.99	19.48	12.58	13.15	18.52	17.38	16.3	10.63	18.12	17.98
A03X03531B06	16.4	17.18	18.48	16.93	11.15	17.99	10.67	17.31	14.09	17.4	15.49	16.71	15.37	18.05	9.97	9.59	16.51	9.68	1.42	18.67	12.28	16.16	14.06	11.68	16.49	13	16.43	17.6	17.8	17.48	17.67	12.67	17.2	13.08	11.09	15.15	14.14	10.36	15.64	12.19	17.96	12.58	11.4	17.91	14.93	15.32	8.37	17.26	4.67
A02X028561D7	22.26	23.14	23.5	24.67	17.87	23.93	16.22	23.12	19.27	23.67	0.54	22.44	22.77	0.04	15.51	15.2	22.47	15.47	16.26	23.55	17.57	23.65	17.96	17.12	0.23	17.86	22.08	23.91	23.85	24.66	21.85	18.13	23.17	18.73	16.26	23.19	19.86	16.65	21.85	18.85	24.75	17.91	18.3	23.92	22.42	21.58	14.91	21.39	21.33
A03X03671A05	23.18	23.12	23.16	23.46	16.02	23.88	12.97	23.2	19.94	21.84	23.87	0.1	20.69	22.59	12.39	12.09	23.16	13.21	16.19	23.29	17.73	25.1	18.97	13.42	21.46	18.59	23.5	23.24	23.62	22.82	22.58	18.98	21.43	19.42	15.39	22.63	19.06	14.04	20.3	18.91	22.84	15.19	16.64	23.82	22	20.12	14.13	22.59	20.32
A02X036261D6	0.17	23.14	23.19	18.73	17.87	24.12	16.22	22.91	19.52	21.51	20.14	23.26	22.27	23.1	15.19	14.83	0.1	15.14	16.39	23.02	15.41	22.67	19.76	16.58	22.34	17.76	0.27	23.8	23.89	24.41	22.26	18.31	23.57	19.07	16.97	16.81	19.41	16.21	21.18	18.04	24.24	17.15	17.7	23.97	22.07	21.26	14.72	24.54	21.17
AP7X01541H02	21.05	18.82	22.94	19.7	13.86	21.49	13.58	19.47	17.1	22.67	21.02	20.56	20.14	21.94	12.31	12.54	21.48	12.28	13.3	22.8	18.6	20.72	18.01	13.54	20.16	15.74	21.1	19.66	21.6	21.99	20.26	16.63	20.06	17.36	14.56	19.16	17.44	13.43	19.06	17.2	21.56	16.8	15	21.64	17.89	18.58	11.44	19.19	18.48
A03X01081D02	23.27	23.24	16.93	23.22	16.78	15.56	14.63	23.24	19.95	18.79	23.4	21.2	21.5	23.78	13.69	13.66	23.18	14.46	17.07	16.69	18.2	21.65	19.28	15.04	22.63	17.04	23	23.51	15.46	24.27	18.09	18.18	0.01	18.81	15.41	20.93	15.54	14.95	19.73	18.64	23.6	14.68	16.92	15.57	22.31	16.74	14.06	22.8	21.48
A02X024861A4	18.68	19.64	19.6	19.97	13.38	18.14	12.65	19.37	15.75	19.45	17.36	18.41	18.11	19.27	11.24	10.77	18.77	11.22	12.38	19.23	13.07	17.65	16.14	13.27	18.44	13.63	19.11	19.86	18.04	19.57	18.61	14.53	17.88	15.07	11.59	18.73	14.61	12.66	18.26	14.56	20.11	12.98	13.78	18.07	17.2	16.07	11.03	19.24	17.87
AP7X01951G07	23.54	23.15	15.25	24.29	17.28	0.1	16.08	23.08	20.2	16.77	24.99	23.51	22.79	24.88	14.32	14.37	23.57	14.69	16.6	15.3	19.53	24.47	20.5	15.76	23.72	17.44	23.21	23.91	0.07	25.07	16.43	18.76	16.62	19.23	17.44	22.07	14.38	15.58	19.46	18.19	24.64	14.56	17.85	0.07	21.72	15.23	14.07	21.95	21.52
AMBX02481E01	13.78	14.87	14.4	14.45	8.86	13.63	8.38	14.73	11.19	14.18	13.57	13.55	13.17	15.03	7.51	7.38	14.05	7.56	8.05	14.43	9.78	13.9	10.59	8.91	14.03	9.52	14.11	14.68	13.67	14.73	14.1	10.56	13.15	10.96	7.27	13.47	10.05	8.17	13.43	10.06	15.16	9	9.48	13.64	13.11	11.24	6.71	14.14	12.45
A03X02481C06	20.7	21.54	21.67	22.03	15.22	20.26	14.73	21.39	17.34	22.68	20.59	20.12	20.26	21.99	13.63	13.46	21	13.81	14.49	21.71	15.7	21.24	16.98	15.42	20.81	15.74	20.7	21.32	20.39	21.74	20.86	16.78	19.56	17.37	13.5	20.67	16.48	14.37	20.05	16.37	21.44	15.39	16.03	20.28	20.25	17.93	12.39	20.86	19.28
A01X019560H7	23.83	23.43	13.7	24.72	17.15	0.18	16.41	23.04	20.38	16.05	24.31	23.48	22.81	24.61	14.94	14.59	23.65	15.15	17.1	13.54	19.34	24.7	20.54	16.06	23.79	16.77	23.71	24	0.03	25.17	15.38	18.62	15.79	19.09	17.56	22.98	14.07	15.94	20.03	18.54	24.38	14.03	17.96	0.12	22.01	14.95	14.17	21.2	21.68
AP7X03481G03	22.4	22.03	22.21	23.92	17.03	23.28	16.22	21.81	20.51	21.41	23.08	23.12	22.02	24.85	15.33	14.99	22.43	15.24	16.25	22.46	17.68	0.46	20.38	17.43	23.64	18.11	22.76	22.25	22.93	23.5	22.14	18.19	22.78	18.9	16.79	22.44	18.81	16.15	21.54	17.86	24.23	17.09	17.85	23.2	21.12	20.79	14.12	22.75	20.97
A03X04221A09	14.43	14.49	11.94	14.57	9	11.11	7.58	14.31	11.41	12.13	13.81	14.16	12.97	15.4	7.26	7.3	14.48	7.32	8.04	11.99	10.19	15.29	10.87	8.79	14.48	9.64	14.2	14.56	11.05	14.63	12.13	10.15	12.03	10.4	8.37	13.05	9.71	8.06	12.25	10.46	15.16	8.69	8.69	11.13	13.16	10.87	0.63	12.66	11.83
A01X010861D9	23.32	23.1	17.03	23.52	16.87	15.68	14.6	22.99	20	18.67	23.26	21.24	21.66	23.92	13.68	13.59	23.28	14.54	17.11	16.73	18.34	21.33	19.28	15.07	22.79	17.01	23.08	23.3	15.55	24.5	18.07	18.39	0.06	18.83	15.48	20.9	15.49	14.94	19.9	18.53	23.63	14.58	16.89	15.67	22.2	16.85	14.16	22.64	21.41
A02X019560H8	25.88	22.67	17.72	25.11	17.07	2.37	19.15	22.26	20.3	19.1	27.29	25.64	24.24	26.05	15.84	15.1	24.51	16.19	18.27	16.72	20.89	34.49	23.28	17.54	24.64	17.88	25.6	24.06	1.12	25.19	17.43	18.58	19.85	19.13	20.92	24.76	18.57	15.67	20.93	18.9	26.37	16.96	18.54	1.86	24.5	19.32	17.17	24.14	21.19
A02X034861B2	22.29	22.42	21.86	23.48	16.69	22.51	15.8	22.11	19.8	20.91	22.41	22.23	21.7	24.15	15.29	15.03	22.44	15.25	15.67	21.99	17.6	0.22	19.25	17.09	23.13	17.92	22.61	22.61	22.46	22.97	21.44	17.99	22.09	18.76	16.57	21.81	18.72	15.91	20.99	17.59	23.09	16.91	17.6	22.52	21.19	20.23	13.28	22.87	20.21
A02X043060I3	14.86	15.09	14.51	15.22	0.91	15.04	7.7	15.06	12	14.26	13.86	13.02	13.18	15.94	5.61	5.44	14.54	6.24	8.56	14.44	10.53	14.22	12.39	7.09	14.98	10.42	14.83	15.75	14.67	15.34	14.21	10.8	14	11.43	9.46	14.24	11.15	1.92	13.34	10.55	14.67	8.8	8.87	14.69	14.17	12.23	6.77	10.37	13.01
A03X01341C08	21.65	20.59	21.83	21.58	15.12	21.63	13.95	20.52	18.22	21.79	20.72	21.3	20.92	21.93	13.03	12.6	21.99	13.06	13.84	21.91	16.47	19.31	18.17	14.16	20.74	16.71	21.94	21.16	21.52	22.29	20.65	16.25	20.98	16.92	15.23	20.68	17.16	13.99	20.36	17.16	21.36	15.46	15.08	21.64	20.19	18.81	12.63	0.74	19.03
A02X041461C9	18.21	19.61	12.31	20.29	12.95	16.31	12.93	18.92	5.79	13.3	18.39	19.34	19.12	18.87	11.09	10.59	18.01	11.42	13.29	12.21	14.42	15.7	16.94	12.44	18.84	4.01	18.66	20.41	15.9	20.66	13.33	14.71	16.91	16.11	12.96	18.88	14.38	12.16	16.3	14.28	19.85	11.67	14.03	16.06	16.62	15.26	10.14	17.54	18.67
AP7X02851H01	22.29	23.17	23.51	24.7	17.78	23.78	16.47	23.21	19.14	23.86	0.86	22.54	22.57	0.13	15.6	15.16	22.45	15.5	16.12	23.66	17.63	23.12	17.82	17.27	0.17	17.79	22.1	23.92	23.72	24.68	21.98	18.13	23.41	18.6	16.43	23.28	19.66	16.64	21.85	18.91	24.77	17.98	18.34	23.8	22.37	21.47	14.85	21.38	21.33
A02X030661A1	17.08	16.84	17.74	18.2	11.91	17.57	10.91	16.83	14.85	17.45	18.4	17.53	16.7	17.62	10.28	10.24	17.16	10.19	10.83	17.81	13.81	16.32	14.18	11.58	16.92	13.14	17.01	17.3	17.43	17.95	16.85	0.5	17.17	0.58	12.28	17.1	14.08	11.28	16.16	13.47	18.71	12.58	12.09	17.58	14.79	15.6	9.11	17.26	15.16
A02X001860I1	24.19	24.48	25.36	24.21	17.3	25.14	17.68	24.44	21.23	24.32	22.66	22.87	0.47	25.35	16.1	16.34	24.26	16.36	16.4	25.5	18.97	22.54	20.5	18.14	24.06	19.56	24.07	25.02	24.92	0.17	24.75	19.1	24.55	19.52	17.82	23.03	21.18	17.02	22.22	19.4	24.86	19.39	17.7	25.06	22.88	22.66	14.55	23.14	21.72
A03X02611C04	17.11	18	17.92	18.06	12.73	17.91	10.93	18.12	15.18	17.71	17.38	17.28	16.82	18.34	10.33	10.33	17.04	10.56	10.27	18.06	12.17	18.67	15.05	12.04	17.1	13.46	17.19	18.46	17.7	18.59	17.53	13.35	17.71	13.84	11	16.05	13.62	11.77	16.1	6.28	19.23	12.26	12.15	17.89	16.32	15.01	9.35	16.2	15.21
A02X020460H6	17	17.49	17.96	17.1	12.01	18.08	9.76	17.25	14.53	17.63	15.47	15.56	16.52	18.11	8.19	7.83	17	8.64	10.85	17.83	6.13	19.12	12.94	9.4	16.79	13.09	16.94	17.53	17.98	18.46	17.4	12.87	15.65	13.3	2.86	15.95	12.68	10.39	16.27	12.96	18.07	10.91	11.28	18.05	16.74	14.07	8.83	16.41	14.82
[truncated: 86 more columns]
