# Supplementary material for: Transmission and dynamics of mother-infant gut viruses during pregnancy and early life
Source: Nat Commun. 2024 Mar 2;15:1945. doi: 10.1038/s41467-024-45257-4 (PMC10908809; doi:10.1038/s41467-024-45257-4)
Supplement: Supplementary file 6 — Source Data [file 41467_2024_45257_MOESM6_ESM.zip › Source data/Bacterial_strains_genetic_distances/SGB1815.dist.txt]

AP7X01951G07	A02X042261A6	AMBX03621D07	AP3X03532A03	AP7X03671F06	C02X01793C08	C12X030603H5	AP7X01081I02	A03X04221A09	A03X03671A05	A03X00181C05	C02X02853F05	C12X034805B9	AMBX01721E09	A03X03001C03	AP3X01952B01	C12X009505A7	A02X030061B5	A01X043060I2	AP3X01792A08	A02X036261D6	AP7X03621F05	A03X01081D02	C03X04222B09	A02X034861B2	C12X019404E8	AMBX04141D06	C12X017904A5	C03X03483E05	A01X042261A5	A03X02341A08	AP7X01281H03	A03X03481B07	A03X03371C01	AP3X03482A02	AP7X02611G09	AP7X04221F09	AP7X03001G05	C12X042204F5	C06X001804D9	A01X036261D5	A02X001860I1	A01X035361A8	C02X04222E09	A03X02611C04	AMBX01281F01	A03X01721B05	A01X017260I8	AMBX02341E04	A02X010861C1
AP7X01951G07	0	14.43	14.49	19.22	20.8	17.56	19.46	18.14	14.62	21.03	20.36	13.25	25.98	14.47	NA	0	NA	67.47	18.65	21.25	14.49	14.49	18.08	14.55	25.47	NA	17.47	10.36	17.64	14.83	20.15	21.45	18.48	19.13	21.72	13.3	17.64	75.33	15.62	19.39	14.49	24.78	19.36	14.44	13.38	17.9	14.77	17.81	20.15
A02X042261A6	14.43	0	0.15	16.49	19.67	16.48	22.14	17.35	0.1	19.9	20.79	18.2	31.12	0.05	NA	14.3	NA	74.22	0.79	20.01	0.15	0.15	17.29	0	22.77	NA	15.21	8.76	16.3	0.1	20.34	19.49	20.42	31.86	19.07	8.37	1.56	85.14	0	20.82	0.15	30.36	16.54	0	8.24	16.32	0.05	1.61	20.34
AMBX03621D07	14.49	0.15	0	16.55	19.88	16.68	22.4	17.56	0.25	20.11	21.02	18.41	31.41	0.1	NA	14.36	NA	74.45	1.13	20.25	0	0	17.5	0.15	23.05	NA	15.28	8.97	16.51	0.25	20.55	19.68	20.42	32.27	19.29	8.5	1.73	85.14	0.16	20.88	0	30.56	16.6	0.15	8.44	16.54	0.1	1.67	20.55
AP3X03532A03	19.22	16.49	16.55	0	22.55	5.46	26.16	20.7	16.69	22.8	18.12	18.51	19.13	16.58	NA	19.1	NA	31.79	23.14	7.63	16.55	16.55	20.63	16.84	18.34	NA	5.3	3.54	11.03	16.74	24.51	22.42	11.23	29.16	16.34	9.21	19.14	68.7	18.22	0.32	16.55	33.97	0.27	16.5	10.4	18.15	17.08	21.66	24.51
AP7X03671F06	20.8	19.67	19.88	22.55	0	19.44	25.91	5.5	19.98	0.05	24.31	20.55	31.08	19.94	NA	20.6	NA	67.43	32.55	23.62	19.88	19.88	5.45	20.05	16.89	NA	19.12	2.48	20.36	20.09	23.28	23.65	14.15	43.63	14.99	14.23	23.11	92.27	21.67	22.42	19.88	35.55	22.18	19.68	14.53	20.79	20.55	25.42	23.28
C02X01793C08	17.56	16.48	16.68	5.46	19.44	0	24.35	17.74	16.74	19.6	15.67	16.6	16.52	16.71	NA	17.4	NA	42.35	24.84	1.69	16.68	16.68	17.67	16.83	16.25	NA	5.57	0	9.12	16.87	25.08	21.74	9.12	28.74	14.23	9.19	19.19	69.05	18.14	5.61	16.68	28.77	5.72	16.49	9.93	17.57	17.26	21.6	25.08
C12X030603H5	19.46	22.14	22.4	26.16	25.91	24.35	0	25.04	21.37	26.19	22.87	25.53	23.65	21.26	50.51	20.32	NA	33.93	27.24	23.15	22.4	22.4	24.96	20.27	24.88	NA	22.74	15.25	23.74	22.23	32.21	16.14	29.75	24.88	25.64	18.81	25.3	47.07	19.5	25.81	22.4	24.78	26.1	22.14	18.98	13.83	20.87	19.14	32.21
AP7X01081I02	18.14	17.35	17.56	20.7	5.5	17.74	25.04	0	17.63	5.66	23.2	21.1	29.69	17.59	NA	17.98	NA	63.1	27.06	21.43	17.56	17.56	0.05	17.74	17.01	NA	17.93	4.82	19.39	17.55	20.55	23.06	15.76	36.86	15.27	13.59	20.37	92.27	19.04	20.62	17.56	32.72	20.38	17.36	13.96	19.94	18.1	22.34	20.55
A03X04221A09	14.62	0.1	0.25	16.69	19.98	16.74	21.37	17.63	0	20.21	19.94	18.38	30.07	0.15	NA	14.53	NA	71.96	0.9	19.88	0.25	0.25	17.57	0.1	22.95	NA	15.44	9	16.28	0.2	20.66	19.51	19.8	27.49	19.32	8.6	1.63	83.64	0.11	21.07	0.25	27.48	16.74	0.1	8.47	16.43	0.15	0.96	20.66
A03X03671A05	21.03	19.9	20.11	22.8	0.05	19.6	26.19	5.66	20.21	0	24.47	20.79	31.37	20.17	NA	20.84	NA	67.3	32.5	23.79	20.11	20.11	5.6	20.28	17.01	NA	19.3	2.66	20.61	20.32	23.43	23.97	14.15	43.63	15.23	14.49	23.17	92.27	21.92	22.66	20.11	35.48	22.42	19.91	14.85	21.03	20.79	25.7	23.43
A03X00181C05	20.36	20.79	21.02	18.12	24.31	15.67	22.87	23.2	19.94	24.47	0	17.76	10.87	19.93	92.53	21.14	NA	37.83	22.79	14.83	21.02	21.02	23.13	18.77	21.54	NA	15.46	10.73	8.64	21.03	27.62	24.35	12.39	18.61	20.89	11.05	23.68	44.29	19.21	17.94	21.02	2.78	17.98	20.79	11.94	20.88	19.54	20.17	27.62
C02X02853F05	13.25	18.2	18.41	18.51	20.55	16.6	25.53	21.1	18.38	20.79	17.76	0	22.56	18.41	NA	13.15	NA	69.06	27.17	20.27	18.41	18.41	21.03	18.49	21.09	NA	14.48	9.69	14.23	18.57	18.85	24.5	16.54	27.1	18.19	13.14	21.16	78.1	19.87	18.19	18.41	31.99	18.22	18.21	13.64	20.5	18.87	23.37	18.85
C12X034805B9	25.98	31.12	31.41	19.13	31.08	16.52	23.65	29.69	30.07	31.37	10.87	22.56	0	30.05	20.53	26.9	206.2	19.42	27.81	12.78	31.41	31.41	29.6	29.11	21.08	184.7	17.95	13.46	3.27	31.42	35.26	25.74	11.82	17.43	23.33	14.86	33.07	27.64	24.99	19.79	31.41	15.06	19.26	31.12	16.39	26.01	28.42	20.92	35.26
AMBX01721E09	14.47	0.05	0.1	16.58	19.94	16.71	21.26	17.59	0.15	20.17	19.93	18.41	30.05	0	NA	14.37	NA	71.5	0.9	19.82	0.1	0.1	17.53	0.05	22.81	NA	15.28	8.92	16.39	0.15	20.62	19.66	20.11	28.53	19.16	8.45	1.62	79.79	0.05	20.95	0.1	27.75	16.63	0.05	8.39	16.42	0	0.95	20.62
A03X03001C03	NA	NA	NA	NA	NA	NA	50.51	NA	NA	NA	92.53	NA	20.53	NA	0	NA	0	1.76	104.36	92.2	NA	NA	NA	NA	80.84	1.3	NA	NA	254.8	NA	NA	211.36	77.53	93.21	NA	NA	NA	0	NA	100.09	NA	94.08	NA	NA	NA	NA	NA	41.33	NA
AP3X01952B01	0	14.3	14.36	19.1	20.6	17.4	20.32	17.98	14.53	20.84	21.14	13.15	26.9	14.37	NA	0	NA	70.05	18.62	21.19	14.36	14.36	17.91	14.53	25.51	NA	17.31	10.26	17.61	14.7	19.96	21.69	19.41	22.98	21.55	13.18	17.52	76.76	15.61	19.21	14.36	27.08	19.18	14.31	13.26	17.85	14.69	18.44	19.96
C12X009505A7	NA	NA	NA	NA	NA	NA	NA	NA	NA	NA	NA	NA	206.2	NA	0	NA	0	86.1	NA	NA	NA	NA	NA	NA	NA	0.27	NA	NA	NA	NA	NA	NA	NA	NA	NA	NA	NA	118.2	NA	NA	NA	NA	NA	NA	NA	NA	NA	NA	NA
A02X030061B5	67.47	74.22	74.45	31.79	67.43	42.35	33.93	63.1	71.96	67.3	37.83	69.06	19.42	71.5	1.76	70.05	86.1	0	50.01	27.29	74.45	74.45	63.1	68.73	36.39	80.45	43.58	42.59	49.66	74.75	72.8	46.41	37.94	39.75	55.93	50.16	73.33	21.48	51.3	31.02	74.45	46.43	30.97	74.22	51.3	57.54	65.38	30.89	72.8
A01X043060I2	18.65	0.79	1.13	23.14	32.55	24.84	27.24	27.06	0.9	32.5	22.79	27.17	27.81	0.9	104.36	18.62	NA	50.01	0	24.8	1.13	1.13	27.06	0.79	30.86	NA	23.44	14.83	22.34	0.79	27.98	25.42	18.45	37.79	30.68	11.26	1.14	39.48	0.34	28.62	1.13	20.9	22.85	0.79	11.26	24.47	0.9	0.48	27.98
AP3X01792A08	21.25	20.01	20.25	7.63	23.62	1.69	23.15	21.43	19.88	23.79	14.83	20.27	12.78	19.82	92.2	21.19	NA	27.29	24.8	0	20.25	20.25	21.35	19.76	16.82	NA	7.35	1.95	11.09	19.91	29.76	25.03	8.26	18.4	16.63	11.96	23.64	29.53	19.43	7.69	20.25	23.25	7.84	20.01	12.85	20.66	19.9	20.88	29.76
A02X036261D6	14.49	0.15	0	16.55	19.88	16.68	22.4	17.56	0.25	20.11	21.02	18.41	31.41	0.1	NA	14.36	NA	74.45	1.13	20.25	0	0	17.5	0.15	23.05	NA	15.28	8.97	16.51	0.25	20.55	19.68	20.42	32.27	19.29	8.5	1.73	85.14	0.16	20.88	0	30.56	16.6	0.15	8.44	16.54	0.1	1.67	20.55
AP7X03621F05	14.49	0.15	0	16.55	19.88	16.68	22.4	17.56	0.25	20.11	21.02	18.41	31.41	0.1	NA	14.36	NA	74.45	1.13	20.25	0	0	17.5	0.15	23.05	NA	15.28	8.97	16.51	0.25	20.55	19.68	20.42	32.27	19.29	8.5	1.73	85.14	0.16	20.88	0	30.56	16.6	0.15	8.44	16.54	0.1	1.67	20.55
A03X01081D02	18.08	17.29	17.5	20.63	5.45	17.67	24.96	0.05	17.57	5.6	23.13	21.03	29.6	17.53	NA	17.91	NA	63.1	27.06	21.35	17.5	17.5	0	17.67	17.01	NA	17.86	4.75	19.32	17.49	20.49	22.97	15.76	36.86	15.2	13.53	20.37	92.27	18.97	20.55	17.5	32.72	20.31	17.3	13.9	19.87	18.04	22.27	20.49
C03X04222B09	14.55	0	0.15	16.84	20.05	16.83	20.27	17.74	0.1	20.28	18.77	18.49	29.11	0.05	NA	14.53	NA	68.73	0.79	19.76	0.15	0.15	17.67	0	22.58	NA	15.53	8.93	16.39	0	20.88	19.34	18.86	24.27	19.09	8.51	1.51	75.87	0	21.29	0.15	25.62	16.9	0	8.32	16.32	0.05	0.42	20.88
A02X034861B2	25.47	22.77	23.05	18.34	16.89	16.25	24.88	17.01	22.95	17.01	21.54	21.09	21.08	22.81	80.84	25.51	NA	36.39	30.86	16.82	23.05	23.05	17.01	22.58	0	NA	16.65	8.58	18.37	22.82	31.9	28.85	2.07	31.32	0.26	12.36	25.19	46.33	22.63	18.17	23.05	28.9	17.98	22.77	13.83	24.4	23.05	24.06	31.9
C12X019404E8	NA	NA	NA	NA	NA	NA	NA	NA	NA	NA	NA	NA	184.7	NA	1.3	NA	0.27	80.45	NA	NA	NA	NA	NA	NA	NA	0	NA	NA	NA	NA	NA	NA	NA	NA	NA	NA	NA	132.51	NA	NA	NA	NA	NA	NA	NA	NA	NA	NA	NA
AMBX04141D06	17.47	15.21	15.28	5.3	19.12	5.57	22.74	17.93	15.44	19.3	15.46	14.48	17.95	15.28	NA	17.31	NA	43.58	23.44	7.35	15.28	15.28	17.86	15.53	16.65	NA	0	2.87	10.43	15.59	21.81	17.96	10.44	36.13	14.35	9.39	18.47	66.08	16.77	5.6	15.28	31.22	5.66	15.22	10.2	15.67	15.61	19.97	21.81
C12X017904A5	10.36	8.76	8.97	3.54	2.48	0	15.25	4.82	9	2.66	10.73	9.69	13.46	8.92	NA	10.26	NA	42.59	14.83	1.95	8.97	8.97	4.75	8.93	8.58	NA	2.87	0	5.8	9.01	14.45	13.95	4.88	21.94	7.41	3.47	11.61	74.35	9.69	3.7	8.97	22.64	3.79	8.76	3.91	10.54	9.24	12.46	14.45
C03X03483E05	17.64	16.3	16.51	11.03	20.36	9.12	23.74	19.39	16.28	20.61	8.64	14.23	3.27	16.39	254.8	17.61	NA	49.66	22.34	11.09	16.51	16.51	19.32	16.39	18.37	NA	10.43	5.8	0	16.62	23.7	21.59	9.98	19.02	16.58	7.58	18.81	65.4	17.51	11.26	16.51	17.99	11.23	16.31	8.75	18.36	16.81	19.31	23.7
A01X042261A5	14.83	0.1	0.25	16.74	20.09	16.87	22.23	17.55	0.2	20.32	21.03	18.57	31.42	0.15	NA	14.7	NA	74.75	0.79	19.91	0.25	0.25	17.49	0	22.82	NA	15.59	9.01	16.62	0	20.56	19.97	20.49	31.86	19.25	8.42	1.42	78.47	0.11	21.02	0.25	30.47	16.87	0.1	8.42	16.59	0.16	1.77	20.56
A03X02341A08	20.15	20.34	20.55	24.51	23.28	25.08	32.21	20.55	20.66	23.43	27.62	18.85	35.26	20.62	NA	19.96	NA	72.8	27.98	29.76	20.55	20.55	20.49	20.88	31.9	NA	21.81	14.45	23.7	20.56	0	28.7	22.67	35	26.69	17.89	24.67	81.36	22.31	24.08	20.55	38.54	24	20.35	18.46	25.91	21.17	26.11	0
AP7X01281H03	21.45	19.49	19.68	22.42	23.65	21.74	16.14	23.06	19.51	23.97	24.35	24.5	25.74	19.66	211.36	21.69	NA	46.41	25.42	25.03	19.68	19.68	22.97	19.34	28.85	NA	17.96	13.95	21.59	19.97	28.7	0	20.99	33.67	26.21	15.97	22.97	88.23	20.32	21.8	19.68	30.93	21.99	19.51	15.94	1.46	19.85	22.37	28.7
A03X03481B07	18.48	20.42	20.42	11.23	14.15	9.12	29.75	15.76	19.8	14.15	12.39	16.54	11.82	20.11	77.53	19.41	NA	37.94	18.45	8.26	20.42	20.42	15.76	18.86	2.07	NA	10.44	4.88	9.98	20.49	22.67	20.99	0	27.07	2.19	7.82	22.8	42	19.46	10.97	20.42	19.45	10.97	20.42	8.36	18.96	19.67	21.75	22.67
A03X03371C01	19.13	31.86	32.27	29.16	43.63	28.74	24.88	36.86	27.49	43.63	18.61	27.1	17.43	28.53	93.21	22.98	NA	39.75	37.79	18.4	32.27	32.27	36.86	24.27	31.32	NA	36.13	21.94	19.02	31.86	35	33.67	27.07	0	36.34	32.39	30.67	32.09	21.54	30.33	32.27	17.48	29.44	31.86	30.34	28.87	26.79	21.53	35
AP3X03482A02	21.72	19.07	19.29	16.34	14.99	14.23	25.64	15.27	19.32	15.23	20.89	18.19	23.33	19.16	NA	21.55	NA	55.93	30.68	16.63	19.29	19.29	15.2	19.09	0.26	NA	14.35	7.41	16.58	19.25	26.69	26.21	2.19	36.34	0	10.48	21.79	66.32	20.39	16.14	19.29	33.76	16.01	19.08	12	21.54	19.43	23.25	26.69
AP7X02611G09	13.3	8.37	8.5	9.21	14.23	9.19	18.81	13.59	8.6	14.49	11.05	13.14	14.86	8.45	NA	13.18	NA	50.16	11.26	11.96	8.5	8.5	13.53	8.51	12.36	NA	9.39	3.47	7.58	8.42	17.89	15.97	7.82	32.39	10.48	0	10.91	85.28	9.11	9.24	8.5	20.33	9.3	8.37	0.35	12.64	8.66	11.45	17.89
AP7X04221F09	17.64	1.56	1.73	19.14	23.11	19.19	25.3	20.37	1.63	23.17	23.68	21.16	33.07	1.62	NA	17.52	NA	73.33	1.14	23.64	1.73	1.73	20.37	1.51	25.19	NA	18.47	11.61	18.81	1.42	24.67	22.97	22.8	30.67	21.79	10.91	0	81.56	1.67	23.89	1.73	31.59	19.13	1.56	10.81	19.81	1.66	3.28	24.67
AP7X03001G05	75.33	85.14	85.14	68.7	92.27	69.05	47.07	92.27	83.64	92.27	44.29	78.1	27.64	79.79	0	76.76	118.2	21.48	39.48	29.53	85.14	85.14	92.27	75.87	46.33	132.51	66.08	74.35	65.4	78.47	81.36	88.23	42	32.09	66.32	85.28	81.56	0	45.53	70.5	85.14	65.18	68.17	85.14	90.61	78.41	54.22	41.61	81.36
C12X042204F5	15.62	0	0.16	18.22	21.67	18.14	19.5	19.04	0.11	21.92	19.21	19.87	24.99	0.05	NA	15.61	NA	51.3	0.34	19.43	0.16	0.16	18.97	0	22.63	NA	16.77	9.69	17.51	0.11	22.31	20.32	19.46	21.54	20.39	9.11	1.67	45.53	0	22.04	0.16	24.97	18.26	0	9.02	17.5	0.05	0.06	22.31
C06X001804D9	19.39	20.82	20.88	0.32	22.42	5.61	25.81	20.62	21.07	22.66	17.94	18.19	19.79	20.95	100.09	19.21	NA	31.02	28.62	7.69	20.88	20.88	20.55	21.29	18.17	NA	5.6	3.7	11.26	21.02	24.08	21.8	10.97	30.33	16.14	9.24	23.89	70.5	22.04	0	20.88	34.57	0.26	20.83	10.41	17.93	21.59	23.18	24.08
A01X036261D5	14.49	0.15	0	16.55	19.88	16.68	22.4	17.56	0.25	20.11	21.02	18.41	31.41	0.1	NA	14.36	NA	74.45	1.13	20.25	0	0	17.5	0.15	23.05	NA	15.28	8.97	16.51	0.25	20.55	19.68	20.42	32.27	19.29	8.5	1.73	85.14	0.16	20.88	0	30.56	16.6	0.15	8.44	16.54	0.1	1.67	20.55
A02X001860I1	24.78	30.36	30.56	33.97	35.55	28.77	24.78	32.72	27.48	35.48	2.78	31.99	15.06	27.75	94.08	27.08	NA	46.43	20.9	23.25	30.56	30.56	32.72	25.62	28.9	NA	31.22	22.64	17.99	30.47	38.54	30.93	19.45	17.48	33.76	20.33	31.59	65.18	24.97	34.57	30.56	0	33.5	30.36	22.06	30.4	26.37	21.99	38.54
A01X035361A8	19.36	16.54	16.6	0.27	22.18	5.72	26.1	20.38	16.74	22.42	17.98	18.22	19.26	16.63	NA	19.18	NA	30.97	22.85	7.84	16.6	16.6	20.31	16.9	17.98	NA	5.66	3.79	11.23	16.87	24	21.99	10.97	29.44	16.01	9.3	19.13	68.17	18.26	0.26	16.6	33.5	0	16.55	10.49	18.16	17.12	21.61	24
C02X04222E09	14.44	0	0.15	16.5	19.68	16.49	22.14	17.36	0.1	19.91	20.79	18.21	31.12	0.05	NA	14.31	NA	74.22	0.79	20.01	0.15	0.15	17.3	0	22.77	NA	15.22	8.76	16.31	0.1	20.35	19.51	20.42	31.86	19.08	8.37	1.56	85.14	0	20.83	0.15	30.36	16.55	0	8.25	16.33	0.05	1.61	20.35
A03X02611C04	13.38	8.24	8.44	10.4	14.53	9.93	18.98	13.96	8.47	14.85	11.94	13.64	16.39	8.39	NA	13.26	NA	51.3	11.26	12.85	8.44	8.44	13.9	8.32	13.83	NA	10.2	3.91	8.75	8.42	18.46	15.94	8.36	30.34	12	0.35	10.81	90.61	9.02	10.41	8.44	22.06	10.49	8.25	0	12.62	8.6	11.32	18.46
AMBX01281F01	17.9	16.32	16.54	18.15	20.79	17.57	13.83	19.94	16.43	21.03	20.88	20.5	26.01	16.42	NA	17.85	NA	57.54	24.47	20.66	16.54	16.54	19.87	16.32	24.4	NA	15.67	10.54	18.36	16.59	25.91	1.46	18.96	28.87	21.54	12.64	19.81	78.41	17.5	17.93	16.54	30.4	18.16	16.33	12.62	0	16.77	19.67	25.91
A03X01721B05	14.77	0.05	0.1	17.08	20.55	17.26	20.87	18.1	0.15	20.79	19.54	18.87	28.42	0	NA	14.69	NA	65.38	0.9	19.9	0.1	0.1	18.04	0.05	23.05	NA	15.61	9.24	16.81	0.16	21.17	19.85	19.67	26.79	19.43	8.66	1.66	54.22	0.05	21.59	0.1	26.37	17.12	0.05	8.6	16.77	0	0.66	21.17
A01X017260I8	17.81	1.61	1.67	21.66	25.42	21.6	19.14	22.34	0.96	25.7	20.17	23.37	20.92	0.95	41.33	18.44	NA	30.89	0.48	20.88	1.67	1.67	22.27	0.42	24.06	NA	19.97	12.46	19.31	1.77	26.11	22.37	21.75	21.53	23.25	11.45	3.28	41.61	0.06	23.18	1.67	21.99	21.61	1.61	11.32	19.67	0.66	0	26.11
AMBX02341E04	20.15	20.34	20.55	24.51	23.28	25.08	32.21	20.55	20.66	23.43	27.62	18.85	35.26	20.62	NA	19.96	NA	72.8	27.98	29.76	20.55	20.55	20.49	20.88	31.9	NA	21.81	14.45	23.7	20.56	0	28.7	22.67	35	26.69	17.89	24.67	81.36	22.31	24.08	20.55	38.54	24	20.35	18.46	25.91	21.17	26.11	0
A02X010861C1	18.08	21.47	21.68	20.63	5.45	17.67	24.96	0.05	21.8	5.6	23.13	21.03	29.34	21.76	106.97	17.91	NA	58.82	32.66	21.35	21.68	21.68	0	21.96	17.01	NA	17.86	4.75	19.32	21.54	20.49	22.97	15.76	36.86	15.2	13.53	24.55	92.27	22.69	20.14	21.68	32.72	20.31	21.49	13.9	19.87	22.41	23.34	20.49
A03X03621A06	14.49	0.15	0	16.55	19.88	16.68	22.4	17.56	0.25	20.11	21.02	18.41	31.41	0.1	NA	14.36	NA	74.45	1.13	20.25	0	0	17.5	0.15	23.05	NA	15.28	8.97	16.51	0.25	20.55	19.68	20.42	32.27	19.29	8.5	1.73	85.14	0.16	20.88	0	30.56	16.6	0.15	8.44	16.54	0.1	1.67	20.55
A01X024861A3	NA	NA	NA	NA	NA	NA	69.15	NA	NA	NA	NA	NA	35.82	NA	NA	NA	6.38	16.75	NA	115.73	NA	NA	NA	NA	154.63	0	NA	NA	NA	NA	NA	NA	91	5.48	NA	NA	NA	51.56	128.65	NA	NA	131.08	NA	NA	NA	NA	NA	66.75	NA
A01X001860H9	31.86	33.69	33.85	27.51	38.18	24.35	30.07	37.82	32.01	38.12	2.2	28.92	12.3	32.85	67.8	33.58	NA	25.17	26.81	18.64	33.85	33.85	37.66	31.21	28	NA	24.7	20.04	17.03	34.33	44.85	31.78	15.79	25.05	32.87	20.68	34	58.35	26.46	27.32	33.85	2.23	27.04	33.54	21.65	35.87	30.06	24.08	44.85
AP7X00181H07	18.71	18.44	18.67	15.68	21.77	13.34	23.32	20.72	18.49	21.94	0	15.64	10.71	18.52	NA	18.7	NA	40.58	22.52	14.58	18.67	18.67	20.65	18.31	21.49	NA	13.21	8.07	8.1	18.74	25.12	23.6	12.46	19.55	19.84	8.62	21.92	49.65	18.97	15.59	18.67	2.88	15.6	18.44	9.53	20.24	18.68	20.34	25.12
AP3X00181I06	25.52	26.34	26.42	23.32	30.77	20.54	24.61	29.78	25.39	30.75	1.65	22.95	10.9	25.1	86.81	26.48	NA	33.87	24.01	17.72	26.42	26.42	29.69	23.78	24.52	NA	20.32	15.42	12.76	26.81	36.18	27.95	14.36	22.34	25.26	15.85	28.17	50.29	22.91	23.14	26.42	2.27	23.19	26.36	16.72	26.71	23.22	22.27	36.18
C03X04142C09	36.82	60	60	36.44	46.24	34.15	17.96	44.69	56.42	46.24	18.21	37.26	8.38	55.53	13.1	40.68	62.69	17.8	41.51	13.33	60	60	44.69	50.67	17.2	61.85	31.7	34.13	29.44	57.65	55.43	26.51	13.06	16.83	29.86	40.9	60.37	29.91	32.69	35.45	60	23.35	36.72	60	41.56	33.97	47.19	16.88	55.43
AP7X03481G03	21.31	19.61	19.84	16.46	15.32	14.6	25.3	15.52	19.87	15.56	20.92	18.56	22.38	19.69	104.77	21.17	NA	44.47	29.87	16.89	19.84	19.84	15.46	19.65	0.46	NA	14.67	7.59	16.9	19.83	27.47	26.33	1.96	35.18	0	10.61	22.37	64.23	20.66	16.26	19.84	32.94	16.13	19.62	12.17	22.28	20.01	23.08	27.47
A03X03531B06	19.29	16.41	16.47	0.16	22.32	5.57	25.67	20.44	16.61	22.56	17.82	18.09	19.19	16.5	NA	19.11	NA	30.83	22.65	7.58	16.47	16.47	20.37	16.77	18.04	NA	5.55	3.64	11.22	16.74	24.06	21.77	10.69	29.05	16.03	9.12	18.94	69.17	18.08	0.16	16.47	33.9	0.11	16.42	10.3	17.81	16.98	21.45	24.06
C02X03913B08	13.61	14.38	14.58	15	18.26	14.47	22.49	18.81	14.51	18.49	15.38	7.75	19.38	14.5	NA	13.49	NA	56.08	17.9	17.37	14.58	14.58	18.74	14.6	17.83	NA	13.47	7.39	12.32	14.57	20.56	22.81	13.52	24.48	15.13	9.94	16.5	74.25	15.58	15.2	14.58	23.65	15.21	14.39	10.8	18.58	14.8	18.32	20.56
A01X030061B4	NA	NA	NA	NA	NA	NA	119.1	NA	NA	NA	NA	NA	14.67	NA	0	NA	14.5	0	NA	171.53	NA	NA	NA	NA	NA	4.55	NA	NA	NA	NA	NA	NA	228.2	NA	NA	NA	NA	8.96	NA	114.51	NA	108.04	NA	NA	NA	NA	NA	64.35	NA
A01X041461C8	17.19	16	16.06	5.41	19.59	5.89	22.56	18.5	16.17	19.83	15.48	15.3	16.85	16.01	NA	17.06	NA	36.87	22.82	7.65	16.06	16.06	18.44	16.21	16.27	NA	0	3.14	11.05	16.39	23.98	20.37	10.35	33.73	14.07	9.74	18.84	44.62	17.16	5.51	16.06	29.6	5.56	16.01	10.7	17.05	16.22	20.13	23.98
A01X010861D9	18.08	17.29	17.5	20.63	5.45	17.67	24.96	0.05	17.57	5.6	23.13	21.03	29.6	17.53	NA	17.91	NA	63.1	27.06	21.35	17.5	17.5	0	17.67	17.01	NA	17.86	4.75	19.32	17.49	20.49	22.97	15.76	36.86	15.2	13.53	20.37	92.27	18.97	20.55	17.5	32.72	20.31	17.3	13.9	19.87	18.04	22.27	20.49
AP3X03672A04	21.19	20.05	20.26	22.97	0	19.75	26.39	5.77	20.37	0.05	24.64	20.94	31.6	20.32	NA	20.99	NA	67.43	32.55	23.96	20.26	20.26	5.71	20.44	17.27	NA	19.46	2.79	20.77	20.48	23.59	24.08	14.23	43.82	15.37	14.64	23.21	93.24	22.09	22.83	20.26	35.55	22.59	20.06	15	21.12	20.94	25.89	23.59
C03X01952D04	0.55	15.51	15.57	20.81	22.38	18.95	20.94	19.35	15.76	22.63	22.9	14.6	27.64	15.59	NA	0.54	NA	67.5	18.75	21.5	15.57	15.57	19.28	15.85	27.27	NA	18.79	11.44	19.22	15.88	21.65	24.01	19.59	23.64	23.7	14.54	19.07	59.78	16.79	20.89	15.57	27.52	20.87	15.52	14.56	19.35	15.85	19.51	21.65
AP3X03911I04	14.35	14.8	15	15.73	19.07	15.16	24.03	19.57	15.03	19.31	16.6	8.27	21.1	15.01	NA	14.23	NA	60.21	18.17	18.2	15	15	19.5	15.11	18.35	NA	13.86	8.22	12.84	15.04	21.13	24.08	14.06	26.16	15.68	10.58	16.7	77.93	16.2	15.93	15	25.06	15.94	14.81	11.32	19.7	15.05	19.2	21.13
A03X04141A07	17.89	15.97	16.04	5.38	19.47	5.86	21.33	18.39	16.04	19.7	14.79	15.19	14.96	15.9	221.16	17.78	NA	35.45	23.55	7.25	16.04	16.04	18.32	16.11	16.09	NA	0	3.12	10.94	16.35	23.91	20.1	9.78	30.13	13.92	9.74	18.84	54.03	17.04	5.53	16.04	26.81	5.58	15.98	10.64	16.85	16.19	19.02	23.91
A02X019560H8	0.05	14.38	14.44	19.19	20.72	17.49	20.42	18.08	14.55	20.95	21.26	13.22	27.07	14.44	NA	0.05	NA	70.37	18.5	21.38	14.44	14.44	18.01	14.6	25.57	NA	17.41	10.32	17.67	14.74	20.07	21.7	19.41	22.63	21.59	13.24	17.6	75.76	15.7	19.31	14.44	26.99	19.28	14.39	13.32	17.87	14.77	18.56	20.07
AP3X02611I05	14.89	9.97	10.18	10.83	14.61	10.57	20.56	14.39	10.23	14.86	13.05	13.54	16.93	10.15	NA	14.75	NA	52.93	12.37	13.46	10.18	10.18	14.33	10.16	13.38	NA	10.8	4.8	9.16	9.35	18.54	16.97	8.5	36.06	11.5	0.85	12.56	89.46	10.9	10.76	10.18	23.98	10.63	9.98	1.66	13.39	10.42	13.62	18.54
C12X012804F2	56.98	55.42	55.76	32.04	62	34.03	26.69	57.57	53.81	61.92	31.18	54.01	15.37	53.52	20.02	58.81	NA	8.97	31.19	20.64	55.76	55.76	57.43	51.61	31.6	276.69	30.86	37.05	39.65	56.31	63.87	45.04	28.36	37.21	50.66	45.51	52.85	33.73	37.31	31.34	55.76	33.46	31.14	55.28	46.97	51.22	49.22	24.88	63.87
A01X012861D4	15.89	14.14	14.36	13.99	18.9	14.16	11.03	17.68	14.12	19.16	17.58	17.82	22.08	14.16	NA	15.85	NA	47.25	21.2	16.84	14.36	14.36	17.61	14.03	21.76	NA	11.98	8.09	15.26	14.44	23.17	1.56	12.07	20.92	19.13	10.12	17.14	63.78	15.13	13.96	14.36	23.85	14.02	14.15	10.22	0.54	14.45	16.69	23.17
AMBX03532H07	19.74	16.75	16.81	0.22	22.69	5.65	25.81	20.91	17.01	22.94	17.99	18.32	18.19	16.82	167.52	19.55	NA	29.54	23.24	7.57	16.81	16.81	20.84	17.1	18.1	NA	5.64	3.68	11.43	17.14	24.57	21.99	10.62	29.1	15.97	9.38	19.35	69.05	18.28	0.22	16.81	33.11	0.11	16.76	10.53	18.17	17.33	21.53	24.57
AP3X04221F03	14.75	0	0.15	16.91	20.28	16.91	20.34	17.88	0.1	20.52	18.92	18.56	28.63	0.05	NA	14.72	NA	67.59	0.79	19.69	0.15	0.15	17.82	0	22.82	NA	15.59	9.04	16.44	0	20.97	19.43	19.17	24	19.34	8.63	1.52	73.77	0	21.38	0.15	25.39	16.91	0	8.49	16.46	0.05	0.42	20.97
C09X017904A4	17.56	20.24	20.45	5.46	19.44	0	24.35	17.74	20.55	19.6	15.67	16.6	17.5	20.51	140.62	17.4	NA	41.99	29.28	1.69	20.45	20.45	17.67	20.69	16.25	NA	5.57	0	9.12	20.5	25.08	21.74	9.12	28.74	14.23	9.19	23.36	69.05	21.39	5.38	20.45	28.77	5.72	20.26	9.93	17.57	21.2	22.63	25.08
A02X026160H4	16.78	12.01	12.15	14.6	19.59	13.9	23.96	18.9	12.16	19.59	15.62	17.98	20.91	12.14	NA	16.61	NA	53.23	18.55	17.25	12.15	12.15	18.82	12.19	18.4	NA	13.95	7.75	12.3	12.3	23.13	15.89	8.68	27.36	15.7	1.15	15.04	77.61	13.14	14.49	12.15	24.61	14.38	12.02	0.32	14.53	12.41	16.04	23.13
AP7X03531G02	19.25	16.38	16.44	0.16	22.28	5.5	25.63	20.48	16.57	22.51	17.8	18.05	19.07	16.47	NA	19.07	NA	30.86	22.65	7.56	16.44	16.44	20.41	16.74	18.01	NA	5.54	3.57	11.13	16.7	23.93	21.71	10.69	29.33	16	9.11	18.91	69.05	18.06	0.16	16.44	34.04	0.11	16.39	10.28	17.78	16.95	21.42	23.93
C09X001804E1	27.51	30.28	30.36	3.89	32.4	10.25	22.79	29.74	29.3	32.7	17.78	26.45	13.13	29	15.78	28.31	NA	5.55	29.47	7.56	30.36	30.36	29.65	28.07	19.52	NA	10.45	8.74	15.19	30.65	34.68	25.11	10.95	19.95	21.07	15.5	31.11	23.92	25.01	4.11	30.36	26.27	3.76	30.28	16.92	23.06	27.34	21	34.68
C01X04143F07	32.58	15.34	15.34	18.49	20.51	15.81	19.04	20.44	14.9	20.51	13.56	23.27	16.62	12.82	128.25	32.58	NA	41.28	14.09	11.53	15.34	15.34	20.44	11.72	21.25	NA	4.11	9.51	17.55	15.34	32.73	12.44	15.51	34.66	18.32	14.4	15.05	33.27	11.74	18.29	15.34	25.7	18.49	15.34	15.73	11.89	11.16	13.19	32.73
C12X019504D8	0	18.21	18.27	19.1	20.6	17.4	20.32	17.98	18.49	20.84	21.14	13.15	26.7	18.31	117.07	0	NA	64.54	23.42	21.19	18.27	18.27	17.91	18.53	25.51	NA	17.31	10.26	17.61	18.48	19.96	21.69	19.41	22.98	21.55	13.18	21.38	76.76	19.04	18.84	18.27	27.08	19.18	18.22	13.26	17.85	18.76	19.22	19.96
C01X04222I04	14.53	0	0.15	16.73	19.88	16.71	21.08	17.52	0.1	20.11	19.77	18.41	29.79	0.05	NA	14.5	NA	70.89	0.79	20.1	0.15	0.15	17.46	0	22.69	NA	15.42	8.89	16.34	0.1	20.63	19.3	19.49	27.97	19.18	8.49	1.57	83.2	0	21.12	0.15	27.14	16.78	0	8.36	16.42	0.05	1.07	20.63
A03X01951A01	0	14.31	14.37	19.11	20.62	17.41	20.32	17.99	14.54	20.85	21.15	13.16	26.92	14.38	NA	0	NA	70.19	18.62	21.21	14.37	14.37	17.93	14.53	25.53	NA	17.32	10.26	17.62	14.7	19.98	21.71	19.41	22.98	21.56	13.19	17.46	76.76	15.62	19.22	14.37	27.13	19.19	14.32	13.26	17.86	14.7	18.45	19.98
C12X001804E2	39.1	41.5	41.6	12.15	44.72	18.86	25.17	42.12	40.34	44.78	24.03	37.96	14.14	40.06	13.25	40.17	101.43	6.19	29.33	10.93	41.6	41.6	42.02	39.15	23.43	94.77	19.45	18.95	23.89	41.55	44.87	35.64	15.73	28.01	32.12	26.06	41.4	23.35	31.11	11.77	41.6	28.17	11.84	41.41	27.55	34.37	37.56	23.45	44.87
C09X042204F4	14.56	0	0.15	16.67	19.88	16.65	21.51	17.53	0.1	20.11	20.04	18.36	29.85	0.05	NA	14.44	NA	71.18	0.79	19.87	0.15	0.15	17.47	0	22.77	NA	15.34	8.86	16.38	0.1	20.55	19.52	20.42	30.29	19.08	8.46	1.56	74.08	0	21.04	0.15	28.6	16.72	0	8.33	16.39	0.05	1.31	20.55
AP7X04141F08	17.8	15.68	15.74	5.35	19.02	5.9	22.35	18.02	15.85	19.25	15.87	15.39	17.58	15.7	256.82	17.63	NA	38.95	23.48	7.78	15.74	15.74	17.95	15.97	16.08	NA	0.11	3.13	10.87	16.06	23.37	19.5	10.52	35	13.91	9.56	18.56	65.56	16.99	5.45	15.74	30.37	5.44	15.69	10.41	16.36	16.15	19.98	23.37
AP7X01721H08	20.15	3.05	3.13	19.22	26.68	21.85	23.12	23.77	3.14	26.68	21.84	24.77	31.7	2.98	NA	20.78	NA	57.97	0.31	23.23	3.13	3.13	23.77	2.47	23.86	NA	18.55	12.88	20.82	3.26	30.79	21.45	16.74	23.01	23.84	11.22	4.13	57.65	1.85	25.09	3.13	26.43	19.44	3.05	10.88	18.71	2.78	2.23	30.79
A03X01281C09	16.38	15.07	15.31	15.55	20.12	15.81	14.59	18.22	15.21	20.32	20.67	20.07	25.29	15.16	NA	16.27	NA	52.93	22.87	19.24	15.31	15.31	18.14	15.22	24.19	NA	14.96	9.01	16.96	15.29	24.13	2.93	19.32	28.22	20.85	11.8	18.14	81.08	16.34	15.28	15.31	31.65	15.27	15.08	11.92	1.21	15.5	18.45	24.13
A03X01791B04	29.09	27.94	28.25	21.77	17.98	21.11	33.74	18.97	27.98	17.94	25.48	32.8	33.4	27.27	59.33	29.38	NA	86.37	56.18	23.81	28.25	28.25	18.97	27.36	19.82	NA	21.57	16.36	24.63	28.31	33.1	43.42	71.31	14.08	15.82	22.54	33.42	72.71	28.83	22.11	28.25	43.86	22.22	27.94	23.4	32.16	28.42	32.87	33.1
A01X036761C4	21.28	24.75	24.98	23.05	0.05	19.84	26.47	5.97	25.13	0	24.73	21.03	31.38	25.08	111.98	21.08	NA	62.38	39.33	24.07	24.98	24.98	5.91	25.27	17.34	NA	19.56	3.02	20.93	25.07	23.68	24.31	14.19	43.82	15.57	14.77	27.79	91.91	26.37	22.41	24.98	35.55	22.68	24.77	15.12	21.21	25.88	27.47	23.68
A02X041461C9	19.35	18.03	18.11	6.33	21.52	6.57	21.63	20.38	18.15	21.51	15.97	17.16	15.14	18	112.5	19.15	NA	24.75	23.03	7.03	18.11	18.11	20.31	18.23	16.72	NA	0.43	3.59	12.3	18.42	26.94	20.65	10.49	33.17	15.73	11.05	20.79	40.66	18.35	6.41	18.11	26.75	6.48	18.03	12.02	17.62	18.2	20.13	26.94
C06X034805B7	16.86	15.55	15.74	10.64	19.8	8.87	25.16	18.88	15.72	20.03	10.39	13.62	5.01	15.76	NA	16.71	NA	54.41	21.61	11.39	15.74	15.74	18.81	15.87	18.51	NA	9.91	5.51	0.21	15.84	22.42	21.37	11.32	26.9	16.39	7.15	18.23	75.68	17.02	10.86	15.74	22.92	10.83	15.55	8.45	17.83	16.21	20.31	22.42
C09X019504D7	0	14.31	14.37	19.11	20.62	17.41	20.33	17.99	14.54	20.85	21.15	13.16	26.92	14.38	NA	0	NA	70.05	18.65	21.21	14.37	14.37	17.93	14.54	25.53	NA	17.32	10.26	17.62	14.7	19.98	21.69	19.41	22.98	21.56	13.18	17.53	76.76	15.62	19.22	14.37	27.08	19.19	14.32	13.26	17.86	14.7	18.45	19.98
C09X034805B8	22.02	26.3	26.57	15.39	26.88	13	22.22	25.55	25.37	27.16	8.83	18.79	0.66	25.76	22.6	22.9	NA	21.6	26.33	11.53	26.57	26.57	25.47	24.82	19.76	NA	14.48	9.54	1	26.24	30.22	25.53	13.18	17.54	21.06	11.13	28.84	26.26	22.97	16.12	26.57	14.42	15.55	26.32	12.72	22.9	25.16	18.99	30.22
C02X03482E05	17.6	16.42	16.63	11.21	21.02	9.39	22.72	20.03	16.48	21.26	8.46	14.23	1.02	16.32	154.17	17.58	NA	43.13	21.52	10.95	16.63	16.63	19.96	16.26	18.27	NA	10.37	5.99	0.27	16.72	23.73	21.33	10.21	19.56	16.67	7.7	18.89	50.52	17	11.43	16.63	17.13	11.41	16.43	9.06	18.36	16.51	18.82	23.73
A01X034861B1	23.25	20.22	20.46	17.31	15.75	14.95	23.91	16.06	20.43	16	19.95	19.21	20.3	20.3	83.49	23.24	NA	36.97	30.09	16.13	20.46	20.46	15.99	20.09	0.13	NA	15.13	7.79	17.23	20.35	28.6	26.01	1.16	35.73	0	11.07	23.01	54.78	20.65	17.1	20.46	30.05	16.95	20.23	12.67	22.82	20.43	22.21	28.6
C06X017904A3	19.04	17.74	17.99	6.08	19.81	0.55	27.63	17.88	17.98	19.78	18.03	19.18	18.08	18.02	NA	18.86	NA	44.38	25.22	2.55	17.99	17.99	17.88	18.13	16.83	NA	6.47	0.65	10.09	17.91	26.59	23.64	9.24	31.81	14.9	10.2	18.92	71.87	19.6	6.63	17.99	29.65	6.52	17.74	10.92	19.6	18.62	23.47	26.59
A01X023460I4	20.15	20.34	20.55	24.51	23.28	25.08	32.21	20.55	20.66	23.43	27.62	18.85	35.26	20.62	NA	19.96	NA	72.8	27.98	29.76	20.55	20.55	20.49	20.88	31.9	NA	21.81	14.45	23.7	20.56	0	28.7	22.67	35	26.69	17.89	24.67	81.36	22.31	24.08	20.55	38.54	24	20.35	18.46	25.91	21.17	26.11	0
A01X026160H3	17.34	12.01	12.19	13.22	18.55	12.79	24.33	17.61	12.26	18.55	14.56	18.6	17.82	12.21	NA	17.12	NA	47.41	15.3	14.77	12.19	12.19	17.52	12.25	16.6	NA	13.44	6.16	11.55	11.9	20.78	20.18	10.7	34.74	15.13	1.64	14.15	68.77	13.09	13.36	12.19	20.45	13.3	12.02	1.87	16.26	12.49	16.3	20.78
C01X02853B01	13.32	18.32	18.53	18.64	20.7	16.71	24.73	21.24	18.4	20.93	17.08	0	21.77	18.45	NA	13.23	NA	67.04	27.17	19.93	18.53	18.53	21.18	18.49	21.11	NA	14.59	9.76	14.23	18.7	18.97	24.61	16.24	23.21	18.19	13.23	21.28	78.1	19.87	18.31	18.53	29.99	18.35	18.33	13.74	20.5	18.87	22.57	18.97
A02X023460I5	20.19	20.3	20.52	24.56	23.32	25.13	32.27	20.59	20.62	23.48	27.68	18.88	35.32	20.58	NA	20	NA	72.94	27.86	29.78	20.52	20.52	20.52	20.84	31.95	NA	21.86	14.48	23.75	20.52	0	28.77	22.67	35.14	26.75	17.92	24.63	80.29	22.25	24.13	20.52	38.61	24.05	20.31	18.49	25.96	21.13	26.05	0
AMBX00181E02	18.52	18.94	19.19	16.61	22.51	14.14	24.5	21.16	18.94	22.69	0.37	15.96	12.1	18.96	NA	18.49	NA	43.83	23.51	15.6	19.19	19.19	21.09	18.82	22.62	NA	14.17	8.69	8.56	19.25	23.41	25.11	13.08	23.65	20.84	8.91	22.52	56.79	19.61	16.59	19.19	3.84	16.44	18.96	9.9	21.45	19.14	21.04	23.41
AP7X04301G01	24.02	3.88	3.88	13.67	31.11	18.87	20.31	27.12	3.9	31.11	25.03	36.42	44.55	3.72	NA	23.96	NA	61.57	0.93	18.92	3.88	3.88	26.86	3.89	28	NA	16.9	13.43	23.22	3.76	33.4	14.29	11.25	23.34	26.15	10.27	3.37	14.71	2.5	27.99	3.88	32.5	13.95	3.88	11.5	15.68	3.09	3.66	33.4
C01X03483C04	17.01	15.73	15.93	10.77	20.05	8.97	23.76	19.11	15.79	20.28	9.22	13.75	3.75	15.82	NA	16.91	NA	51.42	21.61	11.07	15.93	15.93	19.04	15.88	18.45	NA	10.02	5.58	0.21	16.03	22.71	21.46	10.75	21.55	16.41	7.24	18.36	72.32	17.02	10.99	15.93	19.58	10.96	15.74	8.56	17.84	16.23	19.17	22.71
D12X042204F8	14.36	0	0.15	16.54	19.69	16.48	21.93	17.36	0.1	19.92	20.74	18.27	30.17	0.05	NA	14.23	NA	72.01	0.79	20.01	0.15	0.15	17.3	0	22.7	NA	15.27	8.79	16.36	0	20.43	19.5	20.42	31.59	19	8.4	1.51	83.99	0	20.18	0.15	30.23	16.61	0	8.27	16.32	0.05	1.37	20.43
AP7X02341H09	20.15	20.34	20.55	24.51	23.28	25.08	32.21	20.55	20.66	23.43	27.62	18.85	35.26	20.62	NA	19.96	NA	72.8	27.98	29.76	20.55	20.55	20.49	20.88	31.9	NA	21.81	14.45	23.7	20.56	0	28.7	22.67	35	26.69	17.89	24.67	81.36	22.31	24.08	20.55	38.54	24	20.35	18.46	25.91	21.17	26.11	0
A02X017260I9	15.68	0.05	0.11	18.27	21.95	18.38	19.53	19.28	0.16	22.2	19.32	20.12	23.31	0	184.02	15.67	NA	45.08	0.47	19.67	0.11	0.11	19.21	0.05	22.91	NA	16.84	9.86	17.74	0.17	22.59	20.52	20.04	21.79	20.68	9.19	1.76	48.29	0.05	21.47	0.11	24.58	18.34	0.05	9.17	17.74	0	0	22.59
C09X030603H4	14.5	16.09	16.3	18.67	18.77	17.63	1.65	18.17	16.33	19	21.84	18.66	28.36	16.2	NA	14.39	NA	68.94	26.68	21.32	16.3	16.3	18.11	16.19	23	NA	16	9.65	18.94	16.32	23.68	13.3	26.14	29.88	19.78	12.86	19.32	84.66	17.46	18.6	16.3	30.04	18.78	16.1	12.95	10.91	16.55	20.01	23.68
AMBX03481D08	22.21	19.6	19.83	16.87	15.53	14.67	24.54	15.81	19.82	15.78	20.15	18.69	21.58	19.68	104.64	22.17	NA	51.02	30.65	16.04	19.83	19.83	15.75	19.48	0.13	NA	14.75	7.67	16.94	19.68	27.62	26.59	1.25	31.4	0	10.84	22.44	51.24	20.39	16.71	19.83	31.77	16.57	19.61	12.4	22.1	19.85	22.73	27.62
A02X036761C5	21.32	20.24	20.46	23.17	0.05	19.88	26.61	5.97	20.56	0.05	24.78	21.07	31.82	20.52	NA	21.12	NA	67.68	32.66	24.12	20.46	20.46	5.92	20.64	17.38	NA	19.52	3.03	20.97	20.68	23.79	24.37	14.19	43.82	15.58	14.86	23.24	93.24	22.3	23.02	20.46	35.48	22.79	20.25	15.21	21.32	21.15	26.12	23.79
C06X042204F3	14.43	0	0.15	16.49	19.67	16.48	22.14	17.35	0.1	19.9	20.79	18.2	31.12	0.05	NA	14.3	NA	74.22	0.79	20.01	0.15	0.15	17.29	0	22.77	NA	15.21	8.76	16.3	0.1	20.34	19.49	20.42	31.86	19.07	8.37	1.56	85.14	0	20.82	0.15	30.36	16.54	0	8.24	16.32	0.05	1.61	20.34
C01X03913G01	13.51	14.3	14.49	14.9	18.15	14.39	22.82	18.69	14.43	18.37	15.74	7.7	20.09	14.47	NA	13.42	NA	57.55	17.9	17.64	14.49	14.49	18.63	14.56	17.75	NA	13.4	7.34	12.3	14.48	20.43	22.75	13.81	24.78	15.11	9.88	16.42	82.03	15.58	15.11	14.49	24.62	15.11	14.3	10.73	18.52	14.8	18.45	20.43
AMBX01951E07	0.11	14.46	14.6	19.78	21.02	17.85	21	18.52	14.71	21.08	21.74	13.46	27.9	14.6	NA	0.11	NA	70.68	19.28	21.86	14.6	14.6	18.45	14.71	26.28	NA	18.08	10.46	18.09	14.87	20.45	22.49	19.85	22.98	22.05	13.52	17.66	76.76	15.85	19.88	14.6	28.38	19.84	14.47	13.52	18.39	14.95	18.94	20.45
A02X012861A7	19.34	18.05	18.27	19.43	22.52	19.16	16.33	21.22	18.18	22.77	24.74	21.98	29.64	18.24	NA	19.16	NA	57.62	25.59	23.15	18.27	18.27	21.15	18.45	26.41	NA	16.37	12.18	20.59	18.36	27.02	2.41	21.47	37.77	23.75	14.63	21.89	63.02	19.46	19.31	18.27	34.23	19.36	18.05	14.94	0.7	18.67	22.82	27.02
C03X03912C05	13.51	14.27	14.46	14.88	18.11	14.36	23.05	18.66	14.43	18.34	15.93	7.7	20.31	14.47	NA	13.39	NA	58.1	17.9	17.64	14.46	14.46	18.59	14.56	17.82	NA	13.38	7.32	12.3	14.46	20.39	22.75	13.81	25.88	15.11	9.86	16.42	82.03	15.58	15.08	14.46	25.15	15.09	14.28	10.71	18.52	14.8	18.67	20.39
A01X019560H7	0.22	15.05	15.12	20.07	21.02	18.29	21.55	18.08	15.3	21.26	21.81	13.82	27.39	15.13	NA	0.22	NA	66.03	18.03	22.21	15.12	15.12	18.01	15.32	25.61	NA	18.21	10.81	18.2	15.38	20.41	21.98	18.91	23.93	22.05	13.52	18.54	111.58	16.41	20.18	15.12	26	20.22	15.06	13.4	18.71	15.48	19.25	20.41
[truncated: 64 more columns]
