# Supplementary material for: Transmission and dynamics of mother-infant gut viruses during pregnancy and early life
Source: Nat Commun. 2024 Mar 2;15:1945. doi: 10.1038/s41467-024-45257-4 (PMC10908809; doi:10.1038/s41467-024-45257-4)
Supplement: Supplementary file 6 — Source Data [file 41467_2024_45257_MOESM6_ESM.zip › Source data/Bacterial_strains_genetic_distances/SGB1814.dist.txt]

A02X034861B2	D06X042204F6	AP3X03432A01	D12X033728C5	C09X030603H4	A02X020961D3	C02X01542D07	AMBX02091E05	C01X03063B02	A02X028561D7	A01X028561A9	A03X03001C03	A02X015461B3	AP3X01342A05	C02X03002F03	A03X03431B09	A01X042261A5	AP3X01942A09	A02X042261A6	C12X034805B9	C02X03482E05	AP3X00181I06	C12X009505A7	A03X01721B05	C03X01342C02	AP3X02092B03	A03X01941A02	A01X019460I6	C09X012804F1	C06X015405B5	A02X019461D1	AP7X01341H06	AP3X03061I08	A02X033761A2	C01X01542I09	C01X03483C04	A01X012861D4	A01X034861B1	AP3X01722A07	C09X015405B6	AP7X03001G05	A03X01541C07	C03X02042C03	C12X019504D8	A02X001860I1	AP7X04141F08	C01X04222I04	C03X01542C07	C12X042204F5	A02X009561B7
A02X034861B2	0	27.76	9.62	19.82	11.96	12.46	18	7.91	10.08	15.32	11.12	11.89	11.74	15.22	19.46	3.42	16.45	5.56	31.66	0	0	17.2	6.02	10.82	12.25	12.57	8.2	10.13	26.42	18	8.29	12.51	9.43	6.76	18	0	16.5	0	8.74	18	11.01	9.69	8.45	NA	17.34	11.38	14.72	18	20.44
D06X042204F6	27.76	0	23.2	25.96	32.11	13.44	24.94	10.57	25.03	26.6	16.16	17.41	18.07	33	33.11	6.99	30.41	6.24	56.92	30.91	32.43	32.01	18.37	27.64	31.64	7.81	19.56	21.14	30.8	24.94	18.23	23.83	25.12	14.49	24.94	33.95	31.99	32.79	16.12	24.94	17.19	14.69	29.69	NA	32.88	21.16	36.35	24.94	46.78
AP3X03432A01	9.62	23.2	0	14.17	13.81	8.69	3.31	2.5	9.8	11.53	9.01	9.38	4.94	10.4	16.01	0	22.02	4.17	35.03	11.92	12.47	18.59	3.83	11.06	8.24	2.22	5.3	6.14	27.65	3.31	6.4	8	8.68	2.31	3.31	13.01	18.29	11.75	6.55	3.31	9.51	1.81	9.37	NA	18.24	19.56	14.83	3.31	16.34
D12X033728C5	19.82	25.96	14.17	0	21.8	8.66	18.29	7.71	17.67	18.7	12.48	10.99	14.75	21.26	19.86	0	32.27	6.3	47.9	22.62	23.63	20.96	11.59	18.6	18.86	3.8	9	13.61	22.96	18.29	6.24	12.86	17.23	11.76	18.29	24.64	17.52	23.52	8.92	18.29	11.18	13.26	18.17	NA	21.6	11.33	22.1	18.29	29.37
C09X030603H4	11.96	32.11	13.81	21.8	0	18.93	19.66	7.71	1.14	12.69	13.51	20.2	11.6	20.51	28.23	0	17.17	13.62	18.61	16.55	15.22	27.89	12.77	0.39	17.41	17.21	11.37	13.5	37.93	19.66	16.25	20.89	1.17	8.36	19.66	15.22	20.42	15.04	3.49	19.66	19.97	11.85	8.06	98.2	28.82	16.71	16.51	19.66	29.87
A02X020961D3	12.46	13.44	8.69	8.66	18.93	0	11.91	0	11.01	11.7	5.95	8.68	8.75	13.42	17.91	11.69	26.04	7.23	41.79	14.5	15.71	13.44	3.31	12.37	11.26	6.13	6.64	7.35	16.31	11.91	5.96	5.74	11.17	5.44	11.91	17.13	17.49	16.98	4.73	11.91	8.08	5.56	12.76	NA	13.44	18.31	19.53	11.91	11.66
C02X01542D07	18	24.94	3.31	18.29	19.66	11.91	0	5	14.77	11.61	11.07	15.36	4.86	17.49	23.18	0	29.83	4.98	38.81	21.33	22.27	20.49	4.26	16.32	14.06	12.33	5.2	5.92	27.67	0	7.17	13.42	13.04	2.71	0	23.21	21.12	21.58	9.86	0	15.12	1.65	13.57	NA	20.18	21.48	21.21	0	24.53
AMBX02091E05	7.91	10.57	2.5	7.71	7.71	0	5	0	7.71	7.71	2.63	2.7	2.5	7.71	7.56	8.02	4.17	4	8.02	7.71	7.71	7.56	2.63	7.71	7.71	0	3.23	3.13	7.91	5	2.94	0	7.71	3.23	5	7.71	10.34	5.13	0	5	2.7	2.5	7.71	NA	7.56	5.27	8.02	5	30.48
C01X03063B02	10.08	25.03	9.8	17.67	1.14	11.01	14.77	7.71	0	9.7	9.13	15.31	8.1	15.81	22.62	0	30.82	7.62	40.75	12.36	12.86	22.81	8.9	0.34	13.29	17.21	7.99	9.16	27.92	14.77	11.13	14.98	0	4.98	14.77	13.35	21.81	13.12	1.58	14.77	15.07	7.84	5.64	NA	23.49	20.16	20.45	14.77	26.62
A02X028561D7	15.32	26.6	11.53	18.7	12.69	11.7	11.61	7.71	9.7	0	4.17	13.82	8.5	18.57	22.31	0	29.43	4.31	36.46	17.42	18.16	15.76	8.92	9.97	16.72	12.06	4.32	5.49	26.15	11.61	7.26	14.86	9.16	6.7	11.61	18.9	15.01	18.72	6.17	11.61	14.06	9.21	11.55	NA	15.44	14.64	20.56	11.61	27.42
A01X028561A9	11.12	16.16	9.01	12.48	13.51	5.95	11.07	2.63	9.13	4.17	0	9.14	8.38	15.3	19.94	0	24.88	1.99	37.1	12.53	13.18	16.24	6.47	9.81	13.18	4.26	3.21	6.26	16.2	11.07	3.75	7.67	8.43	5.43	11.07	13.84	14.21	14.05	5.72	11.07	9.28	6.07	10.5	NA	15.7	12.46	19.22	11.07	23.11
A03X03001C03	11.89	17.41	9.38	10.99	20.2	8.68	15.36	2.7	15.31	13.82	9.14	0	8.95	20.04	2.36	17.29	29.4	3.42	56.21	12.86	13.5	8.34	4.79	17.19	17.39	4.11	6.66	8.76	17.64	15.36	4.52	8.9	14.68	9.73	15.36	14.08	19.22	13.24	6.71	15.36	0	7.31	14.85	NA	8.37	13.43	24.1	15.36	29.84
A02X015461B3	11.74	18.07	4.94	14.75	11.6	8.75	4.86	2.5	8.1	8.5	8.38	8.95	0	15.7	16.63	0	26.25	1.97	35.07	15.23	15.96	18.01	3.79	9.2	12.4	4.35	2.8	1.82	25.58	4.86	5.46	11.71	7.8	1.76	4.86	16.68	14.55	15.44	5.31	4.86	9.51	2.14	9.37	NA	17.81	16.07	15.45	4.86	22.35
AP3X01342A05	15.22	33	10.4	21.26	20.51	13.42	17.49	7.71	15.81	18.57	15.3	20.04	15.7	0	30.67	0	23.35	13.83	32.12	16.62	17.36	23.36	7.2	17.49	0.35	12.33	12.46	16.89	27.16	17.49	13.09	4.26	14.75	8.34	17.49	17.52	19	16.82	14.25	17.49	19.26	11.26	17.54	NA	23.56	23.7	17.17	17.49	12.82
C02X03002F03	19.46	33.11	16.01	19.86	28.23	17.91	23.18	7.56	22.62	22.31	19.94	2.36	16.63	30.67	0	33.98	50.39	9.63	72.63	20.39	21.28	12.05	14.46	24.96	28.38	9.94	9.89	13.5	34.94	23.18	11.57	22.68	22.17	17.81	23.18	21.66	29.71	20.56	15.18	23.18	0.79	16.92	21.26	NA	11.73	17.28	33.32	23.18	40.09
A03X03431B09	3.42	6.99	0	0	0	11.69	0	8.02	0	0	0	17.29	0	0	33.98	0	0	0	0	3.42	3.42	33.98	0	0	0	0	0	0	3.57	0	0	0	0	0	0	3.42	10.84	3.42	0	0	17.29	0	0	NA	33.98	0	0	0	0
A01X042261A5	16.45	30.41	22.02	32.27	17.17	26.04	29.83	4.17	30.82	29.43	24.88	29.4	26.25	23.35	50.39	0	0	28.31	3.63	23.16	16.65	36.3	18.5	23.11	20.29	4.26	27.18	29.26	32.47	29.83	28.22	20.07	31.1	19.48	29.83	16.03	13	15.28	26.25	29.83	30.01	23.36	26.38	72.63	36.3	7.94	9.16	29.83	8.72
AP3X01942A09	5.56	6.24	4.17	6.3	13.62	7.23	4.98	4	7.62	4.31	1.99	3.42	1.97	13.83	9.63	0	28.31	0	32.14	9.06	9.76	11.28	1.39	8.48	12.23	0	0	0	5.27	4.98	0	7.11	6.98	0.69	4.98	10.41	12.18	9.66	1.98	4.98	3.44	2.65	7.66	NA	10.47	10.62	14.53	4.98	12.69
A02X042261A6	31.66	56.92	35.03	47.9	18.61	41.79	38.81	8.02	40.75	36.46	37.1	56.21	35.07	32.12	72.63	0	3.63	32.14	0	40.48	31.66	68.45	36.2	27.67	31.73	12.16	37.78	36.2	50.44	38.81	35.82	31.99	39.29	26.73	38.81	24.07	24.05	25.13	34.07	38.81	56.26	34.41	35.01	9.78	66.86	13.7	2.94	38.81	5
C12X034805B9	0	30.91	11.92	22.62	16.55	14.5	21.33	7.71	12.36	17.42	12.53	12.86	15.23	16.62	20.39	3.42	23.16	9.06	40.48	0	0	17.93	8.49	13.68	14.1	12.57	9.95	13.66	26.92	21.33	10.1	14.39	11.81	9.22	21.33	0	19.18	0	11.26	21.33	11.62	13.21	9.6	NA	18.07	14.64	22.43	21.33	22.87
C02X03482E05	0	32.43	12.47	23.63	15.22	15.71	22.27	7.71	12.86	18.16	13.18	13.5	15.96	17.36	21.28	3.42	16.65	9.76	31.66	0	0	18.71	8.89	13.68	14.71	12.57	10.48	14.39	28.24	22.27	10.64	15.15	12.3	9.79	22.27	0	16.28	0	11.82	22.27	12.2	13.91	9.98	NA	18.85	10.85	17.52	22.27	22.87
AP3X00181I06	17.2	32.01	18.59	20.96	27.89	13.44	20.49	7.56	22.81	15.76	16.24	8.34	18.01	23.36	12.05	33.98	36.3	11.28	68.45	17.93	18.71	0	8.86	24.12	21.8	9.94	9.39	13.46	33.51	20.49	11.62	18.21	22.35	13.61	20.49	18.98	24.42	18.8	16.85	20.49	6.67	17.43	25.23	NA	0	20.5	33.91	20.49	33.71
C12X009505A7	6.02	18.37	3.83	11.59	12.77	3.31	4.26	2.63	8.9	8.92	6.47	4.79	3.79	7.2	14.46	0	18.5	1.39	36.2	8.49	8.89	8.86	0	10.13	5.29	0	3.73	4.21	21.64	4.26	5.31	7.16	8.57	0.6	4.26	9.28	6.59	7.98	6.26	4.26	4.34	3.27	10.29	NA	8.97	12.21	12.91	4.26	14.61
A03X01721B05	10.82	27.64	11.06	18.6	0.39	12.37	16.32	7.71	0.34	9.97	9.81	17.19	9.2	17.49	24.96	0	23.11	8.48	27.67	13.68	13.68	24.12	10.13	0	14.76	17.21	9.13	10.47	29.64	16.32	12.59	16.83	0.34	5.43	16.32	13.95	18.85	13.72	1.7	16.32	16.95	8.95	6.4	NA	24.86	16.2	15.6	16.32	27.54
C03X01342C02	12.25	31.64	8.24	18.86	17.41	11.26	14.06	7.71	13.29	16.72	13.18	17.39	12.4	0.35	28.38	0	20.29	12.23	31.73	14.1	14.71	21.8	5.29	14.76	0	10.45	10.79	14.69	26.1	14.06	11.44	2.46	12.31	5.7	14.06	14.84	17.03	14.13	11.64	14.06	16.61	8.46	12.87	NA	21.97	21.7	14.74	14.06	11.67
AP3X02092B03	12.57	7.81	2.22	3.8	17.21	6.13	12.33	0	17.21	12.06	4.26	4.11	4.35	12.33	9.94	0	4.26	0	12.16	12.57	12.57	9.94	0	17.21	10.45	0	0	0	17.6	12.33	0	2.38	17.6	4.65	12.33	12.57	9.94	12.57	2.33	12.33	4.11	2.27	15.01	NA	9.94	3.95	10.14	12.33	12.16
A03X01941A02	8.2	19.56	5.3	9	11.37	6.64	5.2	3.23	7.99	4.32	3.21	6.66	2.8	12.46	9.89	0	27.18	0	37.78	9.95	10.48	9.39	3.73	9.13	10.79	0	0	0.92	14	5.2	1.41	7.79	7.16	1.8	5.2	10.95	9.17	9.45	3.54	5.2	6.66	3.06	6.11	NA	9.07	5.61	17.33	5.2	15.92
A01X019460I6	10.13	21.14	6.14	13.61	13.5	7.35	5.92	3.13	9.16	5.49	6.26	8.76	1.82	16.89	13.5	0	29.26	0	36.2	13.66	14.39	13.46	4.21	10.47	14.69	0	0.92	0	18.95	5.92	2.36	12.36	8.76	0.58	5.92	15.04	12.96	13.52	5.92	5.92	8.8	4.02	11.11	NA	13.12	12.33	13.21	5.92	17.12
C09X012804F1	26.42	30.8	27.65	22.96	37.93	16.31	27.67	7.91	27.92	26.15	16.2	17.64	25.58	27.16	34.94	3.57	32.47	5.27	50.44	26.92	28.24	33.51	21.64	29.64	26.1	17.6	14	18.95	0	27.67	8	8.39	26.5	11.23	27.67	29.55	20.13	28.85	10.22	27.67	16.85	19.33	27.47	NA	33.67	19.77	36.33	27.67	40.36
C06X015405B5	18	24.94	3.31	18.29	19.66	11.91	0	5	14.77	11.61	11.07	15.36	4.86	17.49	23.18	0	29.83	4.98	38.81	21.33	22.27	20.49	4.26	16.32	14.06	12.33	5.2	5.92	27.67	0	7.17	13.42	13.04	2.71	0	23.21	21.12	21.58	9.86	0	15.12	1.65	13.57	NA	20.18	21.48	21.21	0	24.53
A02X019461D1	8.29	18.23	6.4	6.24	16.25	5.96	7.17	2.94	11.13	7.26	3.75	4.52	5.46	13.09	11.57	0	28.22	0	35.82	10.1	10.64	11.62	5.31	12.59	11.44	0	1.41	2.36	8	7.17	0	4.09	10.28	2.5	7.17	11.13	10.43	9.65	4.02	7.17	4.52	4.29	10.1	NA	11.31	7.56	15.22	7.17	15.67
AP7X01341H06	12.51	23.83	8	12.86	20.89	5.74	13.42	0	14.98	14.86	7.67	8.9	11.71	4.26	22.68	0	20.07	7.11	31.99	14.39	15.15	18.21	7.16	16.83	2.46	2.38	7.79	12.36	8.39	13.42	4.09	0	14.19	3.15	13.42	15.33	11.01	14.39	7.05	13.42	8.53	7.27	13.42	NA	18.3	13.74	15.21	13.42	15.19
AP3X03061I08	9.43	25.12	8.68	17.23	1.17	11.17	13.04	7.71	0	9.16	8.43	14.68	7.8	14.75	22.17	0	31.1	6.98	39.29	11.81	12.3	22.35	8.57	0.34	12.31	17.6	7.16	8.76	26.5	13.04	10.28	14.19	0	4.45	13.04	12.78	22.15	12.53	1.61	13.04	14.43	7.44	5.4	NA	22.62	19.66	20.11	13.04	25.63
A02X033761A2	6.76	14.49	2.31	11.76	8.36	5.44	2.71	3.23	4.98	6.7	5.43	9.73	1.76	8.34	17.81	0	19.48	0.69	26.73	9.22	9.79	13.61	0.6	5.43	5.7	4.65	1.8	0.58	11.23	2.71	2.5	3.15	4.45	0	2.71	10.43	12.08	9.06	2.4	2.71	8.6	2.99	7.97	NA	13.61	13.16	10.19	2.71	7.49
C01X01542I09	18	24.94	3.31	18.29	19.66	11.91	0	5	14.77	11.61	11.07	15.36	4.86	17.49	23.18	0	29.83	4.98	38.81	21.33	22.27	20.49	4.26	16.32	14.06	12.33	5.2	5.92	27.67	0	7.17	13.42	13.04	2.71	0	23.21	21.12	21.58	9.86	0	15.12	1.65	13.57	NA	20.18	21.48	21.21	0	24.53
C01X03483C04	0	33.95	13.01	24.64	15.22	17.13	23.21	7.71	13.35	18.9	13.84	14.08	16.68	17.52	21.66	3.42	16.03	10.41	24.07	0	0	18.98	9.28	13.95	14.84	12.57	10.95	15.04	29.55	23.21	11.13	15.33	12.78	10.43	23.21	0	16.4	0	12.39	23.21	12.72	14.62	10.35	NA	19.14	10.85	17.52	23.21	23.07
A01X012861D4	16.5	31.99	18.29	17.52	20.42	17.49	21.12	10.34	21.81	15.01	14.21	19.22	14.55	19	29.71	10.84	13	12.18	24.05	19.18	16.28	24.42	6.59	18.85	17.03	9.94	9.17	12.96	20.13	21.12	10.43	11.01	22.15	12.08	21.12	16.4	0	14.98	14.21	21.12	18.69	13.31	20.2	148.41	24.42	9.31	15.58	21.12	20.87
A01X034861B1	0	32.79	11.75	23.52	15.04	16.98	21.58	5.13	13.12	18.72	14.05	13.24	15.44	16.82	20.56	3.42	15.28	9.66	25.13	0	0	18.8	7.98	13.72	14.13	12.57	9.45	13.52	28.85	21.58	9.65	14.39	12.53	9.06	21.58	0	14.98	0	11.97	21.58	11.87	13.08	9.71	NA	18.96	10.85	17.21	21.58	21.96
AP3X01722A07	8.74	16.12	6.55	8.92	3.49	4.73	9.86	0	1.58	6.17	5.72	6.71	5.31	14.25	15.18	0	26.25	1.98	34.07	11.26	11.82	16.85	6.26	1.7	11.64	2.33	3.54	5.92	10.22	9.86	4.02	7.05	1.61	2.4	9.86	12.39	14.21	11.97	0	9.86	6.81	5.34	4.48	NA	17.09	13.02	15.45	9.86	23.2
C09X015405B6	18	24.94	3.31	18.29	19.66	11.91	0	5	14.77	11.61	11.07	15.36	4.86	17.49	23.18	0	29.83	4.98	38.81	21.33	22.27	20.49	4.26	16.32	14.06	12.33	5.2	5.92	27.67	0	7.17	13.42	13.04	2.71	0	23.21	21.12	21.58	9.86	0	15.12	1.65	13.57	NA	20.18	21.48	21.21	0	24.53
AP7X03001G05	11.01	17.19	9.51	11.18	19.97	8.08	15.12	2.7	15.07	14.06	9.28	0	9.51	19.26	0.79	17.29	30.01	3.44	56.26	11.62	12.2	6.67	4.34	16.95	16.61	4.11	6.66	8.8	16.85	15.12	4.52	8.53	14.43	8.6	15.12	12.72	18.69	11.87	6.81	15.12	0	6.85	14.61	NA	6.72	11.94	23.72	15.12	29.04
A03X01541C07	9.69	14.69	1.81	13.26	11.85	5.56	1.65	2.5	7.84	9.21	6.07	7.31	2.14	11.26	16.92	0	23.36	2.65	34.41	13.21	13.91	17.43	3.27	8.95	8.46	2.27	3.06	4.02	19.33	1.65	4.29	7.27	7.44	2.99	1.65	14.62	13.31	13.08	5.34	1.65	6.85	0	9.28	NA	17.51	16.53	12.77	1.65	17.15
C03X02042C03	8.45	29.69	9.37	18.17	8.06	12.76	13.57	7.71	5.64	11.55	10.5	14.85	9.37	17.54	21.26	0	26.38	7.66	35.01	9.6	9.98	25.23	10.29	6.4	12.87	15.01	6.11	11.11	27.47	13.57	10.1	13.42	5.4	7.97	13.57	10.35	20.2	9.71	4.48	13.57	14.61	9.28	0	NA	24.92	13.75	21.3	13.57	26.16
C12X019504D8	NA	NA	NA	NA	98.2	NA	NA	NA	NA	NA	NA	NA	NA	NA	NA	NA	72.63	NA	9.78	NA	NA	NA	NA	NA	NA	NA	NA	NA	NA	NA	NA	NA	NA	NA	NA	NA	148.41	NA	NA	NA	NA	NA	NA	0	NA	124.56	NA	NA	NA
A02X001860I1	17.34	32.88	18.24	21.6	28.82	13.44	20.18	7.56	23.49	15.44	15.7	8.37	17.81	23.56	11.73	33.98	36.3	10.47	66.86	18.07	18.85	0	8.97	24.86	21.97	9.94	9.07	13.12	33.67	20.18	11.31	18.3	22.62	13.61	20.18	19.14	24.42	18.96	17.09	20.18	6.72	17.51	24.92	NA	0	20.33	33.91	20.18	34.02
AP7X04141F08	11.38	21.16	19.56	11.33	16.71	18.31	21.48	5.27	20.16	14.64	12.46	13.43	16.07	23.7	17.28	0	7.94	10.62	13.7	14.64	10.85	20.5	12.21	16.2	21.7	3.95	5.61	12.33	19.77	21.48	7.56	13.74	19.66	13.16	21.48	10.85	9.31	10.85	13.02	21.48	11.94	16.53	13.75	124.56	20.33	0	15.34	21.48	23.23
C01X04222I04	14.72	36.35	14.83	22.1	16.51	19.53	21.21	8.02	20.45	20.56	19.22	24.1	15.45	17.17	33.32	0	9.16	14.53	2.94	22.43	17.52	33.91	12.91	15.6	14.74	10.14	17.33	13.21	36.33	21.21	15.22	15.21	20.11	10.19	21.21	17.52	15.58	17.21	15.45	21.21	23.72	12.77	21.3	NA	33.91	15.34	0	21.21	2.01
C03X01542C07	18	24.94	3.31	18.29	19.66	11.91	0	5	14.77	11.61	11.07	15.36	4.86	17.49	23.18	0	29.83	4.98	38.81	21.33	22.27	20.49	4.26	16.32	14.06	12.33	5.2	5.92	27.67	0	7.17	13.42	13.04	2.71	0	23.21	21.12	21.58	9.86	0	15.12	1.65	13.57	NA	20.18	21.48	21.21	0	24.53
C12X042204F5	20.44	46.78	16.34	29.37	29.87	11.66	24.53	30.48	26.62	27.42	23.11	29.84	22.35	12.82	40.09	0	8.72	12.69	5	22.87	22.87	33.71	14.61	27.54	11.67	12.16	15.92	17.12	40.36	24.53	15.67	15.19	25.63	7.49	24.53	23.07	20.87	21.96	23.2	24.53	29.04	17.15	26.16	NA	34.02	23.23	2.01	24.53	0
A02X009561B7	11.39	28.46	5.31	16.76	16.91	10.12	4.38	5	12.17	10.04	10.24	13.78	5.45	11.04	20.05	7.16	24.3	6.05	33.14	11.25	11.76	14.88	0.8	13.65	8.62	14.71	3.2	4.57	24.31	4.38	4.73	10.22	10.63	1.15	4.38	12.26	16.08	11.4	8.43	4.38	13.3	3.74	9.15	NA	14.94	15.98	15.04	4.38	16.03
C03X03483E05	1.81	25.33	15.95	19.52	11.37	20.11	21.48	7.71	11.76	14.56	11.37	12.88	14.47	19.51	18.92	3.42	18.68	9.06	27.15	2.17	0.87	18.67	11.67	9.66	17.24	12.57	9.24	14.3	21.27	21.48	8.31	13.98	11.45	13.57	21.48	0	15.89	0	8.36	21.48	11.87	13	8.65	NA	18.67	10.93	20.98	21.48	25.95
C12X012804F2	24.1	29.71	23.66	21.39	34.21	16.57	24.41	10.57	25.3	22.95	14.47	15.68	22.59	27.53	30.87	7.16	37.69	5.2	49.88	26.39	27.7	32.9	19.54	26.44	25.88	19.85	11.02	15.61	0	24.41	5.97	9.77	24.22	10.28	24.41	29	20.13	27.8	9.37	24.41	14.96	16.54	24.32	NA	33.05	20.28	32.19	24.41	38.4
C02X00183D02	8.85	8.85	4.35	4.35	4.35	8.85	4.35	4.77	4.35	4.35	4.35	10.21	0	4.35	24.83	4.35	4.77	0	4.35	8.85	8.85	24.83	0	4.35	4.35	0	0	0	9.55	4.35	0	5.56	4.35	4.77	4.35	8.85	8.85	8.85	5.56	4.35	10.21	0	4.35	NA	24.83	4.35	4.35	4.35	4.35
A03X00181C05	16.99	32.76	18.36	21.66	28.76	13.44	20.26	7.56	23.52	15.59	16.09	8.23	17.93	23.07	11.92	33.98	35.61	11.06	66.1	17.73	18.49	0	8.83	24.87	21.54	9.94	9.39	13.46	33.06	20.26	11.57	17.96	22.66	13.53	20.26	18.75	24.42	18.57	17.24	20.26	6.59	17.35	24.93	NA	0	20.16	33.69	20.26	33.24
A01X011261C2	3.96	24.34	5.99	13.07	2.27	11.36	11.76	5.41	0.74	7.05	5.78	9.97	6.82	7.89	16.38	0	24.56	5.64	35.83	3.78	3.94	16.39	5.14	0.79	5.97	18	3.85	6.38	24.68	11.76	5.99	7.78	0.75	4.15	11.76	4.09	11.56	4.11	2.29	11.76	9.11	4.86	2.23	NA	16.6	15.41	17.26	11.76	16.73
A02X041461C9	14.52	16.69	8.56	8.64	15.18	0	9.08	0	12.92	9.5	6.69	5.27	6	14.82	11.46	0	17.57	2.22	27.59	16.06	16.29	13.05	5.35	14	13.24	0	4.69	6.26	18.08	9.08	2.63	8.79	12.19	6.18	9.08	16.93	9.87	15.44	3.45	9.08	5.32	5.63	10.97	NA	12.6	0.82	13.91	9.08	22.93
C12X020404C8	8.45	29.69	9.37	18.17	8.06	12.76	13.57	7.71	5.64	11.55	10.5	14.85	9.37	17.54	21.26	0	26.38	7.66	35.01	9.6	9.98	25.23	10.29	6.4	12.87	15.01	6.11	11.11	27.47	13.57	10.1	13.42	5.4	7.97	13.57	10.35	20.2	9.71	4.48	13.57	14.61	9.28	0	NA	24.92	13.75	21.3	13.57	26.16
AP7X03371G04	3.81	7.81	0	0	0	8.48	0	4.35	0	0	0	13.08	0	0	21.29	0	0	0	0	3.81	3.81	21.29	0	0	0	0	0	0	4	0	0	0	0	0	0	3.81	12.16	3.81	0	0	13.08	0	0	NA	21.29	0	0	0	0
A03X02041B02	19.15	25.91	12.45	17.6	16.85	0	18.75	2.44	20.11	22.52	11.9	11.83	12.42	14.14	21.49	11.69	7.48	13.99	17.77	18.93	18.93	22.26	6.5	20.11	12.86	4.65	12.79	15.96	29.14	18.75	12.61	6.12	19.4	11.21	18.75	18.93	25.08	17.79	10.04	18.75	10.64	11.31	13.8	NA	21.74	10.59	16.18	18.75	26.93
AMBX04301D05	15.22	27.24	10.49	18.76	18.72	2.1	18.42	0	15.23	17.37	12.92	8.04	12.37	22.6	13.15	19.09	32.33	8.54	46.37	16.55	17.27	22.3	10.64	16.87	19.67	8.02	10.54	12.9	30.85	18.42	12.88	18.05	14.7	11.31	18.42	17.98	25.55	16.86	9.57	18.42	7.72	11.63	13.57	NA	21.98	15.01	24.29	18.42	29.89
C09X030004I7	19.46	33.11	16.01	19.86	28.23	17.91	23.18	7.56	22.62	22.31	19.94	2.36	16.63	30.67	0	33.98	50.39	9.63	72.63	20.39	21.28	12.05	14.46	24.96	28.38	9.94	9.89	13.5	34.94	23.18	11.57	22.68	22.17	17.81	23.18	21.66	29.71	20.56	15.18	23.18	0.79	16.92	21.26	NA	11.73	17.28	33.32	23.18	40.09
AP3X03911I04	6.57	9.06	10.96	11.84	14.55	9.51	14.9	8.35	11.92	12.9	7.16	10.15	7.16	13.37	20.9	0	15.86	4.51	19.49	7.39	6.57	17.05	1.87	11.07	13.78	2.22	2.83	2.8	15.16	14.9	3.81	8.44	12.24	4.63	14.9	6.62	7.63	6.62	5.52	14.9	10.34	5.47	12.9	NA	18.88	10.57	8.97	14.9	11.08
D06X033728C6	16.21	23.82	15.53	25.43	34.71	13.1	19.31	30.48	22.35	20.7	18.08	22.15	15.16	17.11	27.5	7.16	26.44	0.7	32.49	15.85	16.95	28.05	13.01	24.51	17.38	12.84	2.61	0.65	18.18	19.31	4.64	11.77	20.56	2.53	19.31	17.74	28.36	16.29	13.74	19.31	21.06	12.59	20.06	NA	27.68	22.36	16.56	19.31	8.99
A02X011261C3	5.57	24.7	5.94	15.01	2.2	10.63	12.33	5.41	0.72	6.84	6.71	10.26	7.58	10.35	15.43	0	28.27	4.9	37.13	6.41	6.69	18.31	7.25	0.77	8.73	18	4.75	7.16	26.1	12.33	7.31	10.67	0.73	4.8	12.33	6.93	11.65	6.96	2.66	12.33	9.41	5.72	2.92	NA	18.55	15.68	16.25	12.33	19.88
C03X03912C05	15.87	37.1	15.73	25.97	10	23.98	15.22	5	15.17	15.3	18.12	24.24	12.03	20.94	31.87	0	13.08	18.38	12.33	22.3	17.55	25.7	13.83	10.39	18.35	10.57	13.44	13.02	39.58	15.22	18.59	20.54	14.42	12.58	15.22	16.18	12.33	15.01	14.05	15.22	23.5	12.86	18.65	115.77	26.06	12.4	10.44	15.22	21.2
C12X039128F1	13.37	32.53	11.07	21.4	20.29	10.19	15.56	5	16.04	16.06	14.97	16.93	11.04	13.6	25.69	0	20.13	10.44	38.28	14.68	15.29	20.03	6.76	17.71	11.26	14.49	9.42	11.03	33.81	15.56	14.83	13.42	15.1	4.38	15.56	15.88	21	14.81	14.66	15.56	16.17	11.17	16.42	NA	20.18	15.64	16.73	15.56	19.09
C12X024804E5	19.82	18.82	16.44	19.4	26.97	2.04	18.06	10.57	21.19	22.04	10.96	13.9	14.22	24.55	29.77	6.99	28.66	6.27	39.25	22.62	23.63	30.95	13.4	23.37	21.11	8.02	14.99	15.5	29.15	18.06	13.15	16.45	20.73	11.76	18.06	24.64	26.55	23.52	11.7	18.06	14.15	10.14	18.95	NA	30.08	16.46	25.3	18.06	30.69
A01X009561B6	13.64	30.92	5.96	19.71	21.09	10.57	5.66	5	15.52	12.06	12.28	17.4	8.19	11	24.61	7.16	24.77	8.58	34.09	14.56	15.21	15.95	0.78	17.26	8.74	14.71	5.01	7.19	26.03	5.66	6.04	9.99	14	2.25	5.66	15.85	16.6	15	12.04	5.66	17	5.41	13.73	NA	16.01	21.16	16.35	5.66	16.21
A02X017260I9	7.95	16.47	5.3	6.68	1.58	5.89	9.75	0	1.36	6.11	4.38	5.88	4.62	13.64	14.66	0	18.94	1.58	15.12	11.35	11.35	18.32	6.1	0.91	11.07	2.5	3.99	5.66	7.6	9.75	2.83	3.57	1.38	1.43	9.75	11.4	9.99	11.01	0	9.75	5.97	4.5	4.65	NA	18.07	7.31	9.08	9.75	23.97
C06X020404C6	8.45	29.69	9.37	18.17	8.06	12.76	13.57	7.71	5.64	11.55	10.5	14.85	9.37	17.54	21.26	0	26.38	7.66	35.01	9.6	9.98	25.23	10.29	6.4	12.87	15.01	6.11	11.11	27.47	13.57	10.1	13.42	5.4	7.97	13.57	10.35	20.2	9.71	4.48	13.57	14.61	9.28	0	NA	24.92	13.75	21.3	13.57	26.16
AMBX03431D09	8.83	24.83	4.96	15.67	20.05	11.79	11.52	5.27	14.13	13.73	9.78	10.88	10.33	8.14	15.08	0	27.2	4.98	38.71	10.54	11.08	17.43	7.65	16.07	7.1	9.37	7.47	9.12	21.96	11.52	7.47	9.17	12.81	4.71	11.52	11.56	17.22	10.14	11.59	11.52	10.36	7.51	13.04	NA	16.95	17.8	17.45	11.52	16.39
C02X04142E02	23.05	28.25	16.07	14.49	25.95	12.67	17.4	5	20.39	14.88	15.13	9.62	11.12	24.26	13.08	0	34.57	6.34	48.99	23.75	24.84	19.23	14.52	22.5	22.23	3.8	6.15	9.2	25.68	17.4	6.74	16.52	19.52	12.42	17.4	25.92	21.26	23.7	10.3	17.4	8.86	12.69	18.17	NA	18.92	4.26	29.59	17.4	33
AP7X03061G06	9.7	25.13	9.4	17.3	1.15	11.01	14.4	7.71	0	9.73	8.69	15.38	8.1	15.81	22.71	0	30.82	7.62	40.75	12	12.49	22.9	8.9	0.34	12.92	17.21	7.99	8.72	28.04	14.4	10.66	14.98	0	4.98	14.4	12.96	21.81	12.73	1.59	14.4	15.13	7.41	5.31	NA	23.58	20.16	20.45	14.4	26.18
C02X01942E04	9.2	22.32	6.54	15.71	11	7.66	7.51	9.71	7.53	6.28	6.99	10.91	4.28	12.08	16.21	0	25.59	0	30.98	12.47	13.07	15.18	4.3	8.62	10.9	6.53	0.87	0	23.42	7.51	3.25	11.38	7.22	1.1	7.51	13.67	13.68	12.23	5.13	7.51	10.56	4.75	10.17	NA	14.95	13.48	10.68	7.51	11.43
A03X04221A09	26.45	46.3	24.71	33.57	26.73	17.82	28.86	30.48	29.64	28.09	26.04	35.6	26.04	20	44.4	0	8.33	14.33	2.93	30.43	25.8	42.99	22.78	24.59	18.32	12.16	16.4	18.17	37.36	28.86	17.96	17.65	28.32	13.04	28.86	24.59	18.91	23.66	24.84	28.86	34.62	21.07	27.33	NA	42.4	17.07	2.47	28.86	0.48
A02X012861A7	16.75	36.57	23.76	31.07	18.61	35.13	24.89	11.21	31.99	25.74	22.55	26.25	18.69	29.48	35.05	12.16	10.78	22.88	12.42	25.74	18.91	34.76	20.07	23.26	26.89	10.57	20.41	20.81	30.89	24.89	20.21	20.5	30.78	23.75	24.89	14.3	0.83	14.33	23.22	24.89	24.89	20.31	28.69	33.24	34.16	8.97	13.08	24.89	24.84
C09X013428B8	12.32	18.17	6.11	7.41	15.93	4.96	9.81	0	10.81	10.78	6.04	5.9	6.78	4.88	17.58	0	23.22	1.4	32.95	14.4	15.18	19.52	6.38	12.2	4.71	2.38	5.27	9.07	7.61	9.81	2.58	1.72	9.99	3.8	9.81	15.88	12.07	14.99	2.29	9.81	5.48	3.1	10.81	NA	19.62	13.87	17.49	9.81	16.86
C02X03913B08	10.61	24.57	6.23	15.59	7.89	8.44	6.79	5	6.84	7.28	7.76	11.29	1.73	10.99	20.22	0	10.74	4.53	19.36	12.64	12.64	15.49	3.94	7.36	8.41	6.39	3.48	3.89	29.63	6.79	9.58	9.83	6.49	1.83	6.79	12.8	13.21	11.94	4.93	6.79	10.42	2.5	9.88	NA	15.7	8.17	9.89	6.79	17.61
AMBX01341D04	8.94	18.3	2.82	5.79	11.89	4.84	6.26	0	7.71	8.14	4.13	6.98	3.92	0.44	16.02	0	19.51	2.86	30.71	11.21	11.83	15.62	2.45	8.85	0	2.38	3.18	5.41	8.78	6.26	1.04	0	6.86	2.52	6.26	12.38	11.76	11.39	1.89	6.26	6.58	0.53	7.22	NA	15.7	13.49	12.53	6.26	10.55
A01X020961D2	13.42	16.4	8.61	7.71	17.08	5	13.42	4	19.74	11.69	5.65	5.34	10.5	11.94	9.01	0	7.37	2.82	10.34	13.42	13.42	9.37	3.08	19.74	10.58	2	1.49	6.08	22.1	13.42	3.03	4.37	18.84	4.5	13.42	13.42	11.22	13.42	7.61	13.42	4	7.72	11.91	NA	9.13	1.27	8.14	13.42	10.34
A03X03481B07	0	26.47	11.12	21.55	15.48	14.72	18.84	7.71	10.93	15.3	10.6	11.67	10.79	18.58	17.77	3.42	25.05	5.89	38.84	0	0	18.01	9.16	12.29	15.73	12.57	7.52	10.46	21.55	18.84	6.79	12.44	10.26	8.8	18.84	0	19.51	0	9.3	18.84	10.15	9.31	7.73	NA	18.17	14.99	24.62	18.84	25.94
C09X001804E1	13.41	31.04	8.88	18.45	18.51	9.45	16.37	7.71	14.31	17.65	12.37	17.8	11.89	10.68	23.44	0	21.24	10.44	34.1	14.72	15.33	18.06	4.27	15.81	8.93	3.85	7.94	10.54	28.38	16.37	9.54	10.43	13.78	4.38	16.37	15.93	16.66	14.86	11.66	16.37	16	9.66	16.47	NA	18.64	20.16	14.8	16.37	15.87
C09X034805B8	0	30.91	11.92	22.62	16.55	14.5	21.33	7.71	12.36	17.42	12.53	12.86	15.23	16.62	20.39	3.42	23.16	9.06	40.48	0	0	17.93	8.49	13.68	14.1	12.57	9.95	13.66	26.92	21.33	10.1	14.39	11.81	9.22	21.33	0	19.18	0	11.26	21.33	11.62	13.21	9.6	NA	18.07	14.64	22.43	21.33	22.87
C01X02043A01	8.68	28.43	9.52	18.2	8.26	12.76	13.5	7.71	5.78	11.84	10.55	15.26	9.08	17.56	21.85	0	26.38	7.76	33.88	9.84	10.24	25.96	10.12	6.56	13.12	15.01	6.27	11.47	27.74	13.5	10.39	13.26	5.53	8.02	13.5	10.63	20.67	9.97	4.55	13.5	15.01	8.95	0	NA	25.64	13.75	20.97	13.5	25.84
C06X043204C9	10.05	28.69	10.27	17.34	12.68	11.01	14.44	10.57	9.31	13.26	12.02	14.4	11.61	18.54	20.39	0	26.22	7.62	30.66	11.11	11.55	26.35	10.29	10.37	15.01	12.16	7.99	12.12	28.13	14.44	10.1	14.52	9.12	7.36	14.44	11.98	18.39	11.35	7.55	14.44	13.64	11.31	5.99	NA	26.04	12.03	18.6	14.44	24.09
A01X041461C8	20.29	25.45	16.65	13.58	18.97	4.35	17.01	0	18.71	15.74	13.24	8.07	9.12	25.08	14.55	0	13.93	5.83	16.88	22.64	22.76	21.53	14.83	19.76	23.34	0	7.56	11.16	25.74	17.01	7.66	16.72	17.48	13.37	17.01	22.89	13.46	21.31	8.85	17.01	7.57	11.31	15.14	NA	21.09	0	22.56	17.01	35.89
A01X020460H5	8.62	17.31	3.5	12.71	6.38	3.82	7.47	5.27	3.61	8.91	6.52	8.59	3.99	15.2	17.22	0	25.05	2.69	31.06	10.01	10.56	23.13	5.42	4.4	11.8	6.39	4.42	4.53	16.88	7.47	5.64	7.75	3.22	3.07	7.47	11.13	16.5	10.65	2.51	7.47	8.74	3.54	0.44	NA	22.33	10.05	13.11	7.47	22.62
C06X034805B7	NA	NA	NA	NA	NA	NA	NA	NA	NA	NA	NA	NA	NA	NA	NA	NA	87.97	NA	19.66	NA	NA	NA	NA	NA	NA	NA	NA	NA	NA	NA	NA	NA	NA	NA	NA	NA	NA	NA	NA	NA	NA	NA	NA	0	NA	181.72	NA	NA	NA
A03X02091B01	0	0	0	0	0	0	0	0	0	0	0	5	0	0	14.53	0	0	0	0	0	0	14.53	0	0	0	0	0	0	4.77	0	0	0	0	0	0	0	9.26	0	0	0	5	0	0	NA	14.53	0	0	0	0
C06X030603H3	10.08	25.03	9.8	17.67	1.14	11.01	14.77	7.71	0	9.7	9.13	15.31	8.1	15.81	22.62	0	30.82	7.62	40.75	12.36	12.86	22.81	8.9	0.34	13.29	17.21	7.99	9.16	27.92	14.77	11.13	14.98	0	4.98	14.77	13.35	21.81	13.12	1.58	14.77	15.07	7.84	5.64	NA	23.49	20.16	20.45	14.77	26.62
AP3X02611I05	NA	NA	NA	NA	NA	72.66	NA	81.49	NA	NA	NA	NA	884.67	NA	NA	153.13	NA	172.08	NA	NA	NA	NA	NA	NA	NA	93.44	165.3	165.3	NA	NA	NA	NA	NA	NA	NA	NA	153.13	NA	NA	NA	NA	884.67	NA	NA	NA	NA	NA	NA	NA
C06X041403G6	23.05	28.25	16.07	14.49	25.95	12.67	17.4	5	20.39	14.88	15.13	9.62	11.12	24.26	13.08	0	34.57	6.34	48.99	23.75	24.84	19.23	14.52	22.5	22.23	3.8	6.15	9.2	25.68	17.4	6.74	16.52	19.52	12.42	17.4	25.92	21.26	23.7	10.3	17.4	8.86	12.69	18.17	NA	18.92	4.26	29.59	17.4	33
C03X04222B09	9.99	9.54	8.22	17.6	15.58	5.56	12.27	6.91	14.1	14.11	7.16	9.41	9.35	10.03	25.9	0	8.03	2.4	6.37	12.97	12.97	19	6.94	15.02	9.19	2.22	7.35	10.78	20.78	12.27	6.77	7.8	13.71	2.13	12.27	13.17	12.71	12.64	8.41	12.27	8.89	5.91	17.12	NA	19.32	8.02	4.48	12.27	3.31
C01X03913G01	17.32	32.05	17.87	24	9.77	23.81	17.38	5	17.38	17.51	19.71	25.73	12.61	22.82	40.07	0	7.41	22.81	13.46	27.19	21.53	32.99	16.93	11.16	19.48	8.85	16.43	17.33	31.51	17.38	22.36	20.64	16.88	15.42	17.38	18.3	15.24	17.2	15.69	17.38	25.54	15.38	20.88	64.36	33.69	12.15	13.57	17.38	22.43
AP7X01541H02	21.55	36.24	4.94	22.53	16.83	37.36	0	0	16.48	15.19	18.58	16.67	4.95	22.24	23.62	NA	40.88	12.26	46.41	29.18	29.18	20.87	5.05	17.67	18.26	25.76	6.31	7.98	41.27	0	10.62	21.1	13.88	6.93	0	29.18	25.09	27.78	12.45	0	17.78	2.52	18.02	NA	20.58	42.36	26.42	0	38.32
AMBX00181E02	16.59	33.61	19.16	22.53	26.75	14.3	21.06	7.56	23.96	16.18	16.87	8.59	18.2	24.06	12.36	33.98	27.41	11.75	55.49	17.95	18.09	0	9.16	24.44	22.43	9.94	9.79	14.03	33.97	21.06	12.13	18.84	23.09	14.29	21.06	18.34	21.42	18.16	17.5	21.06	6.87	18.12	25.43	NA	0	15.38	27.69	21.06	33.24
C12X030004I8	19.46	33.11	16.01	19.86	28.23	17.91	23.18	7.56	22.62	22.31	19.94	2.36	16.63	30.67	0	33.98	50.39	9.63	72.63	20.39	21.28	12.05	14.46	24.96	28.38	9.94	9.89	13.5	34.94	23.18	11.57	22.68	22.17	17.81	23.18	21.66	29.71	20.56	15.18	23.18	0.79	16.92	21.26	NA	11.73	17.28	33.32	23.18	40.09
AP7X01281H03	9.92	28.7	8.56	15.82	20.32	9.84	14.57	7.96	15.42	14.19	10.11	10.19	10.93	9.23	17.78	7.81	22.47	7.35	38.6	11.59	12.09	13.81	4.88	17.14	7.85	8.13	7.94	10.85	25.36	14.57	8.02	7.92	14.75	6.52	14.57	12.58	2.76	11.85	11.94	14.57	9.38	7.76	15.92	NA	13.91	15.72	15.5	14.57	15.14
C06X019404E6	16.23	33.73	14.7	26.75	27.33	13.53	19.54	30.48	21.01	20.01	20.61	22.33	16.63	19.94	26.75	7.16	30.82	3.07	33.96	19.6	20.46	26.28	11.21	23.2	19.59	12.57	4.77	3.74	33.34	19.54	6.72	18.67	20.06	3.85	19.54	21.32	26.06	19.71	16.77	19.54	22.17	14.74	21.56	NA	25.97	27.63	14.27	19.54	13.7
C01X01283A04	27.1	39.15	25.71	30.8	23.65	33.96	23.65	17.68	23.65	14.78	14.03	39.85	11.88	21.53	46.42	11.25	27.3	20.32	20.42	27.1	27.1	46.42	6.76	23.65	20.42	8.85	11.88	17.36	32.57	23.65	14.87	24.03	23.65	22.29	23.65	27.1	0	27.1	28.58	23.65	36.28	16.01	20.42	NA	46.42	15.96	20.96	23.65	20.42
A03X00951D03	12.89	30.76	6.03	18.9	20.19	10.81	6.47	5	14.79	12.6	12.48	15.98	8.29	11.22	22.8	7.16	23.86	8.07	33.51	12.58	13.13	16.61	0.78	16.48	8.84	14.71	6.34	7.26	25.82	6.47	6.99	10.17	13.32	2.86	6.47	13.68	15.83	12.84	11.63	6.47	15.5	5.98	11.72	NA	16.68	17.7	15.29	6.47	16.42
AP3X03371I09	16.96	23.03	0	4.45	2.17	12.93	0	8.02	2.17	6.71	5.18	30.48	0	0	40.4	0	4.88	10.61	0	16.96	16.96	40.4	0	2.17	0	0	8.18	5.18	17.72	0	5.46	0	2.17	0	0	16.96	20.42	16.96	0	0	27.3	0	0	NA	40.4	7.19	0	0	0
C06X009505A5	10.84	15.01	7.71	7.16	7.16	11.69	7.16	8.02	7.16	7.16	7.71	22.56	8.35	7.16	33.98	7.16	8.02	3.71	7.16	10.84	10.84	33.98	0	7.16	7.16	4.17	0	0	7.42	7.16	0	4.35	7.16	0	7.16	10.84	19.56	10.84	4.35	7.16	22.56	8.35	7.16	NA	33.98	7.16	7.16	7.16	7.16
A02X024861A4	16.63	24.3	13.96	8.21	18.68	12.37	17.03	10.34	13.81	19.33	13.12	13.03	12.05	21.29	19.73	20.36	37.25	7.72	55.9	19.66	20.56	23.35	12.14	13.99	18.59	15.12	9.42	12.58	21.69	17.03	8.96	10.66	13.21	9.01	17.03	21.45	21.33	20.3	4.15	17.03	12.75	10.27	16.06	NA	24.07	21	25.63	17.03	31.57
C12X019404E8	6.74	19.07	3.99	13.52	8.79	7	4.01	3.23	5.7	4.02	5.13	8.16	2.19	11.12	14.48	0	26.32	0	31.88	10.21	10.71	12.5	2.61	6.65	9.93	4.55	0.44	0	20.02	4.01	2.35	10.14	5.32	1.11	4.01	11.21	11.5	9.76	3.34	4.01	7.76	3.37	8.36	NA	12.22	10.96	11.14	4.01	11.5
AP7X02041G08	8.43	17.25	4.94	6.04	4.37	2.34	7.78	0	2.34	3.96	3.33	5.64	4.28	11.59	12.36	0	26.5	1.34	36.91	10.04	10.52	14.79	4.09	2.5	9.37	2.13	1.46	3.92	17.1	7.78	3.96	6.88	2.36	1.91	7.78	10.96	10.83	10.13	0	7.78	5.72	4.33	1.95	NA	14.54	6.79	16.88	7.78	22.8
AMBX03481D08	0	30.32	8.14	20.75	10.6	13.01	16.36	7.91	8.81	14.12	8.9	11.34	11.01	12.57	16.79	0	16.94	7.1	32.36	0	0	15.07	5.18	9.6	10.38	13.12	7.71	9.79	25.85	16.36	8.58	11.71	8.13	5	16.36	0	13.39	0	8.52	16.36	9.91	9.84	6.76	NA	15.13	10.14	14.55	16.36	19.45
AMBX02481E01	20.36	15.6	21.58	24.85	24.85	12.16	24.85	12.16	24.85	24.85	21.58	18.51	17.68	24.85	20.36	24.85	13.12	20.68	24.85	20.36	20.36	20.36	18.51	24.85	24.85	13.24	21.58	21.58	31.83	24.85	21.58	0	24.85	21.58	24.85	20.36	35.53	20.36	0	24.85	18.51	17.68	24.85	NA	20.36	24.85	24.85	24.85	24.85
AMBX01941E08	12.35	27.48	8.93	18.74	21.03	11.43	12.57	12.63	15.74	11.7	12.27	15.53	9.55	15.61	20.57	3.57	27.4	3.09	32.13	15.74	16.48	19.57	6.56	17.43	14.84	6.39	2.21	3.41	23.82	12.57	5.89	12.4	14.63	3.93	12.57	17.22	18.37	15.48	9.67	12.57	15.76	8	15.33	NA	19.22	18.48	12.36	12.57	12.59
C12X034329B1	14.18	32.48	11.68	20.27	28.39	9.14	18.67	0	21.29	21.56	17.62	13.33	17.23	7.13	22.08	NA	26.43	9.45	50.29	16.17	16.97	15.88	3.97	23.9	6.61	15.3	11.35	16.59	28.64	18.67	10.38	8.41	20.2	10.97	18.67	17.77	14.15	16.49	17.88	18.67	11.79	13.78	22.48	NA	16.02	24.3	17.49	18.67	13.1
C02X01343C06	9.69	18.84	4.65	7.44	14.05	5.79	7.95	0	9.4	9.37	4.63	5.87	5.34	1.74	16.04	0	20.07	2.15	33.31	11.88	12.51	14.55	3.85	10.72	1.26	2.33	4.69	6.89	9.12	7.95	2.05	0.43	8.58	3.17	7.95	13.08	11.76	12.12	2.36	7.95	5.43	1.04	9.4	NA	14.69	13.87	13.37	7.95	12.39
C01X02853B01	15.67	32.46	17.75	23.53	9.22	20.3	17.02	7.71	12.03	3.65	9.62	20.83	12.85	24.75	29.66	0	20.62	11.42	19.22	22.53	18.82	21.33	14	8.27	22.43	12.06	9.02	10.2	30.37	17.02	12.13	20.44	11.85	13.43	17.02	18.9	11.24	18.79	9.43	17.02	21.27	14.89	15.51	NA	21.17	10.56	14.98	17.02	28.79
A01X026160H3	62.87	69.98	76.99	77.93	78.54	69.82	70.88	NA	76.91	65.37	64.18	81.72	64.4	72.11	97.96	NA	73.24	54.59	55.89	72.52	60.71	91.2	68.25	60.12	72.61	84.67	56.82	53.88	65.44	70.88	61.59	65.41	74.65	61.27	70.88	55.13	54.24	57.21	62.91	70.88	82.45	63.11	75.16	166.69	91.78	59.34	44.17	70.88	51.2
AP7X04321H04	12.27	25.46	5	23.28	10.79	11.36	7.89	8.02	10.53	7.91	7.63	17.05	6.15	10.31	23.28	0	3.9	5.34	5.3	12.27	12.27	22.6	2.86	10.79	8.91	4.11	5.01	3	34.67	7.89	4.27	8.44	9.95	1.1	7.89	12.27	12.4	12.27	6.19	7.89	16.03	3.45	7.84	NA	22.81	7.34	5.19	7.89	8.7
AP3X02042B02	7.96	13.68	4.15	6.85	7.46	0.79	5.97	0	4.64	2.48	2.41	5.48	4.45	11.81	12.63	0	26	1.39	30.52	9.24	9.71	14.15	3.27	5.54	9.87	2.22	3.06	4.04	19.31	5.97	4.47	8.18	4.74	2.58	5.97	10.18	10.52	9.74	1.41	5.97	5.54	3.47	5.07	NA	13.88	6.2	10.27	5.97	17.37
C09X041403G7	23.05	28.25	16.07	14.49	25.95	12.67	17.4	5	20.39	14.88	15.13	9.62	11.12	24.26	13.08	0	34.57	6.34	48.99	23.75	24.84	19.23	14.52	22.5	22.23	3.8	6.15	9.2	25.68	17.4	6.74	16.52	19.52	12.42	17.4	25.92	21.26	23.7	10.3	17.4	8.86	12.69	18.17	NA	18.92	4.26	29.59	17.4	33
C09X042204F4	22.12	50.16	17.77	31.42	28.84	13.46	26.09	30.48	27.78	29.28	25.72	32.92	23.79	13.7	42.65	0	4.22	13.45	0	24.84	24.84	36.27	15.93	28.79	12.61	12.16	16.89	18.17	44.53	26.09	16.63	16.67	26.73	8.32	26.09	24.84	22.64	23.65	24.89	26.09	32.06	18.32	27.28	NA	36.64	24.08	2.16	26.09	0
A03X03371C01	15.43	31.66	15.72	24.89	23.88	13.53	20.62	30.48	18.38	18.4	17.82	18.65	14.82	19.12	25.4	7.16	30.82	1.82	35.93	17.93	18.71	24.43	10.75	20.3	19.19	12.57	5.27	5.09	30.6	20.62	8.67	17.24	17.43	2.72	20.62	19.47	26.06	17.88	13.7	20.62	18.44	14.81	20.29	NA	24.12	25.38	16.3	20.62	14.7
A02X030061B5	20.05	21.56	18.03	18.55	30.22	8.62	23.7	5.41	23.61	22.47	13.28	0	17.94	24.58	11.7	16.57	28	6.12	55.52	19.93	20.89	16.27	13.01	26.24	22.75	6.04	13.57	17.31	16.86	23.7	6.77	9.25	23.13	11.69	23.7	21.76	20.29	21	9.85	23.7	0	15.14	23.15	NA	16.33	13.23	31.14	23.7	36.13
AMBX04141D06	14.62	22.33	15.65	12.69	18.18	15.56	17.36	5	21.43	14.87	11.79	14.01	14.44	19.73	18.1	0	18.64	11.76	15.62	19.8	14.41	17.64	10.39	16.13	18.14	3.95	8.93	11.41	21.06	17.36	10.48	13.04	21.01	12.94	17.36	14.62	11.68	13.99	13.81	17.36	13.47	14.03	17.27	NA	17.4	0	9.97	17.36	16.28
D09X042204F7	27.76	0	23.2	25.96	32.11	13.44	24.94	10.57	25.03	26.6	16.16	17.41	18.07	33	33.11	6.99	30.41	6.24	56.92	30.91	32.43	32.01	18.37	27.64	31.64	7.81	19.56	21.14	30.8	24.94	18.23	23.83	25.12	14.49	24.94	33.95	31.99	32.79	16.12	24.94	17.19	14.69	29.69	NA	32.88	21.16	36.35	24.94	46.78
C01X04323A02	10.05	28.69	10.27	17.34	12.68	11.01	14.44	10.57	9.31	13.26	12.02	14.4	11.61	18.54	20.39	0	26.22	7.62	30.66	11.11	11.55	26.35	10.29	10.37	15.01	12.16	7.99	12.12	28.13	14.44	10.1	14.52	9.12	7.36	14.44	11.98	18.39	11.35	7.55	14.44	13.64	11.31	5.99	NA	26.04	12.03	18.6	14.44	24.09
AMBX01121F02	4.34	24.38	5.52	14.67	2.68	10.63	11.99	8.13	1.09	7.31	7.24	10.89	7.55	9.94	16.05	0	28	5.56	35.21	5.66	5.91	18.49	6.02	1.17	7.54	18	4.75	6.74	25.89	11.99	7.38	9.74	1.1	4.17	11.99	6.12	12.53	5.76	3.13	11.99	9.99	5.22	2.95	NA	18.81	15.68	15.56	11.99	17.96
C02X02853F05	16.11	30.81	15.87	24.16	11.58	20.48	14.76	7.71	14.26	3.26	8.38	19.47	12.01	23.92	27.97	0	19.74	11.24	15.28	23.07	19.34	22.13	14.04	10.41	21.92	12.06	8.84	9.62	30.73	14.76	12.02	19.69	13.72	12.58	14.76	19.42	10.63	19.24	10.54	14.76	19.87	14.14	15.55	NA	21.79	10.44	11.27	14.76	25.84
A01X030061B4	12.41	18.59	10.43	11.52	20.45	8.02	15.96	2.7	15.91	14.9	10.23	0	9.9	20.17	1.57	17.29	30.01	3.42	56.88	12.93	13.58	7.93	5.73	17.87	17.96	4.11	7.11	8.76	16.62	15.96	4	8.48	15.29	9.2	15.96	14.16	18.53	13.32	6.78	15.96	0	8.4	15.45	NA	7.96	11.84	25.03	15.96	30.04
AP7X00181H07	17.13	32.59	18.59	21.44	28.39	13.55	20.49	7.56	23.3	15.76	16.24	8.34	18.08	23.36	12.05	33.98	36.3	11.28	66.99	17.93	18.63	0	8.9	24.55	21.8	9.94	9.44	13.52	33.51	20.49	11.68	18.21	22.44	13.69	20.49	18.9	23.76	18.72	17.4	20.49	6.67	17.51	25.23	NA	0	20.33	33.41	20.49	33.55
A02X036261D6	NA	NA	NA	NA	NA	NA	NA	NA	NA	NA	NA	NA	NA	NA	NA	NA	78.86	NA	19.66	NA	NA	NA	NA	NA	NA	NA	NA	NA	NA	NA	NA	NA	NA	NA	NA	NA	NA	NA	NA	NA	NA	NA	NA	1.67	NA	NA	NA	NA	NA
A02X034361C7	5.92	21.52	1.2	14.78	12.18	6.52	5.46	2.63	8.45	10.67	6.82	8.69	6.5	5.43	14.78	0	19.11	2.08	30.51	8.42	8.81	15.36	3.42	9.6	4.42	2.38	3.91	5.89	24.16	5.46	5.57	6.65	7.71	1.76	5.46	9.16	13.72	7.88	6.29	5.46	7.8	2.77	8.9	NA	14.99	17.47	12.15	5.46	12.93
A03X01121D01	4.73	27.15	4.13	15.07	4.55	9.49	11.48	5.41	2.95	6.86	6.62	11.3	7.64	8.1	17.43	0	24.32	4.83	34.55	6.05	6.31	16.12	5.5	3.16	6.24	18	4.34	6.29	26.33	11.48	6.99	8.99	2.61	3.51	11.48	6.54	11.47	6.57	4.09	11.48	10.5	5.24	5.25	NA	16.19	19.24	14.52	11.48	15.26
C12X033728C3	19.82	25.96	14.17	0	21.8	8.66	18.29	7.71	17.67	18.7	12.48	10.99	14.75	21.26	19.86	0	32.27	6.3	47.9	22.62	23.63	20.96	11.59	18.6	18.86	3.8	9	13.61	22.96	18.29	6.24	12.86	17.23	11.76	18.29	24.64	17.52	23.52	8.92	18.29	11.18	13.26	18.17	NA	21.6	11.33	22.1	18.29	29.37
C09X020404C7	8.45	29.69	9.37	18.17	8.06	12.76	13.57	7.71	5.64	11.55	10.5	14.85	9.37	17.54	21.26	0	26.38	7.66	35.01	9.6	9.98	25.23	10.29	6.4	12.87	15.01	6.11	11.11	27.47	13.57	10.1	13.42	5.4	7.97	13.57	10.35	20.2	9.71	4.48	13.57	14.61	9.28	0	NA	24.92	13.75	21.3	13.57	26.16
D12X042204F8	33.42	3.41	34.59	35.96	30.17	29.11	35.25	10.57	35.39	36.9	26.01	27.05	27.33	44.91	46.23	6.99	14.6	15.96	29.17	43.88	39.19	43.78	28.23	32.27	44.6	7.81	30.31	32.85	44.37	35.25	29.3	36.23	35.78	26.33	35.25	39.19	29.51	38.06	25.57	35.25	26.93	23.99	42.02	47.65	45.13	18.21	33.42	35.25	54.99
A03X02611C04	128.66	106.26	136.89	128.66	197.17	149.08	122.18	NA	152.77	94	98.77	158.55	117.88	107.58	164.55	NA	154.98	73.23	108.39	128.66	128.66	152.01	135.81	152.77	122.3	88.61	80.82	72.84	95.56	122.18	90.59	106.88	151.83	97.61	122.18	128.66	92.2	128.66	105.7	122.18	146.87	115.65	143.04	NA	152.94	107.11	105.47	122.18	108.39
C12X043204D2	10.05	28.69	10.27	17.34	12.68	11.01	14.44	10.57	9.31	13.26	12.02	14.4	11.61	18.54	20.39	0	26.22	7.62	30.66	11.11	11.55	26.35	10.29	10.37	15.01	12.16	7.99	12.12	28.13	14.44	10.1	14.52	9.12	7.36	14.44	11.98	18.39	11.35	7.55	14.44	13.64	11.31	5.99	NA	26.04	12.03	18.6	14.44	24.09
A01X015461D8	6.68	12.25	1.03	13.4	13.38	3.94	2.44	2.94	8.23	10.43	4.72	7.37	3.05	9.37	17.9	0	17.35	1.43	35.05	9.36	9.93	16.61	2.71	9.59	6.16	2.27	4.66	2.91	16.01	2.44	3.65	3.41	7.84	1.85	2.44	10.51	16.26	9.33	5.59	2.44	7.49	0.51	7.67	NA	16.51	17.32	14.48	2.44	12.25
A03X01791B04	10.76	20.7	5.65	7.38	15.73	7.51	8.77	0	11.64	10.15	6.04	6.95	4.29	11.09	16.32	0	15.86	1.41	24.98	13.17	13.48	15.32	4.85	12.72	8.03	4.59	4.06	6.26	9.86	8.77	1.03	1.36	10.84	1.9	8.77	14.14	10.07	13.21	1.86	8.77	7.05	3.62	10.19	NA	14.99	10.49	10.76	8.77	16.79
A01X036261D5	NA	NA	NA	NA	NA	NA	NA	NA	NA	NA	NA	NA	NA	NA	NA	NA	66.92	NA	10.03	NA	NA	NA	NA	NA	NA	NA	NA	NA	NA	NA	NA	NA	NA	NA	NA	NA	NA	NA	NA	NA	NA	NA	NA	1.67	NA	NA	NA	NA	NA
A03X04301B08	14.4	21.66	9.68	18.43	18.95	1.41	15.12	0	15.07	15.96	10.81	8.06	9.9	21.78	16.08	19.09	30.44	8.72	46.14	16.02	16.72	20.07	8.7	16.79	18.57	8.02	8.19	13.05	25.13	15.12	10.58	14.33	14.42	10.24	15.12	17.47	25.34	16.24	8.37	15.12	7.68	8.06	11.89	NA	20.25	14.56	25.98	15.12	30.05
AP7X02091I01	14.79	14.17	5.41	6.88	13.66	1.63	5.83	0	11.69	7.82	5.29	4.77	5.74	15.83	8.41	0	20.27	1.49	30.83	16.49	16.76	11.26	2.8	12.8	13.5	0	1.79	2.99	16.98	5.83	3.56	8.04	10.84	2.84	5.83	17.73	13.08	16.06	3.81	5.83	4.82	3.75	8.95	NA	10.63	0.85	11.45	5.83	22.92
C12X041403G8	23.05	28.25	16.07	14.49	25.95	12.67	17.4	5	20.39	14.88	15.13	9.62	11.12	24.26	13.08	0	34.57	6.34	48.99	23.75	24.84	19.23	14.52	22.5	22.23	3.8	6.15	9.2	25.68	17.4	6.74	16.52	19.52	12.42	17.4	25.92	21.26	23.7	10.3	17.4	8.86	12.69	18.17	NA	18.92	4.26	29.59	17.4	33
C02X02042E07	8.45	29.69	9.37	18.17	8.06	12.76	13.57	7.71	5.64	11.55	10.5	14.85	9.37	17.54	21.26	0	26.38	7.66	35.01	9.6	9.98	25.23	10.29	6.4	12.87	15.01	6.11	11.11	27.47	13.57	10.1	13.42	5.4	7.97	13.57	10.35	20.2	9.71	4.48	13.57	14.61	9.28	0	NA	24.92	13.75	21.3	13.57	26.16
A02X030661A1	8.87	19.29	2.02	12.54	3.19	5.52	1.1	5.13	1.47	4.94	4.73	9.1	2.01	10.9	17.67	0	26	2.65	33.1	11.63	12.17	16.69	3.37	1.98	8.73	2.44	3.74	3.62	21.96	1.1	4.85	9.57	1.47	0.58	1.1	12.71	14.97	12.26	2.19	1.1	8.74	1.78	4.52	NA	16.48	14.15	14.66	1.1	19.16
C12X001804E2	13.41	31.04	8.88	18.45	18.51	9.45	16.37	7.71	14.31	17.65	12.37	17.8	11.89	10.68	23.44	0	21.24	10.44	34.1	14.72	15.33	18.06	4.27	15.81	8.93	3.85	7.94	10.54	28.38	16.37	9.54	10.43	13.78	4.38	16.37	15.93	16.66	14.86	11.66	16.37	16	9.66	16.47	NA	18.64	20.16	14.8	16.37	15.87
A01X043060I2	14.02	27.65	10.31	15.74	16.28	3.18	17.78	0	15.31	17.62	12.93	7.56	12.69	21.3	13.46	19.09	25.89	11.11	29.46	16.28	16.28	21.59	8.9	15.99	18.96	8.02	8.72	13.58	31.29	17.78	11.2	16.84	14.65	10.38	17.78	16.56	19.91	15.39	9.17	17.78	7.64	13.41	12.53	NA	21.23	11.22	17.21	17.78	27.69
AP3X01542A06	12.16	20.41	3.91	13.36	15.2	6.91	3.6	3.23	15.2	10.68	9.33	6.44	2.34	9.42	17.82	0	2.9	4.01	9.01	16.14	16.14	10.85	1.64	15.58	6.99	4.77	3.82	3.75	29.89	3.6	5.03	5.73	13.69	2.38	3.6	16.14	13.57	15.32	4.68	3.6	6.5	0.93	14.27	NA	10.85	12.9	8.38	3.6	14.08
AP3X02851I07	10.83	15.17	8.89	11.6	15.03	5.82	13.37	5	10.78	8.72	1.27	6.6	7.13	13.51	16.1	6.99	24.75	2.54	41.95	12.93	13.51	14.72	6.45	12.05	11.96	2.04	4.68	6.96	19.16	13.37	5.22	8.55	10.12	5.82	13.37	14.09	16.01	13.34	4.77	13.37	6.27	4.51	12.08	NA	14.78	15.23	22.69	13.37	23.18
A02X036761C5	NA	NA	NA	NA	102.58	NA	NA	NA	NA	NA	NA	NA	NA	NA	NA	NA	69.67	NA	21.76	NA	NA	NA	NA	NA	NA	NA	NA	NA	NA	NA	NA	NA	NA	NA	NA	NA	154.46	NA	NA	NA	NA	NA	NA	0	NA	115.53	NA	NA	NA
A01X043261B8	9.1	23.46	5.45	12.12	10.59	5.98	8.6	5.13	8.15	8.58	5.64	9.72	6.27	9.67	14.41	0	18.15	2.6	25.36	9.43	9.85	14.98	1.7	9.26	7.64	2.03	2.82	5.17	26.33	8.6	4.91	8.68	7.89	1.7	8.6	10.28	11.74	9.45	5.44	8.6	9.39	4.73	6.92	NA	14.62	7.77	9.14	8.6	11.1
C03X01942D01	10.5	25.75	8.5	17.12	15.1	10.58	10.82	6.46	11.25	10.4	11.77	15.11	8.04	14.68	20.05	0	27.9	1.25	32.77	13.93	14.57	17.99	5.97	12.63	13.47	10.45	2.18	1.68	26.42	10.82	3.64	13.12	10.55	3.32	10.82	15.21	15.94	13.51	8.28	10.82	14.84	7.49	13.07	NA	17.8	17.43	12.9	10.82	13.03
A03X01341C08	14.17	19.97	6.65	12.59	18.05	4.24	10.97	0	12.09	13.04	8.11	8.95	8.2	2.83	16.45	0	23.98	2.84	29.33	14.26	15.09	19.63	5.24	12.71	2.74	2.38	6.04	9.71	13.03	10.97	5	2.82	11.28	3.8	10.97	15.83	12.03	14.24	5.01	10.97	7.94	2.71	12.09	NA	19.84	10.64	13.84	10.97	11.52
A03X04321A03	15.83	18.58	2.44	11.96	11.83	12.99	6.83	8.02	11.83	5.57	2.56	14.62	3.95	5.76	23.27	0	2.53	5.27	4.41	15.83	15.83	24.23	0	11.83	5.57	1.99	2.78	2.82	21.09	6.83	2.86	0	10.9	1.33	6.83	15.83	11.33	15.83	1.37	6.83	13.28	1.39	6.76	NA	23.58	4.88	3.42	6.83	4.41
A02X020460H6	8.96	15.54	5.5	7.23	11.79	0	7.75	0	7.2	9.4	3.86	7.28	4.52	9.26	16.1	0	17.97	2.92	36.83	8.88	9.43	16.97	3.45	7.85	6.74	4.35	4.33	4.44	14.48	7.75	4.88	1.69	6.79	2.04	7.75	9.98	16.07	9.5	2.24	7.75	6.83	2.86	2.97	NA	16.77	8.74	16.94	7.75	20.09
C02X04323F01	10.05	28.69	10.27	17.34	12.68	11.01	14.44	10.57	9.31	13.26	12.02	14.4	11.61	18.54	20.39	0	26.22	7.62	30.66	11.11	11.55	26.35	10.29	10.37	15.01	12.16	7.99	12.12	28.13	14.44	10.1	14.52	9.12	7.36	14.44	11.98	18.39	11.35	7.55	14.44	13.64	11.31	5.99	NA	26.04	12.03	18.6	14.44	24.09
A02X026160H4	NA	NA	NA	NA	NA	NA	NA	NA	NA	NA	NA	NA	NA	NA	NA	NA	NA	NA	NA	NA	NA	NA	NA	NA	NA	NA	NA	NA	NA	NA	NA	NA	NA	NA	NA	NA	NA	NA	NA	NA	NA	NA	NA	NA	NA	NA	NA	NA	NA
A02X043261B9	9.16	22.78	2.91	11.66	8.95	6.88	4.91	5.13	6.1	4.14	4.18	8.28	3.74	10.5	12.94	0	22.81	2.6	28.43	10.25	10.71	13.95	1.69	7.01	7.98	2.12	0.92	3.18	25.7	4.91	3.79	7.19	5.78	0.58	4.91	11.18	11.62	10.35	3.64	4.91	7.89	2.79	4.9	NA	13.59	8.89	11.02	4.91	13.53
C06X030004I6	19.46	33.11	16.01	19.86	28.23	17.91	23.18	7.56	22.62	22.31	19.94	2.36	16.63	30.67	0	33.98	50.39	9.63	72.63	20.39	21.28	12.05	14.46	24.96	28.38	9.94	9.89	13.5	34.94	23.18	11.57	22.68	22.17	17.81	23.18	21.66	29.71	20.56	15.18	23.18	0.79	16.92	21.26	NA	11.73	17.28	33.32	23.18	40.09
AP7X01721H08	9.43	25.86	9.83	17.19	0.39	11.79	15.06	7.71	0.33	8.97	9.05	14.63	8.46	16.58	22.8	0	24.83	6.69	34.99	12.12	12.25	22	9.32	0	13.97	17.21	8.33	9.12	27.68	15.06	11.13	15.62	0.34	5.21	15.06	12.73	19.14	12.48	1.64	15.06	14.83	8.2	5.9	NA	22.69	16.47	15.63	15.06	27.21
C01X03002I07	19.46	33.11	16.01	19.86	28.23	17.91	23.18	7.56	22.62	22.31	19.94	2.36	16.63	30.67	0	33.98	50.39	9.63	72.63	20.39	21.28	12.05	14.46	24.96	28.38	9.94	9.89	13.5	34.94	23.18	11.57	22.68	22.17	17.81	23.18	21.66	29.71	20.56	15.18	23.18	0.79	16.92	21.26	NA	11.73	17.28	33.32	23.18	40.09
AMBX01721E09	7.3	17.31	5.19	7.02	0.52	5.72	9.6	0	0.44	6	5.41	6.37	4.53	13.27	13.84	0	18.75	1.54	18.16	10.62	10.62	17.99	4.9	0.44	10.37	2.5	2.8	4.98	8.94	9.6	4.42	4.02	0.45	2.08	9.6	10.73	8.76	10.29	0	9.6	6.47	5	3.62	NA	17.75	7.24	8.96	9.6	22.98
C06X042204F3	26.06	56.95	27.66	42.35	27.54	34.98	36.91	30.48	38.28	39.51	39.44	45.78	34.88	22.13	57.45	0	0.86	32.03	0	34.52	29.13	46.89	25.53	31.86	21.29	12.16	27.45	29.36	60.49	36.91	29.95	28.79	37.19	23.16	36.91	25.52	23.86	24.16	38	36.91	44.88	30.31	37.68	8.13	47.18	21.7	2.36	36.91	0
C06X012804E9	26.2	29.51	25.25	19.5	35.18	15.52	26.46	7.91	26.17	23.92	14.74	16.25	22.85	28.33	31.12	3.57	38.36	4.43	47.41	28.36	29.76	35.77	20.89	27.82	28.48	15.36	11.93	16.28	0	26.46	6.92	10.81	24.77	10.63	26.46	31.17	20.13	29.97	9.12	26.46	15.55	17.62	26.27	NA	35.93	18.93	32.68	26.46	39.98
A01X024861A3	19.55	25.57	16.15	8.97	23.57	14.5	18.83	10.34	17.75	21.59	14.56	13.96	14.33	23.84	21.02	23.85	38.95	8.27	60.71	22.38	23.39	25.18	14.04	18.69	21.84	14.49	11.49	13.68	23.07	18.83	10.15	10.97	16.86	12.44	18.83	24.39	22.88	23.28	4.96	18.83	13.7	12.86	19.62	NA	25.91	22.19	28.63	18.83	35.11
A01X034361C6	7.58	18.01	4.03	16.52	11.58	8.87	8.36	2.56	6.98	10.52	7.05	11.27	6.01	3.9	18.91	7.25	30.56	5.69	42.28	7.63	8.21	18.07	6.32	7.89	3.15	9.33	6.18	7.84	15.41	8.36	6.95	5.65	6.39	4.86	8.36	8.02	16.39	6.52	5.65	8.36	10.68	3.04	8.32	NA	17.61	18.13	19.17	8.36	16.26
A03X02481C06	18.13	23.17	14.93	9.06	23.61	13.73	19.02	12.16	17.35	21.44	14.58	13.3	13.57	23.92	20.39	23.85	37.91	7.63	54.81	21.35	22.4	26.05	13.12	19.16	21.26	14.49	11.18	12.7	23.88	19.02	8.96	10.57	16.37	11.73	19.02	23.44	24.75	22.69	3.95	19.02	13	12.82	18.88	NA	26.87	23.94	25.54	19.02	28.61
C03X04302C01	11.17	22.05	6.55	16.87	21.08	0	9.49	0	12.41	13.76	9.58	6.91	6.18	15.67	10.95	22.56	30.55	7.27	59.22	10.95	11.79	14.9	7.89	13.87	11.79	0	8.35	8.39	23.6	9.49	11.47	7.93	11.17	6.84	9.49	12.67	30.43	11.92	8.53	9.49	6.3	2.76	10.18	NA	14.7	16.12	23.22	9.49	23.49
C06X013428B7	7.48	17.47	2.87	5.41	12.18	4.96	6.37	0	7.85	8.29	4.16	5.51	3.98	0.45	14.62	0	20.27	1.43	31.93	9.85	10.39	14.21	2.46	9.03	0	2.38	3.18	5.44	7.42	6.37	1.04	0	6.99	2.53	6.37	10.87	11.2	9.88	1.9	6.37	5.09	0.53	7.35	NA	14.28	13.87	12.87	6.37	10.77
C12X020903I8	11.8	28.25	11.88	15.14	20.29	13.62	18.17	13.6	16.04	15.73	12.53	6.08	13.81	25.86	9.25	6.99	37.24	5.63	51.64	13.2	13.75	16.65	10.74	17.71	22.23	5.8	7.07	11.61	32.71	18.17	8.63	18.67	15.53	11.76	18.17	14.28	24.85	13.6	10.78	18.17	5.75	12.69	13.08	NA	16.34	9.66	26.93	18.17	33
C06X001804D9	15.54	39.03	11.6	23.48	17.02	14.72	20.79	7.71	17.09	22.45	16.76	23.84	14.92	12.93	29.45	0	8.43	16.36	13.93	18.14	17.77	22.4	5.84	17.47	10.97	3.85	10.83	14.17	36.58	20.79	13.09	13.5	16.49	6.04	20.79	17.77	14.45	16.62	14.97	20.79	21.46	13.1	19.84	Inf	23.19	16.45	11.92	20.79	18.3
AP3X04221F03	21	19.87	19.4	24.39	20.31	14.33	23.72	15.75	23.72	24.08	19.12	23.45	16.7	21.86	34.77	0	12.17	10.18	4.9	30.92	26.02	36.94	19.52	20.09	19.73	8.48	16.2	16.98	31.37	23.72	16.07	18.6	23	12.02	23.72	26.33	19.44	25.42	16.7	23.72	23.11	13.25	27.19	NA	37.63	13.73	4.89	23.72	5.7
C03X04142C09	23.05	28.25	16.07	14.49	25.95	12.67	17.4	5	20.39	14.88	15.13	9.62	11.12	24.26	13.08	0	34.57	6.34	48.99	23.75	24.84	19.23	14.52	22.5	22.23	3.8	6.15	9.2	25.68	17.4	6.74	16.52	19.52	12.42	17.4	25.92	21.26	23.7	10.3	17.4	8.86	12.69	18.17	NA	18.92	4.26	29.59	17.4	33
A02X043060I3	13.74	16.5	9.56	15.71	23.96	0.77	14.84	0	16.6	16.32	6.95	9.41	9.87	15.69	19.22	19.09	22.02	9.67	35.87	13.23	13.74	18.58	5.89	17.97	13.24	8.02	9.16	10.16	21.3	14.84	9.31	7.28	16.08	8.1	14.84	14.88	23.05	14.76	7.28	14.84	8.76	6.57	12.39	NA	18.3	16.4	17.13	14.84	13.53
C03X03063E01	10.12	25.13	9.8	17.3	1.15	11.01	14.82	7.71	0	9.73	9.13	15.31	8.13	15.87	22.71	0	30.82	7.67	41.11	12.4	12.9	22.9	8.94	0.34	13.29	17.21	8.03	9.2	27.49	14.82	11.13	14.52	0	4.98	14.82	13.4	21.81	13.17	1.59	14.82	15.07	7.88	5.66	NA	23.58	20.16	20.45	14.82	26.73
AP7X02851H01	9.64	16.78	12.25	15.74	15.42	7	13.99	4	12.85	8.09	3.89	10.6	7.93	14.16	20.65	0	14.78	2.92	24.56	12.9	12.14	16.92	6.54	12	12.12	6.01	5.22	6.2	23.75	13.99	7.87	10.6	12.54	3.98	13.99	12.53	11.77	11.99	6.41	13.99	10.25	6	12.39	NA	17.01	9.77	15.2	13.99	14.69
AP3X02482B04	16.72	24.52	15.03	10.26	20.35	13.73	18.52	7.96	15.15	20.33	14.83	13.1	13.31	23.65	19.34	23.85	39.74	8.38	56.59	19.76	20.67	24.52	12.82	15.91	21.67	17.3	10.01	11.76	21.7	18.52	9.67	11.42	14.21	10.11	18.52	21.58	25.02	20.86	3.72	18.52	12.82	12.69	17.46	NA	25.27	22.56	26.5	18.52	32.95
C12X013428B9	31.09	28.49	22.93	19.01	39.72	13.62	26.12	10.34	29.56	25.55	14.49	11.94	21.56	31.75	26.98	23.85	37.54	6.24	53.68	33.56	35.25	32.81	24.32	31.01	29.77	14.49	14.45	18.87	12.12	26.12	9.13	4.1	28.74	12.36	26.12	36.95	25.86	35.77	6.23	26.12	12.15	16.79	28.04	NA	32.5	21.16	35.62	26.12	45.56
C12X030603H5	10.08	25.03	9.8	17.67	1.14	11.01	14.77	7.71	0	9.7	9.13	15.31	8.1	15.81	22.62	0	30.82	7.62	40.75	12.36	12.86	22.81	8.9	0.34	13.29	17.21	7.99	9.16	27.92	14.77	11.13	14.98	0	4.98	14.77	13.35	21.81	13.12	1.58	14.77	15.07	7.84	5.64	NA	23.49	20.16	20.45	14.77	26.62
AP7X04221F09	11.86	12.94	6.6	10.91	18.62	8.1	8.41	9.71	12.94	9.7	7.51	14.13	7.11	8.8	22	0	18.82	2.19	30.7	11.61	12.41	17.81	4.43	15.05	8.46	2.13	3.85	5.27	14.47	8.41	4.46	5.56	11.29	1.4	8.41	13.24	14.93	13.24	7.07	8.41	13.66	5.78	10.91	NA	17.6	10.42	12.42	8.41	8.69
A02X013460I7	9.77	23.46	4.94	10.39	16.46	5.7	9	0	11.36	11.37	8.5	9.86	8.01	0.83	17.96	0	20.64	5.68	32.62	12.31	12.94	15.48	3.72	12.76	0.8	2.38	5.65	8.84	14.15	9	3.58	0	10.17	4.95	9	13.5	11.96	12.58	5.17	9	8.96	2.48	11.86	NA	15.62	16.69	13.93	9	11.28
C02X01282E08	10.21	13.78	3.94	8.11	22.35	4.95	5.04	0	11.34	7.33	4.88	4.89	4.84	10.87	17.66	NA	33.95	2.02	70.57	14.05	15.38	10.5	2.36	12.91	7.49	11.25	3.64	3.57	9.96	5.04	1.77	0.8	10.74	3.54	5.04	16.83	5.57	15.88	4.07	5.04	5.01	1.64	14.05	NA	10.5	22.61	22.26	5.04	21.91
C09X009505A6	16.72	32.82	8.4	23.78	27.99	12.76	9.38	5	20.81	16.96	15.2	20.04	11.36	12.33	26.83	7.16	25.45	11.38	35.62	18.39	19.23	17.45	0	23.1	9.85	14.71	8.94	10.05	27.68	9.38	9.56	10.54	19.33	4.4	9.38	20.06	18.85	18.9	16.37	9.38	18.1	8.45	19.41	NA	17.45	24.67	15.87	9.38	16.57
C03X04322C08	10.05	28.69	10.27	17.34	12.68	11.01	14.44	10.57	9.31	13.26	12.02	14.4	11.61	18.54	20.39	0	26.22	7.62	30.66	11.11	11.55	26.35	10.29	10.37	15.01	12.16	7.99	12.12	28.13	14.44	10.1	14.52	9.12	7.36	14.44	11.98	18.39	11.35	7.55	14.44	13.64	11.31	5.99	NA	26.04	12.03	18.6	14.44	24.09
AP7X00951I03	14.47	30.8	7.62	19.64	22.12	10.9	6.02	5	16.32	13.27	12.9	17.33	7.31	11.88	22.94	7.16	25	6.72	33.45	14.91	15.57	17.23	0.78	18.14	9.54	14.71	4.53	6.32	26.96	6.02	6.04	10.9	14.8	1.7	6.02	16.23	16.6	15.01	12.1	6.02	16.38	5.01	13.25	NA	17.29	17.7	16.41	6.02	16.77
AMBX01281F01	8.61	29.55	9.37	15.73	17.64	10.68	12.91	5.41	14.3	13.94	10.28	9.23	9.21	9.37	14.84	4	16.8	5.27	26.78	9.25	9.33	15.43	4.89	15.31	8.24	4.39	6.05	10.25	25.22	12.91	7.15	9.26	13.57	7.25	12.91	9.56	1.44	8.75	9.64	12.91	8.34	7.6	12.44	NA	15.49	7.65	14.06	12.91	15.58
A01X001860H9	16.65	33.76	18.72	22.12	26.25	14.3	20.66	7.56	23.55	15.8	16.38	8.59	17.76	24.16	11.99	33.98	27.66	11.05	55.49	18.02	18.16	0	9.16	24.02	22.52	9.94	9.32	13.56	33.97	20.66	11.64	18.84	22.67	14.29	20.66	18.42	21.42	18.23	17.02	20.66	6.9	18.21	25.01	NA	0	15.38	27.69	20.66	33.4
A03X02851B03	8.17	13.33	7.44	10.12	11.05	5.95	10.12	2.63	7.56	2.28	1.29	5.03	6.04	12.95	14.77	0	24.88	0.65	38.65	10.16	10.64	11.47	3.09	8.14	11.34	2.17	1.93	3.32	18.36	10.12	3.89	8.08	6.87	2.99	10.12	11.11	12	11.16	3.56	10.12	4.66	4.25	9.27	NA	11.52	12.46	18.93	10.12	21.61
D03X04222C04	21.54	0	18.31	20.56	29.99	13.44	22.93	10.85	21.78	24.76	14.59	15.53	14.25	26.31	30.38	6.99	24.97	5.92	55.31	23.77	25.19	27.06	13.02	23.68	24.63	7.81	16.29	18.33	23.81	22.93	15.32	16.58	21.71	15.19	22.93	26.65	30.34	25.6	14.52	22.93	15.32	12.32	26.86	NA	28.14	21.34	29.02	22.93	37.39
AP7X03481G03	0	31.3	12.05	23.92	15.1	15.58	21.62	7.71	12.62	17.97	13.12	13.57	16.02	16.66	21.05	3.42	16.79	9.69	33.49	0	0	18.45	8.54	13.55	14.71	12.84	10.1	14.04	28.03	21.62	10.2	14.67	12.05	9.12	21.62	0	17.29	0	11.93	21.62	12.25	13.78	10.09	NA	18.53	10.93	17.72	21.62	22.83
AP7X03431F04	5.36	20.32	6.12	18.95	17.92	10.54	14.56	8.35	11.63	13.93	7.47	12.47	11.48	6.43	20.82	3.71	23.49	7.06	35.46	5.46	5.77	15.87	4.77	13.61	6.71	13.15	6.73	11.24	19.55	14.56	7.43	6.37	10.68	4.12	14.56	6.06	19.94	5.51	10.64	14.56	12.02	7.07	10.36	NA	15.32	17.88	17.78	14.56	12.15
D09X033728C4	15.31	31.97	15.65	24.69	23.65	13.53	21.41	30.48	18.24	19.17	17.74	18.48	15.23	18.97	25.19	7.16	30.82	1.82	35.93	17.79	18.56	25.25	10.75	20.14	19.12	12.57	5.71	5.52	30.92	21.41	8.67	17.63	17.3	2.72	21.41	19.31	26.89	17.74	13.19	21.41	18.27	15.27	20.61	NA	24.94	25.38	16.66	21.41	14.58
C02X04222E09	21.3	39.65	26.09	34.92	19.89	27.82	32.49	8.02	31.03	33.47	29.93	34.64	28.72	21.86	47.22	0	0	26.65	6.44	29.61	25.07	39.8	20.11	26.42	19.67	8.21	28.62	31.93	49.79	32.49	31.13	25.78	30.26	20.64	32.49	22.6	20.81	21.58	28.03	32.49	34.42	25.53	30.56	93.1	40.28	12.28	5.76	32.49	7.44
AP7X01121H05	7.16	25.51	6.31	14.82	2.18	11.26	12.63	5.41	1.07	6.76	7.03	10.62	7.45	12.07	15.24	0	32.23	5.41	35.51	7.95	8.3	19.08	6.88	1.15	10.37	18	4.18	6.61	26.1	12.63	7.34	12.14	1.09	3.55	12.63	8.6	12.43	8.64	2.62	12.63	10.26	6.61	3.64	NA	18.89	16.28	17.26	12.63	20.71
A03X03061C02	9.89	24.28	8.65	16.8	1.17	10.5	12.22	7.71	0	9.55	8.44	14.68	7.38	14.81	21.77	0	30.73	7.07	40.92	12.26	12.77	21.96	7.69	0.35	12.31	16.08	6.69	7.44	26.52	12.22	9.31	14.26	0	3.34	12.22	13.27	21.53	12.98	1.21	12.22	14.43	6.97	5.42	NA	22.64	19.83	20.22	12.22	25.19
AP3X03482A02	3.8	37.71	9.84	24.33	10.14	16.28	18.03	5.72	9	15	12.88	15.8	10.89	11.18	20.8	0	17.36	10.66	27.02	4.55	4.55	17.1	5.35	9.6	9.25	14.05	7.05	10.6	30.52	18.03	10.78	12.78	7.81	5.89	18.03	4.59	9.97	4.15	10.49	18.03	13.44	10.85	8.51	NA	17.26	12.94	16.89	18.03	19.08
C03X03003D06	19.46	33.11	16.01	19.86	28.23	17.91	23.18	7.56	22.62	22.31	19.94	2.36	16.63	30.67	0	33.98	50.39	9.63	72.63	20.39	21.28	12.05	14.46	24.96	28.38	9.94	9.89	13.5	34.94	23.18	11.57	22.68	22.17	17.81	23.18	21.66	29.71	20.56	15.18	23.18	0.79	16.92	21.26	NA	11.73	17.28	33.32	23.18	40.09
A03X01281C09	15.13	24.21	13.8	20.5	20.36	15.75	14.87	16.93	19.37	13.89	10.14	16.64	8.51	18.65	26.38	10.84	18.38	9.61	20.84	15.69	13.39	25.95	6.34	16.47	15.81	10.57	8.07	8.97	22.03	14.87	9.05	11.4	18.86	9.53	14.87	13.23	0	13.23	12.39	14.87	16.04	9.73	14.78	NA	25.5	9.76	11.2	14.87	10.48
A01X017260I8	12.16	18.59	8.36	7.9	9.99	6.36	11.6	2.84	6.57	9.67	6.26	7.03	7.64	16.73	15.5	4.13	28.03	2.61	41.55	15.04	15.82	18.72	8.77	6.18	13.47	4.81	3.97	8.33	7.79	11.6	4.4	4.47	6.24	1.83	11.6	16.6	15.49	16.18	1.68	11.6	7.13	5.4	9.24	NA	18.52	13.28	18.33	11.6	28.7
AMBX02041E06	10.65	23.87	6.89	11.3	11.26	2.17	11.33	2.56	8.08	11.74	7.66	6.04	6.87	15.75	14.34	4	26.71	3.25	38.74	13.94	14.57	19.57	6.34	9.12	12.59	4.26	6.03	6.89	26.32	11.33	8.13	10.59	7.45	3.53	11.33	15.19	19.02	14.02	3.86	11.33	6.15	6.37	6.95	NA	19.23	13.32	18.35	11.33	24.32
C01X01943A03	15.72	31.7	13.01	24.74	25.33	11.34	16.08	30.48	18.85	16.15	16.19	19.65	13.17	18.5	24.12	7.16	30.44	3.09	36.33	18.85	19.72	22.7	9.75	20.92	17.83	12.84	2.19	2.93	30.57	16.08	5.95	16.76	18.12	3.33	16.08	20.57	25.45	18.89	14.4	16.08	19.44	12.12	19.4	NA	22.38	25.6	15.41	16.08	14.48
C09X019404E7	11.59	24.29	9.82	17.82	16.41	10.05	11.38	19.6	12.23	11.39	12.45	13.26	8.96	15.79	19.78	0	29.66	0	32.94	15.45	16.18	18.7	7.19	13.71	15.37	6.68	1.32	1.27	24.99	11.38	3.71	14.18	11.48	1.66	11.38	16.91	19.11	15.16	8.78	11.38	12.96	8.55	14.56	NA	18.51	18.81	12.6	11.38	12.7
C01X04143F07	19.75	28.66	17.32	13.56	22.7	14.28	17.85	5	19.71	15.37	14.93	9.52	12.17	19.55	13.83	0	19.27	6.73	31.68	19.78	19.87	15.94	13.3	20.78	17.95	3.8	6.1	10.29	26.3	17.85	6.29	13.95	18.71	13.73	17.85	20.4	15.23	18.66	9.7	17.85	8.17	12.91	17.22	NA	16	0	21.63	17.85	27.47
AP7X04301G01	13.04	26.97	12.29	18.94	17.97	4.62	21.51	0	16.51	18.84	14.28	7.19	13.6	22.38	13.32	19.09	21.68	11.76	34.01	15.1	15.16	22.16	11.52	17.48	19.35	8.02	10.46	15.29	30.24	21.51	12.28	16.5	15.95	13.39	21.51	15.53	22.18	14.4	9.9	21.51	6.37	14.61	13.32	NA	22.25	10.87	19.6	21.51	29.58
AP3X01792A08	26.3	26.57	18.86	16.45	33.08	12.77	22.69	7.75	26.18	22.55	12.38	10.19	17.46	28.54	23.57	23.85	30.35	5.96	44.28	30.2	30.62	29.41	19.65	26.42	26.61	14.49	12.68	15.34	12.23	22.69	8.13	3.85	25.28	11.66	22.69	32.09	21.96	30.88	5.22	22.69	10.37	13.21	25.18	NA	29.08	16.33	25.18	22.69	39.61
C09X043204D1	10.05	28.69	10.27	17.34	12.68	11.01	14.44	10.57	9.31	13.26	12.02	14.4	11.61	18.54	20.39	0	26.22	7.62	30.66	11.11	11.55	26.35	10.29	10.37	15.01	12.16	7.99	12.12	28.13	14.44	10.1	14.52	9.12	7.36	14.44	11.98	18.39	11.35	7.55	14.44	13.64	11.31	5.99	NA	26.04	12.03	18.6	14.44	24.09
C12X036204B2	16.95	17.59	10.41	13.01	27.79	11.07	13.08	10.61	18.36	13.54	8.42	8.36	9.97	16.9	16.26	23.85	30.7	6.38	47.72	16.35	17.48	15.86	8.41	20.31	15.79	14.49	7.94	8.83	15.85	13.08	7.99	1.18	17.36	9.13	13.08	18.66	22.6	17.98	4.14	13.08	7.9	8.2	15.58	NA	15.67	18.06	24.83	13.08	25.81
D01X04222I05	24.32	0	20.38	25.37	32.49	13.44	22.69	10.57	23.88	23.8	15.14	16.63	17.22	29.93	32.7	6.99	33.04	5.48	58.43	27.93	29.43	32.29	17.33	26.57	28.69	7.81	19.32	20.19	29.56	22.69	19	22.94	23.75	14.78	22.69	30.94	30.11	29.65	16.19	22.69	16.87	13.21	26.63	NA	32.11	23.2	36.21	22.69	45.02
A03X04141A07	14.87	17.95	10.48	8	15.96	1.62	11.26	2.5	13.6	9.81	7.7	3.35	6.46	16.16	9.83	0	23	3.62	31.46	16.24	16.32	11.82	6.29	14.63	14.92	4.03	5.16	6.71	19.4	11.26	4.19	10.36	12.89	6.82	11.26	17.02	10.22	15.57	4.91	11.26	3.38	7.68	12.16	NA	11.43	0	16.4	11.26	24.14
C09X020903I7	11.8	28.25	11.88	15.14	20.29	13.62	18.17	13.6	16.04	15.73	12.53	6.08	13.81	25.86	9.25	6.99	37.24	5.63	51.64	13.2	13.75	16.65	10.74	17.71	22.23	5.8	7.07	11.61	32.71	18.17	8.63	18.67	15.53	11.76	18.17	14.28	24.85	13.6	10.78	18.17	5.75	12.69	13.08	NA	16.34	9.66	26.93	18.17	33
[truncated: 158 more columns]
