# Supplementary material for: Transmission and dynamics of mother-infant gut viruses during pregnancy and early life
Source: Nat Commun. 2024 Mar 2;15:1945. doi: 10.1038/s41467-024-45257-4 (PMC10908809; doi:10.1038/s41467-024-45257-4)
Supplement: Supplementary file 6 — Source Data [file 41467_2024_45257_MOESM6_ESM.zip › Source data/Bacterial_strains_genetic_distances/SGB1836_group.dist.txt]

A02X034861B2	A01X001860H9	A03X04301B08	A03X01941A02	A01X019460I6	A02X011261C3	AP7X02341H09	AP3X00181I06	C03X04142C09	AP3X01792A08	D06X042204F6	C12X020404C8	A01X035361A8	C02X04222E09	A03X00951D03	C02X01343C06	C06X012804E9	D12X042204F8	D02X03372D09	AMBX02041E06	A01X036261D5	A01X043261B8	AP7X02851H01	AP7X04321H04	A02X001860I1	C03X04302C01	C09X041403G7	A01X020961D2	A01X017260I8	AMBX04141D06	C09X026104A1	AP3X03061I08	A02X023460I5	C12X017904A5	C09X012804F1	D03X04222C04	A03X02341A08	C12X041403G8	AMBX01721E09	A02X009561B7	C01X03913G01	C12X043204D2	A03X02851B03	AMBX02481E01	A03X03371C01	C09X023427I2	AP3X02042B02	AP3X02611I05	AMBX01341D04	AP3X02092B03
A02X034861B2	0	30.17	17.29	9.42	16.03	29.23	2.08	30.02	24.98	20.1	24.23	28.07	8.8	24.13	21.54	20.71	30.53	24.22	26.27	12.31	35.33	20.14	6.24	18.84	30.19	8.51	20.05	18.32	28.48	17.74	26.57	25.65	5.89	14.35	31.04	24.2	3.55	23.6	27.74	21.85	26.67	27.19	13.52	15.83	16.09	6.63	20.8	17.99	15.81
A01X001860H9	30.17	0	27.85	15.77	21.13	4.22	29.15	0.05	27.83	17.93	29.7	23.47	27.35	29.68	24.66	27.95	18.62	29.7	23.94	12.69	35.43	23.3	28.37	22.26	0.04	93.4	31.63	19.99	21.85	21.43	17.55	4.67	118.88	92.1	18.82	29.69	41.05	25.81	21.62	24.75	24.08	29.12	47.63	26.39	20.81	124.26	24.5	12.3	23.9
A03X04301B08	17.29	27.85	0	11.71	17.45	27.88	20.33	27.85	26.38	19.02	25.76	27.01	19.64	25.72	25.21	26.12	27.73	25.76	25.71	15.13	25.11	19.84	19.3	18.94	27.63	73.99	21.03	21.24	22.02	21.35	23.82	24.16	80.56	79.32	27.93	25.74	29.31	25.57	22.03	25.33	25.39	25.05	37.82	18.49	18.67	85.03	25.13	15.32	22.22
A03X01941A02	9.42	15.77	11.71	0	0.05	15.85	6.14	15.81	11.04	8.96	15.78	16.24	15.43	15.75	1.58	13.84	16.16	15.8	9.86	0.62	23.76	11.61	15.36	10.2	15.97	78.03	9.95	11.22	12.08	5.52	13.72	12.69	110.04	84.22	16.35	15.78	18.9	10.94	11.89	1.65	10.44	16.45	40.18	3.02	7.52	120.65	1.57	8	10.23
A01X019460I6	16.03	21.13	17.45	0.05	0	20.74	5.93	21.13	17.79	14.34	22.25	22.28	21.08	22.24	2.26	18.47	21.29	22.27	15.22	1.48	28.73	16.41	20.63	14.97	21.17	81.9	18.31	15.82	17.05	9	18.46	18.08	108.05	88.76	21.5	22.26	18.76	16.76	16.82	2.26	15.16	21.5	43.73	5.82	12.13	117.25	2.32	11.93	14.96
A02X011261C3	29.23	4.22	27.88	15.85	20.74	0	27.93	4.34	27.49	16.91	28.77	22.24	27.98	28.75	24.63	27.84	17.65	28.77	23.81	12.02	35.96	23.67	28.17	22.66	4.22	93.56	29.75	17.93	21.5	21.49	18.61	2.72	113.99	94.42	17.83	28.76	39.76	25.98	21.33	24.73	24.24	29.25	47.14	22.1	20.08	118.71	24.48	12.86	24.51
AP7X02341H09	2.08	29.15	20.33	6.14	5.93	27.93	0	29.01	22.8	23.37	30.89	34.96	12.91	30.74	7.55	23.87	32.5	30.88	26.27	7.96	39.17	21.88	8.18	19.53	29.26	12.07	24	14.17	28.86	16.61	26.54	26.17	1.24	22.04	33.07	30.83	0	27	28.08	7.85	23.93	29.49	9.86	8.86	17.6	2.04	6.99	18.91	18.88
AP3X00181I06	30.02	0.05	27.85	15.81	21.13	4.34	29.01	0	27.75	17.93	29.6	23.46	27.35	29.58	24.67	27.94	18.56	29.6	23.88	12.71	35.39	23.28	28.46	22.19	0.1	93.99	31.77	19.93	22.03	21.41	17.54	4.64	118.38	92.04	18.76	29.59	40.87	25.78	21.77	24.76	24.02	29.12	47.6	26.24	20.85	124.36	24.51	12.3	23.87
C03X04142C09	24.98	27.83	26.38	11.04	17.79	27.49	22.8	27.75	0	19.19	24.41	25.58	29.59	24.35	20.6	23.28	26.09	24.41	17.61	13.18	36.32	24.5	22.04	22.25	27.83	71.24	0.71	16	21.88	0.87	20.97	23.69	90.59	71.02	25.86	24.38	33.95	1.74	22.66	20.86	17.87	33.6	43.05	25.38	19.13	94.31	20.71	12.94	18
AP3X01792A08	20.1	17.93	19.02	8.96	14.34	16.91	23.37	17.93	19.19	0	19.38	14.11	17.16	19.33	18.09	17.68	13.37	19.38	15.79	5.85	25.23	15.42	13.99	13.97	17.96	79.47	19.63	13.94	13.96	12.42	12.19	13.48	128.17	80.3	13.48	19.36	36.33	16.61	13.72	18.25	14.11	21.9	38.04	9.96	11.03	139.09	17.71	6.69	14.25
D06X042204F6	24.23	29.7	25.76	15.78	22.25	28.77	30.89	29.6	24.41	19.38	0	26.92	26.15	0	27.89	28.56	25.57	0	24.72	16	35.93	23.84	25.18	21.61	29.65	78.87	28.36	25.25	22.7	20.98	25.04	24.79	111.45	82.78	25.8	0	41.64	24.65	22.4	28	23.49	29.94	56.71	17.3	20.22	117.83	27.46	19.63	23.96
C12X020404C8	28.07	23.47	27.01	16.24	22.28	22.24	34.96	23.46	25.58	14.11	26.92	0	28.04	26.9	27	25.58	13.91	26.92	21.89	0.51	35.89	24.39	25.73	23.32	23.49	86.93	23.64	23.05	22.19	20.38	17.11	19.3	147.95	89.26	13.97	26.91	46.5	24.26	21.95	27.09	20.46	30.38	49.32	19.11	18.29	163	26.23	12.33	22.49
A01X035361A8	8.8	27.35	19.64	15.43	21.08	27.98	12.91	27.35	29.59	17.16	26.15	28.04	0	26.06	25.35	23.86	25.14	26.17	26.84	15.32	27.16	16.01	12.93	15.26	27.44	36.26	26.44	22.22	25.62	20.66	23.48	22.67	44.09	32.7	25.39	26.13	16.51	25.33	25.13	25.5	24.45	22.44	25.79	23.21	16.12	45.55	25.29	14.83	20.97
C02X04222E09	24.13	29.68	25.72	15.75	22.24	28.75	30.74	29.58	24.35	19.33	0	26.9	26.06	0	27.87	28.55	25.53	0	24.68	15.95	35.93	23.81	25.1	21.6	29.63	78.75	28.28	25.18	22.67	20.94	25.02	24.74	111.24	82.68	25.78	0	41.5	24.61	22.36	27.99	23.47	29.94	56.5	17.3	20.18	117.64	27.42	19.59	23.97
A03X00951D03	21.54	24.66	25.21	1.58	2.26	24.63	7.55	24.67	20.6	18.09	27.89	27	25.35	27.87	0	21.11	25.18	27.9	18.85	1.03	32.72	20.68	24.41	19.01	24.86	80.2	23.47	19.28	20.65	10.07	21.64	22.19	104.61	90.38	25.35	27.89	20.28	20.22	20.37	0.03	17.54	26.45	44.9	9.39	15.36	112.05	0.06	15.58	18.34
C02X01343C06	20.71	27.95	26.12	13.84	18.47	27.84	23.87	27.94	23.28	17.68	28.56	25.58	23.86	28.55	21.11	0	26.08	28.56	20.62	12.31	34.25	25.52	24.11	25.08	28.13	79.18	21.33	26.46	25	17.75	26.35	24.23	110.29	82.54	26.35	28.56	35.9	22.62	24.72	21.22	20.9	31.4	44.13	18.06	16.85	116.37	20.74	18.48	1.01
C06X012804E9	30.53	18.62	27.73	16.16	21.29	17.65	32.5	18.56	26.09	13.37	25.57	13.91	25.14	25.53	25.18	26.08	0	25.56	21.74	7.75	34.83	22.12	26.62	21.2	18.58	91.95	27.88	23.71	20.92	20.91	14.45	15.06	141.69	87.91	0	25.55	44.94	25.61	20.76	25.28	21.49	27.45	51.69	17.78	17.93	150.59	24.46	10.4	22.89
D12X042204F8	24.22	29.7	25.76	15.8	22.27	28.77	30.88	29.6	24.41	19.38	0	26.92	26.17	0	27.9	28.56	25.56	0	24.72	16	35.95	23.84	25.18	21.62	29.65	78.85	28.36	25.25	22.7	20.98	25.04	24.78	111.41	82.76	25.8	0	41.63	24.64	22.4	28.02	23.49	29.96	56.68	17.3	20.22	117.78	27.46	19.63	23.96
D02X03372D09	26.27	23.94	25.71	9.86	15.22	23.81	26.27	23.88	17.61	15.79	24.72	21.89	26.84	24.68	18.85	20.62	21.74	24.72	0	8.75	32.42	24.35	24.13	23.07	24.05	88.86	18.91	23	19.23	9.99	22.48	20.4	133.82	83.1	21.97	24.71	39.06	13.59	19.02	18.96	9.05	30.56	48.88	5.46	12.94	144.75	18.47	15.95	18.66
AMBX02041E06	12.31	12.69	15.13	0.62	1.48	12.02	7.96	12.71	13.18	5.85	16	0.51	15.32	15.95	1.03	12.31	7.75	16	8.75	0	23.55	12.43	14.72	10.8	12.85	75.52	14.94	10.06	9.66	5.22	7.96	9.71	117.12	80.67	7.83	15.98	20.63	10.93	9.51	1.12	7.88	17.78	37.12	4.63	6.74	128.47	0.91	4.74	10.34
A01X036261D5	35.33	35.43	25.11	23.76	28.73	35.96	39.17	35.39	36.32	25.23	35.93	35.89	27.16	35.93	32.72	34.25	34.83	35.95	32.42	23.55	0	23.49	36.42	22.08	35.6	99.8	38.99	33.69	30.86	26	28.71	32.8	141.01	107.12	35.03	35.94	51.35	29.36	30.55	32.93	31.61	28.65	60.76	31.57	25.6	150.64	32.87	17.81	32.05
A01X043261B8	20.14	23.3	19.84	11.61	16.41	23.67	21.88	23.28	24.5	15.42	23.84	24.39	16.01	23.81	20.68	25.52	22.12	23.84	24.35	12.43	23.49	0	21.83	0.55	23.31	85.27	24.58	17.7	21.42	17.87	20.19	20.35	102.73	83.49	22.38	23.82	33.32	22.99	21.25	20.75	21.44	0.44	42.92	16.54	15.83	109.37	20.62	12.07	23.02
AP7X02851H01	6.24	28.37	19.3	15.36	20.63	28.17	8.18	28.46	22.04	13.99	25.18	25.73	12.93	25.1	24.41	24.11	26.62	25.18	24.13	14.72	36.42	21.83	0	20.41	28.6	24.65	19.45	19.52	28.77	20.7	24.18	23.98	33.97	26.06	27.01	25.14	12.31	25.84	28.08	24.75	23.87	27.47	6.71	14.74	18.69	35.26	24.04	17.14	20.6
AP7X04321H04	18.84	22.26	18.94	10.2	14.97	22.66	19.53	22.19	22.25	13.97	21.61	23.32	15.26	21.6	19.01	25.08	21.2	21.62	23.07	10.8	22.08	0.55	20.41	0	22.16	82.51	22.74	17.32	19.9	16.5	18.24	19.12	95.36	86.64	21.46	21.61	30.31	21.87	19.7	19.17	20.58	1.12	40.76	15.51	14.05	100.74	18.96	10.24	21.88
A02X001860I1	30.19	0.04	27.63	15.97	21.17	4.22	29.26	0.1	27.83	17.96	29.65	23.49	27.44	29.63	24.86	28.13	18.58	29.65	24.05	12.85	35.6	23.31	28.6	22.16	0	94.04	31.8	20.41	22.05	21.6	17.57	4.66	118.62	91.76	18.78	29.64	41.19	25.96	21.79	24.95	24.23	28.99	47.77	27.38	21.01	125	24.7	12.34	24.01
C03X04302C01	8.51	93.4	73.99	78.03	81.9	93.56	12.07	93.99	71.24	79.47	78.87	86.93	36.26	78.75	80.2	79.18	91.95	78.85	88.86	75.52	99.8	85.27	24.65	82.51	94.04	0	58.55	60.9	95.82	82.91	81.41	85.65	17.08	22.5	92.96	78.82	14.04	87.11	94.11	80.29	85.26	94.36	22.9	50.83	78.03	16.91	79.02	79.72	72.56
C09X041403G7	20.05	31.63	21.03	9.95	18.31	29.75	24	31.77	0.71	19.63	28.36	23.64	26.44	28.28	23.47	21.33	27.88	28.36	18.91	14.94	38.99	24.58	19.45	22.74	31.8	58.55	0	18.97	22.93	0.1	22.07	25.57	80.1	65.39	28.04	28.32	33.75	0.13	22.7	23.72	15.49	33.06	35.45	26.23	17.36	86.1	23.57	12.31	19.35
A01X020961D2	18.32	19.99	21.24	11.22	15.82	17.93	14.17	19.93	16	13.94	25.25	23.05	22.22	25.18	19.28	26.46	23.71	25.25	23	10.06	33.69	17.7	19.52	17.32	20.41	60.9	18.97	0	22.77	12.1	16.81	16.18	60.01	81.43	23.93	25.22	24.69	16.9	22.28	19.3	20.5	26.06	31.49	23.86	15.56	59.74	19.28	10.34	22.61
A01X017260I8	28.48	21.85	22.02	12.08	17.05	21.5	28.86	22.03	21.88	13.96	22.7	22.19	25.62	22.67	20.65	25	20.92	22.7	19.23	9.66	30.86	21.42	28.77	19.9	22.05	95.82	22.93	22.77	0	14.92	18.4	18.75	141.94	91.07	21	22.69	41.85	18.81	0	20.74	17.31	27.29	55.03	15.79	17.29	149.69	20.5	12.66	20.79
AMBX04141D06	17.74	21.43	21.35	5.52	9	21.49	16.61	21.41	0.87	12.42	20.98	20.38	20.66	20.94	10.07	17.75	20.91	20.98	9.99	5.22	26	17.87	20.7	16.5	21.6	82.91	0.1	12.1	14.92	0	16.25	18.52	116.51	85.59	21.05	20.96	29.02	0.05	14.86	10.23	9.58	25.07	43	10.18	10.88	124.69	9.97	10.03	14.57
C09X026104A1	26.57	17.55	23.82	13.72	18.46	18.61	26.54	17.54	20.97	12.19	25.04	17.11	23.48	25.02	21.64	26.35	14.45	25.04	22.48	7.96	28.71	20.19	24.18	18.24	17.57	81.41	22.07	16.81	18.4	16.25	0	15.74	121.06	88.67	14.59	25.03	38.45	20.57	18.26	21.81	19.26	27.63	50	18.44	16.45	128.16	21.42	0.21	21.9
AP3X03061I08	25.65	4.67	24.16	12.69	18.08	2.72	26.17	4.64	23.69	13.48	24.79	19.3	22.67	24.74	22.19	24.23	15.06	24.78	20.4	9.71	32.8	20.35	23.98	19.12	4.66	85.65	25.57	16.18	18.75	18.52	15.74	0	121.66	86.66	15.27	24.77	38.07	23.05	18.51	22.31	19.52	25.98	45.22	15.74	16.34	128.75	22.03	10.08	20.5
A02X023460I5	5.89	118.88	80.56	110.04	108.05	113.99	1.24	118.38	90.59	128.17	111.45	147.95	44.09	111.24	104.61	110.29	141.69	111.41	133.82	117.12	141.01	102.73	33.97	95.36	118.62	17.08	80.1	60.01	141.94	116.51	121.06	121.66	0	27.78	143.24	111.35	1.13	125.42	140.47	104.66	125.91	111.51	25.63	79.19	106.73	0	104	125.3	94.54
C12X017904A5	14.35	92.1	79.32	84.22	88.76	94.42	22.04	92.04	71.02	80.3	82.78	89.26	32.7	82.68	90.38	82.54	87.91	82.76	83.1	80.67	107.12	83.49	26.06	86.64	91.76	22.5	65.39	81.43	91.07	85.59	88.67	86.66	27.78	0	88.8	82.71	23.7	85.86	89.33	90.6	84.72	87.82	26.17	74.33	76.28	27.91	88.93	82.54	83.63
C09X012804F1	31.04	18.82	27.93	16.35	21.5	17.83	33.07	18.76	25.86	13.48	25.8	13.97	25.39	25.78	25.35	26.35	0	25.8	21.97	7.83	35.03	22.38	27.01	21.46	18.78	92.96	28.04	23.93	21	21.05	14.59	15.27	143.24	88.8	0	25.79	45.49	25.83	20.95	25.45	21.78	27.71	51.97	18.18	18.1	150.94	24.64	10.58	23.04
D03X04222C04	24.2	29.69	25.74	15.78	22.26	28.76	30.83	29.59	24.38	19.36	0	26.91	26.13	0	27.89	28.56	25.55	0	24.71	15.98	35.94	23.82	25.14	21.61	29.64	78.82	28.32	25.22	22.69	20.96	25.03	24.77	111.35	82.71	25.79	0	41.59	24.63	22.39	28.01	23.48	29.95	56.61	17.3	20.2	117.72	27.45	19.62	23.97
A03X02341A08	3.55	41.05	29.31	18.9	18.76	39.76	0	40.87	33.95	36.33	41.64	46.5	16.51	41.5	20.28	35.9	44.94	41.63	39.06	20.63	51.35	33.32	12.31	30.31	41.19	14.04	33.75	24.69	41.85	29.02	38.45	38.07	1.13	23.7	45.49	41.59	0	38.93	41.22	20.6	36.4	41.06	13.41	17.92	29.04	1.91	20.06	31.77	28.93
C12X041403G8	23.6	25.81	25.57	10.94	16.76	25.98	27	25.78	1.74	16.61	24.65	24.26	25.33	24.61	20.22	22.62	25.61	24.64	13.59	10.93	29.36	22.99	25.84	21.87	25.96	87.11	0.13	16.9	18.81	0.05	20.57	23.05	125.42	85.86	25.83	24.63	38.93	0	18.65	20.38	12.73	30.34	47.17	17.51	15.47	134.86	20	13.09	20.21
AMBX01721E09	27.74	21.62	22.03	11.89	16.82	21.33	28.08	21.77	22.66	13.72	22.4	21.95	25.13	22.36	20.37	24.72	20.76	22.4	19.02	9.51	30.55	21.25	28.08	19.7	21.79	94.11	22.7	22.28	0	14.86	18.26	18.51	140.47	89.33	20.95	22.39	41.22	18.65	0	20.46	17.05	27.11	54.22	15.24	16.99	150.7	20.22	12.52	20.66
A02X009561B7	21.85	24.75	25.33	1.65	2.26	24.73	7.85	24.76	20.86	18.25	28	27.09	25.5	27.99	0.03	21.22	25.28	28.02	18.96	1.12	32.93	20.75	24.75	19.17	24.95	80.29	23.72	19.3	20.74	10.23	21.81	22.31	104.66	90.6	25.45	28.01	20.6	20.38	20.46	0	17.6	26.47	45	9.4	15.56	112.11	0.08	15.77	18.59
C01X03913G01	26.67	24.08	25.39	10.44	15.16	24.24	23.93	24.02	17.87	14.11	23.49	20.46	24.45	23.47	17.54	20.9	21.49	23.49	9.05	7.88	31.61	21.44	23.87	20.58	24.23	85.26	15.49	20.5	17.31	9.58	19.26	19.52	125.91	84.72	21.78	23.48	36.4	12.73	17.05	17.6	0	27.74	47.05	6.97	10.82	137.16	17.06	13.77	18.23
C12X043204D2	27.19	29.12	25.05	16.45	21.5	29.25	29.49	29.12	33.6	21.9	29.94	30.38	22.44	29.94	26.45	31.4	27.45	29.96	30.56	17.78	28.65	0.44	27.47	1.12	28.99	94.36	33.06	26.06	27.29	25.07	27.63	25.98	111.51	87.82	27.71	29.95	41.06	30.34	27.11	26.47	27.74	0	48.39	23.09	21.92	116.41	26.49	18.59	29.03
A03X02851B03	13.52	47.63	37.82	40.18	43.73	47.14	9.86	47.6	43.05	38.04	56.71	49.32	25.79	56.5	44.9	44.13	51.69	56.68	48.88	37.12	60.76	42.92	6.71	40.76	47.77	22.9	35.45	31.49	55.03	43	50	45.22	25.63	26.17	51.97	56.61	13.41	47.17	54.22	45	47.05	48.39	0	25.71	41.51	25.86	43.5	39.99	46.76
AMBX02481E01	15.83	26.39	18.49	3.02	5.82	22.1	8.86	26.24	25.38	9.96	17.3	19.11	23.21	17.3	9.39	18.06	17.78	17.3	5.46	4.63	31.57	16.54	14.74	15.51	27.38	50.83	26.23	23.86	15.79	10.18	18.44	15.74	79.19	74.33	18.18	17.3	17.92	17.51	15.24	9.4	6.97	23.09	25.71	0	9.17	92.55	9.39	10.58	17.21
A03X03371C01	16.09	20.81	18.67	7.52	12.13	20.08	17.6	20.85	19.13	11.03	20.22	18.29	16.12	20.18	15.36	16.85	17.93	20.22	12.94	6.74	25.6	15.83	18.69	14.05	21.01	78.03	17.36	15.56	17.29	10.88	16.45	16.34	106.73	76.28	18.1	20.2	29.04	15.47	16.99	15.56	10.82	21.92	41.51	9.17	0	112.34	14.88	9.76	16.01
C09X023427I2	6.63	124.26	85.03	120.65	117.25	118.71	2.04	124.36	94.31	139.09	117.83	163	45.55	117.64	112.05	116.37	150.59	117.78	144.75	128.47	150.64	109.37	35.26	100.74	125	16.91	86.1	59.74	149.69	124.69	128.16	128.75	0	27.91	150.94	117.72	1.91	134.86	150.7	112.11	137.16	116.41	25.86	92.55	112.34	0	111.41	135.67	100.22
AP3X02042B02	20.8	24.5	25.13	1.57	2.32	24.48	6.99	24.51	20.71	17.71	27.46	26.23	25.29	27.42	0.06	20.74	24.46	27.46	18.47	0.91	32.87	20.62	24.04	18.96	24.7	79.02	23.57	19.28	20.5	9.97	21.42	22.03	104	88.93	24.64	27.45	20.06	20	20.22	0.08	17.06	26.49	43.5	9.39	14.88	111.41	0	15.47	18.17
AP3X02611I05	17.99	12.3	15.32	8	11.93	12.86	18.91	12.3	12.94	6.69	19.63	12.33	14.83	19.59	15.58	18.48	10.4	19.63	15.95	4.74	17.81	12.07	17.14	10.24	12.34	79.72	12.31	10.34	12.66	10.03	0.21	10.08	125.3	82.54	10.58	19.62	31.77	13.09	12.52	15.77	13.77	18.59	39.99	10.58	9.76	135.67	15.47	0	15.13
AMBX01341D04	15.81	23.9	22.22	10.23	14.96	24.51	18.88	23.87	18	14.25	23.96	22.49	20.97	23.97	18.34	1.01	22.89	23.96	18.66	10.34	32.05	23.02	20.6	21.88	24.01	72.56	19.35	22.61	20.79	14.57	21.9	20.5	94.54	83.63	23.04	23.97	28.93	20.21	20.66	18.59	18.23	29.03	46.76	17.21	16.01	100.22	18.17	15.13	0
AP3X02092B03	16.33	17.62	15.93	6.87	11.29	16.54	16.1	17.56	4.66	9.48	19.45	15.26	14.55	19.39	14.96	15.95	16.86	19.45	10.8	6.56	25.15	14.91	13.14	12.82	17.54	66.11	4.33	8.34	13.46	4.17	12.52	12.69	95.37	76.47	16.98	19.42	26.67	5.81	13.42	14.95	10.98	21.4	33.31	15.32	10.08	100.62	14.9	5.86	14.78
AP7X04221F09	7.95	28.47	18.78	8.26	15.74	28.75	24.97	28.43	20.72	17	22.34	22.88	21.36	22.3	21.82	23.99	24.73	22.33	21.45	11.07	29.72	20.11	22.57	19.28	28.49	87.52	22.51	25.41	19.94	15.32	20.6	24.26	112.8	82.47	24.96	22.32	36.23	19.99	19.71	22.02	20.77	26.82	56.49	20.54	15.87	121.66	21.51	15.33	16.54
A03X01281C09	17.97	12.68	17.86	5.41	9.58	12.05	18.9	12.65	17.96	7.02	16.03	10	16.46	15.98	13.47	16.97	0.48	16.02	12.54	3.06	25.38	13.3	17.88	11.99	12.67	83.93	15.23	10.14	11.9	10.62	8.75	9.7	131.3	80.56	0.46	16.01	31.77	14.91	11.71	13.59	10.87	18.38	44.15	7.09	9.17	142.94	13	5.33	14.43
AP7X03621F05	34.31	34.84	24.36	23.23	28.38	35.4	37.9	34.79	36.02	24.67	35.43	35.27	26.94	35.41	32.39	34.1	34.16	35.45	31.98	22.93	0.04	23.22	35.51	21.71	35.01	97.96	38.96	33.4	30.47	25.68	28.43	32.19	138.43	105.35	34.37	35.43	50.18	29.19	30.13	32.63	31.1	28.33	60.13	30.64	25.14	147.7	32.48	17.52	31.73
AP3X03532A03	12.6	28.08	21.4	17.18	22.48	28.86	16.55	28.05	29.87	18.52	28.84	29.18	0.2	28.82	26.24	24.98	26.45	28.86	28.97	16.92	27.57	17.53	16.78	16.58	28.11	46.24	28.73	24.61	26.22	22.58	25.02	24.16	55.32	43.16	26.63	28.85	21.51	27.85	25.86	26.43	26.42	23.66	31.03	26.53	18.05	57.46	25.88	15.94	21.87
A03X03061C02	24.57	4.99	21.68	10.42	15.31	3.27	24.11	4.92	21.38	11.01	22.18	16.08	20.02	22.13	19.23	21.31	11.67	22.18	17.9	7.21	29.66	17.24	21.51	16.14	4.91	86.2	19.91	14.4	16.41	16.31	13.21	0.6	128.94	89.43	11.84	22.16	36.8	20.82	16.13	19.35	16.99	22.75	43.96	11.77	14.35	139.31	18.99	8.12	17.91
A03X02611C04	26.18	17.26	23.46	13.46	18.21	18.35	26.14	17.25	20.88	11.89	24.81	16.81	23.07	24.78	21.43	25.9	14.25	24.81	22.2	7.83	28.35	19.77	23.77	17.91	17.28	81.35	21.94	16.44	18.15	16.05	0.02	15.45	121.09	88.35	14.39	24.8	38.09	20.3	18.01	21.6	19.08	27.1	49.9	18.46	16.15	128.35	21.21	0.16	21.65
C02X01282E08	14.56	24.39	19.81	5.91	9.56	20.44	15.87	24.39	11.51	8.59	18.34	16.98	22.49	18.33	13.73	24.12	22.45	18.33	15.51	4.05	27.53	14.49	19.11	12.12	24.39	70.35	10.66	11.1	15.79	9.34	12.71	19.27	88.05	111	22.88	18.33	25.18	10.3	15.48	13.74	13.75	20.5	48.97	11.52	11.35	98.56	12.22	6.08	23.18
A03X01341C08	7.81	24.08	17.85	4.61	9.62	23.56	14.13	24.05	13.76	11.58	21.63	18.79	14.29	21.56	13.19	5.91	20.34	21.63	15.96	6.1	30.36	17.27	15.07	16.17	24.2	70.4	14.22	17.16	18.64	9.06	17.04	18.76	97.92	82.1	20.58	21.61	24.53	15.32	18.5	13.5	14.3	24.15	37.94	13.35	12.5	105.71	12.85	11.51	4.81
AMBX04301D05	15.83	25.03	6.02	7.8	15.04	25.44	23.86	24.99	24.48	16.66	20.86	24.12	21.64	20.82	22.05	24.56	23.72	20.86	22.65	12.15	29.54	17.17	21.53	16.68	25.02	89.82	17.15	18.2	20.91	17.18	20.92	22.02	108.3	83.59	23.95	20.85	35.46	21.23	20.7	22.25	20.45	22.74	45.88	17.46	15.69	116.43	21.87	15.12	19.97
A03X01081D02	29.65	26.47	26.01	16.01	20.74	24.96	31.71	26.51	28.18	2.22	25.38	22.5	26.4	25.39	24	24.62	20.58	25.4	22.45	11.58	32.03	21.44	17.77	20.51	26.53	88.23	31.4	23.63	20.56	19.59	17.89	21.59	138.52	89.42	20.76	25.4	43.91	24.55	20.3	24.08	20.42	28.13	47.4	21	18.68	148.56	23.75	12	21.05
AP3X03482A02	0	26.58	15.4	6.94	13.46	26.09	2.33	26.55	21.41	16.89	21.35	24.7	8.3	21.26	18.74	18.82	26.91	21.35	22.86	9.54	31.14	16.78	5.9	15.93	26.83	11.97	18.29	17.39	24.76	14.21	22.72	22.42	11.52	17.36	27.36	21.32	4.05	19.97	24.09	19.07	22.96	23.81	14.1	15.05	13.28	12.68	18.25	14.41	14.06
A02X041461C9	13.78	17.88	18.17	1.96	3.85	17.94	9.68	17.88	1.81	9.8	18.44	17.85	17.48	18.41	3.23	14.38	17.62	18.44	8.1	1.88	22.99	14.48	18	13.07	18.06	79.17	0.1	9.85	11.85	0	13.12	15.34	112.04	80.39	17.82	18.43	22.41	0	11.68	3.32	7.34	20.97	38.59	6.29	8.43	120.89	3.31	7.3	11.72
AP7X02611G09	20.86	14.62	18.04	10.05	14.27	15.22	21.17	14.6	15.64	8.61	21.33	14.38	17.49	21.29	17.67	21.44	12.28	21.33	18.57	5.93	21.31	15.38	19.29	13.27	14.63	79.62	15.29	13.05	15.03	12.27	0.86	12.32	121.55	84.33	12.44	21.32	33.29	16.02	14.9	17.78	15.54	22.36	42.56	10.84	11.9	130.34	17.52	0.05	17.78
C01X01283A04	21.25	33.4	23.64	12.87	17.49	29.27	24.51	33.33	19.7	13.23	17.11	18.21	24.35	17.11	20.96	22.86	18.87	17.11	19.73	9.9	36.01	19.77	18.67	18.66	32.73	62.88	20.54	19.56	16.05	13.74	19.74	24.87	98.65	60.75	18.93	17.11	32.07	19.47	16.06	20.97	16.16	26.98	38.18	18.9	16.46	100.3	20.96	12.57	20.57
C06X013428B7	22.48	28.97	27.59	15.55	19.93	29.2	25.44	28.94	24.34	19.54	30.4	27.13	25.37	30.41	22.56	0.01	27.73	30.39	22.51	13.81	36.02	26.96	25.99	27.14	29.14	80.76	22.03	27.57	26.46	19.42	28.18	25.48	110.17	82.71	28	30.4	37.45	24.26	26.21	22.65	22.21	32.65	45.19	18.97	18.16	115.51	22.2	19.9	1.03
A02X015461B3	25.65	16.32	22.11	10.73	14.39	14.96	24.78	16.3	19.06	8.7	21.65	9.91	21.23	21.63	16.33	20.5	7.63	21.65	17.21	3.25	30.21	18.1	21.3	16.79	16.35	89.59	19.5	18.16	15.64	14.79	10.83	12.4	136.18	88.06	7.64	21.64	36.91	20.65	15.54	16.36	14.83	23.74	45.77	11.35	13.66	149.55	15.62	7.11	18.05
A01X010861D9	29.73	26.48	26.06	16.04	20.76	24.98	31.84	26.52	28.23	2.24	25.36	22.51	26.51	25.39	24.03	24.61	20.6	25.38	22.48	11.61	32.05	21.47	17.85	20.54	26.55	88.37	31.48	23.7	20.58	19.61	17.91	21.62	138.86	89.52	20.78	25.39	44.04	24.57	20.32	24.1	20.45	28.15	47.58	21	18.71	148.88	23.77	12.02	21.04
A02X019560H8	15.68	21.54	17.58	10.01	14.53	21.76	18.52	21.5	17.12	12.2	20.82	20.02	14.86	20.82	18.39	10.92	20.21	20.82	18.67	9.69	23.58	14.93	17.18	14.15	21.49	72.06	19.58	18.27	18.92	12.98	15.95	18.6	92.74	73.56	20.31	20.82	26.83	17.86	19	18.43	16.37	20.89	40.73	14.15	13.45	95.76	17.91	9.86	9.81
A01X012861D4	17.12	15.86	18.42	6.01	10.49	15.08	19.22	15.82	18.97	8.38	16.71	12.9	18.13	16.66	14.27	17.32	4.44	16.7	14.6	4.13	27.22	14.16	17.81	13.02	15.84	80.97	15.49	11.6	13.5	12.32	11.53	12.72	121.38	77.65	4.51	16.69	31.01	16.82	13.38	14.39	13.16	19.22	43.69	8.56	10.59	131.89	13.82	7.23	15.13
AP7X03671F06	16.02	18.49	19.37	5.25	10.25	18.58	18.39	18.49	2.08	10.56	17.52	16.79	18.22	17.48	13.05	14.99	16.94	17.52	8.29	5	23.6	15.62	19.15	14.42	18.67	77.86	0.35	12.88	12.26	0.12	14	15.32	122.44	82	17.16	17.51	31.15	0.22	12.14	13.21	6.9	22.67	39.74	6.24	7.84	132.31	12.7	7.64	13.06
C02X03372D08	26.25	23.94	25.71	9.86	15.22	23.81	26.26	23.88	17.61	15.79	24.73	21.89	26.82	24.69	18.85	20.62	21.75	24.72	0	8.75	32.42	24.35	24.11	23.07	24.05	88.85	18.91	23	19.23	9.99	22.48	20.4	133.8	83.09	21.97	24.71	39.04	13.59	19.02	18.96	9.05	30.57	48.85	5.46	12.94	144.74	18.47	15.95	18.66
A01X019560H7	23.71	28.63	23.3	15.59	21.54	29.32	26.46	28.59	25.47	18.68	28.92	27.05	19.06	28.93	25.13	31.21	27.48	28.92	26.29	14.89	24.91	17.52	24.79	15.77	28.77	80.71	30.6	25.35	26.35	20.23	22.09	25.09	100.99	79.14	27.6	28.93	35.62	24.89	26.36	25.28	26.05	24.04	50.54	20.77	19.69	104.29	25.14	13.86	27.84
A02X024861A4	24.36	25.84	22.21	10.15	15.18	25.78	23.23	25.77	21.47	16.02	24.07	24.47	24.7	24.05	17.76	21.47	24.16	24.07	12.39	9.74	27.9	22.26	24.5	20.97	25.94	84.19	22.8	20.54	18.59	11.65	21.21	21.51	117.26	90.12	24.25	24.06	35.88	16.3	18.63	17.9	11.36	28.35	46.89	0.86	11.05	125.24	17.38	14.7	18.6
AP3X01722A07	26.25	21.54	21.77	10.95	15.84	21.59	25.79	21.56	23.28	12.58	22.03	20.75	24.85	21.99	19.14	25.17	19.79	22.03	17.4	8.74	31.46	21.37	26.02	19.09	21.59	91.37	23.04	21.13	0.11	13.77	17.81	18.44	133.76	90.16	19.96	22.01	38.22	17.9	0.13	19.23	16.21	27.28	54.01	14.92	16.24	143.38	18.9	12.06	20.44
A01X043060I2	16.79	25.33	6.78	8.35	15.8	25.44	26.31	25.29	25.39	17.38	21.3	23.92	22.57	21.26	23.16	24.88	24.19	21.3	23.5	12.45	29.67	17.56	21.88	17.4	25.27	90.91	16.09	19.63	20.6	18.13	21.66	22.55	112.84	87.85	24.4	21.29	37.23	21.98	20.41	23.24	20.9	22.91	47.9	16.98	16.3	121.54	23	15.45	20.03
AP7X01081I02	29.43	26.43	25.97	15.97	20.7	24.93	31.56	26.47	28.31	2.18	25.32	22.46	26.28	25.33	23.96	24.54	20.54	25.33	22.41	11.54	32	21.41	17.67	20.46	26.5	88.02	31.3	23.7	20.53	19.54	17.86	21.54	138.04	89.16	20.73	25.33	43.75	24.51	20.26	24.04	20.4	28.1	47.1	21	18.63	147.88	23.7	11.98	20.99
A03X03671A05	23.5	22.91	24.32	9.18	15.21	22.71	24.6	22.99	22.28	15.21	22.03	21.1	22.63	22	18.63	19.61	20.05	22.03	16.52	8.33	30.21	19.75	24.49	18.35	23.17	79.91	18.89	20.57	17.51	12.58	19.41	18.79	127.33	87.97	20.32	22.02	37.15	17.09	17.32	18.75	13.94	26.78	45.24	9.02	11.64	135.98	18.21	12.79	18
C06X017904A3	28.68	24.57	27.06	17.69	23.67	23.73	33.7	24.56	26.5	2.63	28.25	20.95	23.66	28.21	28.25	26.01	19.75	28.25	24.89	13.12	33.77	23.62	25.22	22.4	24.6	88.67	27.61	22.4	21.68	21.18	20.86	19.7	134.46	86.53	19.87	28.24	47.09	25.02	21.41	28.41	22.93	30.24	48.92	18.3	18.19	145.63	27.79	12.55	23.98
AP7X03061G06	11.98	7.56	20.92	13.69	20.16	7.68	15.65	7.44	20.45	14.93	32.12	20.04	25.95	32.12	20.54	26.23	15.69	32.12	19.6	12.09	40.95	27.93	13.41	25.14	6.65	50.78	26	13.1	31.18	18.48	19.9	2.73	73.67	63.55	15.69	32.12	23.39	25.04	31.18	20.57	19.28	34.23	21.86	15.35	17.29	73.89	20.54	12.07	23.69
AMBX01941E08	16.27	25.78	18.36	0.23	11.43	26.55	26.54	25.79	17.74	17.96	22.52	24.71	26.37	22.5	20.79	24.93	26.55	22.54	19.13	11.33	33.15	20.57	23.87	19.4	25.99	86.78	17.19	21.93	23.01	15.22	24.45	22.17	121.17	91.51	26.82	22.52	38.21	19.18	22.72	20.9	20.82	26.07	51.58	20.56	16.59	131.78	20.56	17.67	20.87
AP7X03531G02	24.72	30.37	24.54	18.27	22.67	30.38	26.57	30.36	31.22	20.24	31.49	30.72	0.41	31.44	26	27.4	27.7	31.51	30.48	17.76	28.55	19.03	27.6	17.9	30.41	83.32	32.47	26.63	26.61	23.73	26.01	26.36	101.45	87.89	27.87	31.48	36.41	28.88	26.29	26.18	27.62	25.27	45.63	29.99	19.71	106.4	25.87	17.21	24.44
A02X017260I9	27.87	21.67	21.96	11.95	16.88	21.37	28.3	21.85	22.77	13.78	22.49	22.03	25.2	22.46	20.44	24.8	20.8	22.49	19.07	9.56	30.55	21.32	28.24	19.73	21.87	94.29	22.72	22.48	0.01	14.88	18.27	18.6	140.29	89.49	20.99	22.48	41.19	18.68	0	20.54	17.12	27.15	54.15	15.44	17.07	150.25	20.29	12.55	20.86
C01X02613B05	26.41	17.51	23.75	13.69	18.46	18.58	26.31	17.51	20.93	12.15	25.01	17.08	23.42	24.98	21.64	26.31	14.42	25.01	22.44	7.92	28.77	20.21	24	18.23	17.54	81.12	22.07	16.81	18.37	16.25	0.02	15.7	120.49	88.35	14.56	24.99	38.22	20.61	18.22	21.8	19.22	27.64	49.74	18.44	16.45	127.5	21.41	0.18	21.84
AP7X00181H07	25.48	0.06	24.37	12.75	17.78	3.71	25.59	0	21.68	13.76	25.31	19.9	22.93	25.28	21.45	24.32	15.24	25.3	20.4	10.04	31.44	19.38	24.61	17.99	0.1	88.99	25.12	16.75	18.55	17.72	14.42	3.58	119.46	86.3	15.43	25.29	37.55	21.87	18.32	21.57	19.83	25.2	43.38	19.16	16.99	126.29	21.23	9.1	19.92
A03X01121D01	28.88	4.26	27.62	15.54	20.41	0	27.55	4.27	27.55	16.51	28.46	21.95	27.43	28.42	24.45	27.65	17.37	28.45	23.54	11.72	35.36	23.37	27.91	22.44	4.27	94.28	29.76	17.24	21.19	21.27	18.25	2.55	114.11	94.02	17.56	28.44	39.42	25.82	20.97	24.55	23.95	29.14	46.73	20.82	19.86	118.59	24.29	12.45	24.21
A03X03001C03	23.25	30.54	27.72	13.98	18.86	29.7	26.84	30.49	25	17.67	22.48	25.01	23.22	22.49	21.05	20.85	26.42	22.48	21.5	11.88	34.61	23.99	24.86	22.68	30.7	77.41	24.31	26.96	21.51	17.7	26.09	26.53	123.15	81.34	26.7	22.48	38.53	22.8	21.24	21.14	18.57	29.96	47.69	14.93	18.32	132.29	20.63	19.74	16.42
C03X03912C05	26.21	23.53	25.25	10.45	15.56	23.84	24.95	23.48	18.37	14.5	22.54	21.39	24.76	22.5	18.64	21.07	21.65	22.54	8.98	8.41	32.44	22.01	24.4	20.76	23.65	86.94	15.61	21.19	18.19	10.76	20.13	19.37	124.24	82.61	21.98	22.53	36.86	14.62	17.94	18.75	0.19	28.24	47.86	7.92	11.48	133.65	18.22	14.26	18.89
A01X011261C2	27.98	4.19	26.71	15.07	19.86	0	26.9	4.24	26.47	15.52	27.82	21.14	26.46	27.78	23.93	26.95	16.62	27.82	22.85	11.3	34.78	22.36	26.79	21.29	4.19	92.65	28.77	16.56	20.68	20.64	17.78	2.36	113.72	93.43	16.8	27.81	38.9	25.09	20.44	24.04	23.1	28.09	46.03	20.19	19.27	119.44	23.76	11.99	23.34
A01X041461C8	13.08	18.04	18.32	1.02	2.21	18.1	7.17	18.05	2.54	10.12	18.46	18.23	17.06	18.42	0.7	14.28	17.79	18.46	8.57	1.08	23.37	14.07	17.68	12.62	18.24	77.32	2.01	9.55	11.93	0.82	13.24	15.64	107.73	81.31	17.98	18.44	19.89	1.53	11.79	0.81	7.56	20.62	38.04	5.45	7.99	116.87	0.76	7.46	11.78
AMBX03481D08	2.31	29.54	20.33	7.65	15.32	29.86	23.78	29.48	24.03	19.51	23.76	25.48	22.01	23.7	21.41	23.28	28.01	23.75	24.09	12.1	31.21	21.42	23.04	20.36	29.55	79.78	22.69	26.2	23.2	16.69	23.06	25.65	109.2	82.72	28.29	23.74	34.61	21.84	22.86	21.65	23.84	28.04	55.25	23.48	16.78	117.14	21.08	16.88	16.91
A02X043060I3	16.69	26.48	4.2	9.1	16.73	26.41	24.15	26.52	25.08	17.26	21.06	25.83	20.33	21.03	24.88	25.25	24.27	21.06	25.94	13.79	29.6	18.57	19.31	17.67	26.59	79.76	19.92	21.04	20.47	19.04	22.58	22.89	89.7	77.85	24.46	21.04	32.86	23.78	20.63	24.94	22.82	24.25	39.73	18.84	18.17	93.55	24.6	16.06	20.4
C02X04142E02	22.09	26.66	24.84	11.54	16.41	25.71	23.26	26.68	1.02	15.34	22.77	19.7	24.43	22.72	19.18	18.62	21.3	22.77	14.76	9.69	35.8	24.85	25.7	23.82	26.81	79.05	2.77	18.36	18.85	1.17	21.26	21.26	114.61	76.29	20.85	22.74	34.63	2.55	20.22	19.16	14.87	31.53	39.2	17.5	16.33	114.57	18.94	13.18	17.59
AP3X02482B04	17.59	20.19	17.84	6.32	11.03	20.04	17.7	20.12	17.48	11.08	17.5	17.7	18.37	17.45	13.54	16.18	18.6	17.49	9.06	5.36	23.89	16.65	19.07	15.03	20.25	76.74	16.01	15.54	14.6	8.85	16.07	16.03	109.26	79.22	18.77	17.48	30.13	12.97	14.48	13.7	8.52	22.94	40.26	0.5	7.54	117.8	13.11	9.58	13.7
A01X036761C4	20.37	20.45	21.56	7.09	12.58	20.16	21.71	20.54	15.1	13.12	19.95	18.94	20.95	19.92	15.78	17.18	18.53	19.95	13.16	6.54	27.74	17.82	22.08	16.41	20.72	79.19	11.16	17.25	15.39	7.71	17.22	16.7	124.63	86.29	18.74	19.94	34.22	11.15	15.24	15.9	11.16	24.71	42.41	7.65	9.67	133.58	15.32	10.76	15.36
A01X024861A3	20.15	22.3	18.69	7.09	11.54	22.4	18.56	22.25	18.03	12.74	20.57	20.32	20.28	20.54	13.55	17.48	20.5	20.57	10.17	6.04	25.09	18.25	20.36	17.06	22.42	79.22	17.21	17.14	15.38	9.4	17.73	18.35	110.68	83.81	20.58	20.56	30.68	13.79	15.42	13.7	8.94	24.49	42.5	0.57	8.26	117.57	13.17	11.53	15.14
C06X020404C6	27.06	26.89	28.74	16.27	22.37	25.38	32.68	26.85	20.15	10.36	26.08	0	28.16	26.02	27.05	28.53	11	26.08	23.05	0.43	45.67	24.22	18.27	22.83	26.48	73.26	26.51	24.14	22.12	18.58	16.11	20.67	117.36	70.86	11.01	26.05	39.62	24.01	22.11	27.02	21.08	31.25	37.76	19.49	16.84	119.36	26.41	8.45	26.09
A02X019461D1	21.59	24.56	23.29	0.29	0.01	23.94	6.47	24.55	22.43	18.31	27.3	26.33	24.65	27.3	2.61	21.13	24.59	27.32	19.27	2.4	32.24	19.76	25.13	18.27	24.59	83.46	25.27	19.35	20.17	11.79	21.57	21.51	108.78	91.12	24.8	27.31	19.49	21.29	19.91	2.57	18.51	25.44	45.28	7.39	15.19	117.39	2.66	15.1	18.21
AMBX00181E02	18.28	0.85	17.62	7.29	11.33	3.33	19.27	0.86	14.31	7.64	17.87	13.26	15.43	17.83	15.17	18.52	9.99	17.87	14.62	4.97	23.97	13.13	17.24	11.95	1	83.81	16.34	10.69	12.16	11.26	8.97	2.71	124.48	81.69	10.11	17.86	32.27	14.87	11.96	15.28	13.09	18.98	37.28	9.65	10.41	133.38	14.92	4.67	14.59
A02X030061B5	23.82	30.61	27.86	14.15	18.95	29.77	27.47	30.56	25.34	17.97	22.58	25.04	23.68	22.59	21.21	20.96	26.48	22.57	21.51	12.04	35.04	24.38	25.42	23.23	30.76	78.1	24.3	27.44	21.55	17.92	26.44	26.76	124.59	81.5	26.75	22.58	39.18	22.94	21.3	21.24	18.62	30.27	48.52	14.92	18.7	133.99	20.82	20.11	16.64
C12X020903I8	21.58	24.97	25.27	1.69	2.45	24.93	7.61	24.98	19.65	18.31	27.82	27.32	25.21	27.8	0.23	21.4	25.48	27.84	19.08	1.32	32.73	20.9	24.42	19.11	25.18	80.13	22.87	19.14	20.47	9.88	21.41	22.5	104.45	90.8	25.66	27.82	20.24	19.88	20.2	0.2	17.24	26.8	45.03	10.28	15.18	111.85	0.26	15.45	18.74
A02X036261D6	35.18	35.43	24.99	23.68	28.73	35.96	38.94	35.38	36.38	25.15	35.86	35.79	27.14	35.86	32.75	34.15	34.72	35.88	32.39	23.48	0	23.53	36.28	22.09	35.59	99.43	39.06	33.66	30.83	26.02	28.69	32.77	140.48	106.97	34.92	35.87	51.17	29.4	30.51	32.96	31.52	28.7	60.76	31.57	25.55	150	32.86	17.8	31.95
A01X042261A5	24.27	29.72	25.72	15.82	22.3	28.78	30.94	29.61	24.36	19.4	0	26.94	26.22	0	27.94	28.6	25.58	0	24.75	16.02	35.87	23.86	25.24	21.66	29.67	78.98	28.43	25.25	22.72	21	25.05	24.8	111.7	82.96	25.81	0	41.72	24.67	22.43	28.05	23.53	30	56.82	17.3	20.24	118.12	27.49	19.62	24
C09X020404C7	27.98	23.62	27.04	16.19	22.3	22.14	35	23.62	25.61	13.92	26.65	0	27.64	26.62	27.12	25.24	13.62	26.65	21.81	0.39	35.68	24.41	25.62	23.11	23.64	86.36	23.59	23.01	21.92	20.22	17.17	19.16	147.82	88.98	13.68	26.64	46.27	24.16	21.68	27.21	20.45	30.58	49.93	19.03	18.26	163.23	26.36	12.23	22.62
AMBX03621D07	34.45	35.16	24.56	23.29	28.23	35.71	37.83	35.11	36.02	24.67	35.67	35.48	26.89	35.65	32	33.91	34.57	35.68	31.84	22.86	0.03	23.29	35.47	21.84	35.33	98.45	38.84	33.18	30.31	25.5	28.48	32.38	139.61	106.46	34.77	35.67	50.08	29.07	29.98	32.24	31.14	28.49	59.42	31.37	25	149.13	32.11	17.39	31.64
AP3X01942A09	16.4	26.01	17.93	0.23	11.05	26.82	26.41	26.03	17.85	17.93	22.58	24.53	26.17	22.56	20.62	25.12	26.32	22.59	19.37	11.28	33.03	20.22	24.28	19.05	26.2	87.27	17.33	21.97	23.02	15.28	24.15	22.22	122.27	91.35	26.58	22.58	38.15	19.26	22.74	20.73	20.93	25.75	52.34	20.28	16.53	133.4	20.39	17.41	21.13
AMBX01121F02	24.02	5.13	21.14	10.29	14.8	2.28	23.35	5.11	19.92	10.2	22.27	16.79	20.19	22.22	18.5	21.23	11.92	22.26	17.49	7.2	29.09	16.78	21.54	15.89	5.24	90.38	19.8	12.45	16	15.84	14.2	1.97	124.27	93.98	12.07	22.25	35.71	20.41	15.77	18.61	16.53	21.94	41.95	12.08	13.99	132.82	18.25	8.61	18.3
C02X02042E07	27.65	23.38	26.99	16.12	22.19	22.16	34.54	23.38	25.54	14	26.84	0.01	27.68	26.8	26.89	25.47	13.82	26.83	21.79	0.4	35.8	24.32	25.54	23.3	23.4	86.45	23.64	23.05	22.11	20.26	17.02	19.19	146.39	88.69	13.89	26.82	46.03	24.16	21.85	27	20.44	30.43	48.8	19.01	18.18	160.89	26.12	12.22	22.47
A01X020460H5	21.14	24.11	24.81	1.71	2.22	24.03	7.94	24.12	19.58	17.33	27.34	25.3	24.99	27.33	0.07	20.77	24.09	27.35	18.37	1	32.28	20.12	24.36	18.73	24.31	81.43	23.57	19.09	19.98	9.9	20.93	21.73	106.11	91.38	24.18	27.35	20.74	19.75	19.86	0.06	17.17	25.91	45.81	9.02	14.99	113.5	0.01	14.92	18.11
C06X030603H3	35.98	20.08	29.26	17.18	22.1	19.04	34.38	20.05	28.67	16.1	29.4	24.36	27.5	29.38	25.66	27.6	20.04	29.4	24.94	13.78	36.5	23.2	29.09	22.52	20.15	95.18	26.7	22.47	24.28	23.49	23.05	10.82	150.96	100.78	20.23	29.39	47.07	28.33	23.96	25.75	23.18	29.14	48.6	16.33	20.57	168.27	25.5	15.38	26.21
A03X01721B05	27.82	21.67	22.05	11.95	16.87	21.34	28.16	21.82	22.71	13.78	22.45	22	25.19	22.41	20.41	24.77	20.81	22.44	19.06	9.56	30.59	21.3	28.15	19.74	21.84	94.21	22.7	22.41	0.03	14.92	18.31	18.52	140.75	89.28	21	22.43	41.28	18.7	0	20.51	17.11	27.12	54.29	15.48	17.04	150.6	20.26	12.58	20.7
A03X04221A09	23.65	29.26	25.35	15.36	21.82	28.35	30.42	29.15	24.03	18.68	0.14	26.51	25.44	0.12	27.38	28.02	25.18	0.14	24.26	15.5	35.42	23.3	24.8	21.42	29.21	79.2	28.38	25.17	22.27	20.3	24.62	24.28	112.7	83.36	25.43	0.13	41.18	24.02	21.97	27.53	22.93	29.51	56.54	17.35	19.58	119.39	26.91	19.1	23.62
C03X01542C07	30.42	18.07	26.1	15.07	19.83	16.4	31.05	18.03	25.07	10.71	24.46	10.79	24.91	24.43	22.95	24.46	8.08	24.45	21.14	5.03	32.73	20.87	24.83	19.62	18.06	92.48	23.83	21.25	18.73	19.82	11.9	13.88	146.62	88.71	8.13	24.45	43.71	24.98	18.49	23.04	19.12	26.69	50.44	13.68	16.48	162	22.21	8.26	21.97
A03X04141A07	15.17	18.42	19.62	3.07	5.08	18.36	11.37	18.41	1.74	10.54	19.37	18.43	18.93	19.33	5.02	15.43	18.67	19.37	8.63	2.76	24.14	15.54	18.18	14.21	18.59	79.43	0.2	10.46	12.56	0	14.14	15.71	113.26	82.23	18.89	19.36	23.99	0.04	12.41	5.19	8.17	22.06	38.07	6.28	9.33	122.66	4.99	7.89	12.74
C01X01542I09	30.37	18.07	26.1	15.07	19.83	16.41	31.01	18.03	25.07	10.71	24.47	10.79	24.88	24.44	22.95	24.46	8.08	24.46	21.15	5.03	32.74	20.87	24.78	19.62	18.07	92.43	23.83	21.25	18.74	19.82	11.91	13.88	146.51	88.67	8.13	24.45	43.67	24.98	18.49	23.04	19.12	26.7	50.34	13.68	16.48	161.84	22.21	8.26	21.97
C06X026103I9	18.74	24.32	22.85	13.5	19.8	24.41	22.11	24.34	18.72	11.01	22.85	16.45	23.8	22.79	22.55	30.14	19.29	22.85	22.29	7.95	39.57	20.9	16.65	19.17	24.49	57.45	23.48	17.73	20.39	13.62	0	19.21	79.02	69.54	19.36	22.82	29.25	19.06	20.34	23.02	20.24	32.6	40.83	17.78	14.94	80.85	22.7	0.08	24.75
C12X001804E2	27.66	24.53	25.28	15.92	21.26	24.29	29.34	24.52	24.32	10.89	26.58	25.14	21.99	26.55	25.46	25.72	22.38	26.57	24.09	14.1	28.39	19.61	25.73	18.05	24.56	81.17	25.45	17.12	20.73	17.2	16	20.07	121.6	85.4	22.59	26.56	41.86	20.43	20.5	25.63	19.05	26.67	50.05	18.98	13.27	128.91	25.24	9.77	22.57
D01X04222I05	24.17	29.66	25.74	15.75	22.23	28.73	30.8	29.56	24.38	19.33	0	26.88	26.09	0	27.86	28.54	25.52	0	24.68	15.95	35.93	23.8	25.14	21.61	29.61	78.81	28.32	25.22	22.66	20.93	25	24.74	111.34	82.7	25.76	0	41.56	24.61	22.36	27.98	23.46	29.92	56.61	17.3	20.17	117.71	27.42	19.58	23.97
C06X041403G6	25.94	27.45	25.83	12.41	18.34	27.52	29.02	27.41	0.72	17.97	26.4	25.92	27.49	26.36	21.71	24.34	26.31	26.4	14.96	12.47	30.68	24.5	27.83	23.19	27.6	89.66	1.66	18.72	18.89	0.55	21.77	24.6	125.56	89.84	25.99	26.39	40.15	1.09	19.92	21.88	14.04	31.88	48.31	19.81	16.96	130.75	21.53	14.49	20.89
A01X034861B1	1.55	28.86	18.86	7.5	14.68	29.2	18.86	28.81	24.53	19.3	23.67	25	19.38	23.66	20.67	22.82	27.82	23.66	23.62	11.63	30.79	20.69	20.25	20.12	28.88	63.78	21.73	24.19	23.36	16.13	22.98	24.98	79.77	68.87	28.05	23.67	27.11	21.1	23.04	20.87	24.04	26.92	45.67	21.41	16.58	83.53	20.4	16.59	16.56
AP7X03001G05	23.72	30.51	27.76	14.04	18.87	29.67	27.25	30.46	25.34	17.87	22.48	25.04	23.6	22.49	21.11	20.93	26.45	22.48	21.48	11.96	34.92	24.29	25.26	23.14	30.66	77.81	24.21	27.26	21.46	17.85	26.34	26.66	124.06	81.58	26.72	22.48	38.95	22.9	21.2	21.17	18.57	30.2	48.39	14.92	18.59	133.34	20.72	20.03	16.63
A02X030661A1	27.96	4.64	24.84	13.92	19.05	2.69	27.44	4.64	24.69	14.2	25.25	19.64	23.95	25.21	22.64	24.46	15.06	25.25	20.61	10.18	33.92	21.12	25.04	20.16	4.64	86.09	24.44	17.19	19.33	18.81	16.56	0.31	123.32	87.68	15.26	25.23	39.07	23.37	19.09	22.74	20.18	27.18	46.74	15.35	17.27	130.69	22.48	10.94	21.01
AP7X01341H06	13.27	24.01	20.51	9.22	13.7	24.4	19.36	23.98	18.28	13.74	23.18	20.46	19.25	23.13	17.01	0.7	22.17	23.17	17.13	8.58	29.77	20.82	20.42	20.37	24.12	76.63	15.91	21.41	19.58	13.31	20.85	20.38	108.63	77.87	22.43	23.16	31.46	17.94	19.32	17.19	16.72	26.97	42.7	13.3	12.98	115.75	16.56	14.13	0.93
AP7X04141F08	22.49	24.78	24.71	9.88	15.48	24.97	25.34	24.75	1.58	15.74	24.06	23.24	24.52	24.02	18.63	21.94	24.59	24.06	12.83	9.66	28.59	22.05	24.64	20.95	24.93	85.87	0.13	16.46	18.27	0.05	19.7	21.97	124.47	84.96	24.81	24.05	37.41	0	18.11	18.8	12.31	29.18	45.71	16.82	14.55	133.84	18.4	12.44	19.58
A02X010861C1	29.78	26.51	26.1	16.07	20.79	25	31.89	26.55	28.23	2.27	25.39	22.54	26.55	25.42	24.05	24.64	20.63	25.41	22.51	11.64	32.08	21.5	17.9	20.57	26.58	88.44	31.6	23.7	20.6	19.64	17.94	21.65	139.04	89.59	20.81	25.41	44.1	24.6	20.35	24.13	20.48	28.18	47.58	21	18.74	149.1	23.8	12.05	21.08
A03X03531B06	16.15	27.88	21.7	16.18	20.82	28.1	18.99	27.87	29.98	17.46	28.7	28.27	0.09	28.63	24.42	24.7	25.47	28.72	27.66	15.78	26.8	16.44	19.99	15.68	27.94	59.81	29.95	24.32	25.39	21.1	23.38	23.66	72.84	60.68	25.69	28.68	25.55	26.35	25.01	24.65	25.03	22.94	35.8	24.77	17.11	75.36	24.26	14.71	21.59
C03X03372D02	26.23	23.93	25.69	9.85	15.21	23.8	26.23	23.87	17.61	15.77	24.71	21.88	26.82	24.67	18.84	20.61	21.73	24.71	0	8.74	32.41	24.33	24.08	23.06	24.04	88.81	18.86	22.96	19.22	9.97	22.47	20.39	133.72	83.11	21.96	24.7	39.01	13.58	19	18.95	9.03	30.55	48.85	5.46	12.92	144.64	18.46	15.94	18.64
A03X03481B07	0	27.29	15.28	7.37	13.94	26.67	2.09	27.17	22.22	17.56	21.79	25.61	8.32	21.68	19.28	18.98	27.8	21.78	23.53	10.11	32.62	17.73	5.61	16.55	27.48	10.35	18.4	17.69	25.53	15	23.83	22.98	8.98	16.19	28.27	21.75	3.49	20.86	24.83	19.6	23.58	24.72	12.79	14.63	13.63	10.09	18.59	15.44	14.35
AP7X03481G03	2.26	29.62	20.33	7.72	15.34	29.96	23.35	29.58	24.39	19.6	23.85	25.68	22.12	23.8	21.46	23.34	28.21	23.85	24.31	12.22	31.34	21.41	22.91	20.49	29.64	79.97	22.85	26.32	23.36	16.89	23.27	25.68	109.21	82.67	28.48	23.83	34.75	22	22.99	21.69	24.13	27.89	55.5	23.14	16.78	116.55	21.09	17.08	17.05
C09X020903I7	20.91	25.06	25.19	1.72	2.59	25.03	7.57	25.06	20.21	18.27	27.98	26.18	25.27	27.94	0.25	21.33	24.87	27.98	18.93	1.18	33.41	20.77	24.3	19.2	25.26	76.29	22.75	19.09	20.17	9.65	20.97	22.44	98.37	88.4	25.04	27.96	19.84	19.9	19.93	0.21	16.87	26.79	42.28	10.57	15.38	105.06	0.27	15.16	18.86
C03X03063E01	23.01	22.34	27.36	14.99	20.7	21.9	23.86	22.3	23.1	14.71	34.14	24.24	17.13	34.03	23.13	26.39	17.34	34.14	22.55	13.54	40.78	21.93	19.12	21.08	22.03	64.29	24.53	19.24	24.43	19.44	19.32	12.56	91.93	69.91	17.43	34.1	32.76	24.63	24.26	23.13	22.65	29.16	33.94	20.51	20.46	97.39	23.07	12.1	23.7
A02X026160H4	21.25	14.47	17.98	9.84	13.96	15.33	21.54	14.46	15.99	8.94	21.43	13.83	18.01	21.4	17.59	21.49	11.87	21.42	17.96	5.41	21.59	14.52	19.65	12.63	14.49	79.77	15.61	13.12	14.73	12.21	0	12.36	122.58	84.2	12	21.42	34.01	15.62	14.59	17.77	15.01	21.43	43.51	10.93	12	131.53	17.35	0.17	17.52
AP7X01541H02	17.88	18.8	21.6	4.06	8.03	18.61	14.13	18.79	13.11	11.21	20.26	15.39	18.92	20.21	7.92	16.53	15.2	20.26	8.13	2.47	28.55	17.9	14.25	16.37	19.32	75.22	10.44	16.48	16.82	6.95	13.06	13.35	125.89	73.63	15.39	20.26	25.21	10.6	16.24	7.92	4.97	26.35	31.01	6.83	7.56	134.34	7.76	6.84	13.85
A02X012861A7	19.41	13.21	18.97	7.21	11.76	12.49	21.42	13.18	19.33	8.07	17.17	10.55	18.2	17.13	15.63	19.06	0.08	17.17	14.03	3.98	26.84	14.83	18.83	13.65	13.2	85.31	17.56	12.07	13.06	12.81	9.45	10.32	129.72	80.95	0.08	17.16	33.78	17.08	12.85	15.74	12.6	19.84	43.55	9.31	10.69	141.62	15.11	6.07	16.28
A01X009561B6	21.91	24.73	25.31	1.65	2.25	24.71	7.91	24.74	20.92	18.27	27.96	27.07	25.55	27.95	0.03	21.21	25.26	27.97	18.94	1.12	32.9	20.74	24.86	19.19	24.93	80.53	23.75	19.28	20.73	10.25	21.81	22.31	104.88	90.88	25.43	27.97	20.65	20.39	20.46	0	17.6	26.45	45.15	9.39	15.56	112.36	0.08	15.78	18.57
C12X024804E5	6.41	33.12	24.75	18.06	24.01	33.66	6.88	33.18	24.72	24.21	31.72	32.88	16.2	31.63	26.94	27.61	33.72	31.71	21.46	17.87	39.38	28.53	2.69	26.98	33.4	15.99	22.82	22.01	31.2	20.53	31.63	29.25	22.22	16.25	34.02	31.69	10.06	25.4	31.03	27.14	20.66	34.99	2.47	9.29	20.42	22.7	25.96	23.79	25.04
A01X030061B4	23.8	30.56	27.85	14.11	18.91	29.72	27.46	30.51	25.35	17.94	22.54	25.04	23.68	22.56	21.19	20.92	26.42	22.54	21.47	12.02	35	24.38	25.48	23.18	30.71	78.08	24.3	27.44	21.52	17.89	26.39	26.72	124.49	81.52	26.68	22.55	39.15	22.91	21.27	21.21	18.63	30.24	48.65	14.92	18.67	133.87	20.79	20.08	16.65
C03X02612D03	26.44	17.52	23.77	13.7	18.46	18.58	26.36	17.52	20.97	12.16	25.02	17.09	23.44	24.99	21.65	26.32	14.43	25.01	22.45	7.93	28.76	20.21	24.05	18.24	17.55	81.16	22.07	16.81	18.38	16.25	0.02	15.71	120.56	88.39	14.57	25	38.26	20.61	18.24	21.81	19.23	27.64	49.8	18.44	16.46	127.59	21.42	0.18	21.86
AMBX02341E04	5.46	111.22	77.26	101.74	100.39	107.05	0.06	110.43	89.55	117.11	106.3	135.12	41.01	106.15	98.38	104.12	130.62	106.26	124.33	107.89	129.88	95.58	32.23	91.11	110.94	17.16	80.08	59.2	132.69	111.25	112.68	112.71	0.17	27.37	132.69	106.22	0.1	117.65	128.82	98.55	117.25	104.15	25.23	71.43	99.63	0.37	97.79	114.23	93.5
C06X015405B5	30.47	18.07	26.1	15.07	19.83	16.4	31.11	18.03	25.07	10.71	24.46	10.79	24.96	24.43	22.95	24.46	8.08	24.45	21.14	5.03	32.73	20.87	24.88	19.62	18.06	92.56	23.83	21.25	18.73	19.82	11.9	13.88	146.83	88.79	8.13	24.45	43.77	24.98	18.49	23.04	19.12	26.69	50.57	13.68	16.48	162.27	22.21	8.26	21.97
A01X026160H3	18.41	12.73	15.61	8.25	12.18	13.36	19.57	12.73	13.23	6.94	19.47	12.34	15.1	19.47	15.84	18.65	10.4	19.47	16.39	4.94	17.76	12.3	17.7	10.37	12.76	80.46	12.57	10.88	13.05	10.32	0.07	10.49	126.97	83.54	10.51	19.47	32.58	13.43	12.92	16.03	14.12	18.86	40.41	10.72	9.97	137.59	15.72	0.03	15.13
A03X01541C07	17.08	12.5	16.87	2.68	4.37	11.34	11.39	12.48	15.56	6.17	17.2	9.68	16.55	17.16	4.98	15.55	6.94	17.2	11.01	0.92	24.71	13.08	16.68	11.68	12.53	81.62	15.84	11.27	10.54	7.76	7.36	9.19	119.57	80.4	7	17.19	24.12	13.83	10.36	5.08	8.64	18.38	41.4	4.92	8.57	130.94	4.79	4.24	12.66
C02X01942E04	16.04	25.45	17.58	0.21	10.8	26.14	25.88	25.46	17.88	17.39	22.03	24.11	25.78	22.01	20.33	24.71	25.88	22.04	18.85	10.98	32.65	20.17	23.72	18.92	25.63	87.66	17.07	21.46	22.34	15.13	23.88	21.68	121.96	91.43	26.12	22.03	37.64	19.15	22.03	20.45	20.53	25.55	51.34	20.14	16.18	133.16	20.09	17.2	20.5
A03X00181C05	29.89	0.05	27.86	15.77	21.12	4.31	28.89	0	27.7	17.88	29.63	23.45	27.18	29.59	24.63	27.87	18.52	29.63	23.81	12.67	35.37	23.29	28.29	22.2	0.07	93.59	31.75	19.85	22.02	21.36	17.52	4.63	118.14	91.85	18.72	29.61	40.76	25.72	21.75	24.74	23.95	29.16	47.25	25.92	20.82	124.05	24.47	12.26	23.78
D03X03372D05	26.27	23.92	25.69	9.85	15.2	23.79	26.27	23.86	17.61	15.77	24.71	21.87	26.86	24.67	18.84	20.6	21.73	24.7	0	8.74	32.4	24.33	24.13	23.06	24.03	88.86	18.86	22.96	19.21	9.97	22.46	20.39	133.82	83.15	21.95	24.69	39.06	13.58	19	18.94	9.03	30.54	48.95	5.46	12.92	144.75	18.46	15.94	18.64
C12X039128F1	28.37	19.79	29.17	16.19	20.47	19.41	29.49	19.76	25.14	11.56	25.62	20.15	24.18	25.61	23.98	25.47	17.8	25.63	24.4	10.9	28.79	20.83	25.6	19.89	19.8	86.01	25.56	19.59	20.54	17.77	14.37	16.69	130.79	84.44	17.98	25.63	42.2	21.7	20.31	24.15	21.78	27.42	47.51	15.55	18.06	140.9	23.98	8.35	23.26
C01X02043A01	27.45	22.98	26.53	16.02	22.14	21.7	34.29	22.92	25.4	13.71	26.71	0.02	27.82	26.66	26.83	25.58	13.97	26.7	21.77	0.32	35.6	24.01	25.39	23.03	22.87	87.94	23.65	23.3	22.03	19.96	16.74	18.94	146.43	89.25	14.04	26.69	45.44	23.94	21.8	26.92	20.13	30.23	48.77	19.23	18.14	162.02	26.02	12	22.62
C06X042204F3	24.22	29.7	25.76	15.8	22.27	28.77	30.88	29.6	24.41	19.38	0	26.92	26.17	0	27.9	28.56	25.56	0	24.72	16	35.95	23.84	25.18	21.62	29.65	78.85	28.36	25.25	22.7	20.98	25.04	24.78	111.41	82.76	25.8	0	41.63	24.64	22.4	28.02	23.49	29.96	56.68	17.3	20.22	117.78	27.46	19.63	23.96
AP3X04221F03	8.09	29.54	19.67	8.77	16.27	29.73	25.8	29.49	21.02	18.25	23.12	23.72	21.05	23.08	22.21	24.32	25.61	23.12	22.52	11.84	29.36	20.31	23.51	19.72	29.55	88.58	22.44	26.78	21.05	15.74	20.96	25.24	115.11	83.28	25.84	23.11	37.12	20.25	20.8	22.41	21.43	26.87	55.79	23.46	16.83	124.2	21.96	15.82	17.14
A03X03431B09	8.34	21.9	15.47	4.6	8.08	18.83	11.52	21.9	13.56	11.08	18.33	14.11	28.87	18.33	12.52	16.81	15.75	18.33	10.61	3.53	27.95	21.21	10.34	21.6	21.9	37.37	13.98	21.28	16.6	10.71	15.17	17.92	67.62	54.54	16.06	18.33	21.75	14.34	16.6	12.52	11.53	30.22	25.38	9.75	11.03	75.72	12.52	6.93	14.3
C03X01342C02	22.08	28.47	27.41	15.05	19.5	28.72	24.75	28.44	23.69	18.84	29.92	26.69	24.77	29.91	22.14	0.01	27.27	29.92	22.05	13.29	35.23	26.37	25.39	26.25	28.62	80.3	21.87	27.23	25.97	18.71	27.36	24.9	110.33	81.77	27.54	29.92	36.73	23.56	25.69	22.26	21.63	32.35	44.72	18.91	17.44	116.25	21.79	19.03	1.04
C03X01942D01	16.57	26.03	18.51	0.23	11.65	26.82	26.92	26.05	18.06	18.28	22.85	25.01	26.81	22.83	21.13	25.21	26.84	22.86	19.41	11.64	33.4	20.73	24.35	19.59	26.25	87.07	17.2	22.18	23.37	15.55	24.75	22.42	121.58	91.95	27.1	22.85	38.61	19.48	23.08	21.24	21.04	26.21	52.05	20.56	16.83	132.23	20.89	18	21.2
C09X019404E7	21.48	24.46	23.21	0.23	0	23.89	6.4	24.45	22.4	18.21	27.2	26.23	24.59	27.19	2.6	21.04	24.47	27.21	19.16	2.34	32.25	19.75	25.01	18.26	24.49	83.31	25.26	19.34	20.08	11.74	21.53	21.45	108.68	90.93	24.7	27.2	19.4	21.23	19.82	2.57	18.43	25.44	45.28	7.36	15.11	117.23	2.66	15.06	18.1
C02X01542D07	30.44	18.07	26.1	15.07	19.83	16.4	31.08	18.03	25.07	10.71	24.46	10.79	24.93	24.43	22.95	24.46	8.08	24.45	21.14	5.03	32.73	20.87	24.85	19.62	18.06	92.52	23.83	21.25	18.73	19.82	11.9	13.88	146.73	88.75	8.13	24.45	43.74	24.98	18.49	23.04	19.12	26.69	50.5	13.68	16.48	162.13	22.21	8.26	21.97
C01X04222I04	24.14	29.68	25.76	15.77	22.24	28.75	30.8	29.57	24.41	19.34	0	26.9	26.09	0	27.88	28.53	25.54	0	24.69	15.97	35.93	23.81	25.13	21.62	29.63	78.78	28.36	25.25	22.67	20.95	25.02	24.75	111.29	82.68	25.78	0	41.55	24.62	22.37	27.99	23.49	29.94	56.53	17.3	20.19	117.65	27.43	19.6	23.96
A03X02091B01	17.48	13.63	16.25	6.65	11.26	12.79	19.46	13.55	12.05	6.24	15.18	12.57	17.34	15.16	15.49	15.85	12.81	15.18	11.43	3.95	23.67	15.22	16.88	13.74	13.6	81.59	8.7	2.8	9.83	7.4	9.98	10.63	120.46	82.05	12.96	15.17	31.8	9.55	9.7	15.6	9.72	20.79	38.61	10.37	9.36	129.83	15.11	4.67	12.65
A02X043261B9	15.77	19.47	17.17	7.93	12.55	19.64	17.27	19.46	18.82	11.33	19.85	19.93	12.79	19.83	16.42	21.94	18.26	19.85	19.82	8.34	19.06	0.47	18.25	0.58	19.5	82.14	21.08	14.17	16.94	13.38	15.43	16.56	99.3	81.85	18.47	19.84	28.64	18.37	16.77	16.6	17.89	1.6	39.86	13.4	11.64	105.58	16.37	7.75	18.85
A03X02481C06	21.99	23.97	20.06	8.23	13.03	23.77	19.81	23.91	19.55	14.09	22.29	21.67	21.77	22.25	15.31	18.24	21.55	22.29	11.68	7.65	25.89	19.89	21.91	18.44	24.12	77.76	21.03	18.27	17.03	10.79	19.15	19.65	109.12	83.43	21.67	22.27	31.72	15.6	17.03	15.49	10.47	26.18	41.42	0.81	9.34	117.42	14.9	12.69	16.25
AP3X03672A04	23.11	22.73	24.25	9.03	15.02	22.6	24.18	22.79	22	15.12	21.96	21.02	22.4	21.92	18.44	19.55	19.98	21.95	16.36	8.21	30.17	19.65	24.19	18.24	22.98	79.39	18.74	20.4	17.42	12.35	19.32	18.65	125.72	87.34	20.27	21.94	36.62	16.84	17.22	18.57	13.78	26.73	44.59	8.94	11.54	134.23	18.03	12.68	17.93
AP7X00951I03	21.27	24.8	25.42	1.76	2.42	24.77	7.48	24.8	20.28	18.11	28.03	27.14	25.12	28.01	0.07	21.15	25.31	28.05	18.97	1.18	32.5	20.59	24.23	18.94	25	79.98	23.16	19.28	20.79	9.92	21.45	22.24	104.26	90.12	25.49	28.04	20.17	20.03	20.51	0.16	17.64	26.59	44.68	9.39	15.27	111.64	0.16	15.38	18.26
AP3X02851I07	14.99	24.44	18.46	11.76	16.78	24.13	18.67	24.45	21.84	15.92	24.47	26.25	17.38	24.41	20.47	25.64	23.41	24.46	22.24	12.3	25.24	16.85	14.04	15.96	24.57	58.43	23.98	19.13	22.99	16.24	20.32	20.56	82.14	71.58	23.57	24.44	27.17	21.42	22.84	20.59	20.52	23.57	31.28	12.69	12.95	85.97	20.26	13.31	21.72
AP7X01121H05	26.91	4.11	25.63	13.68	18.33	0.11	25.74	4.07	25.55	14.26	26.84	20.38	25.01	26.8	22.4	25.4	16.13	26.84	21.76	10.34	33.59	21.44	25.54	20.39	4.18	91.66	27.21	15.94	19.61	19.61	17.11	2.1	114.88	93.85	16.31	26.83	37.6	24.13	19.33	22.5	21.8	27.26	44.9	18.1	18.17	120.95	22.25	11.12	21.93
C12X012804F2	31.11	18.82	27.96	16.37	21.53	17.82	33.17	18.76	25.88	13.48	25.84	13.99	25.43	25.81	25.39	26.4	0	25.84	21.99	7.82	35.09	22.41	27.07	21.48	18.78	93.34	27.98	24.01	20.99	21.06	14.58	15.27	143.7	89.11	0	25.83	45.66	25.87	20.97	25.48	21.79	27.73	52	18.23	18.12	150.77	24.67	10.56	23.1
C01X01943A03	15.28	23.12	19.16	0.18	0.25	22.58	5.13	23.04	19.95	14.02	23.88	23	21.06	23.85	2.71	17.25	22.39	23.88	16.54	1.71	34.28	18.04	19.81	16.08	23.07	82.22	19.83	18.73	18.42	9.93	18.87	19.24	99.15	97.32	22.62	23.87	17.23	20.18	18.23	2.75	16.72	23.15	41.05	7.31	12.54	106.3	2.72	12.82	15.1
AMBX02091E05	14.13	22.85	20.57	11.13	14.95	18.91	18.05	22.85	16.69	11.99	23.37	19.52	20.24	23.28	18.78	18.63	19.39	23.37	16.41	10.35	34.23	19.28	13.43	17.83	22.8	74.87	15.74	7.22	18.3	13.3	18.62	17.95	90.17	83.41	19.55	23.32	23.5	17.41	18.31	18.81	16.13	24.67	33.06	18.14	14.49	98.17	18.72	10.38	17.09
C12X026104A2	26.59	17.55	23.82	13.72	18.46	18.61	26.56	17.54	20.97	12.19	25.04	17.11	23.48	25.02	21.64	26.35	14.45	25.04	22.48	7.96	28.71	20.19	24.2	18.24	17.57	81.42	22.07	16.81	18.4	16.25	0	15.74	121.07	88.68	14.59	25.03	38.47	20.57	18.26	21.81	19.26	27.63	50.04	18.44	16.45	128.17	21.42	0.21	21.9
C12X019404E8	21.58	24.53	23.3	0.29	0.01	23.96	6.48	24.52	22.42	18.28	27.27	26.3	24.63	27.26	2.6	21.09	24.54	27.28	19.23	2.39	32.26	19.76	25.1	18.26	24.56	83.42	25.26	19.34	20.15	11.76	21.55	21.53	108.85	91.05	24.77	27.28	19.48	21.25	19.89	2.57	18.48	25.42	45.28	7.36	15.16	117.42	2.66	15.09	18.17
AP3X03371I09	12.34	21.31	18.23	5.67	11.67	21.31	15.3	21.32	13.94	9.93	20.85	17.4	14.44	20.8	14.45	14.11	16.31	20.85	6.73	6.58	26.91	15.95	12.25	14.26	21.58	58.44	13.39	14.57	15.65	9.65	14.19	15.42	84.09	68.29	16.53	20.82	23.76	13.99	15.43	14.78	7.4	23.67	34.99	5.43	1.93	87.84	14.28	7.5	12.81
AP3X03911I04	15	16.2	15.59	4.62	9.04	16.64	16.22	16.16	10.86	7.6	15.92	14.39	12.63	15.87	12.13	15.88	14.82	15.91	6.47	3.39	19.4	10.91	14.9	9.51	16.35	76.65	9.69	12.96	12.2	5.88	11.8	12.79	108.96	74.81	15.03	15.9	27.5	9.22	12.02	12.33	0.23	17.24	37.74	4.3	6.1	116.52	11.79	6.28	13.06
C09X042204F4	24.27	29.7	25.76	15.8	22.27	28.77	30.93	29.6	24.41	19.38	0	26.91	26.21	0	27.9	28.56	25.56	0	24.72	16	35.95	23.84	25.23	21.62	29.65	78.92	28.36	25.25	22.69	20.98	25.03	24.78	111.51	82.82	25.8	0	41.69	24.64	22.4	28.02	23.49	29.96	56.82	17.3	20.22	117.9	27.46	19.63	23.96
C03X02042C03	23.43	21.1	20.48	11.36	18.52	20.04	34.31	21.06	21.34	12.18	19.56	0.86	24.97	19.53	23.48	21.15	12.73	19.56	15.92	0.55	32.47	21.37	22.07	20.46	20.83	107.39	23.45	17.28	16.67	16.27	13.87	16.99	279.2	92.52	12.78	19.56	47.36	20	16.57	23.55	14.35	27.48	47.89	19.72	13.04	325.96	22.11	10.14	21.84
C12X042204F5	24.34	29.7	25.76	15.8	22.27	28.77	31	29.6	24.41	19.38	0	26.92	26.19	0	27.9	28.56	25.56	0	24.72	16	35.95	23.84	25.3	21.62	29.65	78.97	28.36	25.25	22.69	20.98	25.03	24.78	111.59	82.88	25.8	0	41.75	24.64	22.4	28.02	23.49	29.96	56.97	17.3	20.22	117.99	27.46	19.63	23.96
A02X042261A6	16.33	29.97	19.39	14.99	22.72	28.2	20.95	29.97	16.59	13.29	1.05	24.03	18.04	1.05	22.9	28.09	23.88	1.05	19.52	12.07	32.58	21.99	14.22	21.46	29.89	50.98	19.17	18.72	15.8	15.9	17.02	24.01	67.75	57.14	24.1	1.05	24.1	17.14	15.8	22.9	19.06	33.32	34.42	17.45	15.15	67.75	22.9	10.83	21.53
AP7X02091I01	15.82	16.77	17.08	5.82	10.77	16.59	18.66	16.74	3	7.9	17.48	15.16	16.66	17.44	14.6	15.83	15.81	17.48	10.48	5.04	23.24	15.66	17.92	14.05	16.85	78.23	1.3	7.88	11.05	0.75	10.94	13.34	120.04	78.58	16.03	17.46	31.34	0.94	10.93	14.78	8.37	22.54	38.6	12.27	8.64	129.63	14.26	5.16	13.34
AP7X01721H08	27.52	23.43	22.39	11.97	16.52	22.43	27.52	23.37	21.38	14.49	22.89	22.72	26.26	22.89	20.14	25.2	21.35	22.89	18.47	9.39	30.69	21.71	27.96	19.75	23.2	89.18	22.87	21.33	0.26	14.98	18.3	19.6	130.01	86.67	21.47	22.89	40.23	19.25	0.42	20.2	16.28	28.24	58.72	16.06	16.96	136.42	19.87	12.07	19.15
A02X028561D7	11.44	21.42	16.18	7.17	12.36	20.5	15.87	21.41	14.66	7.21	18.01	17.15	15.23	18.01	16.11	20.87	17.18	18.01	16.45	7.1	24.38	12.87	11.64	11.37	21.37	59.41	16.51	12.51	16.12	11.56	14.87	16.96	86.01	64.3	17.36	18.01	25.07	16.42	15.99	16.3	14.89	19.23	26.55	9.68	10.9	90.18	15.67	9.13	16.37
AP7X01951G07	22.14	28.67	27.53	15.24	19.74	28.9	24.96	28.64	23.99	19.15	30.15	26.79	25.11	30.13	22.39	0.14	27.42	30.15	22.28	13.36	35.65	26.73	25.73	26.68	28.84	79.57	21.87	27.36	26.14	19.19	27.82	25.14	109.15	81.13	27.7	30.15	36.61	24.05	25.84	22.49	21.93	32.57	44.43	19.02	17.99	114.7	22.02	19.48	1.2
C06X019404E6	13.01	20.57	14.75	0.08	5.24	21.07	15.71	20.61	14.37	14.11	18.91	20.62	21.28	18.9	10.98	19.83	21.49	18.93	14.1	5.8	28.68	16.44	19.55	15.22	20.8	82.17	12.98	15.49	17.46	10.55	19.07	17.42	113.69	87.83	21.71	18.92	27.82	15.34	17.24	11.02	15.41	21.6	44.73	11.08	12.41	123.61	10.88	13.15	15.87
C09X001804E1	27.64	24.54	25.29	15.92	21.26	24.29	29.32	24.53	24.32	10.88	26.58	25.15	21.99	26.55	25.44	25.71	22.39	26.58	24.08	14.1	28.39	19.61	25.71	18.06	24.56	81.18	25.45	17.12	20.74	17.2	16.01	20.07	121.64	85.42	22.59	26.57	41.84	20.43	20.5	25.62	19.06	26.67	50.02	18.98	13.27	128.97	25.22	9.77	22.55
A02X036761C5	23.58	22.9	24.32	9.21	15.23	22.7	24.67	23.01	22.28	15.24	22.05	21.12	22.69	22.03	18.65	19.63	20.08	22.05	16.55	8.36	30.23	19.78	24.57	18.35	23.19	79.94	18.89	20.63	17.49	12.61	19.43	18.82	127.54	88	20.35	22.04	37.23	17.12	17.32	18.77	13.97	26.77	45.3	9.19	11.67	136.07	18.24	12.82	18.04
AP7X04301G01	18.1	31.46	6.11	8.02	15.27	31.43	24.35	31.37	19.83	16.77	22.29	25.9	23.9	22.24	24.63	24.66	27.54	22.29	24.32	14.55	28.17	19.61	20.84	18.66	31.37	80.05	16.78	19.52	22.66	15.32	20.46	27.95	97.15	87.92	27.86	22.27	32.16	18.82	22.51	24.79	20.3	26.41	43.05	17.17	18.19	105.35	24.74	13.24	20.37
A01X023460I4	5.29	112.72	77.18	102.6	101.1	108.53	0.55	112.09	87.98	118.84	106.82	136.41	41.29	106.62	99.05	105.29	131.99	106.78	125.35	108.78	131.33	97.16	32.24	91.01	112.46	17.18	79	58.85	132.88	110.64	113.63	113.9	0.01	27.55	133.72	106.73	0.5	118.05	129.99	99.11	117.7	105.79	25.31	70.77	100.44	0.05	98.47	115.93	91.63
AP3X01342A05	7.49	25.16	16.09	6.07	11.14	26.25	14.21	25.12	19.23	10.8	22.78	18.63	16.12	22.78	15.07	11.84	22.84	22.78	16.49	7.36	32.02	17.23	14.31	16.29	24.76	63.18	21.01	21.58	16.94	11.08	17.03	20.8	77.02	73.7	23.09	22.78	23.24	15.45	16.69	15.29	15.42	24.13	41.08	13.12	12.81	84.03	14.7	10.05	8.68
A03X04321A03	19.02	23	20.72	11.68	17.18	23.37	20.9	22.98	25.15	14.28	24.37	23.91	15.91	24.32	21.33	24.24	22.26	24.37	24.27	11.93	23.01	0.64	20.9	0.68	22.82	80.65	25.42	18.2	21.76	17.88	19.7	19.72	93.85	86.66	22.54	24.36	31.75	23.69	21.52	21.54	20.78	1.56	37.22	18.06	14.9	98.3	21.25	10.89	22.16
A02X033761A2	17.07	18.71	18.44	6.91	11.29	18.35	16.74	18.66	16.29	8.53	19.46	16.59	17.08	19.41	14.46	15.58	16.37	19.46	11.05	6.11	21.94	14.55	17.84	13.36	18.72	78.03	17.56	13.3	14	8.74	13.73	14.59	111.25	81.44	16.63	19.44	29.83	12.38	13.86	14.54	9.82	20.31	36.69	5.24	3.54	118.35	14.12	7.52	14.13
A02X020961D3	15.49	11.76	15.84	6	10.17	10.96	17.05	11.73	9	5.74	15.65	11.79	15.22	15.62	13.85	14.86	11.26	15.66	10.92	3.31	22.04	14.07	15.7	12.65	11.76	80.97	7.33	1.36	9.13	4.94	8.21	9.08	115.82	82.05	11.44	15.65	29.63	6.79	9	14.09	8.8	20.15	37.2	9.89	8.76	124.55	13.45	3.54	11.46
C09X015405B6	27.52	19.89	22.97	14.1	18.92	18.75	25.42	19.75	22.47	9.21	28	10.92	24.03	27.99	22.4	23.3	10.63	28	23.46	4.71	36.03	20.92	21.47	18.84	19.7	74.55	21.67	22.1	19.19	20.22	11.86	15.05	98.93	79.9	10.64	27.99	34.28	26.07	19.03	22.58	19.87	27.15	36.08	14.38	16.48	105.45	22.09	7.7	21.07
A02X013460I7	13.62	29.06	21.25	15.01	19.78	32.51	26.43	29.01	20.29	19.22	28.14	27.18	20.52	28.16	26.24	9.64	27.74	28.14	24.67	15.69	28.47	24.9	23.97	24.54	28.7	83.67	26.29	31.58	22.55	18.63	22.87	27.58	98.38	91.03	27.56	28.16	32.82	25.33	23.73	26.34	21.82	32.65	46.61	27.28	17.19	96.4	25.93	17.17	7.51
C02X01793C08	28.82	24.48	27.01	17.55	23.37	23.7	33.2	24.47	25.84	2.58	28.12	20.93	23.74	28.08	27.93	25.9	19.65	28.12	24.63	12.75	33.78	23.03	25.27	22.01	24.52	88.18	27.35	22.17	21.56	20.92	20.6	19.56	132.55	85.48	19.76	28.1	46.14	24.84	21.3	28.09	22.72	29.68	47.81	18.31	18.09	143.37	27.45	12.21	24.17
AMBX01951E07	13.37	19.25	17.18	7	11.29	19.81	15.49	19.22	17.67	9.98	20.11	17.77	13.24	20.11	14.25	1.42	18.19	20.11	14.58	6.65	22.1	14.29	15.97	13.04	19.39	72.34	16.59	16.34	16.47	10.61	15.92	15.96	99.37	72.49	18.42	20.11	26.76	14.76	16.27	14.45	13.76	20.28	40.84	10.74	9.57	105.37	13.9	8.43	1.42
A03X01791B04	19.06	17.24	18.49	8.57	13.61	15.98	22.15	17.24	18.07	0.27	18.35	13.49	16.2	18.32	17.34	17.19	12.03	18.35	15.21	5.09	24.66	14.36	12.86	13.13	17.28	80.43	19.7	13.35	12.54	11.89	10.88	12.55	129.23	81.08	12.19	18.33	35.52	16.16	12.31	17.5	13.01	20.85	37.33	9.71	10.37	139.69	16.96	5.84	13.5
C02X02613D03	26.39	17.53	23.77	13.7	18.47	18.59	26.31	17.53	20.97	12.16	25.03	17.09	23.41	24.99	21.65	26.32	14.43	25.02	22.45	7.93	28.77	20.22	24	18.24	17.55	81.12	22.07	16.81	18.39	16.25	0.02	15.71	120.49	88.35	14.57	25.01	38.22	20.61	18.24	21.82	19.23	27.66	49.7	18.44	16.46	127.5	21.42	0.18	21.86
C12X013428B9	22.79	29.1	27.68	15.58	20	29.34	25.62	29.08	23.16	19.6	30.61	27.29	25.73	30.62	22.64	0.05	27.69	30.61	22.61	13.78	36.29	27.06	26.33	27.22	29.27	81.58	22.32	27.87	26.32	19.35	28.32	25.59	110.79	84.03	27.82	30.61	37.55	24.39	26.3	22.73	22.29	32.93	45.46	19.58	18.24	115.1	22.27	19.96	0.86
C03X04222B09	24.08	29.53	25.67	15.6	22.09	28.6	30.68	29.43	24.34	19.18	0	26.75	25.89	0	27.72	28.4	25.39	0	24.54	15.79	35.81	23.65	25.09	21.59	29.48	78.85	28.26	25.17	22.53	20.79	24.88	24.59	111.47	82.83	25.63	0	41.44	24.47	22.23	27.84	23.34	29.79	56.5	17.3	20.02	117.92	27.27	19.43	23.97
A03X02041B02	21.39	24.33	25.29	1.62	2.31	24.3	7.72	24.32	20.66	17.42	27.43	26.49	24.94	27.4	0.12	20.86	24.56	27.44	18.4	0.84	32.27	20.12	24.84	18.66	24.51	80.96	23.67	19.23	20.05	9.67	21.16	21.86	105.46	89.7	24.73	27.43	20.59	19.8	19.81	0.12	17.07	25.95	44.87	9.45	15.05	113.11	0.07	15.06	18.14
A01X028561A9	8.97	38.88	28.13	27.65	33.44	42.69	13.62	38.7	33.52	29.73	39.35	47.55	12.5	39.05	38.95	41.35	45.38	39.35	35.58	30.08	48.39	36.61	4.53	33.74	37.88	23.53	27.86	26.59	40.27	33.63	35.54	34.84	32.14	23.28	46.09	39.23	19.2	36.76	38.94	40.35	32.95	48.4	6.16	30.11	26.53	32.56	38.15	32.33	34.31
D09X042204F7	24.22	29.7	25.76	15.8	22.27	28.77	30.88	29.6	24.41	19.38	0	26.92	26.17	0	27.9	28.56	25.56	0	24.72	16	35.95	23.84	25.18	21.62	29.65	78.85	28.36	25.25	22.7	20.98	25.04	24.78	111.41	82.76	25.8	0	41.63	24.64	22.4	28.02	23.49	29.96	56.68	17.3	20.22	117.78	27.46	19.63	23.96
AP7X01281H03	16.21	12.65	17.23	4.68	8.76	11.91	17.54	12.62	16.78	6.61	14.96	10.55	15.99	14.92	12.66	16.41	1.46	14.96	12.43	3.15	24.43	12.47	16.82	11.16	12.64	81.21	14.44	10.47	11.13	10.28	9.04	9.82	123.87	78.31	1.51	14.95	29.9	14.45	10.94	12.78	10.98	17.42	42.37	6.31	8.88	134.8	12.22	5.29	13.92
A01X015461D8	14.36	18.15	18.15	5.07	6.76	15.18	8.46	18.05	12.95	7.55	24.2	9.94	15.4	24.11	6.68	17.09	11.14	24.2	15.76	1.98	29.77	16.87	15.22	15.19	18.02	49.91	17.18	14.29	16.84	8.91	10.77	12.96	75.81	66.87	11.13	24.15	17.98	16.73	16.56	6.63	9.99	23.73	21.4	9.82	10.64	82.97	6.68	5.1	15.68
C02X03913B08	19.01	23.69	22.17	8.66	13	22.41	18.87	23.8	16.6	12.15	21.82	16.25	22.29	21.72	15.66	14.72	18.17	21.82	8.05	6.72	29.39	19.55	20.85	17.79	24.24	85.56	16.82	18.75	16.98	10.52	17.85	17.9	123.23	83.16	18.43	21.79	31.93	14.39	16.78	15.69	0.6	24.55	38.91	7.59	7.12	129.39	15.65	11.58	13.75
A03X03621A06	34.35	34.7	24.11	23.1	28.07	35.56	37.77	34.65	36.86	24.14	35.17	34.89	26.95	35.15	32.35	34.17	34.19	35.19	31.81	22.63	0.05	23.15	35.39	21.43	34.84	98.96	39.19	33.68	30.3	25.73	28.08	32.15	140.76	106.31	34.37	35.18	50.08	29.28	29.97	32.59	31.23	28.33	59.85	30.51	25	150.64	32.46	17.16	31.47
AP3X01952B01	22.38	28.69	27.56	15.27	19.71	28.92	25.13	28.67	24.22	19.26	30.11	26.86	25.2	30.11	22.34	0.14	27.51	30.11	22.24	13.53	35.7	26.75	25.81	26.81	28.86	80.15	21.95	27.42	26.25	19.18	27.91	25.18	110.21	82.3	27.79	30.11	37.07	23.99	25.96	22.43	21.95	32.61	44.59	19.02	17.92	115.85	21.98	19.6	1.25
D02X04222F01	24.19	29.62	24.42	14.88	21.79	28.75	31.42	29.49	24.35	18.64	0.01	26.91	25.33	0	27.13	28.84	25.25	0.01	23.6	15.29	36.88	23.08	25.25	21.27	29.56	84.22	28.36	25.02	22.63	19.78	24.71	24.49	110.4	92.52	25.51	0.01	41.32	23.9	22.29	27.26	22.66	29.46	56.94	17.33	19.29	115.38	26.62	19.01	24.24
C12X030603H5	35.89	20.11	29.25	17.17	22.13	19.07	34.27	20.09	28.64	16.09	29.46	24.4	27.42	29.39	25.63	27.63	20.01	29.46	24.91	13.76	36.58	23.24	28.99	22.52	20.18	95.14	26.7	22.47	24.32	23.46	23.09	10.8	150.69	100.75	20.25	29.44	46.96	28.34	23.96	25.76	23.16	29.16	48.44	16.34	20.53	167.76	25.48	15.36	26.2
C09X013428B8	22.5	29.24	27.52	15.73	20.17	29.48	25.48	29.22	23.49	19.71	30.75	27.45	25.5	30.75	22.78	0.01	27.93	30.75	22.72	13.94	36.29	27.11	26.21	27.34	29.42	81.38	22.26	27.72	26.51	19.51	28.43	25.7	110.5	83.57	28.08	30.75	37.5	24.5	26.44	22.88	22.42	32.92	45.09	19.33	18.33	114.94	22.41	20.05	0.85
AMBX03532H07	8.89	27.01	19.02	15.01	20.27	27.36	11.29	26.99	29.08	16.15	26.89	26.65	0.09	26.8	24.29	22.32	24.75	26.91	26.44	14.47	26.25	16.05	11.06	15.22	27.07	37.07	28.56	22.2	25.13	20.7	23	22.25	43.99	34.26	25.03	26.88	14.6	26.25	24.61	24.54	24.23	22.27	26.66	21.55	15.43	45.68	24.12	14.58	19.36
AMBX01281F01	15.1	11.89	16.27	4.13	7.95	11.04	16.09	11.86	16.58	6.07	14.3	9.42	14.87	14.25	11.72	15.58	0.2	14.29	11.39	2.53	23.77	11.9	16.15	10.61	11.88	80.53	14.08	9.24	10.25	9.57	8.17	8.77	122.61	77.54	0.23	14.28	28.66	13.8	10.07	11.85	10.04	16.7	41.51	6.33	8.2	133.06	11.26	4.65	13.36
C12X033728C3	26.33	23.95	25.74	9.9	15.25	23.83	26.41	23.9	17.62	15.79	24.74	21.92	26.86	24.71	18.89	20.61	21.78	24.74	0	8.79	32.44	24.36	24.23	23.11	24.07	89.05	19.03	23.09	19.25	10.02	22.51	20.43	134.05	83.04	21.99	24.73	39.15	13.62	19.06	18.99	9.08	30.56	49.05	5.46	12.94	144.86	18.51	16	18.68
A03X01951A01	9.41	15.32	13.57	4.03	8.47	15.78	13.32	15.32	14.83	6.88	16.18	13.67	9.37	16.18	11.06	0.59	14.17	16.18	10.94	4.33	17.16	9.63	12.99	8.7	15.5	70.52	13.78	13.46	12.95	7.57	11.92	12.08	98.27	69.11	14.37	16.19	24.62	11.42	12.79	11.27	10.47	14.99	34.1	6.92	6.92	103.25	10.75	5.22	1.04
A02X020460H6	21.82	24.71	25.26	1.65	2.3	24.68	7.73	24.71	19.35	18.24	28.02	27.04	25.52	28	0.09	21.25	25.12	28.03	18.96	1.05	32.85	20.74	24.91	19.28	24.91	81.29	24.01	19.37	20.56	10.08	21.68	22.27	104.77	91.87	25.22	28.02	20.52	20.31	20.4	0.06	17.66	26.58	45.87	9.49	15.43	111.91	0.02	15.61	18.2
AP3X03432A01	16.28	20.31	22.05	7.69	12.16	20.27	15.34	20.52	13.79	8.88	17.6	18.36	18.72	17.55	14.87	19.57	19.66	17.6	14.07	6.47	32.35	18.88	15.72	17.31	20.59	57.82	15.88	16.29	16.64	10.78	15.21	14.8	76.35	69.43	19.9	17.58	22.51	15.73	16.32	14.94	11.53	25.73	35.46	7.9	12.63	80.88	14.95	9.72	16.3
AP7X02041G08	20.19	23.48	23.14	1.42	1.95	23.43	6.9	23.5	20.01	16.48	26.31	24.82	23.94	26.29	0.08	20.72	23.42	26.32	17.66	0.62	31.48	19.84	23.4	18.03	23.68	79.41	23.33	18.81	19.16	9.31	20.04	20.87	104.07	88.2	23.62	26.31	19.44	19.14	18.9	0.09	16.44	25.77	44.02	9.12	14.26	111.72	0.05	14.03	17.57
[truncated: 162 more columns]
