# Supplementary material for: Transmission and dynamics of mother-infant gut viruses during pregnancy and early life
Source: Nat Commun. 2024 Mar 2;15:1945. doi: 10.1038/s41467-024-45257-4 (PMC10908809; doi:10.1038/s41467-024-45257-4)
Supplement: Supplementary file 6 — Source Data [file 41467_2024_45257_MOESM6_ESM.zip › Source data/Bacterial_strains_genetic_distances/SGB2290.dist.txt]

A02X009561B7	A03X01791B04	A02X030661A1	A03X04301B08	A02X033761A2	A01X020460H5	A02X036761C5	A02X011261C3	A03X03671A05	A01X019460I6	A03X02611C04	A03X03531B06	AMBX01941E08	AMBX01281F01	AP7X03481G03	AP3X03911I04	A01X034361C6	C03X04302C01	AMBX04141D06	AP7X01081I02	AP7X03671F06	AP7X03431F04	A03X02041B02	AP3X02851I07	AP7X04301G01	AP7X03061G06	A02X010861C1	A03X01341C08	A03X03061C02	A02X019560H8	AP7X04221F09	AMBX01341D04	A01X017260I8	A02X034361C7	AMBX02041E06	AP3X01542A06	A01X019560H7	AP7X02091I01	AP3X02482B04	A02X013460I7	C12X043204D2	AMBX03431D09	AP3X03482A02	AMBX01121F02	A01X012861D4	AMBX02091E05	AP7X02611G09	AP7X04321H04	A01X035361A8	AP7X00951I03
A02X009561B7	0	42.27	40.95	28.86	31.09	43.8	29.21	40.33	29.11	44.42	32.49	39.71	44.94	43.75	30.58	36.04	28.51	28.88	46.76	42.02	29.06	28.64	43.67	29.85	28.86	41.1	42.02	33.79	40.97	31.94	42.76	33.89	41.55	28.59	43.62	40.03	31.94	10.11	40.51	34.1	32.29	28.64	29.71	40.09	44.23	10.03	32.49	32.19	39.44
A03X01791B04	42.27	0	14.79	34.54	40.26	41.13	38.42	31.13	38.14	39.19	37.77	42.26	38.82	10.68	33.67	30.73	35.16	34.63	42.44	10.91	38.33	34.86	41.61	38.1	34.52	14.93	10.93	39.66	14.74	38.88	10.53	40.56	19.41	34.71	41.39	31.94	38.83	39.93	35.97	39.81	38.26	34.9	33.36	30.82	10.57	39.84	37.6	37.48	43.29
A02X030661A1	40.95	14.79	0	36.35	43.21	41.06	38.23	36.9	38.02	44.52	41.3	42.94	44.14	12.47	39.55	35.26	36.84	36.23	42.99	12.13	38.33	36.41	40.52	41.08	36.31	0	12.1	41.53	0.11	41.09	12.31	44.62	20.2	36.15	40.76	37.52	42.34	36.63	37.7	43.96	40.77	36.55	40.18	36.13	12.81	36.46	41.29	41.06	43.21
A03X04301B08	28.86	34.54	36.35	0	27.11	28.2	30.67	46.05	30.17	42.38	24.51	39.99	41.75	37.87	25.51	39.02	1.74	0.2	41.3	37.34	30.35	1.72	27.8	23.03	0.09	37.4	37.78	24.83	36.15	24.65	38.45	26.95	40.51	1.72	27.82	45.72	25.15	23.16	45.93	25.97	24.72	1.54	28.63	45.34	38.12	23.14	24.41	24.19	41.13
A02X033761A2	31.09	40.26	43.21	27.11	0	25.64	29.66	42.44	29.42	44.42	6.91	42.84	44.15	42.91	16.54	37.86	28.09	27.11	45.46	43.17	29.6	27.91	25.48	8.25	27.11	42.85	43.24	2.99	43.14	4.4	43.72	2.78	42.92	27.93	25.43	42.26	4.24	33.23	45.19	3.03	7.07	27.88	17.41	42.31	42.63	33.29	6.92	6.93	43.1
A01X020460H5	43.8	41.13	41.06	28.2	25.64	0	29.19	47.05	29.12	42.99	22.93	41.52	43.11	41.1	25.5	44.19	29.07	28.23	43.72	41	29.15	29.06	0.16	24	28.2	42.64	40.96	25.12	40.9	24.42	41.88	25.51	45.69	28.88	0.16	46.06	24.56	35.9	49.02	26.22	22.96	29.04	26.3	46.81	40.67	35.87	22.93	22.57	42.45
A02X036761C5	29.21	38.42	38.23	30.67	29.66	29.19	0	43.83	0.07	42.38	26.88	36.81	42.46	40.78	27.23	40.26	30.76	30.39	42.71	39.52	0.13	30.62	29.12	27.8	30.49	39.74	39.41	28.55	38.47	28.01	41.02	30.61	42.77	30.4	29.11	42.93	28.52	24.88	45.32	30.3	26.93	30.54	29.68	43.11	40.63	24.89	26.82	26.92	37.18
A02X011261C3	40.33	31.13	36.9	46.05	42.44	47.05	43.83	0	42.99	49.87	44.85	46.64	48.91	37.19	41.43	17.87	46.92	46.26	47.91	36.58	43.17	46.18	46.45	42.68	46.25	33.09	37.14	46.21	36.38	44.76	36.82	41.67	34.87	46.68	46.7	4.14	45.3	40.9	15.81	43.17	44.98	46.22	42.47	0.05	37.62	41.07	44.69	44.38	47.03
A03X03671A05	29.11	38.14	38.02	30.17	29.42	29.12	0.07	42.99	0	42.6	26.58	36.49	42.4	40.29	27.42	39.56	30.66	30.14	42.34	39.09	0.07	30.34	28.83	27.72	30.13	39.62	39.34	28.21	37.93	27.89	40.74	30.35	42.58	30.25	28.93	42.1	28.48	24.72	44.56	29.98	27.07	30.32	29.47	42.41	40.48	24.71	26.5	26.68	37.49
A01X019460I6	44.42	39.19	44.52	42.38	44.42	42.99	42.38	49.87	42.6	0	43.41	45.03	0.02	44.45	45.25	44.92	42.79	42.13	48.25	44.85	42.69	42.73	43.2	43.52	42.25	46.51	44.54	41.84	44.93	41.64	44.72	45.54	47.94	42.26	43.25	48.84	42.13	43.36	51.66	43.43	42.92	42.74	43.75	49.35	44.34	43.17	43.38	43.07	45.05
A03X02611C04	32.49	37.77	41.3	24.51	6.91	22.93	26.88	44.85	26.58	43.41	0	40.48	43	40.08	14.73	41.95	25.54	24.47	43.1	40.45	26.68	25.11	22.58	5.25	24.43	42.88	40.71	7.46	41.07	7.49	41.53	7.53	42.58	25.25	22.67	44.29	7.8	31.48	46.53	7.76	0.57	25.2	16.9	44.54	40.17	31.5	0	0.2	41.48
A03X03531B06	39.71	42.26	42.94	39.99	42.84	41.52	36.81	46.64	36.49	45.03	40.48	0	44.5	41.74	42.09	41.23	40.45	40	43.14	41.17	36.51	39.97	41.35	40.84	40.01	44.58	41.25	41.02	42.59	40.58	42.2	43.01	41.99	40.03	41.33	46.25	41.13	38.57	48.86	42.45	40.59	40	46	45.66	41.72	38.6	40.41	40.11	0.34
AMBX01941E08	44.94	38.82	44.14	41.75	44.15	43.11	42.46	48.91	42.4	0.02	43	44.5	0	43.99	45.06	44.04	42.83	41.93	48.03	44.41	42.52	42.27	42.91	43.32	41.92	45.98	44.38	41.79	44.26	41.58	44.75	45.6	48.55	42.16	42.96	47.83	42.08	42.91	50.9	43.49	42.84	42.27	43.56	48.33	43.73	42.79	42.99	42.66	45.26
AMBX01281F01	43.75	10.68	12.47	37.87	42.91	41.1	40.78	37.19	40.29	44.45	40.08	41.74	43.99	0	40.84	34.48	38.53	37.91	45.48	1.42	40.47	38.07	40.53	41.04	37.88	13.07	1.5	39.87	12.4	39.95	0.63	43.64	19.7	38.11	40.65	38.01	40.9	39.86	39.88	42.07	40.3	38.15	40.74	36.05	0.05	39.84	40.17	39.94	42.82
AP7X03481G03	30.58	33.67	39.55	25.51	16.54	25.5	27.23	41.43	27.42	45.25	14.73	42.09	45.06	40.84	0	37.19	25.98	25.55	42.98	41.09	27.17	26.12	25.63	17.44	25.51	39.23	40.84	18.19	39.61	16.76	40.98	17.73	41.44	25.93	25.35	40.76	17.16	33.95	41.18	18.84	14.93	25.86	0.76	40.41	40.62	33.95	14.73	14.54	42.32
AP3X03911I04	36.04	30.73	35.26	39.02	37.86	44.19	40.26	17.87	39.56	44.92	41.95	41.23	44.04	34.48	37.19	0	39.87	39.21	44.7	34.06	39.78	39.23	43.73	38.2	39.21	31.82	34.48	42.08	34.76	41.32	34.43	39.63	35.08	39.62	43.86	17.43	41.76	38.25	20.9	39.13	42.18	39.2	36.82	17.82	35.2	38.39	41.76	41.4	41.96
A01X034361C6	28.51	35.16	36.84	1.74	28.09	29.07	30.76	46.92	30.66	42.79	25.54	40.45	42.83	38.53	25.98	39.87	0	1.51	42.5	38.03	30.74	0.09	28.91	23.84	1.56	37.61	37.97	26.26	36.89	25.6	38.52	28.27	40.34	0.09	28.86	46.47	25.8	23.01	46.63	27.16	25.57	0.09	29.39	45.99	38.81	23.07	25.49	25.12	40.95
C03X04302C01	28.88	34.63	36.23	0.2	27.11	28.23	30.39	46.26	30.14	42.13	24.47	40	41.93	37.91	25.55	39.21	1.51	0	41.32	37.41	30.36	1.52	27.8	23.05	0.02	37.46	37.47	24.8	36.17	24.54	38.41	26.95	40.53	1.52	27.88	45.91	25.06	23.19	46.12	25.93	24.57	1.52	28.67	45.53	38.34	23.21	24.47	24.19	40.68
AMBX04141D06	46.76	42.44	42.99	41.3	45.46	43.72	42.71	47.91	42.34	48.25	43.1	43.14	48.03	45.48	42.98	44.7	42.5	41.32	0	45.61	42.48	41.94	43.3	44.54	41.29	44.62	45.85	44.09	42.81	42.89	45.87	47.42	46.01	42.03	43.39	47.99	43.5	41.96	50.18	46.51	42.94	42.06	44.47	47.81	45.08	41.87	42.97	42.88	43.39
AP7X01081I02	42.02	10.91	12.13	37.34	43.17	41	39.52	36.58	39.09	44.85	40.45	41.17	44.41	1.42	41.09	34.06	38.03	37.41	45.61	0	39.31	37.61	40.45	40.85	37.39	12.81	0	40.24	12.13	39.98	1.1	43.61	19.58	37.51	40.56	37.37	41.07	39.59	39.3	42.31	40.59	37.69	42.54	35.43	1.5	39.52	40.39	40.26	42.12
AP7X03671F06	29.06	38.33	38.33	30.35	29.6	29.15	0.13	43.17	0.07	42.69	26.68	36.51	42.52	40.47	27.17	39.78	30.74	30.36	42.48	39.31	0	30.38	28.99	27.75	30.27	39.74	39.5	28.46	38.09	28.06	40.72	30.32	42.06	30.41	29.03	42.31	28.7	24.75	44.54	30.07	27.26	30.42	29.63	42.48	40.4	24.79	26.7	26.79	37.49
AP7X03431F04	28.64	34.86	36.41	1.72	27.91	29.06	30.62	46.18	30.34	42.73	25.11	39.97	42.27	38.07	26.12	39.23	0.09	1.52	41.94	37.61	30.38	0	28.6	23.86	1.54	37.44	37.81	25.89	36.22	25.31	38.5	28.11	41.21	0.11	28.66	45.73	25.85	22.69	46.15	26.92	25.34	0	29.42	45.4	38.37	22.75	25.14	24.87	41.01
A03X02041B02	43.67	41.61	40.52	27.8	25.48	0.16	29.12	46.45	28.83	43.2	22.58	41.35	42.91	40.53	25.63	43.73	28.91	27.8	43.3	40.45	28.99	28.6	0	23.91	27.8	42.27	40.66	24.74	40.46	24.18	41.82	25.28	46.06	28.54	0.02	45.77	24.6	35.36	48.62	26.08	22.85	28.63	26.03	46.47	40.36	35.32	22.59	22.38	42.32
AP3X02851I07	29.85	38.1	41.08	23.03	8.25	24	27.8	42.68	27.72	43.52	5.25	40.84	43.32	41.04	17.44	38.2	23.84	23.05	44.54	40.85	27.75	23.86	23.91	0	23.08	40.68	40.71	8.85	41.01	9.18	41.3	9.4	39.95	23.82	23.93	42.24	9.52	32.11	43.66	8.9	5.18	23.73	20.25	42.07	40.63	32.19	5.25	5.12	40.93
AP7X04301G01	28.86	34.52	36.31	0.09	27.11	28.2	30.49	46.25	30.13	42.25	24.43	40.01	41.92	37.88	25.51	39.21	1.56	0.02	41.29	37.39	30.27	1.54	27.8	23.08	0	37.4	37.68	24.82	36.13	24.69	38.38	26.94	40.51	1.59	27.82	45.86	25.18	23.17	46.05	25.94	24.68	1.59	28.65	45.49	38.21	23.23	24.45	24.2	41.02
AP7X03061G06	41.1	14.93	0	37.4	42.85	42.64	39.74	33.09	39.62	46.51	42.88	44.58	45.98	13.07	39.23	31.82	37.61	37.46	44.62	12.81	39.74	37.44	42.27	40.68	37.4	0	12.8	43.04	0	42.92	12.94	44.22	19.9	37.37	42.26	33.96	43.59	37.79	33.86	43.77	42.56	37.32	40.1	32.45	13.39	37.86	42.88	42.51	44.8
A02X010861C1	42.02	10.93	12.1	37.78	43.24	40.96	39.41	37.14	39.34	44.54	40.71	41.25	44.38	1.5	40.84	34.48	37.97	37.47	45.85	0	39.5	37.81	40.66	40.71	37.68	12.8	0	40.47	12.27	40.05	1.13	43.77	19.58	37.41	40.77	37.81	41.02	39.88	39.77	42.59	40.28	37.88	42.8	35.83	1.55	39.77	40.64	40.29	41.67
A03X01341C08	33.79	39.66	41.53	24.83	2.99	25.12	28.55	46.21	28.21	41.84	7.46	41.02	41.79	39.87	18.19	42.08	26.26	24.8	44.09	40.24	28.46	25.89	24.74	8.85	24.82	43.04	40.47	0	41.5	4.68	41.15	0.06	43	25.89	24.87	44.99	4.75	32.13	47.65	0.1	7.61	25.98	19.01	45.9	40.1	32.15	7.45	7.33	41.92
A03X03061C02	40.97	14.74	0.11	36.15	43.14	40.9	38.47	36.38	37.93	44.93	41.07	42.59	44.26	12.4	39.61	34.76	36.89	36.17	42.81	12.13	38.09	36.22	40.46	41.01	36.13	0	12.27	41.5	0	41.39	12.31	44.37	20.1	36.37	40.65	36.99	42.52	36.49	37.09	43.84	41.35	36.31	39.97	35.63	12.84	36.33	41.05	40.87	43.64
A02X019560H8	31.94	38.88	41.09	24.65	4.4	24.42	28.01	44.76	27.89	41.64	7.49	40.58	41.58	39.95	16.76	41.32	25.6	24.54	42.89	39.98	28.06	25.31	24.18	9.18	24.69	42.92	40.05	4.68	41.39	0	41.04	4.36	43.65	25.13	24.41	44.24	0.27	31.53	46.37	4.8	7.47	25.36	17.24	44.39	39.83	31.39	7.43	7.26	40.83
AP7X04221F09	42.76	10.53	12.31	38.45	43.72	41.88	41.02	36.82	40.74	44.72	41.53	42.2	44.75	0.63	40.98	34.43	38.52	38.41	45.87	1.1	40.72	38.5	41.82	41.3	38.38	12.94	1.13	41.15	12.31	41.04	0	44.4	18.33	38.44	41.76	37.51	41.93	40.55	39.24	42.82	41.6	38.56	41.68	35.66	0.65	40.48	41.52	41.11	42.89
AMBX01341D04	33.89	40.56	44.62	26.95	2.78	25.51	30.61	41.67	30.35	45.54	7.53	43.01	45.6	43.64	17.73	39.63	28.27	26.95	47.42	43.61	30.32	28.11	25.28	9.4	26.94	44.22	43.77	0.06	44.37	4.36	44.4	0	42.34	28.14	25.28	41.22	4.32	34.22	43.83	0.11	7.72	28.07	18.99	41.8	43.31	34.36	7.53	7.38	43.57
A01X017260I8	41.55	19.41	20.2	40.51	42.92	45.69	42.77	34.87	42.58	47.94	42.58	41.99	48.55	19.7	41.44	35.08	40.34	40.53	46.01	19.58	42.06	41.21	46.06	39.95	40.51	19.9	19.58	43	20.1	43.65	18.33	42.34	0	41.01	45.94	35.4	43.44	41.76	35.32	41.93	43.09	41.02	42.26	33.92	19.63	41.69	42.56	42.27	41.28
A02X034361C7	28.59	34.71	36.15	1.72	27.93	28.88	30.4	46.68	30.25	42.26	25.25	40.03	42.16	38.11	25.93	39.62	0.09	1.52	42.03	37.51	30.41	0.11	28.54	23.82	1.59	37.37	37.41	25.89	36.37	25.13	38.44	28.14	41.01	0	28.64	46.1	25.63	22.86	46.46	26.98	25.22	0.09	29.41	45.67	38.24	22.78	25.2	24.9	40.59
AMBX02041E06	43.62	41.39	40.76	27.82	25.43	0.16	29.11	46.7	28.93	43.25	22.67	41.33	42.96	40.65	25.35	43.86	28.86	27.88	43.39	40.56	29.03	28.66	0.02	23.93	27.82	42.26	40.77	24.87	40.65	24.41	41.76	25.28	45.94	28.64	0	45.79	24.69	35.42	48.59	26.17	22.99	28.61	25.99	46.48	40.51	35.41	22.63	22.37	42.47
AP3X01542A06	40.03	31.94	37.52	45.72	42.26	46.06	42.93	4.14	42.1	48.84	44.29	46.25	47.83	38.01	40.76	17.43	46.47	45.91	47.99	37.37	42.31	45.73	45.77	42.24	45.86	33.96	37.81	44.99	36.99	44.24	37.51	41.22	35.4	46.1	45.79	0	44.66	40.07	15.6	42.26	44.47	45.61	40.94	4.22	38.38	40.18	44.13	43.7	47.11
A01X019560H7	31.94	38.83	42.34	25.15	4.24	24.56	28.52	45.3	28.48	42.13	7.8	41.13	42.08	40.9	17.16	41.76	25.8	25.06	43.5	41.07	28.7	25.85	24.6	9.52	25.18	43.59	41.02	4.75	42.52	0.27	41.93	4.32	43.44	25.63	24.69	44.66	0	32.21	46.99	4.94	7.69	25.76	17.24	45.05	40.73	32.1	7.74	7.52	41.18
AP7X02091I01	10.11	39.93	36.63	23.16	33.23	35.9	24.88	40.9	24.72	43.36	31.48	38.57	42.91	39.86	33.95	38.25	23.01	23.19	41.96	39.59	24.75	22.69	35.36	32.11	23.17	37.79	39.88	32.13	36.49	31.53	40.55	34.22	41.76	22.86	35.42	40.07	32.21	0	43.59	33.41	31.79	22.75	32.97	40.53	39.66	0	31.49	31.38	39.32
AP3X02482B04	40.51	35.97	37.7	45.93	45.19	49.02	45.32	15.81	44.56	51.66	46.53	48.86	50.9	39.88	41.18	20.9	46.63	46.12	50.18	39.3	44.54	46.15	48.62	43.66	46.05	33.86	39.77	47.65	37.09	46.37	39.24	43.83	35.32	46.46	48.59	15.6	46.99	43.59	0	43.96	47.15	45.96	42.82	15.62	41.21	44.11	46.37	45.95	49.64
A02X013460I7	34.1	39.81	43.96	25.97	3.03	26.22	30.3	43.17	29.98	43.43	7.76	42.45	43.49	42.07	18.84	39.13	27.16	25.93	46.51	42.31	30.07	26.92	26.08	8.9	25.94	43.77	42.59	0.1	43.84	4.8	42.82	0.11	41.93	26.98	26.17	42.26	4.94	33.41	43.96	0	7.89	27.05	19.67	43.24	42.03	33.56	7.8	7.63	42.95
C12X043204D2	32.29	38.26	40.77	24.72	7.07	22.96	26.93	44.98	27.07	42.92	0.57	40.59	42.84	40.3	14.93	42.18	25.57	24.57	42.94	40.59	27.26	25.34	22.85	5.18	24.68	42.56	40.28	7.61	41.35	7.47	41.6	7.72	43.09	25.22	22.99	44.47	7.69	31.79	47.15	7.89	0	25.45	17.81	44.67	39.79	31.72	0.53	0.29	40.75
AMBX03431D09	28.64	34.9	36.55	1.54	27.88	29.04	30.54	46.22	30.32	42.74	25.2	40	42.27	38.15	25.86	39.2	0.09	1.52	42.06	37.69	30.42	0	28.63	23.73	1.59	37.32	37.88	25.98	36.31	25.36	38.56	28.07	41.02	0.09	28.61	45.61	25.76	22.75	45.96	27.05	25.45	0	29.37	45.17	38.51	22.73	25.12	24.83	40.93
AP3X03482A02	29.71	33.36	40.18	28.63	17.41	26.3	29.68	42.47	29.47	43.75	16.9	46	43.56	40.74	0.76	36.82	29.39	28.67	44.47	42.54	29.63	29.42	26.03	20.25	28.65	40.1	42.8	19.01	39.97	17.24	41.68	18.99	42.26	29.41	25.99	40.94	17.24	32.97	42.82	19.67	17.81	29.37	0	41.5	40.9	32.95	16.9	17.02	46.21
AMBX01121F02	40.09	30.82	36.13	45.34	42.31	46.81	43.11	0.05	42.41	49.35	44.54	45.66	48.33	36.05	40.41	17.82	45.99	45.53	47.81	35.43	42.48	45.4	46.47	42.07	45.49	32.45	35.83	45.9	35.63	44.39	35.66	41.8	33.92	45.67	46.48	4.22	45.05	40.53	15.62	43.24	44.67	45.17	41.5	0	36.47	40.66	44.39	43.88	46.57
A01X012861D4	44.23	10.57	12.81	38.12	42.63	40.67	40.63	37.62	40.48	44.34	40.17	41.72	43.73	0.05	40.62	35.2	38.81	38.34	45.08	1.5	40.4	38.37	40.36	40.63	38.21	13.39	1.55	40.1	12.84	39.83	0.65	43.31	19.63	38.24	40.51	38.38	40.73	39.66	41.21	42.03	39.79	38.51	40.9	36.47	0	39.6	40.27	39.83	42.43
AMBX02091E05	10.03	39.84	36.46	23.14	33.29	35.87	24.89	41.07	24.71	43.17	31.5	38.6	42.79	39.84	33.95	38.39	23.07	23.21	41.87	39.52	24.79	22.75	35.32	32.19	23.23	37.86	39.77	32.15	36.33	31.39	40.48	34.36	41.69	22.78	35.41	40.18	32.1	0	44.11	33.56	31.72	22.73	32.95	40.66	39.6	0	31.44	31.39	39.25
AP7X02611G09	32.49	37.6	41.29	24.41	6.92	22.93	26.82	44.69	26.5	43.38	0	40.41	42.99	40.17	14.73	41.76	25.49	24.47	42.97	40.39	26.7	25.14	22.59	5.25	24.45	42.88	40.64	7.45	41.05	7.43	41.52	7.53	42.56	25.2	22.63	44.13	7.74	31.49	46.37	7.8	0.53	25.12	16.9	44.39	40.27	31.44	0	0.2	41.51
AP7X04321H04	32.19	37.48	41.06	24.19	6.93	22.57	26.92	44.38	26.68	43.07	0.2	40.11	42.66	39.94	14.54	41.4	25.12	24.19	42.88	40.26	26.79	24.87	22.38	5.12	24.2	42.51	40.29	7.33	40.87	7.26	41.11	7.38	42.27	24.9	22.37	43.7	7.52	31.38	45.95	7.63	0.29	24.83	17.02	43.88	39.83	31.39	0.2	0	41.08
A01X035361A8	39.44	43.29	43.21	41.13	43.1	42.45	37.18	47.03	37.49	45.05	41.48	0.34	45.26	42.82	42.32	41.96	40.95	40.68	43.39	42.12	37.49	41.01	42.32	40.93	41.02	44.8	41.67	41.92	43.64	40.83	42.89	43.57	41.28	40.59	42.47	47.11	41.18	39.32	49.64	42.95	40.75	40.93	46.21	46.57	42.43	39.25	41.51	41.08	0
AP7X00951I03	0.34	39.35	38.04	24.01	32.84	36.58	26.44	38.79	26.29	45.36	32.75	43.04	45.33	41.94	31.28	36.84	23.6	24.08	43.96	40.88	26.4	23.53	36.36	30.99	24.03	38.32	40.9	34.04	38.03	32.15	41.69	35.04	40.78	23.48	36.34	38.74	32.6	7.1	40.48	34.44	32.94	23.46	30.04	38.59	41.92	7.03	32.7	32.47	43.35
AMBX02481E01	40.39	36.26	37.79	46.16	45.34	49.23	45.56	15.84	44.86	51.79	46.76	49.03	51.16	39.97	41.33	20.99	46.66	46.36	50.52	39.44	44.73	46.39	48.81	43.83	46.31	33.86	39.92	47.71	37.18	46.65	39.32	43.82	35.12	46.68	48.85	15.65	47.11	43.65	0.02	43.93	47.4	46.19	42.87	15.67	41.28	44.24	46.65	46.17	49.71
AP7X03531G02	39.65	42.5	43.22	40.12	42.62	41.72	37.14	46.93	36.86	45.12	40.68	0.09	44.81	42.02	42.27	41.46	40.72	40.29	43.36	41.5	36.91	40.32	41.61	40.88	40.2	44.67	41.66	41.17	43.02	40.91	42.5	43.1	41.63	40.19	41.6	46.53	40.89	38.9	48.99	42.59	40.8	40.34	45.78	46.03	41.96	38.8	40.74	40.36	0.31
A02X042261A6	42.59	10.72	12.33	38.64	44.03	41.84	40.92	37.14	40.92	44.48	41.66	42.35	44.55	0.63	40.82	34.65	38.52	38.51	45.8	1.09	40.78	38.68	41.84	41.27	38.56	12.93	1.06	41.23	12.36	41.07	0.02	44.62	18.38	38.45	41.86	37.98	41.85	40.44	39.74	42.89	41.12	38.67	41.85	36.02	0.63	40.42	41.7	41.18	42.49
A01X009561B6	0.04	39.44	36.85	23.25	32.92	35.11	25.65	42.59	25.58	43.47	31.85	41.56	43.57	40.59	31.15	40.41	22.76	23.2	42.32	39.58	25.67	22.76	34.87	31	23.24	38.36	39.49	33.03	37.04	31.15	40.38	34.98	41.1	22.56	34.91	42.49	31.77	6.92	44.36	34.34	31.93	22.68	29.91	42.21	40.54	6.87	31.79	31.59	41.83
A02X028561D7	28.16	41.09	43.47	23.59	8	23.1	28.48	43.36	28.52	46.17	5.43	41.23	45.97	41.52	17.84	39.12	24.13	23.59	45.45	41.23	28.55	24.25	23.02	0.29	23.6	42.91	41.19	8.73	43.48	8.82	42.27	8.71	39.44	24.19	23.09	43.31	8.91	31.88	44.97	8.56	5.24	24.18	20.65	43.05	40.85	31.91	5.4	5.19	40.99
AP7X01121H05	40	30.71	36.36	45.53	42.43	46.87	43.26	0	42.58	49.44	44.67	45.95	48.63	36.27	40.41	17.87	46.12	45.72	47.79	35.65	42.57	45.54	46.72	42.15	45.65	32.69	36.07	46.08	35.84	44.57	35.68	41.8	33.61	45.86	46.7	4.21	45.24	40.74	15.61	43.15	44.82	45.39	41.65	0	36.7	40.88	44.52	44.02	46.6
A02X017260I9	41.2	18.09	18.58	39.24	44.61	42.67	40.19	37.41	39.95	45.7	42.31	40.31	45.74	16.82	41.06	37.31	39.18	39.17	46.27	16.68	39.99	39.27	42.4	42.21	39.22	19.49	16.68	42.54	18.65	42.59	16.42	44.67	0.09	39.03	42.41	38.29	43.23	39.77	38.24	44.17	42.5	39.22	40.81	36.49	16.77	39.63	42.24	41.96	40.71
AP3X03061I08	40.95	14.86	0.07	36.19	43.12	40.88	38.4	36.47	37.86	44.84	41.09	42.56	44.23	12.38	39.55	34.91	36.8	36.22	42.85	12.13	38.09	36.18	40.42	41.1	36.15	0	12.23	41.41	0	41.41	12.24	44.24	20.15	36.29	40.65	37.11	42.51	36.51	37.18	43.68	41.29	36.34	39.97	35.77	12.81	36.42	41.11	40.88	43.68
AP3X04221F03	42.66	10.47	12.27	37.94	43.72	41.42	40.77	36.79	40.5	44.6	41.04	41.8	44.26	0.56	40.85	34.34	38.35	38.04	45.65	1.05	40.26	38.11	41.3	41.11	37.96	12.85	1.12	40.88	12.16	40.82	0.07	44.28	18.64	38.12	41.27	37.63	41.71	40.09	39.45	42.77	41.26	38.1	41.72	35.64	0.6	39.94	41.03	40.71	42.71
AMBX03481D08	32.08	35.44	40.7	26.55	16.72	25.34	27.63	42.48	27.39	46.54	14.71	42.13	46.28	41.29	0.34	37.77	27.09	26.47	43.35	42	27.5	27.13	25.12	17.28	26.56	40.37	41.98	17.61	40.39	16.4	42.24	17.47	41.84	26.96	25.08	41.24	16.86	34.18	42.51	18.15	15.2	26.91	0.62	41.77	40.97	34.27	14.71	14.73	42.31
A03X01081D02	41.98	10.91	12.3	37.64	43.16	41.06	39.59	36.84	39.36	44.87	40.6	41.09	44.36	1.43	40.77	34.22	38.2	37.7	45.67	0.04	39.44	37.78	40.72	40.77	37.57	12.79	0.13	40.48	12.15	40.33	1.11	43.71	19.59	37.77	40.69	37.47	41.18	39.73	39.43	42.64	40.54	37.7	42.7	35.47	1.57	39.72	40.6	40.29	42
AP3X01952B01	31.88	38.86	43.47	25.03	4.2	24.86	29.24	41.65	28.95	43.53	7.59	42.2	43.3	42.49	16.43	38.43	26.09	25.03	43.98	42.45	29.29	25.72	24.63	9.19	25.02	43.55	42.7	4.66	43.37	0.07	43.45	4.26	43.76	25.76	24.61	41.05	0.05	32.53	43.3	4.84	7.6	25.81	16.76	41.61	42.14	32.38	7.51	7.44	42.7
AP7X02851H01	31.01	37.93	41.65	23.53	7.97	23.66	28.73	42.34	28.67	44.52	4.87	39.82	44.27	41.44	17.44	37.77	24.36	23.53	45.59	41.51	28.56	24.27	23.6	0.08	23.55	41.4	41.4	8.54	41.58	8.67	42	8.78	40.17	24.26	23.54	41.53	9.01	32.11	43.44	8.62	4.91	24.16	20.18	41.99	40.64	32.2	4.88	4.68	40.2
A02X026160H4	32.1	37.49	41.43	24.73	6.88	22.94	26.96	45.58	26.88	43.18	0.09	40.83	43.24	40.6	14.43	42.7	25.63	24.76	43.31	40.73	26.92	25.54	22.86	5.27	24.83	43.2	40.74	7.52	41.64	7.34	41.45	7.52	42.11	25.28	22.91	45.01	7.65	31.97	47.2	7.75	0.56	25.49	16.89	45.3	40.43	31.8	0.04	0.22	41.25
AP7X02041G08	43.71	41.41	40.55	27.86	25.53	0.07	29.09	46.37	28.95	43.17	22.66	41.33	42.98	40.65	25.6	43.59	28.97	27.79	43.35	40.5	29.12	28.61	0.04	23.94	27.83	42.32	40.64	24.8	40.54	24.17	41.73	25.31	46.09	28.65	0.13	45.64	24.58	35.43	48.51	26	22.83	28.77	26.03	46.36	40.5	35.42	22.66	22.38	42.35
AP3X01342A05	33.15	39.17	41.76	24.5	2.93	24.83	28.71	46.69	28.49	42.4	7.3	41.1	42.06	40.15	17.82	42.21	25.99	24.39	44.58	40.46	28.61	25.43	24.44	8.78	24.46	43.36	40.74	0.07	41.59	4.6	41.57	0.06	43.18	25.61	24.61	45.36	4.78	32.25	47.93	0.05	7.56	25.57	18.51	46.31	40.45	32.19	7.35	7.2	41.98
A03X01941A02	44.99	39.02	46.48	43.88	44.32	44.67	44.29	45.74	44.19	0.24	45.29	46.18	0.16	46.04	45	41.06	44.47	43.95	49.41	46.56	44.31	44.32	44.59	43.54	43.88	46.26	46.53	43.95	46.58	44.06	46.37	45.51	47.74	44.27	44.6	44.88	43.69	44.88	47.77	43.71	45.12	44.33	43.98	45.52	45.58	44.92	45.28	44.87	46.52
AMBX03532H07	39.81	42.78	43.18	40.37	42.74	41.94	37.04	46.65	36.88	45.04	40.9	0.04	44.79	42.24	42.26	41.18	40.63	40.46	43.43	41.65	36.98	40.46	41.78	40.86	40.39	44.61	41.65	41.41	43.18	41	42.51	43.27	41.61	40.39	41.7	46.35	41.14	38.97	48.75	42.76	40.71	40.43	46.08	45.77	42.04	38.96	40.91	40.55	0.2
AMBX04301D05	28.86	34.51	36.53	0.07	27.07	28.14	30.52	46.28	30.24	42.25	24.51	39.91	41.77	38	25.24	39.14	1.58	0.04	41.43	37.58	30.28	1.54	27.86	23	0.02	37.37	37.72	24.86	36.23	24.82	38.4	26.89	40.45	1.61	27.79	45.77	25.2	23.17	45.9	26.02	24.69	1.52	28.67	45.31	38.18	23.25	24.49	24.16	41.01
AP3X03672A04	29.2	38.56	38.84	30.67	29.54	29.51	0.25	42.67	0.16	43.31	26.97	36.94	43.15	40.98	27.23	39.3	31.11	30.68	42.71	39.93	0.13	30.76	29.31	27.7	30.68	40.01	40.24	28.65	38.62	28.49	41.2	30.4	42.63	30.87	29.38	41.93	28.83	25	44.36	30.11	27.4	30.77	29.78	42.27	40.91	25.02	26.95	27.04	37.74
A01X020961D2	10.1	39.57	36.66	23.56	33.41	35.94	25.06	41.62	25.04	43.16	31.9	38.8	43.07	40.44	33.69	39.06	23.38	23.44	42.13	39.9	25.17	22.99	35.56	32.6	23.49	38.27	39.93	32.36	36.82	31.38	40.52	34.48	41.95	22.82	35.58	40.7	32.05	0.27	44.61	33.71	31.95	23.11	33.02	41.26	40.03	0.07	31.82	31.72	39.08
A03X03481B07	31.81	35.18	39.68	26.02	16.58	24.88	26.8	45.69	26.73	44.93	14.17	41.1	44.72	40.13	0.29	40.48	26.64	25.9	42.25	40.68	26.61	26.47	24.71	17.24	25.99	40.75	40.69	17.07	39.39	15.77	40.67	17.33	41.97	26.58	24.83	44.38	16.07	33.78	45.42	17.99	14.51	26.45	0.62	44.9	39.71	33.7	14.14	14.18	41.14
A01X028561A9	29.73	36.9	41.57	21.69	7.51	23.32	27.21	40.71	26.9	42.35	5.26	41.1	42.31	39.53	18.63	36.15	22.63	21.69	43.94	39.12	27.06	22.61	23.11	0.16	21.69	41.23	39.3	7.6	41.57	9.18	39.33	8.03	37.73	22.66	23.21	41.54	9.43	30.66	43.19	7.08	5.05	22.7	20.58	40.44	39.8	30.61	5.26	5.08	40.96
A01X041461C8	39.94	34.31	45	40.2	34.45	42.74	42.84	38.69	43.32	48.51	39.22	47.29	48.31	45.29	37.52	38.64	40.56	40.2	1.25	44.56	42.3	42	43.57	39.23	40.14	43.84	43.43	42.15	45	40.15	43.67	42.08	46.08	40.86	42.13	41.24	39.07	37.51	37.61	43.63	38.89	40.59	38.2	38.15	44.21	37.56	39.16	37.95	47.02
A03X01121D01	40.04	30.87	36.27	45.49	42.29	46.98	43.52	0	42.63	49.71	44.56	45.98	48.7	36.14	40.79	17.86	46.18	45.68	47.94	35.53	42.84	45.45	46.5	42.2	45.63	32.64	36.01	45.9	35.75	44.61	35.8	41.7	34.11	45.85	46.63	4.24	45.07	40.67	15.68	43.05	44.7	45.38	41.54	0	36.55	40.87	44.45	43.96	46.82
AP7X04141F08	46.27	41.92	43.88	41.84	44.97	44.83	43.41	44.2	43.17	49.65	44.15	44.69	49.41	46.51	42.36	40.93	42.55	41.99	0.07	46.5	43.28	42.57	44.54	44.13	41.84	43.95	46.68	45.08	43.84	44.14	46.68	46.8	45.55	42.46	44.45	44.49	44.14	43.09	46.36	46.18	44.37	42.48	43.53	44.25	45.9	43.15	44.11	43.79	45.08
A03X02851B03	30.44	37.47	40.86	23.11	8.19	23.66	27.25	42.03	27.22	44.68	4.89	40.5	44.71	40.88	18.2	38.05	24.03	23.12	45.42	41.02	27.27	24.03	23.53	0.06	23.12	40.57	40.96	8.37	40.79	8.77	41.6	8.58	38.91	24.02	23.54	41.75	8.81	31.96	43.07	8.41	4.89	23.95	20.42	41.98	40.49	32.05	4.91	4.76	40.61
A01X010861D9	42.02	10.94	12.17	37.94	43.52	41.2	39.46	37.03	39.4	44.64	40.85	41.56	44.52	1.52	41.14	34.44	38.06	37.59	45.75	0	39.64	37.88	40.78	40.86	37.75	12.86	0.02	40.56	12.29	40.09	1.11	43.87	19.32	37.57	40.99	37.8	41.18	39.91	39.74	42.46	40.3	38	42.95	35.88	1.56	39.87	40.8	40.57	41.63
A01X043060I2	28.85	34.6	36.33	0.13	27.1	28.14	30.41	47.01	30.29	41.9	24.65	40.16	41.93	38.16	25.23	39.79	1.6	0.02	41.45	37.57	30.39	1.62	27.88	23.01	0.09	37.53	37.51	24.94	36.5	24.65	38.36	27.01	39.9	1.5	27.95	46.56	25.1	23.46	46.52	26.1	24.65	1.59	28.57	46.1	38.33	23.37	24.58	24.29	40.62
AP7X01281H03	43.75	10.56	12.57	38.11	42.96	41.28	41.04	36.74	40.47	44.7	40.39	42.02	44.25	0.04	41	34.06	38.78	38.08	45.67	1.43	40.77	38.25	40.85	41.18	38.08	13.13	1.55	40.19	12.46	40.06	0.65	43.8	19.73	38.35	40.98	37.57	40.95	40.2	39.44	42.3	40.53	38.36	40.84	35.64	0.11	40.06	40.44	40.2	42.96
AP3X02092B03	10.07	39.5	36.42	23.19	33.24	35.81	24.71	41.19	24.5	43.12	31.43	38.48	42.68	39.73	33.87	38.57	23.06	23.17	41.73	39.38	24.69	22.71	35.23	32.14	23.19	37.74	39.72	32.07	36.24	31.4	40.34	34.27	41.68	22.76	35.36	40.35	32.1	0.04	43.96	33.5	31.72	22.7	32.89	40.78	39.62	0.04	31.37	31.34	39.36
A01X026160H3	32	38.08	42.08	25.22	7.02	22.98	27.1	44.85	26.9	43.59	0.18	40.87	43.77	41.05	14.77	41.8	25.95	25.08	43.61	41.16	27.11	25.94	22.95	5.44	25.21	43.78	41.2	7.66	42.14	7.53	42.05	7.74	42.33	25.73	23.05	44.38	7.69	32.39	46.72	7.84	0.57	25.9	16.79	44.75	41.07	32.31	0.11	0.32	41.06
A03X02091B01	10.1	39.7	37.52	24.04	33.29	37.17	25.35	37.91	25.11	44.39	32.38	39.72	44.09	41.04	33.9	35.52	23.89	24.13	43.23	40.63	25.35	23.58	36.63	32.31	24.07	37.84	40.93	32.9	37.42	32.2	41.69	34.33	41.8	23.55	36.71	37.32	32.89	0	41.17	33.54	32.59	23.56	32.9	37.7	40.81	0	32.28	32.26	40.61
AP7X01951G07	31.99	39.32	41.96	24.76	4.29	24.55	28.39	44.41	28.16	42.2	7.48	40.75	41.91	40.32	16.94	41.06	25.74	24.66	42.93	40.61	28.2	25.33	24.32	9.2	24.74	43.24	40.89	4.65	41.65	0.18	41.51	4.28	43.87	25.49	24.45	43.76	0.38	31.58	45.91	4.84	7.6	25.33	17.19	44.01	40.44	31.56	7.46	7.3	41.4
A02X024861A4	40.24	36.58	37.66	45.96	45.29	49.27	45.43	15.63	44.66	51.7	46.59	49.05	51.09	40	41.33	20.7	46.91	46.15	50.07	39.44	44.7	46.19	48.56	43.73	46.15	33.97	39.91	47.6	37.23	46.49	39.56	43.93	35.23	46.66	48.83	15.48	47.49	43.33	0.04	43.82	46.61	46.24	43.17	15.55	41.17	43.88	46.48	46.12	49.32
A03X01281C09	43.85	10.54	12.74	39.1	43.12	42.33	42.36	33.42	41.81	46.09	42.22	42.99	45.62	0.05	40.88	30.9	39.59	39.11	47.13	1.45	42.11	39.21	42.01	41.1	39.09	13	1.45	41.78	12.7	41.61	0.58	43.78	19.59	39.22	42.08	34.33	42.35	41.18	36.33	42.3	42.32	39.23	40.83	32.58	0	41.18	42.15	41.83	43.91
A03X02481C06	40.7	35.9	37.52	45.69	45.22	49.03	45.21	15.84	44.39	51.71	46.33	48.71	50.64	39.71	41.24	20.91	46.78	45.88	50.17	39.1	44.5	45.9	48.41	43.93	45.84	33.94	39.57	47.49	36.94	46.13	39.48	43.95	36.41	46.22	48.42	15.62	46.97	43.43	0	43.9	46.95	45.8	42.99	15.74	40.91	43.9	46.17	45.75	49.9
A03X04321A03	32.25	37.42	40.83	24.1	6.92	22.62	26.82	44.36	26.61	43.05	0.2	40.08	42.73	39.88	14.84	41.43	25.15	24.11	42.78	40.11	26.73	24.84	22.34	5.12	24.15	42.6	40.22	7.29	40.86	7.23	41.21	7.35	42.35	24.8	22.47	43.86	7.54	31.38	46.12	7.6	0.29	24.95	17.12	44.07	39.82	31.29	0.2	0	40.94
A02X020961D3	10.18	40.08	37	23.82	33.6	36.07	24.98	41.43	24.91	42.94	31.91	38.99	43.19	40.57	33.78	38.91	23.11	23.5	42.48	40.22	25.02	23.12	35.94	32.27	23.62	38.23	40.02	32.49	37.09	31.69	40.61	34.52	40.95	22.94	35.96	40.55	32.25	0.11	44.37	33.75	31.92	23.04	33.06	41	40.29	0.11	31.89	31.67	39.01
A02X012861A7	43.6	12.38	12.96	42.69	44.32	43.97	45.3	36.47	44.87	47.82	45.73	45.7	47.23	0	41.77	33.4	42.19	42.69	50.44	1.14	45.14	41.92	43.55	44.6	42.69	13.07	1.15	45.01	12.93	44.65	0.33	47.7	21.12	41.99	43.49	36.81	44.7	41.04	40.34	45.12	45.68	41.92	41.41	35.22	0	41.21	45.75	45.18	46.14
A02X041461C9	46.84	43.2	43.14	42.15	45.77	44.48	43.35	48.01	43.34	48.91	43.95	44.31	49.01	46.05	43.14	45.29	42.56	42.05	0.09	46.35	43.44	42.78	44.3	44.82	42.17	44.55	46.15	44.95	43.33	43.82	46.01	47.82	45.61	42.65	44.25	48.35	43.87	43.11	50.28	47.8	43.44	42.65	44.94	47.94	45.47	43.21	43.94	43.47	44.03
AP7X01341H06	33.83	39.43	41.44	24.88	3.04	25.13	28.53	46.16	28.25	41.87	7.39	40.89	41.62	39.76	18.09	41.92	26.27	24.7	44.18	40.08	28.33	25.8	24.75	8.78	24.73	42.91	40.33	0.09	41.17	4.62	41.03	0.06	43.19	25.91	25.01	44.99	4.89	31.98	47.84	0.07	7.54	25.92	19.01	45.85	39.84	31.98	7.36	7.23	41.86
A01X015461D8	29.75	18.4	60.03	57.96	42.46	81.58	64.12	3.8	60.93	75.46	67.85	82.6	70.81	73.2	35.82	10.28	67.68	64.24	73.2	75.19	60.08	66.27	82.36	34.94	61.55	26.86	81.87	62.78	56.31	71.66	72.42	32.29	32.45	68.41	82.06	0.22	70.63	49.72	10.28	31.82	69.04	62.66	35.05	4.23	75.73	49.23	65.46	66.7	87.79
A03X01721B05	41.55	18.13	18.64	39.2	44.36	42.59	40.23	37.46	40.02	45.78	42.17	40.25	45.62	16.76	40.92	37.22	39.44	39.2	46.02	16.69	39.8	39.27	42.3	42.16	39.2	19.46	16.76	42.31	18.61	42.54	16.49	44.47	0.09	39.16	42.39	38.07	43.14	39.56	38.05	43.96	42.44	39.27	40.65	36.37	16.74	39.44	42.13	41.92	40.85
A02X043060I3	28.88	34.71	36.31	0.18	27.13	28.19	30.51	46.23	30.27	42.07	24.47	40.19	41.99	37.98	25.6	39.13	1.58	0	41.45	37.53	30.47	1.54	27.82	23.03	0.04	37.55	37.51	24.84	36.3	24.6	38.44	26.97	40.5	1.5	27.98	45.81	25.08	23.3	46.04	26	24.55	1.59	28.67	45.48	38.28	23.26	24.49	24.21	40.7
A03X01951A01	31.93	39.47	41.71	24.56	4.3	24.57	28.26	44.6	28.01	42.16	7.4	40.74	41.85	40.14	16.75	41.24	25.47	24.46	42.79	40.46	28.13	25.15	24.2	9.12	24.53	43.16	40.66	4.53	41.54	0.13	41.48	4.25	43.62	25.24	24.26	44.05	0.31	31.39	46.15	4.81	7.54	25.11	17.13	44.27	40.19	31.42	7.4	7.24	41.2
A01X043261B8	32.17	37.47	41.13	24.42	6.93	22.68	27.13	44.56	26.98	43.24	0.22	40.48	43.14	40.14	14.77	41.66	25.32	24.27	42.76	40.45	27.02	25.01	22.55	5.16	24.37	42.89	40.53	7.35	41.18	7.11	41.24	7.33	42.17	25.02	22.7	44.06	7.39	31.52	46.4	7.53	0.33	25.18	17.14	44.37	39.99	31.5	0.27	0	40.9
A01X034861B1	30.73	34.47	39.64	25.52	16.22	24.38	26.18	41.49	26.16	44.37	14.21	42.53	44.04	40.62	0.03	36.55	26.5	25.52	42.64	41.28	26.17	26.45	23.94	17.55	25.52	39.5	41.31	16.54	39.67	15.77	41.5	17.1	42.91	26.36	23.93	40.25	16.01	32.27	41.12	17.16	14.48	26.34	0.64	40.77	40.02	32.31	14.22	14.29	42.41
AP3X01722A07	41.59	18.23	18.52	38.86	44.07	42.58	40.13	37.26	39.67	45.82	41.71	40.08	45.28	16.58	41.3	37.04	39.32	38.9	45.85	16.59	39.72	38.82	41.93	42.33	38.8	19.37	16.72	41.97	18.41	42.27	16.53	44.45	0.74	38.97	42.11	38.04	42.75	39.16	38.18	43.83	42.12	39.03	40.52	36.4	16.62	39.07	41.84	41.7	40.98
AP3X03371I09	28.86	42.11	42.32	22.83	0.42	24.64	27.98	39.06	27.78	42.58	5.87	43.07	42.44	44.38	15.08	36.33	23.74	22.83	41.19	42.66	27.78	23.69	24.21	5.07	22.83	42.02	42.7	2.29	42.32	2.42	43.38	2.58	40.25	23.78	24.09	38.35	2.43	29.74	43.05	2.39	5.95	23.69	18.52	39.39	43.31	29.79	5.87	5.76	43.37
AP3X03532A03	39.73	42.38	42.83	40.09	42.77	41.59	36.74	46.77	36.57	44.93	40.45	0.04	44.51	41.75	42.11	41.39	40.55	39.92	43.21	41.21	36.61	40	41.31	40.83	39.98	44.54	41.23	41.08	42.69	40.56	42.37	43.13	42.15	39.96	41.37	46.41	41.18	38.69	49.07	42.47	40.4	40.13	46.03	45.87	41.65	38.64	40.51	40.19	0.25
A01X036761C4	29.16	38.22	38.14	30.57	29.61	29.07	0.04	43.61	0.13	42.18	26.73	36.72	42.48	40.71	27.5	40.18	30.78	30.4	42.33	39.48	0.09	30.54	29.05	27.74	30.41	39.81	39.54	28.45	38.24	28.07	40.85	30.49	41.72	30.35	29.23	42.76	28.76	24.88	44.93	30.06	27.21	30.71	29.39	43.02	40.69	24.84	26.72	26.87	37.19
A03X00951D03	0.39	39.22	36.87	23.18	32.96	35.19	25.74	42.34	25.54	43.67	31.75	41.44	43.55	40.54	31.39	40.03	22.78	23.2	42.32	39.58	25.61	22.67	34.95	31.16	23.15	38.33	39.6	32.99	36.84	31.11	40.57	35	41.68	22.6	34.96	42.08	31.66	6.84	44.19	34.37	31.88	22.63	30.15	41.9	40.52	6.8	31.73	31.5	42.13
A03X03371C01	29.72	38.48	41.12	25.11	0.11	24.42	27.14	45.45	26.86	42.06	6.81	39.43	41.83	39.8	16.93	41.3	26.21	25.15	43.65	40.13	27.08	25.88	24	8.13	25.18	42.97	40.3	2.97	41.03	4.6	41.2	2.91	43.16	25.83	24.09	44.61	4.76	30.55	47.24	3.27	7.1	25.87	18.25	44.82	39.91	30.47	6.81	6.72	40.19
A02X043261B9	32.19	37.43	40.77	24.15	6.89	22.45	26.87	44.63	26.63	42.83	0.22	40.03	42.51	39.7	14.74	41.64	25.14	24.17	42.79	39.96	26.8	24.89	22.25	5.12	24.2	42.49	40.1	7.3	40.69	7.16	41.1	7.32	42.42	24.8	22.32	44.1	7.43	31.27	46.4	7.6	0.31	24.89	17.11	44.26	39.65	31.18	0.22	0	40.91
AP3X02042B02	43.67	41.56	40.67	27.79	25.48	0.11	29.25	46.22	28.86	43.28	22.62	41.3	42.95	40.54	25.6	43.52	28.96	27.84	43.29	40.53	28.97	28.58	0.02	23.95	27.76	42.28	40.81	24.75	40.42	24.3	41.78	25.29	46.03	28.64	0.02	45.5	24.7	35.34	48.34	26.09	22.83	28.63	26.02	46.24	40.38	35.38	22.63	22.41	42.48
A02X020460H6	43.87	41.38	40.71	28.08	25.56	0	29.11	46.75	29.17	42.91	22.84	41.39	42.89	40.78	25.56	43.93	29.13	28.09	43.69	40.67	29.19	28.93	0.11	23.99	28.11	42.34	40.65	25	40.73	24.28	41.81	25.42	46.24	28.73	0.18	45.92	24.62	35.62	48.87	26.18	22.85	28.93	26.19	46.53	40.31	35.53	22.81	22.5	42.31
AP7X01541H02	36.4	30.99	34.77	40.23	41.4	39.53	35.65	5.33	35.87	46.37	40.04	40.97	46.13	37.67	40.29	14.61	39.39	39.62	43.6	37.33	35.56	39.76	40.52	40.13	39.99	33.39	36.37	41.02	34.46	41.12	36.21	39.85	35.85	39.39	39.8	0.44	40.22	37.24	15.09	41.91	39.5	39.18	37.23	4.64	36.74	37.55	40.19	38.46	40.62
A02X015461B3	39.64	32.59	38.26	46.13	41.53	46.6	44.05	4.01	43.38	49.53	45.2	48.65	49.08	37.98	41.04	17.54	46.4	46.36	50.17	37.32	43.35	46.23	46.6	42.03	46.28	33.85	37.74	45.51	37.7	45.28	36.95	40.42	34.72	46.58	46.55	0.08	45.12	40.98	16.23	42.07	45.32	45.97	40.52	4.37	38.27	41.19	45.04	44.61	48.51
A01X042261A5	42.84	10.48	12.11	38.12	43.69	41.67	40.4	36.98	40.36	44.21	41.09	42.06	44.1	0.64	41.11	34.45	38.4	37.78	45.44	1.05	40.59	38.12	41.21	41.19	37.99	12.83	1.05	40.73	12.29	40.23	0.04	44.43	19.08	37.85	41.5	37.84	41.36	40.04	39.84	42.71	40.48	38.3	41.85	35.92	0.67	39.87	41.05	40.82	42.15
AMBX01951E07	31.99	39.16	41.71	24.58	4.32	24.49	28.17	45.02	28	41.89	7.4	40.7	41.68	40.21	16.77	41.55	25.55	24.55	42.82	40.45	27.98	25.18	24.21	9.2	24.54	43.32	40.66	4.54	41.61	0.13	41.49	4.27	43.75	25.24	24.31	44.29	0.36	31.49	46.41	4.83	7.52	25.29	17.15	44.62	40.15	31.42	7.42	7.24	41.26
A01X011261C2	39.06	31.15	36.9	45.95	42.14	47.49	43.77	0.02	43.01	49.98	45.02	46.21	49.25	36.72	40.48	18.18	46.53	46.14	48.4	36.06	43.16	45.96	47.28	42.28	46.09	33.03	36.45	46.41	36.38	44.79	36.09	42.24	33.96	46.26	47.23	4.21	45.3	40.55	15.67	43.18	45.1	45.75	41.23	0.07	37.1	40.7	44.87	44.38	46.55
AP3X01942A09	45.03	38.63	44.42	41.8	44.22	43.07	42.56	48.45	42.19	0.13	42.83	44.63	0	43.86	45.53	43.58	42.8	41.76	47.95	44.35	42.33	42.16	42.76	43.46	41.68	46.21	44.7	41.47	44.14	41.67	44.77	45.24	48.49	42.39	43.03	47.49	41.99	42.85	50.71	43.09	43.21	42.34	43.63	48.13	44.2	42.81	42.85	42.65	45.73
AP3X03432A01	28.64	34.88	36.36	1.56	27.88	28.94	30.54	45.98	30.2	42.65	25.06	39.87	42.2	37.99	26.09	39.02	0.07	1.52	41.86	37.56	30.34	0	28.5	23.76	1.54	37.34	37.74	25.81	36.09	25.21	38.52	28.07	41.05	0.07	28.58	45.53	25.74	22.65	45.95	26.93	25.27	0.02	29.4	45.16	38.29	22.69	25.05	24.81	40.9
AP3X02611I05	32.49	37.76	41.35	24.49	6.83	22.88	26.9	44.45	26.6	43.44	0	40.45	43.03	40.2	14.67	41.57	25.54	24.49	43.05	40.54	26.68	25.15	22.61	5.23	24.46	42.81	40.79	7.43	41.04	7.38	41.52	7.47	42.59	25.3	22.67	43.85	7.76	31.39	46.17	7.69	0.51	25.19	16.88	44.14	40.29	31.4	0	0.2	41.44
AP7X01721H08	41.66	18.1	18.58	39.09	44.21	42.67	40.08	37.39	39.72	45.76	42.16	40.15	45.39	16.72	40.94	37.11	39.33	39.1	45.98	16.63	39.77	39.14	42.19	42.24	39.07	19.43	16.69	42.28	18.53	42.42	16.49	44.58	0.43	39.04	42.13	38.03	43.06	39.46	38.04	44.09	42.44	39.09	40.52	36.31	16.72	39.32	42.03	41.88	40.96
A03X03431B09	28.63	35.11	36.64	1.53	27.87	29.05	30.64	46.26	30.47	42.86	25.26	40.16	42.52	38.28	25.85	39.27	0.09	1.53	42.34	37.89	30.55	0.02	28.72	23.79	1.53	37.43	37.91	25.98	36.56	25.37	38.75	28.06	41.05	0.02	28.78	45.72	25.44	22.78	46.1	27.04	25.42	0.04	29.37	45.3	38.42	22.79	25.28	24.9	40.81
A02X034861B2	31.49	34.7	38.72	25.48	16.44	24.3	26.15	46.29	26.03	44.02	13.86	40.55	44.13	39.65	0.08	41.15	25.95	25.38	41.85	40.12	26.11	25.97	24.16	17.03	25.45	40.25	40.01	16.63	38.83	15.56	40.4	17.16	41.33	25.73	24.14	45.06	16.03	33.15	46	17.7	14.07	25.86	0.59	45.38	39.28	33.07	13.82	13.87	40.62
A01X024861A3	40.43	36.18	37.76	45.93	45.22	49.17	45.52	15.83	44.7	51.78	46.54	48.93	50.97	40	41.28	20.99	46.81	46.12	50.38	39.37	44.74	46.14	48.58	43.78	46.12	34.02	39.81	47.72	37.19	46.43	39.53	44.01	35.73	46.45	48.58	15.63	47.25	43.71	0	44.01	47.18	46.05	42.82	15.75	41.16	44.17	46.39	45.94	49.75
A03X04221A09	42.85	10.7	12.71	39.64	43.4	43.5	42.93	33.28	42.53	46.74	43.22	43.79	46.57	0.54	41	31.26	39.76	39.64	47.53	1.08	42.58	39.64	43.37	41.26	39.62	12.9	1.08	42.73	12.68	42.63	0	44.23	18.39	39.69	43.39	34.3	43.31	41.87	35.94	42.82	43.17	39.65	41.97	32.49	0.55	41.91	43.22	42.85	44.19
[truncated: 71 more columns]
