# Supplementary material for: Transmission and dynamics of mother-infant gut viruses during pregnancy and early life
Source: Nat Commun. 2024 Mar 2;15:1945. doi: 10.1038/s41467-024-45257-4 (PMC10908809; doi:10.1038/s41467-024-45257-4)
Supplement: Supplementary file 6 — Source Data [file 41467_2024_45257_MOESM6_ESM.zip › Source data/Bacterial_strains_genetic_distances/SGB1949.dist.txt]

A02X033761A2	A02X024861A4	AP7X04221F09	A02X010861C1	A03X01341C08	A03X03621A06	A02X020460H6	C02X03913B08	AP3X03672A04	C12X042204F5	A03X03531B06	A01X015461D8	C02X04222E09	AP7X03621F05	A02X036261D6	A01X020961D2	A01X034361C6	A02X013460I7	A01X036261D5	AP7X04301G01	AP3X01792A08	A02X034861B2	C03X03912C05	AP7X01721H08	A02X011261C3	A01X010861D9	AP7X01121H05	A01X024861A3	A03X04141A07	AMBX02091E05	C03X01942D01	A01X020460H5	AP7X03431F04	C12X041403G8	A01X034861B1	A01X035361A8	A01X017260I8	C01X03913G01	C09X042204F4	AP7X02851H01	A02X009561B7	C01X02853B01	A02X017260I9	AP7X01081I02	A03X01281C09	C02X02853F05	C01X03622I03	A03X02481C06	AP7X03531G02	AP3X04221F03
A02X033761A2	0	41.1	30.98	27.32	34.43	39.23	30.23	36.36	16.17	33.6	32.7	17.48	35.96	37.44	41.33	17.29	15.51	41.83	39.23	32.55	35.76	15.6	36.36	34.66	27.04	27.52	23.56	42.85	35.02	21.91	37.57	24.96	26.78	35.51	19.66	31.9	38.63	36.36	21.06	48.71	39.27	36.27	38.63	27.65	23.38	39.96	40.99	60.93	37.54
A02X024861A4	41.1	0	42.33	22.93	54.56	32.19	28.36	6.99	17.95	31.07	33.57	23.5	38.23	33.74	32.39	24.89	35.93	46.73	32.12	30.69	27.35	27.11	7.05	30.99	25.87	24.02	23.18	2.51	27.45	30.41	26.56	31.48	42.14	27.34	22.98	31.59	22.89	6.99	29.32	15.89	22.61	20.08	22.67	22.63	28.29	21.19	6.09	0	26.43
AP7X04221F09	30.98	42.33	0	18.86	63.71	29.89	1.35	44.67	28.82	0	22.63	26.61	0	30.41	32.22	13.29	9.83	59.49	29.89	1.27	35.6	10.38	44.67	33.24	28.86	18.86	27.06	39.03	30.95	17.72	38.9	0	30.77	33.98	7.95	30.77	38.5	44.67	0	20.89	42	18.73	38.5	16.82	11.16	31.34	31.8	25.54	27.68
A02X010861C1	27.32	22.93	18.86	0	43.1	21.65	20.08	17.43	22.64	24.51	25.11	14.51	34.32	21.34	21.96	12.93	37.58	46.08	21.58	24.18	20.45	19.47	17.48	25.04	18.24	0.41	15.57	20.92	22.14	28.43	15.84	21.77	39.75	22.81	15.68	22.23	16.58	17.33	29.98	20.84	16.16	12.57	16.39	0.43	16.45	23.38	17.96	12.93	23.33
A03X01341C08	34.43	54.56	63.71	43.1	0	45.09	41.5	46.41	19.96	49.06	52.36	45.23	58.34	40.84	42.68	34.64	34.06	0	44.85	47.51	48.97	33.08	46.68	37.52	44.66	42.3	43.25	51.12	46.6	37.39	50.27	39.56	30.05	48.6	33.33	50.89	48.51	46.24	47.25	55.82	48.14	35.03	48.28	41.66	39.29	47.79	50.43	62.15	50.62
A03X03621A06	39.23	32.19	29.89	21.65	45.09	0	19.75	26.41	27.97	26.19	27.61	15.98	32.57	0.58	0.25	16.95	22.18	36.79	0.14	25.93	23.67	21.98	26.46	36.62	16.31	23.44	18.89	30.28	27.24	24.83	29.01	20.17	46.12	26.93	22.67	23.86	23.03	26.31	27.25	24.61	20.04	20.12	22.83	23.58	18.22	28.12	21.63	16.05	22.6
A02X020460H6	30.23	28.36	1.35	20.08	41.5	19.75	0	22.26	20.89	0.36	23.9	16.06	0.26	19.71	20.11	11.05	19.66	37.98	19.52	0.24	17.36	11.01	22.32	24.45	18.05	21.26	14.79	25.55	20.11	16.59	22.8	2.68	35.05	21.09	6.72	19.62	20.27	22.14	0.28	19.44	18.16	15.23	20.03	21.69	17.31	20.36	19.14	18.81	22.71
C02X03913B08	36.36	6.99	44.67	17.43	46.41	26.41	22.26	0	13.72	25.51	22.12	23.87	35.77	27.08	26.76	16.54	35.11	44.79	26.36	25.24	17	21.26	0	17.65	21.72	17.96	18.95	5.32	22.36	26.23	21.53	23.54	41.8	22.13	17.62	21.53	18.16	0	28.16	16.86	17.03	18.9	17.97	15.87	20.14	20.16	0	5.88	24.14
AP3X03672A04	16.17	17.95	28.82	22.64	19.96	27.97	20.89	13.72	0	26.07	22.83	20.69	33.06	27.43	27.55	21.04	16.39	13.58	27.82	25.29	20.06	17.65	13.77	27.68	24.08	22.6	22.3	15.78	25.58	28.49	23.09	23.87	11.64	25.46	17.62	20.12	25.63	13.6	33.75	15.71	23.77	18.2	25.38	20.32	16.12	26.95	15.43	7.33	28.93
C12X042204F5	33.6	31.07	0	24.51	49.06	26.19	0.36	25.51	26.07	0	33.91	25.79	0	27.4	26.85	17.57	27.03	55.08	26.06	0.33	25.57	16.41	25.56	27.28	24.56	25.2	18.46	28.95	28.68	25.18	30.84	9.52	39.85	29.99	9.87	29.44	24.73	25.42	0	25.89	22.84	30.41	24.52	28.38	24.07	32.19	20.81	25.86	27.83
A03X03531B06	32.7	33.57	22.63	25.11	52.36	27.61	23.9	22.12	22.83	33.91	0	13.25	41.04	25.99	27.84	17.74	32.28	41.52	27.56	33.46	16.37	18.21	22.26	19.81	27.36	25.95	22.44	27.77	23	26.12	24.26	24.17	37.4	23.03	18.35	0.44	16.87	21.84	54.64	13.43	16.95	19.98	16.85	27.24	20.51	16.25	23	20.91	2.95
A01X015461D8	17.48	23.5	26.61	14.51	45.23	15.98	16.06	23.87	20.69	25.79	13.25	0	26.43	16.3	16	4.74	15.41	37.36	15.93	25.65	9.39	10.87	24.02	16.86	17.83	14.82	14.77	25	18.09	6.26	16.97	13.77	44.38	17.99	10.94	11.48	11.97	23.55	32.66	7.6	10.88	5.9	11.44	14.33	13.18	11.99	20.37	12	12.85
C02X04222E09	35.96	38.23	0	34.32	58.34	32.57	0.26	35.77	33.06	0	41.04	26.43	0	32.87	32.67	21.54	27.03	82.19	32.57	0.22	32.09	21.84	35.99	40.23	28.59	35.28	26.3	33.24	39.4	17.41	42.37	6.57	52.24	38.41	17.64	36.54	36.12	35.3	0	13.55	34.89	62.07	35.91	36.31	29.95	37.24	15.76	26.99	36.43
AP7X03621F05	37.44	33.74	30.41	21.34	40.84	0.58	19.71	27.08	27.43	27.4	25.99	16.3	32.87	0	0.88	17.61	22.41	26.37	0.58	27.13	24.24	22.71	27.14	35.87	16.35	23.37	19.93	30.67	28.19	23.59	33.12	19.07	42.63	28.49	23.58	24.82	23.2	26.96	30.56	24.21	20.81	19.06	23.07	22.89	17.14	28.97	22.02	16.22	21.74
A02X036261D6	41.33	32.39	32.22	21.96	42.68	0.25	20.11	26.76	27.55	26.85	27.84	16	32.67	0.88	0	16.55	22.18	27.95	0.24	26.65	23.76	22.77	26.8	37.21	16.37	23.38	19.08	30.77	26.83	26.18	29.48	19.16	44.92	26.49	23.21	24.84	23.44	26.65	29.53	24.61	20.36	19.96	23.22	23.78	17.75	28.52	22.07	16.05	23.14
A01X020961D2	17.29	24.89	13.29	12.93	34.64	16.95	11.05	16.54	21.04	17.57	17.74	4.74	21.54	17.61	16.55	0	11.17	31.35	16.73	17.19	10.65	10.54	16.6	13.43	16.72	13.52	12.69	21.91	19.48	3.2	14.69	11.1	34.38	19.18	8.61	13.11	12.64	16.41	24.66	6.12	11.32	6.06	12.4	11.83	3.11	11.16	19.19	9.93	14.23
A01X034361C6	15.51	35.93	9.83	37.58	34.06	22.18	19.66	35.11	16.39	27.03	32.28	15.41	27.03	22.41	22.18	11.17	0	39.52	22.18	27.03	27.8	16	35.99	30.69	32.83	37.58	30.39	38.01	31.58	15.52	46.41	14.25	0	29.84	17.65	32.65	29.25	34.23	14.92	26.84	28.42	22.55	29.25	37.58	18.61	27.27	24.41	32.74	32.28
A02X013460I7	41.83	46.73	59.49	46.08	0	36.79	37.98	44.79	13.58	55.08	41.52	37.36	82.19	26.37	27.95	31.35	39.52	0	35.62	54.57	37.55	25.59	45.74	55.17	42.89	45.19	42.23	49.04	47.47	47.65	54.13	37.03	16.25	46.52	32.18	47.39	42.53	44.19	62.37	65.29	39.71	36.71	42.96	44.57	32.56	34.14	45.58	57.28	45.4
A01X036261D5	39.23	32.12	29.89	21.58	44.85	0.14	19.52	26.36	27.82	26.06	27.56	15.93	32.57	0.58	0.24	16.73	22.18	35.62	0	25.8	23.64	22.06	26.4	36.62	16.12	23.31	18.74	30.21	27.19	24.83	28.8	19.83	45.9	26.8	22.52	23.47	22.91	26.26	26.68	24.61	19.99	19.64	22.7	23.42	17.88	28.39	21.77	16.05	22.37
AP7X04301G01	32.55	30.69	1.27	24.18	47.51	25.93	0.24	25.24	25.29	0.33	33.46	25.65	0.22	27.13	26.65	17.19	27.03	54.57	25.8	0	25.44	15.71	25.29	27	24.39	24.79	18.3	28.61	28.14	24.88	30.48	9.4	38.28	29.51	9.64	29.3	24.47	25.15	0.22	25.29	22.58	30.49	24.26	27.86	23.78	31.5	20.44	25.12	27.14
AP3X01792A08	35.76	27.35	35.6	20.45	48.97	23.67	17.36	17	20.06	25.57	16.37	9.39	32.09	24.24	23.76	10.65	27.8	37.55	23.64	25.44	0	14.84	17.1	11	22.36	20.55	18.39	24.48	26.37	9.96	19.36	20.23	33.88	25.47	13.56	17.47	7.55	16.78	54.82	6.3	2.63	13.42	7.54	21.87	17.22	15.27	14.69	22.32	24.76
A02X034861B2	15.6	27.11	10.38	19.47	33.08	21.98	11.01	21.26	17.65	16.41	18.21	10.87	21.84	22.71	22.77	10.54	16	25.59	22.06	15.71	14.84	0	21.36	13.54	20.11	20.21	13.26	25.03	14.89	12.28	19.29	10.54	31.43	15.88	3.25	14.33	18.67	21.08	39.07	14.48	16.65	11.35	18.35	19.23	17.71	15.17	19.85	18.34	19.05
C03X03912C05	36.36	7.05	44.67	17.48	46.68	26.46	22.32	0	13.77	25.56	22.26	24.02	35.99	27.14	26.8	16.6	35.99	45.74	26.4	25.29	17.1	21.36	0	17.82	21.8	18.01	19.01	5.25	22.4	26.66	21.61	23.63	42.03	22.19	17.68	21.68	18.21	0	28.14	17.24	17.08	19.1	18.02	15.93	20.24	20.27	0	5.88	24.23
AP7X01721H08	34.66	30.99	33.24	25.04	37.52	36.62	24.45	17.65	27.68	27.28	19.81	16.86	40.23	35.87	37.21	13.43	30.69	55.17	36.62	27	11	13.54	17.82	0	37.25	24.83	25.32	28.26	26.48	25.28	28.72	26.15	41.11	26.97	14.29	19.58	4.41	17.47	34.95	16.26	7.55	14.3	4.4	21.6	24.52	27.51	27.1	27.99	21.84
A02X011261C3	27.04	25.87	28.86	18.24	44.66	16.31	18.05	21.72	24.08	24.56	27.36	17.83	28.59	16.35	16.37	16.72	32.83	42.89	16.12	24.39	22.36	20.11	21.8	37.25	0	19.42	1.3	24.6	26.09	28	23.81	19.15	45.87	27.15	16.03	21.87	22.81	21.55	19.37	23.63	21.47	17.5	22.5	19.44	11.01	22.18	18.58	20.96	23.84
A01X010861D9	27.52	24.02	18.86	0.41	42.3	23.44	21.26	17.96	22.6	25.2	25.95	14.82	35.28	23.37	23.38	13.52	37.58	45.19	23.31	24.79	20.55	20.21	18.01	24.83	19.42	0	16.13	21.5	22.28	30.07	16.86	22	41.19	23.48	16.41	22.01	17.45	17.85	32.98	21.13	16.95	12.72	17.25	0.66	17.32	24	18.84	13.21	24.26
AP7X01121H05	23.56	23.18	27.06	15.57	43.25	18.89	14.79	18.95	22.3	18.46	22.44	14.77	26.3	19.93	19.08	12.69	30.39	42.23	18.74	18.3	18.39	13.26	19.01	25.32	1.3	16.13	0	23.7	22.35	26.17	18.51	19.3	41.66	22.87	11.29	18.86	17.79	18.82	19.44	18.23	16.73	14.38	17.64	15.54	9.93	17.75	16.27	24.48	20.56
A01X024861A3	42.85	2.51	39.03	20.92	51.12	30.28	25.55	5.32	15.78	28.95	27.77	25	33.24	30.67	30.77	21.91	38.01	49.04	30.21	28.61	24.48	25.03	5.25	28.26	24.6	21.5	23.7	0	24.46	27.4	26.2	26.98	42.92	25.15	20.95	27.1	19.82	5.2	27.82	17.03	19.48	21.58	19.6	20.75	26.07	19.03	4.29	0	26.29
A03X04141A07	35.02	27.45	30.95	22.14	46.6	27.24	20.11	22.36	25.58	28.68	23	18.09	39.4	28.19	26.83	19.48	31.58	47.47	27.19	28.14	26.37	14.89	22.4	26.48	26.09	22.28	22.35	24.46	0	29.95	20.45	12.66	48.92	0.23	13.91	19.9	20.75	22.26	33.89	18.46	20.81	14.68	20.55	23.53	23.28	15.16	19.87	12.83	21.57
AMBX02091E05	21.91	30.41	17.72	28.43	37.39	24.83	16.59	26.23	28.49	25.18	26.12	6.26	17.41	23.59	26.18	3.2	15.52	47.65	24.83	24.88	9.96	12.28	26.66	25.28	28	30.07	26.17	27.4	29.95	0	34.71	11.15	28.36	28.1	8.92	15.72	19.52	25.81	18.25	8.14	20.32	10.97	19.42	25.65	7.46	11.08	31.46	9.41	17.37
C03X01942D01	37.57	26.56	38.9	15.84	50.27	29.01	22.8	21.53	23.09	30.84	24.26	16.97	42.37	33.12	29.48	14.69	46.41	54.13	28.8	30.48	19.36	19.29	21.61	28.72	23.81	16.86	18.51	26.2	20.45	34.71	0	21.86	43.46	20.94	14.82	20.73	20.63	21.35	40.2	18.71	19.59	13.92	20.32	16.48	23.32	20.78	24.56	17.46	24.24
A01X020460H5	24.96	31.48	0	21.77	39.56	20.17	2.68	23.54	23.87	9.52	24.17	13.77	6.57	19.07	19.16	11.1	14.25	37.03	19.83	9.4	20.23	10.54	23.63	26.15	19.15	22	19.3	26.98	12.66	11.15	21.86	0	40.62	12.43	10.59	19.55	22.46	23.35	15.13	16.14	20.3	12.88	22.1	21.83	19.52	16.65	15.32	9.67	20.73
AP7X03431F04	26.78	42.14	30.77	39.75	30.05	46.12	35.05	41.8	11.64	39.85	37.4	44.38	52.24	42.63	44.92	34.38	0	16.25	45.9	38.28	33.88	31.43	42.03	41.11	45.87	41.19	41.66	42.92	48.92	28.36	43.46	40.62	0	48.2	32.22	41.54	45.46	41.64	47.29	59.73	43.27	31.89	45.31	40.76	32.96	49.54	50.06	60.51	44.16
C12X041403G8	35.51	27.34	33.98	22.81	48.6	26.93	21.09	22.13	25.46	29.99	23.03	17.99	38.41	28.49	26.49	19.18	29.84	46.52	26.8	29.51	25.47	15.88	22.19	26.97	27.15	23.48	22.87	25.15	0.23	28.1	20.94	12.43	48.2	0	14.33	19.27	22.05	22.02	35.38	18.67	21.86	14.09	21.84	24.77	22.79	16.67	20.56	12.37	21.85
A01X034861B1	19.66	22.98	7.95	15.68	33.33	22.67	6.72	17.62	17.62	9.87	18.35	10.94	17.64	23.58	23.21	8.61	17.65	32.18	22.52	9.64	13.56	3.25	17.68	14.29	16.03	16.41	11.29	20.95	13.91	8.92	14.82	10.59	32.22	14.33	0	13.73	14.13	17.5	22.45	10	13.03	10.02	13.91	16.66	12.6	14.24	17.63	16.56	15.83
A01X035361A8	31.9	31.59	30.77	22.23	50.89	23.86	19.62	21.53	20.12	29.44	0.44	11.48	36.54	24.82	24.84	13.11	32.65	47.39	23.47	29.3	17.47	14.33	21.68	19.58	21.87	22.01	18.86	27.1	19.9	15.72	20.73	19.55	41.54	19.27	13.73	0	15.36	21.22	47.36	10.81	14.66	13.96	15.34	22.22	13.64	15.4	31.13	21.06	0.42
A01X017260I8	38.63	22.89	38.5	16.58	48.51	23.03	20.27	18.16	25.63	24.73	16.87	11.97	36.12	23.2	23.44	12.64	29.25	42.53	22.91	24.47	7.55	18.67	18.21	4.41	22.81	17.45	17.79	19.82	20.75	19.52	20.63	22.46	45.46	22.05	14.13	15.36	0	18.07	30.33	12.06	4.47	9.83	0.09	17.88	19.38	15.74	16.21	20.18	19.01
C01X03913G01	36.36	6.99	44.67	17.33	46.24	26.31	22.14	0	13.6	25.42	21.84	23.55	35.3	26.96	26.65	16.41	34.23	44.19	26.26	25.15	16.78	21.08	0	17.47	21.55	17.85	18.82	5.2	22.26	25.81	21.35	23.35	41.64	22.02	17.5	21.22	18.07	0	27.92	16.48	16.94	18.47	17.88	15.74	19.94	19.92	0	5.88	23.96
C09X042204F4	21.06	29.32	0	29.98	47.25	27.25	0.28	28.16	33.75	0	54.64	32.66	0	30.56	29.53	24.66	14.92	62.37	26.68	0.22	54.82	39.07	28.14	34.95	19.37	32.98	19.44	27.82	33.89	18.25	40.2	15.13	47.29	35.38	22.45	47.36	30.33	27.92	0	25.54	26.98	32.97	29.59	35.82	28.8	52.84	23.37	45.32	41.45
AP7X02851H01	48.71	15.89	20.89	20.84	55.82	24.61	19.44	16.86	15.71	25.89	13.43	7.6	13.55	24.21	24.61	6.12	26.84	65.29	24.61	25.29	6.3	14.48	17.24	16.26	23.63	21.13	18.23	17.03	18.46	8.14	18.71	16.14	59.73	18.67	10	10.81	12.06	16.48	25.54	0	10.63	1.41	12.01	20.84	11.68	2.3	11.97	7.49	11.58
A02X009561B7	39.27	22.61	42	16.16	48.14	20.04	18.16	17.03	23.77	22.84	16.95	10.88	34.89	20.81	20.36	11.32	28.42	39.71	19.99	22.58	2.63	16.65	17.08	7.55	21.47	16.95	16.73	19.48	20.81	20.32	19.59	20.3	43.27	21.86	13.03	14.66	4.47	16.94	26.98	10.63	0	9.18	4.31	17.93	18.16	14.66	15.66	18.63	17.58
C01X02853B01	36.27	20.08	18.73	12.57	35.03	20.12	15.23	18.9	18.2	30.41	19.98	5.9	62.07	19.06	19.96	6.06	22.55	36.71	19.64	30.49	13.42	11.35	19.1	14.3	17.5	12.72	14.38	21.58	14.68	10.97	13.92	12.88	31.89	14.09	10.02	13.96	9.83	18.47	32.97	1.41	9.18	0	9.21	12.62	15.55	0	29.02	7.42	17.31
A02X017260I9	38.63	22.67	38.5	16.39	48.28	22.83	20.03	17.97	25.38	24.52	16.85	11.44	35.91	23.07	23.22	12.4	29.25	42.96	22.7	24.26	7.54	18.35	18.02	4.4	22.5	17.25	17.64	19.6	20.55	19.42	20.32	22.1	45.31	21.84	13.91	15.34	0.09	17.88	29.59	12.01	4.31	9.21	0	17.65	19.02	15.34	15.81	20.07	18.66
AP7X01081I02	27.65	22.63	16.82	0.43	41.66	23.58	21.69	15.87	20.32	28.38	27.24	14.33	36.31	22.89	23.78	11.83	37.58	44.57	23.42	27.86	21.87	19.23	15.93	21.6	19.44	0.66	15.54	20.75	23.53	25.65	16.48	21.83	40.76	24.77	16.66	22.22	17.88	15.74	35.82	20.84	17.93	12.62	17.65	0	16.38	22.67	15.46	12.93	24.78
A03X01281C09	23.38	28.29	11.16	16.45	39.29	18.22	17.31	20.14	16.12	24.07	20.51	13.18	29.95	17.14	17.75	3.11	18.61	32.56	17.88	23.78	17.22	17.71	20.24	24.52	11.01	17.32	9.93	26.07	23.28	7.46	23.32	19.52	32.96	22.79	12.6	13.64	19.38	19.94	28.8	11.68	18.16	15.55	19.02	16.38	0	17.16	16.58	15.52	17.97
C02X02853F05	39.96	21.19	31.34	23.38	47.79	28.12	20.36	20.16	26.95	32.19	16.25	11.99	37.24	28.97	28.52	11.16	27.27	34.14	28.39	31.5	15.27	15.17	20.27	27.51	22.18	24	17.75	19.03	15.16	11.08	20.78	16.65	49.54	16.67	14.24	15.4	15.74	19.92	52.84	2.3	14.66	0	15.34	22.67	17.16	0	17.84	7.06	16.55
C01X03622I03	40.99	6.09	31.8	17.96	50.43	21.63	19.14	0	15.43	20.81	23	20.37	15.76	22.02	22.07	19.19	24.41	45.58	21.77	20.44	14.69	19.85	0	27.1	18.58	18.84	16.27	4.29	19.87	31.46	24.56	15.32	50.06	20.56	17.63	31.13	16.21	0	23.37	11.97	15.66	29.02	15.81	15.46	16.58	17.84	0	8.3	21.15
A03X02481C06	60.93	0	25.54	12.93	62.15	16.05	18.81	5.88	7.33	25.86	20.91	12	26.99	16.22	16.05	9.93	32.74	57.28	16.05	25.12	22.32	18.34	5.88	27.99	20.96	13.21	24.48	0	12.83	9.41	17.46	9.67	60.51	12.37	16.56	21.06	20.18	5.88	45.32	7.49	18.63	7.42	20.07	12.93	15.52	7.06	8.3	0	22.17
AP7X03531G02	37.54	26.43	27.68	23.33	50.62	22.6	22.71	24.14	28.93	27.83	2.95	12.85	36.43	21.74	23.14	14.23	32.28	45.4	22.37	27.14	24.76	19.05	24.23	21.84	23.84	24.26	20.56	26.29	21.57	17.37	24.24	20.73	44.16	21.85	15.83	0.42	19.01	23.96	41.45	11.58	17.58	17.31	18.66	24.78	17.97	16.55	21.15	22.17	0
AP3X04221F03	33.89	34.5	0	27.46	58.03	31.8	1.41	32.43	30.32	0.82	43.47	25.52	0.24	32.74	33.18	21.28	24	79.93	31.27	1.22	29.5	23.77	32.56	40.49	25.55	29.5	22.28	32.86	36.64	22.29	35.43	7.48	49.66	37.03	14.74	35.33	29.25	32.15	0	23.62	29.36	37.62	29.15	29.98	31.05	34.65	14.56	26.09	33.12
C02X01942E04	38.95	26.73	38.9	15.18	49.46	30.48	24.45	21.15	26.41	32.5	23.59	16.76	43.95	32.58	31.1	15.34	46.41	54.62	30.32	32.1	23.05	20.84	21.23	28.18	23.07	16.03	19.1	25.44	21.79	39.78	0.19	24.28	45.21	22.85	16.09	23.2	21.61	21	36.01	18.92	20.4	17.91	21.33	15.55	23.32	19.96	22.63	20.38	23.28
A01X043060I2	31.76	30.32	1.27	23.83	47.58	25.64	0.24	24.82	25.03	0.24	33.24	25.36	0.22	26.79	26.34	17.14	27.03	55.36	25.51	0.09	24.85	15.93	24.86	27.18	24.04	24.59	17.99	28.42	27.92	25.18	30.03	9.39	37.98	29.23	9.56	29.19	24.12	24.72	0.22	25.29	22.23	30.33	23.91	27.48	23.39	31.14	20.17	25.12	27.15
A03X01721B05	38.63	23.27	38.5	16.87	48.63	23.36	20.77	18.42	26	25.22	17.11	12.13	35.91	23.41	23.79	12.8	29.25	42.96	23.24	24.95	7.54	18.93	18.46	4.43	23.35	17.75	18.31	20.11	21.08	19.52	20.78	22.54	46.17	22.35	14.53	15.38	0.47	18.32	31.37	12.11	4.66	10.1	0.28	18.05	19.62	15.72	16.53	20.07	19.15
AMBX01341D04	47.16	69.79	28.53	56.41	0.48	45.18	54.22	74.85	26.35	62.82	82.65	56.01	58.05	46.52	45.18	45.32	43.13	1.02	45.18	61.3	82.1	77.62	75.34	64.51	78.7	58.89	74.95	73.03	76.31	43.29	85.53	60.79	65.59	72.26	62.4	79.41	80.19	74.36	36.88	64.27	82.85	39.05	81.47	56.41	49.34	83.34	79.55	65.66	84.57
AMBX03621D07	38.78	35.68	11.16	25.21	26.17	2.64	24.58	33.56	26.28	24.45	16.4	20.08	37.04	2.95	3.72	21.93	0	17.54	2.64	25.59	28.19	28.45	33.56	60.85	29.74	25.53	28.8	36.66	32.58	37.24	35.44	23.32	32.46	33.94	22.99	20.23	32.05	33.56	4.76	42.56	21.64	16.85	30.27	23.89	23.53	31.94	38.48	10.03	18.64
C01X04222I04	29.2	30.48	1.66	18.03	56.7	33.01	0.91	19.36	20.09	0	22.2	13.62	0	32.04	35.4	8.33	21.43	61.44	32.28	0.81	19.23	8.52	19.57	21.06	14.69	19.08	11.1	26.59	30.63	17.11	20.15	10.29	41.27	31.04	5.78	15.33	17.94	19.16	0	11.54	18	12.73	17.94	17.41	15.55	30.28	17.82	26.75	20.76
AMBX01941E08	59.64	34.34	30.56	28.78	106.96	42.99	31.86	41.69	40.85	34.01	61.62	25.45	49.59	48.85	48.46	24.86	46.41	125.83	42.19	34.01	49.43	33.22	42.06	62.85	31.34	31.08	30.42	36.52	31.18	36.04	0.36	29.43	69.72	31.57	23.21	37.77	33.72	41.31	25.23	23.08	32.53	21.5	33.55	28.78	30.57	28.81	44.61	31.65	32.51
A03X03671A05	32.52	7.02	44.67	16.67	41.38	24.61	20.3	0.4	11.24	24.85	20.13	21.95	36.21	25.36	24.87	15.49	32.97	39.34	24.55	24.55	16.14	18.74	0.44	16.95	20.55	17.21	17.97	5.43	20.91	25.68	21.02	21.85	37.06	20.84	16.43	20.5	17.36	0.3	30.09	16.17	16.39	16.55	17.16	14.9	17.88	18.97	0	5.6	23.22
C12X024804E5	25.92	25.94	17.83	12.78	47.69	21.53	19.64	18.73	24.53	23.48	22.68	11.84	32.73	21.92	21.72	13.95	33.2	38.48	21.34	23.16	19.69	19.12	18.77	24.38	21.84	13.34	18.01	23.87	22.4	32.66	17.09	24.32	45.83	24.13	15.16	20.28	17.63	18.63	30.85	18.5	17.5	14.97	17.44	11.92	19.51	25.63	17.43	22.55	23.61
AP7X03061G06	26.98	18.12	0	20.44	67.29	17.84	0.66	19.66	10.45	0.63	15.57	6.43	0.65	18.11	17.84	5.75	21.55	40.04	17.84	0.63	18.61	5.77	20.3	33.61	18.67	20.61	13.15	19.68	22.77	11.94	27.24	2.94	46.93	23.82	5.81	15.35	18.61	19.03	2.56	8.21	17.71	19.2	18.61	20.44	13.8	14.29	14.65	19.17	15.97
AMBX03481D08	25.03	25.09	19.7	15.38	39.81	22.9	8.72	18.91	20	12.21	24.2	11.3	20.63	23.38	23.37	8.49	25.16	36.19	22.69	12.08	14.29	3.31	18.98	19.62	19.17	15.87	12.85	22.44	17.27	10.17	14.03	12.69	33.61	17.42	1	15.01	15	18.79	32.14	8.4	13.56	9.73	14.77	15.11	14.32	15.69	19.7	15.22	16.23
A01X019460I6	39.51	24.06	39.19	14.71	48.6	25.48	21.22	19.26	24.85	26.55	24.94	16.7	42.08	26.82	25.87	15.79	46.41	53.92	25.35	26.35	21.44	19.74	19.31	24.13	21.3	15.57	17.57	22.43	21.48	38.41	0.34	22.69	44.53	22.49	14.88	23	16.6	19.17	35.12	18.67	16.5	14.55	16.41	15.43	22.82	21.38	19.21	20.38	24.29
AMBX01281F01	20.47	28.02	18.39	17.74	40.25	17.24	12.38	18.58	20.6	19.66	22.73	12	26.92	17.1	17.34	7.93	26.19	44.34	16.9	19.38	16.66	13.54	18.67	27.07	3.42	18.52	3.93	24.98	23.18	18.48	19.11	16.93	38.05	23.02	10.41	17.8	17.23	18.39	23.11	17.04	16.04	12.5	17.19	16.65	6.05	18.87	13.8	19.71	21.5
AMBX03532H07	29.11	28.48	27.53	21.65	48.82	28.97	21.85	23.57	24.7	29.45	0	13	40.57	28.24	29.43	17.64	33.14	42.71	28.89	29.16	19.88	16.72	23.64	16.07	24.79	22.11	20.21	26.11	17.58	29.9	18.53	21.6	39.81	20.05	15.18	0.16	18.27	23.41	27.99	14.53	17.24	13.21	18	23.34	18.48	16.57	30.91	20.8	0.32
A02X012861A7	33.28	25.95	9.84	15.89	44.84	15.05	13.04	20.85	25.94	19.74	20.15	11.23	24.35	15.6	14.67	6.47	18.8	33.09	14.85	19.56	14.25	19.12	20.94	23.45	10.21	16.51	7.82	26.77	26.79	16.32	19.55	17.75	39.62	27.44	13.57	17.23	17.01	20.66	21.51	15.91	15.75	15.29	16.58	16.49	2.63	16.8	23.03	12.02	19.1
C03X01542C07	31.75	31.37	23.14	19.76	47.18	25.23	18.38	23.08	25.28	21.24	25.04	8.4	25.31	25.9	25.27	12.38	36.6	46.24	25.1	21.09	21.35	19.31	23.12	30.53	25.79	19.75	16.86	27.11	24.57	33.4	23.06	21.33	44.64	26.61	15.89	25.16	24.25	22.98	29.92	24.24	23.31	19.52	23.98	20.16	16.56	23.62	18.97	32.43	27.08
A03X01941A02	39.51	24.28	39.94	16	48.37	28.21	22.71	19.75	25.43	29.55	26.13	16.55	43.79	30	28.94	13.86	46.41	53.13	28.04	29.15	20.63	20.54	19.81	21.44	22.46	17.04	17.75	24.08	23.6	35.76	0.26	22.49	43.93	24.78	16.44	24.02	17.97	19.63	38.74	18.67	17.98	14.65	17.74	15.37	22.6	21.43	21.37	20.38	25.02
AP3X03061I08	19.58	18.55	3.28	13.69	40.46	17.92	1.31	14.52	18.11	2.02	21.27	12.76	0.52	18.77	18.33	9.82	10.43	51.7	17.79	1.94	12.69	11.05	14.57	11.01	16.42	14.26	11.35	16.6	18.97	12.18	18.47	8.6	32.88	20.69	6.46	18.45	10.62	14.41	1.23	8.32	9.05	20.17	10.42	15.24	15.14	16.78	12.25	6.81	17.96
A03X03061C02	30.42	26.44	4.55	18.47	47.49	24.53	1.65	21.29	23.52	2.14	26.64	19.99	0.72	25.91	25.34	13.88	25.04	55.68	24.25	1.97	19.36	16.17	21.36	19.9	21.77	19.54	16.79	25.22	28.08	20.98	25.74	9.19	36.94	28.88	11.16	24.7	19.96	21.14	3.83	18.02	17.25	24.57	19.67	20.49	18.74	24.74	18.04	16.43	26
A02X042261A6	32.71	31	0	22.67	52.74	30.27	2.29	23.29	20.65	2.85	30.79	21.14	2.68	29.85	30.53	12.81	14.87	62.27	30.1	3.04	21.86	18.6	23.28	25.73	23.34	24.24	19.13	28.87	32.25	14.71	28.67	8.97	39.1	32.66	13.27	26.52	22.09	23.17	4.85	18.97	22.13	21.82	22.06	22.43	19.48	29.33	17.64	18.5	28.23
A03X02041B02	24.43	18.57	0	11.39	51.31	19.19	5.63	19.67	17.73	10.13	18.66	9.62	10.09	18.5	17.35	5.29	14.02	51.73	18.54	10.07	11.66	9.89	19.86	24.07	11.68	10.86	12.18	17.57	8.85	5.33	14.38	4.45	40.89	10.02	6.18	16.53	14.08	19.27	16.25	13.74	13.86	6.68	14.05	11.86	16.62	11.77	7.5	5.17	16.58
A03X00951D03	40.66	24.11	41.9	18.75	48.86	22.79	18.82	19.7	25.2	24.26	15.63	11.29	37.89	23.48	23.12	12.15	27.36	38.44	22.74	24.21	3.21	17.3	19.75	8.43	21.17	19.08	17.55	21.2	22.28	23.47	18.94	21.7	44.51	22.69	13.07	10.76	5.88	19.58	28.94	10.14	1.64	8.18	5.87	20.53	19.65	14.25	18.95	16.31	19.22
AP3X02092B03	23.24	12.09	17.86	16.78	49.43	17.35	10.98	11.88	10.16	16.38	11.06	8.84	14.24	16.04	17.35	1.45	12.87	37.44	17.35	15.95	8.06	9.63	12.21	10.95	16.13	16.97	17.75	13.2	20.35	0	24.65	10.52	40	20.26	11.26	11.27	12.98	11.56	6.26	7.82	8.67	11.01	12.89	17.99	8.47	12.36	11.04	7.96	11.39
A02X030061B5	31.09	27.73	46.79	17.99	44.77	27.88	21.26	20.56	24.32	25.21	26.5	13.6	31.32	29.2	28.39	6	28.95	43.81	27.82	24.91	9.77	12.75	20.61	22.35	27.79	18.66	19.5	23.86	21.23	15.79	16.74	18.75	40.73	22.75	10.69	14.32	14.31	20.46	46.5	12.44	13.32	8.22	14.12	16.01	21.16	12.53	23.63	7.48	17.54
A02X043060I3	30.97	32.6	1.39	25.04	47.64	26.36	0.13	25.63	25.75	0.28	33.35	25.46	0.23	27.63	27.08	17.49	27.03	55.08	26.13	0.06	23.93	17.29	25.68	26.59	24.09	26.32	19.41	29.89	32.37	26.24	30.49	9.56	39.61	32.69	10.64	29.45	26.13	25.51	0.23	26.26	23.66	28.66	25.89	26.87	23.7	31.75	21.58	25.41	29.43
AMBX03431D09	22.28	43.58	17.21	41.08	29.35	43.35	38.83	41.84	12.92	42.7	34.09	37.62	55.29	42.66	41.99	36.39	0	17.81	43.11	42.11	34.67	36.73	42.05	47.7	43.21	42.41	42.34	41.41	47.53	33.62	38.96	40.27	0.29	46.45	34.48	40.62	44.17	41.7	47.42	54.46	42.68	31.2	43.94	38.6	29.34	45.47	46.93	52.72	46.33
C09X019404E7	55.16	17.97	27.98	25.78	82.12	32.41	24.22	21.11	40.75	27.75	30.97	15.87	28.66	33.14	32.41	16.2	44.12	99.2	32.23	28.77	27.71	22.97	21.11	62.04	26.53	26.05	28.97	17.19	21.74	55.44	0	10.43	69.8	22.3	20.18	31.48	22.59	21.11	40.17	8.07	28.36	31.41	22.59	28.75	30.62	24.76	21.95	6.68	38.43
C03X01342C02	32.1	47.48	64.28	39.85	0.08	40.55	37.78	40.83	19.24	42.09	46.82	44.26	58.52	38.87	39.66	39.34	34.06	0	40.39	41.16	48.85	33.01	40.98	43.74	42.75	39.61	44.04	44.4	39.03	41.22	47.95	38.56	27.27	39.86	33.96	51.8	44.7	40.73	38.18	55.82	44.35	35.86	44.5	43.67	39.07	46.63	39.98	61.93	48.11
C03X04142C09	49.7	28.41	18.73	19.7	48.49	27.72	24.6	22.23	23.29	32.01	20.29	19.28	44.94	28.34	26.69	19.8	28.21	51.7	27.49	31.19	23.62	16.32	22.32	31.09	27.77	20.19	24.25	24.78	1.6	33.47	20.78	14.57	50.67	1.16	14.06	20.41	22.87	22.13	41.86	21.38	22.53	14.03	22.79	20.33	21.35	13.6	20.32	12.82	21.43
A01X041461C8	30.97	21.99	32.7	23.04	41.44	26.98	21.62	19.3	20.17	33.31	21.42	18.26	37.28	28.44	27.11	18.4	24.45	38.1	27.08	32.86	24.42	16.14	19.4	18.75	22.75	22.95	22.69	19.49	0.31	32.56	20.45	15.09	50.19	0.34	13.58	15.99	20.69	19.1	38.93	19.25	21.11	15.87	20.64	21.11	22.4	15.46	16.05	14.38	17.79
AP3X03911I04	36.26	8.31	44.92	16.7	46.68	27.79	22.77	0.17	14.35	26.68	21.41	23.45	27.17	28.51	27.81	14.9	35.11	48.3	27.84	26.07	18.25	19.61	0.17	17.35	23.93	17.72	20.01	7.82	24.1	15.45	23	20.95	42.21	24.58	17.32	23	19.9	0.17	25.41	15.78	19.25	17.79	19.64	17.05	20.97	22.59	0.17	5.88	26.89
A03X04221A09	32.77	29.38	0	23.81	52.09	28.57	0.63	24.85	27	0.53	31.62	24.49	0	29.88	29.55	18.3	30.45	58.58	28.38	0.72	26.18	17.57	24.91	24.19	24.34	25.1	20.11	29.56	30.03	28.98	30.6	9.31	38.24	30.83	10.25	28.43	24.06	24.71	0	24.4	23.17	28.37	23.77	26.61	21.72	32.4	20.31	21.39	25.11
A02X028561D7	28.85	20.74	16.82	15.96	32.63	25.48	15.13	11.07	9.13	33.33	12.28	6.05	56.37	23.86	25.48	3.57	27.57	29.18	25.94	33.33	6.38	13.43	11.45	9.94	23.95	16.44	11.87	22.98	20.47	7.44	14.99	21.62	24.58	20.62	8.14	12.88	7.22	10.28	86.53	1.85	6.39	3.47	7.22	15.47	9.49	3.33	23.69	7.16	16.35
AP7X03001G05	31.09	23.69	47.1	15.72	44.56	25.15	18.23	17.76	22.57	22.52	19.67	13.64	31.5	26.08	25.53	4.58	28.95	43.44	25.1	22.31	11.32	12.65	17.81	11.88	23.06	16.24	16.26	20.72	18.77	9.52	16.77	19.01	40.46	19.89	10.57	15.19	11.88	17.66	35.71	12.49	10.96	9.16	11.7	16.37	21.18	12.68	17.33	10.21	18.2
A02X030661A1	31.45	34.87	0	26.43	46.04	31.01	0.38	26.46	25.04	0.45	30.91	22.74	0.28	31.58	31.36	15.8	21.66	51.43	30.96	0.45	24.05	18.45	26.57	24.6	29.73	27.01	22.36	35.29	38.86	12.61	33.86	9.17	36.93	38.76	14.51	32.42	27.5	26.23	0.47	21.45	24.78	33.44	27.05	26.82	22.23	27.6	19.29	20.1	27.05
AP7X01281H03	30.31	35.22	22.67	22.81	56.14	18.46	14.55	23.76	15.85	13.64	36.95	22.03	24.16	21.75	18.59	13.8	31.31	59.12	18.46	14.74	27.24	24.36	24.39	39.53	5.09	23.37	4.94	33	18.26	39.31	28.22	15.61	39.5	21.12	12.98	42.02	26.84	23.13	5.89	29.97	24.67	27.09	26.84	27.44	9.47	36.48	20.81	55.7	33.58
C02X04142E02	26.78	25.89	38.79	24.62	38.28	36.96	29.33	26.21	34.72	37.53	26.6	14.51	59.31	37.58	37.44	16.88	25.57	29.49	37.16	37.68	35.29	16.97	26.19	17.77	25.13	24.87	26.49	26.96	2.6	26.75	25.53	20.22	54.9	3.4	15.83	15.98	21.49	26.06	55.4	21.68	21.8	22.93	21.6	22.71	26.9	20.99	24.2	30.11	22.5
A03X03431B09	13.72	34.9	17.21	35.69	34.46	32.15	25.83	36.25	16.75	34.42	26.55	20.28	32.79	29.86	32.15	15.98	0	45.23	32.15	34.42	27.16	15.82	36.95	33.78	34.05	36.05	30.72	36.25	32.89	19.99	42.89	24.06	0	32.15	18.3	26.55	30.21	35.55	40.55	28.33	28.33	28.85	30.21	35.69	21.84	30.16	30.56	34.75	26.04
AP3X03532A03	26.73	27.5	13.96	18.47	41.57	20.47	15.81	18.98	25.85	24.25	0	16.23	53.96	19.46	20.28	16.25	24.69	32.74	20.07	23.88	22.78	17.14	19.09	11.06	18.11	19.42	17.42	23.91	21.64	22.89	19.13	21.85	35.8	21.94	14.13	0.81	15.51	18.75	30.23	19.62	14.72	17.17	15.16	19.06	16.18	23.84	18.85	16.46	2.98
A01X011261C2	28.84	27.74	28.33	18.51	45.94	18.53	15.41	20.79	23.33	21.37	23.03	17.49	27.06	19.26	18.68	14.28	32.78	42.55	18.38	20.91	19.22	15.98	20.86	25.54	0.57	19.18	0.64	26.06	24.27	29.32	20.46	20.93	42.57	24.84	13.22	19.93	20.44	20.65	20.81	21.41	19.01	18.56	20.26	18.38	10.12	18.58	17.87	24.59	23.75
AP3X01722A07	23.69	26.56	32.03	19.8	42.85	24.97	13.55	16.83	17.53	26.09	9.97	8.09	37.77	23.89	24.63	7.16	26.26	27.7	24.91	26.09	3.99	11.06	17.05	1.21	23.37	20.18	13.6	27.26	26.12	9.61	21.1	20.16	33.62	26.54	10.43	10.82	0	16.35	56.93	8.43	3.92	10.24	0	19.8	11.5	17.65	19.97	12.94	17.32
A02X019461D1	37.68	25.34	38.9	14.95	51.26	32.3	26.44	21.27	24.94	33.75	25.4	16.16	42.72	33.08	33.28	15.41	46.41	52.52	32.1	33.24	21.71	22.3	21.34	25.72	24.03	15.7	19	26.3	27.17	36.09	0.28	25	44.18	27.46	16.53	23.99	20.49	21.1	41.02	18.29	20.43	14.9	20.19	15.03	23.25	20.92	22.23	19.23	24.81
A03X02851B03	37.57	26.36	23.69	10.49	50.14	20.79	15.4	16.84	24.65	17.07	14.35	11.17	20.92	20.55	21.16	9.9	22	36.58	20.79	16.77	11.5	11.65	16.95	15.21	19.46	10.67	14.31	21.95	19.95	18.38	17.14	19.98	38.73	21.13	11.17	15.95	10.48	16.73	20.07	3.91	10.17	0.48	10.13	11.93	13.28	1	19.34	6.9	14.01
AP7X02091I01	18.15	22.69	13.54	11.45	37.64	16.94	11.42	15.1	18.98	16.32	15.47	4.05	21.39	17.91	17.05	2.14	8.45	28.96	16.73	15.86	6.98	9.16	15.16	12.55	14.59	12.1	10.24	19	16.15	4.74	13.51	12.28	34.95	17.5	7.76	11.25	8.94	14.98	25.62	8.05	7.73	5.22	8.73	11.59	4.69	7.17	16.34	9.75	12.85
C06X015405B5	31.75	31.45	23.14	19.8	47.31	25.26	18.43	23.11	25.32	21.27	25	8.56	25.31	25.95	25.3	12.36	36.6	46.24	25.13	21.12	21.3	19.41	23.16	30.69	25.87	19.79	16.92	27.14	24.54	33.4	23.14	21.43	44.76	26.64	15.93	25.11	24.28	23.01	29.92	24.7	23.34	19.48	24.01	20.21	16.54	23.62	18.97	32.43	27.2
A01X036761C4	15.51	8.66	28.96	14.8	22.28	24.3	16.64	2.51	4.39	22.92	18.78	17.08	30.4	23.76	24.15	12.32	16.36	20.5	24.12	22.63	15.35	14.34	2.58	14.18	17.67	15.54	15.28	7.71	21.39	10.68	18.44	17.5	19.91	21.32	13.24	17.51	18.66	2.43	29.46	10.84	17.02	14.32	18.38	13.88	13.8	19.85	1.93	4.39	24.36
AP7X03481G03	25.08	31.6	8.35	20.3	49.41	27.36	13.21	24.58	21.95	22.57	18.48	11.39	21.37	28.52	27.36	9.86	26.04	33.13	27.36	22.05	18.67	2.13	25.03	23.83	21.06	20.52	16.01	33.16	20.66	17.02	22.43	13.51	42.17	22.11	0.79	19.93	19.67	24.21	69.38	16.33	17.53	20.26	19.63	20.25	18.45	19.11	15.91	25.21	19.86
C09X013428B8	38.01	49.1	39.5	41.89	1.14	45.16	43.64	41.57	22.44	46.22	54.9	44.83	75.8	42.99	42.91	37.11	37.47	2.33	44.91	46.18	52.65	35.33	41.84	38.35	47.95	41.95	48.56	47.43	42.51	37.95	54.93	43.02	35.17	43.12	34.58	49.67	43.61	41.39	62.19	60.01	43.53	38.84	43.69	46.26	42.37	48.56	46.4	64.87	47.71
AP7X04141F08	37.25	27.81	33.98	20.62	47.58	32.39	26.83	23.87	23.19	41.46	20.83	20.06	39.93	31.89	30.85	14.86	29.84	53.5	32.11	40.52	26.44	18.61	23.97	24	25.72	20.02	24.98	25.59	0.77	18.49	21.41	14.61	49.56	0.67	13.88	19.72	25.76	23.65	55.09	18.25	26.31	16.33	25.69	20.17	22.5	14.88	21.28	11.97	21.17
A02X036761C5	29.83	7.8	39.3	17.94	41.74	27.84	21.35	1.5	12.63	28.08	20.16	21.2	35.24	28.33	28.19	15.29	28.97	35.61	27.69	27.67	16.31	20.26	1.56	15.94	21.52	18.82	18.9	6.7	21.34	23.02	20.75	23.07	38.09	20.88	16.91	19.47	19.04	1.37	32.23	14.35	18.43	16.31	18.79	15.61	17.7	18.12	1.43	4.43	24.61
A01X042261A5	31.36	32.17	0	24.08	46.61	25.72	0.69	25.1	26.23	0.57	33.23	24.35	0	26.6	26.46	16.4	24.53	51.55	25.58	0.78	24.11	16.97	25.15	26.66	24.07	25.29	17.65	28.74	28.86	22.93	30.23	8.84	39.43	31.05	10.68	27.64	23.78	24.99	0	25.03	22.28	26.18	23.57	26.36	22.95	31.12	21.68	24.33	28.01
AP3X01942A09	37.84	29.32	38.9	16.96	51.35	34.64	24.65	24.11	24.27	34.2	27.04	16.3	44.51	35.83	35.66	14.74	46.41	56.93	34.51	33.25	23.41	18.61	24.22	28.85	23.67	17.74	18.33	29.28	27.26	42.02	0.52	26.97	45.57	27.77	14.57	25.04	20.73	23.87	47.09	16.61	19.49	19.06	20.7	16.89	20.94	22.68	27.54	20.22	23.35
A02X034361C7	29.02	47.32	17.21	43.06	44.78	52.42	36.88	44.7	15.06	44.44	36.5	40.59	58.74	46.36	48.29	30.59	0	17.47	51.64	44.09	32.97	35.37	45.21	36.69	48.35	44.03	39.71	48.21	52.06	26.92	45.94	44.26	0	51.27	34.13	40.68	40.18	44.36	74.32	61.25	40.77	34.37	40.41	42.96	34.19	38.42	54.06	59.48	48.89
AP3X03432A01	22.07	42.94	33.5	40.93	26.42	44.2	38.04	40.76	11.85	41.55	35.85	42.83	52.65	42.14	43.26	37.42	0	15.13	44.02	41.04	37.99	34.53	40.91	47.45	44.9	41.76	40.62	40.03	44.31	36.47	41.22	39.29	0.07	44.18	34.38	42.45	45.48	40.65	46.55	57.63	44.3	31.85	45.27	40.36	31.62	46.4	46.09	54.37	47.99
A01X030061B4	27.28	24.21	44.23	15.71	58.55	22.07	16.44	17.35	20.83	22.03	19.15	12.19	32.33	22.48	21.82	4.21	29.44	49.3	21.74	22.32	9.66	13.32	17.44	15.25	21.31	15.71	15.19	21.18	19.51	8.42	16.17	17.87	43.28	19.34	9.36	14.26	12.26	17.17	47.08	8.92	10.23	9.16	12.22	13.91	16.88	12.98	19.02	7.48	18.96
AMBX04141D06	66.48	10.16	22.6	28.02	73.99	29.46	23.96	19.02	15.71	36.78	25.86	17.17	37.58	30.38	29.46	17.05	30.97	84.27	29.46	35.31	23.38	23.99	19.79	32.48	42.74	29.42	41.36	11.79	0	18.81	17.68	11.22	42.03	0	15.93	24.5	27.13	18.24	43.92	12.4	22.21	11.16	26.86	28.02	26.8	6.74	32.75	6.4	25
A02X020961D3	31.23	23.39	14.69	16.04	46.98	18.68	15.1	19.57	20.53	24.27	14.08	7.05	28.42	20.38	17.93	2.13	15.31	39.51	18.04	23.64	7.93	10.25	19.71	10.94	17.68	16.64	15.47	21.92	21.32	0	18.5	15.07	41.01	21.74	11.08	13.88	8.41	19.28	33.06	12.73	7.67	6.83	7.97	16.42	11.18	7.94	16.19	12.98	12.09
A03X01081D02	36	28.58	14.38	0.67	37.01	19.47	18.05	17.44	18.82	25.24	22.33	12.14	32.85	18.76	19.89	11.38	39.62	34.7	19.44	24.82	16.41	14.89	17.41	23.73	19.54	0.84	14.05	28.18	21.1	25.42	18.01	20.8	34.47	21.21	11.92	18.96	20	17.16	54.66	20.26	19.02	19.31	19.97	0.56	14.43	19.19	17.43	20.14	27.3
C02X01343C06	32.1	47.59	64.28	40.12	0.08	40.78	38.23	41.2	19.72	42.61	47.81	44.47	59.2	39.08	39.83	39.66	34.06	0	40.55	41.68	50.24	33.44	41.35	43.74	42.86	39.75	44.59	44.37	39.57	41.22	48.68	38.53	27.5	40.4	34.45	52.84	45.02	41.1	38.42	56.53	44.78	35.86	44.82	43.93	39.63	46.97	39.77	63	47.58
AP7X01341H06	32.44	79.14	36.66	71.09	0.35	64.47	55.82	77.37	32.97	62.63	69.96	61.28	54.29	59.71	64.47	60.64	34.86	0	64.47	62.63	73.35	53.34	77.73	52.13	70.2	69.34	73.91	76.3	58.94	31.25	89.21	49.5	73.24	57.01	60.19	60.64	83.25	77	27.98	73.31	90.91	36.1	83.25	68.57	69.19	74.77	89.99	77.52	72.43
C12X013428B9	30.97	59.22	63.71	50.61	0.52	47.45	51.65	64.2	21.69	66.01	53.99	52.21	66.41	40.61	42.06	41.55	34.06	0	46.85	64.37	56.84	40.28	64.93	51.22	58.07	49.32	58.04	60.78	54.06	30.43	59.48	42.92	32.05	53.79	45.37	52.69	63.23	63.84	55.9	85.57	61.65	32.27	62.54	50.33	42.33	56.1	84.73	65.43	54.04
A03X02091B01	17.36	19.78	18.15	11.52	39.43	15.17	10.29	10.88	10.84	20.21	9.84	4.9	27.2	15.69	15.4	0.89	20.04	27.32	15.4	19.59	8.21	7.46	11.08	7.2	13.11	11.71	9.75	20.43	22.57	1.5	16.34	14.25	29.16	21.76	5.12	10.09	9.3	10.45	44.01	2.86	7.93	6.77	9.28	11.6	4.71	11.57	7.59	9.26	10.2
AMBX04301D05	33.58	30	1.27	23.6	48.32	26.36	0.42	24.6	25.83	0.39	33.64	25.17	0.22	27.2	27.11	16.96	27.61	56.11	26.23	0.24	24.44	16.34	24.65	27.14	24.44	24.5	18.13	28.16	27.78	25.14	30.04	9.31	39.46	28.95	9.65	28.88	24.07	24.51	0.22	24.93	22.1	29.82	23.85	27.14	22.12	31.21	20.47	25.57	26.75
AMBX01721E09	38.63	22.48	38.5	16.44	48.34	22.79	20.18	17.73	25.33	24.78	16.65	11.31	36.12	23.09	23.18	12.42	29.25	43.14	22.66	24.51	7.55	18.36	17.78	4.61	22.34	17.31	17.84	19.28	20.43	19.62	20.38	22.17	45.46	21.71	14.05	15.55	0.09	17.63	29.09	12.01	4.32	9.29	0	17.6	18.95	15.36	15.45	20.07	18.56
A03X04301B08	33.32	31.12	1.27	24.85	46.15	26.68	0.32	25.51	25.85	0.26	33.12	25.4	0.22	28.21	27.42	17.19	27.03	53.5	26.48	0.05	26.19	16.12	25.56	26.8	24.27	25.61	18.84	29.65	28.9	25.71	31.16	9.38	39.05	30.44	9.85	28.92	25.31	25.41	0.22	25.79	23.37	30.27	25.09	28.04	23.63	31.92	21.24	25.27	27.04
A03X03371C01	8.28	24.98	26.11	15.11	26.89	21.44	20.73	25.83	18.13	29.7	16.22	6.57	33.57	18.88	19.91	10.63	24.23	23.86	20.95	29.53	18.57	14.36	26.01	19.18	20.38	15.97	18.54	26.22	20.45	9.43	21.41	17.32	33.44	20.96	12.43	14.33	16.79	25.55	34.78	12.11	15.57	14.63	16.31	15.56	16.4	16.23	24.06	15.59	14.64
AP7X00951I03	39.27	22.94	41.21	20.67	49.51	21.2	20.06	20.42	26.46	24.89	19.03	13.5	36.14	21.58	21.14	14.92	27.8	43.3	21.12	24.62	2.96	18.29	20.48	8.97	22.95	21.59	20.34	21.21	23.55	21.19	24.2	20.63	46.7	24	14.85	17.6	6.07	20.3	26.93	10.14	1.31	10.88	5.93	22.31	23.97	15.48	17.34	18.59	19.8
A02X041461C9	34.68	27.59	28.84	24.26	49.41	30.14	20.92	23.62	26.33	31.36	25.65	18.92	42.02	31.46	29.82	20.95	30.39	47.6	30.1	30.92	29.74	15.97	23.68	27.79	26.46	24.4	24.33	26.78	0.38	30.81	21.06	12.72	48.56	0.14	14.28	20.32	23.95	23.49	37	18.69	23.88	14.18	23.68	25.43	24.08	15.99	21.73	12.04	23.06
A03X01121D01	17.83	26.46	17.21	18.69	50.2	16.08	20.15	22.12	20.39	33.26	21.26	12.11	32.97	19.15	16.08	11.3	33.51	34.43	16.08	33.26	20.85	13.95	22.4	47.49	3.01	18.88	1.19	32.13	28.94	31.57	25.71	17.21	38.71	30.07	15.34	18.36	24.39	21.48	62.93	18.01	23.65	24.61	24.39	18.69	9.37	22.49	10.13	30.73	22.56
A01X009561B6	38.63	22.43	41.21	15.88	48.29	20.07	17.94	16.71	23.41	22.2	16.84	10.75	34.46	20.59	20.41	11.41	27.8	39.71	20.02	21.96	2.52	16.65	16.76	7.57	21.61	17.03	16.81	19.35	20.44	20.02	19.7	20.28	43.36	21.93	12.91	14.59	4.31	16.62	26.9	10.63	0	9.12	4.15	17.78	18.26	14.89	15.75	18.63	17.5
A01X012861D4	21.09	24.47	10.95	14.44	39.48	15.08	14.23	17.98	21.05	17.92	17.6	9.17	27.6	15.69	15.14	4.1	24.59	37.1	14.95	17.7	17.35	15.27	18.03	23.09	10.22	15.25	7.83	21.22	20.96	13.25	20.15	16.1	36.51	22	12.41	15.92	15.9	17.86	18.27	13.62	14.42	13.74	15.68	15.98	1.88	16.67	16.63	18.43	16.64
AP3X01542A06	27.13	28.24	13.06	12.28	47.42	18.9	14.57	19.26	20.49	19.9	12.75	3.48	24.22	18.86	18.02	9.06	21.44	44.63	18.53	19.94	10.71	15.74	19.36	24.64	16.67	12.27	11	25.78	22.99	18.37	19.18	18.4	40.54	23.14	13.17	12.68	14.17	19.04	21.74	18.87	12.89	11.93	14.14	13.08	8.13	15.99	15.82	21.2	15.12
A02X015461B3	16.17	19.21	20.66	9.03	37.26	14.31	10.41	13.45	17.14	14.13	14.28	0.16	20.02	14.77	14.35	5.83	17.07	35.39	14.11	13.94	11	9.65	13.5	13.6	13.47	9.36	9.21	15.94	16.46	13.35	12.59	13.02	35.88	17.28	6.87	11.4	9.38	13.33	17.57	6.21	8.94	4.82	9.18	9.48	8.35	11.37	13.76	9.44	12.25
AMBX02041E06	24.42	22.35	4.55	16.4	39.73	19.36	1.34	17.77	19.65	1.69	23.12	14.51	1.33	19.99	19.69	11.88	21.17	44.8	19.29	1.62	17.18	9.2	17.82	19.53	16.67	17.26	12.2	20.39	14.82	18.39	19.33	7.93	32.64	16.17	6.02	18.49	16.18	17.65	1.58	15.24	14.79	18.2	15.96	18.02	16.05	18.63	15.59	8.53	20.04
A03X03001C03	31.09	23.83	45.16	16.84	45.7	26.07	19.72	18.28	21.66	23.84	19.77	14.04	31.32	26.77	26.53	5.03	28.95	43.76	26.03	23.45	11.63	13.23	18.34	10.11	23.52	17.44	16.61	21.43	20.03	9.52	17	19.43	39.83	21.73	11.57	15.96	12.88	18.17	35.6	12.15	11.77	9.27	12.67	17.04	21.02	13.03	17.72	9.7	18.28
C06X019404E6	39.51	24.49	38.9	16.57	52.05	27.6	22.81	20.76	26.46	27.76	28.21	16.91	43.72	29.27	28.09	17.47	46.41	55.71	27.48	28.59	22.73	20.52	20.81	24.84	21.11	16.68	18.27	22.47	23.25	39.54	1.13	25.26	48.73	24.63	15.6	23.29	18.13	20.66	35.25	18.67	18	15.47	17.92	17.06	25.26	24.24	22.11	20.38	26.58
C03X04302C01	32.55	30.68	1.27	24.12	47.73	25.77	0.24	25.11	25.56	0.24	33.42	25.55	0.22	26.97	26.48	17.27	27.03	55.36	25.64	0.09	25.01	16	25.15	27.01	24.43	24.9	18.18	28.63	28.04	25.18	30.38	9.36	38.87	29.41	9.58	29.19	24.33	25.01	0.22	25.29	22.47	30.33	24.12	27.87	23.61	31.4	20.54	25.12	27.17
C03X04222B09	33.6	30.97	0	24.5	48.63	26.25	0.42	25.42	26.01	0	33.66	25.79	0	27.47	26.99	17.46	27.03	55.36	26.12	0.33	25.47	16.36	25.47	27.34	24.56	25.19	18.55	28.98	28.58	25.18	30.75	9.44	39.51	30.02	9.84	29.44	24.78	25.33	0	25.89	22.9	30.33	24.57	28.17	23.99	32.05	20.76	25.86	27.73
AP3X03482A02	31.21	16.18	16.14	16.69	51.43	14.87	14.19	17	16.84	16.52	26.83	15.94	15.97	12.35	14.93	8.3	14.95	41.14	14.87	16.12	14.45	12.34	17.35	15.01	20.07	16.62	19.6	13.64	15.41	5.32	22.35	9.78	50.74	15.29	6.89	18.93	18.5	16.65	23.58	12.68	15.19	11.84	18.42	18.43	18.49	21.27	13.63	10.83	28.23
AP7X03671F06	12.95	13.66	29.99	20.77	50.61	23.58	16.99	4.53	10.02	21.92	20.4	25	32.01	23.11	23.58	15.59	18.46	27.89	23.58	21.55	15.98	15.16	4.68	10.62	27.09	20.92	20.2	10.78	19.58	11.88	22.88	14.39	33.87	20.44	19.02	21.3	17.31	4.38	16.27	17.04	17.04	6.31	17.31	17.34	18.39	20.55	6.65	10.05	23.27
AMBX01121F02	23	24.93	14.78	14.97	47.22	16.46	14.79	18.03	22.96	23.84	22.11	11.22	25.91	16.58	15.91	11.45	29.57	40.36	15.99	23.65	15.33	12.03	18.16	33.58	1.13	15.73	0.91	22.79	24.51	20.75	21.91	14.77	45.04	25.66	11.82	20.22	17.37	17.74	33.25	15.44	15.95	12.83	17.35	14.94	9.03	16.82	11.56	23.53	17.04
A03X01541C07	16.06	21.71	13.54	12.5	38.42	16.38	11.82	15.23	19.17	16.69	13.77	0.5	20.81	17.23	16.4	6.23	13.42	34.46	16.24	16.44	11.99	10.83	15.29	15.52	15.84	12.81	10.37	18.27	18.44	15.32	13.05	15.04	36.19	19.72	8.51	12.63	11.84	15.12	18.55	7.27	10.78	5.51	11.62	12.8	8.1	13.68	17	11.36	16.54
A03X03481B07	20.52	23.73	15.82	14.98	39.78	24.68	11.64	18.02	21.52	16.74	19.26	8.59	20.82	26.22	24.95	6.17	14.2	31.56	24.47	17.22	10.77	3.52	18.14	14.33	16.62	14.91	12.78	22.29	17.45	3.25	14.79	13.89	35.2	17.33	2.75	12.53	11.3	17.8	25.62	9.31	10.46	6.46	10.94	14.93	16.11	15.57	21.39	11.18	15.85
A03X01791B04	34.66	25.15	35.6	36.02	48.8	22.54	23.3	21.28	17.28	29.64	25.34	10.48	28.49	22.71	22.54	7.22	23.61	59.67	22.54	29.64	0	12.46	21.89	5.56	29.87	35.13	25.29	26.73	22.65	6.91	44.51	20.55	32.72	24.25	12.6	24.32	4.38	20.67	50.58	9.01	2.47	11.45	4.35	36.02	19.31	14.8	22.2	22.49	24.76
C02X01542D07	29.56	38.9	21.66	21.4	49.09	30.91	21.76	28.26	27.26	28.76	23.4	10.86	27.33	30.27	31.49	12.77	37.02	36.11	30.82	27.81	18.61	21.32	28.37	38.73	29.39	22.47	19.32	38.03	32.31	30.15	26.41	23.94	39.03	32.86	19.49	23.75	30.89	28.01	61.71	29.54	29.74	25.71	30.84	21.9	18.01	29	19.87	38.25	27.68
AP3X02042B02	25.34	25.45	24.56	16.61	41.42	20.56	13.72	18.33	19.27	23.48	19.06	14.1	22.69	21.67	20.04	10.94	17.69	36.35	20.38	22.77	20.29	10.27	18.41	25.08	18.78	16.81	16.56	20.18	5.18	14.94	16.94	6.82	43.02	5.33	11.95	15.51	19.11	18.16	30.22	11.96	17.99	10.81	18.82	17.47	16.7	13.26	19.73	7.92	16.68
C09X015405B6	29.2	35.19	22.63	21.47	47.54	23.3	19.66	28.64	31.48	26.79	26.71	7.68	28.62	23.6	22.02	13.47	36.6	45.28	22.95	26.63	22.42	22.35	28.73	39.14	24.39	21.48	19.46	31.49	25.31	26.23	26.7	20.02	55.14	26.46	18.84	28.67	26.74	28.46	30.55	27.92	26.48	17.1	26.2	20.23	18.87	23.5	20.28	30.69	28.65
[truncated: 88 more columns]
