# Supplementary material for: Transmission and dynamics of mother-infant gut viruses during pregnancy and early life
Source: Nat Commun. 2024 Mar 2;15:1945. doi: 10.1038/s41467-024-45257-4 (PMC10908809; doi:10.1038/s41467-024-45257-4)
Supplement: Supplementary file 6 — Source Data [file 41467_2024_45257_MOESM6_ESM.zip › Source data/Bacterial_strains_genetic_distances/SGB15316_group.dist.txt]

A01X034361C6	C12X036204B2	AMBX01721E09	AP7X03061G06	C09X013428B8	C09X015405B6	A02X019560H8	A01X024861A3	A03X04301B08	A01X035361A8	A02X017260I9	C12X013428B9	A03X04141A07	AMBX03532H07	A01X020961D2	A03X01721B05	A03X03481B07	A03X01941A02	A03X02341A08	AMBX04301D05	C12X017203H2	A01X012861D4	A02X012861A7	AP3X00181I06	A03X03001C03	C12X020903I8	A02X030061B5	A03X01951A01	C12X030004I8	A01X042261A5	AMBX01341D04	A01X023460I4	A02X043261B9	AP7X04221F09	C12X042204F5	A01X009561B6	A02X034861B2	C06X036204A9	AP3X03432A01	A02X042261A6	A01X043261B8	A01X011261C2	AMBX03621D07	AP7X03621F05	A03X03061C02	AMBX03481D08	AP3X02611I05	AP3X03911I04	C09X009505A6	AP7X03911F07
A01X034361C6	0	5.3	13.33	38.36	11.02	15.96	9.83	10.72	8.95	9.14	61.2	11.97	15.56	10.22	4.89	11.75	11.87	6.29	9.34	9.01	15.33	7.67	7.47	11.37	29.87	13.14	15.46	10.2	17.6	10	13.73	8.43	11.68	6.26	12.56	9.95	6.34	138.56	10.56	10.33	14.35	14.24	14.29	16.89	6.89	16.06	20.23	23.27	18.22
C12X036204B2	5.3	0	8.9	34.94	2.75	6.47	6.84	3.77	5.1	5.32	63.46	2.82	8.34	6.33	3.13	8.18	5.41	2.2	5.19	5.57	6.11	4.48	4.05	4.84	25.52	3.11	12.06	6.92	7.33	6.41	8.81	4.68	4.3	2.9	3.55	6.08	3.3	139.76	6.14	6.45	7.14	11.14	5.8	8	2.79	14.22	11.33	14.84	8.25
AMBX01721E09	13.33	8.9	0	39.44	12.79	18.72	14.37	12.67	12.18	12.84	56.11	14.05	17.74	13.96	10.09	11.8	14.22	9.35	13.77	13.04	18.16	12.98	12.42	14.24	29.87	16.04	18.27	14.58	20.4	14.34	16.14	13.02	13.58	9.51	15.15	14.81	10.33	131.62	14.74	14.61	16.29	18.2	15.71	17.97	9.55	19.05	19.66	24.55	21.51
AP7X03061G06	38.36	34.94	39.44	0	38.47	44.11	41.85	5.83	17.48	43.25	11.27	39.26	41.95	45.13	35.97	16.6	30.83	37.31	44.09	33.99	43.54	41.63	38.07	40.13	6.35	41.48	4.03	44.86	45.08	44.62	24.02	42.79	36.55	37.13	40.29	45.93	35.43	19.35	32.61	45.55	35.49	30.41	40.7	44.63	20.43	22.74	15.56	21.34	47.35
C09X013428B8	11.02	2.75	12.79	38.47	0	5.37	13.51	4.35	11.55	12.23	67.81	0.17	7.09	13.34	8.24	15.03	5.22	4.56	11.16	11.65	4.65	11.57	9.99	5.54	29.68	3.84	16.75	13.37	5.9	13.09	11.85	10.48	4.14	5.82	2.44	13.04	4.61	140.27	7.09	13.05	6.87	11.71	4.56	6.44	6.4	16.75	11.97	13.58	7.01
C09X015405B6	15.96	6.47	18.72	44.11	5.37	0	19.44	11.09	17.36	17.92	72.2	4.92	14.32	19.05	13.66	21.02	12.13	9.33	16.82	17.26	8.45	17.18	15.86	10.85	35.84	8.25	23.19	19.29	10.6	18.75	17.54	15.9	9.62	11.34	5.51	18.96	10.53	141.28	12.95	18.68	12.71	17.57	10.27	13.55	11.88	21.05	18.25	19.98	11.42
A02X019560H8	9.83	6.84	14.37	41.85	13.51	19.44	0	14.49	9.6	9.02	68.57	14.84	19.13	9.98	7.63	14.21	15.6	6.83	10.38	9.51	19.42	8.12	8.3	13.47	31.27	16.69	18.01	0.08	20.92	11.32	13.8	9.62	14.59	8.28	16.18	11.17	9.92	153.49	14.08	11.37	17.33	19.59	17.33	19.84	7.58	21.69	20.73	26.25	21.98
A01X024861A3	10.72	3.77	12.67	5.83	4.35	11.09	14.49	0	8.29	13.24	12.84	5.6	9.52	14.87	7.58	8.49	5.57	5.2	12.96	11.06	10.37	12.23	9.96	7.68	6.18	7.86	3	15.13	12.13	14.23	6.66	11.84	5.4	5.66	6.85	14.48	4.68	27.89	5.8	14.58	7.38	10.02	8.24	10.75	4.77	7.46	4.24	7.16	14.19
A03X04301B08	8.95	5.1	12.18	17.48	11.55	17.36	9.6	8.29	0	6.49	36.86	12.77	17.47	7.19	6.21	9.26	12.43	5.27	8.91	0.53	17.22	7.42	7.23	11.62	13.37	14.48	8.45	9.7	19.05	10.1	9.57	8.47	12.31	6.64	13.86	10.61	8.35	75.75	11.8	10.06	14.71	15.39	15.49	17.92	5.46	15.45	11.45	16.17	20.38
A01X035361A8	9.14	5.32	12.84	43.25	12.23	17.92	9.02	13.24	6.49	0	74.35	13.23	17.73	0.39	6.4	13.54	13.97	5.78	8.55	6.21	17.98	7.62	7.54	12	33.8	15.24	18.64	9.15	19.47	9.79	14.7	7.92	12.72	7.27	14.79	10.28	8.33	196.23	13.55	9.75	16.31	17.74	16.26	18.33	6.46	22.31	20.79	26.03	20.62
A02X017260I9	61.2	63.46	56.11	11.27	67.81	72.2	68.57	12.84	36.86	74.35	0	68.78	71.18	76.19	62.29	24.24	55.67	67.38	74.43	59.02	71.49	70.69	64.55	69.75	13.22	70.61	7.21	74.3	74.28	73.17	39.08	71.84	63.17	64.45	68.57	73.66	62.89	11.36	56.51	75.48	61.2	49.73	68.67	73.11	46.38	32.08	28.74	34.28	76.99
C12X013428B9	11.97	2.82	14.05	39.26	0.17	4.92	14.84	5.6	12.77	13.23	68.78	0	8.89	14.54	9.36	15.88	6.89	5.31	12.21	12.84	3.72	12.69	11.38	6.39	30.95	3.75	18.02	14.62	1.13	14.38	13.1	11.46	5.23	6.9	1.88	14.28	6.01	138.73	8.43	14.26	7.91	12.56	5.56	8.13	7.32	16.4	12.79	15.04	5.9
A03X04141A07	15.56	8.34	17.74	41.95	7.09	14.32	19.13	9.52	17.47	17.73	71.18	8.89	0	18.91	12.67	20.64	10.01	9.35	16.69	17.47	13.55	16.69	15.27	10.85	33.19	11.44	20.42	19.08	15.41	18.14	17.07	15.76	4.31	9.36	10.23	18.25	8.67	140.85	11.31	18.56	6.97	15.31	10.86	13.16	11.44	20.17	16.81	19.75	16.48
AMBX03532H07	10.22	6.33	13.96	45.13	13.34	19.05	9.98	14.87	7.19	0.39	76.19	14.54	18.91	0	7.85	14.68	15.15	6.57	9.64	6.86	19.08	8.31	8.26	12.87	34.31	16.44	20.1	9.97	20.59	10.66	15.76	9.27	14.17	8.3	15.86	11.45	9.58	196.75	14.47	10.61	17.51	19.17	17.35	19.16	7.21	23.74	21.73	26.99	21.58
A01X020961D2	4.89	3.13	10.09	35.97	8.24	13.66	7.63	7.58	6.21	6.4	62.29	9.36	12.67	7.85	0	6.92	8.82	3.61	6.92	6.45	13.66	5.29	5.23	8.79	26.28	10.7	12.76	7.9	14.87	7.48	10.69	6.18	8.81	4.68	10.64	7.77	3.61	145.34	8.94	7.95	11.99	12.84	11.37	13.6	4.55	11.85	14.99	19.62	16.27
A03X01721B05	11.75	8.18	11.8	16.6	15.03	21.02	14.21	8.49	9.26	13.54	24.24	15.88	20.64	14.68	6.92	0	14.11	8.89	13.05	11.72	20.37	12.09	11.48	15.09	12.43	17.79	7.25	14.54	22.1	14.72	11.4	12.53	15.51	9.71	17.13	14.63	8.75	62.73	13.62	14.84	17.38	17.71	18.56	21.52	8.18	11.7	13.29	17.35	24.08
A03X03481B07	11.87	5.41	14.22	30.83	5.22	12.13	15.6	5.57	12.43	13.97	55.67	6.89	10.01	15.15	8.82	14.11	0	6.74	13.1	13.41	11.24	13.19	11.77	9.07	25.14	8.55	14.77	15.59	13.1	14.9	12.8	12.39	6.33	7.24	8.17	15.08	0.69	111.73	8.25	15.12	8.85	12.44	6.68	8.3	7.55	8.98	11.48	12.73	14.5
A03X01941A02	6.29	2.2	9.35	37.31	4.56	9.33	6.83	5.2	5.27	5.78	67.38	5.31	9.35	6.57	3.61	8.89	6.74	0	3.6	5.78	9.4	5.16	4.84	5.61	26.74	7.06	13.21	6.72	10.65	6.86	9.18	3.35	5.77	3.44	6.72	7.43	4.2	155.04	6.89	6.87	8.67	12.46	7.64	9.73	3.3	14.7	12.67	16.36	12.09
A03X02341A08	9.34	5.19	13.77	44.09	11.16	16.82	10.38	12.96	8.91	8.55	74.43	12.21	16.69	9.64	6.92	13.05	13.1	3.6	0	9.1	16.64	7.42	7.28	11.44	33.03	14.01	18.99	10.21	18.26	10.39	14.02	0.16	12.28	6.69	13.61	9.87	8.25	181.69	12.95	10.31	15.28	17.96	14.6	16.76	6.88	19.97	19.95	23.97	19.5
AMBX04301D05	9.01	5.57	13.04	33.99	11.65	17.26	9.51	11.06	0.53	6.21	59.02	12.84	17.47	6.86	6.45	11.72	13.41	5.78	9.1	0	16.93	7.58	7.54	11.78	25.67	14.62	14.25	9.58	18.91	9.82	12.9	8.67	12.43	6.85	13.98	10.3	8.45	123.8	12.68	9.9	15.54	16.41	15.58	17.92	6.03	19.75	17.85	22.65	20.09
C12X017203H2	15.33	6.11	18.16	43.54	4.65	8.45	19.42	10.37	17.22	17.98	71.49	3.72	13.55	19.08	13.66	20.37	11.24	9.4	16.64	16.93	0	17.15	15.71	10.4	35.59	7.5	23.4	19.19	8.7	18.89	17.21	16.05	8.83	11.08	0.73	18.88	9.95	138.43	12.39	18.86	11.92	16.9	9.4	12.56	11.68	21.89	17.3	19	8.99
A01X012861D4	7.67	4.48	12.98	41.63	11.57	17.18	8.12	12.23	7.42	7.62	70.69	12.69	16.69	8.31	5.29	12.09	13.19	5.16	7.42	7.58	17.15	0	0.23	11.35	31.18	14.41	17.61	8.16	18.43	8.2	12.76	6.93	12.29	4.65	14.06	5.18	7.78	169.38	12.48	8.23	15.06	16.87	15.14	17.15	5.69	20.42	18.31	24.25	19.77
A02X012861A7	7.47	4.05	12.42	38.07	9.99	15.86	8.3	9.96	7.23	7.54	64.55	11.38	15.27	8.26	5.23	11.48	11.77	4.84	7.28	7.54	15.71	0.23	0	10.46	29.19	13.03	14.92	8.3	17.17	8.22	11.96	6.74	10.76	4.32	12.58	5.2	7.04	147.8	11.48	8.23	13.57	15.3	13.46	15.69	5.54	19.21	16.64	22.32	18.52
AP3X00181I06	11.37	4.84	14.24	40.13	5.54	10.85	13.47	7.68	11.62	12	69.75	6.39	10.85	12.87	8.79	15.09	9.07	5.61	11.44	11.78	10.4	11.35	10.46	0	31.5	8.39	18.37	13.29	12.3	12.82	13.78	11.05	6.86	7.11	7.62	12.72	6.89	151.46	9.72	12.84	10.32	13.66	9.24	11.62	7.23	18.76	14.68	17.99	13.4
A03X03001C03	29.87	25.52	29.87	6.35	29.68	35.84	31.27	6.18	13.37	33.8	13.22	30.95	33.19	34.31	26.28	12.43	25.14	26.74	33.03	25.67	35.59	31.18	29.19	31.5	0	33.12	0.64	33.6	37.19	34.09	18.87	32.01	28.5	26.54	32.41	33.69	26.69	24.09	25.55	34.68	28.54	26.3	33.54	37.06	18.04	19.06	12.84	18.62	39.45
C12X020903I8	13.14	3.11	16.04	41.48	3.84	8.25	16.69	7.86	14.48	15.24	70.61	3.75	11.44	16.44	10.7	17.79	8.55	7.06	14.01	14.62	7.5	14.41	13.03	8.39	33.12	0	20.37	16.46	8.98	16	15.27	13.08	6.74	8.65	4.85	15.79	7.4	141.56	10.03	15.9	9.88	14.57	7.32	9.84	9.19	19.32	15.08	17.41	9.87
A02X030061B5	15.46	12.06	18.27	4.03	16.75	23.19	18.01	3	8.45	18.64	7.21	18.02	20.42	20.1	12.76	7.25	14.77	13.21	18.99	14.25	23.4	17.61	14.92	18.37	0.64	20.37	0	19.92	25.03	20.48	10.49	18.01	15.59	13.64	19.47	20.25	13.64	13.3	13.73	20.56	15.9	17.61	21.12	23.53	8.83	10.73	7.47	12.12	27.52
A03X01951A01	10.2	6.92	14.58	44.86	13.37	19.29	0.08	15.13	9.7	9.15	74.3	14.62	19.08	9.97	7.9	14.54	15.59	6.72	10.21	9.58	19.19	8.16	8.3	13.29	33.6	16.46	19.92	0	20.73	11.3	14.72	9.67	14.72	8.36	16.08	11.52	10.02	175.89	14.33	11.28	17.61	19.87	17.26	19.68	7.63	22.48	21.37	27.17	21.77
C12X030004I8	17.6	7.33	20.4	45.08	5.9	10.6	20.92	12.13	19.05	19.47	74.28	1.13	15.41	20.59	14.87	22.1	13.1	10.65	18.26	18.91	8.7	18.43	17.17	12.3	37.19	8.98	25.03	20.73	0	20.46	19.53	17.43	10.95	12.27	6.13	20.22	11.67	139.71	14.35	20.35	14.28	18.96	11.11	14.39	13.18	23.65	18.64	21.46	11.31
A01X042261A5	10	6.41	14.34	44.62	13.09	18.75	11.32	14.23	10.1	9.79	73.17	14.38	18.14	10.66	7.48	14.72	14.9	6.86	10.39	9.82	18.89	8.2	8.22	12.82	34.09	16	20.48	11.3	20.46	0	15.36	9.67	13.81	4.99	15.52	10.94	9.48	182.26	14.2	0.02	16.9	18.57	17.23	19.41	7.74	21.85	21.65	26.1	21.72
AMBX01341D04	13.73	8.81	16.14	24.02	11.85	17.54	13.8	6.66	9.57	14.7	39.08	13.1	17.07	15.76	10.69	11.4	12.8	9.18	14.02	12.9	17.21	12.76	11.96	13.78	18.87	15.27	10.49	14.72	19.53	15.36	0	12.95	12.8	9.99	14.42	14.48	11.16	74.55	12.78	15.75	15.33	16.6	15.14	17.27	8.22	17.26	13.44	15.72	20.83
A01X023460I4	8.43	4.68	13.02	42.79	10.48	15.9	9.62	11.84	8.47	7.92	71.84	11.46	15.76	9.27	6.18	12.53	12.39	3.35	0.16	8.67	16.05	6.93	6.74	11.05	32.01	13.08	18.01	9.67	17.43	9.67	12.95	0	11.38	6.23	12.88	9.47	7.78	168.3	12.08	9.65	14.02	16.94	14.02	15.98	6.41	18.83	18.87	23.26	18.32
A02X043261B9	11.68	4.3	13.58	36.55	4.14	9.62	14.59	5.4	12.31	12.72	63.17	5.23	4.31	14.17	8.81	15.51	6.33	5.77	12.28	12.43	8.83	12.29	10.76	6.86	28.5	6.74	15.59	14.72	10.95	13.81	12.8	11.38	0	6.48	6.31	13.65	5.27	130.49	7.95	13.85	1.36	11.72	7.21	9.29	7.03	15.55	11.83	15.2	11.86
AP7X04221F09	6.26	2.9	9.51	37.13	5.82	11.34	8.28	5.66	6.64	7.27	64.45	6.9	9.36	8.3	4.68	9.71	7.24	3.44	6.69	6.85	11.08	4.65	4.32	7.11	26.54	8.65	13.64	8.36	12.27	4.99	9.99	6.23	6.48	0	8.12	6.05	4.29	149.22	7.71	5.18	8.89	12.37	8.59	10.79	4.11	15.01	13.75	17.3	13.71
C12X042204F5	12.56	3.55	15.15	40.29	2.44	5.51	16.18	6.85	13.86	14.79	68.57	1.88	10.23	15.86	10.64	17.13	8.17	6.72	13.61	13.98	0.73	14.06	12.58	7.62	32.41	4.85	19.47	16.08	6.13	15.52	14.42	12.88	6.31	8.12	0	15.46	6.96	135.66	9.65	15.48	9.06	13.66	6.6	9.63	8.62	18.48	13.94	16.09	6.25
A01X009561B6	9.95	6.08	14.81	45.93	13.04	18.96	11.17	14.48	10.61	10.28	73.66	14.28	18.25	11.45	7.77	14.63	15.08	7.43	9.87	10.3	18.88	5.18	5.2	12.72	33.69	15.79	20.25	11.52	20.22	10.94	14.48	9.47	13.65	6.05	15.46	0	9.82	172.08	14.2	11.06	16.82	17.82	17.04	19.3	8.21	24.76	20.59	25.53	21.48
A02X034861B2	6.34	3.3	10.33	35.43	4.61	10.53	9.92	4.68	8.35	8.33	62.89	6.01	8.67	9.58	3.61	8.75	0.69	4.2	8.25	8.45	9.95	7.78	7.04	6.89	26.69	7.4	13.64	10.02	11.67	9.48	11.16	7.78	5.27	4.29	6.96	9.82	0	144.2	6.41	9.96	7.74	8.95	6.28	7.66	4.85	7.97	11.83	14.05	12.99
C06X036204A9	138.56	139.76	131.62	19.35	140.27	141.28	153.49	27.89	75.75	196.23	11.36	138.73	140.85	196.75	145.34	62.73	111.73	155.04	181.69	123.8	138.43	169.38	147.8	151.46	24.09	141.56	13.3	175.89	139.71	182.26	74.55	168.3	130.49	149.22	135.66	172.08	144.2	0	106.9	183.66	114.63	98.84	137.36	148.09	96.73	63.54	50.87	56.02	148.22
AP3X03432A01	10.56	6.14	14.74	32.61	7.09	12.95	14.08	5.8	11.8	13.55	56.51	8.43	11.31	14.47	8.94	13.62	8.25	6.89	12.95	12.68	12.39	12.48	11.48	9.72	25.55	10.03	13.73	14.33	14.35	14.2	12.78	12.08	7.95	7.71	9.65	14.2	6.41	106.9	0	14.53	10.47	14.99	10.46	12.71	7.82	12.74	14.36	17.58	15.65
A02X042261A6	10.33	6.45	14.61	45.55	13.05	18.68	11.37	14.58	10.06	9.75	75.48	14.26	18.56	10.61	7.95	14.84	15.12	6.87	10.31	9.9	18.86	8.23	8.23	12.84	34.68	15.9	20.56	11.28	20.35	0.02	15.75	9.65	13.85	5.18	15.48	11.06	9.96	183.66	14.53	0	17.31	19.79	17.17	19.44	7.84	22.52	21.91	26.64	21.52
A01X043261B8	14.35	7.14	16.29	35.49	6.87	12.71	17.33	7.38	14.71	16.31	61.2	7.91	6.97	17.51	11.99	17.38	8.85	8.67	15.28	15.54	11.92	15.06	13.57	10.32	28.54	9.88	15.9	17.61	14.28	16.9	15.33	14.02	1.36	8.89	9.06	16.82	7.74	114.63	10.47	17.31	0	14.82	9.72	12.08	9.4	16.19	14.33	17.4	15.14
A01X011261C2	14.24	11.14	18.2	30.41	11.71	17.57	19.59	10.02	15.39	17.74	49.73	12.56	15.31	19.17	12.84	17.71	12.44	12.46	17.96	16.41	16.9	16.87	15.3	13.66	26.3	14.57	17.61	19.87	18.96	18.57	16.6	16.94	11.72	12.37	13.66	17.82	8.95	98.84	14.99	19.79	14.82	0	14.62	17.68	11.48	15.71	16.12	21.8	19.15
AMBX03621D07	14.29	5.8	15.71	40.7	4.56	10.27	17.33	8.24	15.49	16.26	68.67	5.56	10.86	17.35	11.37	18.56	6.68	7.64	14.6	15.58	9.4	15.14	13.46	9.24	33.54	7.32	21.12	17.26	11.11	17.23	15.14	14.02	7.21	8.59	6.6	17.04	6.28	137.36	10.46	17.17	9.72	14.62	0	0.53	9.43	17.92	14.95	14.43	12.38
AP7X03621F05	16.89	8	17.97	44.63	6.44	13.55	19.84	10.75	17.92	18.33	73.11	8.13	13.16	19.16	13.6	21.52	8.3	9.73	16.76	17.92	12.56	17.15	15.69	11.62	37.06	9.84	23.53	19.68	14.39	19.41	17.27	15.98	9.29	10.79	9.63	19.3	7.66	148.09	12.71	19.44	12.08	17.68	0.53	0	11.7	19.59	17.3	16.4	15.62
A03X03061C02	6.89	2.79	9.55	20.43	6.4	11.88	7.58	4.77	5.46	6.46	46.38	7.32	11.44	7.21	4.55	8.18	7.55	3.3	6.88	6.03	11.68	5.69	5.54	7.23	18.04	9.19	8.83	7.63	13.18	7.74	8.22	6.41	7.03	4.11	8.62	8.21	4.85	96.73	7.82	7.84	9.4	11.48	9.43	11.7	0	14.29	9.56	14.35	14.31
AMBX03481D08	16.06	14.22	19.05	22.74	16.75	21.05	21.69	7.46	15.45	22.31	32.08	16.4	20.17	23.74	11.85	11.7	8.98	14.7	19.97	19.75	21.89	20.42	19.21	18.76	19.06	19.32	10.73	22.48	23.65	21.85	17.26	18.83	15.55	15.01	18.48	24.76	7.97	63.54	12.74	22.52	16.19	15.71	17.92	19.59	14.29	0	13.98	17.54	25.71
AP3X02611I05	20.23	11.33	19.66	15.56	11.97	18.25	20.73	4.24	11.45	20.79	28.74	12.79	16.81	21.73	14.99	13.29	11.48	12.67	19.95	17.85	17.3	18.31	16.64	14.68	12.84	15.08	7.47	21.37	18.64	21.65	13.44	18.87	11.83	13.75	13.94	20.59	11.83	50.87	14.36	21.91	14.33	16.12	14.95	17.3	9.56	13.98	0	12.62	20.43
AP3X03911I04	23.27	14.84	24.55	21.34	13.58	19.98	26.25	7.16	16.17	26.03	34.28	15.04	19.75	26.99	19.62	17.35	12.73	16.36	23.97	22.65	19	24.25	22.32	17.99	18.62	17.41	12.12	27.17	21.46	26.1	15.72	23.26	15.2	17.3	16.09	25.53	14.05	56.02	17.58	26.64	17.4	21.8	14.43	16.4	14.35	17.54	12.62	0	23.56
C09X009505A6	18.22	8.25	21.51	47.35	7.01	11.42	21.98	14.19	20.38	20.62	76.99	5.9	16.48	21.58	16.27	24.08	14.5	12.09	19.5	20.09	8.99	19.77	18.52	13.4	39.45	9.87	27.52	21.77	11.31	21.72	20.83	18.32	11.86	13.71	6.25	21.48	12.99	148.22	15.65	21.52	15.14	19.15	12.38	15.62	14.31	25.71	20.43	23.56	0
AP7X03911F07	16.35	8.52	18.22	35.46	6.69	13.67	20.11	9.2	17.09	18.54	60.51	8.29	13.26	19.76	13.74	19.37	8.6	9.87	17.13	17.73	12.59	17.69	15.97	11.65	29.66	10.61	19.79	19.96	14.82	19.42	15.54	16.69	9.13	10.65	9.74	19.92	7.78	113.75	11.78	19.57	11.88	16.84	7.6	9.17	11.46	18.69	14.78	5.76	16.1
A01X001860H9	13.78	6.77	16.33	41.8	6.47	12.81	17.13	8.31	15.15	15.78	71.82	7.65	5.71	16.93	11	18.94	9.07	8.12	14.96	15.26	11.94	14.84	13.51	8.52	32.78	9.62	19.79	17.28	13.74	16.6	16.19	14.06	4.1	8.33	8.9	15.9	7.51	147.66	10.93	16.86	6.1	14.48	10.21	12.4	9.95	19.42	15.48	18.86	14.73
AP7X02041G08	9.99	6.42	13.68	38.59	11.54	17.3	10.74	11.5	9.07	10.37	64.41	12.21	17.62	11.32	7.66	12.75	13.31	6.85	9.65	9.34	16.21	8.05	7.86	11.77	30.97	13.98	16.88	10.76	18.2	11.16	13.66	9.06	12.95	7.24	13.64	10.16	8.92	133.08	12.82	11.27	15.86	18.18	15.33	17.75	7.29	20.11	18.12	23.25	19.55
A01X034861B1	4.46	1.88	8.47	33.51	4.08	9.67	6.91	3.92	5.53	5.75	60.96	5.37	8.44	6.79	1.65	5.59	1.22	2.66	5.68	5.93	9.38	5.01	4.62	5.82	24.21	6.73	10.85	7	11	6.92	8.66	5.21	4.87	3.03	6.36	7.14	0.32	144.45	5.51	7.08	7.14	8.49	6.2	7.73	3.13	7.92	11.37	13.65	12.3
AMBX02041E06	8.97	5.96	13.61	35.68	12.08	18.02	9.84	11.39	8.9	9.57	61.58	12.88	17.71	10.49	7.03	11.56	13.26	6.36	9.35	8.86	17.44	8.23	8.24	12.27	26.63	14.83	15.57	9.74	19.03	10.83	13.13	8.86	13.06	7.03	14.38	10.26	8.27	126.53	13.4	10.91	15.97	17.65	16.13	18.59	6.74	20.61	17.15	22.43	20.08
A01X019560H7	9.59	6.88	14.28	42.39	13.39	19.49	0.08	14.34	9.63	9.07	68.92	14.59	19.16	10.19	7.29	14.56	15.42	6.99	10.55	9.58	19.4	8.22	8.34	13.46	32.01	16.53	18	0.21	20.82	11.4	14.11	9.8	14.54	8.29	16.22	11.09	9.49	160.32	14.23	11.53	17.39	18.31	17.27	19.94	7.65	20.84	20.58	26.5	21.92
A02X033761A2	7.4	3.39	10.81	39.06	6.47	12.07	7.37	7.35	6.8	6.93	67.57	7.49	11.99	7.75	5.37	10.65	9.08	3.7	7.06	6.85	11.69	6.44	6.12	7.94	29	9.32	15.01	7.41	13.23	8.21	11.73	6.7	8.13	4.83	8.78	8.69	5.89	153.08	9.08	8.16	10.84	14.13	10.45	12.65	4.27	18.17	15.36	19.4	14.43
AMBX03431D09	8.03	4.6	13.14	35.17	5.25	11.24	12.3	5.32	10.38	11.08	54.88	5.84	10.03	12.31	6.92	12.06	7.41	5.69	10.86	10.41	9.27	10.02	9.11	7.79	26.85	8.11	14.49	12.53	11.78	12.65	10.59	10.09	6.71	6	7.29	11.91	5.25	126.32	5.7	12.74	9	13.32	8.46	10.69	6.54	12.61	13.86	15.46	12.74
AP7X01951G07	11.17	7.52	15.28	41.72	12.52	18.93	1.13	13.94	10	11.13	65.52	13.49	18.57	11.69	8.72	14.74	14.92	7.75	11.04	10.55	18.25	9.47	9.54	13.13	31.31	16.01	19.14	1.13	19.92	12.64	15.45	10.68	15.08	8.76	15.51	12.91	10.27	131.07	13.97	12.67	17.78	19.67	16.64	19.07	7.95	23.28	19.55	24.65	20.52
AP3X01952B01	11.58	7.84	14.78	30.49	14.24	20.24	1.6	11.73	9	10.59	50.49	15.27	19.84	11.59	9.05	12.14	15.6	7.61	11.63	10.16	20.21	9.43	9.2	14.22	21.79	17.53	13.5	1.54	21.63	13.01	12.22	10.82	15.11	9.08	16.89	12.54	10.44	96.35	14.34	13.1	17.17	18.97	17.96	20.98	7.29	19.84	17.4	22.26	22.89
A03X04321A03	11.36	4.41	13.92	37.41	4.33	9.8	14.71	5.7	12.39	13.19	66.51	5.27	4.07	14.37	9.01	15.76	6.26	5.54	12.08	12.79	9.11	12.3	10.9	6.72	29.22	6.82	16.57	14.75	10.92	14.05	13.15	11.28	0.18	6.34	6.49	14.16	5.25	136.21	7.91	14.08	1.52	12.46	6.84	9.02	6.92	15.97	12.48	15.42	11.97
AMBX00181E02	10.1	4.77	12.93	39.12	7.05	12.27	10.92	8.38	9.55	10.14	69.46	7.76	10.98	11.15	5.99	13.49	8.97	5.18	10.33	9.34	11.54	8.92	8.26	3.31	32.37	9.44	16.72	11.16	13.3	10.63	13.06	9.26	7.51	6.52	9.43	10.68	6.48	150.01	10.13	11.19	10.13	16.11	9.99	12.57	6.43	20.15	15.14	18.28	15.13
A01X020460H5	9.83	7.99	15	41.71	14.36	19.77	11.38	14.14	11.02	10.38	65.83	15.14	19.66	12.07	7.56	13.9	14.7	8.31	11.14	9.92	19.83	9.44	9.59	14.18	32.15	17.06	19.74	11.67	21.34	11.7	15.93	10.39	14.53	8.33	16.8	11.65	8.47	145.07	15.57	12.79	17.97	18.8	18.09	20.53	8.59	21.06	20.68	25.97	22.35
AP7X02611G09	5.16	1.97	8.58	16.7	5.32	10.61	7.3	3.16	4.55	6.08	36.04	6	10.48	6.91	3.88	6.56	6.73	2.46	6	5.31	10.31	2.63	2.33	6.36	12.18	8.18	5.72	7.32	11.83	6.66	5.96	5.51	6.23	2.33	7.32	4.87	4.14	77.7	6.36	6.66	8.25	11.34	8.54	10.82	2.9	10.29	5.62	10.98	13.41
A02X019461D1	11.84	4.52	14.56	39.05	4.7	9.67	14.42	6.56	12.59	13.18	66.83	4.81	10.36	14.45	9.12	15.63	8.04	2.28	12.18	12.7	9.11	12.39	11.19	7.61	30.29	7.39	17.77	14.41	9.78	14	13.4	11.55	6.33	7.21	6.3	14.59	6.18	133.76	9.13	14.26	9.51	13.46	8.04	10.45	7.32	18.18	13.72	17.04	11.98
A01X043060I2	7.41	4.35	11.35	32.48	10.92	16.43	7.91	9.4	0.11	4.69	57.22	12.05	16.34	5.5	4.96	10.27	12.3	4.43	7.54	0.73	16.39	6.16	6.01	10.72	24.01	13.69	12.47	8.09	18.05	8.27	11.44	7	11.6	5.74	13.29	8.65	7.37	121.42	11.55	8.22	14.24	15.21	14.58	16.73	4.84	18.31	15.94	20.8	19.21
AP7X03371G04	14.66	9.66	16.15	19.78	11.33	17.02	14.71	5.94	10.98	16.59	35.21	12.39	15.87	17.82	11.94	12.73	11.91	10.94	16.88	14.11	16.62	15.14	14.26	13.36	16.97	13.97	10.63	15.05	18.61	18.41	12.88	16.01	12.45	11.51	13.53	17.88	9.9	68.09	11.89	19.03	14.09	14.41	14.12	16.54	9.18	13.15	11.71	16.08	20.15
A02X034361C7	2.34	4.6	12.65	39.21	9.25	14.82	9.78	9.65	8.49	8.18	64.66	10.2	15.04	8.97	5.69	11.58	10.9	5.37	8.75	8.68	14.34	7.86	7.44	10.44	29.74	12.02	15.62	9.94	16.22	10.13	12.72	7.96	10.39	6.36	11.59	9.74	6.48	148.69	8.98	10.15	13.23	16.44	12.73	14.64	6.12	16.09	17.3	21.59	17.17
AMBX01281F01	7.59	3.99	11.92	40.46	10.65	16.4	7.75	11.19	6.37	6.94	70.57	11.77	15.8	7.44	4.87	10.88	12.4	4.33	6.37	6.8	16.19	0.12	0.37	10.46	29.78	13.5	16.43	7.61	17.64	7.14	11.78	6.08	11.65	3.94	13.04	4.76	7.19	165.55	11.78	7.15	14.38	16.71	14.25	16.38	4.81	19.72	17.4	23.15	18.8
AP3X01542A06	11.56	7.99	13.8	26.42	11.59	17.14	14.11	6.76	8.04	12.66	42.03	12.29	16.76	13.47	7.3	7.72	12.68	8.34	12.65	10.76	16.63	11.39	11.05	12.93	18.48	14.52	11.84	14.51	18.2	13.46	14.27	12.27	12.37	9.07	13.96	13.06	9.7	80.51	11.34	13.59	16.05	18.64	15.05	17.39	6.84	17.81	14.19	17.04	20.3
A02X036261D6	14.25	5.64	16.42	42.85	4.82	11.03	17.56	8.56	15.79	16.08	72.52	5.98	11.26	17.19	11.91	19.51	6.87	7.76	14.71	15.74	10.06	15.17	13.62	9.28	34.96	6.6	21.78	17.46	11.82	17.27	15.58	13.85	7.1	9.07	7.29	17.04	6.32	149.38	10.87	17.15	9.93	15.32	0.49	0.12	9.64	18.95	15.94	15.61	12.95
C12X001804E2	12.34	3.16	14.81	39.5	0.91	5.53	15.44	6.28	13.26	14.17	68.5	0.67	10.16	15.26	10.06	16.6	7.89	6.11	13.12	13.47	4.6	13.43	12.03	7.11	31.11	4.24	18.56	15.34	5.65	14.84	14.11	12.17	6.06	7.81	2.34	15.2	6.75	134.04	9.34	14.78	8.8	12.84	6.31	9.42	8.09	16.03	13.74	16.06	6.15
AP7X04301G01	8.53	5.21	12.44	20.07	11.67	17.39	9.48	8.4	0.06	6.49	39.84	12.8	17.4	7.27	6.3	9.33	12.53	5.33	8.87	0.54	17.28	7.49	7.28	11.66	15.41	14.6	8.97	9.64	19.12	9.99	9.98	8.54	12.28	6.58	14.01	10.6	8.46	81.37	11.97	9.87	14.69	16.17	15.48	17.81	5.39	15.23	12.26	17.38	20.39
AMBX01121F02	25.02	18.17	25.51	16.42	19.7	25.13	28.78	5.31	11.82	30.04	28.31	20.96	24	30.28	20.68	11.41	17.28	21.05	27.5	21.16	25.24	25.75	22.05	22.95	15.7	23.94	8.7	29.71	26.22	27.21	17.79	27.25	19.61	20.46	21.78	27.33	17.49	43.08	20.86	29.32	20.6	17.58	24.19	25.79	14.28	16.8	13.35	16.35	27.8
AP7X03001G05	9.83	7.3	13.5	12.52	11.32	17.15	12.42	5.05	7.45	12.17	26.26	12.31	14.93	13.55	7.95	6.99	11.49	7.56	12.29	9.71	16.84	11.46	10.67	12.6	4.37	14.24	1.71	13.03	18.79	13.66	10.1	11.59	11.19	8.13	13.46	13.31	8.6	54.01	11.28	13.77	13.16	15.02	15.15	17.93	6.43	9.82	9.09	12.75	20.49
A02X030661A1	18.48	15.53	22.27	4.4	20.03	26.38	21.91	4.67	11.63	21.71	11.74	21.27	25.49	23.88	16.8	12.35	18.03	17.06	22.7	18.67	25.96	20.61	18.34	21.17	7.36	23.25	3.49	23.6	28.05	23	14.22	21.47	19.19	17.09	22.28	23.75	16.51	24.51	18.48	23.88	19.72	18.09	23.84	27	7.97	13.58	10.27	15.75	29.91
C09X019504D7	17.18	7.45	20.28	44.62	5.88	10.07	20.8	12.13	18.83	19.89	72.86	5.12	15.14	20.9	15.11	22.16	12.86	10.82	18.49	19.09	9.14	18.73	17.49	12.49	36.83	9.14	25.04	20.75	10.65	20.21	18.93	17.6	10.75	12.43	5.62	20.1	11.44	136.29	14.1	20.16	13.73	19.18	8.35	14.41	13.31	21.92	18.38	21.18	11.71
AP7X04141F08	14.63	7.26	16.66	37.4	6.12	13.21	17.95	8	15.66	16.91	63.33	7.93	0.35	18.05	11.92	18.32	9.25	8.38	15.83	16.2	12.48	15.85	14.36	9.9	29.04	10.11	17.31	18.03	14.22	17.41	15.16	14.92	3.94	8.72	9.35	17.5	7.82	122.71	10.33	17.62	6.32	14.2	9.73	12.08	10.02	17.63	15.11	17.74	15.08
AP3X02042B02	9.78	6.63	14.25	35.67	12.92	18.88	10.18	11.98	8.85	10.12	61.48	13.91	18.34	10.94	7.61	12.36	13.95	6.79	9.95	9.19	18.33	8.55	8.65	13.02	27.27	15.72	15.95	10.22	20.11	11.39	13.08	9.37	13.55	7.55	15.28	10.88	8.68	127.51	13.65	11.5	16.21	18.55	16.69	19.02	7.23	21.49	18.08	23.16	21.41
A01X015461D8	11	8.37	15.57	32.01	13.3	18.43	13.68	10.09	10.53	13.1	44.46	14.03	18.14	14.27	6.76	8.37	13.83	8.77	12.7	11.69	17.65	11.04	11.2	13.94	24.2	16.25	10.88	14.02	19.67	12.83	13.38	11.82	13.76	9.77	14.95	11.57	8.63	93.96	13.27	13.47	15.45	17.34	16.82	19.1	8.94	18.96	17.7	23.25	22.21
A03X01791B04	5.18	1.82	8.27	35.13	4.74	10.07	5.46	4.73	3.56	3.67	63.56	5.71	9.58	4.08	3	7.54	6.19	1.68	4.72	3.85	9.64	4.01	3.88	5.43	24.84	7.28	11.57	5.36	11.25	5.6	8.84	4.41	5.8	2.64	6.8	6.21	3.45	143.7	6.58	5.62	8.5	11.89	7.49	9.64	2.32	14.81	11.92	15.9	12.38
A03X02481C06	5.79	2.79	9.45	30.31	5.76	11.37	7.29	3.48	5.44	6.23	53.79	6.92	10.74	7.21	3.91	7.91	7.38	3.23	6.74	5.85	11.12	5.69	5.41	6.58	21.3	8.91	9.86	7.42	12.53	7.57	9.25	6.19	6.88	4.05	8.18	7.92	4.01	116.75	7.43	7.81	9.69	11.23	9.07	11.16	3.65	11.98	11.7	15.15	13.85
C12X039128F1	18.29	7.56	19.99	45.48	6.53	10.9	21.23	11.99	19.46	19.37	74.23	5.59	15.31	20.34	15.3	22.58	12.87	10.81	18.49	19.05	9.8	18.66	17.35	12.25	37.81	9.56	25.37	21.03	10.66	20.18	19.12	17.67	10.66	12.24	6.86	20.43	11.55	141.39	14.42	20.13	13.97	18.43	11.27	14.3	13.14	23.6	19.14	21.06	12.68
A03X03531B06	9.98	6.33	14.32	45.1	13.45	19.05	9.89	14.8	7.1	0.38	76.2	14.66	18.85	0.11	7.8	14.64	15.12	6.48	9.38	6.8	19.17	8.27	8.17	13.04	34.36	16.55	20.27	9.83	20.66	10.68	15.68	9.08	14.24	8.24	16.03	11.49	9.71	187.22	14.5	10.53	17.47	19.92	17.49	19.23	7.24	23.97	21.88	26.97	21.78
A03X03431B09	11.75	5.25	14.75	39.49	4.88	11.01	15.24	6.09	13.2	14.12	66.81	6.17	10.16	15.04	9.96	16.26	7.19	6.58	13.22	13.59	10.28	13.19	11.81	8.67	31.54	8.16	18.2	15.19	12.14	15	14.52	12.31	6.34	7.33	7.49	14.9	5.93	134.37	2.6	15.08	9.4	14.23	8.69	10.76	8.24	18.25	13.61	16.65	13.44
C12X028505D3	15.58	7.83	18.37	43.73	6.59	13.42	18.75	10.17	16.88	17.59	72.27	7.86	12.32	18.46	12.93	20.09	10.66	8.94	16.18	17.02	12.54	16.41	15.07	10.6	34.96	10.34	23.08	18.51	13.96	18.35	18.06	15.28	8.28	10.55	9.61	18.64	9.33	142.18	11.75	18.3	11.92	16.86	10.79	12.88	11.35	21.75	17.05	19.51	15.37
A02X010861C1	8.42	5.16	12.34	30.21	9.27	14.99	10.77	8.2	8.63	8.77	51.48	10.28	14.31	9.85	5.96	10.73	11.09	5.75	9.5	9.13	14.8	8.49	8.03	10.56	23.51	12.3	12.45	11	16.35	10.22	11.2	9.04	10.33	6.47	11.75	11.61	6.81	106.13	11.56	10.76	12.88	14.48	12.24	14.82	6.1	14.19	15.14	19.13	17.85
C09X026104A1	8.57	6.02	14.43	44.97	13.47	19.05	10.94	14.55	9.77	9.33	73.17	14.62	18.69	10.47	5.74	11.8	14.63	6.7	9.44	9.48	19.02	8.48	8.32	13.35	31.96	16.38	17.99	11.01	20.57	10.03	14.7	8.71	14.34	7.86	15.8	11.67	8.64	171.8	13.62	10.1	17.27	19.34	17.57	19.46	7.7	21.6	21.83	26.65	21.67
AP3X01722A07	11.86	7.41	10.8	21.93	13.62	19.62	13.2	9.41	9.33	12.31	32.97	14.53	18.78	13.52	6.05	2.29	13.05	7.97	11.83	11.01	19.06	10.76	10.52	13.77	16.3	16.53	9.54	13.35	20.69	13.52	12.44	11.39	14.48	8.9	15.89	13.92	7.89	77.95	12.45	13.71	16.75	17	17.23	19.69	8.04	13.69	14.68	18.8	22.22
AP3X02851I07	7.11	5.62	16.25	46.26	9.14	15.13	13.52	9.81	11.59	12.03	70.12	9.57	14.22	12.84	6.92	12.68	10.45	6.48	10.34	10.89	13.9	9.88	9.7	8.73	28.96	11.23	18.08	13.6	15.52	12.61	11.7	11.34	10.33	6.97	11.21	12.02	5.37	158.13	11.54	13.25	14.1	15.94	11.96	14.39	8.04	17.3	14.62	18.76	16.73
A02X026160H4	5.96	3.24	10.43	38.5	9.45	14.83	6.56	9.45	5.65	5.58	66.32	10.44	14.96	6.21	4.05	9.99	11.27	3.66	6.16	5.82	14.87	4.14	4.02	9.29	28.38	12.4	14.61	6.58	16.56	7	10.92	5.77	10.54	4.37	11.69	5.94	6.11	155.6	10.61	7.03	13.41	14.92	13.31	15.52	4.1	17.98	15.8	21	17.65
A03X00181C05	9.75	5.91	13.51	43.68	12.27	17.86	10.3	13.27	8.71	8.62	73.12	13.53	17.43	9.46	6.71	12.95	14.1	5.82	9.07	8.89	17.59	7.93	7.83	10.78	32.8	15.11	18.93	10.22	19.45	9.73	14.33	8.63	13.03	7.28	14.82	10.71	8.83	171.32	13.46	9.73	16.22	18.5	16	18.23	7.03	21.98	20.15	25.45	20.48
AMBX02481E01	11.42	4.81	14.29	25.97	4.21	10.44	15.39	1.48	11.7	14.11	46.42	5.39	9.05	15.42	8.96	13.36	6.61	5.95	13.35	12.88	9.26	13.16	11.5	7.63	21.98	7.39	11.65	15.57	11.24	15.02	11.12	12.42	5.57	7.05	6.58	15.03	5.55	89.38	7.51	15.45	8.23	11.46	7.65	10.04	7.03	13.92	9.97	12.45	12.55
C12X041403G8	15.99	8.57	19.52	39.95	7.16	13.79	19.88	10.08	17.59	18.67	66.38	8.41	13.88	19.88	13.54	20.79	10.75	9.99	17.35	17.72	12.6	17.41	15.99	11.31	33.57	10.7	21.24	19.86	14.43	19.23	17.88	16.72	9.51	11.51	9.44	20	9.61	122.9	13.12	19.43	12.5	17.09	10.1	12.69	11.83	19.96	16.17	19.33	16.06
A02X020460H6	11.07	8.89	15.61	36.93	16.01	21.34	11.7	13.85	11.11	11.73	61.62	16.59	21.14	13.08	8.39	14.04	15.54	9.27	12.05	10.91	21.02	10.1	10.06	15.46	30.41	18.39	17.21	11.93	22.44	13.15	14.85	11.24	16.3	9.83	18.35	12.63	9.64	120.44	16.81	13.69	18.64	18.23	19.46	21.96	9.28	21.34	20.52	26.42	23.76
AMBX02091E05	4.74	2.25	9.01	38.31	7.62	13.14	5.65	7.61	4.1	4.53	67.33	8.77	12.62	5.21	0.85	5.67	8.93	2.21	4.72	4.44	12.92	4.07	4.15	7.69	27.07	10.2	12.89	5.58	14.51	5.82	9.69	4.33	8.63	3.52	10	6.32	3.98	168.49	8.16	5.83	11.74	14.48	10.93	12.99	3.08	13.31	14.98	19.47	15.87
AP7X01081I02	15.55	9.39	18.51	22.21	8.38	14.59	19.98	5.92	14.14	19.34	39.92	9.87	14.21	20.97	13.16	15.9	10.45	11.04	18.73	16.96	14.26	17.97	15.81	13.42	20.26	12.09	12.03	20.74	16.23	19.6	13.46	17.39	10.44	11.44	11.03	19.54	10.33	72.89	12.63	20.5	11.86	13.54	11.09	13.17	10.46	17.93	11.87	14.8	17.62
A02X020961D3	6.68	4.1	9.9	33.41	8.05	13.75	8.78	7.19	7.35	7.48	57.21	8.94	12.71	8.76	1.64	7.46	8.66	4.35	7.9	7.32	13.45	6.5	6.4	8.98	24.26	10.73	12.85	9.12	14.73	8.5	10.68	7.22	8.73	5.17	10.45	9.17	4.02	129.31	8.83	9.19	11.48	13.42	10.76	13.35	5.06	10.43	14.14	17.84	16.18
AMBX02341E04	9.61	5.24	13.03	39.45	10.1	16.03	10.85	11.26	8.86	9.44	65.8	10.43	15.87	10.39	6.96	13.23	12.29	4.22	0.78	9.14	14.82	7.98	7.76	10.7	29.88	12.81	17.4	10.82	16.66	11.13	13.14	0.79	11.27	6.07	12.2	10.17	7.81	142.64	11.85	11.15	14.38	17.07	13.29	15.56	7.11	18.5	17.48	21.29	17.8
A03X02611C04	8.75	5.53	13.33	41.48	11.78	17.23	9.2	12.85	7.97	8.2	70.39	12.75	17.45	8.77	6.71	12.55	13.72	5.8	8.74	8.03	17.25	7.51	7.32	11.59	31.59	14.63	17.66	9.03	18.92	9.86	13.74	8.57	12.94	7.04	14.08	9.7	8.72	159.28	12.99	9.82	15.94	17.73	15.74	18.1	6.43	21.3	18.92	23.55	19.93
AP7X00181H07	8.33	3.91	10.7	39.72	6.28	11.43	9.12	8.27	7.49	8.22	68.29	6.95	11.27	8.78	5.3	11.2	8.81	4	8.03	7.7	10.76	7.07	6.58	3.55	29.38	8.82	15.53	9.04	12.49	8.82	11.88	7.48	7.32	4.97	8.27	8.97	5.67	159.98	9.5	8.77	10.43	12.89	9.49	11.99	5.2	17.27	14.66	18.53	13.99
A01X026160H3	5.7	2.73	9.81	38.03	8.94	14.2	5.71	8.61	3.73	1.37	66.97	9.99	14.27	1.45	3.47	9.14	10.5	2.93	5.68	3.93	14.33	4.3	4.17	8.58	27.84	11.64	13.39	5.71	15.98	6.29	10.23	5.34	9.79	4.24	11.28	6.38	5.59	160.64	10.13	6.3	12.54	13.7	12.54	14.66	3.25	16.5	16.03	21.03	17.04
A02X013460I7	9.09	4.24	11.3	17.43	5.82	12.15	10.37	3.17	7.39	10.35	32.32	7.42	11.21	11.6	6.04	8.79	7.31	4.86	10.31	9.24	11.45	8.91	7.78	8.48	14.12	9.05	6.19	10.88	13.62	11.11	4.64	9.16	6.69	5.59	8.41	10.59	5.25	66.97	7.88	11.38	8.98	12.02	8.48	10.96	4.91	11.35	8.36	11.27	14.87
AMBX04141D06	15.78	8.41	18.08	41.47	7.19	14.61	19.32	9.59	17.33	17.92	69	9.04	0.24	19.15	12.99	20.58	10.43	9.47	16.92	17.64	13.67	17.01	15.48	11.11	32.63	11.44	19.96	19.32	15.54	18.5	16.91	16	4.25	9.66	10.5	18.81	9.02	135.16	11.36	18.76	6.69	15.83	11.22	13.53	11.43	20.55	16.77	19.85	16.62
A03X02091B01	4.24	1.59	7.9	36.25	4.89	9.65	5.48	5.03	3.9	4.38	64.23	5.8	9.65	5.11	0.96	5.89	6.48	1.62	4.49	4.22	9.79	4	3.92	5.52	25.32	7.25	10.92	5.4	11.22	5.5	8.46	4.16	5.98	2.7	6.89	6.07	2.76	157.45	6.52	5.53	9.02	11.9	7.91	9.96	2.52	11.84	12.08	16.06	12.71
C12X019404E8	16.76	6.7	18.85	42.38	6.3	11.22	20.26	11.56	18.48	18.74	67.43	5.76	14.89	19.72	13.6	20.82	12.78	10.39	17.71	18.17	9.97	17.81	15.86	11.78	34.22	8.7	22.85	20.14	11.23	19.83	18.1	16.56	10.32	11.87	6.84	19.29	11.26	131.99	13.78	19.49	13.68	18.53	10.21	13.48	12.14	20.29	17.65	20.78	13.24
AP7X01721H08	14.95	9.2	12.46	30.51	13.07	17.4	14.54	9.54	12.29	14.96	43.85	13.26	17.35	16.54	6.69	6.36	12.5	10	14.31	13.93	17.2	12.04	11.56	14.4	22.16	15.14	14.88	14.96	19.28	15.03	13.46	13.63	14.12	9.94	14.32	15.96	7.73	91.09	12.24	15.86	15.42	15.51	14.68	16.78	10.81	13.14	15.63	20.7	20.73
C09X035304I4	18.66	7.99	21.19	48.12	6.92	11.81	22.04	14.05	20.14	20.5	77.69	6.37	16.43	21.45	16.04	23.76	14.29	11.8	19.51	20.05	9.94	19.8	18.67	13.48	39.33	10.31	27.27	21.79	11.55	21.31	20.63	18.69	12.19	13.6	7.18	21.45	12.94	151.26	15.77	21.18	15.48	19.8	12.22	15.47	14.19	24.35	20.9	23.2	13.18
C12X035304I5	18.65	7.88	21.07	47.93	6.84	11.73	21.93	13.94	20.04	20.42	77.54	6.3	16.34	21.33	15.97	23.66	14.2	11.69	19.4	19.95	9.94	19.67	18.55	13.38	39.18	10.21	27.1	21.69	11.48	21.19	20.53	18.58	12.06	13.5	7.17	21.36	12.81	151.07	15.68	21.08	15.35	19.8	12.09	15.37	14.06	23.95	20.78	23.05	13.15
AP3X03532A03	7.3	3.66	11.19	41.74	10.37	15.56	6.88	10.76	4.71	0.49	72.58	11.45	15.86	0.38	4.98	11.09	12.01	3.72	6.37	4.66	15.83	5.64	5.65	9.84	30.71	13.09	15.85	6.92	17.31	7.74	12.36	6	11.14	5.61	12.82	8.32	6.88	183.06	11.61	7.63	14.64	16.97	13.99	15.98	4.4	20.47	18.26	23.42	18.57
AMBX01951E07	10.15	6.81	14.62	45.06	13.17	19.18	0.09	14.92	9.64	9.13	74.39	14.42	18.96	10.03	7.86	14.53	15.48	6.73	10.24	9.48	19.02	8.22	8.29	13.16	33.64	16.37	19.57	0.04	20.62	11.39	14.58	9.69	14.37	8.24	15.9	11.29	9.85	179.67	14.2	11.39	17.58	19.45	17.08	19.65	7.6	22.31	21.19	27.18	21.64
A02X023460I5	9.13	5.15	13.45	43.39	11.45	17.01	10.01	13.05	8.92	8.47	72.18	12.53	16.79	9.82	6.44	13.04	13.5	3.7	0.2	8.9	17.07	7.32	7.16	11.91	32.47	14.25	18.81	10.08	18.66	10.21	13.65	0.02	12.44	6.68	13.88	9.68	8.22	170.83	12.74	10.24	15.19	17.14	15.02	17.07	7.07	20.19	19.76	24.09	19.42
C12X043204D2	15.46	7.75	18.02	44.04	7.31	14.97	18.88	9.48	16.14	17.54	62.49	9.06	13.27	19.34	11.83	20.76	11.54	9.37	16.76	16.27	13.36	15.66	14.83	11.58	32.9	11.62	21.43	19.17	15.62	17.41	16.48	16.08	7.47	10.14	10.21	16.92	10.44	132.62	12.93	18.73	11.3	11.84	12.09	13.9	11.21	23.86	14.01	19.04	16.53
A03X02041B02	14.12	8.68	16.29	43.89	14.77	19.28	11.67	12.1	8.54	11.34	65.25	14.76	19.24	11.92	8.74	11.48	15.58	7.86	10.78	10.3	19.02	9.95	9.69	13.73	28.62	17.7	18.55	11.78	20.7	11.55	16.62	10.33	16.15	8.88	16.41	11.71	9.84	127.46	15.98	11.79	19.87	19.24	17.28	19.9	8.77	22.14	21.09	24.42	22.25
A03X01281C09	7.84	4.31	12.65	40.26	11.01	16.59	8.48	11.4	7.28	7.74	69.29	11.98	16.5	8.31	5.51	11.59	12.77	4.88	7.1	7.65	16.41	0.08	0.43	10.91	30.32	13.86	16.48	8.39	17.94	8.16	12.43	6.76	11.71	4.25	13.27	5.1	7.71	157.91	12.09	8.13	14.61	16.67	14.5	16.99	5.56	20.45	17.37	23.76	19.07
C12X034329B1	16.55	5.06	20.2	46.62	6.53	11	21.05	12.98	19.11	19.67	76.44	5.85	15.58	20.95	14.91	23.02	13.09	10.98	18.34	19.01	10.01	18.67	17.5	12.45	38.61	2.53	26.02	20.97	11.37	20.31	19.79	17.39	10.75	12.62	7.29	19.36	11.44	151.96	14.86	20.25	14.02	18.12	10.98	14.24	13.42	23.37	19.74	22.67	12.35
A01X041461C8	16.22	9.06	18.23	42.3	7.78	15.11	20.03	10.15	18.07	18.49	68.35	9.74	0.85	19.9	12.55	20.92	10.64	10.32	17.67	18.01	14.28	17.36	15.63	11.78	33.3	12.1	20.94	20.09	16.25	19	16.99	16.62	4.82	9.88	11.07	18.64	8.89	139.27	11.87	19.4	7.26	16.38	11.72	14.09	12.05	19.5	17.65	20.16	17.23
A02X043060I3	6.95	3.95	11.21	28.2	10.54	16.19	7.72	8.32	0.12	4.52	50.7	11.5	15.85	5.13	4.74	9.37	11.74	4.09	7.27	0.69	15.94	5.78	5.65	10.49	21.25	13.19	10.13	7.92	17.65	7.9	10.43	6.65	11.12	5.29	12.77	8.56	7.05	105.07	10.78	7.91	13.67	14.93	14.15	16.44	4.49	16.63	14.75	19.27	18.82
AP7X01121H05	14.11	6.13	15.84	30.57	5.73	11.81	15.87	6.7	13.44	15.1	54.13	6.77	11.58	16.16	11.01	16.19	8.72	7.12	14.44	14.19	10.82	14.08	12.74	8.54	25.74	9.23	14.86	15.93	13.26	16.06	14.19	13.79	7.39	8.48	8.07	16.38	7.35	103.19	9.8	16.23	10.56	6.18	9.26	12.12	8.31	17.31	12.23	15.52	14.04
AP7X01281H03	6.86	3.33	10.86	34.13	8.74	14.52	7.45	8.42	5.56	6.67	61.5	9.83	14.19	7.36	4.25	9.41	10.45	3.63	6.13	6.1	14.19	0.42	0.83	9.01	24.76	11.49	13.08	7.37	15.51	6.67	10.01	5.85	9.87	3.43	11.08	4.93	5.85	132.68	10.16	6.74	12.8	13.75	12.13	14.49	4.2	16.92	14.24	19.15	16.94
AP7X02341H09	7.77	3.03	10.91	32.92	5.22	10.85	9.35	5.75	7.29	7.96	60.59	6.49	10.14	9.22	5.43	10.65	6.35	3.11	2.62	8.02	10.33	7.12	6.56	7.15	25.75	7.92	12.64	9.4	11.87	9.67	10.13	2.53	6.16	4.91	7.58	9.28	4.52	128.48	7.73	9.61	8.88	13.03	7.21	9.22	4.97	15.08	13.16	15.28	12.71
A02X011261C3	12.17	9.44	15.04	34.89	12.56	17.92	14.95	10.83	12.47	12.9	53.53	13.48	17.04	13.84	9.58	15.81	13.03	9.9	13.73	12.66	16.99	11.91	10.9	13.06	27.05	15.43	15.92	14.96	19.05	15.26	12.54	13.04	13.87	9.4	14.2	12.83	8.09	101.8	14.33	15.94	15.37	10.7	16.88	18.69	9.84	17.7	16.42	20.72	20.67
AP3X03672A04	9.41	6.26	14.26	42.87	12.64	18.28	10.36	13.43	9.42	9.44	70.81	13.73	18.17	10.2	6.8	12.53	14.24	6	9.58	9.35	17.98	8.82	8.75	12.47	30.51	15.46	17.61	10.35	19.76	10.65	14.16	9.12	13.88	7.45	15.07	11.59	8.91	161.83	13.64	10.56	16.62	19.11	16.4	18.61	7.51	19.61	20.41	25.25	20.92
C12X030603H5	17.28	5.28	19.74	45.18	6.81	11.27	20.45	12.42	18.51	19.16	74.82	6.47	14.6	20.32	14.65	22.2	12.24	10.67	17.8	18.57	10.93	18.28	16.98	11.96	37.56	2.83	25.67	20.2	12.24	19.82	18.82	16.85	9.98	12.17	7.83	19.13	10.79	146.8	14.07	19.76	13.09	17.74	11.3	13.94	12.81	23.06	19.38	21.75	12.92
AP3X04221F03	10.28	6.46	14.41	45.16	13.05	18.64	11.26	14.36	9.95	9.72	75.09	14.29	18.32	10.48	7.88	14.53	14.97	6.68	10.21	9.76	18.79	8.16	8.22	12.77	34.42	15.92	20.76	11.14	20.19	0.05	15.39	9.69	14.07	5.02	15.39	11.09	9.85	180.17	14.21	0.02	17.28	19.73	17.07	19.29	7.58	22.58	21.31	26.26	21.53
C12X009505A7	18.22	8.24	21.52	47.33	7.01	11.41	21.98	14.19	20.38	20.62	76.99	5.89	16.47	21.57	16.26	24.08	14.49	12.08	19.49	20.1	8.98	19.77	18.53	13.39	39.44	9.86	27.53	21.76	11.3	21.72	20.82	18.32	11.86	13.71	6.24	21.49	12.98	148.3	15.65	21.52	15.14	19.15	12.38	15.61	14.3	25.71	20.44	23.54	0
A02X036761C5	5.34	3.32	10.3	40.54	9.34	15.03	6.75	9.49	6.15	6.21	68.98	10.55	14.72	7.04	2.58	7.64	10.41	3.19	6.09	6.05	15.09	5.17	5.16	9.69	27.34	12.32	13.15	6.89	16.62	6.82	10.93	5.57	10.58	4.43	12.09	7.17	4.95	176.37	9.69	6.83	13.2	15.07	13.09	15.12	4.27	14.28	17.23	21.83	17.66
C12X017904A5	9.12	6.48	13.78	32.02	10.82	16.55	11.36	9.14	7.94	7.98	54.67	11.78	15.56	8.86	6.45	12.01	12.03	6.57	10.62	8.33	16.67	8.81	8.54	11.61	25.91	14.14	13.76	11.51	17.8	11.23	13.05	9.98	11.48	7.88	13.66	11.51	7.77	109.97	11.49	11.43	14.3	16.72	14.36	16.64	6.9	19.28	16.31	21.2	19.24
A03X04221A09	10.4	6.64	14.59	45.85	13.02	18.56	11.42	14.66	10.28	9.82	76.61	14.22	18.46	10.67	7.76	14.89	15.11	6.72	10.27	9.94	18.67	8.27	8.36	12.86	35.15	16.08	21.22	11.26	20.26	0.13	15.46	9.84	14.12	5.16	15.51	11.05	9.9	204.83	14.6	0.11	17.39	19.58	16.86	19.12	7.75	22.28	21.8	26.33	21.7
C09X036204B1	17.18	0.24	20.49	8.53	6.6	12.04	23.5	5.12	15.8	22.43	12.87	5.99	16.13	24.48	15.35	15.53	11.66	11.25	21.93	19.38	10.51	21.1	18.51	13.02	9.95	6.35	7.4	24.48	12.68	23.29	12.46	19.91	10	12.73	6.79	23.05	10.69	17.07	12.39	23.35	12.11	15.77	11.77	15.65	11.3	11.2	7.52	11.39	14.15
A03X01341C08	14.06	8.45	15.31	31.54	11.49	17.3	12.35	8.68	10.94	13.22	54.1	11.88	17.13	14.89	9.46	12.1	12.47	9.58	13.01	12.68	17.08	10.45	9.89	12.61	23.46	14	14.76	13.04	17.68	13.24	6.25	12.58	11.62	8.84	13.2	12.6	9.54	102.46	13.44	13.43	15.28	16.38	14.42	17.13	8.28	18.96	15.46	20.01	19.71
AP7X03481G03	10.09	5.37	13.19	35.12	6.93	12.67	12.68	7.05	10.32	11.01	61.54	8.06	11.84	12.5	6.26	10.52	3.19	6.44	10.57	11.33	12.37	10.6	9.5	9.66	28.84	9.68	15.8	12.74	13.82	12.13	12.31	10.06	7.91	6.81	9.53	12.27	1.57	131.57	8.54	12.7	10.65	12.73	9.15	11.15	6.58	8.63	13.65	17.53	15.66
A03X01121D01	24.56	17.65	26.09	19.63	20.01	26.02	25.38	7.11	13.4	26.11	32.07	20.65	22.5	27.46	20.6	15.62	18.14	19.84	25.78	20.78	25.03	23.81	22.05	22.51	16.35	22.98	10.79	26.5	26.78	25.36	17.87	24.3	21.4	18.44	22.13	23.83	17.51	52.91	18.17	26.53	21.3	17.13	21.74	25.02	15.41	15.22	13.63	21.03	29.96
AP7X04321H04	16.2	9.3	17.88	21.39	9.3	15.11	20.22	5.79	13.99	19.32	36.35	10.13	8.47	20.6	13.82	15.71	10.14	10.87	18.68	16.83	14.15	18.32	16.21	12.14	16.62	12.06	10.06	20.83	16.17	20.38	13.82	17.27	2.95	11.49	11.12	19.98	10.24	68.21	12.01	20.96	4.35	15.77	12.11	14.79	9.98	17.24	10.58	13.3	17.25
A03X01081D02	7.99	3.55	10.79	32.7	4.5	10.54	10.7	5.22	8.46	9.4	60.44	5.84	9.81	10.25	5.97	11.38	6.82	4.23	9.02	8.94	9.9	8.71	7.75	6.83	26.39	7.54	13.61	10.69	11.42	10.44	10.29	8.62	5.96	5.24	7.11	10.4	4.52	128.74	8.27	10.65	8.79	11.95	7.14	8.97	4.99	15.33	11.84	14.77	12.98
AP7X03531G02	9	5.04	12.82	43.65	11.46	17.09	8.71	12.39	6.07	0.43	74.78	12.62	17.11	0.2	6.41	12.92	13.3	5.22	8.08	5.97	16.83	7	6.9	11.14	32.63	14.45	18.08	8.67	18.46	9.39	13.91	7.79	12.4	6.69	14.07	9.97	8.14	188.77	12.97	9.27	16.1	17.79	15.64	17.34	5.94	22.03	20.16	24.54	19.59
A02X009561B7	9.5	6.09	14.97	46.11	13.57	19.2	11.11	15.4	10.48	10.1	76.43	14.79	19.08	10.84	7.77	15.07	15.81	7.26	9.2	10.22	19.32	4.93	5.05	13.17	35	16.48	21.21	11.12	20.82	11	15.02	8.81	14.57	6.18	16.07	0.56	10.31	186.75	14.62	10.86	17.13	19.33	17.34	19.56	8.05	24.08	21.55	27.46	22.01
AP7X01341H06	15.91	10.06	16.07	29.04	14.02	19.89	14.53	9.2	10.29	14.78	44.65	15.28	18.74	15.68	11.57	12.46	14.99	10.33	14.49	12.99	20.04	12.99	12.32	14.99	22.23	16.66	13.51	15.25	21.53	15.44	8.89	14.19	13.83	11.43	16.19	14.07	11.38	89.77	15.07	16.48	16.46	19.07	17.47	19.64	9.36	20.11	13.66	17.54	22.45
AP3X01792A08	6.24	2.69	9.47	28.71	6.91	12.62	6.74	5.89	4.54	4.8	53.8	7.92	12.2	5.22	4.07	8.08	8.17	2.63	6.07	4.97	12.18	5.11	4.95	7.57	20.13	9.74	9.43	6.64	13.77	7.07	9	5.65	8	4.03	9.24	7.65	4.81	111.7	8.41	7.07	10.61	12.71	10.13	12.46	3.28	14.67	11.71	15.29	15.07
C09X020903I7	15.49	3.68	18.28	44.8	5.26	9.61	18.99	10.89	17.04	17.53	74.37	4.82	13.62	18.82	13.09	20.62	11.15	9.32	16.29	17.1	8.9	16.73	15.42	10.6	36.61	0.01	23.63	18.78	10.15	18.33	17.75	15.4	9.12	10.94	6.08	17.48	9.76	149.65	12.43	18.26	12.16	16.77	9.36	12.09	11.66	22.17	18.06	20.51	10.8
C12X026104A2	4.94	1.23	8.09	36.17	3	8.15	6.43	3.3	4.79	5.13	64.44	3.93	7.37	6.06	2.69	7.02	4.62	2.1	5.04	5.21	7.69	4.61	4.13	4.83	24.77	5.08	10.66	6.55	9.14	5.85	8.57	4.37	3.74	2.73	4.88	6.89	2.73	149.24	5.57	5.96	6.57	10.48	5.91	7.58	2.63	13.49	11.09	14.21	10.27
A01X036261D5	16.1	7.87	18.09	43.83	6.16	13.4	19.67	10.05	17.81	18.24	71.91	8.12	12.86	19.26	13.25	21.24	8.19	9.73	16.71	17.84	12.52	16.99	15.26	11.54	36.3	9.69	23.11	19.55	14.42	19.35	16.71	15.9	8.87	10.96	9.58	19.37	7.21	144.18	12.62	19.41	11.69	17.3	0.58	0.08	11.51	19.19	17.35	15.87	15.59
A02X028561D7	10.07	9.22	17.47	51.9	13.45	19.73	13.91	13.15	13.08	12.34	72.48	13.94	17.44	15.31	6.05	12.55	14.3	9.49	11.89	12.43	18.88	11.77	11.25	14.66	35.08	16.39	22.83	15.17	19.52	14.34	16.64	12.26	13.41	10.09	16.62	13.37	7.75	162.77	15.5	15.27	17.09	17.06	17.78	19.62	11.2	24.06	21.09	26.57	21.46
AP3X02482B04	8.32	4.85	11.24	15.76	8.19	14.43	9.85	2.68	5.61	9.44	30.13	9.54	13.14	10.31	6.04	6.96	8.74	5.3	9.95	7.84	14.2	8.28	7.72	9.79	11.71	11.67	5.27	10.22	15.56	10.68	8.04	9.21	8.88	5.74	10.82	11.34	6.16	64.79	9.17	10.99	11.28	13.11	11.74	14.28	4.34	9.02	8.76	11.62	17.46
C09X017904A4	9.65	6.58	14.83	44.64	13.53	19.41	10.41	14.99	8.56	6.8	75.36	14.63	19.2	7.21	7.66	14.49	15.38	6.49	10.14	8.03	19.3	8.77	8.66	13.28	34.48	16.59	20.31	10.44	20.62	10.4	15.85	9.59	14.56	8.11	16.28	11.1	9.95	173.21	14.2	10.31	17.68	19.83	17.43	19.54	7.67	23.52	21.95	26.82	22.03
A01X030061B4	8.68	7.48	14.59	7.63	13.19	19.42	12.72	5.51	8.5	12.54	14.53	14.38	18.41	13.88	7.42	7.02	13.3	8.08	12.78	10.58	19.75	11.57	10.4	14.11	2.4	16.53	0.62	13.64	21.32	14.1	9.73	12.03	13.07	8.47	15.64	14.58	9.05	33.04	11.46	14.12	14.07	14.75	16.89	19.88	7.25	9.89	8.07	13.16	23.34
A03X03621A06	17.3	8.36	18.88	45.42	6.8	14.02	20.08	11.31	18.59	18.69	75.33	8.62	13.57	19.57	14.42	22.16	8.81	10.14	17	18.47	13.03	17.7	16.07	11.96	37.8	10.28	25.35	19.91	15	19.82	17.85	16.32	9.35	11.28	10.1	19.92	8.2	151.62	13.05	19.66	12.16	18.17	0.53	0.06	12.04	21.31	18.13	16.95	16.24
A02X001860I1	9.12	4.44	12.14	39.68	6.22	11.51	10.81	7.21	9.13	9.34	68.04	7.09	10.66	10.31	5.93	12.92	9.06	4.9	9.23	9.09	11.28	8.78	8	3.16	30.42	9.18	16.25	10.89	12.8	10.34	12.43	8.69	6.87	6.22	8.3	10.34	5.53	164.44	9.59	10.43	9.8	11.75	9.42	12.08	6.13	17.89	15.04	18.83	13.85
D12X033728C5	16.85	6.72	19.92	44.81	5.62	10.26	20.38	11.31	18.04	19.15	72.79	5.29	14.52	20.21	14.31	21.7	12.63	10.14	17.66	18.14	9.26	17.95	16.91	11.65	36.09	8.77	23.55	20.21	10.88	20.07	18.67	16.72	10.3	11.85	6.57	20.07	11.18	139.64	13.92	19.98	13.57	17.52	10.39	13.77	12.49	22.12	18.21	20.79	11.39
A01X036761C4	8.07	6.49	14.25	44.5	13.67	19.25	10.83	14.56	10.26	10.13	72.23	14.78	19.15	11.1	4.82	10.38	14.19	6.6	9.88	9.99	19.3	8.45	8.55	13.71	30.24	16.58	16.77	10.89	20.98	10.46	14.91	9.33	14.68	7.74	16.3	11.01	7.63	175.14	13.36	10.52	17.36	19.73	17.42	19.64	7.85	17.73	21.52	26.73	21.93
A03X03671A05	5.99	4.11	11.38	41.91	10.66	16.13	7.64	11.09	7.08	7.09	70.86	11.8	16.09	7.89	3.6	8.25	11.69	3.92	6.82	6.91	16.09	5.86	5.91	10.6	28.12	13.54	14.35	7.67	17.79	7.63	11.93	6.43	11.84	5.35	13.12	8.16	5.98	174.33	10.78	7.61	14.48	16.63	14.14	16.38	5.1	15.65	18.66	23.28	18.77
C12X024804E5	17.02	8.75	18.58	44.7	6.92	14.56	20.41	10.49	18.35	18.56	73.83	9.26	13.18	19.44	14.27	21.56	8.22	10.38	17.32	18.66	13.61	18.04	16.34	11.93	36.65	11	24.2	20.25	15.57	19.67	18.1	16.48	9.01	10.73	10.57	20.29	7.64	143.42	12.72	19.6	12.03	18.08	7.34	8.46	12.13	20.53	18.33	17.16	16.71
AP7X02091I01	24.1	20.06	25.18	16.99	23.56	27.86	25.02	6.88	12.36	24.62	27.98	24.7	28.73	25.96	18.36	12.85	21.64	20.12	24.51	21.13	28.45	22.95	21	24.56	15.53	26.15	8.98	25.79	29.55	26.16	16.43	23.61	22.82	20.37	25.8	24	19.74	45.38	21.72	27.06	23.49	24.93	26.54	28.04	14.45	22.65	13	17.81	32.29
A01X017260I8	63.9	64.44	51.1	11.96	68.15	72.04	68.02	12.42	35.82	73.9	2.88	68.95	69.79	76.19	62.23	25.09	55.39	67.17	75.58	59.7	71.4	71.13	66.07	70.18	13.38	70.18	7.61	74.26	74.66	73.56	37.71	73	64.12	64.47	68.09	70.52	63.37	11.05	55.15	75.54	59.98	51.39	69.12	74.2	46.47	35.26	29.74	34.73	76.63
A03X01541C07	13.16	7.36	15.14	19.53	9.04	14.69	15.15	4.31	9.64	14	34.39	9.93	13.74	15.31	9.2	9.32	9.24	7.49	13.88	12.32	14.4	12.54	11.45	11.08	14.86	12.01	8.59	15.57	15.68	15.04	10.85	13.26	9.69	8.69	11.18	14.69	8.01	64.94	10.37	15.52	12.02	13.83	12.26	14.52	7.46	16.71	9.65	12.26	17.22
C12X020404C8	146.55	144.4	134.02	18.91	140.83	143.27	156.31	29.23	75.16	197.81	11.85	140.98	140.48	200.31	151.09	64.14	110.99	157.72	189.28	123.84	141.09	175.72	151.72	155.05	18.52	143.83	7.62	182.2	142.97	184.46	74.91	173.39	131.47	150.31	138.5	174.97	144.15	5.51	106.59	186.85	115.45	100.39	139.35	152.87	97.01	63.47	51.62	56.48	152.32
C06X013428B7	17.28	8.96	19.4	44.26	0.44	14.06	20.01	10.57	18.45	18.61	73.13	9.02	12.37	19.6	14.08	22.23	10.04	10.35	17.48	18.36	13.53	17.59	15.78	11.83	37.06	11.33	24.51	19.87	15.54	19.28	17.95	16.79	9.33	11.56	10.34	19.45	9.1	144.59	12.55	19.35	12.83	17.61	10.33	11.93	12.58	24.46	18.36	19.55	16.35
AP7X03671F06	9.14	6.03	13.93	43.05	12.34	18.06	10.3	13.4	9.37	9.27	71.6	13.41	17.97	10.2	6.45	12.07	14.04	5.89	9.33	9.24	17.7	8.59	8.46	12.31	30.68	15.24	17.7	10.28	19.45	10.48	14.32	8.89	13.49	7.42	14.77	11.24	8.54	170.33	13.57	10.41	16.35	19	16	18.38	7.41	18.95	20.68	25.48	20.6
C12X011205C3	15.99	7.92	17.94	43.53	7.14	13.7	19.04	10.54	16.51	17.1	72.03	8.36	13.45	18.16	13.05	20.21	11.1	9.28	16.34	16.69	12.91	16.57	15.36	11.06	35.19	10.52	22.84	18.92	14.94	18.29	16.47	15.7	8.6	10.45	9.97	18.85	9.3	141.9	12.53	18.2	12.17	16.31	10.89	13.15	11.25	21.84	16.63	20.19	15.86
AP3X03061I08	13.19	6.35	14.27	11.3	6.88	12.7	15.44	3.45	9.1	14.56	29.38	8.04	12.6	15.57	9.91	10.78	8.25	7.43	13.87	12.12	12.26	13.3	11.73	9.44	12.23	9.97	7.04	15.72	14.32	15.75	9.49	13.21	8.07	8.37	9.11	14.9	7.13	58.19	9.01	16.05	9.7	12.26	10.35	12.83	4.71	9.96	6.93	11.23	15.82
A02X041461C9	17.76	10.9	20.07	43.36	10.06	17.35	22.25	10.7	19.07	20.87	64.96	11.68	2.51	21.99	13.87	22.3	12.24	12.05	19.57	19.77	16.76	18.22	16.87	13.69	34.12	13.68	21.64	22.6	17.89	21.22	18.88	19.56	5.46	11.98	13.27	20.81	9.9	127.59	13.51	22.46	8.85	13.62	13.15	14.53	13.23	21.31	18.27	20.57	19.24
AP7X02851H01	5.97	4.1	11.33	38.38	9.67	15.01	9.13	9.4	7.91	8.06	65.14	10.54	14.72	9.22	3.09	6.95	10.53	4.65	8.11	8.06	14.63	6.89	6.86	10.01	27.29	12.22	14.17	9.29	16.17	9.21	12.05	7.53	10.33	5.79	11.84	9.23	5.27	150.65	10.35	9.39	13.74	15.7	12.88	15.03	5.63	15.11	16.86	21.69	17.45
A01X010861D9	13.68	10.27	17.67	36.19	10.45	15.88	18.58	11.11	14.78	15.53	56.79	12.29	15.83	18.36	10.54	17.5	12.08	12.3	17.03	14.43	17.43	15.42	14.94	14.6	35.02	14.61	20.72	19.07	18.57	16.87	21.72	15.76	11.1	11.23	14.41	18.78	8.3	124.75	16.45	19.09	14.71	20.56	13.08	16.17	12.72	23.29	20.77	23.37	19.68
A02X024861A4	6.13	3.31	10.49	28.44	7.38	13.27	7.35	4.62	5.79	6.64	49.47	8.66	12.71	7.62	4.37	8.08	8.99	3.64	7.25	6.38	13.12	6.07	5.92	8.26	20.76	10.62	8.86	7.53	14.51	8.17	9.04	6.65	8.16	4.74	10.07	8.36	5	108.26	8.74	8.26	11.02	13	11.16	13.4	3.96	13.05	12.52	15.78	15.86
AP7X03431F04	15.27	7.99	15.98	35.17	7.93	14.6	16.69	7.8	14.18	16.76	60.45	8.47	13.37	17.47	11.85	16.42	10.99	9.16	15.49	15.61	13.47	14.39	13.48	11.54	27.36	11.45	17.47	16.8	15.63	17.52	16.44	14.6	8.97	9.73	10.59	17.16	9.4	117.39	5.15	17.48	12.12	16.48	10.79	12.94	10.26	19.89	14.98	19.93	16.9
AP3X03371I09	15.74	9.91	15.99	34.76	11.75	16.04	14.29	4.7	9.21	15.55	53.5	11.97	16.02	17.54	9.83	12.45	12.28	10.68	15.27	11.55	15.46	13.07	13.56	12.61	24.7	13.66	13.43	14.56	17.47	15.98	15.61	14.82	11.16	11.26	13.89	15.12	9.47	90.17	11.91	16.67	14.34	8.93	13.84	16.61	9.56	20.12	16.83	16.8	20.47
[truncated: 116 more columns]
