# Supplementary material for: Transmission and dynamics of mother-infant gut viruses during pregnancy and early life
Source: Nat Commun. 2024 Mar 2;15:1945. doi: 10.1038/s41467-024-45257-4 (PMC10908809; doi:10.1038/s41467-024-45257-4)
Supplement: Supplementary file 6 — Source Data [file 41467_2024_45257_MOESM6_ESM.zip › Source data/Bacterial_strains_genetic_distances/SGB1830_group.dist.txt]

A03X01121D01	C09X023427I2	D09X033728C4	AP7X04141F08	C03X02342B07	AP7X02091I01	AP7X04221F09	C02X02343C07	A01X017260I8	A03X03481B07	C06X041403G6	A03X01541C07	AMBX01721E09	C12X013428B9	C12X024804E5	A01X041461C8	A02X034861B2	A02X019560H8	A03X02041B02	AP7X03481G03	A02X020460H6	AP3X02482B04	A02X015461B3	A03X01791B04	A02X013460I7	AP3X01342A05	A03X01951A01	C06X012804E9	A03X02341A08	AP7X02341H09	AMBX02041E06	C09X012804F1	A03X04141A07	A01X019560H7	C03X01342C02	C01X04143F07	AP3X01952B01	AP3X01542A06	AMBX01121F02	A03X04221A09	A02X041461C9	C03X04142C09	AP7X01721H08	C12X012804F2	AP3X01722A07	A01X024861A3	A03X03371C01	AMBX04141D06	C02X04142E02	A01X011261C2
A03X01121D01	0	28.69	38.47	33.63	26.54	44.02	37.08	28.1	27.51	24.65	33.96	21.56	27.51	38.64	24.78	29.65	31.47	31.05	38.1	28.59	38.42	40.12	22.47	47.6	38.64	37.65	30.54	41.89	28.29	28.69	38.59	41.77	33.72	30.77	39.8	35.1	30.36	22.58	0.07	45.03	35.17	33.77	27.34	41.77	27.52	40.33	34.37	33.77	33.77
C09X023427I2	28.69	0	48.02	29.35	0.06	44.44	37.42	0.06	32.07	32.32	30.65	33.1	32.02	40.42	24.05	26.33	37.88	30	42.69	39.2	47.56	51.77	32.43	45.77	40.43	33.35	29.35	47.89	0.08	0	47.3	47.78	30.54	29.2	39.54	31.23	29.24	31.13	25.33	37.17	30.35	30.57	32.04	47.79	32.05	51.68	31.92	30.61	30.58
D09X033728C4	38.47	48.02	0	43.84	46.35	40.25	51.23	48.16	49.47	23.63	49.71	37.83	49.46	41.54	39.46	42.43	28.75	45.05	0	38.17	0.04	27.56	40.98	31.73	41.58	35.66	44.6	33.85	48	48.11	0.12	33.85	49.56	44.04	41.17	48.09	44.52	33.71	37.61	56.66	50	49.63	49.41	33.75	49.56	27.57	46.2	49.71	49.75
AP7X04141F08	33.63	29.35	43.84	0	28.64	37.45	22.82	29.56	14.8	32.28	0.05	32.4	14.78	40.72	18.3	0.55	38.01	22.78	37.16	42.25	43.92	45.4	30.59	47.45	40.72	37.58	22.71	42.6	29.44	29.35	42.84	42.54	0.05	22.77	39.54	0.19	22.7	31.99	33.77	19.67	0.08	0.05	14.79	42.54	14.78	45.34	18.06	0.05	0.05
C03X02342B07	26.54	0.06	46.35	28.64	0	41.96	37.58	0	31.98	29.75	29.69	33.84	31.98	39.5	25.29	25.46	36.11	31.28	45.68	37.38	46.31	49.59	32.36	44.5	39.5	33.09	30.75	46.05	0	0	45.06	45.96	29.61	30.92	39.42	30.49	30.67	31.06	24.82	34.62	29.96	29.61	32	45.99	31.97	49.83	32.56	29.61	29.61
AP7X02091I01	44.02	44.44	40.25	37.45	41.96	0	42.67	43.99	41.21	26.73	40.97	48.08	40.88	37.98	30.54	32.4	32.77	40.59	31.59	40.59	40.45	35.83	43.74	22.92	37.52	39.06	39.92	33.23	43.68	44.03	40.05	33.49	40.39	40.76	37.41	39.24	39.78	36.37	43.26	36.92	41.31	40.4	41.14	33.55	40.88	36.93	35.49	40.18	40.18
AP7X04221F09	37.08	37.42	51.23	22.82	37.58	42.67	0	37.34	27.27	41.29	23.59	38.55	27.14	47.68	20.54	21.6	43.91	29.63	35.6	34.24	51.38	58.65	36.65	46.26	47.64	37.24	29.55	52.77	37.12	37.45	50.02	52.71	23.33	29.61	47.07	23.83	29.57	33.49	35.36	7.41	23.78	23.48	27.21	52.8	27.22	58.84	24.01	23.46	23.46
C02X02343C07	28.1	0.06	48.16	29.56	0	43.99	37.34	0	32.03	31.86	30.58	32.78	31.99	39.49	23.83	25.95	37.38	29.99	42.69	38.37	47.72	51.81	32.38	45.77	39.51	33.37	29.22	48.17	0.02	0	47.31	48.08	30.46	29.2	39.66	31.31	29.16	31.13	25.34	37.17	30.53	30.53	31.99	48.12	32.04	51.98	31.63	30.57	30.56
A01X017260I8	27.51	32.07	49.47	14.8	31.98	41.21	27.27	32.03	0	36.88	14.56	32.71	0.04	42.65	20.41	13.59	42.14	26.89	38.15	43.17	49.08	48.88	30.27	48.16	42.68	39.36	25.96	46.42	32	32.11	48.95	46.29	14.48	26.14	42.22	15.06	25.84	31.23	24.96	18.92	14.44	14.53	0	46.23	0	48.76	23.57	14.53	14.52
A03X03481B07	24.65	32.32	23.63	32.28	29.75	26.73	41.29	31.86	36.88	0	36.49	28.26	36.75	22.89	25.95	27.85	0.64	31.56	16.85	1.39	23.94	25.32	33.05	22.41	22.78	21.64	30.81	26.83	31.93	32.12	23.77	26.9	36.25	31.14	22.87	33.71	30.71	27.73	28.96	50.29	36.37	36.29	36.68	26.84	36.83	25.68	34.67	36.3	36.35
C06X041403G6	33.96	30.65	49.71	0.05	29.69	40.97	23.59	30.58	14.56	36.49	0	33.88	14.62	42.36	20.19	0.76	41.8	24.09	38.57	44.51	49.43	50.39	32.45	49.08	42.37	38.53	23.75	47.31	30.57	30.69	49.18	47.18	0.08	23.64	42.06	0.32	23.81	33.47	34.66	20.19	0	0.08	14.58	47.11	14.58	49.98	18.44	0.08	0.08
A03X01541C07	21.56	33.1	37.83	32.4	33.84	48.08	38.55	32.78	32.71	28.26	33.88	0	32.64	36.43	25.63	29.77	32.12	32.4	27.08	37.36	37.71	42.43	0.41	34.01	36.44	33.69	32.12	42.94	32.84	33.13	37.73	42.87	33.53	32.3	36.96	34.63	32.04	0.33	22.32	30.62	34.83	33.77	32.62	42.94	32.66	42.64	35.08	33.78	33.78
AMBX01721E09	27.51	32.02	49.46	14.78	31.98	40.88	27.14	31.99	0.04	36.75	14.62	32.64	0	42.81	20.33	13.59	41.99	26.95	38.15	42.76	49.05	48.77	30.28	48.16	42.78	39.36	25.99	46.46	31.95	32.07	48.88	46.24	14.48	26.12	42.19	15.12	25.87	31.23	24.84	18.92	14.48	14.52	0	46.3	0.02	48.75	23.42	14.51	14.53
C12X013428B9	38.64	40.42	41.54	40.72	39.5	37.98	47.68	39.49	42.65	22.89	42.36	36.43	42.81	0	34.82	33.95	27.31	37.73	28.52	39.96	42.43	38.6	39.27	27.82	0	0.14	37.81	40.52	40.19	40.39	40.86	40.45	42.27	38.22	0.2	40.93	37.73	29.79	39.73	48.15	43.33	42.35	42.55	40.36	42.78	38.68	43.64	42.36	42.35
C12X024804E5	24.78	24.05	39.46	18.3	25.29	30.54	20.54	23.83	20.41	25.95	20.19	25.63	20.33	34.82	0	16.6	29.24	11.14	31.74	30.55	39.09	39.66	25.3	33.09	34.69	28.9	10.45	37.85	23.84	24.06	38.6	38.04	20.06	10.57	34.8	20.43	10.41	22.02	25.49	19.7	20.26	20.11	20.33	38	20.28	39.81	21.43	20.11	20.16
A01X041461C8	29.65	26.33	42.43	0.55	25.46	32.4	21.6	25.95	13.59	27.85	0.76	29.77	13.59	33.95	16.6	0	32.64	20.69	29.32	32.83	42.55	41.99	28.24	35.14	33.92	32.1	20.16	39.55	26.11	26.36	41.86	39.57	0.82	20.15	34.3	1	20.22	27.97	30.75	19.46	0.74	0.87	13.54	39.51	13.6	41.78	16.69	0.87	0.87
A02X034861B2	31.47	37.88	28.75	38.01	36.11	32.77	43.91	37.38	42.14	0.64	41.8	32.12	41.99	27.31	29.24	32.64	0	34.81	18.51	4.9	28.71	30.76	35.43	25.74	27.2	24.73	34.84	33.15	37.45	37.69	28.89	33.33	41.81	35	27.17	38.88	34.78	30.72	32.24	54.41	42.12	41.98	41.97	33.28	42.07	30.91	41.08	41.93	41.98
A02X019560H8	31.05	30	45.05	22.78	31.28	40.59	29.63	29.99	26.89	31.56	24.09	32.4	26.95	37.73	11.14	20.69	34.81	0	35.6	36.34	44.81	44.03	34.41	43.43	37.79	35.82	0.69	42.77	29.91	30.07	44.39	42.61	24.24	0.59	37.84	24.32	0.69	29.47	32.98	27.57	24.49	24.23	26.9	42.65	26.9	43.78	27.47	24.26	24.25
A03X02041B02	38.1	42.69	0	37.16	45.68	31.59	35.6	42.69	38.15	16.85	38.57	27.08	38.15	28.52	31.74	29.32	18.51	35.6	0	27.75	0	22.98	22.41	24.96	28.52	24.56	35.75	29.07	42.69	42.69	0	29.07	38.68	35.75	28.56	38.48	35.75	24.96	38.01	52.4	40.52	38.57	38.15	29.07	38.15	22.98	35.25	38.57	38.57
AP7X03481G03	28.59	39.2	38.17	42.25	37.38	40.59	34.24	38.37	43.17	1.39	44.51	37.36	42.76	39.96	30.55	32.83	4.9	36.34	27.75	0	38.18	39.47	39.21	45.18	39.31	33.38	36.98	44.38	38.29	38.43	37.4	45.57	43.73	37.68	38.66	41.75	36.9	36.12	27.58	61.4	45.69	44.09	42.63	45.35	42.5	41.13	42.1	44.06	44.39
A02X020460H6	38.42	47.56	0.04	43.92	46.31	40.45	51.38	47.72	49.08	23.94	49.43	37.71	49.05	42.43	39.09	42.55	28.71	44.81	0	38.18	0	27.57	40.84	32.06	42.5	35.93	44.07	33.9	47.51	47.68	0.08	33.8	49.24	43.47	41.79	47.82	43.96	33.68	37.46	56.66	49.6	49.39	49.02	33.82	49.15	27.54	46.23	49.43	49.41
AP3X02482B04	40.12	51.77	27.56	45.4	49.59	35.83	58.65	51.81	48.88	25.32	50.39	42.43	48.77	38.6	39.66	41.99	30.76	44.03	22.98	39.47	27.57	0	42.64	33.57	38.59	47.17	43.56	13.19	51.46	51.73	26.91	13.16	49.92	43.66	38.32	51.29	43.59	43.24	44.38	50.83	51.4	50.2	48.84	13.15	48.8	0.13	48.7	50.18	50.16
A02X015461B3	22.47	32.43	40.98	30.59	32.36	43.74	36.65	32.38	30.27	33.05	32.45	0.41	30.28	39.27	25.3	28.24	35.43	34.41	22.41	39.21	40.84	42.64	0	34.07	39.29	34.57	33.4	40.1	32.43	32.43	39.57	40.06	32.19	33.65	39.88	33.74	33.26	0.22	22.48	27.12	32.44	32.32	30.27	40.24	30.24	42.78	34.06	32.32	32.32
A03X01791B04	47.6	45.77	31.73	47.45	44.5	22.92	46.26	45.77	48.16	22.41	49.08	34.01	48.16	27.82	33.09	35.14	25.74	43.43	24.96	45.18	32.06	33.57	34.07	0	27.82	25.47	43.4	34.68	45.77	45.77	32.07	34.68	48.99	43.5	28.11	48.66	43.17	30.55	49.93	45.38	49.02	49.08	48.04	34.58	48.16	33.57	48.14	49.08	49.08
A02X013460I7	38.64	40.43	41.58	40.72	39.5	37.52	47.64	39.51	42.68	22.78	42.37	36.44	42.78	0	34.69	33.92	27.2	37.79	28.52	39.31	42.5	38.59	39.29	27.82	0	0.14	37.83	40.52	40.19	40.39	40.86	40.49	42.23	38.28	0.2	40.93	37.75	29.79	39.73	48.15	43.38	42.31	42.54	40.4	42.75	38.71	43.45	42.34	42.33
AP3X01342A05	37.65	33.35	35.66	37.58	33.09	39.06	37.24	33.37	39.36	21.64	38.53	33.69	39.36	0.14	28.9	32.1	24.73	35.82	24.56	33.38	35.93	47.17	34.57	25.47	0.14	0	35.79	45.43	33.35	33.35	35.73	45.4	38.18	35.98	0.19	37.34	35.7	25.58	37.01	49.99	39.59	38.34	39.27	45.24	39.36	47.4	39.24	38.34	38.34
A03X01951A01	30.54	29.35	44.6	22.71	30.75	39.92	29.55	29.22	25.96	30.81	23.75	32.12	25.99	37.81	10.45	20.16	34.84	0.69	35.75	36.98	44.07	43.56	33.4	43.4	37.83	35.79	0	42.29	29.14	29.35	43.84	42.09	23.69	0.14	38	24.09	0	29.28	33.19	27.27	24.28	23.64	25.97	42.13	25.98	43.74	27.02	23.67	23.66
C06X012804E9	41.89	47.89	33.85	42.6	46.05	33.23	52.77	48.17	46.42	26.83	47.31	42.94	46.46	40.52	37.85	39.55	33.15	42.77	29.07	44.38	33.9	13.19	40.1	34.68	40.52	45.43	42.29	0	47.84	48	33.34	0	46.87	42.43	39.98	49.05	42.28	41	43.62	49.57	48.09	47.22	46.38	0	46.4	13.18	44.79	47.26	47.24
A03X02341A08	28.29	0.08	48	29.44	0	43.68	37.12	0.02	32	31.93	30.57	32.84	31.95	40.19	23.84	26.11	37.45	29.91	42.69	38.29	47.51	51.46	32.43	45.77	40.19	33.35	29.14	47.84	0	0.04	47.03	47.76	30.44	29.12	39.6	31.32	29.04	31.13	25.33	37.17	30.45	30.49	31.97	47.77	31.98	51.64	31.61	30.51	30.49
AP7X02341H09	28.69	0	48.11	29.35	0	44.03	37.45	0	32.11	32.12	30.69	33.13	32.07	40.39	24.06	26.36	37.69	30.07	42.69	38.43	47.68	51.73	32.43	45.77	40.39	33.35	29.35	48	0.04	0	47.27	47.91	30.57	29.28	39.61	31.22	29.26	31.13	25.33	37.17	30.37	30.62	32.1	47.93	32.1	51.82	31.8	30.65	30.64
AMBX02041E06	38.59	47.3	0.12	42.84	45.06	40.05	50.02	47.31	48.95	23.77	49.18	37.73	48.88	40.86	38.6	41.86	28.89	44.39	0	37.4	0.08	26.91	39.57	32.07	40.86	35.73	43.84	33.34	47.03	47.27	0	33.36	48.85	43.42	40.46	48.25	43.75	31.1	37.48	50.54	49.29	49.07	48.89	33.34	48.97	27.05	45.2	49.11	49.09
C09X012804F1	41.77	47.78	33.85	42.54	45.96	33.49	52.71	48.08	46.29	26.9	47.18	42.87	46.24	40.45	38.04	39.57	33.33	42.61	29.07	45.57	33.8	13.16	40.06	34.68	40.49	45.4	42.09	0	47.76	47.91	33.36	0	46.8	42.17	39.87	49.02	42.06	41	43.65	49.57	48.08	47.07	46.2	0.02	46.22	13.13	44.75	47.11	47.06
A03X04141A07	33.72	30.54	49.56	0.05	29.61	40.39	23.33	30.46	14.48	36.25	0.08	33.53	14.48	42.27	20.06	0.82	41.81	24.24	38.68	43.73	49.24	49.92	32.19	48.99	42.23	38.18	23.69	46.87	30.44	30.57	48.85	46.8	0	23.79	41.89	0.29	23.77	33.33	34.4	20.12	0.11	0	14.48	46.79	14.47	49.98	18.07	0	0
A01X019560H7	30.77	29.2	44.04	22.77	30.92	40.76	29.61	29.2	26.14	31.14	23.64	32.3	26.12	38.22	10.57	20.15	35	0.59	35.75	37.68	43.47	43.66	33.65	43.5	38.28	35.98	0.14	42.43	29.12	29.28	43.42	42.17	23.79	0	38.09	24.21	0.12	29.47	33.13	27.27	24.12	23.72	26.09	42.26	26.14	43.33	27.39	23.77	23.75
C03X01342C02	39.8	39.54	41.17	39.54	39.42	37.41	47.07	39.66	42.22	22.87	42.06	36.96	42.19	0.2	34.8	34.3	27.17	37.84	28.56	38.66	41.79	38.32	39.88	28.11	0.2	0.19	38	39.98	39.6	39.61	40.46	39.87	41.89	38.09	0	41.58	37.98	29.73	39.79	48.02	42.15	41.94	42.1	39.84	42.24	38.36	43.41	41.99	41.94
C01X04143F07	35.1	31.23	48.09	0.19	30.49	39.24	23.83	31.31	15.06	33.71	0.32	34.63	15.12	40.93	20.43	1	38.88	24.32	38.48	41.75	47.82	51.29	33.74	48.66	40.93	37.34	24.09	49.05	31.32	31.22	48.25	49.02	0.29	24.21	41.58	0	24.12	34.54	36.13	22.14	0.28	0.27	15.06	48.86	15.12	51.29	20.15	0.29	0.29
AP3X01952B01	30.36	29.24	44.52	22.7	30.67	39.78	29.57	29.16	25.84	30.71	23.81	32.04	25.87	37.73	10.41	20.22	34.78	0.69	35.75	36.9	43.96	43.59	33.26	43.17	37.75	35.7	0	42.28	29.04	29.26	43.75	42.06	23.77	0.12	37.98	24.12	0	29.13	33.19	27.27	24.35	23.69	25.86	42.11	25.86	43.75	27.02	23.73	23.71
AP3X01542A06	22.58	31.13	33.71	31.99	31.06	36.37	33.49	31.13	31.23	27.73	33.47	0.33	31.23	29.79	22.02	27.97	30.72	29.47	24.96	36.12	33.68	43.24	0.22	30.55	29.79	25.58	29.28	41	31.13	31.13	31.1	41	33.33	29.47	29.73	34.54	29.13	0	25.06	32.43	34.73	33.25	31.15	41	31.23	43.5	30.26	33.25	33.25
AMBX01121F02	0.07	25.33	37.61	33.77	24.82	43.26	35.36	25.34	24.96	28.96	34.66	22.32	24.84	39.73	25.49	30.75	32.24	32.98	38.01	27.58	37.46	44.38	22.48	49.93	39.73	37.01	33.19	43.62	25.33	25.33	37.48	43.65	34.4	33.13	39.79	36.13	33.19	25.06	0	46.53	35.7	34.66	24.9	43.72	24.96	44.38	33.81	34.66	34.66
A03X04221A09	45.03	37.17	56.66	19.67	34.62	36.92	7.41	37.17	18.92	50.29	20.19	30.62	18.92	48.15	19.7	19.46	54.41	27.57	52.4	61.4	56.66	50.83	27.12	45.38	48.15	49.99	27.27	49.57	37.17	37.17	50.54	49.57	20.12	27.27	48.02	22.14	27.27	32.43	46.53	0	18.29	20.19	18.92	49.57	18.92	50.83	25.85	20.19	20.19
A02X041461C9	35.17	30.35	50	0.08	29.96	41.31	23.78	30.53	14.44	36.37	0	34.83	14.48	43.33	20.26	0.74	42.12	24.49	40.52	45.69	49.6	51.4	32.44	49.02	43.38	39.59	24.28	48.09	30.45	30.37	49.29	48.08	0.11	24.12	42.15	0.28	24.35	34.73	35.7	18.29	0	0.11	14.46	48.04	14.48	51.01	19.1	0.11	0.11
C03X04142C09	33.77	30.57	49.63	0.05	29.61	40.4	23.48	30.53	14.53	36.29	0.08	33.77	14.52	42.35	20.11	0.87	41.98	24.23	38.57	44.09	49.39	50.2	32.32	49.08	42.31	38.34	23.64	47.22	30.49	30.62	49.07	47.07	0	23.72	41.94	0.27	23.69	33.25	34.66	20.19	0.11	0	14.54	47.07	14.52	50.21	18.3	0	0
AP7X01721H08	27.34	32.04	49.41	14.79	32	41.14	27.21	31.99	0	36.68	14.58	32.62	0	42.55	20.33	13.54	41.97	26.9	38.15	42.63	49.02	48.84	30.27	48.04	42.54	39.27	25.97	46.38	31.97	32.1	48.89	46.2	14.48	26.09	42.1	15.06	25.86	31.15	24.9	18.92	14.46	14.54	0	46.2	0	48.73	23.46	14.53	14.53
C12X012804F2	41.77	47.79	33.75	42.54	45.99	33.55	52.8	48.12	46.23	26.84	47.11	42.94	46.3	40.36	38	39.51	33.28	42.65	29.07	45.35	33.82	13.15	40.24	34.58	40.4	45.24	42.13	0	47.77	47.93	33.34	0.02	46.79	42.26	39.84	48.86	42.11	41	43.72	49.57	48.04	47.07	46.2	0	46.29	13.12	44.69	47.12	47.09
AP3X01722A07	27.52	32.05	49.56	14.78	31.97	40.88	27.22	32.04	0	36.83	14.58	32.66	0.02	42.78	20.28	13.6	42.07	26.9	38.15	42.5	49.15	48.8	30.24	48.16	42.75	39.36	25.98	46.4	31.98	32.1	48.97	46.22	14.47	26.14	42.24	15.12	25.86	31.23	24.96	18.92	14.48	14.52	0	46.29	0	48.79	23.51	14.51	14.51
A01X024861A3	40.33	51.68	27.57	45.34	49.83	36.93	58.84	51.98	48.76	25.68	49.98	42.64	48.75	38.68	39.81	41.78	30.91	43.78	22.98	41.13	27.54	0.13	42.78	33.57	38.71	47.4	43.74	13.18	51.64	51.82	27.05	13.13	49.98	43.33	38.36	51.29	43.75	43.5	44.38	50.83	51.01	50.21	48.73	13.12	48.79	0	49.09	50.24	50.19
A03X03371C01	34.37	31.92	46.2	18.06	32.56	35.49	24.01	31.63	23.57	34.67	18.44	35.08	23.42	43.64	21.43	16.69	41.08	27.47	35.25	42.1	46.23	48.7	34.06	48.14	43.45	39.24	27.02	44.79	31.61	31.8	45.2	44.75	18.07	27.39	43.41	20.15	27.02	30.26	33.81	25.85	19.1	18.3	23.46	44.69	23.51	49.09	0	18.28	18.31
AMBX04141D06	33.77	30.61	49.71	0.05	29.61	40.18	23.46	30.57	14.53	36.3	0.08	33.78	14.51	42.36	20.11	0.87	41.93	24.26	38.57	44.06	49.43	50.18	32.32	49.08	42.34	38.34	23.67	47.26	30.51	30.65	49.11	47.11	0	23.77	41.99	0.29	23.73	33.25	34.66	20.19	0.11	0	14.53	47.12	14.51	50.24	18.28	0	0
C02X04142E02	33.77	30.58	49.75	0.05	29.61	40.18	23.46	30.56	14.52	36.35	0.08	33.78	14.53	42.35	20.16	0.87	41.98	24.25	38.57	44.39	49.41	50.16	32.32	49.08	42.33	38.34	23.66	47.24	30.49	30.64	49.09	47.06	0	23.75	41.94	0.29	23.71	33.25	34.66	20.19	0.11	0	14.53	47.09	14.51	50.19	18.31	0	0
A01X011261C2	0.19	27.7	44.05	32.5	26.3	40.09	36.3	27.4	26.87	33.58	33.08	20.05	26.99	42.68	26.48	29.74	40.33	33.02	38.33	32.66	44.07	46.73	19.65	50.75	42.68	38.19	32.39	44.85	27.6	27.68	43.14	44.86	32.91	32.54	42.64	35.88	32.35	22.68	0	37.24	34.1	33.07	26.81	44.84	26.96	46.74	30.89	33.07	33.15
A02X012861A7	44.65	49.04	32.86	45.83	47.85	34.26	52.21	49.8	47.12	29.47	48.11	44.42	47.2	44.94	39.12	41.41	36.38	44.35	29.82	45.45	32.82	14.76	43.55	36	45	46.96	44.18	0.76	49.18	49.15	32.13	0.78	47.63	44.16	43.55	50.79	44.12	41.44	46.07	49.11	49.15	48.09	47.15	0.76	47.11	14.78	45.82	48.07	48.07
AP7X04301G01	35.27	33.4	44.58	23.75	33.19	44.33	26.88	33.18	27.88	31.05	23.95	34.4	27.95	40.74	10.96	21.46	36.02	16.54	40.38	43.11	44.72	46.31	35.3	46.65	40.76	38.5	16.19	44.88	33.23	33.42	44.67	44.78	23.62	16.45	42.21	24.03	16.22	29.75	35.77	29.52	24.54	23.82	27.95	44.71	28.04	46.3	25.6	23.98	23.97
D12X033728C5	38.42	47.71	0.06	43.82	46.17	40.72	51.5	48.02	49.64	23.79	49.86	37.66	49.42	41.72	39.63	42.58	28.88	44.92	0	38.8	0.04	27.45	41.03	31.83	41.76	35.73	44.49	33.86	47.7	47.87	0.12	33.69	49.59	43.82	41.19	48.23	44.38	33.8	37.58	56.66	50.09	49.71	49.44	33.73	49.55	27.41	46.24	49.75	49.68
A02X023460I5	28.69	0	48.04	29.35	0.06	44.44	37.42	0.06	32.06	32.38	30.63	33.1	32.1	40.39	24.1	26.33	37.94	30	42.69	39.52	47.56	51.77	32.43	45.77	40.4	33.35	29.35	47.89	0.08	0	47.3	47.82	30.54	29.24	39.54	31.23	29.24	31.13	25.33	37.17	30.35	30.57	32.04	47.77	32.04	51.67	31.92	30.61	30.57
AMBX02481E01	41.46	44.25	27.48	41.29	45.19	33.7	51.4	44.21	42.33	23.6	43.66	40.99	42.33	38.11	30.4	35.45	27.71	33.83	23.99	33.38	27.48	0.58	40.06	34.7	38.11	47.16	33.76	12.71	44.25	44.25	27.48	12.7	43.38	33.76	38.55	44.18	33.73	40.6	42.05	60.16	44.51	43.66	42.34	12.7	42.33	0.58	44.93	43.66	43.66
C06X023427I1	28.6	0.32	48.71	29.8	0.37	44.39	37.36	0.36	32.42	32.09	30.91	33.69	32.38	40.51	24.35	26.77	37.85	30.46	42.76	38.65	48.24	53.01	33.05	45.82	40.52	33.5	29.83	48.99	0.4	0.32	47.9	48.92	30.79	29.84	39.8	31.48	29.76	31.12	25.52	37.47	30.73	30.84	32.38	48.91	32.43	52.99	32.07	30.86	30.85
AMBX03481D08	35.91	39.02	31.28	38.44	37.85	39.71	54.8	38.65	40.62	2.3	40.06	35.47	40.49	29.13	30.99	35.11	3.4	34.02	24.02	17.47	31.21	35.89	39.22	32.13	29.15	32.54	32.97	38.62	38.57	38.94	31.25	38.69	39.81	33.71	28.02	41.87	32.91	33.2	38.18	45	40.3	39.8	40.41	38.69	40.65	36.28	40.3	39.83	39.8
A03X01721B05	27.45	32.06	49.55	14.8	31.92	40.65	27.26	32.06	0.02	36.83	14.6	32.71	0.02	42.74	20.31	13.59	41.99	26.92	38.15	42.54	49.08	48.83	30.22	48.16	42.72	39.36	25.99	46.4	31.95	32.12	48.94	46.25	14.47	26.14	42.19	15.08	25.86	31.23	24.96	18.92	14.45	14.54	0.02	46.28	0.02	48.78	23.56	14.52	14.51
AP3X04221F03	32.41	37.98	41.6	21.48	38.73	38.14	5.16	37.11	21.81	31.17	22.15	30.71	21.83	37.74	13.11	20.44	35.12	24.27	36.85	41.94	41.6	48.99	31.47	44.11	37.74	36.53	23.87	50.48	37.28	38.05	41.47	50.48	22.12	23.89	39.5	21.4	23.71	28.79	35.16	8.9	23.56	22.15	21.72	50.48	21.83	48.99	24.53	22.15	22.15
A01X042261A5	85.87	97.55	132.58	68.14	95.97	132.64	28.75	97.55	66.66	96.23	67.45	78.73	66.66	95.44	60.61	52.76	102.49	72.73	126.57	55.85	132.58	149.89	89.12	114.3	95.44	75.49	73.9	182.22	97.55	97.55	132.58	182.22	67.02	73.26	96.31	51.4	73.9	83.11	96.01	32.6	68.64	67.45	66.66	182.22	66.66	149.89	69.94	67.45	67.45
AP7X01121H05	0	26.01	43.9	31.9	27.02	40.17	33.49	25.99	25.22	31.6	32.81	21.11	25.17	41.91	25.87	29.42	37.38	32.94	37.99	31.88	43.84	43.8	19.71	50.02	41.97	39.04	32.07	39.53	25.95	25.97	42.45	39.53	32.56	32.43	41.65	34.92	31.95	22.95	0.4	40.29	33.49	32.73	25.19	39.58	25.24	43.99	30.69	32.73	32.72
A02X043060I3	33.02	31.15	42.29	20.67	31.05	45.01	27.16	31.14	25.94	33.71	21.5	30.34	25.88	41.48	10.77	20.01	37.36	14.48	37.44	42.22	42.34	43	31.66	47.44	41.51	37.26	14.66	39.77	31.04	31.2	41.41	39.82	21.54	14.51	41.34	22.93	14.69	28.07	33.95	30.24	22.15	21.62	25.93	39.76	25.95	42.75	24.23	21.64	21.64
AMBX01281F01	41.4	47.64	33.36	42.78	45.5	33.25	53.66	48.03	47.58	27.2	47.38	43.05	47.6	40.63	38.4	39.8	33.62	43.17	29.01	43.98	33.37	12.25	40.59	34.92	40.64	45.59	42.59	0.14	47.55	47.58	32.66	0.14	46.91	42.86	40.03	49.31	42.57	41.33	44.14	49.15	48.12	47.32	47.64	0.14	47.54	12.37	44.91	47.35	47.34
A03X02481C06	40.09	51.58	27.49	45.39	49.52	36.31	58.71	51.73	48.8	25.4	50.3	42.4	48.67	38.53	39.67	41.96	30.9	43.96	22.98	40.37	27.51	0.02	42.64	33.57	38.54	47.17	43.43	13.18	51.36	51.63	26.88	13.16	49.83	43.5	38.28	51.29	43.46	43.24	44.38	50.83	51.29	50.1	48.72	13.14	48.75	0.13	48.79	50.14	50.11
A01X012861D4	43.97	49.27	35.88	46.05	49.33	32.32	52.4	49.85	47.53	26.79	48.57	43.29	47.58	43.56	39.57	40.08	33.59	42.61	27.68	46.28	35.88	14.64	43.44	35.12	43.52	45.78	42.76	0.63	49.42	49.28	35.26	0.63	48.13	42.93	43.07	51.21	42.74	41.63	45.28	46.09	50.51	48.47	47.53	0.7	47.48	14.63	44.34	48.51	48.54
AP7X01951G07	36.85	29.74	31.45	20.33	31.82	31.01	21.93	29.74	23.25	25.22	20.49	27.83	23.25	32.58	7.92	17.49	29.91	1.01	32.01	36.72	31.45	38.37	29.98	37.64	32.63	31.27	0.99	37.67	29.74	29.74	31.47	37.73	20.3	0.99	32.91	21.03	0.99	31.63	37	39.15	20.61	20.39	23.28	37.73	23.19	38.43	22.33	20.49	20.49
A01X043060I2	32.76	29.95	44.25	21.54	31.25	46.21	28.05	29.84	26.28	33.48	22.46	31.2	26.26	40.63	10.12	20.33	38.17	13.93	37.49	42.37	44.17	46.01	31.38	46.88	40.65	37.9	13.59	42.03	29.85	29.98	43.43	42.05	22.48	13.53	40.76	23.7	13.61	28.11	33.89	29.37	22.88	22.6	26.27	42.05	26.31	45.81	24.9	22.62	22.62
C09X013428B8	38.67	40.49	41.55	40.74	39.5	38.05	47.68	39.51	42.62	22.97	42.33	36.47	42.81	0	34.89	33.94	27.38	37.74	28.56	40.27	42.47	38.59	39.29	27.82	0	0.14	37.82	40.51	40.27	40.4	40.87	40.48	42.26	38.27	0.26	40.95	37.8	29.81	39.73	48.15	43.34	42.38	42.52	40.38	42.83	38.71	43.64	42.36	42.42
A02X017260I9	27.51	32.07	49.52	14.81	31.94	41.07	27.29	32.03	0	36.88	14.57	32.67	0.02	42.69	20.41	13.59	42.14	26.9	38.15	43.18	49.1	48.9	30.27	48.16	42.72	39.36	25.96	46.42	31.98	32.09	48.97	46.26	14.48	26.13	42.24	15.06	25.87	31.23	24.96	18.92	14.44	14.55	0	46.28	0	48.79	23.6	14.53	14.54
AMBX01341D04	38.64	40.43	41.63	40.74	39.5	37.52	47.68	39.51	42.74	22.75	42.46	36.46	42.78	0	34.79	33.96	27.19	37.83	28.52	39.38	42.53	38.57	39.27	27.82	0	0.14	37.89	40.53	40.17	40.38	40.85	40.4	42.33	38.25	0.2	40.95	37.8	29.79	39.73	48.15	43.41	42.41	42.6	40.39	42.84	38.68	43.48	42.41	42.38
A02X024861A4	40.33	51.68	27.48	45.28	49.86	36.93	58.78	51.96	48.66	25.63	49.87	42.63	48.7	38.62	39.71	41.7	30.84	43.76	22.98	40.77	27.51	0.13	42.78	33.57	38.65	47.4	43.72	13.16	51.64	51.8	27.02	13.17	49.9	43.38	38.34	51.22	43.75	43.5	44.38	50.83	50.95	50.13	48.66	13.1	48.77	0.02	49.03	50.17	50.19
AP7X01341H06	38.51	40.78	41.95	41.06	39.76	37.39	48.14	39.86	43.48	22.48	43.31	36.89	43.58	0.15	34.98	34.29	26.77	38.29	28.52	37.78	42.72	39	39.36	27.47	0.15	0.14	38.37	41.06	40.51	40.76	41.07	41	43.17	38.79	0.29	41.51	38.22	29.72	39.77	47.99	44.19	43.22	43.38	40.9	43.51	39.12	44.13	43.27	43.21
C01X02343C03	28.26	0.1	49.08	29.66	0.12	44.81	37.38	0.1	32.86	31.99	31.05	33.1	32.83	40.7	24.17	26.53	36.72	30.13	42.6	36.56	48.54	52.51	33.07	45.49	40.7	33.37	29.5	48.82	0.1	0.1	48.01	48.81	30.88	29.43	39.65	31.51	29.43	30.89	24.76	38	30.8	30.98	32.85	48.8	32.83	52.67	32.23	31	30.99
A01X034861B1	36.64	40.42	33.58	39.89	39.56	35.66	47.48	40.34	45.08	0.31	42.94	36.51	45.04	32.36	32.23	36.04	0.67	37.29	24.26	10.69	33.64	34.59	38.62	28.93	32.31	30.58	36.88	36.74	40.15	40.35	33.98	36.69	43.15	37.02	31.82	41.38	36.81	35.98	37.65	55.15	43.63	43.21	44.91	36.65	45.11	34.48	42.07	43.2	43.18
AP7X01281H03	49.88	58.39	31.26	53.02	58.87	45.89	61.36	58.22	50.52	31.38	56.08	43.99	50.53	48.69	35.93	43.76	39.24	46.78	31.83	68.49	31.3	19.83	40.96	48.51	48.69	56.2	45.11	0.74	58.39	58.39	31.22	0.74	55.74	45.28	48.88	55.53	45.03	41.71	48.04	32.02	57.39	56	50.45	0.74	50.53	19.85	47.68	56.08	56.08
A03X01281C09	40.93	45.05	34.09	43.13	46.3	33.24	51.79	45.55	43.26	26.72	44.15	42.58	43.21	38.64	34.55	37.13	33.19	39.89	29.03	44.81	34.06	13.14	41.58	34.55	38.61	45.2	39.32	0.09	45.1	45.04	33.41	0.11	43.73	39.69	38.68	46.97	39.29	40.95	44.11	48.32	45.53	44.03	43.18	0.11	43.18	13.23	41.73	44.06	44.06
A03X01341C08	38.69	40.51	41.61	40.62	39.54	37.43	47.35	39.59	42.74	22.94	42.28	36.38	42.83	0.04	34.77	33.96	27.27	37.85	28.52	39.58	42.47	38.7	39.12	27.84	0.08	0.14	37.94	40.67	40.26	40.5	40.9	40.63	42.15	38.36	0.26	40.92	37.86	29.79	39.79	48.15	43.22	42.25	42.63	40.55	42.83	38.79	43.42	42.22	42.2
AP3X03482A02	40.94	42.4	35.57	42.39	41.43	37.93	49.5	42.43	47.65	0.47	45.36	38.9	47.59	33.26	34.47	38.67	1.08	39.58	27.44	15.98	35.62	37.93	40.64	30.24	33.16	30.42	38.8	40.4	42.15	42.37	36.03	40.33	45.25	39.29	32.77	43.79	38.68	38.17	41.89	58.42	46.05	45.18	47.5	40.28	47.6	38.12	44.98	45.23	45.17
A03X04301B08	35.52	31.1	42.19	21.93	31.42	44.73	29.93	31.13	29.12	33.13	23.26	32.18	29.12	41.77	9.69	21.35	36.92	15	37.31	36.47	42.22	47.16	32.77	48.43	41.73	37.2	14.76	44.41	31.1	31.1	42.17	44.47	23	14.87	40.67	24.27	14.79	29.01	34.28	36.89	23.61	23.11	29.05	44.46	29.14	47.52	26.04	23.12	23.12
AMBX04301D05	32.64	30.31	44.78	22.05	31.3	46.27	27.88	30.18	26.77	33.61	23.05	31.47	26.72	40.33	10.55	20.98	38.48	14.26	37.53	42.6	44.8	45.76	31.45	46.89	40.33	37.53	13.67	42.24	30.23	30.32	44.07	42.22	22.84	13.82	40.23	24.1	13.73	27.8	33.97	29.41	23.32	22.96	26.75	42.23	26.8	45.82	24.82	23	22.99
AMBX02341E04	28.64	0.04	48.16	29.4	0	43.88	37.42	0	32.15	32.1	30.73	33.1	32.11	40.37	24.05	26.33	37.66	30.1	42.69	38.5	47.71	51.68	32.43	45.77	40.37	33.35	29.31	48.04	0.04	0	47.22	47.96	30.6	29.31	39.64	31.28	29.24	31.13	25.33	37.17	30.42	30.66	32.14	47.94	32.14	51.88	31.77	30.69	30.68
AMBX01951E07	31.16	29.82	42.22	22.33	30.9	40.43	29.73	29.78	25.9	29.8	23.37	32.39	25.93	38.49	10.35	19.87	34.21	0.44	35.65	32.78	42.21	41.93	34.05	42.47	38.5	36.01	0.06	41.34	29.63	29.84	41.23	41.21	23.42	0.09	38.71	24.06	0.06	29.44	33.33	27.42	24.12	23.36	25.89	41.25	25.92	41.94	27.31	23.39	23.39
A02X011261C3	0.1	27.57	42.17	33.36	26.33	39.85	35.45	27.73	28.02	29.65	34.34	22.16	28.05	40.54	26.62	29.71	35.03	33.71	37.62	34.15	42.06	46.3	20.9	48.24	40.59	38.15	33.05	42.21	27.69	27.63	42.5	42.08	34.1	33.23	40.33	34.87	32.98	24.34	0.11	39.63	35.41	34.25	27.95	42.13	28.07	46.09	32.71	34.25	34.25
C06X013428B7	38.64	40.47	41.52	40.72	39.5	38.05	47.68	39.49	42.64	22.97	42.35	36.44	42.82	0	34.86	33.92	27.39	37.72	28.52	40.27	42.45	38.57	39.27	27.82	0	0.14	37.8	40.5	40.24	40.38	40.84	40.49	42.24	38.25	0.26	40.93	37.78	29.79	39.73	48.15	43.33	42.37	42.54	40.39	42.81	38.72	43.63	42.37	42.44
A01X023460I4	28.69	0	48.02	29.35	0.06	44.44	37.42	0.06	32.07	32.32	30.65	33.1	32.02	40.42	24.05	26.33	37.88	30	42.69	39.2	47.56	51.77	32.43	45.77	40.43	33.35	29.35	47.89	0.08	0	47.3	47.78	30.54	29.2	39.54	31.23	29.24	31.13	25.33	37.17	30.35	30.57	32.04	47.79	32.05	51.68	31.92	30.61	30.58
A01X020460H5	38.47	47.31	0.08	44.14	46.28	40.35	51.32	47.52	49.59	23.67	49.85	37.37	49.51	42.12	39.18	42.46	28.61	44.7	0	38.3	0.04	27.41	40.68	32.06	42.15	35.98	43.95	33.73	47.29	47.4	0.12	33.61	49.68	43.41	41.81	48.29	43.87	33.68	37.6	56.66	50.01	49.79	49.48	33.69	49.57	27.43	46.06	49.8	49.8
[truncated: 37 more columns]
