# Supplementary material for: Transmission and dynamics of mother-infant gut viruses during pregnancy and early life
Source: Nat Commun. 2024 Mar 2;15:1945. doi: 10.1038/s41467-024-45257-4 (PMC10908809; doi:10.1038/s41467-024-45257-4)
Supplement: Supplementary file 6 — Source Data [file 41467_2024_45257_MOESM6_ESM.zip › Source data/Bacterial_strains_genetic_distances/SGB1934.dist.txt]

A03X01951A01	A01X015461D8	C03X01942D01	AP7X03531G02	A03X02091B01	AP3X03911I04	C12X042204F5	C12X019504D8	AMBX02041E06	A02X012861A7	A01X041461C8	A03X01721B05	C09X042204F4	C03X04302C01	AP7X03621F05	AMBX01721E09	A03X03481B07	C01X04222I04	A03X01791B04	C09X015405B6	C06X035304I3	A02X030661A1	A03X03671A05	AP7X04321H04	AP3X02092B03	C06X013428B7	AMBX01951E07	A03X03621A06	AP7X04141F08	C03X02612D03	A03X02611C04	A01X036761C4	AP7X03671F06	C12X012804F2	A01X019460I6	C02X04142E02	A02X026160H4	A03X02851B03	AP3X02611I05	C06X019404E6	C02X04222E09	A02X023460I5	C02X01942E04	C12X024804E5	C03X01342C02	AP7X02091I01	A02X010861C1	C12X035304I5	A03X01121D01	A02X028561D7
A03X01951A01	0	49.49	25.23	52.13	54.19	5.63	24.69	0.2	52.66	24.92	28.33	29.83	29.55	26.48	46.06	26.09	51.47	26.41	35.21	53.03	26.22	48.04	34.93	22.27	47.25	51.52	0.26	46.7	26.5	9.03	9.6	32.36	30.84	23.5	25.21	25.81	11.71	48.93	11.07	25.02	25.59	29.89	25.31	26.06	52.35	48.63	31.82	26.22	30.02
A01X015461D8	49.49	0	59.65	21.99	39.63	50.96	59.67	49.47	31.08	44.56	29.85	61.36	62.54	58.9	37.43	60.4	23.26	58.65	24.66	0.12	65.37	26.31	46.38	27.61	31	30.27	50.47	37.01	59.52	50.14	46.56	46.14	45.51	54.6	59.65	60.32	49.69	22.13	42.77	59.41	58.94	61.12	59.65	58.82	30.38	37.8	49.07	65.37	27.64
C03X01942D01	25.23	59.65	0	57.98	61.77	26.17	2.56	24.42	56	15.16	18	0.11	4	2.18	43.13	0.21	56.96	3.23	36.67	56.22	25.07	47.62	30.65	32.19	56.57	55.07	24.63	46.98	1.45	24.94	28.16	28.89	27.78	22.96	0.16	2.37	28.19	51.69	26.79	0.09	2.85	26.2	0.04	25.11	55.85	55.59	24.42	25.05	29.26
AP7X03531G02	52.13	21.99	57.98	0	32.71	49.94	59.38	55.35	28.16	57.51	21.28	55.34	46	59.44	33.24	64.87	20.64	60.63	22.5	28.97	61.68	31.56	50.71	22.54	31.77	25.51	51.45	36.57	46.9	53.79	51.45	52.32	48.33	53.86	59.87	57.64	52.14	16.3	40.3	61.73	56.25	60.34	59.46	58.04	25.6	23.99	48.98	61.69	19.96
A03X02091B01	54.19	39.63	61.77	32.71	0	60.06	67.32	53.16	41.42	58.4	36.49	64.81	71.11	61.5	42.89	62.28	32.95	67.58	34.14	39.81	60.25	29.89	56.59	37.4	0.54	39.11	53.02	34.68	59.94	52.43	48.76	55.52	56.94	58.77	61.71	62.01	50.63	26	44.98	62.41	67.2	59.49	61.77	55.48	39.19	0.4	53.05	60.25	24.52
AP3X03911I04	5.63	50.96	26.17	49.94	60.06	0	26.47	5.91	49.17	29.49	33.74	28.97	33.31	28.85	45.66	28.15	49.74	26.97	33.4	44.47	31.33	49.72	34.32	19	49	52.63	5.79	42.37	27.81	7.24	7.9	32.34	30.88	26.74	26.47	28.29	9.49	44.45	3.82	26.65	26.34	31.22	26.46	27.98	52.75	50.09	30.15	31.34	30.7
C12X042204F5	24.69	59.67	2.56	59.38	67.32	26.47	0	23.85	55.49	15.28	22.44	5.7	0	4.58	45.91	2.97	58.82	0.45	37.19	53.72	24.65	48.64	30.12	34.9	55.19	54.86	24.27	48.48	5.53	24.38	27.31	28.21	27.28	22.36	2.36	4.73	26.62	53.63	28.82	2.66	0.26	26.06	2.54	25.33	55.84	55.64	24.19	24.65	30.33
C12X019504D8	0.2	49.47	24.42	55.35	53.16	5.91	23.85	0	52.7	24.82	31.12	30.12	29.72	25.56	41.97	26.8	52.78	25.84	37.43	52.79	25.83	49.42	35.4	22.97	49.63	51.53	0.23	44.64	27.07	8.41	9.47	32.5	31.46	22.89	24.12	25.2	11.52	51.47	11.27	24.79	25.45	30.09	24.4	25.44	52.59	51.04	29.45	25.83	31.04
AMBX02041E06	52.66	31.08	56	28.16	41.42	49.17	55.49	52.7	0	50.64	31.44	52.64	52.67	56.33	37.62	59.11	33.55	55.57	28.47	39.41	57.09	41.17	52.06	31.6	45.54	33.62	52.24	43.83	50.52	52.27	44.98	49.57	49.98	55.03	56.88	55.53	45.59	24.06	45.96	59.27	55.7	55.02	56.42	54.64	33.63	35.42	53.19	57.07	30.87
A02X012861A7	24.92	44.56	15.16	57.51	58.4	29.49	15.28	24.82	50.64	0	33.83	15.75	13.24	15.19	44.15	15.39	52.48	15.7	29.54	57.03	23.85	55.75	32.95	28.56	42.26	58.01	25.02	48.58	16.26	30.56	31.69	32.62	29.94	0	15.29	14.79	37.79	37.51	41.11	15.64	15.58	25.55	15.29	22.04	58.01	49.65	25.33	23.85	27.53
A01X041461C8	28.33	29.85	18	21.28	36.49	33.74	22.44	31.12	31.44	33.83	0	19.37	30.83	18.63	35.54	18.33	26.88	21.14	20.41	37.35	39.49	35.36	34.74	26.72	36.55	40.27	28.4	30.18	16.92	32.59	29.97	33.02	31.41	31.14	19.93	17.57	31.52	28.84	24.05	19.32	20.95	31.7	18.78	33.71	40.69	35.34	32.19	39.44	17.96
A03X01721B05	29.83	61.36	0.11	55.34	64.81	28.97	5.7	30.12	52.64	15.75	19.37	0	6.44	0.14	44.96	0.04	58.62	5.76	32.96	49.43	26.69	46.68	29.89	31.52	55.07	61.03	29.2	46.41	0.59	30.97	29.04	30.39	29.08	20.17	0.11	0.19	30.64	41.86	24.25	0.11	5.39	26.37	0.11	25.79	60.95	55.49	26.27	26.69	25.26
C09X042204F4	29.55	62.54	4	46	71.11	33.31	0	29.72	52.67	13.24	30.83	6.44	0	5.68	68.03	3.88	68.76	0	43.14	59.54	25.38	56.89	34.43	41.79	58.34	69.13	29.93	49.22	5.88	29.18	31.19	34.98	33.57	18.9	4	5.37	28	60.52	32.14	3.94	0	25.41	4.16	28.03	68.94	60.26	31.05	25.38	32.12
C03X04302C01	26.48	58.9	2.18	59.44	61.5	28.85	4.58	25.56	56.33	15.19	18.63	0.14	5.68	0	43.34	1.62	57.34	5.32	37.36	55.87	24.43	46.01	30.04	34.16	52.27	55.88	26.1	46.8	0.81	26.18	27.73	28.59	29.07	22.4	2.21	0.28	28.04	49.46	25.41	2.09	3.7	24.46	2.14	24.61	56.77	56.51	23.74	24.42	29.53
AP7X03621F05	46.06	37.43	43.13	33.24	42.89	45.66	45.91	41.97	37.62	44.15	35.54	44.96	68.03	43.34	0	49.42	31.06	45.66	29.14	51.17	44.85	47.66	53.84	27.86	44.19	41.74	43.68	1.92	40.61	41.09	42.9	45.35	46.1	43.51	43.25	42.94	46.03	35.66	37.39	48.27	44.51	47.01	43.36	47.13	42.67	40.27	43.94	44.85	29.71
AMBX01721E09	26.09	60.4	0.21	64.87	62.28	28.15	2.97	26.8	59.11	15.39	18.33	0.04	3.88	1.62	49.42	0	58.41	3.57	36.49	56.96	24.08	46.68	30.23	32.66	53.56	60.5	26.03	46.23	1.4	27.85	28.4	28.69	29.12	22.78	0.19	1.71	28.67	50	26.31	0.25	3.08	25.02	0.19	25.42	61.6	58.42	26.33	24.07	29.88
A03X03481B07	51.47	23.26	56.96	20.64	32.95	49.74	58.82	52.78	33.55	52.48	26.88	58.62	68.76	57.34	31.06	58.41	0	57.58	16.77	37.85	59.74	35.12	47.51	26.83	30.46	26.58	52.17	34.63	53.61	53.69	48.29	48.1	44.6	54.73	57.73	55.59	55.67	17.52	47.62	57.66	56.63	54.63	57.49	53.38	26.57	29.37	44.79	59.74	5.23
C01X04222I04	26.41	58.65	3.23	60.63	67.58	26.97	0.45	25.84	55.57	15.7	21.14	5.76	0	5.32	45.66	3.57	57.58	0	35.53	51.98	25.19	49	29.43	34.28	53.32	54.58	25.74	46.82	5.54	25.85	27.22	28.48	29.05	22.81	3.33	5.33	27.19	51.65	30.22	3.43	0.54	26.7	3.25	26.01	54.67	55.48	23.74	25.17	31.02
A03X01791B04	35.21	24.66	36.67	22.5	34.14	33.4	37.19	37.43	28.47	29.54	20.41	32.96	43.14	37.36	29.14	36.49	16.77	35.53	0	29.29	46.76	28.07	29.75	12.47	31.05	25.79	36.36	28.9	28.6	35.96	31.06	31.27	31.88	37.43	37.59	34.95	30.81	4.64	23.78	37.8	35.77	41.83	37.4	41.05	25.62	34.22	29.22	46.63	14.55
C09X015405B6	53.03	0.12	56.22	28.97	39.81	44.47	53.72	52.79	39.41	57.03	37.35	49.43	59.54	55.87	51.17	56.96	37.85	51.98	29.29	0	55.29	21.97	50.99	33.21	34.17	34.81	52.51	40.59	48.61	51.97	43.71	51.76	44.8	50.1	56.13	57.15	44.19	24.53	41.63	55.03	54.17	57.38	55.95	50.73	34.78	39.12	46.81	55.29	31.58
C06X035304I3	26.22	65.37	25.07	61.68	60.25	31.33	24.65	25.83	57.09	23.85	39.49	26.69	25.38	24.43	44.85	24.08	59.74	25.19	46.76	55.29	0	48.97	32.96	33.88	50.23	57.47	26.42	48.16	25.29	25.92	28.85	32.18	30.25	22.4	24.79	24.26	32.18	55.72	26.89	25.19	24.52	16.7	24.93	22.87	58.7	56.04	29.55	0	33.81
A02X030661A1	48.04	26.31	47.62	31.56	29.89	49.72	48.64	49.42	41.17	55.75	35.36	46.68	56.89	46.01	47.66	46.68	35.12	49	28.07	21.97	48.97	0	45.4	31.43	26.42	35.17	48.29	41.55	42.53	48.42	48.36	43.9	43.63	45.55	47.32	45.69	50.41	24.01	39.68	48.02	48.5	49.72	47.53	47.95	35.07	36.99	46.18	48.94	28
A03X03671A05	34.93	46.38	30.65	50.71	56.59	34.32	30.12	35.4	52.06	32.95	34.74	29.89	34.43	30.04	53.84	30.23	47.51	29.43	29.75	50.99	32.96	45.4	0	34.41	48.27	59.97	34.47	49.81	29.2	35.97	36.98	0.05	0.11	29.07	30.75	29.25	38.87	47.59	33.13	31.1	29.86	30.81	30.76	28.84	59.89	56.51	27.73	32.96	29.92
AP7X04321H04	22.27	27.61	32.19	22.54	37.4	19	34.9	22.97	31.6	28.56	26.72	31.52	41.79	34.16	27.86	32.66	26.83	34.28	12.47	33.21	33.88	31.43	34.41	0	33.57	32.23	22.76	33.1	28.46	25.32	23.5	32.42	34.12	32.26	32.34	33.4	25.74	17.65	17.69	31.84	35.71	35.47	32.03	30.42	32.16	30.22	28.01	33.88	19.7
AP3X02092B03	47.25	31	56.57	31.77	0.54	49	55.19	49.63	45.54	42.26	36.55	55.07	58.34	52.27	44.19	53.56	30.46	53.32	31.05	34.17	50.23	26.42	48.27	33.57	0	31.93	48.94	37.28	47.61	45.45	40.52	47.87	51.59	50.74	56.64	52.75	46.54	26.97	43.52	54.92	52.17	47.27	56.44	58.96	31.9	0.22	44.01	50.23	29.36
C06X013428B7	51.52	30.27	55.07	25.51	39.11	52.63	54.86	51.53	33.62	58.01	40.27	61.03	69.13	55.88	41.74	60.5	26.58	54.58	25.79	34.81	57.47	35.17	59.97	32.23	31.93	0	52.65	43.73	56.66	51.99	52.94	59.9	56.09	54.61	56.26	54.51	57.54	22.2	56.38	57.08	54.3	60.04	55.56	52.06	0.14	29.95	52.74	57.45	28.41
AMBX01951E07	0.26	50.47	24.63	51.45	53.02	5.79	24.27	0.23	52.24	25.02	28.4	29.2	29.93	26.1	43.68	26.03	52.17	25.74	36.36	52.51	26.42	48.29	34.47	22.76	48.94	52.65	0	45.87	25.92	9.35	9.48	32.02	31.31	23.56	24.67	25.66	11.6	49.74	11.09	25.17	25.61	29.66	24.74	26.59	53.43	49.05	30.76	26.42	30.01
A03X03621A06	46.7	37.01	46.98	36.57	34.68	42.37	48.48	44.64	43.83	48.58	30.18	46.41	49.22	46.8	1.92	46.23	34.63	46.82	28.9	40.59	48.16	41.55	49.81	33.1	37.28	43.73	45.87	0	37.97	45.82	40.87	47.47	46.19	49.5	46.75	45.96	40.07	31.69	39.75	48.21	44.63	46.17	46.8	47.42	43.59	40.44	39.63	48.13	30.87
AP7X04141F08	26.5	59.52	1.45	46.9	59.94	27.81	5.53	27.07	50.52	16.26	16.92	0.59	5.88	0.81	40.61	1.4	53.61	5.54	28.6	48.61	25.29	42.53	29.2	28.46	47.61	56.66	25.92	37.97	0	28.76	28.77	29.65	30.84	19.79	1.45	0.72	29.4	36.68	24.64	1.47	5.54	25.45	1.45	23.61	56.52	52.88	25.07	25.29	23.01
C03X02612D03	9.03	50.14	24.94	53.79	52.43	7.24	24.38	8.41	52.27	30.56	32.59	30.97	29.18	26.18	41.09	27.85	53.69	25.85	35.96	51.97	25.92	48.42	35.97	25.32	45.45	51.99	9.35	45.82	28.76	0	0	33.63	32.36	22.97	24.86	26.01	0	50.07	0.96	25.54	25.48	28.75	25.11	26.5	53.01	50.45	29.85	25.92	30.53
A03X02611C04	9.6	46.56	28.16	51.45	48.76	7.9	27.31	9.47	44.98	31.69	29.97	29.04	31.19	27.73	42.9	28.4	48.29	27.22	31.06	43.71	28.85	48.36	36.98	23.5	40.52	52.94	9.48	40.87	28.77	0	0	37.35	37.57	29.15	28.26	27.03	0	39.59	0.33	28.34	26.58	27.39	28.33	29.37	52.83	44.64	31.64	28.85	28.65
A01X036761C4	32.36	46.14	28.89	52.32	55.52	32.34	28.21	32.5	49.57	32.62	33.02	30.39	34.98	28.59	45.35	28.69	48.1	28.48	31.27	51.76	32.18	43.9	0.05	32.42	47.87	59.9	32.02	47.47	29.65	33.63	37.35	0	0.18	28.7	28.76	28.05	35.16	45.89	32.48	28.97	28.05	30.18	28.95	29.01	59.92	55.01	27.72	32.19	28.33
AP7X03671F06	30.84	45.51	27.78	48.33	56.94	30.88	27.28	31.46	49.98	29.94	31.41	29.08	33.57	29.07	46.1	29.12	44.6	29.05	31.88	44.8	30.25	43.63	0.11	34.12	51.59	56.09	31.31	46.19	30.84	32.36	37.57	0.18	0	30.37	27.67	28.61	41.64	45.62	36.61	28.87	27.71	31.55	27.85	30.62	55.73	56.64	22.85	30.25	29.74
C12X012804F2	23.5	54.6	22.96	53.86	58.77	26.74	22.36	22.89	55.03	0	31.14	20.17	18.9	22.4	43.51	22.78	54.73	22.81	37.43	50.1	22.4	45.55	29.07	32.26	50.74	54.61	23.56	49.5	19.79	22.97	29.15	28.7	30.37	0	22.79	22.24	27.8	50.85	25.99	23.21	22.05	23.81	22.99	23.84	55.61	51.87	27	22.41	30.23
A01X019460I6	25.21	59.65	0.16	59.87	61.71	26.47	2.36	24.12	56.88	15.29	19.93	0.11	4	2.21	43.25	0.19	57.73	3.33	37.59	56.13	24.79	47.32	30.75	32.34	56.64	56.26	24.67	46.75	1.45	24.86	28.26	28.76	27.67	22.79	0	2.52	28.27	53.06	26.76	0.02	2.81	26.12	0.06	25.21	57.27	56.93	24.27	24.78	30.16
C02X04142E02	25.81	60.32	2.37	57.64	62.01	28.29	4.73	25.2	55.53	14.79	17.57	0.19	5.37	0.28	42.94	1.71	55.59	5.33	34.95	57.15	24.26	45.69	29.25	33.4	52.75	54.51	25.66	45.96	0.72	26.01	27.03	28.05	28.61	22.24	2.52	0	28.03	48.37	25.05	2.34	3.7	24.14	2.36	24.35	55.33	54.8	24.27	24.24	28.59
A02X026160H4	11.71	49.69	28.19	52.14	50.63	9.49	26.62	11.52	45.59	37.79	31.52	30.64	28	28.04	46.03	28.67	55.67	27.19	30.81	44.19	32.18	50.41	38.87	25.74	46.54	57.54	11.6	40.07	29.4	0	0	35.16	41.64	27.8	28.27	28.03	0	41.28	0.52	28.28	26.75	27.56	28.19	28.87	57.58	49.32	33.41	32.18	31.56
A03X02851B03	48.93	22.13	51.69	16.3	26	44.45	53.63	51.47	24.06	37.51	28.84	41.86	60.52	49.46	35.66	50	17.52	51.65	4.64	24.53	55.72	24.01	47.59	17.65	26.97	22.2	49.74	31.69	36.68	50.07	39.59	45.89	45.62	50.85	53.06	48.37	41.28	0	40.47	54.05	50.82	53.1	52.31	47.4	22.16	25.96	47.13	55.68	21.1
AP3X02611I05	11.07	42.77	26.79	40.3	44.98	3.82	28.82	11.27	45.96	41.11	24.05	24.25	32.14	25.41	37.39	26.31	47.62	30.22	23.78	41.63	26.89	39.68	33.13	17.69	43.52	56.38	11.09	39.75	24.64	0.96	0.33	32.48	36.61	25.99	26.76	25.05	0.52	40.47	0	27.19	27.61	24.62	26.76	29.73	56.04	48.51	26.86	26.89	26.22
C06X019404E6	25.02	59.41	0.09	61.73	62.41	26.65	2.66	24.79	59.27	15.64	19.32	0.11	3.94	2.09	48.27	0.25	57.66	3.43	37.8	55.03	25.19	48.02	31.1	31.84	54.92	57.08	25.17	48.21	1.47	25.54	28.34	28.97	28.87	23.21	0.02	2.34	28.28	54.05	27.19	0	2.81	25.97	0.04	24.8	58.05	55.86	25.17	25.17	30.52
C02X04222E09	25.59	58.94	2.85	56.25	67.2	26.34	0.26	25.45	55.7	15.58	20.95	5.39	0	3.7	44.51	3.08	56.63	0.54	35.77	54.17	24.52	48.5	29.86	35.71	52.17	54.3	25.61	44.63	5.54	25.48	26.58	28.05	27.71	22.05	2.81	3.7	26.75	50.82	27.61	2.81	0	25.56	2.82	25.63	54.26	53.67	25.28	24.51	30.35
A02X023460I5	29.89	61.12	26.2	60.34	59.49	31.22	26.06	30.09	55.02	25.55	31.7	26.37	25.41	24.46	47.01	25.02	54.63	26.7	41.83	57.38	16.7	49.72	30.81	35.47	47.27	60.04	29.66	46.17	25.45	28.75	27.39	30.18	31.55	23.81	26.12	24.14	27.56	53.1	24.62	25.97	25.56	0	26.04	22.54	59.8	55.3	28.59	16.7	29.19
C02X01942E04	25.31	59.65	0.04	59.46	61.77	26.46	2.54	24.4	56.42	15.29	18.78	0.11	4.16	2.14	43.36	0.19	57.49	3.25	37.4	55.95	24.93	47.53	30.76	32.03	56.44	55.56	24.74	46.8	1.45	25.11	28.33	28.95	27.85	22.99	0.06	2.36	28.19	52.31	26.76	0.04	2.82	26.04	0	25.25	56.41	56.18	24.4	24.92	29.73
C12X024804E5	26.06	58.82	25.11	58.04	55.48	27.98	25.33	25.44	54.64	22.04	33.71	25.79	28.03	24.61	47.13	25.42	53.38	26.01	41.05	50.73	22.87	47.95	28.84	30.42	58.96	52.06	26.59	47.42	23.61	26.5	29.37	29.01	30.62	23.84	25.21	24.35	28.87	47.4	29.73	24.8	25.63	22.54	25.25	0	52.1	51.51	26.09	22.88	30.28
C03X01342C02	52.35	30.38	55.85	25.6	39.19	52.75	55.84	52.59	33.63	58.01	40.69	60.95	68.94	56.77	42.67	61.6	26.57	54.67	25.62	34.78	58.7	35.07	59.89	32.16	31.9	0.14	53.43	43.59	56.52	53.01	52.83	59.92	55.73	55.61	57.27	55.33	57.58	22.16	56.04	58.05	54.26	59.8	56.41	52.1	0	30.07	52.44	58.68	27.85
AP7X02091I01	48.63	37.8	55.59	23.99	0.4	50.09	55.64	51.04	35.42	49.65	35.34	55.49	60.26	56.51	40.27	58.42	29.37	55.48	34.22	39.12	56.04	36.99	56.51	30.22	0.22	29.95	49.05	40.44	52.88	50.45	44.64	55.01	56.64	51.87	56.93	54.8	49.32	25.96	48.51	55.86	53.67	55.3	56.18	51.51	30.07	0	53.99	56	27.41
A02X010861C1	31.82	49.07	24.42	48.98	53.05	30.15	24.19	29.45	53.19	25.33	32.19	26.27	31.05	23.74	43.94	26.33	44.79	23.74	29.22	46.81	29.55	46.18	27.73	28.01	44.01	52.74	30.76	39.63	25.07	29.85	31.64	27.72	22.85	27	24.27	24.27	33.41	47.13	26.86	25.17	25.28	28.59	24.4	26.09	52.44	53.99	0	29.55	25.53
C12X035304I5	26.22	65.37	25.05	61.69	60.25	31.34	24.65	25.83	57.07	23.85	39.44	26.69	25.38	24.42	44.85	24.07	59.74	25.17	46.63	55.29	0	48.94	32.96	33.88	50.23	57.45	26.42	48.13	25.29	25.92	28.85	32.19	30.25	22.41	24.78	24.24	32.18	55.68	26.89	25.17	24.51	16.7	24.92	22.88	58.68	56	29.55	0	33.79
A03X01121D01	30.02	27.64	29.26	19.96	24.52	30.7	30.33	31.04	30.87	27.53	17.96	25.26	32.12	29.53	29.71	29.88	5.23	31.02	14.55	31.58	33.81	28	29.92	19.7	29.36	28.41	30.01	30.87	23.01	30.53	28.65	28.33	29.74	30.23	30.16	28.59	31.56	21.1	26.22	30.52	30.35	29.19	29.73	30.28	27.85	27.41	25.53	33.79	0
A02X028561D7	52.69	22.85	51.94	19.34	21.71	49.05	53.3	52.96	31.45	37.08	27.09	51.39	64.25	51.32	39.85	50.15	18.71	52.45	4.91	24.4	59.49	21.71	53.91	23.64	20.98	20.11	48.95	26.76	40.47	52.9	42.01	56.39	45.24	59.22	52	51.31	53.09	6.24	42.45	53.07	53.66	61.26	51.97	49.13	20.28	25.1	46.05	59.49	27.88
C12X013428B9	52.81	30.58	56.33	26.13	39.66	53.19	56.49	53.15	33.8	58.34	40.95	60.77	69.95	57.35	41.8	62.13	26.52	55.72	25.74	35.04	59.8	35.15	60.32	32.35	31.96	0.07	54.24	44.29	56.48	53.74	53.32	60.16	56.55	56.62	57.8	56.14	57.4	22.46	56.13	58.84	54.79	61	56.9	52.88	0.22	30.44	52.81	59.78	28.37
A02X036261D6	46.51	41.39	44.87	38.76	41.76	47.11	46.5	44.77	39.47	46.32	35.37	42.9	55.19	42.32	0.57	44.86	35.45	46.62	30.11	44.52	44.12	41.41	50.26	34.15	44.53	42.83	46.46	1.16	38.38	43.66	40.48	47.38	44.97	41.57	44.82	41.74	41.58	33.64	37.61	46.82	44.94	43.14	44.83	42.17	43.01	41.59	42.15	44.1	31.05
C09X020404C7	55.84	30.51	59.75	25.97	40.14	53.04	59.25	56.47	0.34	48.93	31.44	54.26	53.5	59.48	39.1	60.58	32.42	59.2	27.42	39.79	64.32	41.71	56.01	33.86	44.44	33.12	57.25	42.35	52.03	56.88	49.38	52.48	51.76	59.49	61.56	58.6	48.51	26.07	48.65	62.16	57.84	57.71	60.39	58.53	33.43	36.38	54.03	64.29	30.91
C02X02613D03	9.03	50.03	24.94	53.71	52.28	7.19	24.45	8.48	52.32	30.6	32.5	30.91	29.2	26.21	41.02	27.84	53.46	25.81	35.69	52.29	26.05	48.41	35.95	25.45	45.71	52.05	9.31	45.97	28.71	0.01	0	33.67	32.37	23.01	24.94	26.03	0.14	50.08	0.96	25.58	25.5	28.82	25.08	26.57	53.06	50.58	29.85	26.05	30.57
A03X01281C09	26.99	53.4	22.15	58.4	59.89	27.98	21.59	27.05	53.94	0	30.46	19.6	18.83	20.56	49.28	21.57	54.08	21.55	36.31	51.3	23.44	45.58	28.83	30.6	48.04	58.96	26.72	50.74	19.48	27.94	28.87	30.04	31.27	0.1	22.2	20.16	30.32	54.38	24.82	22.26	21.02	23.03	22.13	22.71	58.83	54.62	29.03	23.44	28.87
C09X013428B8	52.38	30.54	56.21	25.64	39.21	52.68	55.54	52.32	33.77	58.23	40.4	61.07	66.94	57.01	42.88	61.66	26.6	54.61	25.77	34.89	58.79	35.15	58.97	32.48	31.9	0.02	53.62	43.87	55.7	52.84	52.97	59.96	56	55.7	57.3	55.73	57.51	22.7	56.21	58.09	54.25	59.16	56.72	52.63	0.15	29.74	52.66	58.77	28.54
AP3X01542A06	52.51	0.13	57.41	21.46	35.58	42.97	59.14	52.87	38.99	43.7	34.4	46.53	56.2	57.23	37.32	52.87	30.12	54.51	24.51	0.11	53.54	13.56	55.89	24.76	30.52	23.56	49.26	39.05	41.79	55.49	40.84	56.86	58.38	55.97	57.39	56.63	50.73	20.39	44.91	56.06	54.37	51.81	56.87	54.15	23.57	27.26	46.82	53.54	26.97
C02X02853F05	56.05	26.42	58.31	22.24	35.63	49.74	58.1	56.64	32.29	49.01	33.01	53.56	65.42	58.6	35.96	59.99	20.77	55.23	12.93	35.53	62.78	33.38	54.73	22.14	33.14	28.39	56.13	36.67	48.69	55.9	51.63	51.38	51.23	55.79	59.5	57.57	53.1	8.56	50.62	60.18	55.18	57.41	58.89	57.39	28.75	28.19	50.12	62.76	25.91
A02X009561B7	53.55	34.63	55.09	27.14	56.15	57.94	55.83	54.36	35.93	60	34.67	56.89	51.08	52.51	41.63	53.26	38.88	58.86	37.23	46.91	54.98	39.72	56.34	43.05	46.1	38.49	53.79	42.27	48.05	56.44	50.72	56.26	50.31	54.39	56.25	51.24	54.42	27.07	45.92	57.43	53.44	53.51	55.69	51.73	38.84	37.03	56.42	54.93	27.09
AP7X00181H07	55.46	26.48	57.61	23.43	40.75	48.35	56.71	54.93	30.66	50.89	33.25	51.64	62.34	57.39	38.33	57.92	20.98	55.65	13.92	36.33	62.17	31.9	56.1	19.88	30.65	25.74	55.07	36.99	48.88	54.86	49.48	50.81	51.53	55.82	57.66	56.76	51.46	9.08	45.63	59.2	54.71	58.69	57.76	56.09	26.15	27.48	53.03	62.18	25.87
C09X020903I7	56.43	28.35	59.15	21.42	39.51	49.86	58.31	57.54	30.56	48.96	32.65	51.54	60.06	59.36	37.63	59.52	23.66	56.05	15.01	38.18	64.26	31.6	55.21	19.96	32.05	27.34	55.81	37	48.59	56.73	47.48	49.99	51.58	58.34	59.87	58.29	48.26	9.8	46.79	61.7	54.99	58.23	59.79	58.1	27.83	27.78	52.13	64.25	25.92
A01X017260I8	25.79	59.31	0.33	60.18	61.66	26.21	2.65	24.71	56.7	15.21	18.68	0.07	3.95	2.39	43.94	0.11	57.49	3.39	37.48	56.05	25.52	47.74	30.52	32.11	56.97	55.15	24.77	47.27	1.35	25.55	28.19	28.82	27.88	23.56	0.19	2.55	28.18	51.79	26.65	0.15	2.9	26.23	0.23	25.62	55.92	55.59	25.54	25.51	30.21
A02X030061B5	8.91	45.24	27.29	51.97	58.98	4.54	26.69	8.67	53.58	27	31.57	29.44	30.07	30.85	51.41	28.42	50.48	27.38	32.33	46.26	30.37	49.38	37.38	19.51	46.91	58.05	8.79	43.94	27.83	4.29	4.99	34.46	37.85	28.63	27.17	30.73	6.83	52.77	3.63	27.19	27.7	33.07	27.43	32.56	58.43	49.7	30.23	30.37	32.86
C12X030603H5	26.02	60.33	2.4	61.34	61.79	28.7	4.88	25.24	58.3	15.68	19.68	0.15	5.65	0.1	44.63	1.69	57.1	5.52	37.47	55.41	24.08	45.44	30.51	33.55	52.32	56.56	25.87	46.62	0.89	25.91	27.55	28.82	29.39	22.42	2.31	0.32	28.13	49.47	24.12	2.18	3.86	24.78	2.35	24.28	57.6	57.3	24.49	24.07	30.74
D01X04222I05	24.7	59.73	2.48	59.2	66.98	26.39	0.06	23.64	55.82	15.17	22.16	5.6	0.11	4.41	43.84	2.87	58.52	0.33	37.05	54.05	24.4	48.59	29.82	34.88	54.86	55.19	24.2	46.78	5.48	24.28	27.25	28.32	27.07	22.31	2.26	4.59	26.39	53.27	28.83	2.61	0.24	25.9	2.44	25.52	56.1	56.04	23.94	24.39	30.23
A01X042261A5	29.36	42.09	14.78	37	41.64	27.86	12.97	29.85	38.49	17.23	23.08	11.74	12.65	16.52	38.09	13.67	39.75	12.17	27.7	36.58	32.46	37.7	32.25	24.15	32.42	36.56	29.69	38.59	11.8	31.15	28.84	30.3	30.77	27.39	14.6	16.42	28.21	27.81	24.29	14.74	12.18	29.78	14.66	29.38	36.57	29.8	27.9	32.46	22.36
A03X01541C07	25.6	5.8	26.44	26.31	32.75	28.11	26.48	25.88	30.23	22.28	23.49	24.81	30.19	24.56	33.16	26.39	24.82	27.04	19.03	5.16	25.55	18.5	23.63	21.35	28.78	29.03	24.8	28.95	24.51	26.73	24.89	24.92	25	24.32	26.85	24.01	28.07	23.56	25.26	27.1	25.95	24.77	26.7	24.45	29.93	27.21	21.9	25.52	16.82
AP3X01722A07	29.02	59.69	0.32	60.28	61.05	28.37	3.47	29.07	57.02	13.43	20.1	0.13	3.76	1.18	48.04	0.16	59.63	3.48	35.79	56.84	26.04	45.4	29.93	28.17	54.02	56.32	29	47.94	0.81	29.9	29.47	28.86	28.77	23.65	0.32	1.31	29.66	49.81	24.89	0.22	3.55	26.8	0.28	24.91	56.29	55.21	23.81	26.02	28.84
AP7X02851H01	39.33	23.25	39.71	19.36	30.22	39.98	41.8	40.92	19.76	35.43	21.49	36.83	45.55	40.1	28.07	39.77	16.63	41.63	3.63	32	46.07	25.45	36.65	13.58	29.3	24.1	40.15	25.21	32.91	43.81	42.52	34.7	33.86	38.94	40.38	38.69	44.72	4.06	31.14	40.51	40.29	42.83	40.17	40.57	23.96	27.32	35.31	46.07	15.5
A02X001860I1	55.85	26.39	58.05	23.87	41.09	48.34	56.74	55.1	31.15	50.89	34.05	51.79	62.34	57.69	38.32	58.02	20.98	55.87	13.92	36.33	62.49	32	56.04	19.87	30.65	26.04	55.18	37.04	49.02	55.11	49.46	50.86	51.88	56.13	57.67	57.17	51.46	9.07	45.63	59.16	54.87	58.65	58.08	56.4	26.52	27.84	53.19	62.52	26.31
A01X001860H9	56.21	26.16	56.53	23.26	42.28	48.72	55.82	54.91	32.12	51.87	33.36	50.51	61.79	56.21	37.65	58.54	20.9	55.7	12.98	36.13	62.75	31.84	54.94	20.12	30.82	25.84	55.83	37.54	48.76	54.66	49.83	49.86	50.86	56.37	56.74	55.81	51.77	8.3	45.98	58.56	54.46	58.04	56.56	55.48	26.19	27.62	51.77	62.75	26.12
A02X036761C5	32.84	45.44	27.24	52.44	58.24	29.41	26.54	32.68	53.61	30.22	31.8	30.19	32.66	29.19	49.2	27.45	47.43	26.78	32.52	47.43	32.22	43.75	0.04	35.14	52.09	58.51	31.8	42.92	29.81	33.39	36.47	0	0.25	30.58	27.03	28.57	34.8	50.37	33.05	27.46	27.47	30.61	27.41	30.48	58.44	56.33	26.88	32.22	29.28
AP3X03061I08	35.43	23.77	23.86	28.33	25.8	32.54	25.28	34.05	36.02	31.11	23.79	21.62	24.72	23.1	38.21	23.79	33.44	24.42	24.93	17.84	33.8	1.85	34.06	28.26	26.26	32.03	34.6	30.07	20.51	33.58	33.49	33.57	31.67	30.64	23.93	23.34	33.26	24.34	27.75	24.49	24.56	33.2	24.12	31.07	32.48	35.64	30.39	33.78	22.4
A02X020961D3	58.24	40.48	60.48	26.68	0.22	52.69	58.84	59.75	37.45	47.68	39.52	55.28	59.88	60.31	42.8	57.63	31.17	58.19	34.17	37.41	63	36.81	60.03	32.41	0.72	30.75	55.99	39.88	48.85	56.14	45.82	61.32	57.93	59.36	60.3	60.36	53.03	23.38	51.18	61.37	58.01	59.73	60.24	56.53	30.91	0.16	53.24	63	28.92
AP3X01342A05	42.41	25.38	44.92	24.95	35.71	42.08	45.68	42.46	31.67	42.82	30.01	43.34	53.47	44.77	38.93	48.09	23.49	45.51	20.95	27.61	46.2	29.3	45.19	27.37	28.39	1.15	43.65	39.85	42.26	42.69	40.76	46.23	44.71	44.73	46.27	43.52	44.15	21.35	39.19	46.45	44.08	46.23	45.4	42.35	1.18	28.51	43.62	46.17	23.72
A02X033761A2	47.77	23.62	46.46	32.31	28.59	45.64	46.15	46.24	39.71	51.38	39.43	47.7	54.54	45.56	43.75	45.95	34.93	48.29	26.84	20.24	46.35	0.55	48.98	34.37	26.42	32.73	48.06	37.22	42.32	45.41	46.04	46.81	46.05	44.36	46.11	45.53	47.88	25.4	38.95	46	47.2	47.67	46.32	44.43	33.16	37.59	44.35	46.34	29.5
A01X012861D4	25.56	47.16	22.51	54.63	60.51	27.71	22.41	25.52	52.87	0	29.43	20.88	19.51	20.78	49.58	21.62	50.42	22.44	37.06	48.76	25.12	49.73	30.38	28.58	49.03	59.06	25.75	54.91	20.85	27.16	30.78	30.64	33.92	0.02	22.61	20.26	30.44	54.06	24.71	22.76	22.12	24.61	22.66	23.55	61.41	51.77	28.21	25.13	30.71
C12X019404E8	25.29	59.65	0.17	59.98	61.77	26.44	2.49	24.15	57.35	15.29	20.03	0.11	3.99	2.22	43.32	0.19	57.82	3.33	37.82	56.21	24.86	48.11	30.76	32.34	57.18	56.03	24.77	46.83	1.45	24.92	28.19	28.91	27.76	22.85	0	2.51	28.19	52.56	26.76	0.03	2.84	26.18	0.06	25.08	56.98	57.22	24.37	24.85	30.39
AP7X03061G06	49.02	23.85	47.66	29.33	29.15	46.21	48.08	47.34	38.61	52.06	38.29	48.36	55.16	46.71	42.18	47.04	35.23	48.44	27.29	19.87	47.48	0.53	49.26	33.49	26.51	32.4	48.57	36.69	42.12	46.25	46.61	46.99	45.79	45.1	47.55	46.65	48.19	25.65	39.16	48.01	47.8	48.3	47.71	45.42	32.82	36.13	44.62	47.46	29.57
A03X04321A03	11.78	36.72	26.58	25.95	34.57	9.05	28.14	12.08	41.07	23.64	25.73	28.4	33.67	26.58	31.86	27.62	32.06	27.6	16.36	36.9	31.6	32.15	33.99	4.46	32.05	32.63	12.05	30.62	25.19	15.76	14.51	35.34	33.68	26.55	26.79	25.37	18.37	22.54	11.39	26.88	28.22	31.9	26.84	24.48	32.65	33.43	28.61	31.6	20.46
AP3X01792A08	26.95	18.91	32.97	18.6	26.28	24.17	33.58	28.22	26.51	26.1	23.71	29.17	41.78	33.03	22.3	33.17	15.5	32.8	4.06	23.94	34.96	22.64	30.99	13.51	24	21.51	27.61	27.03	27	27.42	23.13	28.29	30.51	31.75	33.97	32.07	25.79	5.76	24.21	33.79	31.04	33.08	33.29	30.82	21.72	21.22	28.01	34.93	16
AMBX01341D04	42.99	25.35	45	26.64	37.93	42.13	45.96	43.43	31.68	43.26	35.57	47.03	51.96	44.38	39.94	47.99	23.95	44.77	19.64	29.55	46.84	29.82	46.18	25.57	28.77	1.24	44.07	41.13	44.24	42.36	40.01	47.88	43.44	43.44	46.38	43.21	44.63	21.14	42.84	46.29	43.77	47.67	45.46	42.14	1.29	27.73	44.03	46.81	22.15
D06X042204F6	28.18	57.83	2.92	57.44	68.38	26.78	0	27.34	58.81	14.15	23.1	5.9	0	5.83	45.22	3.15	54.36	0.09	30.28	54.38	27.96	48.54	25.61	31.86	58.7	65.19	26.6	46.62	4.67	27.44	27.72	24.61	24.03	20.1	2.93	5.89	27.01	48.21	31.33	3.08	0.03	31.47	2.92	28.65	64.63	61.56	24.16	27.96	27.35
C12X039128F1	49.07	36.55	50.13	32.2	37.32	50.56	52.62	51.59	38.14	47.99	39.39	46.97	68.7	49.1	34.71	49.83	29.78	53.34	16.18	35.94	50.8	32.52	55.25	30.94	36.5	24.28	50.72	40.11	40.4	52.2	48.33	52.29	51.8	49.75	51.52	48.11	50.6	11.44	42.97	50.68	50.87	51.54	50.65	48.8	24.33	31.46	49.47	50.74	26.09
AP7X01121H05	28.75	27.25	28.49	22.27	25.66	25.96	29.57	29.55	28.76	22.6	15.81	22.67	34.39	29.11	27.11	29.42	4.86	28.74	13.75	30.64	31.88	25.9	28.11	17.34	26.8	26.32	28.74	29.11	22.2	29.18	24.71	25.32	29.65	28.86	29.22	28.43	26.96	20.7	21.53	29.41	28.26	28.4	28.81	28.73	26.3	24.68	22.83	31.87	3.69
C02X01343C06	52.23	30.29	55.43	25.52	39.19	52.84	55.52	52.23	33.56	58.01	40.91	60.72	68.38	56.35	42.25	61.47	26.57	54.3	25.72	34.48	58.24	34.82	59.95	31.84	31.9	0.08	53.23	43.4	56.31	52.65	52.63	59.95	55.84	55.27	56.91	55.01	57.54	22.18	55.35	57.82	54.1	59.69	56.02	51.87	0.11	30.04	52.61	58.22	27.75
C06X042204F3	27.54	62.29	3.19	63.59	69.61	28.46	0.03	27.43	53.38	15.72	23.23	5.22	0	4.26	44.51	3.35	60	0.11	32.27	49.56	27.42	46.3	30.58	32.99	51.73	62.91	26.67	45.84	4.94	28.77	28.27	29.07	28.75	21.79	3.19	3.94	27.32	48.46	26.33	3.11	0.12	26.35	3.21	26.78	62.85	57.2	24.48	27.42	29.72
A02X043261B9	25.94	32.61	34.63	26.36	35	20.43	35.22	26.47	34.27	30.14	30.56	34.95	43.05	35.18	31.31	35.64	27.99	34.77	17.46	39.66	38.14	29.97	38.17	2.11	32.71	29.04	25.77	29.64	29.26	27.3	23.5	34.72	37.49	33.72	35.49	34.2	25.65	17.26	25.28	36.5	35.75	38.03	35.24	33.9	29.69	27.03	34.47	38.11	21.86
A03X03001C03	9.38	44.22	23.93	43.55	57.82	6.67	21.61	9.55	43.79	21.39	33.26	24.06	22.36	23.86	39.7	23.59	40.78	21.37	29.13	40.24	23.61	44.39	30.63	17.72	47.22	51.08	9.39	45.24	22.91	7.06	7.18	30.47	29.85	21.54	23.93	23.72	7.54	36.39	4.77	23.81	21.56	23.5	23.93	26.68	50.94	47.98	25.38	23.61	21.65
A03X01341C08	46.52	28.26	48.66	26.46	39.19	46.44	49.7	48.48	32.38	48.99	34.19	50.43	59.22	49.35	40	50.48	24.35	49.28	23.13	33.84	51.5	30.74	47.77	28.96	29.7	1.03	47.76	42.49	46.56	48.48	47.65	46.15	44.86	47.19	50.23	47.83	49.1	20.52	48.37	49.54	48.63	48.97	49	44.97	0.89	29.5	47.28	51.46	22.74
C06X012804E9	23.47	54.6	22.93	53.9	58.77	26.66	22.27	22.8	54.98	0	30.97	20.17	18.8	22.37	43.25	22.75	54.4	22.81	36.96	50.29	22.39	45.52	29.12	32.51	51	54.62	23.61	49.17	19.79	22.89	29.15	28.68	30.22	0.04	22.69	22.21	27.8	50.84	25.99	23.21	21.99	23.82	22.96	23.79	55.63	52.19	26.92	22.4	30.14
C06X020404C6	52.02	31.31	59.17	26.77	39.61	51.21	58.43	53.48	0.14	46.75	31.02	55.88	55.46	59.57	35.33	59.51	29.63	58.7	27.07	43.24	57.66	36.9	49.54	31.42	39.42	32.68	53.1	35.39	50.34	54.45	48.29	47.18	51.71	52.35	59.54	58.38	48.6	23.36	43.99	59.01	58.66	55.86	59.33	57.01	32.99	34.4	52.15	57.69	28.05
C06X026103I9	10.89	49.24	29.49	48.54	52	9.8	27.87	10.87	49.82	31.57	31.23	29.46	27.31	29.61	44.38	29.43	52.08	27.82	33.91	42.66	32.25	51.69	36.29	23.47	41.13	53.46	10.94	40.28	28.14	0	0	35.24	38.36	29.36	29.52	29.26	0	40.4	0.38	29.5	28.32	27.42	29.49	32.02	53.38	45.09	32.17	32.26	30.58
AMBX04141D06	41.16	27.86	34.04	8.34	34.3	44.11	38.72	41.59	29.29	48.64	7.38	32.37	46.5	33.89	32.65	33.96	17.92	38.39	15.29	30.27	41.35	33.69	40.27	21.89	39.56	26.1	41.43	32.45	29.85	41.25	40.26	41.62	39.15	40.16	34.04	33.31	41.02	11.99	13.82	34.25	37.91	40.91	34.04	38.34	26.2	32.4	39.79	41.35	15.62
A03X02341A08	27.21	62.1	25.56	57.99	58	30.82	25.96	26.86	52.87	26.22	32.48	26.75	26.32	24.48	43.52	25.69	55.19	26.89	41.82	57.21	15.97	47.59	31.48	35.17	47.56	53.35	27.76	46.63	25.27	25.34	28.08	30.82	28.88	22.27	25.58	24.09	27.28	50.89	25.61	25.59	25.95	0.22	25.47	20.44	54.43	54.3	26.03	15.97	29.63
D03X04222C04	24.69	59.73	2.41	58.65	66.57	26.36	0.06	23.71	55.59	15.17	21.76	5.56	0.11	4.37	43.75	2.88	58.42	0.33	36.93	54.17	24.39	48.37	29.83	34.88	54.53	54.89	24.16	46.79	5.44	24.31	27.26	28.35	27.12	22.29	2.28	4.51	26.49	53.1	28.83	2.65	0.29	25.85	2.44	25.47	55.8	55.64	24.02	24.37	30.04
A01X035361A8	48.4	21.77	55.74	0.08	30.13	51.16	54.5	49.8	35.74	62.77	19.87	56.55	61.09	55.18	38.38	55.29	21.81	55.69	20.14	29.68	54.47	26.2	50.34	22.03	25.93	27.04	49.36	33.69	49.38	47.72	46.14	48.68	54.54	53.2	55.96	53.82	49.2	15.44	37.07	55.12	53.05	53.77	55.84	53.8	27.19	22.37	48.06	54.47	22.22
AMBX04301D05	24.45	41.59	1.35	60.65	61.96	21.24	2.61	24.73	66.51	4.8	23.33	0.23	4.11	0.24	47.91	1.08	40.94	1.58	22.79	42.08	26.73	61.48	27.94	32.63	68.95	44.87	24.45	59.1	1.71	31.37	26.53	27.3	32.28	18.63	1.29	0.37	28.67	36.67	27.1	1.38	1.41	23.32	1.35	25.29	44.23	45.27	26.77	26.73	22.98
A01X034861B1	53.41	27.6	55.72	15.48	29.23	50.36	56.88	53.96	31.9	54.35	25.54	62.1	68.79	59.46	36.79	62.9	0	60.75	21.24	36.02	65.82	35.97	60.92	30.31	35.31	27.99	53.61	41.38	55.08	53.86	50.97	59.35	53.23	59.39	56.42	58.26	55.17	20.85	55.87	58.93	57.59	61.49	56.24	58.75	27.92	29.17	55.24	65.8	9.2
AP7X03481G03	48.4	28.62	45.89	19.69	29.9	50	48.02	49.15	37.48	54.37	22.21	49.81	58.76	46.45	32.74	48.56	0.07	52.81	15.91	41.44	51.15	26.79	49.94	32.82	35.02	32.92	49.45	33.05	47.18	48.19	45.76	46.81	43.35	48.69	46.77	45.15	52.72	17.4	38.85	46.25	48.06	51.37	46.26	46.62	32.82	32.93	49.2	51.15	4.45
A03X03531B06	59.01	23.24	60.36	3.01	31.24	57.38	61.83	59.65	42.19	62.36	26.24	62.93	64.38	59.4	38.03	66.15	30.45	66.54	27.32	28.63	63.18	29.86	49.71	27.3	37.24	33.75	58.5	35.83	55.43	54.37	48.44	50.45	48.86	55.73	59.91	57.29	45.15	25.64	23.45	60.8	60.7	60.52	60.18	58.47	33.71	30.04	39.79	63.18	25.63
C03X02042C03	52.33	31.06	56.97	28.37	38.68	50.9	56.54	53.14	0.53	51.58	29.92	54.33	52.56	57.5	38.6	59.43	30.82	57.12	28.62	39.79	56.92	43.13	52	34.51	42.35	34.22	53.14	41.11	50.92	53.79	47.04	49.78	49.81	54.96	57.97	56.53	48.63	25.11	49.33	59.44	55.72	57.4	57.43	54.89	34.24	35.91	53.72	56.9	30.85
C03X01542C07	50.85	0.27	55.54	24.8	38.2	51.9	55.54	50.75	37.56	51.8	36.74	57.01	61.75	53.17	42.19	55.09	29.46	55.29	26.33	0	52.16	18.75	49.21	34.48	33.8	32.41	50.07	39.75	52.38	50.92	45.23	49.92	47.49	50.36	56.15	52.82	49.89	25.37	43.59	56.95	53.1	52.2	55.81	51.11	32.77	33.64	48.95	52.15	28.65
AP3X04221F03	38.71	38.68	34.34	35.18	30.47	40.59	35.15	39.63	39.02	30.03	32.01	34.26	41.39	35.46	38.8	33.31	35.04	35.26	30.01	38.58	42.12	40.26	38.02	23.68	32.49	35.18	38.17	37.03	30.35	41.54	35.26	37.47	41.42	39.29	34.16	34.7	44.48	28.02	37.67	34.1	34.16	44.02	34.25	39.35	35.37	25.22	39.98	42.14	23.76
A03X02481C06	52.34	26.42	59.56	28.92	31.88	52.56	66.25	53.34	31.9	49.9	32.97	59.85	72.9	60.25	35.03	62.68	0	65.87	17.25	44.13	62.37	48.99	52.17	30.37	32.66	35.57	52.59	29.66	57.27	51.97	43.5	52.99	48.43	64.59	60.86	58.21	51.9	17.72	46.26	60.53	65.83	58.59	61.03	68.89	35.74	30.45	43.57	62.37	5.91
AMBX01121F02	28.9	27.24	28.58	21.92	26.47	27.45	30.03	28.83	33.41	26.75	17.38	24.63	33.28	28.87	28.68	28.9	6.12	30.29	12.77	30.59	31.15	27.88	27.04	22.83	28.9	30.12	27.66	28.81	23.63	28.54	26.49	26.31	27.13	26.49	28.46	28.22	27.6	22.08	18.17	30.15	29.42	27.43	28.74	30.74	29.79	29.43	25.95	31.16	4.86
C09X019404E7	25.28	59.72	0.13	59.62	61.63	26.42	2.48	24.27	57.17	15.35	19.66	0.11	3.99	2.18	43.31	0.2	57.63	3.36	37.55	56.22	24.86	47.96	30.82	32.36	57.12	55.86	24.81	46.71	1.45	24.94	28.2	28.92	27.79	22.88	0.09	2.46	28.21	52.48	26.76	0.04	2.86	26.19	0.06	25.13	56.82	57	24.37	24.84	30.19
A02X034861B2	50.95	27.64	54.48	19.09	33.41	49.67	54.34	50.5	34.84	47.07	27.23	55.78	61.05	55.98	36.76	53.96	0	55.12	19.65	34.39	61.05	37.1	47.34	29.85	32.44	28.97	49.9	38.71	49.78	48.72	47.96	47.38	44.54	56.38	54.63	55.67	52.65	22.72	53.74	54.37	53.4	55.56	54.59	54.06	28.82	32.45	52.79	61.08	7.1
A01X019560H7	0.11	48.88	26.4	49.3	56.29	5.27	26.5	0.02	50.58	24.84	30.94	29.93	31.56	28.54	46.27	28.61	51.54	27.13	31.08	48.63	28.36	47.92	37.88	19.29	46.5	51.08	0.17	45.02	27.99	9.82	10.01	35.67	34.78	28.44	26.45	27.84	11.97	48.41	9.05	26.49	27.16	32.71	26.38	28.58	51.32	47.44	28.84	28.36	31.99
AMBX01281F01	22.83	46.29	16.02	46.68	62.76	22.8	15.18	22.77	45.4	0	25.38	16.67	14.4	15.89	51.55	16.31	43.96	15.37	26.4	39.04	18.83	41.65	27.53	25.16	57.3	63.32	22.85	49.68	16.8	24.71	24.71	26.57	27.97	0.1	16.23	15.92	25.19	35.41	27.6	15.97	14.74	23.13	16.02	21.84	63.2	58.12	19.04	18.83	26.63
C12X020903I8	56.65	28.35	59.96	21.59	39.25	49.9	59.08	57.88	30.84	49.16	32.79	51.8	59.95	60.19	37.82	59.73	23.66	56.36	14.99	38.28	63.6	31.66	55.25	19.96	32.05	27.19	56.24	36.84	48.59	56.68	47.74	50.29	52.2	57.85	60.74	59.07	48.41	9.82	47.4	62.26	55.29	58.69	60.45	57.74	27.62	27.67	52.26	63.58	26.1
AP7X03431F04	25.76	59.92	4.19	56.79	63.51	26.89	0.44	25.68	53.29	14.36	21.94	6.6	0.57	4.31	45.82	4.38	56.75	0.51	32.76	56.81	24.29	46.86	27.74	31.09	48.51	61.48	25.43	46.55	5.79	28	25.99	27.84	28.86	18.28	4.2	4.03	27.56	50.65	26.85	4.2	0.47	24.54	4.19	24.91	61.45	55.01	25.82	24.25	29.96
A01X043261B8	19.74	38.19	31.14	23.69	38.69	15.84	31.91	20.77	35.3	31.79	34.56	28.35	28.12	31.77	29.73	31.03	28.59	31.76	18.25	39.67	33.67	31.81	33.38	4.08	35.48	33.5	18.52	27.99	25.41	22.25	20.05	34.4	34.5	28.5	31.8	30.55	21.15	24.65	20.4	31.81	31.68	34.43	31.67	28.42	33.68	32.91	33.05	33.69	19.59
C02X01542D07	50.38	0.4	55.61	24.89	38.27	51.68	55.53	50.62	37.61	51.78	36.75	57.6	60.36	53.29	41.62	54.89	29.21	55.87	25.7	0.09	52.53	18.62	48.25	34.43	32.62	32.38	49.94	38.65	52.46	50.86	45.22	50.22	46.7	50.49	56.17	52.9	49.66	24.98	43.59	57.53	53.22	52.09	55.92	51.18	32.7	33.46	49.05	52.52	28.11
A01X020961D2	52.66	36.8	58.45	23.41	0.49	51.1	59.69	53.69	29.02	48.92	33.93	60.28	66.2	61.27	41.1	61.87	31.85	59.65	35.61	39.97	63.01	38.39	63.4	30.19	0.34	31.26	53.7	39.48	57.7	52.21	48.99	58.86	60.31	54.66	59.81	59.86	50.91	23.52	46.02	58.96	58.84	59.55	59.21	56.49	31.53	0.38	56.6	63	29.93
A03X03371C01	48.86	24.86	46.49	27.55	32.1	48.63	47.96	50.18	42.45	59.66	35.74	46.72	46.23	45.46	51.89	46.78	35.53	48.54	26.06	18.57	49.07	0.52	46.07	32.52	27.92	40.17	48.7	41.83	42.91	50.34	50.3	47.3	46.41	40.79	47	44.52	48.84	27.8	36.41	47.16	48.62	48.15	46.88	45	39.78	39.19	43.08	49.07	26.48
A03X01941A02	26.08	59.51	0.21	63.3	61.95	27.92	3.27	26.97	61.48	15.44	17.68	0.11	4.09	2.84	48.98	0.38	57.34	3.75	37.54	55.75	28.02	47.93	31.51	32.94	55.07	61.43	26.4	45.43	1.43	27.62	28.24	29.54	29.39	24.15	0.1	2.93	30.07	53.1	26.63	0.17	3.31	28.08	0.21	25.75	60.99	57.52	25.39	28	29.05
A01X010861D9	26.08	52.23	25.36	53.04	54.7	30.92	23.97	25.29	37.37	18.35	25.07	24.17	26.48	25.33	48.86	25.29	53.88	23.06	34.12	39.37	25.09	49.06	23.71	33.76	57.24	55.05	25.51	39.16	24.61	28.8	29.92	23.43	24.41	26.5	25.29	26.05	30.83	45.57	29.71	24.32	23.07	28.07	25.29	23.06	55.49	51.82	0	25.09	20.07
C06X030603H3	26.49	59.44	2.31	60.32	61.5	28.93	4.57	25.43	56.95	15.46	19.68	0.14	5.61	0.13	43.47	1.63	57.63	5.37	37.47	56.25	24.43	46.24	30.15	33.98	52.33	56.32	26.19	46.87	0.88	26.16	27.81	28.63	29.16	22.38	2.14	0.4	28.18	49.77	25.4	2.06	3.69	24.5	2.18	24.66	57.29	57.13	23.77	24.42	29.98
D09X042204F7	24.73	59.73	2.51	59.38	67.36	26.41	0.02	23.65	56	15.17	22.58	5.68	0.11	4.49	43.89	2.91	58.76	0.41	37.35	53.77	24.39	48.78	29.99	34.88	55.71	55.35	24.23	46.82	5.56	24.3	27.25	28.3	27.17	22.31	2.31	4.65	26.37	53.6	28.83	2.63	0.28	26.05	2.48	25.52	56.33	56.3	24.03	24.37	30.54
AP3X01942A09	25.58	59.24	0.13	60.51	61.62	27.37	2.98	25.17	58.26	15.52	17.64	0.08	4.38	2.38	41.83	0.28	56.82	3.69	36.37	56.02	25.51	48.29	29.35	31.58	55.44	58.86	25.42	43.06	1.45	26.44	27.91	29.14	28.16	22.71	0.16	2.48	30.24	51.23	25.44	0.16	3.25	26.61	0.13	25.65	59.86	57.29	24.42	25.5	29.55
A01X023460I4	27.62	63.07	25.79	58.56	57.74	30.94	26.07	27.1	53.35	26.19	33.58	26.81	26.39	24.7	43.23	25.74	55.33	26.85	42.04	56.94	15.86	47.46	31.43	35.51	47.43	54	27.73	47.12	25.39	25.67	27.99	30.95	29.01	22.25	25.77	24.5	27.46	51.55	25.69	25.66	26.06	0.13	25.72	20.71	55.23	54.85	25.95	15.86	30.1
AP3X02042B02	9.34	26.29	26.8	30.06	35.98	3.8	27.56	11.11	11.79	21.63	20.56	25.79	28.55	26.58	25.87	26.71	26.38	26.46	19.84	31.23	29.94	29.1	27.02	14.67	30.26	34.84	9.22	29.57	24.57	11.62	8.67	25.32	26.75	24.62	28.19	25.65	10.57	25.92	7.12	27.2	26.88	27.15	27.1	26.34	34.85	31.99	25.72	29.92	21.33
C03X04222B09	24.74	59.87	2.53	54.36	67.21	26.39	0.05	24.16	56.55	15.19	20.2	5.6	0.16	4.6	43.92	2.95	58.42	0.34	36.93	54.29	24.51	48.51	29.62	34.93	54.99	54.52	24.28	45.6	5.49	24.9	27.27	28.33	27.37	21.72	2.41	4.71	26.42	52.85	28.89	2.68	0.24	26.12	2.53	25.4	55.03	53.67	24.21	24.5	28.65
AP3X02851I07	47.27	19.09	47.42	17.71	27.43	44.86	48.1	48.24	28.15	37.15	26.6	44.99	53.28	46.7	31.93	47.35	15.11	46.91	6.44	28.42	51.16	27.91	46.9	18.01	28.91	19.3	46.64	31.73	37.06	47.36	43	44.22	45.13	45.87	48.36	45.74	47.85	3.59	39.99	48.37	45.89	47.07	47.98	44.76	19.45	22.61	42.37	51.12	20.14
AMBX03431D09	22.22	52.1	2.78	61.36	65.84	24	0.65	22.27	53.44	10.92	18.81	3.86	0.17	5.5	50.71	2.75	49.75	0.76	35.96	52.57	27.18	53.63	32.36	31.35	51.99	48.78	22.84	42.71	3.45	22.66	23.49	31.84	27.21	22.95	2.55	5.65	23.2	43.6	19.29	2.99	0.69	28.52	2.9	23.53	48.8	50.97	23.93	27.18	29.18
C12X020404C8	59.16	30.35	61.96	28.49	39.42	54.67	61.05	58.98	0.31	49.62	32.34	54.65	54.79	62.25	41.01	66.72	33.46	61.47	28.43	40.3	62.95	42.51	54.31	34.37	44.71	33.58	59.46	46.09	52.62	58.99	48.3	55.39	50.96	60.76	62.91	61.36	53.83	25.62	48.67	64.86	60.37	60.66	62.54	60.15	33.32	38.97	57.07	62.94	33.2
A02X019461D1	25.3	59.65	0.14	59.68	61.77	26.53	2.48	24.21	57.13	15.29	19.67	0.11	3.99	2.11	43.32	0.2	57.73	3.36	37.71	56.26	24.78	47.69	30.8	32.34	55.83	55.68	24.84	46.79	1.45	24.96	28.19	28.91	27.72	22.89	0.01	2.34	28.19	52.18	26.76	0.04	2.87	26.01	0.07	25.16	56.64	56.76	24.41	24.78	30.11
A02X020460H6	56.41	30.35	61.41	27.62	38.9	52.25	60.16	58.53	0.19	49.54	32.54	55.43	54.74	61.71	41.62	63.96	33.59	60.71	28.42	40.06	63.01	42.41	54.35	34.47	44.76	35.85	56.79	45.96	52.52	58.86	48.4	51.84	51.57	57.97	62.24	60.8	49.01	27.06	48.8	62.2	60.81	58.9	61.99	59.56	36	36.49	58.2	62.99	33.11
A03X00181C05	54.55	26.73	56.19	24.06	41.45	48.61	55.44	54.16	31.18	51.37	33.2	51.53	61.58	56.06	38.24	56.36	21.09	54.04	13.54	38.54	60.73	32.25	53.58	19.82	30.87	25.86	53.95	37.37	48.94	53.83	50.13	48.86	51.31	54.37	56.21	55.29	52	9.17	45.57	57.54	52.88	56.89	56.43	54.55	26.25	27.46	53.08	60.74	25.43
C01X01542I09	50.35	0.13	55.26	24.79	37.83	51.56	55.22	50.43	37.37	52.33	36.44	57.35	61.35	52.89	42.18	54.64	28.82	55.27	25.49	0.04	51.93	18.69	49.36	34.14	33.73	31.89	49.73	39.83	52.45	50.56	45.24	49.99	47.71	50.06	55.81	52.53	49.86	25.08	43.41	56.71	52.64	52.26	55.56	50.85	32.37	33.6	49.09	51.91	28.38
A02X015461B3	47.1	0.84	52.03	24.75	36.1	47.95	51.82	46.66	37.21	47.75	35.91	54.03	58.06	49.45	39.62	51.9	29.44	52.74	26.53	0.38	48.05	18.84	47.51	34.14	31.01	32.69	46.4	37.31	49.73	46.75	42.89	47.48	45.16	47.32	51.9	49.45	47.02	25.24	37.72	53.28	50.2	48.17	52.22	47.35	33.38	34.28	44.43	48.03	27.99
A03X02041B02	37.76	37.14	43.13	30.52	42.48	37.64	42.06	37.29	1.67	39.02	29.05	43.22	42.41	43.07	31.91	43.98	35.68	41.8	23.4	40.58	42.82	41.19	40.92	31.95	44.66	34.39	38.05	26.24	38.89	40.17	41.21	40.89	39.51	42.37	43.13	43.45	39.5	18.48	29.59	43.13	43.41	40.32	43.18	37.34	34.52	37.26	36	42.82	25.56
C09X012804F1	28.17	45.7	22.18	53.7	61.41	27.3	22.15	28.2	49.2	0	31.79	19.04	20.14	21.9	45.01	22.07	48.93	21.94	35.34	40.62	25.41	48.13	28.22	29.41	51.23	55.15	28.13	47.36	20.21	29.05	29.64	29.76	29.01	0.03	22.18	21.17	33.31	45.2	24.66	22.05	22.34	24.69	22.21	25.7	55.18	53.15	26.62	25.43	26.25
A02X034361C7	22.01	51.12	4.96	57.96	64.62	24.03	0.29	21.84	48.63	10.21	21.37	5.84	0.42	5.12	41.49	4.99	50.49	0.25	30.82	43.44	23.73	51.31	27.91	30.28	53.81	60.07	22.19	39.62	5.75	23.18	22.35	27.15	28.96	15.14	4.98	4.71	21.36	44.41	21.72	4.97	0.45	24.95	4.96	24.71	59.97	53.66	24.4	23.73	27.46
A01X036261D5	44.62	35.35	44.8	37.65	40.53	46.48	45.61	43.05	43.49	45.77	37.12	47.13	52.38	43.41	0.49	46.31	32.25	48.02	29.82	42.33	44.21	43.31	52.16	35.27	44.17	42.92	45.51	1.22	41.99	42.93	40.9	49.97	45.21	43.08	44.32	42.76	40.73	37.03	37.78	46.71	43.09	42.82	45.03	42.29	43.4	39.45	39.58	44.19	32.98
A02X043060I3	27.84	50.35	0.11	59.05	61.31	28.58	5.54	28.17	51.6	14.99	19.53	0.1	7.53	0	42.04	0.08	55.59	5.7	35.47	45.27	30.1	49.38	31.44	31.51	56.37	61.23	27.99	41.25	0.36	28.43	29.7	31.43	32.55	22.23	0.11	0.15	30.51	43.07	24.3	0.11	5.14	31.62	0.11	26.9	61.03	56.34	28.39	30.1	25.68
A03X03061C02	49.16	24.11	45.3	30.87	30.13	46.94	47.36	49.89	41.91	55.76	35.11	45.33	51.22	44.48	44.9	44.82	35.4	48.25	25.87	20.65	48.32	0.7	47.17	33.56	27.59	35.08	48.63	40.73	41.13	49.21	46.48	47.71	42.68	45.8	45.5	44.42	49.73	25.99	38.35	44.99	46.93	50.65	45.54	46.24	35.17	39.15	45.47	48.29	27.1
A02X011261C3	33.18	27.45	33.99	22.5	27.49	29.68	34.58	33.17	31.35	24.15	20.4	28.22	36.24	34.37	30.36	34.46	5.71	34.69	15.65	29.21	36.36	28.73	32.23	22.73	29.85	29.73	32.56	28.94	26.79	33.38	27.36	30.05	29.68	30.76	34.1	34.07	27.92	20.1	22.26	34.6	34.84	31.33	34.1	33.39	29.81	26.98	27.65	36.37	4.85
AP3X03672A04	29.81	46.68	26.17	46.23	55.47	29.6	25.61	29.71	51.72	32	31.97	29.4	32.99	27.06	41.18	27.61	47.42	26.77	31.96	52.45	29.4	43.84	0.1	33.76	50.87	53.09	30.3	45.35	29.57	29.6	36.46	0	0.71	27.78	26.14	26.78	34.84	47.62	33.01	26.98	26.22	29.96	26.25	28.76	54.08	52.42	24.4	29.41	29
C09X035304I4	26.22	65.37	25.05	61.63	60.25	31.29	24.65	25.82	57.02	23.85	39.32	26.69	25.38	24.43	44.85	24.08	59.59	25.19	46.55	55.29	0	48.95	32.96	33.88	50.23	57.41	26.42	48.16	25.29	25.92	28.85	32.18	30.25	22.41	24.78	24.25	32.18	55.66	26.89	25.19	24.52	16.7	24.93	22.87	58.63	55.99	29.55	0	33.74
AMBX03481D08	55.58	29.58	68.24	9.46	14.97	45.87	69.36	56.75	32.29	41.89	26.18	64.75	68.16	70.26	31.19	65.96	0.62	69.5	26.19	36.69	66.24	27.52	54.38	26.18	24.76	26.56	53.81	37.89	49	56.34	48.86	54.31	59.25	57.33	68.72	68.53	53.45	20.9	57.45	69.5	63.92	57.8	69.02	56.47	26.57	24.76	64.29	66.24	10.46
C01X02043A01	56.58	30.73	59.22	28.26	39.47	53.29	58.59	56.55	0.27	49.62	32.56	54.4	54.84	59.45	40.31	63.3	33.46	59.82	28.43	40.23	60.23	42.37	54.13	34.37	44.71	33.66	56.49	45.56	52.35	56.44	48.3	53.64	50.51	57.96	60.13	58.52	51.17	25	48.67	61.98	59.34	59.64	59.75	58.43	33.65	37.8	56.9	60.21	32.41
AP7X01081I02	32.2	56.24	24.89	58.87	52.41	30.79	24.61	32.43	57.48	23.64	32.05	23.72	28.33	24.79	44.82	23.67	52.76	23.93	31.61	44.07	30.29	46.41	30	30.08	43.82	59.21	31.74	41.16	22.27	32.75	31.94	30.51	29.73	24.6	24.72	24.58	33.98	46.28	29.75	24.33	25.04	29.43	24.86	27.49	58.97	54.8	0.19	30.29	25.91
A01X043060I2	27.6	65.55	3.44	50.46	65.42	32.12	6.65	27.3	56.54	16.73	19.66	0.11	6.99	0.06	49.27	1.58	64.66	7.94	35.85	52.2	26.19	43.25	34.05	32.66	56.25	59.95	26.69	45.44	0.83	28	27.67	31.7	36.69	21.45	3.36	0.24	27.7	49.09	22.75	3.14	4.08	25.11	3.37	27.19	62.53	55.45	28.39	26.17	31.09
AP3X00181I06	55.4	26.48	57.65	23.4	40.75	48.32	56.71	54.91	30.62	50.89	33.2	51.64	62.34	57.42	38.32	57.88	20.98	55.67	13.92	36.33	62.13	31.91	56.01	19.81	30.65	25.79	55	36.97	48.88	54.86	49.46	50.76	51.48	55.79	57.63	56.79	51.46	9.07	45.63	59.18	54.71	58.78	57.75	56.08	26.13	27.43	52.97	62.16	25.79
A03X03431B09	18.57	54.21	3.05	50.78	57.6	19.5	1.63	18.49	49.5	11.31	16.86	4.37	1.07	4.57	38.05	3.15	51.66	1.37	29.91	45.96	17.02	41.09	20.75	25.43	45.14	48.33	18.25	40.14	4.59	18.64	19.42	20.7	19.65	17.28	3.05	4.44	19.67	45.09	18.47	3.08	1.64	17.53	3.07	17.88	49.31	47.29	18.3	17.01	22.52
A03X04221A09	41.31	40.54	37.79	31.76	32.49	41.27	37.9	43.11	34.02	32.69	33	38.12	47.78	38.49	35.71	39.3	35.54	38.93	34.65	39.43	44.64	37.94	45.39	26.46	27.89	31.01	41.49	40.95	35.35	43.51	39.8	42.47	42.82	41.2	38.34	37.65	42.75	24.48	39.44	39.01	37.7	42.21	38.14	39.8	31.43	19.23	45.01	44.61	23.3
C09X026104A1	9.14	50.16	25.17	54.47	52.74	7.29	24.41	8.39	52.83	30.52	33.39	31.31	29.33	26.38	41.28	28.02	53.92	26.05	36.26	52.24	26.03	48.84	36.19	25.45	46.35	52.45	9.43	46.05	29.09	0.02	0	33.75	32.53	23.01	24.88	26.27	0	50.64	1.14	25.63	25.59	29	25.25	26.64	53.58	51.12	29.94	26.03	31.12
AMBX03532H07	50.65	20.8	59.68	1.02	28.54	51.42	60.42	54.92	31.53	58.7	19.25	63.11	63.55	60.6	35.09	59.14	18.2	59.83	20.43	32.47	62.6	31.13	56.26	24.5	25.3	27.65	50.72	36.56	52.94	54.58	46.25	54.38	53.22	56.85	61.36	58.29	51.24	15.54	43.45	61.18	56.36	55.09	60.64	59.85	27.56	21.02	50.58	62.55	18.58
AP3X02482B04	52.69	28.69	58.52	18.79	32.92	46.6	60.47	56.05	32.64	46.2	21.62	56.89	69.95	61.56	36.36	60.45	0.07	58.3	19.04	30.32	59.66	30.05	54.95	30.29	34.61	28.33	53.71	42.71	49.37	53.07	46.27	51.89	50.74	56	61.36	59.55	49.26	18.22	53.14	60.2	59.57	57.04	59.48	55.79	28.27	27.86	51.05	59.58	7.13
A02X019560H8	0.16	41.11	27.27	48.23	56.74	5.37	26.28	0	44.84	24.15	27.92	24.87	28.69	27.19	45.67	27.94	48.47	27.38	31.33	44.91	29.32	50.09	34.36	16.98	42.44	48.42	0.2	42.88	23.97	13.48	11.01	32.67	33.46	25.28	27.13	26.44	12.64	40.08	15.34	27.46	26.9	30.94	27.18	28.29	48.2	43.93	28.16	29.33	28.06
C01X02853B01	55.75	26.28	57.9	22.24	35.68	49.17	57.74	56.35	31.92	49.01	31.79	52.27	62.62	58.21	35.98	59.45	20.77	54.63	12.93	35.55	62.56	32.87	54.29	22.14	31.65	28.18	55.86	36.68	48.77	55.63	50.68	50.94	50.88	55.55	59.14	57.17	52.14	8.56	47.8	59.78	54.72	57.1	58.52	57.34	28.49	27.73	50.02	62.54	25.43
AMBX02481E01	56.38	29.23	62.38	16.64	30.92	52.43	64.52	58.42	35.1	52.96	25.14	60.83	70.3	65.03	37.81	64.27	0.13	65.18	21.87	34.9	69.45	36.08	62.96	33.38	33.91	29.13	56.62	44.45	52.31	58.05	48.08	61.5	60.38	62.01	64.72	62.31	50.65	19.51	48.22	62.56	64.27	61.37	63.2	58.45	28.89	26.79	59.58	69.39	10.01
A02X017260I9	25.34	59.11	0.19	57.98	61.6	26.34	2.46	24.4	56.29	15.27	18.22	0.07	3.95	2.13	42.99	0.11	57.1	3.3	36.97	55.75	24.87	47.35	30.41	32.09	56.52	55.08	24.84	46.5	1.38	25.06	28.32	28.54	27.56	22.95	0.15	2.37	28.21	52.03	26.73	0.13	2.81	26.14	0.16	25.11	56.04	55.79	24.18	24.86	29.58
C01X02613B05	9.03	50.03	24.97	54.14	52.28	7.19	24.44	8.42	52.5	30.52	32.95	30.91	29.16	26.23	41.02	27.84	53.42	25.81	35.66	52.2	26	48.44	35.95	25.45	45.99	52.25	9.33	45.88	28.71	0	0	33.67	32.36	22.97	24.85	26.09	0.14	50.11	0.96	25.59	25.5	28.87	25.11	26.49	53.27	50.83	29.85	26.01	30.75
C12X041403G8	27.41	59.36	2.8	66.79	61.61	28.81	5.46	26.54	57.71	15.53	19.42	0.18	5.89	0.21	45.69	1.63	58.27	5.92	37	56.32	25.84	45.05	30.68	33.79	53.25	60.14	26.83	44.14	0.75	28.04	27.51	28.51	29.32	22.68	2.65	0.35	28.19	50.75	25.18	2.46	3.86	24.76	2.66	25.46	60.32	56.45	25.36	25.83	30.06
A01X020460H5	51.5	29.99	58.73	28.08	43.7	50.41	57.87	52.02	0.32	48.59	29.87	52.17	51.25	58.9	40.5	60.17	31.05	57.24	27.37	38.23	56.86	40.54	52.13	32.87	40.58	34.42	52.08	36.89	47.38	54.91	47.48	51	46.46	55.67	58.75	57.92	48.68	24.73	48.53	58.8	58.67	55.99	58.76	54.59	34.72	35.82	53.15	56.86	29.94
A02X042261A6	41.15	42.57	37.18	34.11	30.67	41.44	37.75	40.92	40.37	21.46	34.42	37.6	50.5	37.26	39.1	38.72	37.5	39.45	32.46	39.48	45.49	39.51	42.19	27.89	35.39	35.18	40.98	43.6	36	41.98	44.39	41.64	40.44	36.58	36.77	37.25	45.4	28.2	40.73	37.38	39.47	45.53	37.16	37.51	35.23	24.63	47.26	45.49	24.83
AP7X01341H06	29.1	21.34	31.33	22.94	33.75	27.88	32.45	29.59	27.15	28.03	20.33	28.58	36.92	30.67	30.32	33.96	19.18	31.12	14.43	27.16	31.71	24.05	28.92	18.75	23.11	1.89	29.52	34.55	28.38	28.48	26.28	28.05	30.33	30.12	32.67	29.76	26.82	17.11	28.4	32.85	29.98	31.19	31.76	28.01	1.9	25.34	29.91	31.69	16.73
A03X04141A07	31.63	24.53	20.14	8.36	31.21	33.86	22.27	31.46	27.17	27.46	5.75	18.24	23.33	18.85	27.73	21.07	19.17	23	16.53	34	33.45	27.12	35.46	20.63	27.39	27.8	31.95	29.5	15.91	32.4	29.69	31.67	35.79	28.75	20.45	18.49	32.2	20.62	26.52	20.22	21.08	32.26	20.25	31.88	28.18	22.83	28.98	33.45	15.37
A02X013460I7	45.23	28.05	47.87	24.76	39.35	47.16	47.54	45.91	31.98	49.23	36.61	51.9	58.43	48.32	38.27	51.64	24.28	47.45	21.05	32.03	50.67	32.44	53.09	27.79	28.33	0.27	46.97	40.76	47.84	46.32	46.94	51.51	49.73	48.01	48.87	47.19	50.74	21.46	54.54	49.32	47.07	52.47	48.18	46.72	0.37	28.57	45.69	50.64	25.28
C06X015405B5	50.71	0.13	55.56	24.87	38.64	52.09	55.09	50.35	37.87	51.72	36.95	57.47	60.68	53.07	42.31	55.06	29.79	55.54	26.79	0	51.87	19.04	49.5	34.83	34.03	32.26	49.99	39.8	52.92	50.52	45.28	50.16	47.69	50.14	55.8	52.75	49.79	25.66	43.53	56.7	52.74	52.3	55.81	51.07	32.82	33.91	49	51.85	29.07
AMBX00181E02	54.69	26.57	56.86	23.64	40.75	48.43	55.94	54.33	30.75	50.6	32.9	51.23	62.54	56.73	38.32	57.4	20.98	54.73	13.84	36.6	62.19	31.48	54.99	19.86	30.68	25.91	54.07	37.23	48.52	54.14	49.39	50.06	51.41	55.35	56.99	55.99	51.49	9.04	45.63	58.55	53.94	57.97	57.05	55.92	26.34	27.17	52.71	62.21	25.52
AP3X03432A01	21.38	48.1	5.5	50.29	55	22.35	3.47	20.8	49.02	14.03	17.34	6.08	2.77	6	35.97	5.39	47.84	3.23	26.26	44.76	20.02	39.63	20.48	25.5	42.84	49.35	20.92	41.31	6.08	22.63	20.51	21.92	21.21	19.6	5.46	5.81	20.77	43.62	20.8	5.66	3.31	18.03	5.48	19.84	49.24	46.9	19.42	20	23.15
A01X024861A3	54.5	28.3	59.31	14.91	27.57	51.8	61.07	55.91	35.86	56.36	25.23	62.41	69.31	64.17	35.99	64.91	0.05	63.18	21.49	35.59	68.04	34.57	58.86	30.3	33.21	28.79	54.83	37.62	54.05	55.23	51.62	57.53	52.12	62.89	60.49	61.96	57.01	22.59	56.16	61.72	60.82	62.05	59.96	60.73	28.77	29.38	58.15	68.01	9.43
C03X04142C09	23.79	45.89	2.48	67.02	56.78	26.25	5.27	24.16	54.77	14.26	14.53	0.73	7.19	0.79	46.48	2.8	47.96	5.36	31.02	53.96	24.68	44.83	28.28	35.76	52.05	56.92	25.08	47.11	1	24.93	24.88	28.16	28.71	25.5	2.74	0.84	26.43	48.05	23.41	2.73	4.97	24.95	2.62	24.09	57.06	54.22	25.52	24.66	28.04
A02X041461C9	27.45	50.91	5.09	57.34	55.43	30.47	8.04	27.85	54.16	14.14	18.82	0.53	6.5	0.6	44.95	2.9	51.58	8.24	41.21	44.94	25.3	45.63	30.6	36.28	50.91	60.69	28.22	31.21	0.95	30.5	29.24	28.93	31.82	25.18	5.08	0.69	31.01	44.2	25.92	4.42	5.14	26.34	5.05	25.12	60.71	51.4	24.1	25.3	27.02
D12X042204F8	24.86	59.74	2.58	59.13	67.59	26.3	0.03	23.84	55.87	15.08	22.39	5.69	0	4.53	44.15	2.93	58.57	0.47	36.94	53.93	24.44	48.71	29.96	34.72	55.12	54.87	24.17	46.79	5.57	24.38	27.23	28.2	27.27	22.43	2.35	4.69	26.11	53.3	28.89	2.66	0.21	25.96	2.5	25.74	55.82	56.06	24.14	24.41	30.46
AP7X03001G05	7.19	48.48	24.78	51.37	57.52	4.11	24.32	6.83	50.89	26.87	31.29	28.89	32.08	26.2	42.76	27	52.15	24.97	39.24	51.13	24.82	46.59	34.08	21.07	47.94	51.4	7.22	46.89	26.71	2.16	3.18	32.19	31.62	22.05	24.73	25.8	4.4	50.61	2.54	25.36	24.74	29.05	24.92	25.4	52.39	47.9	29.39	24.83	28.99
C02X02042E07	56.29	30.52	60.06	28.53	39.42	52.29	59.6	56.18	0.25	49.62	32.45	54.46	54.79	60.37	40.26	63.65	33.46	58.27	28.43	40.3	60.22	42.36	54.21	34.37	44.71	33.35	56.56	44.4	52.44	56.27	48.3	52.17	50.57	57.99	61.14	59.43	49.05	24.88	48.67	62.47	57.87	57.89	60.74	57.35	32.99	36.68	56.93	60.21	32.42
AMBX02091E05	49.98	37.77	61.8	35.65	0	54.97	58.11	49.81	38	61.29	36.19	59.45	59.93	61.35	49.29	61.58	31.21	58.61	35.08	34.67	47.98	33.43	49.89	34.17	0	33.92	49.27	47.3	56.04	46.86	44.94	54.75	53.39	55.25	61.68	60.26	47.05	29	43.07	61.64	60.87	52.05	61.68	47.14	34.02	0	45.02	47.98	30.18
AMBX03621D07	44.39	35.49	44.56	37.59	40.05	46.22	45.73	43.14	43.25	45.66	36.85	46.5	52.98	43.25	0.37	46.13	31.86	47.67	29.33	42.47	44.24	42.89	51.83	35	43.77	42.69	45.3	1.29	41.37	42.95	40.88	49.84	45.13	42.96	44.37	42.56	41.03	36.71	37.76	46.62	43.06	42.58	44.76	42.14	43.1	39.22	39.59	44.23	32.75
C12X026104A2	9.15	50.16	25.23	54.63	52.74	7.35	24.45	8.38	52.97	30.52	33.81	31.31	29.33	26.4	41.28	28.03	54.15	26.06	36.57	52.27	26	48.9	36.21	25.45	46.35	52.58	9.44	46.07	29.09	0.04	0	33.75	32.53	23	24.85	26.33	0	50.75	1.14	25.64	25.6	29	25.26	26.62	53.71	51.26	29.97	26.01	31.28
A01X009561B6	53.03	31.96	54	27.52	49	54.97	54.97	54.29	36.21	54.01	31.68	54.56	49.75	51.07	39.85	51.16	35.02	57.11	35.25	44.32	55.52	38.65	50.84	42.12	41.36	38.06	52.74	38.89	45.51	56.27	46.66	51.69	49.45	54.14	54.61	49.54	53.33	26.57	42.09	56.15	52.5	51.71	54.31	53.85	37.96	35.53	54.89	55.47	28.82
A01X011261C2	33.7	21.6	34.28	13.65	24.85	29.95	34.99	35.51	27.6	27.59	17.98	33.73	42.52	35.04	28.81	36.4	0.38	36.73	14.44	28.85	39.82	25.96	33.6	19.94	28.85	25.07	33.66	31.15	29.82	34.88	28.92	31.62	33.93	34.91	34.8	34.04	29.94	17.7	27.46	35.43	36.12	34.78	34.56	36.34	25.17	22.94	30.71	39.8	4.35
[truncated: 127 more columns]
