# Supplementary material for: Transmission and dynamics of mother-infant gut viruses during pregnancy and early life
Source: Nat Commun. 2024 Mar 2;15:1945. doi: 10.1038/s41467-024-45257-4 (PMC10908809; doi:10.1038/s41467-024-45257-4)
Supplement: Supplementary file 6 — Source Data [file 41467_2024_45257_MOESM6_ESM.zip › Source data/Bacterial_strains_genetic_distances/SGB17248.dist.txt]

C12X041403G8	C02X00953F03	C12X030603H5	C12X020903I8	C02X00183D02	C01X03622I03	C01X01723A08	C01X02483B06	C06X043204C9	C06X017203G9	A03X02041B02	C02X03913B08	C12X026104A2	AP7X03531G02	C12X036204B2	C12X019404E8	C12X010804D5	C06X015405B5	C02X01343C06	C02X02343C07	D06X042204F6	C06X017904A3	C06X030004I6	C03X00183E03	C06X019504D6	C06X030603H3	AP3X02042B02	A03X03671A05	C01X01123C01	A02X009561B7	C02X03622E03	A01X009561B6	AP7X03001G05	C09X017904A4	C03X04322C08	C12X034805B9	C09X017203H1	C09X030004I7	D06X033728C6	AP7X01541H02	A03X01121D01	A01X028561A9	A02X043261B9	C09X035304I4	C02X02853F05	C12X013428B9	AP3X03911I04	A02X036261D6	AMBX03532H07	C06X028505D1
C12X041403G8	0	15.12	13.9	17.38	14.29	62.41	24.62	15.59	56.9	103.55	9.14	88.07	9.87	12.4	10.4	60.67	82.49	20.2	10.76	19.55	13.79	16.85	83.67	14.88	81.97	11.57	34.25	10.7	14.18	15.35	10.48	13.11	13.12	16.55	15.57	14.82	92.62	17.71	19.79	14.56	11.26	10.67	10.25	21.83	11.19	12.25	16.02	12.77	12.15
C02X00953F03	15.12	0	16.09	14	10.59	68.72	35.13	10.38	57.83	75.81	10.63	67	5.33	10.01	10.98	57.56	71.7	14.93	13.46	15.44	12.65	21.99	64.49	10.75	62.35	14.09	10.63	9.21	11.96	0.03	12.37	0.34	10.51	9.92	12.67	10.25	69.21	11.87	18.62	10.45	7.28	11.1	12.02	12.31	10.03	8.54	8.28	8.7	8.45
C12X030603H5	13.9	16.09	0	17.78	15.48	54.2	27.33	16.96	64.71	75.78	17.67	67.67	10.24	14.47	14.36	63.48	68.25	22.65	14.42	19.45	15.98	17	66.12	16.25	61.14	2.28	24.16	11.78	13.8	16.27	13.48	15.11	11.79	14.4	18.48	16.15	65.82	12.78	21.22	16.58	15.43	11.61	11.36	17.66	13	12.96	20.87	14.21	14.04
C12X020903I8	17.38	14	17.78	0	11.96	70.4	35.59	12.66	55.1	78.44	13.62	71.41	7.51	11.05	12.39	59.11	76.17	17.55	17.41	13.44	13.87	21.64	69.93	12.49	65.02	15.54	20.94	10.62	13.57	13.37	15.72	13.02	12.92	13.29	11.26	14.74	68.53	14.9	18.8	9.59	11.97	10.74	11.36	13.07	11.79	10.09	13.85	11.97	10.7
C02X00183D02	14.29	10.59	15.48	11.96	0	66.44	32.35	11.82	57	78.58	8.57	71.3	5.97	9.67	10.57	59.34	75.25	15.76	12.8	14.08	12.29	18.38	68.42	0.06	67.75	12.98	10.02	9.1	11.48	9.82	12.82	11.3	10.57	12.28	11.38	11.36	67.99	12.96	20.25	9.41	4.79	10.07	11.69	13.65	9.63	9.3	18.93	10.23	9.55
C01X03622I03	62.41	68.72	54.2	70.4	66.44	0	24.61	71.1	64.17	4.55	70.81	3.62	49.94	66.06	61.07	56.41	21.96	67.41	63.96	69.82	65.55	52.15	23.6	65.99	18.36	65.13	57.32	72.08	62.11	68.79	48.66	68.76	68.74	69.09	71.3	65.33	19.36	22.51	17.05	71.19	67.46	67.67	54.46	55.41	70.45	68.86	65.84	64.35	70.78
C01X01723A08	24.62	35.13	27.33	35.59	32.35	24.61	0	31.67	59.44	47.74	44.42	42.67	23.17	30.1	30.67	56.6	20.54	31.6	27.2	31.83	26.95	18.86	41.24	32.04	40.18	24.9	42.76	37.26	23.68	33.44	18.09	31.5	34.04	32.34	33.32	34.89	33.96	19.86	15.08	32.07	25.58	28.08	18.47	33.04	32.1	31.51	43.29	27.75	30.55
C01X02483B06	15.59	10.38	16.96	12.66	11.82	71.1	31.67	0	55.49	80.21	14.01	70.78	5.85	10.2	11.42	54.59	72.11	14.63	12.44	15.08	11.32	20.7	66.91	12.18	64.5	14.59	8.64	11.04	11.4	9.27	11.8	7.92	10.21	10.42	10.84	11.33	69.29	12.5	19.9	11.19	11.08	9.76	8.81	13.87	9.05	7.78	8.1	7.91	9.66
C06X043204C9	56.9	57.83	64.71	55.1	57	64.17	59.44	55.49	0	64.54	65.66	65.94	46.92	51.36	53.12	13.33	59.37	54.82	57.88	51.43	62.41	78.95	57.16	59.09	66.71	64.44	46.97	56.49	61.83	57.24	53.94	53.04	56.4	57.65	55.84	49.72	60.8	40.65	48.13	54.59	63.24	56.06	60.5	45.13	55.3	56.57	37.89	53.56	58.16
C06X017203G9	103.55	75.81	75.78	78.44	78.58	4.55	47.74	80.21	64.54	0	71.86	1.28	56.52	72.37	75.68	56.02	20.88	82.92	92.8	82.04	90.18	100.95	21.17	80.23	14.59	95.82	43.43	77.94	90.93	76.23	79	76.31	79.25	77.2	82.6	72.3	17.42	24.53	22.25	82.33	78.49	81.3	74.72	59.51	79.36	77.01	62.36	74.8	79.51
A03X02041B02	9.14	10.63	17.67	13.62	8.57	70.81	44.42	14.01	65.66	71.86	0	63.29	4.11	7.21	10.48	68.08	78.9	17.16	11.38	14.4	12.25	38.65	75.61	9.13	56.62	11.42	6.53	9.85	8.57	10.66	13.25	6.72	10.17	11.85	8.85	11.3	72.08	12.43	19.45	8.1	6.55	8.96	12.25	16.73	9.46	8.67	0	7.68	5.72
C02X03913B08	88.07	67	67.67	71.41	71.3	3.62	42.67	70.78	65.94	1.28	63.29	0	49.94	63.14	65.5	60.46	19.92	76.71	81.63	75.58	80.23	99.12	19.98	73.08	13.95	82.73	44.49	74.72	78.24	67.23	68.69	67.42	69.02	68.64	71.65	65.47	18.7	19.81	21.19	72.5	65.75	71.01	63.68	55.39	70.4	69.76	63.59	65.4	70.42
C12X026104A2	9.87	5.33	10.24	7.51	5.97	49.94	23.17	5.85	46.92	56.52	4.11	49.94	0	4.21	5.69	46.23	51.38	10.35	7.5	8.98	6.76	18.66	46.23	6.39	46.33	8.92	8.37	4.43	6.6	4.73	8.01	4.8	4.85	6.48	6.73	6.1	51.38	5.42	11.48	5.47	4.19	4.36	4.66	8.1	4.13	4.1	6.36	4.29	3.75
AP7X03531G02	12.4	10.01	14.47	11.05	9.67	66.06	30.1	10.2	51.36	72.37	7.21	63.14	4.21	0	9.08	53.77	62.7	15.83	11.37	14.44	11.33	17.6	63.08	10.21	61.33	13.52	17.47	9.19	10.39	8.7	12.35	7.46	8.92	9.06	10.09	8.98	67.04	9.08	17.79	8.33	6.42	7.06	11.18	14.78	7.57	8.97	11.33	7.55	0.68
C12X036204B2	10.4	10.98	14.36	12.39	10.57	61.07	30.67	11.42	53.12	75.68	10.48	65.5	5.69	9.08	0	53.86	65.6	17.64	12.62	14.81	12.65	21.25	64.21	11.18	63	12.92	16.4	10.54	11.99	9.57	6.27	8.68	10.23	10.9	11.2	11.5	61.41	9.91	19.07	10.38	9.26	9.47	9.83	14.9	10.15	9.73	8.86	2.92	9.5
C12X019404E8	60.67	57.56	63.48	59.11	59.34	56.41	56.6	54.59	13.33	56.02	68.08	60.46	46.23	53.77	53.86	0	54.88	56.12	60.49	56.48	62.33	80.83	48.63	61.77	59.06	63.13	38.81	57.66	63.7	56.88	54.56	53.18	55.87	58.65	59.5	53.11	53.93	36.37	44.44	58.25	71.63	55.27	59.36	48.74	56.79	56.27	34.81	53.4	59.1
C12X010804D5	82.49	71.7	68.25	76.17	75.25	21.96	20.54	72.11	59.37	20.88	78.9	19.92	51.38	62.7	65.6	54.88	0	75.75	90.14	74.51	81.24	98.79	21.5	77.25	18.48	79	43.22	79.74	79.45	71.35	68.56	69.77	67.6	71.95	73.89	69.9	22.57	19.19	30.39	71.75	78.58	68.07	64.25	60.77	71.61	75.29	54.47	66.19	72.46
C06X015405B5	20.2	14.93	22.65	17.55	15.76	67.41	31.6	14.63	54.82	82.92	17.16	76.71	10.35	15.83	17.64	56.12	75.75	0	14.85	14.5	14.54	16.52	72.76	16.25	73.16	18.89	17.56	20.05	15.72	14.37	14.46	15	17.08	17.91	16.61	18.2	68.72	17.36	20.94	15.79	17.6	14.91	14.15	18.44	13.61	12.92	20.45	13.43	14.65
C02X01343C06	10.76	13.46	14.42	17.41	12.8	63.96	27.2	12.44	57.88	92.8	11.38	81.63	7.5	11.37	12.62	60.49	90.14	14.85	0	17.5	10.54	11.86	74.83	13.11	72.69	11.25	12.04	11.1	10.59	13.46	12.05	12.39	15.17	12.79	15.24	12.55	80.17	17.8	15.92	14.5	11.48	11.62	11.26	14.34	11.61	1.93	8.16	12.09	10.72
C02X02343C07	19.55	15.44	19.45	13.44	14.08	69.82	31.83	15.08	51.43	82.04	14.4	75.58	8.98	14.44	14.81	56.48	74.51	14.5	17.5	0	14.01	23.34	72.78	14.95	69.31	15.96	17.72	13.54	14.23	14.37	15.69	15.35	14.21	16.14	13.52	15.56	69.03	16.34	22.4	12.16	16.88	13.33	10.94	15.84	13.37	12.29	15.41	12.76	12.54
D06X042204F6	13.79	12.65	15.98	13.87	12.29	65.55	26.95	11.32	62.41	90.18	12.25	80.23	6.76	11.33	12.65	62.33	81.24	14.54	10.54	14.01	0	9.68	74.13	12.57	74.57	12.12	15.29	12.86	10.7	11.53	10.62	12.39	12.29	12.61	12.17	12.68	74.29	14.47	18.11	13.09	10.67	10.45	9.88	15.27	9.68	8.94	15.4	10.29	10.41
C06X017904A3	16.85	21.99	17	21.64	18.38	52.15	18.86	20.7	78.95	100.95	38.65	99.12	18.66	17.6	21.25	80.83	98.79	16.52	11.86	23.34	9.68	0	95.37	16.7	82.34	10.61	36.33	21.95	10.86	22.17	7.89	25.39	26.26	14.25	21.34	20.85	75.13	32.69	15.47	22.34	18.48	18.29	12.26	21.92	21.5	17.04	20.57	19.35	20.01
C06X030004I6	83.67	64.49	66.12	69.93	68.42	23.6	41.24	66.91	57.16	21.17	75.61	19.98	46.23	63.08	64.21	48.63	21.5	72.76	74.83	72.78	74.13	95.37	0	69.92	18.11	75.99	44.33	70.39	75.44	64.58	64.96	63.64	64.63	65.65	68.11	62.22	24.39	4.87	26.24	68.3	68.89	71.61	66.02	48.85	68.45	65.57	46.6	61.29	65.19
C03X00183E03	14.88	10.75	16.25	12.49	0.06	65.99	32.04	12.18	59.09	80.23	9.13	73.08	6.39	10.21	11.18	61.77	77.25	16.25	13.11	14.95	12.57	16.7	69.92	0	69.27	13.43	10.19	9.22	11.57	10.03	12.67	11.66	11.03	12.48	11.75	11.52	68.94	13.65	20.01	9.74	4.74	10.55	11.73	14.01	9.99	9.43	19.24	10.61	9.89
C06X019504D6	81.97	62.35	61.14	65.02	67.75	18.36	40.18	64.5	66.71	14.59	56.62	13.95	46.33	61.33	63	59.06	18.48	73.16	72.69	69.31	74.57	82.34	18.11	69.27	0	75.98	37.64	65	72.06	62.89	64.52	61.76	63.89	63.21	67.88	60.46	20.34	17.71	22.91	67.77	69.98	65.64	60.98	50.91	65.61	64.05	53.89	60.94	63.53
C06X030603H3	11.57	14.09	2.28	15.54	12.98	65.13	24.9	14.59	64.44	95.82	11.42	82.73	8.92	13.52	12.92	63.13	79	18.89	11.25	15.96	12.12	10.61	75.99	13.43	75.98	0	16.18	13.26	11.7	13.17	10.85	12.29	12.55	13.96	14.93	14.78	77.88	15.82	20.51	13.31	12.44	11.22	11.09	17.59	12.37	11.08	16.29	11.37	11.45
AP3X02042B02	34.25	10.63	24.16	20.94	10.02	57.32	42.76	8.64	46.97	43.43	6.53	44.49	8.37	17.47	16.4	38.81	43.22	17.56	12.04	17.72	15.29	36.33	44.33	10.19	37.64	16.18	0	6.66	17.61	10.4	19.02	12.17	11.47	17.9	11.14	11.29	43.7	10.13	15.77	14.61	28.41	14.27	17.94	11.54	12.46	8.48	10.42	10.11	12.43
A03X03671A05	10.7	9.21	11.78	10.62	9.1	72.08	37.26	11.04	56.49	77.94	9.85	74.72	4.43	9.19	10.54	57.66	79.74	20.05	11.1	13.54	12.86	21.95	70.39	9.22	65	13.26	6.66	0	13.7	9.29	14.01	7.65	8.17	9.16	11.55	10.39	75.21	10.58	17.18	8.26	7.6	7.17	10.62	9.45	7.15	7.81	11.59	9.59	7.11
C01X01123C01	14.18	11.96	13.8	13.57	11.48	62.11	23.68	11.4	61.83	90.93	8.57	78.24	6.6	10.39	11.99	63.7	79.45	15.72	10.59	14.23	10.7	10.86	75.44	11.57	72.06	11.7	17.61	13.7	0	10.84	8.9	10.82	11.66	12.39	11.83	13.83	74.08	14.01	18.06	12.28	5.3	10.77	8.61	15	11.08	9.82	10.26	10.61	10.65
A02X009561B7	15.35	0.03	16.27	13.37	9.82	68.79	33.44	9.27	57.24	76.23	10.66	67.23	4.73	8.7	9.57	56.88	71.35	14.37	13.46	14.37	11.53	22.17	64.58	10.03	62.89	13.17	10.4	9.29	10.84	0	11.26	0.31	9.5	9.2	11.59	9.68	69.41	11.02	18.49	9.61	7.28	10.01	12.33	12.4	9.23	8.43	8.07	7.61	8.1
C02X03622E03	10.48	12.37	13.48	15.72	12.82	48.66	18.09	11.8	53.94	79	13.25	68.69	8.01	12.35	6.27	54.56	68.56	14.46	12.05	15.69	10.62	7.89	64.96	12.67	64.52	10.85	19.02	14.01	8.9	11.26	0	10.67	14.11	12.74	13.29	13.37	62.94	14.29	15.51	13.26	10.91	10.81	10.99	15.38	12.06	11.1	11.4	2.88	12.41
A01X009561B6	13.11	0.34	15.11	13.02	11.3	68.76	31.5	7.92	53.04	76.31	6.72	67.42	4.8	7.46	8.68	53.18	69.77	15	12.39	15.35	12.39	25.39	63.64	11.66	61.76	12.29	12.17	7.65	10.82	0.31	10.67	0	9.93	8.91	13.45	9.73	70.85	12.45	17.87	10.56	5.78	9.32	11.05	13.3	9.14	7.77	7.04	7.85	7.91
AP7X03001G05	13.12	10.51	11.79	12.92	10.57	68.74	34.04	10.21	56.4	79.25	10.17	69.02	4.85	8.92	10.23	55.87	67.6	17.08	15.17	14.21	12.29	26.26	64.63	11.03	63.89	12.55	11.47	8.17	11.66	9.5	14.11	9.93	0	11.16	11.4	9.46	69.88	3.96	20.99	9.38	6.92	7.06	9.51	15.4	7.14	9.45	15.46	9.28	7.59
C09X017904A4	16.55	9.92	14.4	13.29	12.28	69.09	32.34	10.42	57.65	77.2	11.85	68.64	6.48	9.06	10.9	58.65	71.95	17.91	12.79	16.14	12.61	14.25	65.65	12.48	63.21	13.96	17.9	9.16	12.39	9.2	12.74	8.91	11.16	0	12.59	9.47	68.21	12.63	19.16	11.5	7.27	10.17	9.15	13.51	9.77	8.54	8.13	8.72	9.07
C03X04322C08	15.57	12.67	18.48	11.26	11.38	71.3	33.32	10.84	55.84	82.6	8.85	71.65	6.73	10.09	11.2	59.5	73.89	16.61	15.24	13.52	12.17	21.34	68.11	11.75	67.88	14.93	11.14	11.55	11.83	11.59	13.29	13.45	11.4	12.59	0	12.74	71.79	13.26	20.12	9.1	7.93	10.86	7.31	12.63	10.58	9.77	12.53	9.25	10.64
C12X034805B9	14.82	10.25	16.15	14.74	11.36	65.33	34.89	11.33	49.72	72.3	11.3	65.47	6.1	8.98	11.5	53.11	69.9	18.2	12.55	15.56	12.68	20.85	62.22	11.52	60.46	14.78	11.29	10.39	13.83	9.68	13.37	9.73	9.46	9.47	12.74	0	65.76	11.22	18.59	10.73	8.33	9.41	10.13	13.23	9.11	8.95	9.75	9.47	7.79
C09X017203H1	92.62	69.21	65.82	68.53	67.99	19.36	33.96	69.29	60.8	17.42	72.08	18.7	51.38	67.04	61.41	53.93	22.57	68.72	80.17	69.03	74.29	75.13	24.39	68.94	20.34	77.88	43.7	75.21	74.08	69.41	62.94	70.85	69.88	68.21	71.79	65.76	0	22.61	9.22	72.45	77.69	67.3	61.14	54.97	68.84	67.54	51.63	64.11	71.15
C09X030004I7	17.71	11.87	12.78	14.9	12.96	22.51	19.86	12.5	40.65	24.53	12.43	19.81	5.42	9.08	9.91	36.37	19.19	17.36	17.8	16.34	14.47	32.69	4.87	13.65	17.71	15.82	10.13	10.58	14.01	11.02	14.29	12.45	3.96	12.63	13.26	11.22	22.61	0	10.06	11.49	11.07	9.46	9.68	13.23	9.68	11.62	8.74	9.91	10.26
D06X033728C6	19.79	18.62	21.22	18.8	20.25	17.05	15.08	19.9	48.13	22.25	19.45	21.19	11.48	17.79	19.07	44.44	30.39	20.94	15.92	22.4	18.11	15.47	26.24	20.01	22.91	20.51	15.77	17.18	18.06	18.49	15.51	17.87	20.99	19.16	20.12	18.59	9.22	10.06	0	19.48	15.6	20.2	16.48	16.52	19.79	16	8.84	17.25	18.37
AP7X01541H02	14.56	10.45	16.58	9.59	9.41	71.19	32.07	11.19	54.59	82.33	8.1	72.5	5.47	8.33	10.38	58.25	71.75	15.79	14.5	12.16	13.09	22.34	68.3	9.74	67.77	13.31	14.61	8.26	12.28	9.61	13.26	10.56	9.38	11.5	9.1	10.73	72.45	11.49	19.48	0	8.01	8.51	11.16	13.67	8.81	8.89	14.88	9.07	7.21
A03X01121D01	11.26	7.28	15.43	11.97	4.79	67.46	25.58	11.08	63.24	78.49	6.55	65.75	4.19	6.42	9.26	71.63	78.58	17.6	11.48	16.88	10.67	18.48	68.89	4.74	69.98	12.44	28.41	7.6	5.3	7.28	10.91	5.78	6.92	7.27	7.93	8.33	77.69	11.07	15.6	8.01	0	6	8.72	8.08	5.83	8.37	10.73	7.91	6.99
A01X028561A9	10.67	11.1	11.61	10.74	10.07	67.67	28.08	9.76	56.06	81.3	8.96	71.01	4.36	7.06	9.47	55.27	68.07	14.91	11.62	13.33	10.45	18.29	71.61	10.55	65.64	11.22	14.27	7.17	10.77	10.01	10.81	9.32	7.06	10.17	10.86	9.41	67.3	9.46	20.2	8.51	6	0	8.69	15.28	0.48	8.2	19.66	7.99	6.33
A02X043261B9	10.25	12.02	11.36	11.36	11.69	54.46	18.47	8.81	60.5	74.72	12.25	63.68	4.66	11.18	9.83	59.36	64.25	14.15	11.26	10.94	9.88	12.26	66.02	11.73	60.98	11.09	17.94	10.62	8.61	12.33	10.99	11.05	9.51	9.15	7.31	10.13	61.14	9.68	16.48	11.16	8.72	8.69	0	12.27	8.07	8.68	10.48	8.15	8.52
C09X035304I4	21.83	12.31	17.66	13.07	13.65	55.41	33.04	13.87	45.13	59.51	16.73	55.39	8.1	14.78	14.9	48.74	60.77	18.44	14.34	15.84	15.27	21.92	48.85	14.01	50.91	17.59	11.54	9.45	15	12.4	15.38	13.3	15.4	13.51	12.63	13.23	54.97	13.23	16.52	13.67	8.08	15.28	12.27	0	14.02	10.36	6.11	11.7	13.06
C02X02853F05	11.19	10.03	13	11.79	9.63	70.45	32.1	9.05	55.3	79.36	9.46	70.4	4.13	7.57	10.15	56.79	71.61	13.61	11.61	13.37	9.68	21.5	68.45	9.99	65.61	12.37	12.46	7.15	11.08	9.23	12.06	9.14	7.14	9.77	10.58	9.11	68.84	9.68	19.79	8.81	5.83	0.48	8.07	14.02	0	7.18	16.07	8.02	6.38
C12X013428B9	12.25	8.54	12.96	10.09	9.3	68.86	31.51	7.78	56.57	77.01	8.67	69.76	4.1	8.97	9.73	56.27	75.29	12.92	1.93	12.29	8.94	17.04	65.57	9.43	64.05	11.08	8.48	7.81	9.82	8.43	11.1	7.77	9.45	8.54	9.77	8.95	67.54	11.62	16	8.89	8.37	8.2	8.68	10.36	7.18	0	8.9	7.12	6.68
AP3X03911I04	16.02	8.28	20.87	13.85	18.93	65.84	43.29	8.1	37.89	62.36	0	63.59	6.36	11.33	8.86	34.81	54.47	20.45	8.16	15.41	15.4	20.57	46.6	19.24	53.89	16.29	10.42	11.59	10.26	8.07	11.4	7.04	15.46	8.13	12.53	9.75	51.63	8.74	8.84	14.88	10.73	19.66	10.48	6.11	16.07	8.9	0	6.29	11.39
A02X036261D6	12.77	8.7	14.21	11.97	10.23	64.35	27.75	7.91	53.56	74.8	7.68	65.4	4.29	7.55	2.92	53.4	66.19	13.43	12.09	12.76	10.29	19.35	61.29	10.61	60.94	11.37	10.11	9.59	10.61	7.61	2.88	7.85	9.28	8.72	9.25	9.47	64.11	9.91	17.25	9.07	7.91	7.99	8.15	11.7	8.02	7.12	6.29	0	8.23
AMBX03532H07	12.15	8.45	14.04	10.7	9.55	70.78	30.55	9.66	58.16	79.51	5.72	70.42	3.75	0.68	9.5	59.1	72.46	14.65	10.72	12.54	10.41	20.01	65.19	9.89	63.53	11.45	12.43	7.11	10.65	8.1	12.41	7.91	7.59	9.07	10.64	7.79	71.15	10.26	18.37	7.21	6.99	6.33	8.52	13.06	6.38	6.68	11.39	8.23	0
C06X028505D1	77.93	59.98	62.52	63.29	63.14	23.85	44.56	62.76	65.63	20.04	67.37	20.97	46.3	60.82	55.76	59.99	26.28	66.9	67.76	65.31	71.2	89.61	24.48	64.15	20.12	74.79	41.68	58.77	72.88	60.09	62.17	59.12	61.93	61.11	65.82	58.28	5.77	21.06	12.12	65.62	42.63	65.28	59.44	48.15	62.42	59.88	48.3	57.34	63.41
C06X026103I9	15.06	9.62	14.38	10.86	8.91	45.76	25.77	9.27	12.81	51.09	4.94	47.01	3.53	8.56	7.38	13.28	44.97	12.69	11.82	11.55	11.94	31.98	39.24	9.44	44.7	14.25	9.57	8.14	11.35	8.73	12.18	8.41	8.85	10.78	10.9	9.26	43.7	6.19	13.63	7.87	6.7	9.33	8.92	9.37	8.84	8.9	7.09	7.7	8.55
AMBX03431D09	10.3	9.55	9.91	13.23	9.66	65.09	33.44	10.54	71.28	68.82	7.68	62.96	4.23	5.7	16.89	74.61	71.32	15.2	8.98	10.94	8.53	14.24	71.67	9.73	54.87	8.95	5.68	4.43	9.07	9.7	14.41	7.77	8.1	8.36	11.78	6.92	68.86	12.32	18.08	11.33	2.41	7.48	3.78	10.71	8.7	6.64	6.08	10.48	5.65
AMBX02481E01	11.56	13.74	20.09	11.9	11.17	55.41	34.2	1.4	49.12	62.42	19.91	55.69	5.15	9.08	10.67	44.5	48.65	20.74	16.54	18.81	15.4	23.45	58.43	12.04	52.77	16.69	11.5	10.93	13.99	9.99	13.18	7.64	9.42	10.41	9.05	11.08	55.53	9.65	22.28	8.7	9.22	9.21	7.73	17.43	10.73	11.08	8.22	7.74	10.44
A03X04141A07	8.08	8.53	11.99	13.37	9.79	67.21	26.09	10.51	53.98	85.24	7.57	73.32	5.08	8.4	8.05	58.1	69.76	13.74	9.61	13.87	10.61	14.41	67.73	10.13	69.12	9.49	11.1	6.94	10.57	7.65	10.29	7.15	6.59	8.68	10.29	7.78	69.15	8.92	17.38	8.79	7.84	6.62	9.83	12.43	8.02	7.56	9.84	6.93	7.06
C02X03482E05	17.74	16.17	18.75	17.46	16.86	51.17	30.54	15.58	12.02	57.78	18.09	53.84	11.13	13.45	14.67	16.85	50.43	20.37	17.85	16.46	18.86	30.55	45.84	17.67	51.35	20.09	16.23	16.88	18.59	15.25	16.62	13.24	15.09	15.73	17.43	8.26	47.6	12.07	18.36	14.28	13.92	12.87	14.86	15.34	14.48	15.78	9.56	13.98	14.21
AP7X03911F07	13.06	10.52	16.5	13.84	12.68	71.23	31.64	10.97	56.28	82.16	9.76	69.7	5.55	10.24	10.33	55.73	71.49	15.19	12.25	14.97	12.15	21.31	68.49	13.05	65.65	14.36	17.35	10.59	12.23	9.69	12.35	9.13	8.72	10.73	12.05	12.16	70.45	11.44	20.53	10.83	9.11	8.75	9.09	14.71	8.05	8.38	0.77	8.35	8.43
C06X041403G6	0.11	10.52	13.42	13.4	12.49	69.94	32.79	12.98	65.57	92.95	14.75	81.05	7.9	11.98	12.34	66.23	88.58	16.56	12.52	16.28	14.07	12.53	79.61	12.85	73.44	12.38	16.65	9.18	12.98	10.37	11.58	10.11	13.35	11.55	12.62	11.62	79.7	16.74	20.03	12.78	12.94	10.56	12.87	14.82	11.02	10.09	19.47	10.6	10.63
A01X010861D9	15.06	8.86	14.08	9.2	8.14	65.26	35.53	10.6	50.5	73.57	8.36	65.09	4.68	7.12	9.53	51.53	69.95	14.32	13.2	10.4	10.87	21.81	63.28	8.78	60.73	12.86	10.99	7.4	10.97	8.49	11.89	9.23	9.32	9.05	8.52	9.15	64.65	10.65	15.72	8.15	7.5	8.46	7.3	9.66	8.57	7.69	8.94	7.81	7.41
C09X042204F4	14.63	12.3	16.52	13.95	12.16	67.31	28.68	11.1	61.66	87.16	11.9	77.6	6.24	11.08	12.5	60.62	78.73	14.83	10.88	13.94	0.03	13.04	72.19	12.36	72.51	12.15	13.33	12.3	10.66	11.13	11.34	11.64	11.7	12.27	11.83	12.33	71.92	13.81	18.3	12.76	10.54	10.72	9.38	14.97	9.44	8.52	15.09	10.13	10.17
C01X03002I07	12	0.27	13.02	13.3	10.62	69.24	31.7	10.77	51.12	85.9	14.61	70.89	4.97	7.8	10.27	53.31	73.18	17.35	14.46	17.41	12.33	23.47	73.89	10.91	65.26	12.93	22.18	9.59	11.99	0.27	12.55	0.55	9.78	8.84	12.82	9.59	77.25	10.15	19.46	10.68	5.93	8.74	11.49	15.14	7.88	9.62	14.64	9.47	8.12
C12X001804E2	18.21	12.39	16.96	13.95	11.47	22.31	21.33	14.19	42.84	24.29	9.89	21.09	6.31	10.71	11.37	42.1	21.56	19.48	15.77	17.12	16.85	26.75	19.28	11.69	18.08	17.74	14.51	12.03	16.03	12.03	15.59	12.6	12.07	12.68	14.73	11.91	23.68	5.55	10.04	12.69	12.98	11.92	9.47	12.04	12.56	11.63	12.07	11.88	11.46
C06X023427I1	17.87	19.56	19.89	16.09	16.76	67.14	27.6	18.92	58.48	98.27	16.3	89.38	12.48	18.08	17.54	64.32	87.89	14.98	16.95	2.41	13.43	13.25	86.18	17.04	80.93	14.67	26.28	17.77	13.32	18.41	14.33	19.25	18.64	20.14	17.09	19.78	76.31	22.32	21.27	15.61	17.54	16.17	12.12	19.5	17.11	15.39	17.97	16.67	16.29
A02X020460H6	14.35	5.67	10.04	6.43	4.85	61.97	29.74	7.15	90.95	61.49	0	53.59	2.17	5.29	7	67.29	73.82	13.54	10.85	8.66	3.98	18.4	72.21	5.08	48.42	4.69	1	3.3	8.43	6.14	10.61	5.58	6.74	5.74	11.42	5.59	76.06	7.87	14.59	5.8	4.03	5.87	4.7	9.29	6.18	4.46	2.56	4.78	5.04
C01X03483C04	14.48	9.64	15.28	13.54	10.72	66.11	30.74	10.2	50.96	74.95	11.1	66.32	5.22	7.59	10.58	52.57	67.72	17.22	12.35	14.75	11.84	20.41	62.94	11.13	61.02	13.14	11.32	10.31	12.37	9.19	12.27	9.18	8.29	9.3	11.87	0.5	66.99	9.92	17.87	9.19	8.82	7.94	9.81	13.38	8	8.63	12.53	8.64	6.81
C06X001804D9	14.07	13.2	15.66	14.17	1.21	62.87	27.7	14.52	63.28	89.7	11.53	80.4	8.47	12.52	12.54	66.66	84.56	16.24	13.09	16.64	12.12	9.25	77.5	0.86	75.84	12.53	16.14	11.45	10.93	12.48	11.62	14.67	13.63	15.06	14.03	14.2	72.63	16.89	18.96	11.87	5	12.03	12.02	16.47	12.45	11.51	20.15	12.98	12.28
A03X03621A06	11.32	7.45	12.54	10.59	9	63.11	26.92	6.64	53.23	74.04	5.95	64.26	3.38	6.05	1.93	52.88	65.52	12.3	10.44	11.16	8.99	17.74	60.82	9.37	60.04	9.96	8.03	7.64	9.28	6.32	2.97	6.63	7.63	7.11	7.77	8.04	63.93	8.66	16.07	7.67	7.26	6.24	6.12	10.45	6.66	5.9	5.65	0.04	6.79
D01X04222I05	15.09	9.7	17.11	12.89	11.85	69.08	31.09	8.86	56.52	78.13	11.33	69.38	6.17	9.96	11.19	56.54	69.95	14.42	13.66	13.77	10.7	21.75	63.29	12.24	62.46	14.24	12.2	10.53	11.26	8.73	11.56	9.12	9.97	10.27	10.75	9.59	68.44	11.4	18.52	9.75	7.63	9.03	8.43	12.28	9.63	8.37	8.89	7.21	8.93
AMBX00181E02	13.51	7.82	12.98	9.57	0.31	67.02	33.16	9.79	55.62	75.44	7.06	67.4	3.8	7.55	8.5	57.17	72.1	13.92	11.26	12.42	10.41	21.33	65.34	0.38	64.14	11.02	10.21	6.84	10.54	7.4	12.25	8.69	8.02	9.17	9.29	8.76	66.97	10.41	18.18	6.82	4.02	7.41	9.09	11.36	7.47	6.77	14.96	8.04	7.07
C09X009505A6	12.1	10.8	12.45	13.52	10.55	66.2	27.75	10.69	60.01	83.91	8.76	72.85	5.33	8.77	11.18	63.32	74.69	15.64	11.13	15.15	12.42	13.13	70.72	10.79	67.48	11.98	14.34	9.07	10.32	9.98	10.69	9.79	9.58	10.42	12.8	9.24	71.58	12.18	19.82	10.66	7.51	8.01	9.69	15.14	8.08	8.55	17.61	9.4	8.88
C09X015405B6	20.33	14.28	24.9	16.62	15.77	67.08	32.05	14.49	52.54	75.86	18.35	71.77	9.21	15.04	15.76	55.01	70	0.3	16.26	14.09	15.23	24.39	68.24	16.34	70.58	19.98	16.65	17.18	17.09	13.28	15.1	13.49	16.7	17.28	16.06	17.02	63.4	16.54	20.22	14.78	19.53	14.25	15.93	18.59	13.62	13.28	21.86	12.34	13.77
C03X01952D04	66.9	57.41	54.48	59.84	59.87	14.03	34.65	56.13	57.9	15.65	57.19	13.38	40.53	52	55.72	50.73	17.93	62.69	60.92	60.41	63.57	76.23	17.68	61.2	9.35	63.42	35.83	54.05	62.29	57.07	54.68	53.62	55.35	57.47	60.36	55.74	20.32	13.91	21.37	59.08	60.54	55.07	54.5	48.25	56.44	59.26	51.98	53.96	56.99
C12X017904A5	13.53	8.02	11.02	10.91	8.94	64.47	29.09	8.39	58	75.03	11.64	65.88	4.81	7.03	9.39	55.99	73.79	16.03	9.33	13.97	10.14	12.02	68.66	9.09	60.79	11.48	12.56	5.34	11.01	8.21	11.47	8.42	8.43	0.84	9.96	7.96	71.99	10.55	16.56	9.52	6.34	5.99	5.6	11.65	7.28	6.58	3.93	7.42	6.95
AP7X02851H01	7.67	8	10.09	12.55	9.27	67.85	26.02	8.87	57.18	76.29	10.9	69.15	3.62	6.6	7.85	62.06	70.46	17.77	10.95	15.45	10.13	15.26	66.69	9.37	62.34	10.06	12.26	5.87	11.09	8.04	10.41	8.15	6.56	8.05	10.35	7.66	72.1	8.97	17.37	9.5	5.24	0.88	11.08	13.01	0.29	7.07	22.24	6.5	6.25
A03X03481B07	15.29	8.97	17.56	14	10.72	70.61	35.27	9.75	58.92	85.71	10.91	74.26	5.53	7.02	10.76	59.17	78.15	20.22	11.74	18.4	13.12	18.37	68.22	10.92	66.64	14.73	11.09	8.23	13.75	9.13	13.15	9.27	9.01	8.29	12.85	0.66	76.04	11.45	19.06	10.09	10.44	7.46	11.74	12.52	7.23	8.33	11.69	9.45	6.39
A01X024861A3	30.82	10.05	11.14	8.63	8.9	62.92	34.36	7.16	53.59	54.89	1.94	53.96	3.45	12.59	10.33	55.38	84.36	13.38	12.94	7.61	7.53	29.74	63.19	8.96	60.3	8.48	20.02	5.13	13.7	9.95	15.01	9.82	5.2	8.39	8.23	8.28	65.7	10.16	22.35	8.34	9.84	6.72	8.72	9.27	6.69	7.12	26.05	8.08	9.28
AP3X03532A03	12.41	7.64	15.82	9.99	7.39	72.71	28.15	10.1	58.57	86.35	7.19	74.31	4.14	1.01	8.39	61.67	82.65	15.21	9.9	12.37	10.77	16.39	71.49	7.49	65.32	11.91	8.22	8	10.22	7.85	11.25	7.8	6.49	8.8	10.34	8.28	73.36	9.78	17.86	6.6	6.86	6.48	10.22	13.38	6.96	6.63	14.39	8.31	0.92
A02X034861B2	10.68	12.23	13.2	11.54	11.27	67.08	37.79	14.12	61.38	79.3	15.11	71.57	5.47	11.37	10.08	61.31	85.03	15.74	9.9	13.27	12.48	18.52	62.19	11.39	54.63	13.21	19.52	8.03	12.75	12.72	16.08	14.87	5.82	11.55	8.99	0.05	74.87	7.87	22.08	7.02	9.42	6.38	15.06	11.69	8.73	8.37	14.7	10.11	7.88
A03X04301B08	15.77	9.51	14.94	12.5	10.74	65.58	32.14	10.61	63.35	74.6	11.18	67.59	4.91	10.18	9.69	62.08	70.29	16.14	15.92	12.82	11.97	24.22	63.97	10.87	63.18	12.19	20.87	9.85	10.75	9.64	11.77	8.73	9.56	10.25	11.6	10.92	64.39	10.78	18.77	9.64	10.05	8.98	8.7	13.08	9.09	8.71	11.7	7.85	8.52
C02X04142E02	3.73	8.43	14.78	10.98	10.19	72.39	34.91	9.73	59.17	80.7	11.76	71.39	5.23	8.71	9.9	58.41	76	14.18	13.51	13.29	12.63	22.66	68.3	10.4	65.9	11.91	14.35	6.73	12.47	8.52	12.01	8.8	9.86	8.97	9.73	9.4	72.35	12.31	19.02	8.93	8.68	7.13	10.96	12.82	8.01	8.17	17.07	7.71	7.56
AP3X01722A07	12.22	8.9	5.74	7.72	6.33	58.54	24.53	11.1	53.37	71.01	5.24	62.79	2.98	7.23	8.43	53.91	64.07	19.83	12.45	13.46	12.77	13.54	56.99	6.36	57.24	7.76	10.58	4.78	9.56	9.12	9.24	9.46	7.84	10.13	8.62	8.49	66.8	8.4	15.28	4.97	4.4	5.17	7.8	8.99	8.98	7.09	17.59	7.21	7.1
C12X028505D3	17.24	11	16.69	13.79	13.24	13.01	17.46	12.73	42.11	12.6	12.86	10.32	4.76	10.36	10.44	39.9	13.87	17.26	14.76	16.21	14.04	31.51	13.54	13.76	11.51	16.92	12.85	12.58	14.87	10.74	13.17	10.56	11.06	11.96	13.44	11.87	7.23	4.02	5.48	12.55	7.05	10.99	9.66	11.47	11.07	10.04	9.91	9.05	11.58
AP7X01081I02	12.02	8.71	14.33	8.68	7.35	62.21	33.07	9.67	49.51	71.61	7.83	62.36	4.47	6.06	8.36	53.08	67.13	13.68	12.58	11.18	10.63	20.74	65.32	7.82	61.43	11.95	14.2	5.56	10.67	8.82	11.32	9.15	8.2	8.22	7.32	8.44	62.78	9.29	15.12	7.21	6.09	6.89	7.03	10.09	7.13	6.88	10.89	7.18	6.54
AP7X02341H09	12.09	9.32	16.73	8.58	8.84	65.32	25.86	8.4	60.46	79.18	11.83	65.42	5.63	7.52	13.91	65.56	68.18	18.09	10.99	11.05	10.66	14.49	57.25	9.21	57.48	15.68	2.94	3.32	9.35	9.35	13.55	10.83	10.54	11.36	10.94	13.04	72.88	10.08	11.02	7.6	6.81	8.43	13.82	4.83	10.18	6.93	5.99	10.32	6.97
C12X033728C3	18.39	14.41	18.24	12.87	13.44	28.55	17.68	13.05	42.03	34.77	19.58	32.55	6.49	10.41	11.83	40.5	35.35	17.17	16.56	14.55	13.08	17.3	35.09	14.08	34.38	15.63	20.94	11.37	13.94	13.34	12	12.39	12.69	12.68	12.47	12.84	24.39	8.19	8.87	12.42	5.18	11.68	12.11	12.42	12.05	11.54	10.54	10.28	12.47
A02X020961D3	11.25	15.75	16.03	10.25	12.06	107.31	31.91	9.39	53.18	94.48	10.16	75.64	4.88	10.95	9.94	48.12	53.68	18.71	23.68	12.15	12.61	32.34	68.21	13.74	61.19	13.18	20.01	4.55	18.61	10.05	20.89	10.17	10.61	11.74	7.89	12.06	78.47	14.53	30.76	6.94	11.08	7.46	24.46	17.38	6.82	9.15	21.58	10.22	6.71
A01X001860H9	14.5	8.51	13.54	10.25	2.03	68.46	35.05	10.64	57.64	76.64	8.3	68.42	4.78	8	9.23	59.42	74.61	14.4	12.16	12.04	11.19	21.96	65.95	2.05	64.61	12.48	12.43	8	11.05	7.89	13.29	8.81	8.99	9.36	10.08	9.28	69.51	11.48	20.16	7.47	4.57	8.54	8.58	12.19	8.22	7.54	15.77	9.19	7.82
C01X02853B01	11.01	9.83	12.52	11.35	9.25	70.21	31.8	8.69	55	79.27	9.37	70.27	3.91	7.4	9.86	56.56	71.43	13.38	11.37	13.14	9.38	21.28	68.18	9.65	65.41	12.08	12.58	7.11	10.81	8.99	11.74	8.92	6.91	9.43	10.2	8.91	68.3	9.4	19.56	8.56	5.22	0.25	7.73	13.58	0.01	6.96	15.35	7.71	6.17
C03X03432B08	15.87	11	17.78	14.39	13.9	66.01	25.11	12.6	62.51	77.06	13.79	68.96	7.34	11.51	13.81	64.07	73.46	17.98	14.16	15.67	13.83	16.15	67.14	14.06	62.25	14.62	11.08	11.74	12.37	10.96	12.59	10.41	14.06	11.08	12.8	11.34	67.1	15.18	19.52	13.11	12.53	12.91	8.98	13.28	12.74	8.95	11.39	9.94	9.81
C02X04302E01	17.37	10.15	15.64	10.81	8.95	68.92	37.15	10.75	55.13	75.62	11.23	67.79	5.74	11.36	12.6	57.04	74.27	15.85	13.63	13.01	12.6	21.93	66.81	9.39	63.52	14.35	11.62	10.57	12.05	9.92	14.15	10.14	10.43	11.08	10.24	10.59	68.19	12.47	18.14	9.49	10.97	11.12	8.24	11.64	10.56	7.74	8.78	10.46	9.81
AMBX03481D08	16.21	9.65	16.45	14.61	11.72	67.14	34	10.48	61.19	74.22	12.09	65.79	5.47	8.05	10.36	61.62	69.84	18.85	13.75	15.82	13.17	23.04	63.23	11.9	62.15	14.43	10.18	9.81	13.93	9.75	13.31	9.04	8.57	9.59	13.26	0.39	68.47	10.8	18.84	10.11	9.26	8.13	10.44	14.28	8.71	9.21	12.42	8.85	6.92
A01X020460H5	15.41	7.86	14.29	10.44	8.41	70.8	34.63	9.58	57.75	80.83	2.84	72.01	5.09	7.94	9.4	59.22	79.1	14.62	13.57	13.07	9.29	17.99	66.02	8.64	63.85	11.54	2.29	5.74	10.83	8.05	12.4	7.97	9.12	10.11	9.61	10.08	70.94	11.49	16.57	8.02	5.89	8.49	10.35	9.89	8.09	8.3	7.94	8.73	8.68
A02X010861C1	15.74	11.07	15.17	10.58	8.82	67.78	37.31	13.53	50.06	78.04	7.43	66.78	5.94	5.11	11.97	55.72	74.61	16.27	15.06	14.54	15.64	20.49	72.52	9.24	67.62	15.79	8.51	7.03	14.85	11.08	14.88	12.19	11.73	10.6	10.39	10.94	71.8	12.48	20.05	9.44	7.98	8.87	9.4	13.31	9.49	10.77	25.79	11.04	7.69
C06X042204F3	14.12	11.13	14.27	12.91	11.41	63.77	25.88	10.19	60.35	85.11	11.69	75.78	5.9	10.39	10.92	60.5	76.57	14.79	10.92	13.33	0.39	10.48	69.44	11.74	71.36	11.3	13.57	11.02	10.04	10.01	9.64	10.06	10.94	10.72	11.11	10.4	71.34	12.54	16.88	11.3	10.97	9.66	10.07	13.52	8.98	8.55	15.26	8.68	9.43
D02X03372D09	20.1	17.58	9.51	16.6	14.81	44.77	22.31	21.18	61.59	72.05	7.91	67.63	8.49	21.23	20.47	64.66	78.73	24.01	18.67	15.84	12.09	24.48	68.3	13.39	51.75	9.44	15.4	10.12	7.44	18.03	12.98	10.05	13.18	15.85	25.7	17.16	85.28	17.95	22.19	21.25	21.18	14.02	10.06	19.25	13.21	13.7	4.84	19.73	13.51
C12X043204D2	20.63	12.45	15.62	14.67	10.73	69.53	31.16	11.43	66.13	72.68	23.24	70.35	7.9	13.02	14.75	66.75	79.83	20.39	12.81	17.67	16.63	21.25	68.76	11.71	64.93	15.63	12.87	10.79	17.23	12.49	15.87	11.58	10.9	11.59	5.22	11.4	77.57	14.8	22.65	12.59	8.12	11.38	4.79	10.63	14.31	10.94	20.63	11.26	12.15
AP3X03061I08	10.61	11.89	5.02	12.46	10.81	75.32	29.25	11.13	57.55	91.27	10.98	77.48	6.18	10.51	9.63	57.91	72.48	16.16	10.84	12.3	10.21	20.64	70.6	11.59	69.07	2.85	13.8	10.82	11.84	10.61	12.95	10.21	8.09	10.7	11.49	10.81	72.58	11.3	21.46	8.94	10.84	8.05	10.45	15.83	7.52	8.01	15.77	8.51	7.79
A03X01281C09	18.43	12.9	11.62	9.02	6.79	73.01	34.4	11.24	57.55	88.03	6.56	75.1	3.48	8.94	5.78	57.47	77.15	21.59	15.55	17.43	14.46	24.14	69.97	6.79	64.76	10.09	1.26	6.25	10.07	13.51	9.54	14.12	7.4	9.67	9.01	9.21	62.46	5.81	15.4	4.64	5.01	5.69	11.06	11.87	10	7.1	23.18	7.26	7.02
D03X03372D05	12.56	11.02	12.47	11.98	11.04	68.46	28.48	11.57	58.73	85.53	11.28	74.58	5.34	9.46	10.99	58.87	74.4	16.84	11.57	12.83	11.88	18.22	72.5	11.86	69.36	11.21	12.93	8.54	10.01	10.14	11.71	10	8.24	10.94	11.52	9.76	72.38	11.54	20.02	8.17	11.45	7.38	8.84	14.14	8.14	9	14.96	9.55	7.73
C06X033728C1	86.24	72.71	67.01	73.21	74.22	14.7	35.82	76.59	65.97	14.33	76.9	15.34	54.67	74.25	66.37	59.48	25.35	71.62	81.57	75.5	76.11	66.01	24.02	74.54	18.96	78.12	41.2	78.65	74.81	73.31	62.99	74.33	78.96	74.38	78.55	70.36	3.59	24.98	6.42	79.92	89.6	75.78	70.52	58.43	75.91	72.98	53.58	70.49	77.07
C03X01942D01	11.69	6.49	11.88	8.79	6.8	66.51	30.56	7.28	56.07	72.87	6.06	64.86	2.54	5.29	6.93	58.46	69.44	14.02	9.38	11.6	8.72	19.47	62.1	6.98	60.08	10.24	12.45	5.61	8.47	6.61	10.2	6.44	5.11	7.18	8.1	6.8	65.79	7.83	15.76	6.42	3.92	3.79	7.26	10.18	4.92	5.39	12.22	6.09	5.46
A02X001860I1	11.99	8.41	12.71	10.42	2.44	73.24	38.43	11.61	58.93	78.52	9.18	71.45	4.25	8.39	9.28	62.31	77.87	14.85	11.5	12.83	11.57	22.68	69.68	2.81	65.41	11.81	10.86	6.31	12.17	8.16	14.1	8.71	8.81	9.33	11	8.82	72.21	10.34	20.33	8	6.17	7.64	8.96	12.25	7.71	6.6	15.49	8.88	6.67
A02X023460I5	12.36	10.19	15.7	9.7	9.58	69.51	31.49	8.41	59.18	85.83	11.08	74.95	4.31	8.37	11.59	60.19	81.94	15.18	10.49	10.94	9.02	18.95	67.79	9.73	65.42	11.84	14.62	7.49	10.5	10.38	11.29	10.9	9.77	9.71	7.41	10.4	77.52	11.38	15.07	7.61	4.85	7.59	6.48	10.51	7.76	6.31	7.57	7.79	7.58
C01X04323A02	15.44	12.7	18.46	11.23	11.4	71.05	33.17	10.89	55.74	82.45	8.95	71.59	6.78	10.18	11.28	59.62	74.05	16.62	15.08	13.53	12.18	20.96	68.48	11.75	67.93	14.88	11.21	11.56	11.75	11.6	13.2	13.43	11.38	12.61	0	12.76	71.58	13.33	20.05	9.11	7.93	10.84	7.31	12.67	10.62	9.8	12.53	9.3	10.67
D12X033728C5	20.4	16.4	18.27	15.9	15.58	16.91	10.79	15.28	40.56	24.24	18.7	21.41	8.03	11.47	14.43	39.44	18.21	19.41	15.94	16.91	15.27	15.8	20.34	16.18	21.31	16.76	21.53	13.94	14.99	15.22	13.21	12.63	13.77	14.99	14.89	14.35	22.48	6.24	9.43	14.13	5.9	12.85	11.19	13.55	14.05	14.08	12.48	12.58	14.54
A03X03061C02	10.63	10.99	6.4	14	9.49	70.3	33.48	10.82	59.25	83.73	9.26	73.3	4.78	8.77	10.65	57.98	70.97	16.75	10.69	13.34	9.15	19.85	69.22	10.71	67.41	4.21	14.15	7.44	12.57	9.89	14.02	10.08	7.72	9.32	10.66	11	80.68	9.62	20.41	10.44	7.99	7.54	8.28	15.54	7.27	7.17	15.41	8.76	7.73
C09X010804D4	85.88	71.22	68.96	75.26	74.53	21.85	20.45	71.43	58.41	20.91	78.86	19.89	50.96	62.18	65.19	53.83	0.01	74.43	89.2	73.52	81.61	98.53	21.37	76.63	18.73	79.35	43.22	80.27	79.39	70.88	68.97	68.7	67.32	71.3	73.6	69.54	22.51	18.88	29.89	71.19	78.34	67.49	63.81	60.11	71.13	74.39	54.47	65.62	71.53
C09X001804E1	7.98	7.23	9.65	9.02	0.7	60.02	22.27	8.95	59.03	87	5.15	76.2	3.68	7.04	6.99	61.01	80.04	12.48	7.9	11.38	7.91	5.75	72.99	0.61	69.88	7.91	10.51	6.69	5.73	6.66	6.82	7.94	7.46	8.31	8.95	7.89	70.75	10.04	14.12	6.75	3.5	5.95	6.79	11.43	6.72	6.38	10.34	7.3	6.3
C12X017203H2	10.43	15.18	14.02	14.41	14.2	55.52	21.24	14.13	63.19	91.48	17.1	81.36	10.85	13.68	14.14	61.59	84.21	14.88	9.12	16.68	8.8	5.55	76.75	13.85	73.8	10.12	26.88	14.71	8.74	14.92	8.02	14.99	16.45	14.91	15.09	15.04	69.77	19.96	13.97	14.5	12.12	13.6	9.01	16.14	14.79	11.82	13.29	13.3	13.48
C12X019504D8	15.72	12.1	15.9	12.33	11.08	66.37	31.37	15.3	60.68	85.18	7.98	76.6	7.28	10.18	10.65	65.45	83.94	17.68	13.78	15.52	15.16	12.04	75.75	11.02	67.79	13.87	10.86	10.83	12.34	11.52	11.97	11.21	13.34	13.39	12.46	11.84	73.52	15	20.06	11.03	8.86	12.81	11.61	13.63	12.56	10.88	16.85	11.34	10.02
C09X011205C2	12.98	13.5	13.43	12.73	13	43.64	19.71	11.72	8.14	62.27	10.69	57.18	6.76	10.3	12.4	16.17	54.74	13.93	8.97	12.54	12.36	12.07	51.33	13.39	53.68	13.59	16.28	14.49	3.29	12.29	9.36	11.48	12.68	13.51	12.84	13.74	52.22	10.54	13.43	12.66	8.33	10.51	8.81	11.35	11.6	10.52	8.66	11.35	12.57
C06X034805B7	14.57	9.5	15.08	13.99	11.26	60.07	31.94	10.29	39.16	66.63	11.29	60.08	5.26	7.71	9.92	42.46	61.52	17.03	11.94	14.73	12.47	21.96	56.86	11.63	54.67	14.02	12.75	10.44	12.99	8.92	12.08	8.89	8.83	8.93	12.52	0.26	60.77	9.11	16.64	10.01	8.79	8.17	8.75	13.43	8.45	8.4	8.06	8.18	7.18
AP7X00951I03	14.94	0	16.03	13.68	9.87	68.49	32.26	9.61	58.09	76.43	10.73	66.93	4.74	8.78	9.79	56.6	70.81	14.77	13.73	14.53	11.93	22.45	64.08	10.05	62.33	13.16	10.44	9.54	11.16	0.08	11.54	0.33	9.46	9.23	11.93	9.95	68.57	11.04	18.49	9.6	6.63	10.09	12.02	12.76	9.51	8.63	8.09	7.84	8.22
AMBX01941E08	14.92	7.73	10.4	8.67	6.04	55.38	30.13	7.64	55.21	65.81	7.56	57.15	3.56	7.05	7.99	56.8	62.8	15.35	11.9	11.62	10.32	19.88	58.25	6.24	57.32	11.18	17.52	6.85	9.74	7.75	10.5	7.82	6.54	7.88	8.43	8.14	61.3	9.31	15.96	6.02	4.7	5.3	8.96	10.91	6.32	6.23	12.13	7.26	7.17
C01X04222I04	15.51	9.4	16.86	12.3	11.96	69.51	31.1	8.65	56.26	78.81	11.5	69.77	5.89	9.78	11.21	56.47	70.66	14.28	13.35	13.2	10.52	20.97	63.89	12.39	62.58	14	12.24	10.46	10.81	8.44	11.88	8.47	10.02	9.69	10.46	9.12	69.24	11.37	18.32	9.48	7.69	9.06	8.47	11.85	9.68	8.42	6.54	7.43	8.51
C06X036204A9	9.82	8.04	9.74	9.82	8.1	58.67	21.27	7.66	54.96	80.23	6.79	69.38	3.73	5.64	0.48	56.29	70.59	12.59	9.18	11.01	8.64	9.14	65.52	8.41	64.21	8.51	8.91	7.36	7.12	6.81	1.32	6.86	7.36	7.83	7.43	8.57	65.29	9.21	14.69	7.26	6.41	6.33	6.52	10.18	6.89	6.65	4.74	0.47	6.96
C09X019404E7	41.38	35.74	37.14	37.76	37.02	12.24	21.31	36.45	23.81	12.33	35.2	12.77	23.14	34.92	31.97	11.29	17.18	39.36	37.78	38.24	38.75	46.88	15.03	38.15	14.62	39.89	26.05	37.88	39.76	35.48	33.01	34.35	38	36.32	38.88	32.79	16.03	10.95	12.4	38.03	42.69	35.43	32.96	31.06	36.62	35.05	28.36	33.45	36.38
C01X01943A03	11.13	7.28	11.4	8.47	6.56	67.75	30.45	7.56	56.59	76.41	5.41	66.43	2.62	5.08	7.01	58.6	70.56	14.34	9.59	10.79	9.05	19.64	64.55	6.84	61.66	9.75	11.92	5.42	8.24	6.77	9.56	6.44	5.77	7.06	8.17	6.48	68.09	8.57	17.39	5.9	4.08	4.14	7.27	10.21	5.46	5.39	11.82	5.7	5.34
C03X04222B09	9.94	10.12	13.09	11.34	9.21	56.34	25.06	9.35	50.31	81.11	11.93	73.93	6.17	7.8	11.71	49.33	65.82	12.58	10.22	11.61	3.77	11.49	65.47	9.84	69.87	10.38	9.53	9.23	9.19	8.37	10.2	8.69	8.93	11.08	8.76	11.93	72.92	10.09	17.41	8.27	8.76	8.75	6.61	13.54	8.28	9.02	10.36	9.31	8.51
C03X02483D05	15.59	10.39	16.94	12.67	11.82	71.08	31.64	0	55.46	80.16	14.02	70.73	5.84	10.2	11.4	54.56	72.12	14.64	12.46	15.08	11.32	20.7	66.81	12.18	64.4	14.59	8.51	11.02	11.39	9.28	11.79	7.9	10.2	10.42	10.83	11.34	69.27	12.46	19.88	11.2	11.08	9.76	8.81	13.85	9.04	7.75	7.99	7.91	9.67
C12X035304I5	19.28	10.52	15.42	11.73	11.22	61.96	31.27	11.53	46.19	68.49	14.33	61.61	6.28	11.75	11.93	49.07	67.05	16.72	13.19	14.02	12.7	19.95	55	11.66	57.33	15.1	9.78	8.66	12.32	10.43	12.9	11.08	12.93	11.5	10.22	11.45	60.12	12.03	16.35	11.42	6.35	12.46	9.56	0.17	11.77	8.94	5.14	9.48	11.12
D03X04222C04	12.71	11.59	15.99	14.43	13.14	61.73	22.74	10.51	58.94	83.4	12.14	72.41	7.31	11.83	12.06	59.5	72.51	13.95	11.68	14.06	9.78	13.07	65.53	13.28	64.33	12.87	15.11	12.37	9.85	10.51	9.54	10.9	11.62	11.96	12.13	11.21	68.29	12.76	16.57	11.53	8.02	9.74	8.66	13.9	10.77	9.42	8.82	8.61	10.17
C02X01952E06	15.47	12	15.18	12.33	11.14	62.37	28.7	15.49	62.39	89.03	8.98	78.78	8.46	11.1	11.75	66.46	86.73	16.64	13.34	15.49	14.06	11.41	77.99	10.77	69.37	12.91	15.77	11.36	10.96	11.86	10.81	11.55	14.5	15.01	13.2	13.7	74.25	16.92	18.12	11.82	10.42	12.76	11.39	14.29	13.47	11.87	18.72	12.55	11.03
C01X03433A07	18.02	10.91	18.56	14.44	14.04	70.4	28.69	12.6	60.79	75.33	13.38	67.86	7.45	11.31	14.03	62.68	72.46	18.12	15.79	15.79	14.39	20.72	66.09	14.17	61.17	15.54	10.76	11.86	13.94	10.88	14.48	10.48	14.04	11.07	12.91	11	67.52	15.11	20.31	13.17	12.3	12.97	8.94	13.15	12.6	8.87	10.84	10.05	9.85
AP3X02851I07	12.34	9.93	10.73	8.89	6.41	66.69	29.23	9.82	55.42	71.29	8.45	65.16	3.88	7.04	11.09	54.49	63.84	16.77	17.76	12.75	11.59	24.96	69.01	6.54	60.53	12.89	14.32	8.79	10.81	10.05	13.13	9.46	5.8	9.83	9.97	8.84	68.35	8.91	17.62	6.78	8.31	0.78	6.09	14.98	0.35	8.09	5.44	8.82	6.41
A01X042261A5	14.64	8.92	16.57	11.7	11.2	68.43	29.83	7.96	55.74	77.56	9.93	68.73	5.24	8.75	10.18	55.86	69.5	13.45	12.82	12.59	10.13	20.23	63	11.56	61.86	13.5	10.23	10.02	10.21	7.95	10.76	8.06	9.42	9.31	9.79	8.61	67.92	10.57	17.49	8.73	7.05	8.28	6.67	11.39	8.92	7.64	6.78	6.5	8.02
C02X03063E08	11.84	16.14	7.98	18.65	14.3	38.46	11.49	15.71	60.74	65.93	18.11	58.15	11.62	15.72	14.68	59.56	44.69	18.5	10.27	18.67	11.38	8.83	54.48	14.18	54.79	5.24	18.38	16.5	10.19	15.18	9.53	14.34	16.16	16.11	16.59	16.37	52.46	14.72	13.46	16.4	13.68	13.33	10.32	19.6	15.59	15.01	19.72	14.6	15.39
C03X03483E05	15.84	10.16	16.49	14.49	11.43	69.41	34.12	10.97	60.29	76.88	11.49	67.97	5.91	8.3	11.1	61.17	72.21	18.25	13.25	16.05	12.89	20.79	65.67	11.75	62.4	14.62	12.81	10.78	13.48	9.63	13.21	9.66	9.4	9.61	12.76	0.48	69.72	11.69	19.4	10.21	8.96	8.91	10.41	14.18	8.83	9.07	12.68	9.27	7.34
C02X01942E04	10.94	6.84	10.87	8.39	6.35	67.14	29.55	7.55	56.99	75.93	5.34	66.2	2.59	5.03	6.5	58.95	69.94	14.4	9.64	10.92	8.86	19.11	64.88	6.56	61.63	9.5	11.88	5.28	8.13	6.43	9.19	6.04	5.68	6.85	8.17	6.19	67.9	8.54	16.94	5.69	4.08	4.17	7.23	10.08	5.5	5.18	11.42	5.48	5.19
C06X035304I3	15.76	9.37	13.21	10.64	10.09	32.76	21.29	10.9	40.95	38.62	11.99	35.73	4.75	10.98	10.64	43.16	39.09	15.63	10.66	13.29	11.93	14.25	31.21	10.37	32.49	13.4	8.62	7.98	10.89	9.26	10.56	10.13	12.53	10.38	9.52	10.08	35.68	7.88	10.16	10.84	7.61	11.71	6.97	0.44	11.24	7.31	4.38	8.52	10.08
C09X030603H4	62.95	55.69	40.88	55.45	56.79	16.47	32.99	57.49	61.3	15.28	48.16	14.48	38.56	49.94	51.91	55.53	16.52	65.12	56.92	59.07	63.52	73.98	17.23	58	15.84	55.5	38.65	48.77	60.72	55.71	54.38	52.48	53.43	56.21	57.96	55.74	21.09	14.95	19.26	55.99	52.38	52.29	51.71	44.35	55.26	54.77	45.35	52.21	53.79
D02X04222F01	12.01	10.79	15.18	13.77	12.36	62.74	22.99	9.83	60.43	88.03	12.44	76.23	7.08	10.97	11.86	61.03	76.12	14.05	11.41	13.87	9.67	11.32	69.37	12.65	67.59	12.48	14.86	11.8	9.21	9.76	8.68	10.15	11.18	11.42	11.62	10.72	71.83	12.78	16.61	10.91	7.75	9.6	8.44	13.48	10.44	9.15	9.32	8.04	9.74
A03X04221A09	14.63	9.02	16.63	11.96	11.12	67.74	29.73	8.15	55.99	76.94	10.03	68.12	5.28	8.97	10.17	55.94	68.46	13.61	12.97	12.68	10.17	20.56	62.03	11.49	61.02	13.63	9.94	10.03	10.35	8.02	10.92	8.14	9.37	9.41	9.91	8.68	67.42	10.46	17.49	8.84	7.17	8.41	6.77	11.53	9.03	7.79	6.37	6.62	8.07
C03X01283D08	15.47	11.05	14.8	12.61	10.31	69.82	32.91	12.45	59.48	78.88	8.32	71.27	6.82	10.2	11.08	60.65	71.94	16.1	14.3	15.07	13.12	21.97	67.15	10.56	68.04	12.16	11.24	9.71	13.32	10.65	13.89	11.66	10.31	12.38	11.43	12.45	69.12	12.29	20.9	9.1	8.79	9.79	11.84	14.35	9.24	9.11	16.68	9.72	8.98
C03X01793D09	13.27	12.63	12.68	14.88	13.23	61.29	23.61	11.8	62.54	90.93	14.21	79.71	7.91	10.62	11.76	64.07	79.94	18.03	9.82	17.49	11.71	3.96	75.42	12.97	70.3	11.62	24.42	11.8	9.43	11.72	9.17	10.42	13.5	3.4	14.35	11.81	73.38	15.63	18.57	14.53	8.02	11.49	7.32	16.18	11.87	10.69	8.86	10.81	11.29
C12X009505A7	11.44	11.02	13.11	13.53	10.85	56.46	22.6	10.56	63.51	79.1	9.09	67.56	5.98	7.36	12.04	62.43	71.4	14.69	7.94	15.86	11.38	8.55	68.38	10.89	67.02	11.2	12.96	8.38	9.55	11.13	10.32	10.77	10.21	10.23	13.11	10.05	70.32	12.45	17.34	10.64	7.84	8.73	8.88	14.81	9.25	8.15	13.35	9.65	8.83
A03X02611C04	11.1	13.15	18.96	11.85	10.81	70.94	36.95	12.92	58.96	83.47	4.2	72.41	3.98	9.62	9.5	65.4	79.14	18.64	11.96	14.99	13.9	26	67.91	10.91	70.49	14.18	10.2	8.13	14.09	13.42	13.02	10.16	8.09	14.74	13.02	10.37	68.97	10.23	22.41	10.23	6.14	8.63	13.56	13.94	8.87	8.35	16.35	10.23	6.1
A01X035361A8	10.7	11.46	14.61	12.28	11.46	66.22	28.95	11.06	55.75	80.03	6.93	70.09	4.6	1.1	10.44	57.24	67.71	16	12	13.24	11.95	19.75	67.37	11.99	63.78	13.14	14.85	7.59	11.1	10.5	13.63	8.91	8.61	11.1	11.2	9.73	68.65	11.28	19.42	8.37	7.91	7.51	9.66	15.11	6.98	7.82	13.08	10.06	0.37
C02X01542D07	21.16	12.74	21.86	15.49	14.03	69.47	36.36	12.82	52.51	74.34	16.29	69.11	8.74	13.89	15.75	53.01	69.51	0.34	15.9	12.55	13.72	26.46	65.71	14.6	65.69	19.12	15.08	16.99	16.08	12.58	15.39	12.66	15.07	15.56	14.47	15.72	65.46	15.22	20.42	13.93	15.28	13.36	12.52	16.08	12.31	11.17	19.97	11.62	12.79
A02X043060I3	15.6	9.09	13.68	11.86	10.68	68.78	31.49	10.48	61.83	76.55	9.61	69.46	4.82	9.73	9.05	62.72	72.05	15.38	14.53	12.07	11.4	23.04	66.52	10.86	64.62	11.82	18.4	10.15	10.48	9.22	11.42	8.46	9.66	9.5	11.36	10.71	66.27	11.34	18.52	9.24	9.3	8.88	8.38	12.5	8.82	8.24	11.91	7.56	8.36
C06X036704A6	87.6	71.98	69.69	74.2	73.33	20.98	44.33	76.54	60.06	17.31	72.15	17.62	52.8	71.6	71.41	55.71	21.47	76.39	80.91	75.87	85.81	102.1	18.85	74.65	15.85	87.83	53.02	77.41	86.35	72.47	74.04	71.86	75.2	73.73	75.92	69.64	9.65	20.12	18.4	76.58	79.16	77.79	64.69	54.18	76.37	72.41	55.87	69.63	74.46
A03X03001C03	15.19	9.84	11.53	9.11	10.5	63.78	35.65	9.64	53.71	66.54	4.62	56.24	4.11	10.56	7.72	50.3	71.2	17.69	18.5	14.49	14.89	34.65	64.92	10.74	52.89	9.12	10.05	6.84	10.15	9.89	11.43	9.97	0.96	10.22	10.74	9.02	63.57	3.29	19.25	8.4	6.74	8.84	13.51	11.72	7	9.69	15.16	9.12	6.64
C09X013428B8	9.72	7.05	10.79	8.77	7.78	63.98	29.38	7.71	55.17	75.72	8.78	67.03	3.63	8.33	8.12	58.01	75.83	13.45	5.59	12.91	8.75	14.66	64.92	8.08	64.08	9.45	8.21	5.65	8.69	6.9	9.32	6.73	6.97	6.94	8.32	8.25	63.96	8.76	15.6	7.64	5.71	6.46	6.65	9.82	6.68	2.97	10.41	7.19	6.29
AMBX02341E04	18.27	11.51	18.19	11.05	10.05	69.59	32.85	9.94	55.38	79.29	10.84	70.14	5.32	9.4	11.31	56.52	72.57	14.1	12.86	9.15	10.5	21.16	66.09	10.4	65.21	13.48	10.88	9.02	11.54	10.39	12.6	11.54	12.24	10.98	8.5	12.15	68.93	13.21	18.14	8.73	5.59	10.6	6.74	11	9.57	7.44	8.64	8.25	8.79
A03X02091B01	7.06	6.67	17.33	10.58	8.04	92.02	36.87	11.35	53.39	87.81	10.5	79.59	2.46	9.78	10.5	50.49	85.3	16.44	16.87	9.1	8.68	19.64	65.43	8.17	59.11	11.5	4.57	3.79	9.55	6.98	13.74	6.97	11.83	13.84	7.4	11.25	68.74	13.59	12.84	6.79	0.93	7.03	3.31	7.85	7.72	5.89	7.21	7.79	7.47
AP7X01721H08	14.21	9.87	13.53	8.09	7.58	68.98	29.96	8.91	54.38	78.16	7.25	67.94	3.33	6.39	8.37	57.9	71.73	15.48	13.11	10.81	11.69	20.31	66.94	7.92	65.4	11.79	10.35	7.66	8.95	8.9	11.58	9.59	7.39	8.5	7.32	7.96	68.17	9.83	17.11	5.59	4.15	5.63	7.06	11.52	6.68	7.5	13.29	7.17	5.84
C09X019504D7	24.07	14.72	16.06	15.19	15.77	12.44	15.18	17.22	46.03	15.99	15.61	12.91	8.1	15.53	13.88	43.32	16.69	21.07	19.64	19.41	18.68	22.32	16.77	16.1	2.43	18.31	11.94	16.73	15.69	14.82	13.85	14.88	15.39	16.38	16.51	15.23	17.41	4.81	6.94	15.21	11.32	14.33	13.76	13.19	15.7	14.55	6.14	13.43	13.6
C01X00183B04	9.95	12.94	12.3	14.52	5.16	49.88	17.34	11.67	62.74	75.15	12.23	68.79	7.92	11.54	12.23	62.52	60.3	15.53	9.76	15.92	10.67	9.45	64.12	4.85	63.34	10	18.35	12.21	8.65	12.04	8.92	12.25	12.21	14.13	13.33	12.46	61.66	13.9	15.58	11.79	9.83	10.01	11.64	16.35	11.55	11.07	21.81	12.5	11.36
A02X028561D7	18.5	21.2	9.33	14.74	18.03	67.84	16.79	8.33	46.99	89.51	23.45	72.54	10.24	10.65	15.77	44.69	51.76	21.07	16.71	16.15	14.08	16.34	58.28	18.72	56.87	14.2	4.69	8.47	14.14	17.12	13.44	12.47	8.75	14.5	14.8	19	68.39	12.87	23.27	11.31	19.49	0.53	6.26	21.51	0.4	13.36	8.98	10.99	10.34
AMBX04301D05	16.3	10.75	13.98	11.34	10.97	65.28	31.33	12.92	57.82	70.76	10	67.44	5.58	12.27	10.96	56.81	69.31	17.04	18.53	12.84	12.39	22.74	67.22	11.15	64.78	12.23	24.71	10.5	12.71	10.89	12.7	10.45	10.38	11.57	12.54	14	67.06	10.23	19.51	9.74	11.39	9.11	8.9	13.27	9.56	11.27	13.14	9.25	10.57
D12X042204F8	13.81	11.87	15.39	13.27	11.83	66.2	26.94	10.74	60.82	86.61	11.1	77.16	6.16	10.27	11.87	60.94	78.1	14.49	10.38	13.66	0.06	11.43	71.54	12.05	72.2	11.96	13.43	12.05	10.54	10.86	10.84	10.98	11.43	11.94	11.49	11.98	72.21	13.46	17.93	12.42	10.33	9.81	10.03	14.69	9.05	8.51	15.2	9.69	9.74
C02X03002F03	12.22	7.56	9.77	9.84	7.87	43.31	25.12	7.34	12.34	50.36	7.17	45.95	3.38	6.08	8.2	11.7	42.51	11.29	10.97	9.46	9.47	26.52	37.85	8.44	43.54	11.11	4.76	6.14	9.72	6.21	10.55	6.11	0.87	8.48	8.16	7.64	43.75	2.07	11.8	6.35	4.87	5.8	6.38	8.65	6.05	7.65	4.32	6.62	6.05
C06X019404E6	13.29	16.25	15.97	18.04	13.64	57.29	22.57	16.99	74.42	96.89	17.26	81.26	11.73	13.73	14.71	80.34	92.51	17.85	10.67	19.88	10.67	6.71	88.72	12.81	75.63	11.86	26.35	12.18	9.96	16.24	9.65	15.48	15.56	17.27	17.03	17.29	80.13	20.61	17.39	16.17	8.51	12.61	12.27	20.08	13.89	14.1	17.25	15.42	15.22
C03X02342B07	20.19	15.22	19.82	13.33	13.89	70.39	32.67	14.84	50.92	80.92	14.16	74.03	8.81	14.28	14.62	56.61	73.6	14.43	17.69	0	13.98	25.17	71.61	14.77	67.84	16.28	17.33	13.44	14.51	14.16	15.99	15.04	13.94	15.89	13.4	15.31	68.44	15.99	22.1	11.96	16.87	13.2	10.92	15.62	13.19	12.2	15.21	12.69	12.37
C09X036204B1	10.27	9.77	11.47	12.42	10.38	58.73	21.23	9.73	57.41	83.65	9.53	72.24	5.16	8.22	0.82	58.96	72.05	14.2	10.69	13.6	10.21	7.84	67.99	10.54	66.95	9.69	13.34	9.79	8.56	8.58	1.16	9.31	9.55	9.86	10.45	10.56	66.99	11.11	16.08	9.42	8.39	7.66	8.94	12.67	8.4	8.64	7.89	0.96	8.77
C09X028505D2	68.51	55.28	55.88	57.63	59.14	24.69	42.81	57.03	67.5	21.33	56.62	20.38	42.14	53.84	49.65	64.06	26.24	61.67	60.92	60.29	62.41	84.81	25.07	60.35	20.44	67.21	40.91	57.05	63.72	55.58	56.3	56.19	55.87	55.46	58.55	53.45	7.19	19.83	13.89	58.37	41.59	56.59	56.83	45.33	55.46	53.79	56.52	51.92	57.51
C09X043204D1	16.64	12.97	18.84	11.3	11.49	63.8	32.22	10.24	36.7	74.68	10.92	67.59	6.99	9.54	12.01	43.72	69.13	16.23	13.24	13.41	14.03	20.81	62.94	12	62.83	15.76	11.14	9.38	13.34	11.42	12.72	12.89	13.13	12.83	4.51	12.92	66.34	13.77	20.23	9.91	8.9	10.71	6.58	10.29	10.74	10.69	11.09	9.91	10.8
A03X01941A02	9.37	9.09	11.84	10.31	9.28	72.25	32.46	9.46	52.08	86.13	7.36	74.26	4.61	7.33	8.02	55.5	80.13	16.83	11.33	11.67	10.45	22.27	70.85	10.04	69.21	9.63	12.45	7.05	10.42	9.28	10.91	8.75	6.09	8.55	9.14	7.56	75.96	10.48	20.49	7.25	7.84	5.7	9.45	11.65	6.35	6.72	23.62	7.09	5.88
C12X030004I8	97.02	74.18	77.06	80.71	78.89	24	44.08	79.2	58.41	20.48	78.72	19.99	54.59	73.73	75.41	51.33	21.59	83.49	86.68	82.48	89.25	110.14	1.68	80.57	18.29	90.93	43.47	80.18	90.32	74.99	76.31	73.57	76.35	75.47	81.74	70.53	23.86	6.12	29.13	79.9	74.21	83.84	75.33	54.24	79.91	76.95	56.51	72.24	76.34
C09X041403G7	0.11	12.85	13.35	15.16	14.3	69.13	31.84	15.53	68.78	99.09	17.13	86.52	10.54	15.09	14.66	70.28	94.39	17	12.58	18.2	14.46	11.93	84.91	14.21	77.89	12.69	21.85	11.06	13.4	12.69	12.12	12.7	16.06	14.08	15.11	14.06	81.71	20.52	20.4	15.25	14.37	12.18	12.8	17.14	13.61	12.15	20.75	13.25	13.21
C03X01342C02	14.25	11.31	15.36	12.5	11.53	66.43	27.52	9.74	57.98	83.22	10.42	75.24	5.83	10.6	11.21	58.81	80.03	14.37	0.79	13.86	10.36	13.15	69.06	11.89	69	11.73	10.99	11.52	10	11.33	10.64	9.79	11.74	11.08	12.26	11.16	70.03	14.05	17.2	11.61	11.6	10.13	11.42	13.23	9.37	0.35	10.54	8.93	8.83
A01X012861D4	11.28	8.73	14.8	9.34	6.69	67.99	28.89	7.65	58.15	76.94	10.37	69.15	3.55	7.86	8.13	60.59	71.49	12.79	11.67	10.53	10.73	20.98	64.76	6.82	65.55	11.14	14.02	8.58	10.37	8.85	12.01	9.9	7.29	9.15	7.48	9.68	67.8	9.01	17.19	6.53	8.32	5.93	8.3	12.14	5.57	6	14.52	6.95	6.53
C06X010804D3	85.74	71.23	68.92	75.34	74.59	21.82	20.5	71.45	58.39	20.87	78.9	19.8	50.97	62.12	65.19	53.79	0	74.28	89.1	73.58	81.69	97.98	21.33	76.71	18.68	79.44	43.22	80.34	79.38	70.88	68.99	68.71	67.3	71.3	73.6	69.55	22.48	18.79	29.86	71.24	77.68	67.53	63.94	60.13	71.11	74.42	54.47	65.64	71.55
AP7X04221F09	14.92	9.27	16.92	12.1	11.45	69.23	30.56	8.3	56.09	78.42	10.55	69.42	5.72	9.4	10.82	56.15	70.15	13.81	13.19	12.99	10.33	20.53	63.17	11.85	62.29	13.73	10.75	10.42	10.73	8.26	11.39	8.4	9.57	9.66	10.15	8.95	68.49	10.97	18.05	9.19	7.61	8.59	7.46	11.6	9.36	7.99	6.33	6.88	8.31
A01X026160H3	15.66	9.8	15.49	9.05	9.42	72.01	32.88	11.42	62.14	80.95	4.33	72.68	3.95	8.18	8.34	65.6	77.62	17.79	11.3	14.83	11.28	17.01	66.85	9.38	68.59	13.78	14.46	7.25	10.68	9.91	12.68	9.1	9.01	9.92	9.3	11.1	62.57	11.37	16.66	9.72	3.77	6.45	9.15	8.73	6.86	5.68	9.02	8.11	6.68
AMBX03621D07	11.71	7.46	12.84	10.63	9.19	62.7	26.82	6.44	52.9	73.39	6.27	63.58	3.33	6.25	2.88	52.58	65.26	12.16	10.17	11.08	8.78	18.01	60.66	9.59	59.73	10.23	7.94	8.27	9.09	6.33	2.83	6.41	8.05	7.3	7.66	8.07	63.67	8.61	15.8	7.85	6.68	6.78	6.33	10.25	6.98	5.72	6.2	0	6.73
C01X03913G01	96.77	72.16	72.54	73.89	74.73	3.37	42.87	75.2	62.3	0.55	69.28	0.06	52.34	68.09	69.69	55.32	20.04	78.96	86.92	78.09	84.94	97.04	20.23	76.35	13.52	88.92	43.43	77.93	84.83	72.53	73.36	71	74.43	72.71	77.27	68.92	17.84	21.22	20.08	77.12	75.63	76.96	66.12	57.46	75.76	73.07	56.72	69.95	74.7
C09X012804F1	62.47	51.66	51.75	53.07	54.46	27.07	43.65	53.15	64.26	23.19	43.92	22.17	40.11	48.74	48.5	59.16	24.1	56.74	53.15	57.14	61.43	69.93	21.86	55.08	20.89	61.44	25.55	52.15	58.97	51.94	53.93	52.78	50.94	52.82	55.11	50.09	24.41	18.65	25.13	53.54	32.29	56.39	45.34	41.95	54.22	52.15	41.69	49.66	53.12
AMBX02041E06	15.03	8.93	15.18	9.87	8.43	65.15	32.38	9.42	54.06	74.38	1.02	66.65	4.82	8.31	9.65	54.42	68.35	16.31	13.16	12.74	10.93	20.28	64.72	8.72	60.34	12.04	0.97	6.45	10.81	8.42	12.81	8.03	8.88	10.77	9.7	10.19	65.18	10.44	16.71	8.83	5.17	8.75	10.35	13.05	8.29	8.19	8.43	9.19	8.23
AP3X04221F03	23.79	8.7	8.89	10.92	7.6	73.91	35.19	9.41	73.41	65.62	5.77	57.54	2.49	5.28	13.63	63.62	61.37	16.33	11.21	10.77	9.72	25.28	59.57	7.62	41.35	11.31	NA	5.52	9.32	9.01	19.24	11.95	4.32	6.32	7.56	6.27	60.06	5.91	18.63	8.14	5.14	4.65	2.84	7.52	4.98	5.53	2.48	9.52	3.83
C02X01123F06	13.61	13.33	14.44	14.63	12.61	60.8	22.4	12.91	64.57	96.14	11.58	82.03	8.27	12.01	13.09	66.89	85.13	15.79	10.67	15.7	10.51	9.27	78.79	12.3	75.71	11.65	20.48	14.9	0.23	12.18	8.73	11.66	13.29	13.82	13.53	15.43	76.67	16.33	17.47	13.6	6.4	11.56	9.04	16.55	12.69	11.42	12.78	12.28	12.36
A02X026160H4	14.1	9.63	15.61	10.77	9.98	73.03	33.59	10.36	60.28	80.34	4.07	71.54	4.33	7.86	8.03	62.32	76.51	15.81	12.26	13.69	11.06	22.8	67.36	10.19	65.56	12.52	9.65	7.93	11.6	9.74	12.47	9.14	8.77	10.09	10.72	9.56	68.57	11.18	18.78	8.88	8.35	7.64	9.39	12.66	8.39	7.18	8.14	7.53	6.87
C09X020903I7	17.5	14.65	17.34	0.12	12.86	68.14	32.59	13.55	57.17	80.77	14.15	73.52	8.2	12.14	13.4	61.5	77.92	18.35	18.14	14.12	14.86	18.28	72.12	13.26	66.4	15.76	21.62	11.54	13.71	14.15	15.18	14.41	14.01	14.03	12	15.4	70.13	16.07	18.72	10.37	13.13	11.75	11.22	13.36	12.74	11	14.67	12.79	11.61
D09X042204F7	11.57	11.83	14.24	15.23	11.2	66.79	28.83	11.91	62.76	88.14	10.99	81.68	6.27	9.36	12.35	61.07	83.05	14.7	11.06	14.1	0.04	12.88	75.94	11.49	77.55	11.36	13.25	12.57	10.79	10.66	10.35	10.81	11.74	12.18	13.02	12.67	75.43	14.35	18.46	13.38	9.74	9.96	10.05	16.5	9.56	9.08	14.81	10.12	9.93
C03X03622D06	12.97	11.16	16	15.35	12.81	60.2	23.59	10.2	56.25	79.06	14.53	69.22	6.57	11	5.64	56.24	69.66	16.05	14.27	16.23	12.55	13.7	65.32	13.11	65.08	13	12.46	12.65	11.32	10.08	0.28	9.72	12.78	11.39	12.46	12.1	66.92	13.12	19.05	12.24	10.57	11.05	12.83	14.06	10.88	9.94	8.13	0.28	10.96
AP7X01281H03	12.21	8.35	12.45	9.94	7.88	67.65	31.23	9.19	56	77.75	6.07	69.61	4.18	7.22	8.54	55.88	71.01	13.26	10.91	11.84	10.17	19.19	65.85	8.16	65.84	10.24	7.3	6.2	10.17	7.9	11.27	8.2	6.94	9.34	8.22	9.23	67.37	9.2	17.86	6.24	5.58	6.56	7.99	11.64	6.38	6.58	10.94	7.19	6.28
C12X012804F2	19.19	11.32	14.71	10.93	10.52	39.42	22.48	11.94	49.68	43.84	7.89	39.81	6.14	9.03	10.5	49.12	39.62	15.79	14.47	14.15	13.47	23.89	37.95	10.8	38.94	13.53	10.57	9.72	13.4	10.83	13.48	11.85	9.5	11.92	10.76	11.18	38.67	7.49	14.21	8.78	7.57	9.42	8.69	12.4	9.72	9.72	12.93	9.35	9.16
C09X034805B8	15.92	10.19	16.47	14.86	11.49	69.28	35.74	11.38	60.92	76.35	11.44	68.49	6.36	8.96	11.56	62.32	73.59	18.66	13.32	16.45	13.22	20.63	65.73	11.58	62.96	15.06	12.81	10.76	13.85	9.64	13.69	9.67	9.88	9.66	13.05	0.18	69.61	12.14	19.68	10.6	8.96	9.48	10.44	13.96	9.17	9.01	12.68	9.69	7.66
AP7X03481G03	3.05	8.33	16.41	6.77	4.22	64.49	36.59	8.76	65.5	79.52	0.79	66.19	3.1	4.8	8.23	55.11	72.29	13.29	6.79	9.6	9	37.25	55.75	4.27	62.92	11.81	1.54	4.89	9.94	9.07	10.57	9.03	4.65	10.74	9.26	2.64	49.88	6.8	19.26	5.24	3.22	3.23	11.27	11.71	3.73	4.13	79.06	9.37	2.66
C03X04302C01	17.32	9.86	15.65	10.18	8.57	68.73	35.28	9.98	53.97	76.01	11.26	67.95	5.25	10.34	11.71	55.65	72.91	14.96	13.63	12.24	11.89	21.89	66.67	9.1	63.79	13.33	11.7	10.55	11.35	9.93	13.51	10.16	9.16	10.63	9.52	10.41	68.14	11.63	17.5	8.36	10.97	9.85	8.25	11.62	9.66	7.81	8.89	9.8	9.23
A03X01081D02	12.9	8.39	13.53	8.94	7.27	64.75	34.51	10.45	51.28	73.25	7.28	64.76	4.15	7.28	8.44	52.89	70.36	14.25	13.12	10.24	10.49	21.68	64.47	7.77	62.2	11.86	10.96	5.65	10.31	7.94	11.5	8.86	8.42	8.78	7.83	9.2	65.5	10.18	15.97	7.07	7.06	7.56	7.66	9.82	7.43	6.97	15.27	7.65	6.52
A01X020961D2	7.9	10.22	11.07	10.51	9.16	55.94	37.21	18	52.12	75.26	10.12	65.08	4.38	7.46	12.25	63.94	80.39	18.09	9.3	11.1	9.51	23.68	60.89	9.21	62.73	12.34	50.17	10.44	10.84	10.58	13.6	9.09	8.65	12.09	11.39	6.29	70.08	10.15	15.92	8.5	3.75	9.07	11.73	8.37	7.62	10.45	21.87	11.4	6.5
D09X033728C4	23.2	15.44	19.52	13.77	14.72	20.17	18.14	14.78	42.12	21.66	18.08	19.34	7.69	10.93	12.44	40.98	26.26	18.98	17.58	16.39	15.61	23.73	25.74	15.38	23.06	18.4	14.07	12.99	16.36	14.63	14.28	13.19	14.1	13.56	14.03	13.55	13.56	6.42	6.34	14.24	7.68	12.99	12.72	12.68	13.91	13.22	9.86	11.52	14.1
AP3X01542A06	24.56	15.93	25.1	8.58	7.91	79.33	36.15	14.13	41.94	95.5	9.61	88.48	8.39	5.57	10.07	58.54	103.04	17.84	16.26	9.66	11.46	6.26	95.64	7.92	88.5	16.5	0	6.99	11.55	16.29	12.15	18.91	17.27	14.82	8.06	13.67	61.92	21.94	19.76	0	7.28	17.03	16.71	13.06	13.64	10.03	4.84	11.9	9.92
AMBX01281F01	11.91	9.09	12.71	10.29	8.06	68.05	28.82	8.37	56.38	81.65	6.69	71.33	3.95	6.54	8.35	55.86	71.74	13.74	10.01	12.26	10.24	18.42	67.27	8.35	65.71	10.37	8.92	7.21	9.28	8.33	10.77	7.88	6.93	9.02	7.75	8.99	70.79	9.46	18.23	6.27	5.66	6.03	7.43	12.15	6.37	6.62	14.04	7.18	5.89
C09X023427I2	14.89	13.99	14.65	11.78	11.85	63.4	26.83	12.33	52.21	84.08	14.91	76.55	8.29	12.27	14.27	54.16	71.15	13.98	14.41	1.06	11.89	19.56	76.11	12.89	67.36	12.28	19.37	10.31	11.52	12.38	13.85	12.72	12.13	14.41	12.68	14.4	70.45	15.35	21.02	10.95	15.21	10.04	7.84	15.27	10.96	11.03	14.67	11.91	11.09
C02X01282E08	15.63	10.92	14.7	12.45	10.15	69.96	33.17	12.31	59.57	78.66	8.1	71.56	6.76	10.05	10.93	60.71	72.36	16.08	14.24	14.93	12.99	21.6	67.16	10.39	68.29	12.05	10.72	9.39	13.18	10.51	13.8	11.53	10.23	12.31	11.22	12.28	69.15	12.11	20.77	8.88	8.86	9.68	11.79	14.25	9.11	9	16.68	9.6	8.84
AP7X04301G01	14.95	9.16	13.8	12.23	11.18	68.5	30.43	10.66	62.2	76.18	10.53	69.45	5.06	9.82	9.46	61.88	72.35	16.87	14.91	12.87	11.72	22.54	65.61	11.35	64.8	11.97	16.02	9.5	10.85	9.3	11.79	8.08	9.57	9.88	11.69	10.83	66.21	11.4	18.25	9.48	9.69	8.91	8.7	12.99	8.74	8.78	13.52	8.33	8.39
C03X04142C09	3.68	9.13	15.06	11.67	10.88	70.95	35.54	10.98	58.52	77.07	13.17	69.16	6.06	9.13	10.24	58.33	72.51	14.81	14.16	14.2	13.53	23.66	66.78	11.28	64.01	12.65	13.53	7.43	13.42	9.23	13.06	8.63	10.47	10.12	10.59	10.41	70.31	13.2	19.86	10	10.02	7.82	12.11	13.64	8.82	8.9	19.36	8.52	8.56
C03X03533E04	14.27	11.67	16.3	11.53	10.64	51.61	21.95	10.89	40.26	69.56	9.1	61.12	5.77	8.89	10.33	43.69	62.66	14.06	11.04	11.75	11.89	11.61	59.73	10.99	57.59	13.28	9.58	9.21	10.03	10.54	10.13	10.79	11.33	10.65	10.92	10.97	58.75	11.03	14.6	8.98	7.62	10.49	7.54	12.12	9.78	9.32	6.52	9.31	8.86
AP7X02611G09	12.33	7.72	13.41	7.77	7.5	68.7	30.55	8.65	57.88	76.09	3.65	68.12	2.29	5.76	6.59	59.79	74.21	14.48	10.43	10.87	9.43	20.8	65.18	7.61	64.24	10.38	8	4.69	9.3	7.82	10.69	7.89	6.41	7.73	7.86	7.31	67.88	8.45	16.13	5.37	6.58	5.64	6.57	9.81	6.05	5.56	11.4	6.29	4.71
C12X020404C8	14.14	9.34	14.95	11.87	9.08	68.45	29.92	8.45	57.28	82.25	8.29	71.66	5.14	7.88	10.49	56.83	71.18	14.97	12.15	14.41	10.39	18.92	67.07	9.58	66.93	11.16	7.25	8.64	11.09	8.43	10.81	7.96	9.56	10.52	9.66	9.73	69.11	11.95	18.27	9.3	9.29	8.22	7.31	12.64	8.4	8	10.49	7.81	7.02
C01X01083A06	82.73	70.73	69.3	74.31	73.49	21.89	20.35	71.15	58.47	21.01	77.88	19.46	50.35	61.19	65.3	54.21	0.34	75.04	87.2	73.38	81.01	98.07	21.31	75.43	18.47	78.1	43.22	78.56	79.3	70.38	68.82	67.95	66.94	70.91	73.09	68.06	22.62	19.29	29.62	70.32	74.89	66.85	63.28	60.52	70.51	73.28	54.47	65.75	70.6
C12X011205C3	13.74	9.92	13.66	11.98	10.61	64.88	25.06	9.4	58.67	85.38	7.02	73.83	4.37	8.33	10.51	60.93	75.39	15.49	10.49	13.47	10.67	11.64	71.19	10.88	68.35	11.82	13.36	11.05	0.22	8.8	9.2	8.77	9.2	10.28	10.09	11.75	72.88	11.12	18.16	10.21	4.18	9.44	8.84	12.9	9.04	7.94	8.35	8.53	8.62
C01X04303B03	17.37	10.15	15.64	10.73	9.06	68.9	36.78	10.71	54.9	75.58	11.23	67.53	5.72	11.31	12.57	56.74	73.9	15.8	13.61	12.97	12.56	21.93	66.65	9.51	63.26	14.3	11.62	10.57	12.02	9.91	14.12	10.14	10.4	10.99	10.23	10.57	68.14	12.42	17.97	9.47	10.97	11.07	8.24	11.63	10.51	7.72	8.78	10.45	9.8
C02X02483F02	15.57	10.37	16.96	12.66	11.81	71.09	31.67	0	55.49	80.18	14.01	70.75	5.83	10.17	11.42	54.57	72.09	14.63	12.42	15.06	11.32	20.7	66.8	12.17	64.41	14.58	8.62	11.04	11.39	9.27	11.79	7.92	10.2	10.42	10.84	11.32	69.29	12.46	19.88	11.18	11.08	9.75	8.81	13.85	9.04	7.75	8.09	7.9	9.65
C02X01083E09	79.23	67.45	65.15	71.57	70.62	21.71	20.91	68.03	61.68	21.79	68.42	19.25	49.97	60.9	62.67	58.97	0.31	73.54	82.61	71.68	78.04	98.73	21.2	72.35	18.77	75.64	39.93	75.78	74.65	67.23	65.61	66.84	64.17	68.2	69.52	66.17	23.65	19.24	30.46	67.83	71.38	63.6	61.49	58.24	66.82	70.9	67.14	63.05	68.04
C02X03532F02	17.29	11.85	18.15	10.9	12.68	65.18	27.81	13.68	67.27	91.9	10.87	75.68	7.74	9.29	12.28	75.54	84.89	15.1	13.48	13.75	12.84	10.94	85.45	12.18	74.53	14.71	19.29	12.37	10.84	11.94	10.87	12.56	14.41	11.38	12.1	14.42	76.47	15.76	16.45	10.03	6.59	12.71	8.29	15.18	11.94	10.97	16.34	11.92	10.65
C09X020404C7	13.2	9.99	14.79	12.58	9.35	67.37	27.13	9.03	58.79	85.43	9.13	74.17	5.55	8.2	11.05	58.34	73.89	15.55	12.11	14.94	10.71	14.65	70.42	9.85	68.83	11.01	6.62	9.16	10.82	9.05	10.3	8.63	10.09	11.05	10.7	10.25	70.42	12.93	18.16	10.05	11.23	8.79	8.34	13.49	8.92	8.68	11.17	8.5	7.46
C02X04323F01	15.2	12.79	18.18	11.31	11.44	70.49	32.48	10.91	56	83.46	9.13	72.27	6.84	10.29	11.3	59.93	74.56	16.69	14.84	13.56	12.12	19.62	68.99	11.8	68.4	14.78	11.12	11.64	11.31	11.73	12.83	13.58	11.42	12.74	0.01	12.86	71.85	13.44	19.99	9.18	7.93	10.88	7.31	12.74	10.66	9.86	12.53	9.41	10.72
A01X036261D5	12.68	9.42	15.54	13.24	11.15	62.47	29.37	8.05	54.03	73.08	8.09	64.51	4.72	6.83	3.62	54.15	62.23	15.63	12.05	13.7	10.53	19.81	60.19	11.64	59.03	12.67	9.39	8.11	11.07	7.88	4.74	8.18	8.04	9.4	8.74	10.1	63.94	9.63	17.37	10.15	7.77	7.7	9.44	13.18	8.63	7.9	7.65	0.92	8.56
C02X03433F04	17.87	10.92	18.41	14.53	14.05	70.34	29.57	12.75	61.44	75.43	13.36	68.38	7.64	11.67	14.23	63.39	73.27	18.36	15.78	15.94	14.58	20.72	66.37	14.14	61.59	15.74	10.76	11.72	14.15	10.83	14.64	10.39	14.24	11.14	13.03	11.02	67.51	15.41	20.46	13.32	12.3	13.23	8.93	13.18	12.76	8.84	10.84	10.19	9.95
C09X026104A1	26.54	20.14	21.67	21.42	21.03	18.14	18.06	20.73	43.64	19.06	18.6	16.52	7.7	16.74	18.91	42.34	17.1	25.04	19.62	23.58	21.38	31.25	15.09	21.67	14.24	23.75	18.64	19.19	21.31	19.86	19.2	19.51	19.71	20.74	22.02	19.73	20.34	6.07	8.95	20.67	18.09	18.44	17.57	15.52	19.34	17.99	18.67	17.73	18.41
C03X03372D02	13.93	12.24	17.07	13.44	12.31	64.53	25.1	11.77	53.96	83.37	10.43	74.66	7.28	11.47	13.14	53.42	75.99	15.04	12.2	14.08	12.6	12.97	69.59	12.52	68.44	13.89	17.97	12.1	11.17	11.74	11.76	12.51	12.92	12.21	11.07	12.46	71.03	14.05	10.37	10.44	8.45	12.3	10.9	13.02	11.81	9.67	7.13	10.24	10.26
C02X01793C08	12.96	10.73	13.26	13.91	12.33	64.62	26.1	10.36	61.91	86.66	12.44	75.14	6.88	9.97	10.9	62.98	78.47	17.07	10.51	15.85	11.58	5.1	71.47	12.56	68.44	12.21	21.09	10.16	9.96	10.01	9.77	9.94	12.22	1.83	12.85	10.07	72.05	13.89	18.23	12.12	7.47	10.03	8.07	14.52	10.4	9.2	7.75	9.26	9.73
AMBX01121F02	11.72	7.25	12.6	9.25	7.59	67.99	29.27	6.54	54.31	78.34	6.01	68.13	2.51	5.48	8.48	55.27	69.56	12.74	10.26	11.55	8.96	20.7	64.86	8	62.96	10.62	9.46	7.52	3.46	6.11	9.81	6.25	6.69	7.63	7.41	7.83	68.82	8.78	17.31	6.55	0.31	5.83	5.98	11.27	5.94	5.47	6.16	5.95	5.4
AP7X00181H07	9.03	10.24	9.2	7.78	0.2	64.93	33.49	9.31	66.97	71.48	10.48	76.76	3.25	6.55	5.36	66	60.28	17.59	13.44	13.58	11.66	16.63	78.33	0.2	67.55	6.49	19.41	6.53	14.86	10.3	11.46	10.95	3.7	8.97	8.05	3.98	70.53	7.56	27.89	3.58	6.73	3.97	14.62	20.39	3.93	8.71	32.57	7.24	5.13
C02X03372D08	12.03	11.28	12.26	12.31	11.38	67.21	28.39	11.16	57.84	86.61	11.6	74.68	5.47	9.66	11.18	57.21	74.34	15.91	11.11	12.42	11.67	16.75	73.4	12.12	68.67	10.85	14.61	8.35	10.01	10.37	11.46	9.96	8.63	10.66	11.6	9.9	71.5	11.85	19.41	8.42	11.13	7.37	8.59	14.05	7.84	8.79	14.27	9.59	8.04
A02X041461C9	11.6	10.88	13.69	13.09	10.99	66.18	30.31	11.09	56.42	76.9	6.88	66.5	5.27	9.38	8.39	58.6	67.51	16.22	12.27	13.4	11	20.79	63.72	11.4	64.17	11.16	12.27	10.87	11.03	9.89	11.03	9.65	8.3	10.1	10.79	10.25	66.65	9.97	19.43	10.37	8.38	8.17	8.79	14.6	8.6	8.82	8.67	7.56	8.78
AP7X03061G06	11.49	9.85	6.34	11.9	9.32	68.01	33.1	10.37	55.86	77.33	9.72	67.95	5.47	9.2	9.44	53.36	71.67	16.48	10.57	12.61	11.16	22.16	65.52	10.15	63.84	4.63	10.04	7.14	12.43	9.12	12.24	8.74	8.1	9.19	10.98	9.88	69.27	10.32	19.32	9.39	9.18	7.37	8.76	13.05	7.75	7.11	13.88	8.09	7.77
C01X00952I08	15.12	0.06	16.09	14.11	10.59	68.71	35.38	10.45	57.95	75.63	10.63	67.25	5.41	10.11	11.07	57.74	71.88	15.01	13.44	15.52	12.73	21.98	64.41	10.72	62.49	14.16	10.75	9.18	12.04	0.04	12.45	0.32	10.58	9.97	12.74	10.32	69.18	11.98	18.82	10.52	7.21	11.16	11.97	12.3	10.08	8.58	8.39	8.78	8.49
A03X02341A08	17.68	11.3	18.1	10.76	9.81	69.95	33.1	10.01	55.66	79.99	10.14	70.57	5.23	8.73	10.99	57.29	72.88	14.01	12.67	9.07	10.16	20.83	66.59	10.14	65.73	13.35	11.66	8.65	11.41	10.21	12.6	11.67	11.89	10.88	8.47	11.99	69.43	13.22	18.16	8.52	5.33	10.17	6.49	10.91	9.24	7.33	8	8.23	8.49
C03X03003D06	11.34	6.46	8.19	8.24	6.65	44.21	25.27	6.26	12.3	51.45	6.32	46.8	2.59	5.47	6.85	11.68	43.16	10.11	10.06	8.23	8.42	25.91	38.13	7.2	44.13	9.64	4.77	5.34	8.62	5.07	9.72	5.35	0.19	7.4	6.86	6.8	44.33	1.17	11.65	5.17	4.21	4.68	5.61	7.81	5	6.58	2.96	5.48	5.26
C01X03063B02	12.85	10.55	6.64	12.71	10.53	69.02	34.72	11.71	57.63	77.57	7.85	68.88	6.64	10.22	10.38	55.12	73.11	17.72	11.87	13.77	12.29	23.24	67.21	11.18	64.73	5.51	13.55	7.63	13.65	9.84	13.33	9.86	10.02	9.59	11.97	10.8	69.64	12.22	19.96	10.9	10.44	9.03	9.48	13.7	9.3	7.82	14.13	9.14	9.02
C03X01123E07	14.27	10	13.82	12.04	10.63	64.38	24.71	9.54	57.9	83.38	6.82	72.34	4.58	8.41	10.57	59.82	73.65	15.5	10.68	13.24	10.73	14.1	69.73	10.89	67.06	11.93	12.81	11.15	0.03	8.89	9.31	8.85	9.31	10.38	10.05	11.73	71.11	11.11	18.13	10.27	4.25	9.51	8.57	13	9.09	8.06	8.46	8.65	8.62
C03X03912C05	87.31	65.59	65.59	69.42	69.36	3.9	43.32	69.83	66.76	1.43	62.85	0.19	49.13	60.74	63.92	58.72	20.07	77.06	78.73	73.5	79.29	97.17	20.28	70.85	13.91	82.15	44.22	70.05	76.52	65.89	68.41	66.5	67.5	66.88	69.82	63.88	18.84	19.33	20.23	70.45	62.05	69.86	67.32	54.98	69.41	67.5	61.9	64.61	68.47
C03X03063E01	11.02	14.18	2.9	15.69	12.49	57.72	23.02	14.65	62.55	87.57	12.09	76.55	9.57	14.15	13.12	61.37	75.77	18.44	10.27	15.47	11.61	10.21	73.33	12.95	72.08	0.26	16.34	13.83	11.11	13.26	10.18	12.1	12.8	14.01	15.08	15.12	72.64	15.85	18.63	13.47	12.6	11	10.48	17.49	12.85	11.47	15.95	11.77	11.85
C01X01283A04	15.41	11.05	14.77	12.56	10.34	69.81	32.62	12.32	59.32	78.93	8.32	71.24	6.71	10.02	10.9	60.43	71.71	16.02	14.34	14.95	12.97	21.97	67.28	10.6	68.06	12.04	11.24	9.65	13.2	10.64	13.73	11.65	10.16	12.26	11.3	12.4	69.17	12.09	20.82	8.97	8.91	9.65	11.85	14.4	9.13	9.11	16.68	9.58	8.9
AP7X03621F05	12.44	8.74	14.11	11.93	10.13	63.83	28.3	7.54	53.73	75.24	8.36	65.01	4.25	6.96	3.07	53.63	67.28	13.16	11.36	11.83	10.13	19.36	61.48	10.52	60.22	11.22	11.51	9.46	10.54	7.54	3.31	7.66	9.01	8.3	8.71	9.23	65.34	9.6	16.66	9	7.51	7.39	8.11	11.75	7.76	6.91	6.38	0.19	7.62
C06X013428B7	14.35	12.43	16.61	12.86	12.27	49.16	18.87	11.79	24.95	68.94	15.12	62.22	7.3	12.09	11.44	29.96	60.74	14.11	5.74	13.57	11.51	10.77	56.62	12.77	57.49	12.88	21.51	13.56	9.6	11.87	9.1	10.83	13.08	12.95	13.18	11.65	56.43	12.04	13.55	12.43	9.99	11.42	10.38	11.68	12.39	6.47	10.07	10.33	11.66
C01X01953A05	15.5	14.11	14.92	14.41	12.62	53.66	22.7	16.43	62.6	85.27	10.83	74.16	9.98	12.24	12.66	67.1	77.61	15.43	12.65	16.25	12.86	8.62	75.83	12.28	66.79	11.81	19.68	12.86	9.82	13.7	9.49	12.69	15.79	16.64	14.63	15.96	69.85	18.04	16.54	13.48	12.64	13.71	11.07	16.36	15.22	13.54	17.53	13.64	12.88
C01X04143F07	4.13	8.92	15.68	12.12	11.03	73.46	37.52	10.52	60.86	82.25	13.37	72.94	6	9.06	10.44	59.66	76.36	14.95	14.21	14.24	13.38	23.37	69.26	11.24	67.53	12.8	13.72	7.23	13.35	9.01	12.66	8.99	10.6	9.79	10.55	10.16	72.83	13.38	19.84	10.01	10.56	7.73	11.85	13.56	8.69	8.82	18.43	8.42	8.07
A01X043060I2	16.63	9.52	14.09	11.85	11.19	70.42	32.27	10.76	63.7	75.87	10.32	69.43	5.3	10.22	9.77	64.75	72.2	16.16	15.12	12.85	11.84	24.7	66.81	11.34	64.16	12.42	17.76	10.07	10.99	9.64	12.24	8.76	10	10.2	11.26	11.02	66.82	11.57	18.64	9.45	10.51	9.22	8.26	12.67	9.29	8.71	12.36	7.98	8.87
C06X020903I6	18.26	15.83	18.38	0.3	13.67	66.85	32.56	14.73	60.29	84.14	14.99	76.83	9.39	13.47	13.94	63.54	82.47	19.16	18.43	15.21	15.61	13.92	75.98	13.98	68.61	16.35	22.42	11.97	14.06	15.33	15.07	15.79	15.23	15.23	13.25	16.78	73.22	17.6	18.8	11.44	13.41	12.67	13.33	14.23	13.96	11.98	14.94	13.94	12.79
A03X02481C06	23.19	15	20.66	14.62	15.19	64.58	32.19	7.48	49.75	73.36	17.51	62.74	9.61	12.49	15.86	57.17	71.44	17.54	12.79	21.75	15.19	26.3	57.88	15.51	53.95	20.69	15.76	11.69	15.56	15.03	16.4	14.78	16.63	10.48	9.8	12.62	62.7	17.8	20.91	14.62	17.01	14.46	17.13	10.6	14.52	8.3	14.69	10.37	12.5
C03X02042C03	15.69	10.47	16.34	12.28	10.04	62.83	28.44	11.9	62.71	84.37	2.73	75.78	7.06	11.47	11.76	63.81	80.69	16.3	13.24	14.42	11.49	12.54	72.87	10.06	67.98	13.23	1.99	11.77	9.68	10.15	10.75	10.1	12.85	13.43	11.79	13.18	70.61	14.51	17.34	11.98	9.73	12.39	10.5	14.08	11.85	10.17	11.5	10.91	11.26
A03X00951D03	10.69	0.33	12.8	9.79	7.81	63.34	29.04	8.69	55.55	77.29	9.6	65.85	3.24	7.62	8.28	50.12	66.39	16.01	11.64	11.08	10.4	18.92	60	7.95	61.3	10.25	13.86	8.99	8.74	0.47	9.94	0.81	7.33	8.61	9.15	9.16	70.04	8.83	16.18	6.96	5.31	7.45	10.26	10.53	7.14	7.24	9.1	7.18	7.26
C06X011205C1	56.21	61.81	63.6	57.43	59.79	57.36	52.66	59.25	4.01	61.5	72.95	63.58	49.84	55.51	56.23	13.8	57.43	57.11	58.78	53.65	63.95	69.91	56.58	61.64	62.75	66.39	48.73	60.53	60.34	61.39	53.83	57.69	61.21	61.82	59.6	52.93	58.64	42.4	47.51	58.47	69.39	57.85	59.87	48.61	57.87	59.48	39.92	57.29	61.74
C01X02343C03	18.27	16.58	19.08	14.11	14.47	67.79	28.95	16.26	53.94	88.42	15.59	80.92	9.91	15.37	15.5	59.33	79.34	14.49	16.6	0.07	13.59	19.49	77.48	15.19	73.72	15.3	21.3	14.69	13.6	15.49	14.66	16.56	15.37	17.3	14.38	16.84	71.6	17.99	21.52	13.12	16.85	14.02	11.01	16.88	14.31	13.29	15.15	13.88	13.56
C12X042204F5	15.4	11.63	16.93	13.29	11.67	68.07	31.96	10.49	58.66	81.6	11.24	73.63	5.95	10.07	11.93	58.36	75.03	14.63	11.56	13.37	0.25	18.22	68.51	12.03	69.53	12.82	12.65	11.75	11.28	10.56	12.04	11.04	11.15	11.65	11.29	11.68	69.77	12.97	18.98	12.13	10.73	9.94	10	14.36	8.73	8.28	14.87	9.52	9.41
C03X01082C06	81.7	71.85	68.69	76.72	75.72	21.58	21.03	72.85	61.94	21.63	71.36	19.27	53.52	64.26	66.27	58.93	0.28	77.98	88.21	76.59	82.59	106.67	21.33	77.68	19.44	79.37	42.16	83.6	80.25	71.57	69.76	71.17	68.49	72.97	74.1	71.77	23.46	20.66	31.62	72.14	78.25	68.47	64.57	63	72.03	75.8	71.33	66.88	72.36
A02X042261A6	14.92	8.88	16.68	11.8	11.17	68.45	30.01	7.95	55.65	77.4	9.94	68.75	5.29	8.68	10.16	55.71	69.57	13.51	12.99	12.72	10.1	20.42	62.92	11.53	61.74	13.47	10.04	10.09	10.16	7.89	10.8	7.88	9.36	9.23	9.88	8.6	67.81	10.56	17.54	8.82	7.17	8.34	6.83	11.27	8.97	7.75	6.46	6.56	7.95
C06X012804E9	93.03	63.82	65.19	65.31	66.57	24.93	45.12	66.46	67	21.71	59.35	21.11	49.56	61.37	61.3	60.41	24.42	68.99	72.83	68.47	74.87	80.4	21.31	67.72	20.09	75.54	45.14	73.64	73.03	63.87	63.89	64.41	65.96	65.44	67.89	62.18	23.05	20.56	25.91	66.85	61.3	69.06	59.68	51.36	68.2	65.25	74.7	62.11	65.99
A03X03531B06	11.54	8.53	11.19	9.67	10.61	67.75	33.85	9.37	54.06	81.03	12.78	79.51	3.09	0.3	12.43	59.86	80.66	17.18	10.24	11.23	12.66	14.04	71.45	10.82	69.42	9.03	NA	7.87	12.42	8.55	14.1	8.94	7.15	6.06	8.07	7.78	81.57	9.49	16.94	4.57	5.36	7.65	6.16	15.5	6.11	5.99	2.14	8.34	0.49
C02X04222E09	10.14	7.83	11.09	10.2	8.64	61.32	21.13	7.03	57.71	84.62	8.23	73.5	3.69	6.96	8.48	57.82	74.07	11.78	6.82	10.51	0.38	9.05	67.36	8.95	67.28	8.38	10.2	8.76	6.23	6.77	6.85	6.49	7.9	8.02	8	7.84	69.23	9.58	13.84	8.32	5.57	6.78	5.73	10.57	6.65	5.7	7.48	6.11	6.48
[truncated: 185 more columns]
