# Supplementary material for: Transmission and dynamics of mother-infant gut viruses during pregnancy and early life
Source: Nat Commun. 2024 Mar 2;15:1945. doi: 10.1038/s41467-024-45257-4 (PMC10908809; doi:10.1038/s41467-024-45257-4)
Supplement: Supplementary file 6 — Source Data [file 41467_2024_45257_MOESM6_ESM.zip › Source data/Bacterial_strains_genetic_distances/SGB1846.dist.txt]

AP7X03061G06	A01X011261C2	AMBX04141D06	A02X041461C9	A03X01121D01	C12X041403G8	A02X011261C3	AP7X04141F08
AP7X03061G06	0	166.84	86.57	118.37	NA	55.2	NA	48.54
A01X011261C2	166.84	0	104.57	73.63	NA	92.22	NA	62.05
AMBX04141D06	86.57	104.57	0	10.94	NA	0.86	NA	2
A02X041461C9	118.37	73.63	10.94	0	NA	4.37	NA	4.5
A03X01121D01	NA	NA	NA	NA	0	NA	20.84	NA
C12X041403G8	55.2	92.22	0.86	4.37	NA	0	NA	3.28
A02X011261C3	NA	NA	NA	NA	20.84	NA	0	NA
AP7X04141F08	48.54	62.05	2	4.5	NA	3.28	NA	0
