# Supplementary material for: Transmission and dynamics of mother-infant gut viruses during pregnancy and early life
Source: Nat Commun. 2024 Mar 2;15:1945. doi: 10.1038/s41467-024-45257-4 (PMC10908809; doi:10.1038/s41467-024-45257-4)
Supplement: Supplementary file 6 — Source Data [file 41467_2024_45257_MOESM6_ESM.zip › Source data/Bacterial_strains_genetic_distances/SGB15342.dist.txt]

A03X01791B04	AMBX00181E02	A03X01281C09	A01X026160H3	A02X043060I3	A02X011261C3	A02X019560H8	A03X02091B01	A03X01341C08	AP3X03532A03	A03X04141A07	A01X024861A3	AP3X03911I04	C12X041403G8	AP3X03371I09	A01X019460I6	C12X012804F2	A01X017260I8	AP7X04141F08	AP3X01542A06	A01X036261D5	A03X03531B06	AP7X03671F06	A02X030661A1	A01X043060I2	AP3X04221F03	A01X023460I4	A02X042261A6	A03X00181C05	C12X020903I8	A02X036761C5	A03X03431B09	A03X02041B02	A01X028561A9	AP7X03531G02	A03X04301B08	A03X01081D02	AP3X02851I07	AP7X03001G05	AMBX04141D06	A03X03371C01	A02X023460I5	A02X030061B5	AP3X01342A05	AP7X01121H05	AMBX03481D08	A01X019560H7	AMBX03621D07	A02X009561B7	AP7X03621F05
A03X01791B04	0	23.32	17.19	21.5	19.44	24.21	25.16	21.04	21.53	29	17.18	23.37	10.99	22.06	50.35	20.9	16.6	24.92	17.77	22.24	13.08	28.55	17.14	13.85	15.67	23.72	21.71	20.85	21.79	29.15	23.17	23.17	24.33	25.13	27.72	11.17	21.82	21.17	15.52	19.3	19.08	22.1	4.99	13.26	25.38	16.62	25.56	16.28	25.04
AMBX00181E02	23.32	0	4.59	6.24	7.89	8.29	9.33	4.83	7.42	11.05	5.31	6.9	17.06	7.45	53.35	5.24	10.6	9.76	5.29	7.8	18.92	11.04	6.83	10.76	4.51	55.31	11.3	8.94	2.01	9.17	8.2	10.35	10.57	10.32	10.71	4.79	6.71	10.92	3.95	6.54	9.14	11.14	5.21	33.26	9.21	8.09	10.13	8.29	7.67
A03X01281C09	17.19	4.59	0	3.49	4.57	5.69	6.06	2.64	6.21	9.34	3.94	4.23	11.8	6.73	48.12	3.41	9.43	8.42	3.62	5.73	14.22	9.42	4.38	7.16	2.03	46.58	8.76	6.7	3.73	8.98	6.4	5.69	8.84	7.27	9.24	1.98	4.72	7.85	2.42	5.01	7.04	8.56	2.31	24.74	6.09	5.45	7.05	4.81	5.16
A01X026160H3	21.5	6.24	3.49	0	2.46	4.05	8.74	4.23	7.97	11.67	4.98	4.51	16.13	6.6	30.03	4.3	11.88	10.67	5.1	6.08	17.09	11.7	5.3	8.48	1.42	45.95	10.72	8.69	4.94	9.52	7.74	7.57	9.78	4.94	11.14	1.32	6.72	6.63	3.9	6.54	7.68	10.59	3.61	29.58	4.12	7.65	10.01	6.83	6.72
A02X043060I3	19.44	7.89	4.57	2.46	0	4.11	9.17	4.65	8.51	10.48	5.69	7.65	13.61	8.04	50.55	5.09	11.85	11.56	5.34	5.48	16.4	10.55	6.72	10.2	0	48.52	11.47	10.71	6.27	12.53	9.15	8.56	11.9	5.42	10.4	0.05	7.8	6.67	4.62	7.04	9.92	11.32	4.19	25.75	4.2	7.82	10.45	8.05	7.55
A02X011261C3	24.21	8.29	5.69	4.05	4.11	0	10.1	5.57	8.93	13.35	6.61	8.21	16.85	9.13	53.61	5.72	13.72	12.28	6.65	7.6	19.67	13.62	7.57	12.13	2.76	54.65	12.76	10.55	7.16	12.22	10	10.07	12.72	5.56	13.29	3.15	8.62	7.43	5.67	7.9	11.94	12.59	5.99	31.19	0.24	9.47	11.22	9.13	9.01
A02X019560H8	25.16	9.33	6.06	8.74	9.17	10.1	0	6.97	11.37	14.51	8.94	8.9	17.87	10.5	54.53	8.04	15.72	13.57	8.73	10.29	22.05	14.56	9.22	13.61	6.43	58.86	13.97	12.43	8.54	13.74	11.57	8.02	13.84	12.58	14.17	6.38	9.12	12.89	7.33	10.24	12.69	13.73	8.22	34.16	10.85	10.28	0.01	10.37	10.11
A03X02091B01	21.04	4.83	2.64	4.23	4.65	5.57	6.97	0	5.87	9.22	3.75	4.92	14.25	6.63	50.58	3.26	10.21	8.19	4.14	6.12	16.83	9.19	5.35	8.37	2.18	54.03	8.96	7.59	3.81	9.09	6.52	6.56	9.39	7.09	9.08	2.24	4.96	8.2	3.1	5.03	7.49	8.75	2.96	29.82	6.18	6.17	7.78	5.7	5.38
A03X01341C08	21.53	7.42	6.21	7.97	8.51	8.93	11.37	5.87	0	13.69	6.83	9.27	16.76	9.57	51.65	6.76	13.54	12.67	6.74	8.89	20.09	13.73	8.31	12.43	5.36	54.74	12.23	11.19	6.64	11.86	9.92	10.37	12.62	11.86	13.13	5.66	8.22	11.78	5.61	8.38	11.16	11.91	6.13	25.91	9.61	9.04	12.36	8.1	9.19
AP3X03532A03	29	11.05	9.34	11.67	10.48	13.35	14.51	9.22	13.69	0	10.84	13.64	20.37	13.49	57.86	9.82	17.74	16.54	10.32	13.03	25.86	0.01	12.24	17.59	4.74	63.42	16.7	15.46	10.33	16.21	13.79	14.05	15.72	15.35	0.09	6.43	12.28	16.76	9.34	12.12	14.26	16.29	10.14	37.34	13.62	13.29	15.72	12.12	11.91
A03X04141A07	17.18	5.31	3.94	4.98	5.69	6.61	8.94	3.75	6.83	10.84	0	6.25	12.08	4.26	50.77	4.55	10.04	10.34	1.38	6.81	15.65	10.75	5.23	9.26	2.99	48.99	9.67	8.38	4.5	9.11	6.54	8.05	9.58	8.68	10.54	2.92	5.98	8.25	3.27	0.85	8.2	9.46	3.19	25.37	7.17	6.07	10.08	5.77	6.78
A01X024861A3	23.37	6.9	4.23	4.51	7.65	8.21	8.9	4.92	9.27	13.64	6.25	0	17.41	7.84	13.6	5.52	12.21	10.32	6.16	8.59	19.34	13.87	6.75	7.71	4.28	38.14	12.71	8.37	5.77	12.02	8.67	8.4	11.17	10.2	13.66	4.51	7.6	10.94	4.71	7.92	7.81	12.55	5.31	31.97	9.22	9.12	9.59	8.22	8.16
AP3X03911I04	10.99	17.06	11.8	16.13	13.61	16.85	17.87	14.25	16.76	20.37	12.08	17.41	0	17.34	52.41	15.09	12.53	19.39	13.04	17.59	12.47	20.76	13.26	11.26	10.12	24.6	20.22	17.5	14.96	20.38	17.42	17.39	20.48	19.27	20.77	7.3	15.96	18.42	10.32	14.4	13.25	19.85	4.8	13.25	17.61	10.47	18.76	11.99	16.98
C12X041403G8	22.06	7.45	6.73	6.6	8.04	9.13	10.5	6.63	9.57	13.49	4.26	7.84	17.34	0	47.28	6.81	12.99	10.83	2.83	9.8	19.76	12.89	7.14	10.67	5.61	53.06	11.63	9.81	6.57	11.33	8.5	8.86	12.55	11.39	12.75	6.02	9.18	12.07	5.97	5.91	11.26	12.21	6.5	32.01	10.1	8.11	12.01	8.65	9.52
AP3X03371I09	50.35	53.35	48.12	30.03	50.55	53.61	54.53	50.58	51.65	57.86	50.77	13.6	52.41	47.28	0	49.35	53.55	51.87	49	53.65	52.42	58.84	49.66	27.6	49.44	28.87	57.66	49.85	50.82	59.51	54.38	44.56	51.11	55.1	58.51	47.41	52.28	56.05	47.68	51.72	23.42	56.97	47.11	61.84	55.21	48.11	55.05	50.74	53.01
A01X019460I6	20.9	5.24	3.41	4.3	5.09	5.72	8.04	3.26	6.76	9.82	4.55	5.52	15.09	6.81	49.35	0	10.3	8.26	4.57	6.21	17.25	9.78	5.67	9.01	2.61	55.33	9.26	8.66	4.49	10.14	7.51	8.47	9.55	7.4	9.59	2.85	5.7	8.45	3.18	5.51	8.51	9.07	3.27	30.43	6.33	6.11	8.96	6.28	5.47
C12X012804F2	16.6	10.6	9.43	11.88	11.85	13.72	15.72	10.21	13.54	17.74	10.04	12.21	12.53	12.99	53.55	10.3	0	16.69	9.83	13.96	14.9	17.82	11.4	14.73	8.54	34.1	17.69	15.82	4.18	17.12	14.54	13.71	17.39	16.1	17.25	7.92	12.27	15.1	3.83	11.26	12.77	17.45	7.36	17.85	14.84	12.27	16.34	11.38	13.32
A01X017260I8	24.92	9.76	8.42	10.67	11.56	12.28	13.57	8.19	12.67	16.54	10.34	10.32	19.39	10.83	51.87	8.26	16.69	0	9.84	12.62	20.9	16.55	10.38	15.18	8.26	54.63	16.14	14.66	9.3	16.12	13.09	13.8	14.26	14.09	16.45	8.54	12	14.96	8.71	11.54	14.95	15.83	8.8	34.22	13.26	11.69	14.69	12.66	12.4
AP7X04141F08	17.77	5.29	3.62	5.1	5.34	6.65	8.73	4.14	6.74	10.32	1.38	6.16	13.04	2.83	49	4.57	9.83	9.84	0	6.9	15.53	10.15	5.18	8.47	2.83	50.91	9.92	8.24	4.18	9.6	6.87	7.83	9.59	8.55	9.87	2.86	5.74	8.93	3.48	2.44	7.59	9.61	3.31	26.6	7.22	5.92	9.68	6.21	6.8
AP3X01542A06	22.24	7.8	5.73	6.08	5.48	7.6	10.29	6.12	8.89	13.03	6.81	8.59	17.59	9.8	53.65	6.21	13.96	12.62	6.9	0	21.18	13.16	7.67	12.39	3.51	58.6	11.74	11.91	6.73	11.75	9.44	10.76	11.7	9.01	12.66	3.64	8.35	10.41	5.62	8.19	11.31	11.68	5.87	33.27	8.02	9.29	11.2	8.31	9.32
A01X036261D5	13.08	18.92	14.22	17.09	16.4	19.67	22.05	16.83	20.09	25.86	15.65	19.34	12.47	19.76	52.42	17.25	14.9	20.9	15.53	21.18	0	25.85	16.84	13.08	13.14	19.3	23.68	20.27	17.19	23.97	21.2	18.95	22.85	21.39	25.3	9.99	19.01	19.93	13.38	17.36	15.74	23.42	6.46	13.33	21.39	15.28	22.66	10.59	20.05
A03X03531B06	28.55	11.04	9.42	11.7	10.55	13.62	14.56	9.19	13.73	0.01	10.75	13.87	20.76	12.89	58.84	9.78	17.82	16.55	10.15	13.16	25.85	0	11.99	17.82	4.74	63.58	16.68	15.35	10.29	15.77	13.83	13.14	15.81	15.41	0.11	6.44	12.25	16.67	9.26	12.02	14.19	16.36	10.15	37.38	13.83	13.04	15.76	11.96	11.93
AP7X03671F06	17.14	6.83	4.38	5.3	6.72	7.57	9.22	5.35	8.31	12.24	5.23	6.75	13.26	7.14	49.66	5.67	11.4	10.38	5.18	7.67	16.84	11.99	0	9.33	4.07	46.43	10.18	9.63	5.86	10.85	3.85	9.6	11.13	9.76	11.71	3.9	7.06	9.85	4.57	6.97	8.32	10.27	3.85	24.47	8.64	7.41	9.81	6.77	7.97
A02X030661A1	13.85	10.76	7.16	8.48	10.2	12.13	13.61	8.37	12.43	17.59	9.26	7.71	11.26	10.67	27.6	9.01	14.73	15.18	8.47	12.39	13.08	17.82	9.33	0	6.68	22.29	15.75	11.89	9.59	15.36	12.22	11.14	14.95	14.18	17.08	6.28	11.37	12.58	5.75	11.08	11.47	15.56	6.27	17.65	12.9	9.73	14.13	9.26	11.6
A01X043060I2	15.67	4.51	2.03	1.42	0	2.76	6.43	2.18	5.36	4.74	2.99	4.28	10.12	5.61	49.44	2.61	8.54	8.26	2.83	3.51	13.14	4.74	4.07	6.68	0	43.97	8.2	7.33	3.24	8.69	5.89	5.81	8.73	3.79	4.69	0.03	4.7	4.72	1.98	4.18	6.11	8.02	1.5	22.19	2.88	4.87	7.57	4.91	4.81
AP3X04221F03	23.72	55.31	46.58	45.95	48.52	54.65	58.86	54.03	54.74	63.42	48.99	38.14	24.6	53.06	28.87	55.33	34.1	54.63	50.91	58.6	19.3	63.58	46.43	22.29	43.97	0	61.36	51.4	56.07	62.48	56.7	43.53	63.61	57.56	62.96	30.61	56.25	49.8	41.81	50.79	29.94	61.22	20.88	21.27	58.73	41.61	57.58	41.47	60.84
A01X023460I4	21.71	11.3	8.76	10.72	11.47	12.76	13.97	8.96	12.23	16.7	9.67	12.71	20.22	11.63	57.66	9.26	17.69	16.14	9.92	11.74	23.68	16.68	10.18	15.75	8.2	61.36	0	13.56	9.39	12.69	12.09	13.04	11.9	14.96	16.14	8.62	11.38	15.9	7.21	11.56	13.84	0.06	6.52	36.19	13.28	11.72	14.88	12.02	12.3
A02X042261A6	20.85	8.94	6.7	8.69	10.71	10.55	12.43	7.59	11.19	15.46	8.38	8.37	17.5	9.81	49.85	8.66	15.82	14.66	8.24	11.91	20.27	15.35	9.63	11.89	7.33	51.4	13.56	0	8.22	14.24	10.54	12.39	13.46	13.31	15.35	7.5	9.98	14.66	8.37	9.55	11.5	13.42	7.22	30.14	11.86	11.83	12.95	10.15	10.37
A03X00181C05	21.79	2.01	3.73	4.94	6.27	7.16	8.54	3.81	6.64	10.33	4.5	5.77	14.96	6.57	50.82	4.49	4.18	9.3	4.18	6.73	17.19	10.29	5.86	9.59	3.24	56.07	9.39	8.22	0	8.26	6.99	7.35	9.63	9.27	9.82	3.42	5.43	8.89	1.72	5.92	7.93	9.33	3.64	30.14	7.9	6.79	9.63	6.12	6.25
C12X020903I8	29.15	9.17	8.98	9.52	12.53	12.22	13.74	9.09	11.86	16.21	9.11	12.02	20.38	11.33	59.51	10.14	17.12	16.12	9.6	11.75	23.97	15.77	10.85	15.36	8.69	62.48	12.69	14.24	8.26	0	12.06	11.8	15.18	14.66	16.12	9.12	11.91	15.74	7.66	10.7	13.43	12.97	8.78	37.18	13.01	11.48	15.24	11.25	11.77
A02X036761C5	23.17	8.2	6.4	7.74	9.15	10	11.57	6.52	9.92	13.79	6.54	8.67	17.42	8.5	54.38	7.51	14.54	13.09	6.87	9.44	21.2	13.83	3.85	12.22	5.89	56.7	12.09	10.54	6.99	12.06	0	10.17	12.16	12.18	13.33	6.11	8.37	12.55	6.16	8.18	9.84	12.09	6.47	33.3	11.02	9.59	12.56	9.05	9.26
A03X03431B09	23.17	10.35	5.69	7.57	8.56	10.07	8.02	6.56	10.37	14.05	8.05	8.4	17.39	8.86	44.56	8.47	13.71	13.8	7.83	10.76	18.95	13.14	9.6	11.14	5.81	43.53	13.04	12.39	7.35	11.8	10.17	0	13.69	11.7	13.32	5.77	8.73	10.05	6.33	9.76	10.82	13.47	6.14	29.59	10.64	9.79	8.93	9.53	10.12
A03X02041B02	24.33	10.57	8.84	9.78	11.9	12.72	13.84	9.39	12.62	15.72	9.58	11.17	20.48	12.55	51.11	9.55	17.39	14.26	9.59	11.7	22.85	15.81	11.13	14.95	8.73	63.61	11.9	13.46	9.63	15.18	12.16	13.69	0	14.67	15.04	8.92	10.88	15.6	8.14	11.62	13.61	11.72	9	34.35	13.61	11.47	14.42	12.96	12.41
A01X028561A9	25.13	10.32	7.27	4.94	5.42	5.56	12.58	7.09	11.86	15.35	8.68	10.2	19.27	11.39	55.1	7.4	16.1	14.09	8.55	9.01	21.39	15.41	9.76	14.18	3.79	57.56	14.96	13.31	9.27	14.66	12.18	11.7	14.67	0	15.18	4.26	10.7	2.72	7.52	10.22	13.48	14.83	8.38	32.97	5.89	11.45	13.81	11.22	10.86
AP7X03531G02	27.72	10.71	9.24	11.14	10.4	13.29	14.17	9.08	13.13	0.09	10.54	13.66	20.77	12.75	58.51	9.59	17.25	16.45	9.87	12.66	25.3	0.11	11.71	17.08	4.69	62.96	16.14	15.35	9.82	16.12	13.33	13.32	15.04	15.18	0	6.37	11.8	16.57	9	11.68	14.03	15.65	10.04	36.49	13.41	13.03	15.26	12.1	11.67
A03X04301B08	11.17	4.79	1.98	1.32	0.05	3.15	6.38	2.24	5.66	6.43	2.92	4.51	7.3	6.02	47.41	2.85	7.92	8.54	2.86	3.64	9.99	6.44	3.9	6.28	0.03	30.61	8.62	7.5	3.42	9.12	6.11	5.77	8.92	4.26	6.37	0	4.68	4.62	1.74	4.41	5.56	8.46	1.41	14.41	3.19	4.46	7.7	4.64	5.01
A03X01081D02	21.82	6.71	4.72	6.72	7.8	8.62	9.12	4.96	8.22	12.28	5.98	7.6	15.96	9.18	52.28	5.7	12.27	12	5.74	8.35	19.01	12.25	7.06	11.37	4.7	56.25	11.38	9.98	5.43	11.91	8.37	8.73	10.88	10.7	11.8	4.68	0	11.19	4.41	7.24	10.31	11.15	5.13	31	9.35	8.2	9.78	7.52	8.03
AP3X02851I07	21.17	10.92	7.85	6.63	6.67	7.43	12.89	8.2	11.78	16.76	8.25	10.94	18.42	12.07	56.05	8.45	15.1	14.96	8.93	10.41	19.93	16.67	9.85	12.58	4.72	49.8	15.9	14.66	8.89	15.74	12.55	10.05	15.6	2.72	16.57	4.62	11.19	0	7.65	10.78	12.13	16	7.05	27.91	8.14	11.65	13.95	9.57	11.15
AP7X03001G05	15.52	3.95	2.42	3.9	4.62	5.67	7.33	3.1	5.61	9.34	3.27	4.71	10.32	5.97	47.68	3.18	3.83	8.71	3.48	5.62	13.38	9.26	4.57	5.75	1.98	41.81	7.21	8.37	1.72	7.66	6.16	6.33	8.14	7.52	9	1.74	4.41	7.65	0	4.57	6.56	7.12	0.84	22.27	6.37	4.76	8.35	4.24	5.75
AMBX04141D06	19.3	6.54	5.01	6.54	7.04	7.9	10.24	5.03	8.38	12.12	0.85	7.92	14.4	5.91	51.72	5.51	11.26	11.54	2.44	8.19	17.36	12.02	6.97	11.08	4.18	50.79	11.56	9.55	5.92	10.7	8.18	9.76	11.62	10.22	11.68	4.41	7.24	10.78	4.57	0	9.56	11.27	4.96	27.64	8.59	7.66	11.17	7.71	7.98
A03X03371C01	19.08	9.14	7.04	7.68	9.92	11.94	12.69	7.49	11.16	14.26	8.2	7.81	13.25	11.26	23.42	8.51	12.77	14.95	7.59	11.31	15.74	14.19	8.32	11.47	6.11	29.94	13.84	11.5	7.93	13.43	9.84	10.82	13.61	13.48	14.03	5.56	10.31	12.13	6.56	9.56	0	13.67	5.56	22.14	12.1	9.52	13.71	8.85	11.06
A02X023460I5	22.1	11.14	8.56	10.59	11.32	12.59	13.73	8.75	11.91	16.29	9.46	12.55	19.85	12.21	56.97	9.07	17.45	15.83	9.61	11.68	23.42	16.36	10.27	15.56	8.02	61.22	0.06	13.42	9.33	12.97	12.09	13.47	11.72	14.83	15.65	8.46	11.15	16	7.12	11.27	13.67	0	6.5	36.13	13.15	11.67	14.74	11.79	12.08
A02X030061B5	4.99	5.21	2.31	3.61	4.19	5.99	8.22	2.96	6.13	10.14	3.19	5.31	4.8	6.5	47.11	3.27	7.36	8.8	3.31	5.87	6.46	10.15	3.85	6.27	1.5	20.88	6.52	7.22	3.64	8.78	6.47	6.14	9	8.38	10.04	1.41	5.13	7.05	0.84	4.96	5.56	6.5	0	7.37	6.75	4.2	9.24	4.23	6.03
AP3X01342A05	13.26	33.26	24.74	29.58	25.75	31.19	34.16	29.82	25.91	37.34	25.37	31.97	13.25	32.01	61.84	30.43	17.85	34.22	26.6	33.27	13.33	37.38	24.47	17.65	22.19	21.27	36.19	30.14	30.14	37.18	33.3	29.59	34.35	32.97	36.49	14.41	31	27.91	22.27	27.64	22.14	36.13	7.37	0	33.35	21.66	34.54	24.22	32.55
AP7X01121H05	25.38	9.21	6.09	4.12	4.2	0.24	10.85	6.18	9.61	13.62	7.17	9.22	17.61	10.1	55.21	6.33	14.84	13.26	7.22	8.02	21.39	13.83	8.64	12.9	2.88	58.73	13.28	11.86	7.9	13.01	11.02	10.64	13.61	5.89	13.41	3.19	9.35	8.14	6.37	8.59	12.1	13.15	6.75	33.35	0	10.43	12.14	9.65	9.52
AMBX03481D08	16.62	8.09	5.45	7.65	7.82	9.47	10.28	6.17	9.04	13.29	6.07	9.12	10.47	8.11	48.11	6.11	12.27	11.69	5.92	9.29	15.28	13.04	7.41	9.73	4.87	41.61	11.72	11.83	6.79	11.48	9.59	9.79	11.47	11.45	13.03	4.46	8.2	11.65	4.76	7.66	9.52	11.67	4.2	21.66	10.43	0	11.4	6.91	8.91
A01X019560H7	25.56	10.13	7.05	10.01	10.45	11.22	0.01	7.78	12.36	15.72	10.08	9.59	18.76	12.01	55.05	8.96	16.34	14.69	9.68	11.2	22.66	15.76	9.81	14.13	7.57	57.58	14.88	12.95	9.63	15.24	12.56	8.93	14.42	13.81	15.26	7.7	9.78	13.95	8.35	11.17	13.71	14.74	9.24	34.54	12.14	11.4	0	11.1	11.11
AMBX03621D07	16.28	8.29	4.81	6.83	8.05	9.13	10.37	5.7	8.1	12.12	5.77	8.22	11.99	8.65	50.74	6.28	11.38	12.66	6.21	8.31	10.59	11.96	6.77	9.26	4.91	41.47	12.02	10.15	6.12	11.25	9.05	9.53	12.96	11.22	12.1	4.64	7.52	9.57	4.24	7.71	8.85	11.79	4.23	24.22	9.65	6.91	11.1	0	8.4
A02X009561B7	25.04	7.67	5.16	6.72	7.55	9.01	10.11	5.38	9.19	11.91	6.78	8.16	16.98	9.52	53.01	5.47	13.32	12.4	6.8	9.32	20.05	11.93	7.97	11.6	4.81	60.84	12.3	10.37	6.25	11.77	9.26	10.12	12.41	10.86	11.67	5.01	8.03	11.15	5.75	7.98	11.06	12.08	6.03	32.55	9.52	8.91	11.11	8.4	0
AP7X03621F05	20.61	8.52	5.72	7.91	8.96	10.08	10.99	6.89	9.65	13.52	7.26	9.34	15.2	9.66	49.43	7.12	14.26	12.4	7.03	10.59	9.65	13.4	8.74	12.03	5.88	46.04	13.62	12.32	6.87	13.18	10.58	11.05	13.78	11.97	13.13	6.03	8.59	12.78	5.72	8.32	9.26	13.33	6.05	26.71	11.06	9.05	11.42	1.5	9.33
A02X036261D6	25.16	10.18	7.53	9.86	10.93	12.19	13.05	8.39	11.74	15.14	9.61	11.83	20.12	11.5	54.89	8.72	16.77	14.75	8.98	12.04	13.15	15	10.47	15.51	7.61	58.25	14.55	13.14	8.2	14.11	12.53	12.32	14.44	13.98	14.33	8.14	10.67	14.99	8	10.71	12.55	14.25	8.56	35.21	12.74	11.44	14.26	1.58	11.39
A01X041461C8	21.72	6.51	5.28	6.43	7.34	8.27	10.52	5.41	8.49	12.69	0.85	7.78	15.4	5.78	51.52	6.21	11.95	11.77	2.54	8.41	19.04	12.42	7.11	11.33	4.68	58.58	11.56	9.89	5.74	11.11	7.95	9.7	10.89	10.47	11.89	4.79	7.06	10.57	5	0.51	9.83	11.27	5.2	31.46	8.95	7.72	11.45	7.55	8.47
A02X026160H4	24.17	9.13	5.71	0.33	3.56	5.21	11.47	6.32	10.57	14.39	7.63	7.08	18.89	9.56	28.02	6.51	15.15	13.81	7.66	8.32	20.26	14.47	8.2	12.1	2.46	47.19	13.72	12.13	7.52	12.48	10.69	10.17	13.47	5.93	14.08	2.41	9.55	8.37	6.36	8.88	10.31	13.6	6.46	33.14	5.34	10.16	12.6	10.36	9.34
AP7X03061G06	12.58	10.46	7.32	9.29	10.43	12.19	11.64	8.51	11.36	15.96	9	9.8	11.22	10.59	47.96	8.98	12.49	13.63	8.49	12.54	11.89	15.84	8.47	5.32	6.65	27.09	14.13	11.8	9.03	13.81	12.04	9.81	16.66	13.76	15.58	5.72	10.4	12.99	6.41	9.4	9.19	14.41	3.53	16.26	12.48	8.32	11.92	10.17	11.15
C12X026104A2	27	8.64	9.32	10.68	12.34	12.93	14.55	9.57	13.29	17.02	10.3	11.12	21.18	12.36	57.04	9.89	4.78	15.58	9.96	13.08	23.93	16.78	11.98	16.26	8.97	61.4	16.22	14.17	2.88	13.94	12.9	12.46	16.81	14.92	16.76	9.6	11.21	16.55	4.09	11.54	15.14	16.15	10.08	37.63	13.81	13.4	15.54	12.38	12.78
A01X001860H9	26.66	4.47	8.43	10.6	11.65	12.04	14.15	8.69	12.43	15.82	9.24	12.05	20.42	12.5	56.1	9.16	16.7	14.78	9.07	12.06	23.68	15.61	10.74	15.92	8.46	62.8	15.24	13.58	8.2	15.12	11.71	13.76	14.99	14.21	15.25	8.9	11.2	15.25	8.49	9.75	13.08	15.07	9.15	36.54	12.67	12.17	15.15	11.73	11.75
A03X03481B07	9.37	6.82	3.94	5.9	6.29	7.99	9.51	4.92	8.93	12.81	4.96	7.16	6.11	7.08	46.67	5.35	9.89	10.99	4.67	7.89	8.88	12.77	5.55	8.28	3.42	22.02	11.51	9.38	5.49	11.51	8.45	8.43	11.68	10	12.61	2.83	7.36	8.31	3.75	6.58	7.82	11.43	2.8	10.07	8.7	0.9	10.33	5.83	8.56
A01X035361A8	28.16	10.81	9.51	11.15	10.55	13.4	14.3	9.22	13.31	0.31	10.79	13.18	20.49	12.69	56.22	9.7	17.24	16.61	10.05	12.77	25.67	0.32	11.5	16.99	4.87	61.02	16.34	15.14	9.91	15.04	13.3	13.3	15.94	15.44	0.33	6.49	12.1	16.67	9.14	11.97	14.2	16.09	9.9	35.46	13.77	12.94	15.51	12.16	11.98
AP7X02611G09	28.3	16.97	12.91	4.26	12.3	14.16	18.35	13.67	16.64	21.08	13.6	5.39	23.62	15.28	15.43	13.44	20.18	18.69	14.03	16.17	23.22	20.94	13.58	11.79	11.02	34.1	19.67	17.18	14.55	18.4	16.5	15.59	18.36	15.34	21.31	10.4	15.86	17.82	12.26	14.83	10.39	19.56	12.4	36.16	15.01	15.43	19.02	13.94	15.95
AP7X04321H04	12.53	8.82	5.72	8.33	8.74	10.04	11.29	6.72	10.22	13.6	7.17	9.88	9.79	9.97	48.48	7.92	13.35	13.42	6.73	10.31	13.83	13.36	7.74	10.57	5.45	35.66	13.05	11.24	7.64	12.83	10.32	9.84	13.64	11.81	13.15	5.07	9.23	12.37	5.64	8.75	9.72	12.79	4.88	18.33	10.69	8.76	12.22	7.88	9.41
AMBX03431D09	19.87	7.68	4.88	5.96	7.35	8.81	8.53	5.89	9.37	13.42	7.27	6.15	16.6	9.92	33.32	6.39	13.02	12.92	6.48	8.77	19.17	13.12	7.07	9.55	5	41.25	12.8	9.61	6.51	12.58	9.35	7.22	11.5	10.64	12.65	5.08	7.73	10.47	5.83	8.29	8.12	12.5	5.47	31.11	9.65	8.71	9.04	8.86	8.51
AMBX03532H07	28.96	11	9.39	11.6	10.48	13.46	14.54	9.26	13.65	0.01	10.84	13.74	20.31	13.46	57.89	9.86	17.67	16.65	10.3	13.01	25.81	0.02	12.14	17.76	4.72	63.31	16.6	15.42	10.27	16.1	13.73	14.02	15.7	15.43	0.1	6.39	12.21	16.8	9.3	12.11	14.13	16.21	10.08	37.32	13.69	13.31	15.78	12.2	11.88
AP3X01952B01	29.3	14.39	10.69	14.7	14.73	15.53	0.03	11.81	16.9	19.87	14.28	13.98	22.81	16.56	58.17	13.32	21.02	19.32	13.76	15.47	27.17	19.91	14.13	19.36	11.8	61.56	19.25	18.07	13.95	19.61	16.81	11.77	18.64	18.35	19.64	11.59	13.57	18.82	12.45	15.43	17.9	19.15	13.77	38.64	16.15	15.81	0.03	14.53	15.39
A01X015461D8	24.65	8.41	6.21	5.83	5.93	7.3	10.49	6.59	9.59	13.2	7.1	9.82	18.5	10.11	53.23	6.85	14.65	13.6	7.34	0.58	21.56	13.32	8.24	12.77	3.73	58.1	11.98	11.89	7.37	11.49	10.41	10.08	12.32	9.06	13.16	4.01	9	10.64	6.04	8.83	12.05	11.84	6.18	31.66	7.83	9.61	11.47	9.43	9.77
A01X034861B1	10.44	9.68	6.66	9.07	9.46	11.1	13.07	7.8	12.03	15.7	8.43	10.08	8.69	9.84	47.54	7.9	14.09	13.75	7.59	11.92	11.14	15.62	8.14	11.45	6.21	24.18	14.86	11.6	8.24	15.57	12.1	10.5	15.76	13.59	15.45	5.69	10.76	11.83	6.32	9.82	11.24	14.66	5.31	12.65	11.88	2.56	13.94	8.73	11.93
A01X030061B4	12.17	5.31	2.77	4.12	4.89	6.21	8.26	3.55	6.17	10.09	3.96	5.73	9.53	6.24	49.97	3.82	8.97	9.13	3.89	6.08	10.92	10.03	4.63	6.11	2.08	36.18	6.82	7.86	4.01	8.57	6.7	6.78	8.8	8.36	9.85	2.07	5.88	7.58	1.56	5.48	6.43	6.75	0.06	16.66	6.97	5.51	9.09	4.73	6.47
AP7X00951I03	28.08	11.05	8.25	9.93	10.67	12.12	13.32	8.43	12.59	15.47	10.13	11.53	19.97	12.96	56.96	8.6	16.84	15.83	9.87	12.68	23.14	15.56	11.3	15.23	7.71	63.54	16.08	14.71	9.6	16.01	12.65	13.84	15.77	14.32	15.36	8.02	11.78	14.57	8.53	11.7	14.88	15.83	9.19	35.1	12.67	12.39	14.43	11.98	0.03
A02X034361C7	19.3	32.31	24.29	25.12	24.57	27.13	29.49	27.15	29.52	35.67	24.71	25.81	17.98	26.51	53.38	27.22	19.61	29.5	24.48	29.15	14.49	35.8	26.96	12.88	22.72	24.6	33.61	35.12	29.54	34.32	28.56	23.07	33.17	31.12	34.95	18.93	30	31.47	21.63	26.06	23.35	34.18	10.26	17.08	31.17	24.67	31.01	28.19	30.52
A03X03621A06	19.49	7.74	5.38	7.31	8.03	9.47	10.59	6.01	9.13	12.89	6.64	8.51	14.93	8.92	49.6	6.55	12.56	12.1	6.09	9.27	8.98	12.71	7.53	11.59	5.03	44.6	11.57	10.31	6.08	11.72	9.79	9.11	11.9	11.18	12.11	5.09	8.06	11.74	5.26	7.69	9.28	11.32	5.16	27.32	10.01	8.08	11.71	0.84	8.84
AMBX02341E04	21.33	11.09	8.6	10.56	11.29	12.69	12.93	8.55	11.51	16.24	9.1	12.49	18.83	12.47	59.62	8.96	16.91	15.47	9.36	11.16	22.56	16.25	9.75	15.24	8.07	62.83	0.2	13.93	9.01	13.56	11.99	13.6	11.32	14.77	15.63	8.31	10.67	15.27	6.7	10.68	13.41	0.17	6.49	34.31	12.94	11.58	14.06	11.5	11.69
AP7X03371G04	31.45	24.15	20.59	13.43	23.41	25.63	25.13	22.17	25.73	30.15	21.53	7.22	28.47	24.49	5.95	22.62	26.17	27.96	22.19	25.52	27.08	29.78	22.37	14.86	20.6	25.56	28.59	24.04	22.95	26.6	25.08	21.66	26.89	27.74	29.66	19.34	24.63	28.78	20.89	23.88	9.67	28.37	18.08	34.24	27.13	21.24	25.66	21.7	25.8
A03X01941A02	21.4	5.22	2.63	2.13	3.33	4.14	7.64	2.76	6.8	9.19	4.68	4.99	15.12	6.68	51.27	0.96	10.45	8.01	4.3	5.1	17.31	9.29	5	7.96	1.5	54.4	9.23	8.17	4.36	9.1	7.18	7.32	9.26	4.61	9.16	1.56	5.18	5.98	2.87	5.35	7.76	9.12	2.95	30.07	4.45	5.82	8.63	5.61	5.69
A03X04321A03	11.67	5.73	2.84	4.76	5.4	6.95	8.11	4.11	7.43	10.91	4.65	5.68	8.21	6.98	45.36	4.49	9.19	9.9	4.51	7.1	11.1	11.05	4.59	7.34	2.54	28.73	10.34	8.21	4.74	9.76	7.25	7.02	10.59	9.01	10.64	2.36	6.56	8.39	2.97	6.33	6.65	10.19	2.76	15.32	7.64	5.42	8.86	5	6.4
C09X020404C7	27.35	10.06	7.8	10.31	10.24	11.36	12.9	7.64	11.85	15.27	8.11	10.8	19.54	11.6	55.33	8.48	15.74	14.92	8.08	11.58	23.17	15.14	9.76	14.51	6.96	59.88	15.1	13.04	8.52	13.98	11.11	11.58	13.93	13.55	14.91	7.31	10.11	14.04	7.67	9.94	13.38	14.75	8.45	35.18	11.76	11.48	14.03	11.12	10.13
A03X03671A05	24.91	9.74	7.75	9.71	10.6	11.57	12.97	8.03	11.57	15.15	7.65	10.87	18.34	10.93	56.62	9.27	16.1	14.79	7.9	11.05	22.53	15.03	4.95	14.54	7.29	58.47	13.88	12.62	8.56	14.34	0.17	11.61	13.6	13.46	14.76	7.69	9.91	13.39	7.46	9.3	11.38	13.76	8.23	34.17	12.22	11.21	13.95	10.81	11.1
AP3X03482A02	19.61	7.89	5.82	7.45	8.66	9.25	10.08	5.92	9.22	13.15	6.37	8.51	13.59	8.34	54.23	6.23	12.57	12.29	6.31	8.7	16.87	13.05	7.84	12.13	5.43	46.28	12.06	11.87	6.76	11.07	9.48	10.38	12.24	11.21	12.88	5.05	8.05	11.79	5.07	8.27	11.04	11.91	5.75	24.96	10.34	1.94	10.66	8.2	8.51
A02X033761A2	21.78	9.98	7.75	8.99	10.59	12.24	13.17	7.84	12.12	15.67	8.05	8.5	15.81	11.24	28.72	8.76	15.94	15.04	8.69	11.17	18.98	15.51	8.11	12.9	7.02	42.41	14.15	12.45	8.45	13.86	8.6	12.24	14.95	13.67	15.11	6.91	10.2	13.32	7.52	9.3	7.36	14.15	6.73	31.93	12.94	10.46	14.09	9.54	11.24
A03X03061C02	17.54	8.34	5.9	7.53	8.52	10.01	11.32	6.7	10.23	14.3	7.53	8.56	13.02	9.85	48.66	7.09	14.05	12.99	7.1	10.03	16.13	14.22	7.67	0.97	5.49	38.66	13.06	11.33	7.38	12.24	10.19	9.29	13.14	11.83	13.85	5.54	9.07	11.6	4.55	8.83	11.19	12.92	5.87	24	10.32	9.08	12.28	7.92	9.32
AP3X02611I05	14.53	14.15	10.37	8.58	12.46	16.02	17.81	12.4	15.23	20.09	12.08	10.73	12.78	16.43	29.97	12.85	15.28	18.38	12.18	17.26	10.66	20.14	13.5	11.52	8.92	20.36	18.57	16.37	12.88	20.11	16.11	12.71	16.84	17.86	19.35	6.67	14.52	16.53	10.42	13.69	11.06	18.28	5.5	14.61	16.96	12.22	18.56	12.68	14.94
AP7X03911F07	10.13	23.29	16.6	21.52	19.33	22.86	24.96	21	22.22	28.48	16.93	22.96	4.48	22.94	56.36	20.68	13.48	25.2	18.3	24.19	8.43	28.16	17.86	12.7	15.45	16.87	27.29	21.27	20.82	26.86	23.56	23.38	26.35	24.11	28.07	9	22.45	18.11	15.02	19.41	16.1	27.16	4.74	6.68	24.69	15.65	25.5	18	23.38
AP3X02482B04	27.05	19.12	15.62	11.06	17.77	19.59	18.93	15.48	18.45	24.27	15.56	3.1	25.77	17.34	18.72	17.1	23.69	20.02	15.72	19.28	25.9	24.23	16.06	12.99	15.43	31.61	24.51	18	17.2	23.43	19.28	13.79	20.08	21.18	24.36	16.11	17.56	21.2	15.41	16.92	13.38	24.26	15.41	39.11	20.91	19.73	19.02	17.28	18.97
AP7X03431F04	22.08	8.66	6.19	6.53	7.81	10.09	10.32	6.58	9.8	13.68	8	7.11	18.68	10.48	39.06	7.13	14.2	12.91	6.97	10.1	19.61	13.73	7.99	10.34	5.44	49.31	12.56	10.46	7.18	13.4	10.2	6.84	12.82	11.77	13.18	5.43	8.15	11.5	6.59	9.01	8.79	12.39	5.95	32.21	10.44	9.81	11.31	10.89	8.98
AMBX01281F01	15.45	3.75	0.24	2.61	3.62	4.77	5.48	1.81	4.85	8.32	2.67	3.79	9.79	5.19	46.31	2.51	8.11	7.38	2.45	4.49	11.83	8.25	3.34	6.2	1.22	41.75	7.17	5.65	2.44	7.31	5.24	4.8	7.98	6.21	8.09	1.14	3.74	6.91	1.49	3.64	5.59	7.07	1.23	22.53	5.14	4.36	6.46	3.26	4.17
A02X024861A4	28.44	14.42	12	8.42	14.7	15.18	16.81	12.11	16.19	20.94	13.58	1.4	24.31	13.49	15.05	12.91	20.56	17.16	13.25	16.17	26.37	20.97	13.57	11.73	11.74	38.43	19.62	14.48	13.29	17.95	14.72	14.19	18.54	17.29	20.47	11.95	15.44	20.09	12.55	14.36	11.58	19.41	12.32	39.83	16.05	15.61	17.32	16.36	16.2
A03X03001C03	15.72	4.41	2.72	4.24	5.04	6.42	7.85	3.35	6.24	9.54	3.84	5.1	10.69	6.85	49.84	3.39	5.28	8.98	3.66	5.83	12.76	9.55	4.68	7.13	2.12	41.29	8.06	7.72	2.33	8.24	6.76	6.48	9.05	8.31	9.43	2.2	5.2	8.91	0.99	5.31	6.64	7.95	0.43	20.77	6.84	5.16	8.99	4.53	5.91
AP3X01792A08	12.87	68.26	56.91	72.28	57.62	68.63	74.37	73.51	66.37	79.35	57.32	79.31	17.09	73.06	71.08	71.54	30.87	66.47	60.67	75.54	18.21	79.93	58.72	28.8	52.53	21.56	71.24	66.23	71.13	79.59	70.73	69.32	80.79	75.28	77.71	31.27	73.01	58.28	47.84	59.86	42.62	72.24	11.79	12.63	77.07	41.79	72.65	48.12	74.89
AP7X01341H06	17.37	5.82	4.19	5.53	6.06	6.92	8.87	4.17	0.09	11.4	4.74	6.53	13.07	7.87	48.68	4.7	10.88	10.24	4.91	7.22	15.08	11.46	6.26	9.64	3.45	46.07	10.41	9.53	4.85	9.82	7.81	8.31	10.48	9.3	11.17	3.39	6.18	9.68	3.6	6.33	8.36	10.08	3.76	20.01	7.53	6.95	9.93	6.49	7.06
AP7X04221F09	20.34	14.9	11.88	7.8	14.99	16.12	17.83	12.92	15.13	21.02	13.29	5.23	21.61	14.92	20.13	14.47	18.43	18.81	13.01	16.35	21.81	20.97	14.85	9.69	12.05	24.96	20.08	11.52	13.17	20.84	15.5	12.54	17.47	17.61	20.28	11.73	16.04	18.02	11.67	14.08	9.02	20.03	12.45	32.83	17.01	14.04	18.82	13.73	15.91
A02X015461B3	25.22	9.2	6.87	6.47	5.79	8.16	12.12	7.51	10.69	14.42	7.95	9.88	20.7	11.42	52.21	7.51	16.29	13.74	8.08	0.32	21.86	14.37	8.94	13.96	4.11	60.89	13.52	13.19	8.29	12.67	11.1	11.52	13.57	10.11	13.92	4.49	9.94	11.9	6.97	9.66	13.17	13.43	7.54	35.52	8.27	10.39	13.14	9.83	11.22
A03X01121D01	22.03	8.12	5.41	3.8	4.05	0.3	9.69	5.76	8.81	13.1	6.63	8.49	15.92	9.39	52.91	6.05	13.66	12.69	6.57	7.33	19.12	13.33	7.72	11.8	2.67	54.65	12.79	10.81	7.03	12.35	10.26	9.12	12.45	5.65	12.96	2.87	8.43	7.97	5.58	8.05	10.99	12.63	5.71	30.11	0.04	9.36	10.9	8.87	8.83
C12X034329B1	27.2	10.2	7.28	9.45	9.66	10.16	12.13	6.56	11.71	14.69	8.61	9.18	19.21	11.37	56.18	6.95	16.63	11.06	8.86	10.92	21.93	14.71	9.4	13.77	6.6	60.21	14.49	13.66	8.79	14.93	11.43	12.38	14.54	12.31	14.72	7.05	10.33	13.24	8.03	10.23	12.8	14.26	8.88	36.31	10.98	10.87	13.06	12.11	10.51
AMBX02091E05	20.95	5	2.74	4.51	5.08	6.09	7.23	0.01	6.23	9.6	4	5.07	14.51	6.76	50.68	3.48	10.47	8.21	4.33	6.41	17.38	9.58	5.35	8.45	2.54	54.1	9.23	8.7	3.82	9.02	6.7	6.4	9.71	7.66	9.36	2.53	5.12	8.93	3.24	5.32	7.51	9.11	3.1	30.28	6.72	6.33	8.19	6.01	5.79
A02X013460I7	16.41	6.83	5.5	7.11	7.46	8.33	10.88	5.31	0.08	13.51	5.91	8.34	12.27	8.84	48.71	6.25	11.9	11.91	6.04	8.76	14.93	13.48	7.41	10.65	4.55	39.7	11.67	9.98	6.02	11.36	9.26	9.18	12.36	11.29	13.08	4.44	7.6	10.85	4.65	7.71	9.38	11.34	4.54	17.44	9.19	7.78	11.61	7.13	8.42
A02X019461D1	26.04	9.8	6.89	4.11	6.28	7.44	12.45	7.28	11.73	14.39	8.5	10.25	19.72	11.05	55.81	6.54	15.74	14.46	8.27	9.04	23.79	14.11	10.15	13.94	4.09	54.39	14.11	12.48	8.56	12.34	10.92	11.95	14.85	7.36	13.95	4.52	10.35	10.45	7.33	10.26	11.63	14.24	8.38	34.23	7.51	12.08	13.56	10.23	10.46
A01X020460H5	23.31	9.78	8.28	9.49	10.94	11.56	13.28	8.81	11.73	16.28	9.5	10.61	20	11.03	53.06	9.41	17.05	14.46	9.55	11.17	22.58	16.36	10.52	15.1	7.85	61.05	10.78	12.65	9.16	14.62	11.69	13.31	0.81	13.95	15.51	8.11	10.7	14.14	7.99	11.3	12.75	10.69	7.95	35.16	12.6	11.84	14.32	12.21	12.02
AP3X00181I06	25.43	2.41	5.46	5.83	8.11	8.68	10.02	5.72	8.25	11.53	5.84	7.57	18.2	8.05	52.92	6.05	9.41	11.36	5.95	8.35	20.78	11.03	7.3	11.55	5.15	61.81	12.39	9.95	2.9	9.86	8.02	9.9	11.18	11.48	11.12	5.53	7.18	11.08	3.78	7.68	9.74	12.33	5.21	33.81	9.28	8.3	11.5	8.74	7.84
AP3X02042B02	18.96	13.36	10.89	9.84	12.82	12.85	14.54	10.88	13.86	18.35	11.16	8.9	15.92	12.53	45.17	10.99	19.33	15.97	11.11	13.78	21.93	18.11	11.82	13.76	10.62	37.64	14.28	13.73	11.21	17.68	12.76	11.78	5.28	15.58	17.8	9.91	13.52	15.55	10.38	12.87	11.86	14.22	9.23	26.39	14.73	13.71	14.74	12.41	13.91
AP7X04301G01	19.23	5.6	2.88	1.7	0.06	3.43	7.58	3.23	6.79	9.8	4.15	5.43	13.77	6.73	50.96	3.54	10.09	9.25	3.95	4.03	16.22	9.84	5.25	8.72	0.04	50.5	9.58	8.52	4.35	9.97	7.08	7.05	9.33	4.55	9.52	0.02	5.52	5.88	2.88	5.42	8.53	9.38	2.73	27.61	3.3	6.24	8.71	6.32	6.32
A02X001860I1	24.92	3.69	7.02	9.06	10.27	10.76	12.72	7.22	11.09	14.44	7.91	10.42	19.1	10.92	54.92	7.72	13.86	13.29	7.76	10.86	22.1	14.17	9.54	14.48	7.06	60.88	13.85	11.84	6.74	13.37	10.57	11.65	13.8	12.8	13.79	7.42	9.56	13.77	6.93	8.61	11.8	13.57	7.69	35.13	11.32	10.58	13.68	10.1	10.4
C12X035304I5	11.67	8.74	6.52	8.64	9.12	10.33	12.2	6.91	9.98	15.26	7.05	9.71	9.39	10.72	49.56	7.69	11.89	13.24	7.03	10.29	12.76	15.2	7.81	11.22	5.69	28.6	13.44	11.69	7.47	11.6	10.87	9.38	14.07	12.44	14.98	5.4	9.5	11.01	5.75	8.6	9.89	13.27	5.28	15.04	11.17	8.91	13.19	8.61	9.99
AP7X02851H01	26.93	10.52	7.43	5.22	5.84	5.93	12.78	7.43	12.08	15.62	9.06	10.59	20.61	12.04	56.63	8.03	16.56	14.8	8.93	9.12	23.54	15.8	10.07	14.65	4.13	62.88	15.29	13.52	9.23	14.95	12.4	11.98	14.51	0.09	15.62	4.59	10.58	2.68	7.78	10.73	14.08	15.11	8.94	35.34	6.07	11.75	14.04	11.08	11.27
A03X01541C07	21.69	8.74	6.39	6.74	5.22	7.88	10.64	6.65	9.81	13.37	7.01	9.42	18.95	10.24	53.32	6.93	14.55	13.8	7.52	0.48	20.23	13.41	9.19	13.74	3.43	56.46	13.25	12.16	7.18	12.46	10.6	10.61	13.07	9.63	12.94	3.59	8.99	11.62	6.43	8.67	12.58	12.87	7.14	30.62	8.2	10.4	11.09	8.96	9.74
A03X01721B05	22.94	13.33	12.84	13.97	15.39	15.5	17.68	12.03	15.93	20.86	13.13	12.02	18.78	14.51	56.61	12.75	17.22	3.85	13.63	16.95	18.16	20.66	12.59	15.43	12.07	43.04	19.19	19	13.29	21.36	16.52	16.49	18.49	18.21	20.95	10.67	17.61	17.59	11.53	14.72	15.7	19.65	8.52	25.69	17.85	13.63	18.6	13.56	15.32
AP3X01722A07	15.01	15.34	11.06	14.78	13.43	15.96	15.66	12.78	15.73	21.51	11.94	15.45	11.46	17.11	50.66	13.82	13.23	18.28	12.86	16.56	13.19	21.47	13.01	10.28	10.3	28.89	20.04	18.51	14.02	20.76	17.55	18.95	20.15	17.57	21.44	6.87	15.06	15.23	10.09	13.21	13.87	19.89	4.61	16.43	16.58	11.9	16.08	13.74	16.88
A02X020460H6	23.03	10.22	8.58	9.97	10.95	11.73	13.63	8.99	12.06	16.35	9.62	11.5	20.14	12.03	51.99	9.33	17.2	15.17	9.78	11.25	22.69	16.41	11.05	15.8	7.76	58.67	10.71	12.77	9.35	14.44	11.8	13.19	0.5	14.23	15.65	8.07	10.79	14.96	8.06	11.39	13.15	10.51	7.85	34.29	12.66	12.23	14.68	11.82	11.99
A01X009561B6	22.64	6.7	4.22	5.62	6.3	7.68	8.88	4.21	7.86	10.68	5.59	6.89	15.73	7.97	51.61	4.58	12.09	11.01	5.44	7.9	18.83	10.76	6.52	9.95	3.49	57.16	9.8	9.94	5.29	10.18	8	8.53	10.58	9.62	10.65	3.64	6.78	10.64	4.38	6.55	9.06	9.69	4.45	31.48	8.11	7.9	9.79	7.69	2.82
AP7X00181H07	22.51	1.9	4.95	6.5	7.99	8.83	9.48	5.05	8.12	11.73	5.66	7.32	17.02	8.26	48.18	5.42	12.04	10.62	5.59	8.35	18.94	11.45	7.25	10.68	4.73	58.47	11.01	9.83	3	10.47	8.34	9.27	10.55	10.57	11	5.05	7.34	9.51	4.63	6.7	9.44	10.93	5.19	31.11	9.34	8.08	10.65	7.75	7.92
C09X015405B6	25.62	135.6	101.26	134.21	96.52	119.72	128.26	128.96	116.21	137.11	102.86	149.7	37.06	120.85	97.54	126.53	47.93	118.39	105.38	126.86	22.08	134.25	96.02	48.66	93.07	23.9	131.45	96.66	126.31	135.62	127.56	125.17	149.57	119.3	131.58	61.5	121.74	82.78	86	99.74	77.38	133.37	26.7	21.25	133.8	74.25	124.32	78.49	123.35
AP3X03061I08	12.63	12.04	8.96	10.3	12.01	13.84	15.27	10.32	12.97	18.89	9.78	10.99	10.71	12.38	38.69	11.19	14.37	16.72	9.49	13.96	13.07	19.01	10.72	2.43	8.22	24.55	17.2	14.17	10.92	16.76	13.33	13.5	17.32	15.77	18.37	6.6	12.61	14.49	7.05	11.42	11.42	17.27	5.48	14.75	14.52	10.39	15.64	11.4	13.08
AP7X01281H03	14.83	4.36	0.47	3.39	4.54	5.76	6.47	2.68	5.8	9.46	3.3	4.47	10.47	5.53	47.66	3.38	9.05	8.65	3.06	5.45	12.78	9.38	4.21	6.98	1.91	41.96	8.27	6.41	3.27	8.29	6.22	5.84	8.97	7.53	9.16	1.73	4.58	8.1	2.23	4.31	6.49	8.17	1.87	22.99	6.37	4.67	7.46	4.1	4.95
AP7X02341H09	19.81	11.61	8.1	9.94	10.85	12.08	13.03	8.81	11.74	15.49	9.38	12.68	18.51	11.78	61.35	9.25	16.23	14.95	9.42	11.11	22.82	15.43	9.29	14.04	8.03	61.29	0.19	13.7	9.36	13.38	11.45	13.12	10.85	14.25	15.48	8.49	10.41	14.31	6.85	11.4	13.66	0.18	6.62	34.88	12.66	10.6	13.77	11.14	12.33
A02X010861C1	23.05	7.44	5.12	7.45	8.26	9.08	9.49	5.46	9.34	13.05	6.58	8.11	16.46	9.77	52.81	6.48	13.09	12.75	6.47	9.03	20.01	13.09	7.85	12.07	5.29	57.97	12.29	10.42	6	13.12	8.96	8.97	11.84	11.04	12.61	5.28	0.2	11.5	4.94	7.98	11.11	11.96	6.16	32.32	9.89	9.08	9.9	8.36	8.8
AMBX01951E07	21.26	6.5	3.52	5.7	6.42	7.37	0.06	4.11	8.4	11.3	5.8	6.04	14.89	8.24	52.5	5	12.12	10.5	5.69	7.11	18.55	11.41	6.42	10.25	3.68	55.38	11.02	9.68	5.71	10.93	8.63	6.66	10.83	9.53	11.12	3.57	6.18	10.76	4.27	7.12	9.72	10.78	4.69	31.2	7.99	7.27	0.05	7.36	6.94
AP7X02091I01	17.79	5.16	2.74	4.63	5.21	6.38	6.18	0.08	6.3	9.89	4.07	4.91	11.76	7.25	48.4	3.61	10.19	8.44	4.32	6.42	14.53	9.82	5.39	8.04	2.55	43.44	9.52	7.87	4.08	10.06	7.08	5.77	10.09	7.97	9.6	2.37	5.15	8.48	3.05	5.36	7.01	9.28	2.89	23.94	6.82	6.47	6.91	5.62	5.9
AP7X03481G03	15.92	8.84	5.8	7.66	8.48	9.75	11.39	6.71	10.09	13.61	7.13	9.16	10.28	9.13	47.36	6.78	12.6	12.48	6.39	9.86	13.33	13.48	7.18	10.18	5.16	31.28	13.17	11.12	7.13	13.59	10.27	9.54	13.49	11.89	13.12	4.55	9.12	11.29	5.48	8.77	9.99	12.99	4.59	17.86	10.3	2.47	11.93	7.75	10.12
A01X042261A5	20.75	7.16	4.91	6.23	7.41	8.71	9.82	4.93	8.78	12.98	5.58	6.94	14.36	7.59	46.85	6.26	12.39	10.78	6.07	8.44	17.48	12.87	6.66	10.09	4.63	49.81	11.57	7.43	5.6	9.76	7.71	9.07	11.87	10.48	12.84	4.81	7.53	10.19	4.79	6.58	8.47	11.82	5.46	29.99	9.63	7.56	10.81	6.44	8.04
A02X012861A7	17.43	6.03	0.51	5.23	6.39	7.45	7.92	4.09	7.77	11.25	4.89	6.06	12.12	7.6	50.22	4.75	10.8	10.88	4.85	7.71	14.25	11.18	5.84	9.18	3.37	45.28	10.03	9.24	5.05	10.24	7.97	7.83	10.82	9.37	11.1	3.24	6.2	9.75	3.53	6.35	7.84	9.87	3.3	23.66	8.18	6.18	8.95	6.97	6.73
AMBX04301D05	20.13	4.41	2.28	2.21	0.86	3.3	6.75	2.34	5.39	4.94	3.21	4.86	13.27	5.81	51.57	2.61	9.19	8.32	3.16	3.82	16.32	4.94	4.36	7.91	0.07	53.5	8.26	7.41	3.47	8.44	5.87	6.33	8.11	4.53	4.87	0.15	4.35	5.47	2.21	4.3	6.97	8.07	2.02	28.53	3.51	5.14	7.75	5	4.92
A02X034861B2	13.64	6.2	3.92	5.66	6.27	7.6	9.18	4.62	8.59	11.5	5.49	6.83	10.45	6.62	46.09	4.83	10.64	10.14	4.85	7.88	12.33	11.49	5.9	8.64	3.48	34.41	11.18	8.67	5.29	10.83	8.18	7.76	10.86	9.4	11.35	3.31	7.27	9.35	3.78	6.53	8.63	11.04	3.23	17.84	8.39	1.49	9.99	6.71	7.98
A01X043261B8	18.13	12.19	10.59	11.62	11.89	13.47	15.49	11.84	14.41	18.79	11.3	12.79	14.43	13.29	54.97	11.45	15.72	16.77	11.47	13.31	14.21	18.31	13.64	12.05	9.99	38.59	16.53	14.57	11.9	16.42	15.38	14.46	17.24	15.18	18.51	8.39	13.58	17.42	9.24	12.53	12.52	16.79	6.03	22.51	14.48	11.11	15.49	10.58	13.51
A03X02481C06	43.48	25.32	23.88	14.48	26.92	26.71	28.97	24.06	26.61	32.86	24.71	1.95	37.99	25.95	13.14	23.97	33.37	26.75	24.19	27.74	37.64	33.05	25.96	18.86	24.1	41.95	30.44	23.69	24.8	28.26	27.07	23.87	26.29	28.85	32.76	24.93	27.03	28.3	25.01	26.53	18.02	30.27	26.48	53.31	28.14	27.05	29.4	28.12	27.61
A03X02611C04	18.83	4.66	2.15	0.4	2.14	4.01	7.01	2.52	6.3	9.31	3.42	3.61	12.66	5.43	33.16	3.2	9.84	8.84	3.23	4.74	14.75	9.27	4.23	6.78	0.9	42.42	8.25	6.94	3.75	7.91	5.98	5.22	7.91	4.32	9.13	0.82	4.92	5.68	2.35	4.44	5.93	8.18	1.9	27.36	4.19	5.68	8.23	4.54	4.75
A03X00951D03	26.42	9.17	6.79	8.27	8.99	10.53	11.78	6.79	10.76	13.24	8.34	9.87	18.71	11.19	55.65	7.18	15.17	14.05	8.09	10.91	22.03	13.34	9.56	13.41	6.06	61.63	14.24	12.96	7.8	14.07	10.98	11.75	13.56	12.72	13.19	6.36	9.99	12.96	6.77	9.81	12.74	13.92	7.55	33.84	11.14	10.66	12.9	9.62	0.29
AMBX02481E01	38.65	23.73	22.22	15.48	25.36	25.18	28.22	22.01	26.11	30.61	23.3	2.52	34.7	23.81	19.28	22.44	30.32	25.05	22.06	26.38	38.61	30.3	23.66	19.62	21.5	42.41	29.47	21.85	22.75	30	24.9	22.28	28.47	27.26	29.67	21.72	25.31	25.63	22.5	23.85	17.73	29.16	24.22	49.65	26.08	24.47	28.79	23.29	24.78
A02X041461C9	21.3	6.1	4.79	5.74	6.79	7.9	9.95	5.15	8.08	12.11	0.9	7.01	15.19	5.32	52.26	5.9	11.72	11.22	2.1	8	18.29	11.86	6.62	10.58	4.06	56.55	10.88	9.23	5.56	10.77	7.62	8.91	10.95	9.99	11.35	4.26	6.92	10.32	4.62	0.7	9.34	10.55	4.98	30.32	8.46	7.53	10.75	7.63	8
AMBX01341D04	16.7	8.91	7.3	8.84	9.1	10.99	13.32	8.08	3.95	14.57	7.22	10.29	12.78	10.24	47.44	8.08	11.23	14.5	7.15	10.66	15.62	14.5	8.4	11.2	6.36	40.2	13.38	12.59	7.81	14.07	11.62	11.73	13.21	13.19	13.92	5.25	9.96	13.85	5.72	8.44	10.64	12.91	4.56	19.93	11.45	8.87	14.12	8.32	10.7
AP7X01721H08	10.48	7.8	4.78	5.57	5.89	7.69	9.1	5.78	8.64	13.65	5.59	8.36	8.56	8.78	51.2	6.51	9.82	11.65	6.04	8.62	9.37	13.5	6.05	7.83	3.22	26.18	12.2	10.73	6.47	11.37	9.31	7.57	12.01	9.11	12.7	2.63	7.36	7.71	4.11	7.63	7.57	11.85	2.65	11.95	8.6	7.24	9.99	6.45	8.64
A01X036761C4	10.16	13.37	10.36	11.84	12.34	15.02	16.69	11.15	14.57	19.33	10.12	12.99	10.04	12.63	50.07	12.34	13.34	17.15	10.62	14.57	11.68	18.99	6.87	12.27	8.57	23.41	17.32	13.69	11.59	16.96	3.49	13.02	16.82	16.95	19.12	7.6	12.99	15.76	8.54	11.83	11.16	17.44	5.75	12.35	16.54	11.03	17.46	11.39	14.4
A03X01951A01	24.4	9.32	6.03	8.79	9.25	10.29	0.04	6.77	10.9	14.09	8.48	8.9	17.66	10.76	54.48	7.9	15.27	13.76	8.26	10.12	21.82	14.09	9.23	13.46	6.35	59.54	13.35	12.49	8.25	13.21	11.08	8.27	13.69	12.71	13.76	6.32	8.44	13.2	7	9.84	12.17	13.28	7.6	34.32	10.91	10.51	0.09	10.2	9.68
C12X001804E2	24.13	11.77	9.67	9.95	12.46	13.67	14.54	9.85	13.99	17.03	8.94	12.87	19.13	11.15	57.3	10.78	18.94	16.83	9.71	12.8	19.45	16.02	12.4	17.6	8.94	60.85	14.39	12.85	9.55	12.45	12.58	11.04	17.62	15.56	16.85	9.48	12.09	14.68	8.75	11.11	14.43	14.86	9.8	33.73	13.91	11.47	15.91	11.63	12.95
AP7X02041G08	18.95	8.42	6.81	8.09	10.36	9.98	11.64	7.38	10.36	14.62	7.94	8.65	17.64	9.59	48.93	7.77	15.47	12.42	7.91	9.95	21.08	14.37	8.7	12.46	7.1	51.81	10.17	12.62	7.42	13.54	9.6	11.82	1.08	12.74	14.16	6.91	8.98	13.49	6.37	9.68	10.21	10.17	6.94	30.59	11.18	10	11.93	10.17	10.99
A03X02341A08	22.18	11.2	8.56	10.76	11.29	12.59	13.7	8.75	11.91	16.15	9.57	12.76	19.89	12.8	58.17	9.14	17.35	15.92	9.63	11.61	23.65	16.24	10.3	15.88	8.03	61.64	0.12	13.84	9.45	13.75	12.3	13.77	11.53	14.82	15.68	8.44	11.1	15.8	7.16	11.22	13.73	0.07	6.55	35.91	12.98	11.73	14.78	11.86	12.04
AMBX02041E06	23.62	10.23	8.16	9.58	10.84	11.61	13.13	8.93	11.64	15.98	9.58	10.71	19.88	11.53	49.22	9.3	17.28	14.8	9.56	11.13	21.98	15.97	10.48	15.18	7.68	56.62	10.81	13.36	9.19	14.64	12	12.78	0.3	14.02	15.11	7.87	10.66	14.57	7.93	11.18	13.15	10.73	7.91	33.74	12.26	12.2	14.08	11.71	11.93
A02X028561D7	24.96	10.58	7.42	5.02	5.74	5.94	12.89	7.57	12.17	15.81	9.12	10.43	19.94	11.91	55.13	8.06	16.39	14.74	8.92	9.2	22.16	15.89	10.1	14.42	4.03	59.24	15.15	13.43	9.22	15.04	12.48	11.85	14.81	0.1	15.61	4.51	10.7	2.65	7.82	10.77	13.67	14.97	8.8	34	6.15	11.68	14.15	11.27	11.33
A01X011261C2	21.19	6.76	4.51	3.12	3.39	0.08	8.66	4.55	7.67	12.01	5.36	6.94	14.98	8.49	52.01	5.03	11.82	11.18	5.63	6.44	17.6	12.19	6.92	10.31	2.06	52.77	11.48	9.43	5.95	11.42	8.79	8.54	11.22	5.03	11.75	2.28	7.37	6.97	4.48	6.87	9.88	11.3	4.74	28.04	0.1	8.38	9.9	7.07	7.6
AP7X01081I02	27.36	13.03	8.57	12.66	12.6	13.64	8.5	9.8	14.35	17.48	11.79	11.59	20.71	14.76	55.29	11.21	17.63	16.83	11.82	13.92	24.65	17.54	11.83	16.14	9.73	59.49	17.44	16.38	11.67	17.86	14.17	10.05	16.4	16.07	17.41	9.58	9.37	17.49	10.03	13.37	16.05	17.25	11.29	35.55	14.08	13.26	8.92	13.11	13.79
AP7X01951G07	26.02	10.64	7.09	10.07	10.5	11.48	0.1	7.97	12.61	15.45	10.35	10.12	18.77	12.59	55.27	9.34	17	14.89	9.99	11.27	23	15.63	10.44	14.93	7.76	58.75	15.12	14.2	9.96	14.98	12.59	8.84	14.59	13.98	15.17	7.61	9.82	14.68	8.49	11.44	13.61	14.92	9.42	35.53	12.01	12.11	0.16	11.72	11.29
A01X012861D4	14.98	4.12	0.1	2.7	3.57	4.88	5.22	2.03	5.16	8.72	3.07	3.73	9.67	5.73	45.89	2.51	7.8	7.58	2.57	5.2	11.12	8.82	3.37	5.95	1.29	39.36	7.91	6.79	2.97	7.83	5.51	4.42	7.79	6.33	8.73	1.11	4.01	7.26	1.89	4.05	6.29	7.74	1.59	19.18	5.41	3.97	6.1	4.11	4.42
AMBX01121F02	21.69	7.8	5.3	3.61	3.96	0.52	9.76	5.38	8.45	12.87	6.05	7.96	15.35	9.16	52.91	5.69	13.22	12.25	6.05	7.04	18.77	12.95	7.39	11.39	2.54	52.35	12	10.71	6.37	11.12	9.91	8.91	11.99	5.6	12.45	2.75	7.9	6.97	5.04	7.53	10.41	11.96	5.35	29.81	0.35	9.11	10.8	7.91	8.53
AMBX01721E09	27.33	10.24	8.56	10.98	11.48	12.26	13.57	8.12	12.65	16.5	10.42	10.84	20.34	12.27	55.06	8.52	17.31	0.11	9.95	12.61	23.03	16.53	10.85	15.76	8.3	62.5	16.33	15.6	9.75	16.58	13.32	14.14	14.89	14.08	16.58	8.75	12.02	15.13	9.05	11.55	15.49	15.94	9.52	37.56	12.99	12.05	14.72	12.68	12.34
A03X04221A09	25.35	8.75	7.03	6.29	9.49	10.32	12.76	7.65	10.63	14.79	8.27	8.54	18.8	10.09	42.34	7.88	15.33	13.79	7.56	10.91	20.5	14.56	9.41	12.53	6.21	44.9	14.05	8.54	7.63	14.69	11.08	9.74	15.34	13.15	14.72	6.27	9.18	12.64	7.26	10.03	10.55	13.85	6.76	34.39	11.2	9.55	13.73	10.25	10.38
A01X020961D2	20.88	5.49	2.67	4.6	5.28	5.89	6.31	0.04	6.74	10.39	4.22	4.84	14.01	6.12	50.24	3.68	10.36	8.58	4.6	6.81	17.13	10.46	5.57	8.47	2.65	52.61	9.94	8.33	4.3	9.73	7.02	6.18	10.27	7.71	10.19	2.8	5.5	8.95	3.35	5.58	7.93	9.82	3.29	29.73	6.6	6.27	6.91	6.38	6.08
C12X017904A5	19.23	69.74	54.68	64.75	55.15	66.25	69.73	64.91	65.35	67.83	57.21	67.59	25.74	65.91	79.12	65.85	32.41	65.3	57.5	68.41	17.75	66.65	57.02	30.7	50.65	21.14	69.59	60.93	64.73	72.46	66.77	59.98	75.23	65.38	66.81	36.04	66.96	56.73	48.24	57.75	45.73	69.52	16.12	16.63	69.7	43.98	68.66	57.17	67.22
A01X010861D9	22.64	8.03	6.1	7.95	9.41	10.25	10.68	6.67	10.28	13.93	7.45	9.26	17.27	10.49	54.54	7.23	14.18	13.87	7.3	10.07	21.46	13.68	8.98	13.47	6.29	59.61	13.04	11.14	6.66	13.46	9.74	9.89	12.72	12.17	13.33	6.47	0.25	12.38	5.78	8.66	11.88	12.72	7.23	32.99	11.12	9.88	11.43	9.44	9.47
AP3X03432A01	41.18	25.38	20.7	14.26	23.91	24.54	22.89	22.18	25.8	30.56	23.05	8.3	31.96	24.88	16.01	22.89	30	27.52	22.94	25.89	34	30.66	23.88	17.05	21.27	40.61	29.4	22.46	23.34	28.26	24.38	16.31	25.95	26.97	31.03	22.01	23.34	28.28	22.33	22.93	15.87	29.07	23.9	45.45	25.42	23.92	22.5	25.48	24.68
A02X043261B9	9.82	11.11	7.09	9.52	9.53	12.23	13.61	8.89	13.16	16.93	8.99	10.12	6.99	11.19	46.09	9.56	10.32	14.85	8.77	12.27	9.04	16.83	8.4	9.28	6.08	19.98	16.26	13.55	9.32	15.67	12.58	11.14	15.01	14.42	16.66	5.12	11.75	12.86	6.22	10.74	9.31	16.15	3.96	9.66	12.87	8.34	14.19	8	11.82
AP3X02092B03	21.41	5.76	3.08	4.89	5.44	6.34	6.1	0.13	6.86	10.36	4.36	5.37	15.04	6.76	50.69	3.75	10.77	8.88	4.53	6.96	17.44	10.25	5.76	9.12	2.91	53.59	10.18	8.93	4.25	10.17	7.32	6.12	10.54	8.06	9.87	2.97	5.72	9.06	3.6	5.59	8.01	9.97	3.81	30.42	6.86	6.53	7	6.3	6.3
C09X023427I2	22.37	11.27	8.59	10.83	11.34	12.59	13.69	8.81	11.97	16.18	9.57	12.74	19.99	13.09	58.2	9.13	17.4	15.94	9.68	11.62	23.6	16.3	10.45	15.86	8.05	61.79	0.07	13.7	9.47	13.73	12.3	13.79	11.69	14.76	15.69	8.52	11.17	16.16	7.2	11.29	13.84	0.02	6.58	35.94	13.04	11.81	14.72	12.01	12
A02X017260I9	24.22	10.96	9.39	11.34	12.28	13.38	14.56	9.32	13.45	17.81	10.83	11.62	18.77	11.94	48.2	9.62	17.48	0.93	10.17	13.76	20.52	17.52	10.96	15.06	9.21	51.22	16.8	15.65	10.21	17.05	13.33	14.77	14.69	14.83	17.51	9.36	12.94	15.29	9.62	11.77	15.77	16.55	8.76	32.81	14.37	12.13	15.77	12.48	13.39
A01X034361C6	22.77	9.54	7.06	5.57	7.56	7.16	11.11	7.57	10.11	14.2	8.77	8.1	19.34	10.63	46.39	8.26	13.25	13.02	8.75	9.23	21.48	14.21	8.17	11.15	6.06	53.18	13.12	13.68	7.87	12.57	10.54	9.16	13.24	9.36	14.18	6.23	9.32	11.04	7.23	10.28	10.5	13.06	7.28	32.47	8	11.37	12.37	9.77	10.04
A03X02851B03	24.12	9.88	6.96	3	3.93	7.16	13.27	7.96	10	15.74	7.85	9.84	19.46	9.97	49.66	8.17	14.3	13.81	8.77	9.09	15.36	15.88	8.99	12.05	3.21	44.44	13.59	12.94	7.35	14.43	13	10.73	11.47	1.15	16.03	2.89	9.68	2.76	7.6	11.02	11.1	12.98	7.97	33.45	7.96	9.16	13.16	11.41	11.18
A02X020961D3	19.12	4.47	1.92	3.71	4.27	5.12	5.24	0.07	5.82	9.18	3.64	4.14	12.72	5.5	48.31	2.92	8.94	7.51	3.82	5.79	15.76	9.21	4.35	7.26	1.86	51.36	8.74	7.6	3.46	8.78	6.06	5.43	8.77	6.72	8.97	1.84	4.45	7.61	2.42	4.89	6.95	8.59	2.4	28.17	5.81	5.63	6.07	5.28	5.33
[truncated: 103 more columns]
