# Supplementary material for: Transmission and dynamics of mother-infant gut viruses during pregnancy and early life
Source: Nat Commun. 2024 Mar 2;15:1945. doi: 10.1038/s41467-024-45257-4 (PMC10908809; doi:10.1038/s41467-024-45257-4)
Supplement: Supplementary file 6 — Source Data [file 41467_2024_45257_MOESM6_ESM.zip › Source data/Bacterial_strains_genetic_distances/SGB17244.dist.txt]

AMBX00181E02	A01X024861A3	A03X03621A06	A01X012861D4	C06X035304I3	A03X02481C06	AP3X04221F03	C12X017904A5	AP7X02091I01	AP3X00181I06	C01X03532I06	A02X041461C9	AP3X02092B03	A01X035361A8	A03X03061C02	C09X020903I7	A03X02041B02	A02X034361C7	A01X042261A5	AMBX04301D05	AP7X03001G05	A02X020460H6	AP3X03061I08	A02X030661A1	A02X028561D7	AP7X04301G01	C01X01943A03	A03X00951D03	A02X010861C1	A03X02341A08	C03X03533E04	AMBX03431D09	A02X012861A7	AP3X01342A05	A03X01081D02	C02X01942E04	AMBX02481E01	AP7X03531G02	A03X03431B09	A01X034861B1	A03X01281C09	AP3X03672A04	AP7X03481G03	A02X023460I5	C02X02483F02	AP7X04321H04	A01X015461D8	AP3X03482A02	AP3X02042B02	C06X012804E9
AMBX00181E02	0	18.6	15.33	23.77	27.76	17.58	20.91	24.01	20.56	1.84	25.18	24.08	18.37	25.52	24.05	26.2	21.05	21.25	21.69	15.68	20.24	16.77	23.5	22.49	28.88	30.02	24.48	28.18	18.55	20.18	23.86	17.71	21.44	27.44	11.36	25.08	17.99	25.93	25.98	27.04	20.44	24.54	26.94	24.02	28.34	20.05	16.65	27.76	17.71
A01X024861A3	18.6	0	7.32	13.82	20.27	0.75	9.99	13.69	9.52	13.58	13.81	11.63	8.72	13.62	15.91	15.77	11.66	12.35	10.65	6.77	11.67	8.84	16.16	17.53	15.49	22.74	16.57	20.32	10.34	9.33	12.45	7.85	13.74	17.25	4.29	17	0.84	14.53	14.42	16.73	11.35	17.68	16.73	11.91	2.81	6.2	9.71	13.4	12.02
A03X03621A06	15.33	7.32	0	12.74	17.5	6.7	10.13	11.06	11.91	9.66	15.48	10.93	9.03	15.01	16.14	16.33	9.72	12.86	11.48	3.2	7.82	6.5	16.34	16.65	16.09	9.09	14.14	15.14	7.97	10.08	13.73	7.39	12.26	11.37	3.1	14.78	7.53	14.52	14.74	17.98	9.94	16	17.09	11.92	15.22	12.55	9.64	16.74	11.19
A01X012861D4	23.77	13.82	12.74	0	27.83	12.83	17.23	20.28	15.82	18.36	21.52	18.1	14.95	21.45	23.72	22.7	14.19	20.43	17.73	12.37	18.07	13.79	23.74	24.53	22.51	27.46	22.54	25.37	15.35	16.28	19.91	14.79	2.01	22.6	9.13	23.42	14.24	22.53	21.61	20.81	0.27	25.44	19.83	18.38	22.53	16.14	17.34	19.18	19.07
C06X035304I3	27.76	20.27	17.5	27.83	0	19.81	25.41	25.1	22.33	19.95	26.83	21.61	22.84	27.6	29.48	29.41	23.63	24.66	26.05	16.07	21.3	19.66	29.26	31.3	27.93	28.65	30.74	27.46	22.16	22.71	21.87	21.19	34.21	27.22	15.54	31.01	19.8	28.98	26.73	30.41	23.96	26.86	28.28	26.81	28.95	31.89	25.08	31.91	27.95
A03X02481C06	17.58	0.75	6.7	12.83	19.81	0	9.24	13.44	10.41	12.76	13.92	11.53	8.04	13.32	15.16	15.55	10.69	12.61	10	7.14	9.84	9.18	15.21	16.13	16.17	23.31	16.22	20.94	10.05	8.31	12.55	7.92	12.7	18.11	4.4	16.86	0.78	14.2	14.78	15.91	9.97	17.65	15.65	10.86	2.01	8.2	9.13	13.3	13.14
AP3X04221F03	20.91	9.99	10.13	17.23	25.41	9.24	0	16.96	13	16.18	17.65	16.98	11.56	17.37	18.96	19.72	14.21	15.52	1.02	10.69	13.82	10.56	18.88	19.73	22.19	27.29	19.96	24.23	13.99	14.94	16.32	11.12	16.66	24.74	6.92	20.9	9.95	19.65	17.95	20.69	13.76	21.4	19.96	17.75	18.88	10.77	13.58	18.54	15.62
C12X017904A5	24.01	13.69	11.06	20.28	25.1	13.44	16.96	0	14.94	18.78	20.54	18.37	14.39	20.32	21.55	21.89	16.47	17.99	17.58	13.16	16.18	14.24	21.17	21.31	21.61	28.7	21.82	24.28	13.82	15.66	19.08	13.08	18.17	20.07	8.64	22.56	14.17	21.04	18.81	21.51	16.81	20.03	21.65	17.92	23.71	15.35	17.44	21.76	15.59
AP7X02091I01	20.56	9.52	11.91	15.82	22.33	10.41	13	14.94	0	14.05	17.42	15.8	5.8	16.77	18.33	18.79	10.99	16.88	12.24	8.96	16.02	11.82	18.32	18.73	17.96	22.41	14.73	19.47	15.39	15.06	15.56	14.59	12.41	17.83	6.87	14.55	9.49	16.61	18.44	19.3	13.45	17.67	20.32	16.76	20.15	12.33	16.04	21.4	13.9
AP3X00181I06	1.84	13.58	9.66	18.36	19.95	12.76	16.18	18.78	14.05	0	19.55	18.38	12.94	19.95	18.59	20.43	14.18	16.6	16.94	9.12	14.3	12.06	18.25	16.91	21.72	21.33	19.51	20.58	13.85	15.16	17.87	12.75	19.8	18.82	6.73	20.36	13.51	20.02	20.27	21.56	15.36	20.92	20.85	18.31	22.16	15.47	11.51	19.76	14.18
C01X03532I06	25.18	13.81	15.48	21.52	26.83	13.92	17.65	20.54	17.42	19.55	0	16.68	15.31	1.7	24.92	24.55	16.39	19.18	18.22	14.95	17.08	14.24	24.63	24.58	23.83	29.32	23.78	28.76	17.44	11.69	0.02	13.95	20.21	23.29	10.52	24.56	13.78	1.94	19.73	21.33	18.56	26.09	20.05	13.78	23.57	19.62	17.53	18.82	16.55
A02X041461C9	24.08	11.63	10.93	18.1	21.61	11.53	16.98	18.37	15.8	18.38	16.68	0	12.93	16.72	20.59	20.83	16.13	12.42	16.82	11.03	16.72	13.09	20.54	22.14	20.21	26.18	22.07	24.54	14.41	13.98	15	11.2	23.29	17.02	8.04	22.7	11.56	17.73	14.56	20.43	16.01	20.66	21.42	13.82	19.07	19.12	16.34	18.07	20.16
AP3X02092B03	18.37	8.72	9.03	14.95	22.84	8.04	11.56	14.39	5.8	12.94	15.31	12.93	0	15.3	16.72	17.57	11.44	13.83	11.27	8.77	11.7	9.87	16.52	16.31	15.95	22.48	17.94	18.68	11.95	11.52	14.08	9.73	13	17.46	5.64	18.66	9.16	15.45	16.63	17.23	12.81	18.23	16.24	15.56	18.1	12.14	12.75	16.15	12.82
A01X035361A8	25.52	13.62	15.01	21.45	27.6	13.32	17.37	20.32	16.77	19.95	1.7	16.72	15.3	0	25.19	24.89	16.76	19.39	18.02	15.05	17.09	14.11	24.89	24.64	23.36	29.48	23.7	28.91	17.57	12.51	1.73	14.05	21.25	20.48	10.55	24.4	13.25	0.18	19.94	21.41	18.59	26.66	20.34	14.69	23.58	19.4	16.69	18.67	16.37
A03X03061C02	24.05	15.91	16.14	23.72	29.48	15.16	18.96	21.55	18.33	18.59	24.92	20.59	16.72	25.19	0	23.57	16.67	19.11	19.57	16.06	19.47	15.8	0.02	0.07	23.83	32.91	22.98	28.36	18.25	17.72	23.4	14.41	28.1	30.74	10.53	23.77	16.08	26.15	23.13	22.54	19.77	24.61	23.48	24.38	25.89	16.33	19.98	25.19	19.53
C09X020903I7	26.2	15.77	16.33	22.7	29.41	15.55	19.72	21.89	18.79	20.43	24.55	20.83	17.57	24.89	23.57	0	20.46	22.25	20.76	15.84	20.78	16.69	23.11	25.82	26.68	31.13	26.38	27.58	18.43	19.48	23.19	16.66	29.11	30.7	11.24	27.32	16.16	27.07	24.25	25.75	20.12	27.54	25.13	23.49	26.28	18.2	20.45	26.31	21.41
A03X02041B02	21.05	11.66	9.72	14.19	23.63	10.69	14.21	16.47	10.99	14.18	16.39	16.13	11.44	16.76	16.67	20.46	0	14.75	14.39	9.26	13.44	2.29	16.95	17.79	18.85	24.86	16.83	19.37	12.36	13.33	15.6	9.39	20	17.89	6.49	16.85	10.44	17.24	18.15	17.21	11.82	18.78	17.39	17.45	19.01	16.92	15.43	18.11	4.63
A02X034361C7	21.25	12.35	12.86	20.43	24.66	12.61	15.52	17.99	16.88	16.6	19.18	12.42	13.83	19.39	19.11	22.25	14.75	0	15.86	11.86	16.45	12.95	18.57	19.45	19.81	27.97	23.26	24.3	14.12	12.16	18.04	3.94	21.67	21.41	7.42	24.23	11.37	20.64	1.15	19.98	16.94	21.3	20.21	13.19	20.29	18.79	14.61	19.35	14.7
A01X042261A5	21.69	10.65	11.48	17.73	26.05	10	1.02	17.58	12.24	16.94	18.22	16.82	11.27	18.02	19.57	20.76	14.39	15.86	0	11.93	15.08	11.91	19.3	19.04	24.17	28.47	19.65	24.87	14.38	15.36	16.83	12	16.61	21.37	7.64	20.59	10.74	19.82	18.51	20.6	14.48	22.45	20.3	18.46	18.72	11.74	13.54	18.68	15.11
AMBX04301D05	15.68	6.77	3.2	12.37	16.07	7.14	10.69	13.16	8.96	9.12	14.95	11.03	8.77	15.05	16.06	15.84	9.26	11.86	11.93	0	10.25	6.77	16.38	17.68	14.95	0.55	14.97	14.78	8.9	10.6	13.35	7.03	16.66	8.43	3.06	15.75	7.08	15.48	13.9	18.73	9.94	15.86	17.51	11.57	16.8	9.17	9.21	16.53	11.68
AP7X03001G05	20.24	11.67	7.82	18.07	21.3	9.84	13.82	16.18	16.02	14.3	17.08	16.72	11.7	17.09	19.47	20.78	13.44	16.45	15.08	10.25	0	10.82	19.79	20.33	17.57	24.69	21.94	20.23	13.11	12.83	15.53	11.05	14.97	20.72	6.89	22.38	10.64	16.63	19.92	18.08	14.63	18.84	17.79	14.62	19.47	15.33	13.11	15.94	15.14
A02X020460H6	16.77	8.84	6.5	13.79	19.66	9.18	10.56	14.24	11.82	12.06	14.24	13.09	9.87	14.11	15.8	16.69	2.29	12.95	11.91	6.77	10.82	0	16.1	15.84	15.61	19.53	15.48	18.24	9.34	12.06	12.77	8.86	17.58	17.26	4.81	16.23	8.83	14.63	14.69	17.44	11.13	16.7	16.43	14.58	18.22	14.18	11.04	17.15	3.29
AP3X03061I08	23.5	16.16	16.34	23.74	29.26	15.21	18.88	21.17	18.32	18.25	24.63	20.54	16.52	24.89	0.02	23.11	16.95	18.57	19.3	16.38	19.79	16.1	0	0.11	24.32	32.92	22.93	28.54	18.41	17.59	23.07	14.44	28.19	30.83	10.67	23.67	16.17	26.03	22.76	22.7	19.89	24.63	23.35	24.32	25.98	16.21	19.81	24.94	19.42
A02X030661A1	22.49	17.53	16.65	24.53	31.3	16.13	19.73	21.31	18.73	16.91	24.58	22.14	16.31	24.64	0.07	25.82	17.79	19.45	19.04	17.68	20.33	15.84	0.11	0	23.2	35.48	24.46	27.66	18.04	18.45	23.38	14.54	26.85	30.58	10.62	25.01	16.48	25.08	23.2	22.9	21.37	24.94	23.67	24.96	26.5	17.65	18.15	24.99	18.77
A02X028561D7	28.88	15.49	16.09	22.51	27.93	16.17	22.19	21.61	17.96	21.72	23.83	20.21	15.95	23.36	23.83	26.68	18.85	19.81	24.17	14.95	17.57	15.61	24.32	23.2	0	29.41	28.61	27.36	19.83	19.56	23.54	16.65	21.84	17.72	11.5	28.61	14.67	24.11	21.67	22.82	20.46	21.07	22.92	18.58	27.15	17.92	17.74	23.08	20.52
AP7X04301G01	30.02	22.74	9.09	27.46	28.65	23.31	27.29	28.7	22.41	21.33	29.32	26.18	22.48	29.48	32.91	31.13	24.86	27.97	28.47	0.55	24.69	19.53	32.92	35.48	29.41	0	30.21	26.48	22.18	26.57	28.12	22.13	35.8	22.9	14.59	30.99	22.9	29.08	29.97	35.8	25.15	28.85	32.78	28.44	32.79	25.58	21.59	31.5	26.67
C01X01943A03	24.48	16.57	14.14	22.54	30.74	16.22	19.96	21.82	14.73	19.51	23.78	22.07	17.94	23.7	22.98	26.38	16.83	23.26	19.65	14.97	21.94	15.48	22.93	24.46	28.61	30.21	0	30.5	18.68	18.34	22.19	17.96	24.47	23.34	11.28	0.28	17.06	25.67	26.32	25.55	19.47	27.23	25.49	23.35	24.73	18.23	22.39	26.94	18.42
A03X00951D03	28.18	20.32	15.14	25.37	27.46	20.94	24.23	24.28	19.47	20.58	28.76	24.54	18.68	28.91	28.36	27.58	19.37	24.3	24.87	14.78	20.23	18.24	28.54	27.66	27.36	26.48	30.5	0	19.75	23.99	26.37	19.09	29.22	24.21	13.51	31.4	20.65	28.69	27.27	29.57	22.52	27.58	28.85	25.33	31.67	32.87	20.61	27.52	23.86
A02X010861C1	18.55	10.34	7.97	15.35	22.16	10.05	13.99	13.82	15.39	13.85	17.44	14.41	11.95	17.57	18.25	18.43	12.36	14.12	14.38	8.9	13.11	9.34	18.41	18.04	19.83	22.18	18.68	19.75	0	12.86	15.87	10.13	18.42	16.13	0.86	19.38	10.93	17.84	16.87	20.44	12.45	19.07	18.42	13.85	18.1	13.41	11.97	19.56	12.79
A03X02341A08	20.18	9.33	10.08	16.28	22.71	8.31	14.94	15.66	15.06	15.16	11.69	13.98	11.52	12.51	17.72	19.48	13.33	12.16	15.36	10.6	12.83	12.06	17.59	18.45	19.56	26.57	18.34	23.99	12.86	0	10.73	9.25	17.76	20.21	6.46	19.14	9.83	13.4	13.67	15.61	13.38	22	15.27	0.81	16.52	11.55	14.02	13.97	14.58
C03X03533E04	23.86	12.45	13.73	19.91	21.87	12.55	16.32	19.08	15.56	17.87	0.02	15	14.08	1.73	23.4	23.19	15.6	18.04	16.83	13.35	15.53	12.77	23.07	23.38	23.54	28.12	22.19	26.37	15.87	10.73	0	12.82	19.18	22.8	9.4	22.97	12.39	1.93	18.79	19.84	17.05	23.82	18.14	13.34	22.17	18.22	16.61	17.44	15
AMBX03431D09	17.71	7.85	7.39	14.79	21.19	7.92	11.12	13.08	14.59	12.75	13.95	11.2	9.73	14.05	14.41	16.66	9.39	3.94	12	7.03	11.05	8.86	14.44	14.54	16.65	22.13	17.96	19.09	10.13	9.25	12.82	0	16.68	16.47	3.74	18.73	7.83	15.01	5.46	16	11.95	14.28	16.32	10.35	16.7	12.78	10.65	14.85	11.59
A02X012861A7	21.44	13.74	12.26	2.01	34.21	12.7	16.66	18.17	12.41	19.8	20.21	23.29	13	21.25	28.1	29.11	20	21.67	16.61	16.66	14.97	17.58	28.19	26.85	21.84	35.8	24.47	29.22	18.42	17.76	19.18	16.68	0	54.93	10.84	25.67	14.92	21.62	23.65	23.51	0.78	25.96	22.6	23.71	26.34	18.36	13.9	21.01	16.38
AP3X01342A05	27.44	17.25	11.37	22.6	27.22	18.11	24.74	20.07	17.83	18.82	23.29	17.02	17.46	20.48	30.74	30.7	17.89	21.41	21.37	8.43	20.72	17.26	30.83	30.58	17.72	22.9	23.34	24.21	16.13	20.21	22.8	16.47	54.93	0	11.29	23.34	17.44	21.71	23.09	28.99	20.06	25.98	26.11	21.4	26.48	15.72	19.44	25.02	17.28
A03X01081D02	11.36	4.29	3.1	9.13	15.54	4.4	6.92	8.64	6.87	6.73	10.52	8.04	5.64	10.55	10.53	11.24	6.49	7.42	7.64	3.06	6.89	4.81	10.67	10.62	11.5	14.59	11.28	13.51	0.86	6.46	9.4	3.74	10.84	11.29	0	12.02	4.52	10.99	9.52	13.1	6.77	11.78	12.15	7.53	12.47	9.42	6.47	11.57	8.14
C02X01942E04	25.08	17	14.78	23.42	31.01	16.86	20.9	22.56	14.55	20.36	24.56	22.7	18.66	24.4	23.77	27.32	16.85	24.23	20.59	15.75	22.38	16.23	23.67	25.01	28.61	30.99	0.28	31.4	19.38	19.14	22.97	18.73	25.67	23.34	12.02	0	17.78	26.08	27.23	26.73	20.29	28.58	26.44	24.34	24.77	18.39	22.7	28.36	18.26
AMBX02481E01	17.99	0.84	7.53	14.24	19.8	0.78	9.95	14.17	9.49	13.51	13.78	11.56	9.16	13.25	16.08	16.16	10.44	11.37	10.74	7.08	10.64	8.83	16.17	16.48	14.67	22.9	17.06	20.65	10.93	9.83	12.39	7.83	14.92	17.44	4.52	17.78	0	13.42	13.44	16.11	11.55	16.24	16.52	12.05	4.18	8.23	8.55	14.14	12.45
AP7X03531G02	25.93	14.53	14.52	22.53	28.98	14.2	19.65	21.04	16.61	20.02	1.94	17.73	15.45	0.18	26.15	27.07	17.24	20.64	19.82	15.48	16.63	14.63	26.03	25.08	24.11	29.08	25.67	28.69	17.84	13.4	1.93	15.01	21.62	21.71	10.99	26.08	13.42	0	21.03	21.6	19.59	27.87	20.88	15.16	23.94	20.74	16.32	18.44	17.54
A03X03431B09	25.98	14.42	14.74	21.61	26.73	14.78	17.95	18.81	18.44	20.27	19.73	14.56	16.63	19.94	23.13	24.25	18.15	1.15	18.51	13.9	19.92	14.69	22.76	23.2	21.67	29.97	26.32	27.27	16.87	13.67	18.79	5.46	23.65	23.09	9.52	27.23	13.44	21.03	0	21.45	18.55	23.21	21.05	14.95	22.93	21.17	17.07	20.58	17.61
A01X034861B1	27.04	16.73	17.98	20.81	30.41	15.91	20.69	21.51	19.3	21.56	21.33	20.43	17.23	21.41	22.54	25.75	17.21	19.98	20.6	18.73	18.08	17.44	22.7	22.9	22.82	35.8	25.55	29.57	20.44	15.61	19.84	16	23.51	28.99	13.1	26.73	16.11	21.6	21.45	0	18.92	24.93	0.19	18.85	24.94	20.05	17.16	0.23	18.79
A03X01281C09	20.44	11.35	9.94	0.27	23.96	9.97	13.76	16.81	13.45	15.36	18.56	16.01	12.81	18.59	19.77	20.12	11.82	16.94	14.48	9.94	14.63	11.13	19.89	21.37	20.46	25.15	19.47	22.52	12.45	13.38	17.05	11.95	0.78	20.06	6.77	20.29	11.55	19.59	18.55	18.92	0	21.6	17.78	15.43	20.13	12.71	14.79	17.26	16.72
AP3X03672A04	24.54	17.68	16	25.44	26.86	17.65	21.4	20.03	17.67	20.92	26.09	20.66	18.23	26.66	24.61	27.54	18.78	21.3	22.45	15.86	18.84	16.7	24.63	24.94	21.07	28.85	27.23	27.58	19.07	22	23.82	14.28	25.96	25.98	11.78	28.58	16.24	27.87	23.21	24.93	21.6	0	25.13	21.23	27.66	15.7	20.28	27.05	19.16
AP7X03481G03	26.94	16.73	17.09	19.83	28.28	15.65	19.96	21.65	20.32	20.85	20.05	21.42	16.24	20.34	23.48	25.13	17.39	20.21	20.3	17.51	17.79	16.43	23.35	23.67	22.92	32.78	25.49	28.85	18.42	15.27	18.14	16.32	22.6	26.11	12.15	26.44	16.52	20.88	21.05	0.19	17.78	25.13	0	18.7	25.17	20.76	18.67	0.3	18.46
A02X023460I5	24.02	11.91	11.92	18.38	26.81	10.86	17.75	17.92	16.76	18.31	13.78	13.82	15.56	14.69	24.38	23.49	17.45	13.19	18.46	11.57	14.62	14.58	24.32	24.96	18.58	28.44	23.35	25.33	13.85	0.81	13.34	10.35	23.71	21.4	7.53	24.34	12.05	15.16	14.95	18.85	15.43	21.23	18.7	0	19.08	13.88	16.66	16.89	16.74
C02X02483F02	28.34	2.81	15.22	22.53	28.95	2.01	18.88	23.71	20.15	22.16	23.57	19.07	18.1	23.58	25.89	26.28	19.01	20.29	18.72	16.8	19.47	18.22	25.98	26.5	27.15	32.79	24.73	31.67	18.1	16.52	22.17	16.7	26.34	26.48	12.47	24.77	4.18	23.94	22.93	24.94	20.13	27.66	25.17	19.08	0	15.52	19.81	24.03	22.22
AP7X04321H04	20.05	6.2	12.55	16.14	31.89	8.2	10.77	15.35	12.33	15.47	19.62	19.12	12.14	19.4	16.33	18.2	16.92	18.79	11.74	9.17	15.33	14.18	16.21	17.65	17.92	25.58	18.23	32.87	13.41	11.55	18.22	12.78	18.36	15.72	9.42	18.39	8.23	20.74	21.17	20.05	12.71	15.7	20.76	13.88	15.52	0	9.03	15.79	19.75
A01X015461D8	16.65	9.71	9.64	17.34	25.08	9.13	13.58	17.44	16.04	11.51	17.53	16.34	12.75	16.69	19.98	20.45	15.43	14.61	13.54	9.21	13.11	11.04	19.81	18.15	17.74	21.59	22.39	20.61	11.97	14.02	16.61	10.65	13.9	19.44	6.47	22.7	8.55	16.32	17.07	17.16	14.79	20.28	18.67	16.66	19.81	9.03	0	17.08	13.66
AP3X03482A02	27.76	13.4	16.74	19.18	31.91	13.3	18.54	21.76	21.4	19.76	18.82	18.07	16.15	18.67	25.19	26.31	18.11	19.35	18.68	16.53	15.94	17.15	24.94	24.99	23.08	31.5	26.94	27.52	19.56	13.97	17.44	14.85	21.01	25.02	11.57	28.36	14.14	18.44	20.58	0.23	17.26	27.05	0.3	16.89	24.03	15.79	17.08	0	17.83
AP3X02042B02	17.71	12.02	11.19	19.07	27.95	13.14	15.62	15.59	13.9	14.18	16.55	20.16	12.82	16.37	19.53	21.41	4.63	14.7	15.11	11.68	15.14	3.29	19.42	18.77	20.52	26.67	18.42	23.86	12.79	14.58	15	11.59	16.38	17.28	8.14	18.26	12.45	17.54	17.61	18.79	16.72	19.16	18.46	16.74	22.22	19.75	13.66	17.83	0
C06X012804E9	25.62	16.39	13.73	3.44	28.05	14.74	18.04	21.27	18.32	20.61	24.16	19.97	17.74	24	26.23	25.13	16.35	21.78	18.93	14.71	19.74	15.09	26.26	26.96	28.09	29.85	23.81	27.21	17.34	18.08	22.12	17.3	5.2	22.8	10.89	24.74	16.98	25.41	22.63	23.23	2.57	27.23	22.66	20.46	23.53	22.52	19.54	22.95	21.12
A02X015461B3	20.59	10.42	11.02	16.09	24.45	10.01	12.55	17.52	14.26	15.75	19.8	14.11	11.67	19.77	17.93	19.44	13.87	14.95	13.33	9.62	15.73	11.96	18.12	19.52	19.46	25.63	20.48	22.47	13.78	12.13	18.45	10.71	15.72	17.59	6.45	21.27	10.42	20.33	17.16	18.81	13.2	19.96	19.09	14.46	20.08	15.02	4.29	18.4	13.63
A02X036261D6	15.86	7.72	0.15	13.35	18.85	7.08	10.79	11.65	12.57	9.87	15.69	11.26	9.62	15.34	16.88	17.52	10.14	14.01	11.81	4.21	8.62	7.67	17.01	17.38	18.26	10.69	14	15.99	8.37	10.03	14.04	8.42	11.9	12.05	3.59	14.76	8.41	15.09	15.55	16.83	10.88	16.16	16.9	11.68	14.84	13.61	10.96	16.55	12.11
AP7X02341H09	22.37	11.53	13.15	19.61	25.2	10.89	17.8	17.57	16.82	17.09	13.92	16.61	14.99	14.99	20.64	22.07	15.36	13.9	18.09	13.11	15.63	14.24	20.91	22.63	20.41	29.98	22.67	26.29	15.54	0.25	12.88	11.17	21.77	21.58	9.47	23.61	11.65	15.6	15.66	17.73	16.37	23.93	17.34	1.78	19.6	14.19	15.06	16.44	18.45
AP7X00181H07	17.53	17.01	12.17	22.27	22.47	17.06	22.21	23.3	19.68	5.86	23.48	23.05	18.12	23.46	25.4	25.35	19.53	23.25	22.96	10.73	18.04	15.82	25.31	25.81	23.72	20.87	25.78	22.77	17.76	20.27	22	18.16	28.41	17.63	10.04	26.62	17.29	23.93	25.78	28.24	19.45	24.68	25.74	24.2	26.26	23.09	17.21	24.86	19.83
A03X04321A03	22.02	8.91	8.45	16.05	24.63	8.1	12.73	15.28	9.75	16.5	18.54	15.87	11.27	17.89	17.62	19.25	13.24	15.88	14.22	8.33	13.13	12.13	17.5	18.46	17.25	23.61	19.34	22.35	11.47	12.54	17.03	11.17	16.67	17.24	5.89	19.87	8.25	18.05	18.7	19.61	12.63	16.71	19.08	14.04	18.36	3.51	13.5	19.04	13.82
A03X02091B01	20.96	10.39	9.62	15.47	20.53	9.44	13.53	16.9	4.84	14.76	19.71	15.26	5.29	20.29	18.86	19.33	11.13	15.79	13.65	8.1	15.42	12.43	19.1	17.95	18.04	23.24	20.24	22.83	12.44	14.12	17.78	12.29	15.31	17.98	5.5	21.72	10.74	20.08	18.87	19.65	12.66	20.87	18.49	16.55	20.79	12.35	13.17	18.56	12.5
A02X020961D3	17.87	8.95	8.35	13.61	21.28	8.46	11.63	15.65	2.96	12.96	15.2	13.22	5.62	15.61	18.04	16.24	11.02	13.91	12.34	6.7	11.66	8.87	17.95	18.02	15.48	19.74	16.46	20.78	11.73	12.02	13.97	10.28	13.61	14.38	4.77	17.3	9.48	15.99	16.21	19.5	10.94	17.34	17.99	13.87	19.79	13.27	12.66	16.79	11.17
A02X042261A6	23.19	11	11.94	18.9	26.44	10.47	2.09	18.82	13.42	18	18.74	17.27	12.36	18.42	20.69	21.98	15.69	17.37	0.02	12.69	16.43	13.12	20.49	20.47	24.6	29.34	20.99	25.26	14.88	16.24	17.41	12.95	18.12	22.43	7.95	21.83	11.15	20.33	19.47	21.77	15.39	23.55	21.26	18.71	19.38	13.52	14.07	19.23	15.68
C03X01283D08	25.56	15.45	14.51	1.48	28.33	14.21	19.06	21.91	15.87	20.12	23.91	20.45	16.41	24.01	25.45	24.57	15.96	22.7	19.58	13.6	19.75	15.32	25.43	26.09	25.09	29.16	23.75	27.05	17.52	18.38	22.29	17.25	6.2	23.49	10.95	24.61	16.42	25.18	24.06	24.04	0.89	29.03	22.64	22.09	24.05	18.66	20.65	23.09	20.93
A01X020460H5	17.23	9.14	7.33	15.4	21.66	8.88	10.17	14.61	10.67	12.66	14.39	13.4	9.93	14.54	16.45	17.42	2.85	12.45	11.53	7.63	10.22	1.6	16.65	16.9	15.79	21.02	15.95	19.32	9.99	11.61	12.96	9.15	17.77	14.4	4.77	16.92	8.68	14.82	14.89	16.68	11.84	16.94	16.01	13.62	18.43	12.81	11.34	16.21	3.39
AP3X01942A09	21.72	10.31	8.94	19.16	25.25	10.96	17.04	13.35	14.28	15.46	15.66	17.24	11.28	15.39	21.21	22.09	16.55	18.46	17.87	13.49	13.44	14.58	20.76	23.03	18.44	30.15	15.63	25.46	13.6	14.3	14.89	13.47	19.13	20.4	8.04	15.65	10.21	15.48	21.82	20.43	16.42	20.34	21.16	18.76	20.57	15.51	13.49	19.47	15.89
AMBX02041E06	16.01	8.73	5.99	13.9	20.41	8.44	10.22	14.04	10.26	11.56	14.7	13.11	9.32	14.58	15.79	17.04	2.37	11.36	11.68	7	9.39	1.43	16	14.78	15.09	19.76	15.3	17.72	9.37	11.35	12.85	8.04	12.94	14.58	4.45	16.39	8.71	15.06	14.12	16.33	10.8	15.41	16.04	14.29	18.04	14.9	11.14	16.65	2.35
AP7X02611G09	24.43	14.57	13.15	20.53	28.67	13.78	15.77	21.87	17.76	19.63	19.83	19.41	15.41	20.39	23.87	24.68	17.57	21.29	16.36	14.81	18.27	15.22	23.73	25.15	26.06	31.37	23.31	28.92	16.97	16.51	18.61	15.6	25.16	24.23	9.96	24.05	15.24	21.45	22.84	23.19	17.3	28.59	22.2	20.41	23.84	16.29	19.85	20.4	20.47
AP7X03621F05	16.7	9.7	0.97	13.75	17.71	9.33	12.23	13.39	11.62	10.45	17.14	13.73	10.39	16.74	17.62	17.86	9.53	15.04	13.64	2.65	9.13	7.19	18.26	18.39	17.28	6.05	15.97	15.09	8.73	11.98	14.99	9.27	14.26	10.42	4.08	16.65	9.94	15.69	16.32	18.25	11.18	17.3	17.73	13.56	17.09	14.04	10.13	16.64	12.04
C12X026104A2	22.92	13.22	12.52	18.31	30.61	12.04	14.54	21.87	17.46	18.41	23.2	19.8	14.54	23.39	20.75	23.64	17.33	19.17	15.92	12.7	17.7	13.09	20.92	21.33	26.32	28.89	21.44	28.22	17.22	17.8	21.55	14.2	18.49	25.39	9.35	22.27	13.59	23.71	23.47	24.37	14.76	24.56	23.99	23.34	22.32	10.85	15.26	22.62	17.22
AMBX03481D08	25.92	15.6	15.83	19.71	28.51	14.4	19.53	20.27	19.54	19.81	19.36	20.2	15.83	19.36	23.53	24.82	16.65	19.72	19.57	16.47	17.42	15.79	23.48	23.22	22.69	31.61	25.63	27.64	18.16	14.81	17.7	15.27	22.07	25.38	11.59	26.6	15.57	20.24	20.7	0.07	17.75	25.36	0.08	19.04	25.09	19.93	17.22	0.25	18.14
AMBX04141D06	22.24	11.87	11.89	18.33	22.91	10.74	17.72	17.49	19.06	19.49	20	3.86	12.86	19.02	16.27	22.42	12.18	15.91	17.92	11.52	17.91	13.17	16.48	17.16	29.68	31.1	24.33	19.97	10.93	12.53	17.84	12.32	24.4	16.14	6.9	24.6	10.49	20.4	18.35	21.75	14.94	24.18	20.76	17.66	20.98	12.1	17.81	27.12	17.34
A02X011261C3	23.26	14.96	12.62	23.79	28.57	14.41	18.61	22.38	18.33	17.58	25.28	19.95	17.59	25.09	23.63	27.51	19.36	20.31	19.45	14.79	18.02	17.13	24.04	23.91	25.92	29.55	24.17	27.53	20	17.93	23.27	16.8	28.22	22.6	11.83	24.94	16.17	25.07	24.39	27.55	21.34	29.33	26.25	20.46	23.38	17.58	19.14	24.27	20.03
C02X04323F01	25.65	12.26	12.16	19.73	24.4	12.65	17.3	20.33	16.16	18.34	21.8	18.01	15.77	21.79	22.36	23	17.9	19.43	17.26	11.28	18.4	14.18	22.5	24.23	22.27	25.31	22.83	25.43	14.79	16.99	20.04	14.5	25.38	19.18	8.38	23.28	12.48	21.99	21.35	22.52	16.35	23.46	21.93	20.92	22.09	13.47	16.42	22.3	19.21
A03X03531B06	21.93	11.14	14.46	20.72	32.16	10.65	17.41	18.73	15.64	17.05	3.1	17.48	13.76	0.24	25.36	30.19	13.76	18.09	19.1	13.68	18.79	10.71	25.41	23.46	21.71	26.54	21.13	26.97	16.27	14.23	3.19	15.71	18.2	25.8	11.8	22.56	9.77	0.29	18.96	22.23	18.74	29.11	21.13	18.58	21.48	11.95	13.81	19.52	14.14
AP7X04141F08	24.58	13.6	12.13	16.75	25.22	12.45	15.27	17.27	18.75	19.25	20.64	8.75	14.98	19.79	22.64	20.47	15.3	18.42	15.91	12.18	14.68	13.04	22.8	23.09	20.12	26.17	22.78	26.55	11.24	15.07	19.85	15.5	22.74	18.13	7.31	23.1	13.53	20.31	22.06	22.52	15.67	20.09	21.33	17.91	20.71	20.49	20.7	24.11	21.12
C01X01283A04	24.71	14.89	13.78	0.45	27.7	13.68	18.13	21.13	15.63	19.41	23.08	20.12	15.86	23.1	24.9	23.97	14.88	21.98	18.8	13.08	19.01	14.76	24.92	25.39	24.74	28.39	23.13	26.22	16.74	17.71	21.43	16.63	1.9	23.25	10.33	23.98	15.84	24.05	23.37	22.81	0.31	27.55	21.64	20.98	23.26	18.52	18.89	21.6	20.45
AMBX02341E04	18.87	8.29	8.58	14.34	16.91	7.49	13.23	13.84	10.3	12.83	9.88	10.91	10.47	10.91	16.62	18.01	11.81	9.81	13.43	8.08	11.16	9.09	16.49	17.97	14.16	22.84	16.63	21.39	10.7	0.11	9.02	7.69	18.45	17.05	4.79	17.46	8.46	12.14	11.15	14.99	11.61	17.36	14.31	1.75	15.71	11.5	10.91	12.68	13.35
A02X013460I7	25.94	13.53	11.31	21.21	19.76	13.03	18.76	21.6	16.71	17.96	22.36	17.44	15.31	21.88	25.42	25.04	16.48	18.98	19.14	11.25	19.06	16.1	25.32	26.5	22.51	23.86	22.83	24.69	16.76	15.65	20.45	13.68	20.45	3.61	9.6	23.17	13.79	23.56	20.57	23.16	18.12	21.92	23.04	19.35	21.23	22.02	16.27	23.18	19.69
A03X03001C03	20.98	9.43	7.72	15.95	22.6	8.1	12.79	15.4	16.37	14.56	17.16	12.87	10.61	18.12	18.59	18.83	12.89	14.86	14.13	9.92	8.25	9.54	18.55	18.6	18.19	24.49	20.12	22.09	13.9	12.29	15.8	10.86	18.28	17.09	6.75	21.5	9.5	18.99	17.61	19.53	12.92	22.23	20.12	16.23	16.3	11.68	13.24	19.25	14.59
AMBX03621D07	14.2	6.8	0.06	11.77	16.16	6.51	9.53	10.32	11.14	8.43	14.35	10.77	8.52	13.93	15.39	15.61	8.37	12.31	10.72	1.94	7.36	5.36	15.86	16.37	15.44	5.56	12.92	13.61	6.78	9.3	12.58	6.97	11.02	10.17	2.45	13.64	7.3	13.41	14.02	16.24	9.23	15.17	15.7	11.44	14.53	12.39	9.13	15.46	10.51
A01X028561A9	25.02	13.46	12.03	20.43	41.02	13.28	16.88	22.25	23.42	18.58	20.09	21.5	13.09	17.91	21.95	21.48	17.87	20.07	17.68	10.62	19.48	14.19	22.05	21.33	0	27.83	22.06	26.55	15.81	23.26	23.28	18.64	26.09	42.12	9.83	22.06	13.46	19.56	23.17	24.82	15.28	16.57	28.23	22.65	21.46	11.36	21.06	28.22	15.91
A03X01541C07	22.42	10.76	7.61	15.53	16.36	10.93	15.56	16.91	8.33	13.59	18.95	14.01	11.11	18.97	22.16	23.08	12.71	17.04	14.75	6.14	12.32	10.78	22.35	23.14	16.6	21.17	18.02	19.47	14.45	10.48	17.23	11.82	13.21	14.23	4.52	19.29	9.66	18.47	19.59	19.29	13.29	13.92	20.26	13.6	18.21	10.31	2.73	19.41	15.05
A02X043261B9	20.86	9.66	10.93	16.66	24.56	8.94	14.05	16.67	9.95	16.87	19.62	15.29	12.34	18.4	17.05	20.42	10.69	15.52	13.62	10.19	14.5	11.15	17.46	18.25	16.74	25.47	17.86	24.74	12.98	13.01	18.13	12.05	16.23	16.34	6.85	18.54	9.52	18.98	19.24	18.54	13.71	16.58	19.68	15.34	17.8	3.12	15.17	18.16	10.96
A01X030061B4	21.39	10.64	8.9	16.88	22.98	8.82	14.34	16.96	13.76	14.73	17.39	16.35	12.81	18.05	20.36	21.18	11.86	14.45	15.46	9.18	3.26	10.76	20.26	20.38	18.09	22.92	20.72	20.92	12.62	11.53	15.93	11.44	16.99	23.34	6.86	20.68	9.49	18.4	18.44	19.74	13.87	19.06	19.84	13.2	18.5	14.22	13.55	17.75	14.88
AP3X03371I09	25.16	13.08	11.27	18.32	28.09	12.01	16.42	19.33	17.25	19.48	19.3	16.71	14.94	19.82	21.37	22.73	16.51	16.72	17.07	13.02	16.86	13.57	21.6	19.84	21.55	29.44	21.32	24.74	15.39	13.42	18.06	12.59	22.01	22.5	8.68	22.36	13.39	19.53	20.1	21.71	15.25	22.04	21.96	15.77	21.86	17.69	17.23	20.14	16.09
C01X00952I08	24.19	15.11	19.09	23.34	30.57	14.45	22.85	25.73	18	19.36	1.81	21.18	18.71	4.62	29.92	29.71	19.4	20.44	23.11	17.49	19.49	16.01	30.91	28.86	21.16	30.46	29.29	31.95	20.76	16.18	1.86	18.68	12.1	25.36	15.77	29.93	14.93	4.75	22.5	21.59	22.36	25.42	21.86	18.21	20.91	20.22	16.82	23.28	19.8
A01X019460I6	22.7	12.5	12.05	18.22	31.52	12.85	17.6	18.43	18.12	14.75	22.79	15.53	15.69	21.31	21.88	19.99	24.1	15.64	18.01	11.5	14.8	13.77	22.18	21.83	14.77	23.24	20.16	26.38	13.74	20.34	21.34	12.98	21.85	25.21	8.32	19.78	13.75	22.59	20.15	20.37	16.06	22.44	25.53	26.78	21.36	14.49	13.69	20.1	15.05
AMBX02091E05	17.07	8.39	7.05	14.57	20.76	7.36	10.99	14.28	4.91	11.44	15.26	12.03	5.53	15.39	16.14	14.63	11.84	12.71	11.91	5.99	11.09	8.58	16.46	16.46	15.1	18.7	17.22	18.74	12.16	11.13	13.63	8.27	13.55	15.47	4.58	18	8.61	15.02	15.39	17.28	11.98	15.29	17.28	13.28	18.1	11.36	9.65	15	11.85
A02X030061B5	19.22	10.91	9.15	18.81	22.57	9.61	14.28	17.55	17.08	14.79	18.64	21.16	12.27	19.44	17.62	21.2	14.66	15.01	15.94	11.24	3.35	13.11	18.17	17.7	18.39	25	21.36	21.11	12.41	13.83	16.97	12.04	17.11	18.91	7.52	22.24	11.37	19.73	19.96	20	16.09	21.81	19.19	17.58	19.74	13.01	14.36	17.64	16.18
C02X03532F02	19.61	9.19	9.8	16.72	13.06	9.22	13.13	15.28	12.4	13.61	0.03	11.86	10.52	1.55	19.87	18.86	12.67	14.21	13.63	9.51	12.64	10.24	19.69	20.3	19.64	22.46	18.66	21.18	12.21	8.38	0	9.82	15.08	17.67	6.48	19.46	9.28	1.76	15.14	16.88	13.35	19.45	15.81	10.57	18.07	14.66	12.39	15.3	13.19
AMBX01941E08	20.44	9.07	8.82	15.12	23.95	9.58	13.29	14.16	8.31	14.88	16.36	15.5	10.12	16.85	16.86	18.69	11.13	16.91	13.29	10.19	13.39	11.56	16.96	17.96	17.99	25.39	6.42	21.97	11.96	12.02	14.47	11.69	13.42	16.86	6.32	7.08	10.3	16.98	19.22	15.95	12.84	20.62	16.76	14.88	18.18	11.23	15.68	16.52	12.6
AMBX01281F01	21.97	12.37	11.03	0.21	25.29	11.27	14.76	17.92	13.71	17.13	19.84	17.39	13.89	19.85	22.07	21.19	14.1	18.6	15.61	11.09	16.18	12.38	21.97	23.05	21.09	25.49	20.73	23.81	13.8	14.61	18.43	13.18	1.69	20.15	7.96	21.6	13.28	20.95	19.44	19.86	0.21	23.43	18.81	17.26	21.44	14.19	16.5	18.21	17.94
A03X03481B07	26.64	16.14	16.33	19.44	28.39	15.07	19.44	21.14	20.15	20.52	19.76	20.52	16.02	19.86	23.23	24.42	17.69	19.75	19.85	16.91	17.43	15.84	23.18	23.27	22.68	32.06	25.19	28.42	17.9	14.92	17.85	15.78	22.87	26.24	11.69	26.13	15.82	20.29	20.72	0.23	17.18	24.79	0.07	18.06	25.19	20.4	18.22	0.2	18.03
AP7X01541H02	17.3	7.74	6.97	12.66	20.27	7.66	9.46	13.89	9.35	12.1	15.04	11.18	8.59	14.89	15.13	16.14	10.5	12.14	10.27	6.67	10.84	8.13	15.05	15.65	15.6	20.55	16.4	17.96	10.28	9.64	13.79	7.79	10.79	10.85	3.75	17.25	7.58	15.1	13.96	14.73	10.03	15.69	15.65	12.19	16.86	12.99	0.64	14.31	10.73
A02X009561B7	29.48	20.5	15.89	26.47	26.3	20.5	24.74	25.1	19.99	21.46	30.07	25.24	20.47	29.98	29.04	27.92	19.14	25.26	25.25	15.69	20.37	19.04	29.32	28.55	27.48	27.64	32.19	0.32	20.97	25.38	27.53	20.15	28.46	24.59	14.11	32.67	20.83	29.93	28.18	29.59	23.58	26.62	28.55	26.19	31.17	30.84	20.37	29.29	25.33
A03X04141A07	22.96	12.82	10.76	18.85	22.02	12.4	15.88	16.89	16.26	17.47	18.51	1.46	13.96	18.37	20.79	22.08	15.29	13.52	16.46	11.37	16.36	12.79	21.07	22.75	21.13	26.52	21.99	23.59	15.19	14.22	16.8	11.87	20.43	20.2	7.9	22.75	11.84	19.05	14.62	22.01	15.32	18.93	22.66	15.15	21.5	17.93	15.98	21.88	18.24
AP7X03371G04	23.78	12.43	10.65	18.14	26.93	11.55	16.1	18.82	16.69	18.4	18.79	17.28	14.47	19.33	20.98	22.19	15.6	16.43	16.68	12.79	15.99	13.02	21.09	18.98	21.11	29.03	21.03	23.96	14.73	12.9	17.58	12.2	21.12	22.48	8.26	22.02	13.01	19.26	19.32	20.81	15.28	21.1	21.28	16.08	21.83	18.09	15.4	19.89	16.33
AMBX03532H07	25.78	13.51	14.81	21.13	27.71	13.34	17.33	20.21	16.73	20.14	1.72	16.53	15.09	0.1	25.26	25	16.46	19.46	17.91	14.74	16.94	13.45	25.07	24.76	22.99	29.48	23.43	29.13	17.01	12.45	1.76	14.18	20.61	19.76	10.26	24.23	12.96	0.06	19.87	21.73	18.16	26.65	20.41	14.75	22.92	19.52	16.71	19.2	15.73
AP7X04221F09	20.66	9.56	10.27	17.13	24.66	9.17	0.36	16.91	12.36	15.98	17.17	16.18	10.53	16.93	18.31	19.76	13.32	15.11	0.02	10.75	14.34	10.94	18.09	18.13	22.8	27.45	18.89	23.79	13.72	14.63	15.8	11.07	15.43	21.21	6.87	19.78	9.54	18.6	17.75	20.57	13.85	20.83	20.1	17.55	18.27	11.75	12.28	18.51	14.56
AMBX01121F02	23.19	15.15	12.82	23.65	27.15	14.7	19.09	22.88	19.86	17.31	25.14	21.43	17.82	24.95	25.03	28.07	19.03	22.34	20.37	14.31	17.95	17.54	24.98	25.03	25.79	28.6	23.78	28.25	20.13	17.97	22.86	17.49	31.28	24.79	11.32	24.39	16.3	25.22	25.05	28.39	20.91	29.29	26.77	21.72	24.18	22.81	21.07	24.71	20.9
C09X012804F1	25.58	16.24	13.66	3.43	28.01	14.64	17.91	21.25	18.32	20.59	24.07	19.96	17.67	23.91	26.1	25.13	16.14	21.72	18.8	14.59	19.61	15.03	26.16	26.84	28.09	29.73	23.67	27.04	17.22	18.03	22	17.19	5.2	22.8	10.8	24.6	16.83	25.24	22.51	23.22	2.55	27.23	22.49	20.46	23.53	22.52	19.53	22.72	21.14
C02X01282E08	25.41	15.27	14.24	1.03	28.27	14.01	18.59	21.73	15.68	19.95	23.77	20.52	16.36	23.87	25.38	24.45	15.56	22.49	19.28	13.5	19.63	15.09	25.46	25.97	24.9	29.02	23.62	26.7	17.2	18.21	22.13	17	3.6	23.49	10.7	24.48	16.24	24.98	23.84	23.66	0.56	28.27	22.39	21.74	23.85	18.44	19.84	22.55	20.84
A01X036261D5	22.27	14.77	1.93	19.76	23	14.02	17.86	18.94	21.65	14.66	23.31	16.8	16.4	22.4	25.6	24.21	15.6	20.01	19.37	5.52	15.73	12.53	25.35	25.5	22.83	10.58	21.76	21.55	13.62	18.94	21.63	14.3	20.1	15.8	8.21	22.41	14.37	22.14	21.91	25.75	17.18	22.44	24.53	20.31	23.49	18.65	15.97	24.28	17.43
AP7X01341H06	23.67	13.17	10.75	21.47	22.81	12.24	18.2	19.3	16.38	15.44	21.84	18.11	15.65	20.9	23.03	24.35	17.76	19.03	18.96	10.17	16.75	13.37	22.95	23.84	21.53	22.11	20.36	23.18	15.44	16.76	20.03	14.44	24.19	2.13	8.84	21.06	14.17	21.46	21.72	25	17.73	22.18	24.3	20.11	21.07	15.14	15.86	22.55	19.61
C09X035304I4	28.01	20.33	17.67	28.14	0.05	19.97	25.52	25.31	22.39	20.04	26.96	21.77	23.13	27.67	29.69	29.62	23.75	25.04	26.08	16.32	21.31	20.01	29.56	31.49	28.12	28.74	31.05	27.6	22.6	22.85	22.02	21.29	34.21	27.22	15.87	31.61	19.69	29.13	26.75	30.12	24.31	26.55	28.36	26.86	28.88	32.34	25.09	32.03	28.34
A01X010861D9	13.59	6.53	4.68	12	15.84	6.7	10.28	9.89	10.87	8.3	13.47	10.73	8.65	13.47	14.21	13.19	8.89	9.83	10.34	4.62	8.82	5.76	14.18	14.07	14.15	15.06	13.87	13.56	0.93	9.36	11.81	6.04	13.68	13.3	0.09	14.66	6.73	13.6	11.81	16.46	9.66	14.59	15.03	10.63	13.88	8.91	5.98	15.11	9.75
C03X01942D01	27.87	17.01	15.25	26.31	33.03	17.52	23.06	23.37	13.2	22.8	26.47	23.65	20.55	25.98	25.93	31.74	16.46	26.32	22.08	17.06	23.26	19.09	25.8	27.23	28.96	32.02	1.09	34.4	21.54	21.43	24.98	20.01	25.01	22.07	13.63	0.18	18.29	26.93	29.02	28.33	23.11	32.33	29.53	25.97	24.06	19.44	23.3	30.95	20.03
A01X026160H3	24.15	15.31	13.48	22.17	29.23	14.96	17.57	22.16	17.11	19.25	20.18	19.87	16	21.08	23.88	25.18	17.19	21.98	17.73	14.85	19.05	14.87	23.71	25.54	26.41	31.32	22.27	29.6	17.52	16.84	19.03	15.99	25.33	23.79	10.45	22.68	16.09	21.75	23.36	22.73	18.34	28.72	21.95	21.84	25.25	16.09	19.91	21.61	19.43
A03X02611C04	24.31	13.81	12.45	20.51	28.31	13.4	15.46	19.86	17.77	19.17	19.34	19.1	14	19.76	22.9	23.71	16.25	20.67	15.77	14.86	17.14	15.21	22.61	23.69	24.45	31.44	22.74	26.8	16.3	15.87	18.12	14.64	24.1	24.15	9.61	23.19	14.59	20.85	22.36	22.49	17.33	27.08	21.65	20.02	23.72	16.78	18.81	19.66	20.46
A03X04221A09	22.13	10.68	11.52	18.15	25.77	10.25	1.84	18.27	13.26	17.38	18.4	17.12	11.46	18.18	19.95	21.07	14.77	16.52	0.02	12.04	15.46	12.27	19.9	19.58	24.13	28.59	20.46	24.54	14.81	15.71	17.02	12.25	16.24	21.99	8	21.34	10.8	19.81	18.81	21.01	14.53	22.8	20.78	19.07	19.29	12.74	13.6	18.56	15.38
C06X020903I6	26.66	16.31	16.99	22.73	29.44	16.11	20.09	22.39	18.79	20.96	24.91	21.57	18.05	25.29	23.62	0.02	20.52	22.77	21.14	16.38	21.34	17.03	23.5	25.65	26.34	31.84	26.71	28.09	18.78	19.88	23.55	17.15	29.04	30.62	11.75	27.69	16.7	27.44	24.55	25.7	20.55	27.27	25.45	23.9	26.41	18.17	20.3	26.35	22.42
A01X043060I2	25.55	17.45	6.59	22.47	24.98	18.06	21.21	23.27	18.94	17.52	24.52	21.71	18.55	24.67	27.15	26.51	19.64	23.23	22.51	0.45	20.46	15.82	27.34	29.44	25.33	0	25.17	23.63	17.93	21.6	23.56	17.54	29.19	18.7	10.34	25.96	17.77	24.31	25.22	30.16	20.3	25.14	27.7	24	27.43	16.82	17.96	27.75	22.57
AP3X02851I07	26.54	15.55	13.25	19.83	26.14	14.83	18.49	18.91	17.67	19.63	22.18	18.71	13.84	22.38	22.11	23.64	16.47	19.04	18.92	13.46	17.76	14.23	22.07	19.53	0.27	26.59	26.65	23.2	16.1	17.74	20.53	15.08	24.63	17.6	9.62	27.32	15.27	23.84	22.1	22.75	16.9	18.39	22.28	20.49	25.99	21.24	16.75	23.11	17.03
AP7X03431F04	23.1	10.89	11.87	18.34	23.15	11.53	14.91	14.88	12.81	17.07	17.06	12.83	12.7	17.72	18.19	22.03	14.18	2.67	15.16	10.25	14.97	12.85	18.42	19.7	17.93	25.2	24.78	22.88	12.95	10.92	16.08	2.25	22.16	21.66	5.59	25.95	10.86	17.54	3.62	17.51	15.63	18.45	17.65	10.9	19.7	16.34	13.43	16.41	15.42
C12X020903I8	25.84	15.74	16.49	23	29.17	15.49	19.68	21.82	18.79	20.25	24.42	21.13	17.43	24.78	23.52	0.07	20.31	22.35	20.75	15.98	20.59	16.65	23	25.56	26.18	31.24	26.22	27.39	18.38	19.49	23.03	16.46	29.04	30.62	11.33	27.14	16.03	26.34	23.85	25.57	20.23	27.65	24.69	23.25	26.92	18.17	19.97	25.49	21.46
C12X028505D3	26.6	15.29	13.09	20.87	28.11	15.25	18.87	22.2	15.29	20.7	25.12	18.89	16.89	24.71	23.24	23.39	16.52	19.42	18.71	14.13	17.11	14.58	23.51	24.93	22.56	30.07	23.41	26.7	17.13	18.67	22.61	13.62	22.13	20.93	10.1	23.86	15.89	25.52	22.61	24.65	18.21	23.78	24.17	21.47	24.02	20.8	18.98	23.8	17.94
AP7X03911F07	24.71	14.73	14.51	22.24	26.92	14.12	16.66	21.45	17.1	18.93	24.08	20.26	15.58	24.15	22.87	22.35	17.14	18.88	16.7	13.62	18.83	15.96	22.6	23.03	22.76	29.31	23.15	27.45	18.41	18.81	22.6	14.64	26.24	23.23	10.31	23.22	14.18	24.96	21.61	24.59	19.02	24.53	25.04	22.59	24.76	17.24	16.8	24.22	20.51
A03X04301B08	13.81	6.25	3.74	10.84	17.16	6.31	8.28	12.23	6.44	9.09	13.19	11.33	7.56	13.26	12.81	13.46	7.51	11.81	9.35	1.6	10.02	5.68	13.23	13.26	14.77	6.92	12.68	15.56	7.86	9.03	11.84	7.32	11.34	11.04	2.86	13.45	6.81	13.47	13.7	15.44	8.43	13.84	15.25	11.03	14.97	5.22	7.86	14.37	8.63
AP3X03911I04	26.17	13.27	16.27	26.75	25.35	13.53	17.98	20.3	14.35	19.04	20.46	19.98	14.33	21.72	21.34	21.84	18.57	17.76	17.87	15.84	17.45	17.24	20.52	22.07	19.24	27.64	23.88	25.73	17.51	17.26	18.46	14.79	19.94	31.19	11.35	24.58	13.27	22	19.31	24.24	23.16	21.84	22.64	15.13	21.43	14.96	17.1	21.15	22.71
A02X043060I3	17.84	9.58	3.91	14.3	18.96	9.48	12.36	15.8	10.87	10.92	16.29	14.31	10.81	16.23	19.02	17.45	11.59	15.68	13.61	0.52	13.91	9.12	19.19	21.01	18.62	0	16.98	17.12	10.94	12.92	15.62	10.03	19.21	12.73	4.4	17.84	10	16.41	16.84	21.27	12.35	17.47	19.58	16.43	19.64	10.05	11.72	19.82	14.36
A02X034861B2	27.28	16.6	16.96	20.68	28.96	15.51	20.24	21.77	20.29	21.41	20.33	21.22	16.67	20.59	23.97	25.05	17.98	20.31	20.42	18.15	17.87	17.07	23.81	24.8	23.11	33.4	25.99	29.26	19.06	15.06	18.54	16.09	22.27	26.25	12.57	26.94	16.5	21.66	21.67	0.17	18.25	25.41	0.1	19.1	25.44	20.77	18.71	0.15	19.36
A01X041461C8	22.17	11.17	9.99	16.59	21.37	10.78	14.28	15.48	15.66	16.74	17.06	2.07	13.13	17.16	19.5	19.72	13.08	13.42	14.99	9.91	15.74	11	19.61	21.3	18.88	24.9	20.85	22.21	12.83	12.5	15.5	10.95	19.29	16.63	6.25	21.8	10.55	18.88	15.18	18.92	13.58	18.31	19.51	13.84	19.78	15.77	15.16	19.91	16.66
A02X024861A4	21.67	1.98	9.69	18.12	25.04	1.04	12.28	21.72	22.48	15.01	17.64	16.61	13.68	17.43	25.25	21.09	12.2	13.46	12.7	11.38	13.35	10.14	24.3	25.88	18.43	24.9	19.09	23.77	11.96	15.23	15.59	10.78	9.6	50.74	6.31	18.97	1.36	16.99	16.5	17.85	15.09	24.18	17.67	14.45	5.78	11.85	10.11	14.79	18.73
AP3X03532A03	25.85	13.83	15.47	21.65	27.77	13.5	17.61	20.38	16.79	20.2	1.7	16.73	15.43	0.07	25.15	25.26	16.29	19.25	18.17	15.06	17.23	14.24	24.94	24.79	23.45	29.76	23.87	29.19	17.66	12.53	1.69	14.03	21.25	20.63	10.69	24.47	13.51	0.18	19.88	21.51	18.69	27.21	20.17	14.59	23.52	19.61	16.77	18.55	16.82
AP7X01081I02	19.26	10.44	8.67	15.6	22.77	10.04	13.97	14.03	14.55	14.51	17.94	14.41	11.86	17.89	18.07	18.93	11.89	15.37	14.18	9.57	13.76	9.17	17.91	17.91	22.16	24.04	18.43	21.1	0.5	13.81	16.15	10.76	16.71	19.71	1.34	19.11	10.89	18.31	17.2	20.38	12.82	19.72	18.6	13.89	17.81	13.23	13.47	19.87	13.04
AP7X01121H05	21.15	12.68	10.63	21.59	25.55	12.58	16.01	19.59	16.14	15.71	22.56	18.47	15.45	22.09	22.79	25.08	17.86	19.58	17.03	12.68	15.59	15.05	22.93	23.7	23.35	26.65	21.75	25.9	17.55	15.83	20.28	15.19	26.17	21.19	9.96	22.38	13.62	21.6	21.81	26.36	18.39	24.66	24.64	18.54	21.59	18.11	18.62	23.2	20.02
AP7X00951I03	28.04	20.34	15.44	25.59	27.16	20.86	24.15	24.45	20.63	20.6	28.75	24.95	19.6	28.84	28.19	27.78	19.25	24.28	24.94	14.77	20.41	18.24	28.29	27.46	26.44	26.27	30.28	0.08	20.22	24.28	26.48	19.14	29.57	23.75	13.46	31.17	20.48	29.44	26.88	29.95	22.56	27.41	29.12	25.89	32	33.18	20.11	28.76	23.71
AP7X01281H03	23.69	13.8	12.17	0.26	26.4	12.63	16.37	19.44	14.79	18.3	21.72	19.83	15.13	21.6	24.12	22.97	15.07	20.28	17.04	12.53	17.85	13.56	24.09	24.65	23.39	27.08	21.85	24.96	15.42	16.3	20.13	15.27	1.85	22.68	9.47	22.78	14.71	23.27	21.4	20.66	0.37	24.35	19.73	19.07	22.17	17.78	18.05	19.42	19.27
AP7X01721H08	27.48	13.93	12.78	22.46	27.57	13.27	21.17	20.01	14.82	20.46	24.06	17.9	18.22	22.62	26.13	23.49	16.05	21.01	21.66	16.2	19.22	15.34	26.11	26.28	22.14	30.84	27.34	27.08	18.38	18.11	22.36	16.44	27.14	27.03	12.74	28.01	13.71	22.97	22.84	23.07	19.96	21.84	22.59	21.12	22.35	18.99	19.66	22.88	16.37
A01X001860H9	0.15	16.8	14.21	22.42	24.71	16.47	19.69	22.55	19.6	1.35	23.66	22.48	17.03	23.81	22.24	24	19.22	19.52	20.13	13.85	19.13	15.35	21.72	20.27	26.58	26.93	22.73	25.29	17.19	19.2	22.19	16.19	20.12	21.92	9.7	22.8	16.5	24.17	24.54	25.96	19.24	23.02	25.25	23.1	26.23	17.57	15.4	27.08	15.52
A01X009561B6	28.2	20.33	15.75	25.8	27.34	20.8	24.32	24.68	20.63	20.85	28.97	24.93	19.77	28.94	28.41	27.93	19.46	24.38	25.11	15.04	20.72	18.59	28.49	27.67	26.83	26.53	30.64	0.13	20.57	24.54	26.65	19.14	29.57	23.75	13.81	31.54	20.47	29.62	26.92	29.93	22.94	27.56	29.35	25.97	32.33	33.54	19.96	28.78	23.79
A01X034361C6	23.68	11.26	11.51	17.69	24.19	11.15	15.43	17.59	12.69	15.27	18.2	13.58	13.1	17.82	17.92	20.61	11.64	3.65	16.52	10.14	14.4	11.48	18.02	17.33	19.55	24.64	24.93	19.78	13.29	12.94	17.62	1.87	19.41	16.78	6.47	25.38	10.38	18.92	4.78	19.13	14.4	17.11	19.37	15.22	21.16	19.99	13.19	18.97	14.07
AP7X03671F06	24.49	14.43	16.28	24.45	27.59	14.01	20.14	20.23	18.42	20.84	23.94	20.57	15.81	24.13	22.65	30.94	21.5	19.36	20.15	15.66	18.58	16.64	22.03	21.98	25.01	30.37	25.4	29.52	20.93	18.74	21.7	13.85	20.45	28.28	14.2	25.66	13.85	25.51	22.24	26.26	20.64	0.62	26.15	24.66	23.2	13.75	20.28	23.49	16.26
AP3X02482B04	23.72	2.92	11.32	17.59	27.9	1.44	12.83	19.47	10.04	17.81	18.08	15.04	14.02	17.55	23.2	25.49	16.31	15.53	14.62	12.9	13.43	12.44	23.65	23.56	18.23	33.32	23.74	25.36	14.15	10.86	16.79	12.16	18.73	22.39	8.62	24.14	1.9	17.73	18.86	19.07	15.54	24.4	19.59	14.15	7.72	10.35	12.17	18.17	16.17
A01X020961D2	24.19	10.78	10.48	15.91	27.04	11.72	16.33	17.73	4.84	16.81	18.97	15.37	6.37	19.16	18.62	19.3	12.72	16.56	15.85	8.72	16.33	11.41	19.02	19.65	15.04	20.58	18.62	24.36	15.52	16.19	17.93	10.98	8.23	26.13	7.61	18.48	11.64	19.23	19.53	20.38	14.12	14.37	21.44	19.06	21.61	17.16	15.9	18.86	14.51
A03X01341C08	22	11.85	9.22	18.15	20.02	11.6	16.41	17.44	15.12	14.32	19.68	16.32	13.5	18.99	21.17	21.64	14.33	17.25	17.32	8.43	15.52	12.45	21.25	21.3	21.04	20.06	18.87	20.36	13.55	14.53	17.86	12.25	23.14	5.32	7.01	19.57	12.51	19.56	19.38	21.88	15.01	18.39	22.1	18.09	20.5	18.23	12.86	20.71	17.3
A01X043261B8	18.67	7.36	10.51	16.55	26.99	7.16	14.4	16.75	12.58	15.1	16.57	14.7	10.37	15.44	20.11	21.07	12.57	11.61	14.84	7.44	11.28	9.61	19.55	20.85	25.71	24.61	17.98	21.02	10.81	12.52	15.66	8.65	15.77	22.41	6.36	17.89	6.8	15.45	13.44	20.19	12.32	12.66	21.44	18.82	17.71	3.64	9.82	19.6	11.03
AP3X01792A08	38.61	15.13	12.54	18.68	24.48	16.66	20.16	10.66	21.24	29.85	18.62	17.81	10.52	17.6	26.56	22.49	14.17	26.52	18.56	16.31	20.26	15.22	27.29	23.93	18.02	26.78	13.43	18.81	18.31	17.21	17.24	17.96	32.48	26.26	11.05	13.32	19.14	17.33	28.13	19.54	15.63	26.24	20.82	20.76	23.09	9.12	23.2	26.7	13.87
C12X035304I5	29.6	22.78	17.87	31.75	0.16	22.38	28.38	27.69	25.66	20.6	30.75	22.76	26.48	30.65	35.83	32.85	26.27	26.72	29.24	17.46	23.01	21.26	36	36.54	28.76	29.41	34.51	28.74	24.27	27.52	24.97	23.98	38.05	23.58	16.72	34.89	21.73	30.5	30.51	36.97	28.12	27.11	33.73	32.23	31.34	33.7	24.68	39.05	33.12
AP3X01542A06	15.26	6.43	5.07	11.16	17.27	6.5	8.54	12.26	8.23	9.61	12.74	10.02	7.24	12.73	14.11	14.12	8.7	10.58	8.95	5.25	9.56	6.62	14	14.51	15.47	17.88	15.2	15.14	8.54	8.44	11.41	6.96	10.36	9.54	2.65	16.13	6.16	12.93	12.7	13.54	8.83	15.07	13.92	10.96	15.39	11.38	0.65	12.95	9.48
AP7X03061G06	23.1	16.29	16.13	24.03	29.31	15.31	18.79	21.3	18.34	18.09	24.77	20.66	16.65	25.11	0.03	23.44	16.76	18.85	19.56	16.29	19.46	16.31	0.09	0.07	23.74	32.51	23.3	28.69	18.48	17.59	23.19	14.49	27.4	30.64	10.85	24.1	16.19	26.08	22.67	22.56	19.87	24.39	23.15	24.02	26.09	16.33	19.44	24.99	19.85
C01X02483B06	28.37	2.87	15.29	23.05	30.01	2.24	19.28	24.16	19.57	21.78	23.42	18.96	18.12	23.24	26.59	26.56	18.73	19.6	18.78	16.91	18.6	17.83	27.05	27.57	27.02	31.97	24.69	30.16	18.36	16.56	22.14	16.49	26.17	23.25	12.17	25.19	3.74	23.12	22.42	24.18	20.83	26.71	25.32	18.82	0.4	16.03	18.68	23.46	21.63
A02X026160H4	24.23	14	12.61	20.32	28.56	13.7	15.74	20.1	17.16	19.27	19.22	18.81	14.72	19.72	22.53	23.29	16.93	20.23	16.03	14.78	17.44	14.9	22.48	23.68	23.49	31.76	22.19	28.03	16.35	15.78	18.02	14.32	22.78	24.27	9.39	22.68	14.79	20.53	21.88	21.74	17.24	26.24	21.34	20	23.19	15.36	19.31	19.43	19.59
[truncated: 90 more columns]
