# Supplementary material for: Transmission and dynamics of mother-infant gut viruses during pregnancy and early life
Source: Nat Commun. 2024 Mar 2;15:1945. doi: 10.1038/s41467-024-45257-4 (PMC10908809; doi:10.1038/s41467-024-45257-4)
Supplement: Supplementary file 6 — Source Data [file 41467_2024_45257_MOESM6_ESM.zip › Source data/Bacterial_strains_genetic_distances/SGB15322.dist.txt]

A02X011261C3	AP7X01281H03	AMBX03481D08	AMBX01281F01	AP7X03481G03	AP3X03482A02	A03X03481B07	AP7X01121H05	AMBX01121F02	A03X01121D01	A01X034861B1	A01X011261C2	A02X034861B2
A02X011261C3	0	NA	NA	NA	NA	NA	NA	3.55	0.24	0.06	NA	0.12	NA
AP7X01281H03	NA	0	NA	5.24	NA	NA	NA	NA	NA	NA	NA	NA	NA
AMBX03481D08	NA	NA	0	NA	0.12	0.12	0.12	NA	NA	NA	0.12	NA	0.12
AMBX01281F01	NA	5.24	NA	0	NA	NA	NA	NA	NA	NA	NA	NA	NA
AP7X03481G03	NA	NA	0.12	NA	0	0	0	NA	NA	NA	0	NA	0
AP3X03482A02	NA	NA	0.12	NA	0	0	0	NA	NA	NA	0	NA	0
A03X03481B07	NA	NA	0.12	NA	0	0	0	NA	NA	NA	0	NA	0
AP7X01121H05	3.55	NA	NA	NA	NA	NA	NA	0	3.54	3.54	NA	3.55	NA
AMBX01121F02	0.24	NA	NA	NA	NA	NA	NA	3.54	0	0.06	NA	0.06	NA
A03X01121D01	0.06	NA	NA	NA	NA	NA	NA	3.54	0.06	0	NA	0.12	NA
A01X034861B1	NA	NA	0.12	NA	0	0	0	NA	NA	NA	0	NA	0
A01X011261C2	0.12	NA	NA	NA	NA	NA	NA	3.55	0.06	0.12	NA	0	NA
A02X034861B2	NA	NA	0.12	NA	0	0	0	NA	NA	NA	0	NA	0
