# Supplementary material for: Transmission and dynamics of mother-infant gut viruses during pregnancy and early life
Source: Nat Commun. 2024 Mar 2;15:1945. doi: 10.1038/s41467-024-45257-4 (PMC10908809; doi:10.1038/s41467-024-45257-4)
Supplement: Supplementary file 6 — Source Data [file 41467_2024_45257_MOESM6_ESM.zip › Source data/Bacterial_strains_genetic_distances/SGB15323.dist.txt]

A01X041461C8	A02X043060I3	AP7X01081I02	AP7X02091I01	AP3X02042B02	AP7X04301G01	AP7X03431F04	AP7X01721H08	A03X02481C06	C12X012804F2	AP3X01722A07	AMBX02041E06	A01X026160H3	AMBX01341D04	AMBX04141D06	AP3X01942A09	A03X01791B04	A01X036261D5	AP7X02611G09	A03X04301B08	AP3X02092B03	A03X04141A07	AP7X03621F05	AP7X03371G04	A02X036261D6	AP7X03671F06	A02X012861A7	A03X02091B01	C12X017904A5	AP3X01342A05	A03X01281C09	AP7X01281H03	AP3X02482B04	A02X041461C9	A01X024861A3	AMBX03431D09	A01X043060I2	A03X03621A06	AMBX02091E05	A02X020961D3	AP3X03371I09	A01X019460I6	AP7X02851H01	A02X026160H4	AP7X02041G08	AP3X03432A01	AMBX01281F01	AMBX01941E08	AP3X03672A04	AP7X04141F08
A01X041461C8	0	33.75	32.28	25.13	32.36	30.31	27.76	31.14	27.5	20.17	31.05	31.88	20.47	34.68	0.09	24.89	29.68	31.42	19.59	28.39	32.27	0.15	31.24	29.98	34.55	32.56	14.44	32.31	30.43	29.38	17.41	27.95	17.11	0.08	18.08	27.9	29.19	31.01	30.77	32.7	32.18	25.59	32.33	23.54	31.17	27.13	12.01	28.19	32.44
A02X043060I3	33.75	0	42.97	30.75	43.22	3.28	34.93	47.85	42.99	45.94	48.09	40.38	34.69	18.24	33.34	36.25	39.61	44.04	37.26	4.65	44.17	28.62	45.59	44.08	34.25	42.31	39.83	43.45	42.9	22.07	39.16	50.28	45.46	36.79	38.07	35.31	3.41	44.3	40.73	41.82	41.81	43.04	42.56	31.94	43.42	36.71	38.44	31.44	39.84
AP7X01081I02	32.28	42.97	0	32.13	39.13	30.06	38.12	16.2	37.96	37.82	16.39	37.55	38.83	37.34	31.74	36.46	9.08	5.36	37.27	33.39	39.87	27.57	5.22	40.59	8.6	39.13	31.61	39.72	9.87	36.66	31.65	39.98	38.6	35.19	39.81	34.43	35.53	5.37	38.35	39.74	39.26	36.1	40.69	41.63	37.27	38.18	29.76	34.32	40.45
AP7X02091I01	25.13	30.75	32.13	0	15.67	24.84	27.3	25.92	36.18	31.03	26.12	14.38	32.65	33.37	24.2	31.84	26.47	32.54	31.44	28.11	5.42	20.06	32.01	15.79	36.42	32.71	21	5.31	28.13	30.71	20.36	27.67	30.97	27.93	33.25	24.4	30.02	31.97	4.58	5.49	15.64	32.95	32.3	37.16	14.53	26.91	19.2	35.05	31.95
AP3X02042B02	32.36	43.22	39.13	15.67	0	38.01	31.63	25.79	46.02	35.47	26.02	0.24	42.61	39.93	31.37	41.77	38.58	41.27	41.12	36.94	32.63	27.17	40.51	10.17	48.44	39.67	25.74	33.06	38.96	40.45	25.76	32.88	38.68	34.92	39.8	27.47	39.54	40.77	30.89	33.31	12.17	41.81	39.4	45.46	0.4	29.37	23.64	47.68	35.24
AP7X04301G01	30.31	3.28	30.06	24.84	38.01	0	23.35	37	42.26	37.23	37	37.14	29.07	4.01	30.22	29.91	30.83	33.35	27.06	2.8	33.65	25.33	35.76	39.01	28.84	38.93	28.9	32.83	34.32	3.99	28.87	36.03	31.89	32.11	29.48	23.63	4.99	35.82	31.78	32.92	51.08	33.19	31.53	33.78	38.36	31.4	29.67	43.57	40.61
AP7X03431F04	27.76	34.93	38.12	27.3	31.63	23.35	0	34.25	41.28	31.25	34.27	31.75	30.2	46.08	26.29	29.58	36.7	37.15	28.42	34.76	37.35	21.88	36.51	31.17	42.34	37.94	25.93	37.9	36.42	34.37	26.32	34.02	28.16	30.1	29.38	2.42	36.03	36.54	36	38.06	31.23	27.46	39.27	34.04	31.22	0.85	23.06	38.16	43.71
AP7X01721H08	31.14	47.85	16.2	25.92	25.79	37	34.25	0	46.18	36.09	0.02	24.68	40.67	41.1	29.85	36.01	21.35	17.47	39.11	37.52	36.51	26.18	17.17	26.81	22.72	39.54	30.98	37.02	21.44	35.36	30.11	37.2	37.06	33.59	39.06	30.33	39.21	17.32	35.45	37.64	32.15	36.7	39.93	45.75	26.32	35.33	28.05	42.37	39.51
A03X02481C06	27.5	42.99	37.96	36.18	46.02	42.26	41.28	46.18	0	25.31	46.11	40.57	19.13	44.68	29.38	30.19	39.79	41.1	20.12	45.71	48.05	26.39	42.7	43.37	37.59	47.29	21.2	43.84	43.12	49.36	27.28	43.03	7.68	29.25	5.5	27.07	45.3	42.23	43.35	41.61	38.82	32.3	48.15	20.15	45.1	36.75	20.96	29.2	35.86
C12X012804F2	20.17	45.94	37.82	31.03	35.47	37.23	31.25	36.09	25.31	0	36.25	35.45	19.94	36.87	19.73	29.24	34.71	35.61	20.03	37.93	39.13	17.51	35.52	34.97	42.51	38.13	18.21	39.46	34.23	35.59	21.56	34.18	13.28	21.12	14.13	29.9	41.27	35.43	37.99	40.09	34.95	30.74	38.82	22.76	34.31	32.17	15.05	30.41	39.83
AP3X01722A07	31.05	48.09	16.39	26.12	26.02	37	34.27	0.02	46.11	36.25	0	24.86	40.59	41.1	29.85	36.12	21.7	17.59	39.07	38.03	36.68	26.26	17.35	27.05	22.96	39.6	30.96	37.07	21.7	35.2	30.19	37.16	37.1	33.52	38.99	30.64	39.68	17.43	35.5	37.65	32.39	36.8	40.27	45.64	26.45	35.54	28.13	42.38	39.35
AMBX02041E06	31.88	40.38	37.55	14.38	0.24	37.14	31.75	24.68	40.57	35.45	24.86	0	40.99	38.55	31.25	41.75	37.72	40.33	39.64	37.02	32.14	26.98	39.88	10.42	46	39.71	25.51	32.15	38.14	42.03	25.37	32.93	37.12	34.49	38.38	26.68	38.05	39.94	29.97	32.19	12.08	41.1	39.58	42.52	0.3	29.26	23.14	44.6	36.1
A01X026160H3	20.47	34.69	38.83	32.65	42.61	29.07	30.2	40.67	19.13	19.94	40.59	40.99	0	32.84	20.17	27.19	36.69	38.3	0.77	30.54	39.73	17.89	38.61	41.93	38.17	39.9	18.19	39.46	38.03	34.99	24.2	38.5	16.05	21.86	16.04	29.65	32.25	38.32	38.06	39.3	42.39	29.22	40.62	1.42	40.38	31.99	15.27	27.33	38.11
AMBX01341D04	34.68	18.24	37.34	33.37	39.93	4.01	46.08	41.1	44.68	36.87	41.1	38.55	32.84	0	34.93	32.73	39.37	39.4	31.49	15.69	44.17	30.98	40.51	43.22	43.02	41.72	34.54	43.34	42.96	2.77	33.8	42.58	37.13	37.74	38.13	38.76	18.86	39.79	40.13	42.38	41.49	37.01	41.18	32.47	41.72	43.85	32.46	40.13	47.73
AMBX04141D06	0.09	33.34	31.74	24.2	31.37	30.22	26.29	29.85	29.38	19.73	29.85	31.25	20.17	34.93	0	23.83	28.99	30.63	19.02	28.19	30.91	0	30.21	28.76	34.89	31.27	14.57	31.2	29.12	28.74	17	27.43	16.84	0.01	18.33	27.31	28.76	30.04	29.6	31.76	31.56	24.65	31.96	24.28	30.55	25.56	11.94	29.67	32.64
AP3X01942A09	24.89	36.25	36.46	31.84	41.77	29.91	29.58	36.01	30.19	29.24	36.12	41.75	27.19	32.73	23.83	0	34.07	34.61	26.43	31.75	38.26	20.54	34.23	40.38	38.66	36.76	24.38	38.3	35.07	32.62	26.34	37.19	27.42	26.48	28.98	28.03	35.6	34.41	37.13	38.78	41.49	0.49	38.76	27.38	41.54	31.09	22.31	2.98	35.36
A03X01791B04	29.68	39.61	9.08	26.47	38.58	30.83	36.7	21.35	39.79	34.71	21.7	37.72	36.69	39.37	28.99	34.07	0	11.49	35.8	31.84	31.44	25.4	11.36	38.8	12.72	38.33	29.35	31.75	0.77	34.17	29.48	37.73	35.39	32.8	36.85	34.74	33.71	11.38	30.47	31.88	37.52	33.53	39.59	41.02	37.91	37.25	27.09	35.99	42.37
A01X036261D5	31.42	44.04	5.36	32.54	41.27	33.35	37.15	17.47	41.1	35.61	17.59	40.33	38.3	39.4	30.63	34.61	11.49	0	37.75	35.27	39.31	26.97	0.21	39.63	2.37	40.02	30.79	39.36	11.82	38.6	31.28	39.27	37.25	33.86	38.74	35.22	37.11	0.11	38.24	39.78	38.66	35.25	41.08	40.33	39.44	38.97	28.62	37.5	41
AP7X02611G09	19.59	37.26	37.27	31.44	41.12	27.06	28.42	39.11	20.12	20.03	39.07	39.64	0.77	31.49	19.02	26.43	35.8	37.75	0	30.28	38.55	16.69	37.38	40.34	40.13	38.48	17.92	38.51	37.4	33.45	23.22	37.22	15.31	20.71	16.35	28.9	32.69	37.42	36.95	38.76	39.97	27.98	39.41	2.33	39.24	30.15	14.5	27.64	38.75
A03X04301B08	28.39	4.65	33.39	28.11	36.94	2.8	34.76	37.52	45.71	37.93	38.03	37.02	30.54	15.69	28.19	31.75	31.84	35.27	30.28	0	36.33	23.89	35.3	37.73	38.62	39.37	31.06	36.27	32.64	13.87	31.55	40.18	34.99	31.29	36.13	32.72	1.13	35.06	34.58	36.41	38.41	34.4	39.6	35.84	37.31	34.49	29.21	33.35	38.09
AP3X02092B03	32.27	44.17	39.87	5.42	32.63	33.65	37.35	36.51	48.05	39.13	36.68	32.14	39.73	44.17	30.91	38.26	31.44	39.31	38.55	36.33	0	27.09	38.52	31.98	44.36	39.27	29.13	0	32.37	35.86	27.56	33.65	38.32	34.69	41.63	35.7	38.9	38.76	0.01	0.09	30.59	39.06	38.19	44.92	32.45	37.18	27.32	45.57	43.09
A03X04141A07	0.15	28.62	27.57	20.06	27.17	25.33	21.88	26.18	26.39	17.51	26.26	26.98	17.89	30.98	0	20.54	25.4	26.97	16.69	23.89	27.09	0	26.5	25.36	31.35	27.64	12.25	27.26	25.63	24.12	14.29	23.9	15.13	0.06	16.76	23.74	24.78	26.41	25.63	27.78	27.07	21.52	27.89	21.62	26.15	22.22	9.97	25.25	29.21
AP7X03621F05	31.24	45.59	5.22	32.01	40.51	35.76	36.51	17.17	42.7	35.52	17.35	39.88	38.61	40.51	30.21	34.23	11.36	0.21	37.38	35.3	38.52	26.5	0	39.3	3.59	39.47	30.55	38.9	11.8	37.89	30.84	38.7	36.73	33.7	38.94	35.56	37.76	0.05	37.77	39.57	38.96	34.6	40.2	41.48	39.19	38.11	28.2	37.12	42.12
AP7X03371G04	29.98	44.08	40.59	15.79	10.17	39.01	31.17	26.81	43.37	34.97	27.05	10.42	41.93	43.22	28.76	40.38	38.8	39.63	40.34	37.73	31.98	25.36	39.3	0	46.63	39.75	24.33	32.41	38.87	37.3	24.19	31.23	37.36	32.21	39.55	28.99	39.33	39.15	30.28	32.89	1.22	40.56	39.01	46.9	9.44	28.77	22.45	47.32	37.55
A02X036261D6	34.55	34.25	8.6	36.42	48.44	28.84	42.34	22.72	37.59	42.51	22.96	46	38.17	43.02	34.89	38.66	12.72	2.37	40.13	38.62	44.36	31.35	3.59	46.63	0	46.76	35.93	43.53	13.96	44.86	38.63	45.89	42.15	37.42	40.92	38.51	38.73	3.04	42.1	42.31	42.63	39.67	46.1	38.1	45.9	45.27	35.94	33.8	44.37
AP7X03671F06	32.56	42.31	39.13	32.71	39.67	38.93	37.94	39.54	47.29	38.13	39.6	39.71	39.9	41.72	31.27	36.76	38.33	40.02	38.48	39.37	39.27	27.64	39.47	39.75	46.76	0	31.64	39.56	38.45	36.92	31.39	38.83	37.79	35.05	40.1	35.43	41.24	39.45	38.16	40.16	41.38	38.34	38.71	43.34	38.83	38.31	28.97	42.21	5.36
A02X012861A7	14.44	39.83	31.61	21	25.74	28.9	25.93	30.98	21.2	18.21	30.96	25.51	18.19	34.54	14.57	24.38	29.35	30.79	17.92	31.06	29.13	12.25	30.55	24.33	35.93	31.64	0	29.4	30.26	28.55	2.44	8.67	14.44	16.05	15.63	23.86	33.72	30.34	27.82	29.78	26.31	24.96	29.37	20.34	24.74	25.4	0.48	28.16	29.59
A03X02091B01	32.31	43.45	39.72	5.31	33.06	32.83	37.9	37.02	43.84	39.46	37.07	32.15	39.46	43.34	31.2	38.3	31.75	39.36	38.51	36.27	0	27.26	38.9	32.41	43.53	39.56	29.4	0	32.74	36.58	27.88	34.19	38.52	34.93	41.49	34.83	38.1	38.84	0.03	0.12	30.96	39.09	38.13	44.02	32.75	37.49	27.59	45.21	43.14
C12X017904A5	30.43	42.9	9.87	28.13	38.96	34.32	36.42	21.44	43.12	34.23	21.7	38.14	38.03	42.96	29.12	35.07	0.77	11.82	37.4	32.64	32.37	25.63	11.8	38.87	13.96	38.45	30.26	32.74	0	34.4	30.17	38.23	36.31	33.19	38	35.95	34.77	11.8	31.74	32.89	37	34.07	39.81	42.3	37.64	37.12	27.88	37.71	43.69
AP3X01342A05	29.38	22.07	36.66	30.71	40.45	3.99	34.37	35.36	49.36	35.59	35.2	42.03	34.99	2.77	28.74	32.62	34.17	38.6	33.45	13.87	35.86	24.12	37.89	37.3	44.86	36.92	28.55	36.58	34.4	0	28.05	37.89	36.11	31.82	38.08	36.34	16.36	38.19	35.14	37.1	38.4	29.87	38.2	41.02	40.77	36.01	25.79	34.46	40.25
A03X01281C09	17.41	39.16	31.65	20.36	25.76	28.87	26.32	30.11	27.28	21.56	30.19	25.37	24.2	33.8	17	26.34	29.48	31.28	23.22	31.55	27.56	14.29	30.84	24.19	38.63	31.39	2.44	27.88	30.17	28.05	0	0.91	19.25	19.46	20.9	25.41	34.52	30.76	26.56	28.36	25.52	26.35	27.25	27.6	24.91	26.01	1.94	29.18	30.65
AP7X01281H03	27.95	50.28	39.98	27.67	32.88	36.03	34.02	37.2	43.03	34.18	37.16	32.93	38.5	42.58	27.43	37.19	37.73	39.27	37.22	40.18	33.65	23.9	38.7	31.23	45.89	38.83	8.67	34.19	38.23	37.89	0.91	0	33.47	30.58	36.02	32.26	43.22	38.75	33.02	34.68	35.6	36.45	33.27	42.47	32.21	35.66	6.58	37.54	39.42
AP3X02482B04	17.11	45.46	38.6	30.97	38.68	31.89	28.16	37.06	7.68	13.28	37.1	37.12	16.05	37.13	16.84	27.42	35.39	37.25	15.31	34.99	38.32	15.13	36.73	37.36	42.15	37.79	14.44	38.52	36.31	36.11	19.25	33.47	0	18	1.09	24.21	37.99	36.58	37.05	39.28	37.38	27.76	39.05	18.74	37.38	28.54	11.44	29.19	38.37
A02X041461C9	0.08	36.79	35.19	27.93	34.92	32.11	30.1	33.59	29.25	21.12	33.52	34.49	21.86	37.74	0.01	26.48	32.8	33.86	20.71	31.29	34.69	0.06	33.7	32.21	37.42	35.05	16.05	34.93	33.19	31.82	19.46	30.58	18	0	19.29	30.76	31.64	33.42	33.35	35.47	34.48	27.43	35.26	24.83	33.61	28.39	13.35	30.69	35.83
A01X024861A3	18.08	38.07	39.81	33.25	39.8	29.48	29.38	39.06	5.5	14.13	38.99	38.38	16.04	38.13	18.33	28.98	36.85	38.74	16.35	36.13	41.63	16.76	38.94	39.55	40.92	40.1	15.63	41.49	38	38.08	20.9	36.02	1.09	19.29	0	26.82	36.59	38.5	39.84	41.29	38.79	30.12	41.18	16.26	38.86	30.39	12.65	27.61	37.06
AMBX03431D09	27.9	35.31	34.43	24.4	27.47	23.63	2.42	30.33	27.07	29.9	30.64	26.68	29.65	38.76	27.31	28.03	34.74	35.22	28.9	32.72	35.7	23.74	35.56	28.99	38.51	35.43	23.86	34.83	35.95	36.34	25.41	32.26	24.21	30.76	26.82	0	36.06	35.5	33.48	35.61	27.6	28.61	34.98	36.78	26.75	0.85	23.23	34.52	37.61
A01X043060I2	29.19	3.41	35.53	30.02	39.54	4.99	36.03	39.21	45.3	41.27	39.68	38.05	32.25	18.86	28.76	35.6	33.71	37.11	32.69	1.13	38.9	24.78	37.76	39.33	38.73	41.24	33.72	38.1	34.77	16.36	34.52	43.22	37.99	31.64	36.59	36.06	0	37.36	36.68	37.52	39.09	36.66	40.39	36.21	38.28	36.57	32.41	36.03	38.45
A03X03621A06	31.01	44.3	5.37	31.97	40.77	35.82	36.54	17.32	42.23	35.43	17.43	39.94	38.32	39.79	30.04	34.41	11.38	0.11	37.42	35.06	38.76	26.41	0.05	39.15	3.04	39.45	30.34	38.84	11.8	38.19	30.76	38.75	36.58	33.42	38.5	35.5	37.36	0	37.72	39.68	38.22	35.01	40.65	40.38	38.96	38.19	28.07	37.07	41.77
AMBX02091E05	30.77	40.73	38.35	4.58	30.89	31.78	36	35.45	43.35	37.99	35.5	29.97	38.06	40.13	29.6	37.13	30.47	38.24	36.95	34.58	0.01	25.63	37.77	30.28	42.1	38.16	27.82	0.03	31.74	35.14	26.56	33.02	37.05	33.35	39.84	33.48	36.68	37.72	0	0.14	29.49	37.77	36.7	42.14	30.25	35.63	26.12	41.84	40.02
A02X020961D3	32.7	41.82	39.74	5.49	33.31	32.92	38.06	37.64	41.61	40.09	37.65	32.19	39.3	42.38	31.76	38.78	31.88	39.78	38.76	36.41	0.09	27.78	39.57	32.89	42.31	40.16	29.78	0.12	32.89	37.1	28.36	34.68	39.28	35.47	41.29	35.61	37.52	39.68	0.14	0	30.89	40	38.9	43.03	32.84	37.92	28.31	43.65	43.11
AP3X03371I09	32.18	41.81	39.26	15.64	12.17	51.08	31.23	32.15	38.82	34.95	32.39	12.08	42.39	41.49	31.56	41.49	37.52	38.66	39.97	38.41	30.59	27.07	38.96	1.22	42.63	41.38	26.31	30.96	37	38.4	25.52	35.6	37.38	34.48	38.79	27.6	39.09	38.22	29.49	30.89	0	41.5	39.94	43.82	10.77	26.6	24.6	43.83	42.74
A01X019460I6	25.59	43.04	36.1	32.95	41.81	33.19	27.46	36.7	32.3	30.74	36.8	41.1	29.22	37.01	24.65	0.49	33.53	35.25	27.98	34.4	39.06	21.52	34.6	40.56	39.67	38.34	24.96	39.09	34.07	29.87	26.35	36.45	27.76	27.43	30.12	28.61	36.66	35.01	37.77	40	41.5	0	38.14	31.98	40.37	29.84	22.34	4.82	36.61
AP7X02851H01	32.33	42.56	40.69	32.3	39.4	31.53	39.27	39.93	48.15	38.82	40.27	39.58	40.62	41.18	31.96	38.76	39.59	41.08	39.41	39.6	38.19	27.89	40.2	39.01	46.1	38.71	29.37	38.13	39.81	38.2	27.25	33.27	39.05	35.26	41.18	34.98	40.39	40.65	36.7	38.9	39.94	38.14	0	43.32	37.9	39.42	27.71	40.96	39.96
A02X026160H4	23.54	31.94	41.63	37.16	45.46	33.78	34.04	45.75	20.15	22.76	45.64	42.52	1.42	32.47	24.28	27.38	41.02	40.33	2.33	35.84	44.92	21.62	41.48	46.9	38.1	43.34	20.34	44.02	42.3	41.02	27.6	42.47	18.74	24.83	16.26	36.78	36.21	40.38	42.14	43.03	43.82	31.98	43.32	0	43.89	34.6	17.98	26.02	39.78
AP7X02041G08	31.17	43.42	37.27	14.53	0.4	38.36	31.22	26.32	45.1	34.31	26.45	0.3	40.38	41.72	30.55	41.54	37.91	39.44	39.24	37.31	32.45	26.15	39.19	9.44	45.9	38.83	24.74	32.75	37.64	40.77	24.91	32.21	37.38	33.61	38.86	26.75	38.28	38.96	30.25	32.84	10.77	40.37	37.9	43.89	0	28.01	22.42	50.38	36.04
AP3X03432A01	27.13	36.71	38.18	26.91	29.37	31.4	0.85	35.33	36.75	32.17	35.54	29.26	31.99	43.85	25.56	31.09	37.25	38.97	30.15	34.49	37.18	22.22	38.11	28.77	45.27	38.31	25.4	37.49	37.12	36.01	26.01	35.66	28.54	28.39	30.39	0.85	36.57	38.19	35.63	37.92	26.6	29.84	39.42	34.6	28.01	0	22.99	34.64	43.1
AMBX01281F01	12.01	38.44	29.76	19.2	23.64	29.67	23.06	28.05	20.96	15.05	28.13	23.14	15.27	32.46	11.94	22.31	27.09	28.62	14.5	29.21	27.32	9.97	28.2	22.45	35.94	28.97	0.48	27.59	27.88	25.79	1.94	6.58	11.44	13.35	12.65	23.23	32.41	28.07	26.12	28.31	24.6	22.34	27.71	17.98	22.42	22.99	0	26.71	30.49
AMBX01941E08	28.19	31.44	34.32	35.05	47.68	43.57	38.16	42.37	29.2	30.41	42.38	44.6	27.33	40.13	29.67	2.98	35.99	37.5	27.64	33.35	45.57	25.25	37.12	47.32	33.8	42.21	28.16	45.21	37.71	34.46	29.18	37.54	29.19	30.69	27.61	34.52	36.03	37.07	41.84	43.65	43.83	4.82	40.96	26.02	50.38	34.64	26.71	0	39.37
AP3X03672A04	32.44	39.84	40.45	31.95	35.24	40.61	43.71	39.51	35.86	39.83	39.35	36.1	38.11	47.73	32.64	35.36	42.37	41	38.75	38.09	43.09	29.21	42.12	37.55	44.37	5.36	29.59	43.14	43.69	40.25	30.65	39.42	38.37	35.83	37.06	37.61	38.45	41.77	40.02	43.11	42.74	36.61	39.96	39.78	36.04	43.1	30.49	39.37	0
AP7X04141F08	0.12	39	37.74	30.13	36.99	36.82	32.14	35.6	32.01	22.3	35.56	36.94	23.29	41.36	0.02	28.44	35.06	36.12	22.02	33.24	36.88	0.05	35.66	33.96	40.09	37.23	17.29	37.16	35.2	34.64	20.83	32.26	18.88	0.05	20.39	32.57	33.88	35.49	35.69	37.88	36.29	29.28	37.43	26.47	35.97	30.07	14.28	33.62	38.32
A01X020961D2	33	40.61	39.97	5.52	33.66	33.52	38.87	37.94	41.06	40.2	38.03	32.25	39.56	41.28	32.14	38.68	32.05	40.06	38.95	36.42	0.13	28.12	39.81	33.1	42.31	40.42	30.05	0.15	33.25	37.32	28.68	35.02	39.54	35.72	41.37	35.81	37.54	39.97	0.21	0.01	30.62	40.28	39.13	42.8	33.26	38.05	28.65	43.13	42.05
A01X012861D4	13.47	37.59	31.2	20.16	25.12	30.1	24.58	29.78	20.29	15.99	29.84	24.82	16.32	33.5	13.27	23.8	29.18	29.78	15.81	30.67	28.8	11.37	29.63	23.82	35.7	30.24	0.84	28.98	29.56	28.07	2.85	10.21	12.54	14.91	13.43	24.04	33.74	29.36	27.51	29.58	25.39	23.81	29.78	18.86	24.43	24.3	0.06	28.65	30.17
A02X010861C1	41.28	37.24	3.86	41.15	50.8	41.52	53.26	21.93	31.7	51.16	21.88	43.54	42.16	43.83	42.75	45.78	10.28	11.11	41.51	40.46	55.12	37.36	12.59	52.59	6.39	47.85	40.97	51.39	14.39	43.56	41.67	52.47	48.65	44.65	46.8	53.16	38.82	13.26	49.48	48.7	51.07	46.2	48.68	41.62	50.94	45.75	42.24	26.41	47.65
AMBX03621D07	32.3	42.25	5.15	30.15	40.48	34.24	38.57	16.41	35.38	34.86	16.71	39.24	36.67	36.89	31.36	33.21	10.53	0.5	35.4	33.93	37.99	27.06	0.51	40.11	3.6	39.93	29.77	37.94	10.79	41.5	30.88	39.27	35.73	34.6	38.04	35.84	36.26	0.56	36.59	38.51	40.36	35.1	41.22	37.83	39.25	38.74	28.39	34.75	44.56
[truncated: 5 more columns]
