# Supplementary material for: Transmission and dynamics of mother-infant gut viruses during pregnancy and early life
Source: Nat Commun. 2024 Mar 2;15:1945. doi: 10.1038/s41467-024-45257-4 (PMC10908809; doi:10.1038/s41467-024-45257-4)
Supplement: Supplementary file 6 — Source Data [file 41467_2024_45257_MOESM6_ESM.zip › Source data/Bacterial_strains_genetic_distances/SGB15317.dist.txt]

AP7X03621F05	AP7X02851H01	A01X010861D9	AP7X02611G09	AP3X00181I06	AP7X03481G03	AP3X03371I09	A01X020961D2	A02X012861A7	AMBX03481D08	AP3X03061I08	A01X017260I8	A01X041461C8	A02X033761A2	A01X043060I2	A03X00181C05	AP7X04321H04	AP7X04221F09	AP7X01341H06	AMBX04141D06	A02X043060I3	AP7X01281H03	AP7X03061G06	A03X01341C08	A02X013460I7	A01X034861B1	A02X036261D6	A03X02091B01	A02X010861C1	A03X04221A09	AP7X01121H05	AP3X02092B03	AP7X04301G01	A01X026160H3	A03X02611C04	AP7X01081I02	A03X04301B08	A01X012861D4	AP3X02482B04	A03X03431B09	AMBX00181E02	A03X03621A06	AP7X04141F08	A03X01951A01	A01X019560H7	A03X01081D02	A03X03371C01	AMBX02041E06	A02X026160H4	AP3X01952B01
AP7X03621F05	0	21.3	16.92	7.66	18.9	16.69	16.41	15.14	13.31	15.46	16.93	16.48	19.88	29.69	13.61	17.92	11.96	13.4	15.98	14.64	14.98	9.99	12.72	15.28	15.3	16.24	1.95	15.55	17.02	14.96	13.13	15.32	10.95	12.51	15.93	17.17	14.38	11.18	12.55	17.47	18.18	1.41	16.26	17.86	17.61	16.29	16.53	16.04	14.76
AP7X02851H01	21.3	0	17.5	9.74	18.05	19.01	18.09	15.65	11.99	19.13	18.73	17.11	16.95	37.75	14.65	18.36	13.7	16.26	12.96	17.43	16.37	12.08	14.47	15.21	14.15	17.77	21.03	16.9	17.66	19.64	15.06	16.48	13.81	13.78	16.37	18.6	15.84	13.16	13.22	19.4	18.76	19.42	19.16	17.2	17.25	18.33	18.15	14.73	15.5
A01X010861D9	16.92	17.5	0	9.52	18.78	18.63	17.17	12.62	19.64	17.06	17.21	16.77	22.69	25.36	13.57	18.09	11.99	16.43	15.4	18.29	14.64	11.48	13.33	14.98	16.56	18.55	18.84	12.42	1.3	17.34	14.52	12.56	10.87	13.64	15.23	0.41	13.93	13.02	14.73	16.89	17.96	17.46	15.75	16.91	16.67	0.85	17.27	14.34	15.15
AP7X02611G09	7.66	9.74	9.52	0	9.48	9.79	9.83	9.78	8.22	9.72	9.1	9.52	11.94	18.32	7.68	9.36	4.94	7.97	8.14	9.28	9.12	4.94	5.6	8.82	9.18	9.87	10.41	9.6	9.58	9.39	7.99	9.51	5.44	2.49	2.7	9.49	8.27	6.65	6.14	9.41	10.77	10.19	8.25	7.17	7.25	8.91	10.01	8.92	2.72
AP3X00181I06	18.9	18.05	18.78	9.48	0	17.5	17.42	17.71	16.63	16.41	17.08	17.87	19.44	24.72	15.55	0.19	12.17	15.86	15.32	16.92	16.21	11.09	13.03	15.91	16.39	17.95	19.15	17.19	18.35	16.49	16.28	16.95	13.39	14.07	15.72	17.44	16.14	13.16	13.36	16.89	1.34	18.8	16.99	16.25	17.07	16.95	17.56	16.25	15.71
AP7X03481G03	16.69	19.01	18.63	9.79	17.5	0	11.4	17.69	16.87	0.52	17.41	17.66	20.38	17.59	15.46	17.91	12.53	16.32	15.77	17.02	16.71	12.42	13.46	17.56	17.33	0.08	18.37	17.23	19.03	18.38	16.89	17.33	13.19	14.36	15.54	18.05	16.17	14.59	14.06	17.83	19.83	18.55	15.84	17.46	17.91	17.4	11.55	17.7	16.17
AP3X03371I09	16.41	18.09	17.17	9.83	17.42	11.4	0	17.77	15.73	11.24	17.2	17.84	19.07	11.48	15.35	17.48	11.75	16.12	16.48	16.27	16.46	11.93	13.28	17.24	17.8	11.34	19.4	16.94	18.08	17.94	16.62	16.93	12.83	14.51	15.25	17.75	15.75	14.25	13.67	17.26	17.94	18.88	15.66	17.08	17.95	16.87	0.14	16.73	15.65
A01X020961D2	15.14	15.65	12.62	9.78	17.71	17.69	17.77	0	16.87	16.81	16.77	17.26	19.66	28.89	13.56	17.44	11.35	15.03	16.36	17.28	15.17	12.69	12.85	15.71	16.5	17.42	18.33	0.07	13.48	16.38	15.37	0.18	9.3	14.06	15.95	14.31	14.83	14.17	13.77	14.81	16.91	18.14	15.65	17.54	17.47	14.12	17.98	16.04	15.57
A02X012861A7	13.31	11.99	19.64	8.22	16.63	16.87	15.73	16.87	0	17.25	15.64	16.45	14.46	37.31	13.31	16.35	11.49	15.43	12.41	15.62	15.21	4.24	12.38	12.96	11.7	15.03	18.53	17.13	17.23	18.18	14.7	16.67	10.75	12.84	12.54	18.24	15.4	3.52	10.39	15.96	13.79	17.78	15.38	14.7	13.04	16.79	15.58	11.2	12.37
AMBX03481D08	15.46	19.13	17.06	9.72	16.41	0.52	11.24	16.81	17.25	0	17.29	16.97	19.06	19.18	15.11	17.16	12.81	15.78	15.33	16.34	16.36	12.04	12.93	16.9	16.61	0.34	18.41	16.62	17.42	17.21	16.29	16.56	12.44	13.93	15.57	17.28	16.43	14.46	13.92	18.46	18.94	17.73	16.02	16.73	16.9	16.76	11.62	17.61	15.39
AP3X03061I08	16.93	18.73	17.21	9.1	17.08	17.41	17.2	16.77	15.64	17.29	0	17.48	19.25	30.43	14.83	16.7	11.99	15.47	15.64	16.09	16.24	12.1	0.04	16.25	16.29	17.52	18.38	16.14	17.4	16.64	15.01	16.13	12.58	14.23	14.98	17.17	15.5	14.19	13.19	16.09	16.33	17.5	16.06	16.83	17.58	15.97	17.5	16.77	15.28
A01X017260I8	16.48	17.11	16.77	9.52	17.87	17.66	17.84	17.26	16.45	16.97	17.48	0	19.38	21.34	15.05	17.56	12.38	15.52	15.95	16.07	16.58	11.69	13.42	16.4	16.22	17.59	18.05	17.11	17.42	16.86	16.13	17.13	12.64	13.36	15.94	17.95	16.28	13.34	13	18.01	19.76	18.29	16.3	17.52	17.74	17.28	18.02	16.66	15.21
A01X041461C8	19.88	16.95	22.69	11.94	19.44	20.38	19.07	19.66	14.46	19.06	19.25	19.38	0	35.86	15.93	18.77	14.41	17.38	15.6	2.75	17.13	13.81	14.81	17.66	17.68	20.27	20.4	19.38	18.97	19.87	19.44	20.07	13.74	14.75	18.16	19.2	16.95	12.78	15.51	20.05	16.12	20.76	12.54	20.34	19.4	19.06	19.95	17.25	15.21
A02X033761A2	29.69	37.75	25.36	18.32	24.72	17.59	11.48	28.89	37.31	19.18	30.43	21.34	35.86	0	20.62	26.31	22.16	28.2	21.96	20.62	21.53	21.57	23.84	29.62	24.71	15.94	18.78	27.93	27.4	23.53	23.37	29.08	20.4	22.63	22.72	30.63	25.78	20.03	25.29	23.87	24.12	26.77	30.89	28.87	27.36	28.05	12.17	24.62	21.79
A01X043060I2	13.61	14.65	13.57	7.68	15.55	15.46	15.35	13.56	13.31	15.11	14.83	15.05	15.93	20.62	0	15.22	9.96	13.23	13.81	14.42	0.33	9.67	10.91	14.89	14.71	15.49	16.06	13.36	14.43	13.72	13.32	13.53	1.51	11.73	13.44	14.97	0.18	11.13	11.36	12.74	14.81	15.5	12.6	15.98	15.78	14.22	15.52	14.31	12.86
A03X00181C05	17.92	18.36	18.09	9.36	0.19	17.91	17.48	17.44	16.35	17.16	16.7	17.56	18.77	26.31	15.22	0	12	15.5	15.01	16.38	16.13	11.71	12.8	15.56	16.3	18.23	18.46	17.02	17.7	15.95	16.01	16.71	12.93	13.49	15.2	17.35	15.87	13.62	13.38	16.97	2.11	18.77	16.03	15.8	16.46	16.35	17.64	16.41	14.58
AP7X04321H04	11.96	13.7	11.99	4.94	12.17	12.53	11.75	11.35	11.49	12.81	11.99	12.38	14.41	22.16	9.96	12	0	9.91	10.57	12.02	11.29	7.29	8.32	11.64	11.32	12.61	13.66	11.25	12.78	10.05	11.26	11.33	8.24	9.14	10.83	12.07	10.49	8.92	8.15	11.97	13.4	13.04	10.14	11.73	12.21	11.24	11.96	11.58	10.8
AP7X04221F09	13.4	16.26	16.43	7.97	15.86	16.32	16.12	15.03	15.43	15.78	15.47	15.52	17.38	28.2	13.23	15.5	9.91	0	14.09	15.11	14.45	10.75	11.4	14.98	15.19	16.57	16.62	14.44	15.68	3.31	13.71	14.48	10.42	12.92	14.15	15.53	13.59	12.61	11.12	15.3	14.7	16.21	8.82	16.15	16.51	14.69	16.14	13.74	13.93
AP7X01341H06	15.98	12.96	15.4	8.14	15.32	15.77	16.48	16.36	12.41	15.33	15.64	15.95	15.6	21.96	13.81	15.01	10.57	14.09	0	14.28	15.49	9.44	11.97	1.14	0.84	15.93	18.22	15.92	16.21	15.29	13.72	15.92	11.39	12.33	13.94	16	14.06	11.78	11.88	15.76	18.68	17.02	13.35	15.7	15.73	15.03	16.48	15.26	13.01
AMBX04141D06	14.64	17.43	18.29	9.28	16.92	17.02	16.27	17.28	15.62	16.34	16.09	16.07	2.75	20.62	14.42	16.38	12.02	15.11	14.28	0	16.3	10.81	12.41	15.63	16.21	17.26	18	16.92	18.27	16.38	15.79	16.67	12.23	13.83	15.23	17.48	15.78	12.95	12.15	18.01	19.16	17.75	11.02	16.98	16.98	16.9	16.71	16.51	15.52
A02X043060I3	14.98	16.37	14.64	9.12	16.21	16.71	16.46	15.17	15.21	16.36	16.24	16.58	17.13	21.53	0.33	16.13	11.29	14.45	15.49	16.3	0	11.15	12.3	15.9	15.66	16.66	16.57	14.84	15.7	15.81	14.62	15.05	1.9	12.75	14.5	15.79	0.44	12.28	12.71	14.17	15.66	16.06	13.38	17.16	16.75	15.52	16.64	16.01	14.46
AP7X01281H03	9.99	12.08	11.48	4.94	11.09	12.42	11.93	12.69	4.24	12.04	12.1	11.69	13.81	21.57	9.67	11.71	7.29	10.75	9.44	10.81	11.15	0	8.32	9.83	11.23	12.7	14.6	12.23	12.75	12	10.88	12.1	7.64	9.45	10.93	12.64	10.17	1.05	8.19	12.14	10.27	13.62	10.59	12.09	12.78	11.92	12.08	11.64	10.32
AP7X03061G06	12.72	14.47	13.33	5.6	13.03	13.46	13.28	12.85	12.38	12.93	0.04	13.42	14.81	23.84	10.91	12.8	8.32	11.4	11.97	12.41	12.3	8.32	0	12	12.31	13.56	14.46	12.18	13.2	12.53	11.23	12.18	8.8	10.38	11.13	12.95	11.51	10.35	9.62	12.46	13.95	13.95	11.6	12.43	13.33	12.07	13.52	12.97	11.37
A03X01341C08	15.28	15.21	14.98	8.82	15.91	17.56	17.24	15.71	12.96	16.9	16.25	16.4	17.66	29.62	14.89	15.56	11.64	14.98	1.14	15.63	15.9	9.83	12	0	0.54	17.18	18.02	15.51	15.84	17.04	13.73	15.25	11.61	12.61	14.41	16.16	15.26	12.22	12.71	15.74	18.51	17.04	16.05	15.61	15.8	15.25	17.14	15.76	14.24
A02X013460I7	15.3	14.15	16.56	9.18	16.39	17.33	17.8	16.5	11.7	16.61	16.29	16.22	17.68	24.71	14.71	16.3	11.32	15.19	0.84	16.21	15.66	11.23	12.31	0.54	0	17.51	17.73	16.36	16.69	16.47	14.23	16.3	11.97	12.82	14.48	17.24	15.16	12.87	13.18	16.39	17.99	17.82	14.77	16.76	16.91	16.21	17.76	15.8	14.33
A01X034861B1	16.24	17.77	18.55	9.87	17.95	0.08	11.34	17.42	15.03	0.34	17.52	17.59	20.27	15.94	15.49	18.23	12.61	16.57	15.93	17.26	16.66	12.7	13.56	17.18	17.51	0	17.86	17.27	18.37	18.39	16.83	17.39	13.09	14.15	15.84	18.1	16.42	14.52	14.32	17.94	21.06	18.23	16.01	17.9	17.86	17.57	11.48	16.95	15.98
A02X036261D6	1.95	21.03	18.84	10.41	19.15	18.37	19.4	18.33	18.53	18.41	18.38	18.05	20.4	18.78	16.06	18.46	13.66	16.62	18.22	18	16.57	14.6	14.46	18.02	17.73	17.86	0	18.34	17.01	18.44	17.3	18.79	13.58	13.98	16.69	17.8	16.64	15.28	15.61	18.46	21.52	0.95	17.23	18.88	18.55	17.79	19.61	18.71	15.77
A03X02091B01	15.55	16.9	12.42	9.6	17.19	17.23	16.94	0.07	17.13	16.62	16.14	17.11	19.38	27.93	13.36	17.02	11.25	14.44	15.92	16.92	14.84	12.23	12.18	15.51	16.36	17.27	18.34	0	13.7	15.51	15.06	0	9.27	14.07	15.42	13.89	14.44	14.2	13.44	14.17	16.45	17.76	15.09	16.87	17.28	13.4	17.16	16.03	15.82
A02X010861C1	17.02	17.66	1.3	9.58	18.35	19.03	18.08	13.48	17.23	17.42	17.4	17.42	18.97	27.4	14.43	17.7	12.78	15.68	16.21	18.27	15.7	12.75	13.2	15.84	16.69	18.37	17.01	13.7	0	17.69	14.94	13.71	11.68	13.6	15.23	1.18	15.64	14.46	13.96	16.21	20.53	17.29	17.53	17.11	16.93	0.99	18.03	15.7	15
A03X04221A09	14.96	19.64	17.34	9.39	16.49	18.38	17.94	16.38	18.18	17.21	16.64	16.86	19.87	23.53	13.72	15.95	10.05	3.31	15.29	16.38	15.81	12	12.53	17.04	16.47	18.39	18.44	15.51	17.69	0	14.65	15.68	11.77	13.76	14.99	17.87	15.21	13.59	10.34	15.72	15.23	16.89	12.89	16.71	17.74	16.76	18.08	14.61	14.38
AP7X01121H05	13.13	15.06	14.52	7.99	16.28	16.89	16.62	15.37	14.7	16.29	15.01	16.13	19.44	23.37	13.32	16.01	11.26	13.71	13.72	15.79	14.62	10.88	11.23	13.73	14.23	16.83	17.3	15.06	14.94	14.65	0	15.25	10.44	11.95	14.01	14.6	13.55	13.03	12.72	16.13	19.03	17.12	13.6	15.66	16.2	14.51	16.68	13.65	13.65
AP3X02092B03	15.32	16.48	12.56	9.51	16.95	17.33	16.93	0.18	16.67	16.56	16.13	17.13	20.07	29.08	13.53	16.71	11.33	14.48	15.92	16.67	15.05	12.1	12.18	15.25	16.3	17.39	18.79	0	13.71	15.68	15.25	0	9.35	14.36	15.32	14	14.53	14.15	13.36	14.21	16	17.91	15.04	16.85	17.75	13.43	17.07	16.02	15.82
AP7X04301G01	10.95	13.81	10.87	5.44	13.39	13.19	12.83	9.3	10.75	12.44	12.58	12.64	13.74	20.4	1.51	12.93	8.24	10.42	11.39	12.23	1.9	7.64	8.8	11.61	11.97	13.09	13.58	9.27	11.68	11.77	10.44	9.35	0	9.81	11.11	12.01	1.69	9.61	8.95	10.49	13.16	13.15	10.68	12.69	12.89	11.47	13.17	12.56	10.53
A01X026160H3	12.51	13.78	13.64	2.49	14.07	14.36	14.51	14.06	12.84	13.93	14.23	13.36	14.75	22.63	11.73	13.49	9.14	12.92	12.33	13.83	12.75	9.45	10.38	12.61	12.82	14.15	13.98	14.07	13.6	13.76	11.95	14.36	9.81	0	1.88	14.48	12.46	10.5	10.41	14.28	15.85	14.52	11.28	13.19	12.84	13.89	14.88	13.53	1.18
A03X02611C04	15.93	16.37	15.23	2.7	15.72	15.54	15.25	15.95	12.54	15.57	14.98	15.94	18.16	22.72	13.44	15.2	10.83	14.15	13.94	15.23	14.5	10.93	11.13	14.41	14.48	15.84	16.69	15.42	15.23	14.99	14.01	15.32	11.11	1.88	0	15.28	14.03	12.65	12.01	15.72	16.81	16.25	12.63	15.08	15.49	14.65	15.32	15.59	1.22
AP7X01081I02	17.17	18.6	0.41	9.49	17.44	18.05	17.75	14.31	18.24	17.28	17.17	17.95	19.2	30.63	14.97	17.35	12.07	15.53	16	17.48	15.79	12.64	12.95	16.16	17.24	18.1	17.8	13.89	1.18	17.87	14.6	14	12.01	14.48	15.28	0	15.8	14.62	13.77	16.15	17.15	16.62	14.64	17.16	17.13	0.37	17.9	15.64	15.8
A03X04301B08	14.38	15.84	13.93	8.27	16.14	16.17	15.75	14.83	15.4	16.43	15.5	16.28	16.95	25.78	0.18	15.87	10.49	13.59	14.06	15.78	0.44	10.17	11.51	15.26	15.16	16.42	16.64	14.44	15.64	15.21	13.55	14.53	1.69	12.46	14.03	15.8	0	12	11.7	13.53	15.05	16.22	13.32	16.58	16.94	14.95	16.03	15.29	13.82
A01X012861D4	11.18	13.16	13.02	6.65	13.16	14.59	14.25	14.17	3.52	14.46	14.19	13.34	12.78	20.03	11.13	13.62	8.92	12.61	11.78	12.95	12.28	1.05	10.35	12.22	12.87	14.52	15.28	14.2	14.46	13.59	13.03	14.15	9.61	10.5	12.65	14.62	12	0	10.13	13.94	15.85	14.14	10.55	14.34	14.24	14.2	14.41	14.53	11.57
AP3X02482B04	12.55	13.22	14.73	6.14	13.36	14.06	13.67	13.77	10.39	13.92	13.19	13	15.51	25.29	11.36	13.38	8.15	11.12	11.88	12.15	12.71	8.19	9.62	12.71	13.18	14.32	15.61	13.44	13.96	10.34	12.72	13.36	8.95	10.41	12.01	13.77	11.7	10.13	0	13.67	15.96	15.38	10.89	13.28	13.9	13.61	14.01	13.18	11.4
A03X03431B09	17.47	19.4	16.89	9.41	16.89	17.83	17.26	14.81	15.96	18.46	16.09	18.01	20.05	23.87	12.74	16.97	11.97	15.3	15.76	18.01	14.17	12.14	12.46	15.74	16.39	17.94	18.46	14.17	16.21	15.72	16.13	14.21	10.49	14.28	15.72	16.15	13.53	13.94	13.67	0	19.98	17.99	14.94	16.96	17.49	15.53	17.42	16.8	15.49
AMBX00181E02	18.18	18.76	17.96	10.77	1.34	19.83	17.94	16.91	13.79	18.94	16.33	19.76	16.12	24.12	14.81	2.11	13.4	14.7	18.68	19.16	15.66	10.27	13.95	18.51	17.99	21.06	21.52	16.45	20.53	15.23	19.03	16	13.16	15.85	16.81	17.15	15.05	15.85	15.96	19.98	0	19.14	13.83	16.42	17.26	17.6	17.77	15.76	16.35
A03X03621A06	1.41	19.42	17.46	10.19	18.8	18.55	18.88	18.14	17.78	17.73	17.5	18.29	20.76	26.77	15.5	18.77	13.04	16.21	17.02	17.75	16.06	13.62	13.95	17.04	17.82	18.23	0.95	17.76	17.29	16.89	17.12	17.91	13.15	14.52	16.25	16.62	16.22	14.14	15.38	17.99	19.14	0	17.36	18.28	18.52	16.64	19.28	17.64	15.86
AP7X04141F08	16.26	19.16	15.75	8.25	16.99	15.84	15.66	15.65	15.38	16.02	16.06	16.3	12.54	30.89	12.6	16.03	10.14	8.82	13.35	11.02	13.38	10.59	11.6	16.05	14.77	16.01	17.23	15.09	17.53	12.89	13.6	15.04	10.68	11.28	12.63	14.64	13.32	10.55	10.89	14.94	13.83	17.36	0	15.76	16.49	15.04	15.76	14.8	11.88
A03X01951A01	17.86	17.2	16.91	7.17	16.25	17.46	17.08	17.54	14.7	16.73	16.83	17.52	20.34	28.87	15.98	15.8	11.73	16.15	15.7	16.98	17.16	12.09	12.43	15.61	16.76	17.9	18.88	16.87	17.11	16.71	15.66	16.85	12.69	13.19	15.08	17.16	16.58	14.34	13.28	16.96	16.42	18.28	15.76	0	0.55	16.21	17.16	16.63	14.55
A01X019560H7	17.61	17.25	16.67	7.25	17.07	17.91	17.95	17.47	13.04	16.9	17.58	17.74	19.4	27.36	15.78	16.46	12.21	16.51	15.73	16.98	16.75	12.78	13.33	15.8	16.91	17.86	18.55	17.28	16.93	17.74	16.2	17.75	12.89	12.84	15.49	17.13	16.94	14.24	13.9	17.49	17.26	18.52	16.49	0.55	0	16.96	18.07	16.43	14.3
A03X01081D02	16.29	18.33	0.85	8.91	16.95	17.4	16.87	14.12	16.79	16.76	15.97	17.28	19.06	28.05	14.22	16.35	11.24	14.69	15.03	16.9	15.52	11.92	12.07	15.25	16.21	17.57	17.79	13.4	0.99	16.76	14.51	13.43	11.47	13.89	14.65	0.37	14.95	14.2	13.61	15.53	17.6	16.64	15.04	16.21	16.96	0	17.02	15.65	15.06
A03X03371C01	16.53	18.15	17.27	10.01	17.56	11.55	0.14	17.98	15.58	11.62	17.5	18.02	19.95	12.17	15.52	17.64	11.96	16.14	16.48	16.71	16.64	12.08	13.52	17.14	17.76	11.48	19.61	17.16	18.03	18.08	16.68	17.07	13.17	14.88	15.32	17.9	16.03	14.41	14.01	17.42	17.77	19.28	15.76	17.16	18.07	17.02	0	17.1	15.85
AMBX02041E06	16.04	14.73	14.34	8.92	16.25	17.7	16.73	16.04	11.2	17.61	16.77	16.66	17.25	24.62	14.31	16.41	11.58	13.74	15.26	16.51	16.01	11.64	12.97	15.76	15.8	16.95	18.71	16.03	15.7	14.61	13.65	16.02	12.56	13.53	15.59	15.64	15.29	14.53	13.18	16.8	15.76	17.64	14.8	16.63	16.43	15.65	17.1	0	14.43
A02X026160H4	14.76	15.5	15.15	2.72	15.71	16.17	15.65	15.57	12.37	15.39	15.28	15.21	15.21	21.79	12.86	14.58	10.8	13.93	13.01	15.52	14.46	10.32	11.37	14.24	14.33	15.98	15.77	15.82	15	14.38	13.65	15.82	10.53	1.18	1.22	15.8	13.82	11.57	11.4	15.49	16.35	15.86	11.88	14.55	14.3	15.06	15.85	14.43	0
AP3X01952B01	17.97	17.23	16.07	6.69	15.81	16.55	16.7	16.87	15.98	15.66	16.3	16.64	20.72	24.55	14.9	15.88	11.08	15.9	14.25	17.25	15.83	11.6	11.64	15.39	16.45	16.69	18.08	16.21	16.26	17.05	15.48	16.29	12.24	12.93	14.72	15.75	15.61	13.68	13.02	16.41	17.06	18.16	16.84	0.47	0.66	15.51	16.74	16.53	14.51
AP3X04221F03	15.37	20.73	15.65	8.62	16.68	16.07	15.65	13.58	17.51	17.08	15.69	15.64	15.6	22.01	11.89	15.54	9.3	1.4	16.7	14.49	14.67	9.41	12.69	16.62	15.71	16.79	18.16	13.34	16.75	3.77	16.91	13.35	11.14	13	14.36	18.26	13.43	12.96	11.07	15.57	16.94	17.42	7.8	15.95	15.91	16.32	15.04	14.17	13.64
A02X024861A4	12.86	17.68	14.42	7.92	16.67	16.7	15.43	13.6	12.92	16.3	15.49	14.23	16.87	17.88	12.53	16.54	11.7	14.32	14.8	13.28	13.72	10.63	12.05	15.46	13.62	16.08	17.11	14.92	15.26	13.09	14.6	15.1	9.47	9.18	13.86	15.53	13.36	11.48	4.91	16.3	16.08	17.97	16.38	15.63	14.78	16.03	15.62	14.05	11.05
A02X011261C3	22.68	17.75	17.64	9.83	14.56	14.84	18.55	13.17	15.77	12.94	16.65	15.42	21.3	14.43	10.64	16.39	13.11	13.07	19.85	15.54	10.42	12.35	13.02	15.57	16.16	14.16	16.27	14.82	14.72	18.83	9.42	13.02	9.37	14.29	14.76	16.2	10.83	14.22	13.58	14.54	15.49	16.15	18.32	15.87	15	15.91	19.03	18.87	16.21
A01X001860H9	14.23	18.86	18.65	8.88	0.34	16.85	17.63	18.01	16.28	17.07	15.57	17.13	16.03	NA	16.76	0.27	12.76	13.45	12.11	14.46	20.08	13.96	12.94	14.43	13.63	16.61	17.27	17.1	19.64	13.64	10.47	18.52	13.17	12.86	17.18	20.74	18.55	13.36	11.8	18.71	NA	19.15	12.45	15.56	14.66	18.67	17.82	17.04	13.55
A03X03481B07	16.4	18.53	18.44	9.54	17.46	0.09	10.94	17.34	16.98	0.35	17.03	17.39	20.37	17.12	15.22	17.87	12.2	16.11	15.48	16.71	16.43	12.26	13.08	17.04	17.31	0.08	18.05	16.76	18.44	17.89	16.43	16.86	12.86	14.17	15.4	17.81	15.91	14.41	13.93	17.47	20.58	17.92	15.87	17.37	17.9	17.09	11.11	16.86	16.02
AP7X02091I01	14.93	17.83	12.83	10.02	18.09	17.88	18.12	0.19	19.01	17.35	16.36	16.99	20.37	28.61	13.7	17.54	11.79	14.49	15.48	17.04	15.66	12.04	12.52	15.01	16.64	17.77	18.71	0.16	14.4	15.81	15	0.4	9.91	14.18	16.39	14.23	14.62	14.06	13.82	14.13	15.99	17.33	15.71	17.37	17.83	13.49	18.27	16.75	16.3
A01X042261A5	16.11	14.83	16.19	8.21	17.3	17.53	16.73	15.64	13.85	16.16	15.87	15.63	16.94	17.97	13.69	16.22	9.82	4.55	14.64	14.68	15.32	11.29	11.81	15.21	15.19	17.07	16.07	15.65	14.84	3.26	13.66	15.89	11.21	12.79	15.48	16.28	14.74	12.4	9.13	15.57	17.54	15.86	10.62	15.9	15.74	15.25	17.12	13.4	13.96
AP3X01722A07	16.07	16.17	17.22	10.68	19.1	18.82	18.67	18.36	10.98	18.76	19.02	0.81	19.42	26.65	17.26	19.37	12.49	16.52	18.15	17.47	19.56	12.17	15.26	17.22	17.77	18.6	19.94	18.3	19.26	18.67	16.55	18.26	14.5	14.88	17.38	20.34	17.72	13.57	14.22	19.75	22.44	18.89	18.24	18.26	18.31	18.14	18.64	17.98	16.38
AMBX01951E07	17.16	16.4	16.16	6.87	16.22	16.95	16.8	17.43	14.53	16.7	16.58	17.44	19.91	26.47	15.73	15.74	11.48	15.74	15.02	16.85	16.82	12.08	12.2	15.16	16.46	17.31	18.37	16.82	16.81	16.77	15.33	16.93	12.76	13.15	14.61	16.48	16.37	14.17	13.24	16.86	17.78	17.8	15.75	0.24	0.33	15.86	16.98	16.57	14.42
AP7X00181H07	15.61	17.13	18.86	8.15	0.26	17.11	16.63	17.62	16.83	16.86	16.21	16.49	17.32	32.21	14.08	0.43	10.85	14.16	14.17	15.25	16.3	9.25	11.77	14.95	15.44	16.93	17.96	16.94	18.01	15.04	14.93	16.84	12.28	12.58	14.34	16.09	15.05	12.04	12.57	17.36	3.88	17.59	15.74	15.06	16.26	15.4	16.46	15.52	13.28
A03X01791B04	13.33	15.34	17.42	7.51	14.7	15.56	15.12	15.69	10.9	17.22	14.3	15.81	15.62	17.59	13.11	14.7	11.36	13.64	12.46	14.53	13.97	10.24	10.75	13.44	13.61	15.35	16.89	15.41	17.34	13.76	15.18	15.4	10	11.91	13.73	17.2	13.45	12.2	11.06	15.76	17.24	16.34	11.2	17.25	17.62	15.82	15.52	17.56	14.13
AMBX04301D05	14.13	16.87	16.2	8.84	18.94	20.01	19.86	13.32	20.23	19.81	16.65	16.45	20.85	11.4	2.75	18.73	11.84	14.35	14.72	16.76	4.53	11.72	13.9	17.82	14.74	18.1	20.34	14.72	17.67	16.29	17.72	15	4.18	13.17	16.81	19.41	3.61	14.61	12.55	14.19	21.2	19.46	14.49	18.91	16.76	18.01	20.32	15.5	13.7
A02X041461C9	14.32	15.35	15.03	7.8	15.83	15.53	15.05	15.15	13.9	15.41	14.76	15.34	3.02	24.66	12.59	15.49	10.12	12.38	13.77	1.66	13.92	10	11.08	13.59	14.07	15.61	16.53	15.11	15.09	14.39	13.67	15.1	10.68	11.44	13.66	15.63	13.41	11.17	11.85	15.41	16.49	16.51	8.26	15.91	15.98	15.02	15.29	15.18	13.16
AP7X01951G07	16.24	18.88	16.44	7.12	16.41	16.69	16.64	17.85	16.01	16.9	16.33	16.83	20.8	32.4	15.59	16.48	12.14	16.2	16.51	18.15	17.02	11.78	12.16	16.18	17.2	16.86	18.08	17.35	19.1	17.6	16.23	17.49	12.38	12.87	15.57	17.97	15.95	14.06	13.78	18.03	18.73	18.16	17.54	0.53	0.63	17.3	16.65	17	14.14
A03X03531B06	15.83	16.02	18.68	9.28	17.39	17.4	17.44	17.32	15.9	17.43	17.16	16.29	21.47	21.15	14.45	16.55	12.12	7.98	15.87	15.75	16.47	11.26	12.51	18	18.59	17.27	19.63	16.77	17.99	12.94	16.97	16.95	12.04	15.08	16.68	18.47	14.5	14.69	14	15.95	22.48	19.03	7.65	17.92	19.14	17.24	17.6	17.49	15.84
AMBX02481E01	12.84	14.31	14.28	7.1	14.87	15.27	14.98	15.16	13.05	14.99	14.12	14.38	16.87	23.34	12.37	14.6	8.49	11.76	12.81	13.5	13.52	9.31	10.4	13.51	14.28	15.49	16.74	14.58	15.15	10.53	13.35	14.51	10.05	10.95	12.83	14.65	12.54	10.86	0.93	14.72	15.91	15.48	11.5	14.54	15.05	14.15	15.32	13.93	12.6
AP3X01792A08	11.64	18.25	14.39	8.31	15.57	15.71	15.66	15.88	12.86	15.03	15.15	15.88	21.13	22.3	13.08	15.48	11.89	14.17	12.17	16.39	14.69	10.61	11.07	15.32	14.68	15.6	15.7	15.3	16.73	15.28	14	15.53	11.68	11.21	14.15	16.8	14.31	13.17	12.26	16.33	14.7	16.37	14.57	15.61	15.55	16.64	15.36	16.58	13.11
A03X02481C06	15.34	14.39	14.97	7.26	14.88	15.2	14.52	15.01	13.12	14.52	14.79	15.2	17.62	26.64	12.87	14.93	10.18	13.27	12.98	14.19	14.07	9.66	10.71	13.92	14.71	15.39	17.52	14.38	14.99	12.98	13.63	14.43	9.89	11.9	13.17	14.97	13.21	11.64	5.45	14.44	16.7	17.01	13.08	15.01	15.76	14.52	14.59	14.77	13.34
AMBX01281F01	9.89	12.9	12.58	5.79	12.38	14.42	13.82	13.72	3.6	13.96	13	12.61	13.94	25.75	10.99	12.41	8.19	11.64	11	12.29	12.28	1.37	9.24	11.61	12.29	14.63	15.31	13.47	14.19	12.86	11.89	13.54	9.34	9.12	12.22	13.93	11.78	1.55	9.44	13.79	11.78	14.62	11.19	13.27	13.11	13.6	13.9	12.56	11.23
AMBX02091E05	15.58	16.5	12.88	9.42	16.88	17.3	16.86	0.21	17.18	16.49	16.06	17.15	20.16	29.87	13.37	16.78	11.12	14.47	15.77	16.94	14.99	12.14	12.12	15.32	16.3	17.36	18.56	0	13.68	15.73	15.02	0.01	9.29	14.19	15.21	13.74	14.31	14.16	13.35	14.15	16.04	17.92	15.15	16.65	17.61	13.34	17.04	15.82	15.68
A02X019560H8	18.04	17.63	17.34	7.72	16.78	17.97	17.76	17.69	14.92	17.35	17.13	17.65	20.29	23.66	16.08	16.32	12.6	16.73	16	17.48	17.43	12.53	13	15.91	16.85	18.05	18.78	17.09	17.4	16.66	16.1	17.19	13.32	13.02	15.47	17.5	17.07	14.38	14.29	17.35	18.42	18.16	17.02	0.25	0.34	16.82	17.64	17.53	14.29
A02X042261A6	12.25	19.61	14.99	8.49	16.49	17.15	16.76	14.17	10.48	15.9	15.83	15.4	17.22	18.55	11.24	15.28	11.77	3.62	13.87	14.87	11.91	11.31	11.81	14.98	14.65	16.09	15.4	14.14	16.2	3.38	14.8	14.04	10.5	11.8	13.73	16.87	12.85	12.54	9.43	14.46	20.16	14.28	6.2	16.47	16.65	15.13	16.9	15.75	13.07
A02X020961D3	15.24	15.7	12.54	9.74	17.72	17.78	17.65	0.04	15.64	16.83	16.62	17.32	18.99	29.28	13.53	17.47	11.48	14.9	16.13	17.38	15.09	12.56	12.63	15.71	16.45	17.51	18.55	0.06	13.35	16.62	15.43	0.06	9.24	13.94	15.78	14.24	14.85	14.1	13.79	14.73	17.11	18.09	15.16	17.45	17.34	13.86	17.8	16.07	15.54
C12X017904A5	12.54	18.36	16.9	11.16	18.7	20.38	19.2	18.31	12.76	19.31	18.93	15.37	20.09	43.08	15.41	17.81	15.41	18.65	14.34	20.21	17.13	13.62	14.21	15.52	17.39	19.91	20.02	18.48	18.59	17.17	16.09	18.78	14.61	13.29	17.11	19.87	17.64	14.26	15.79	19.46	16.42	19.37	20.09	17.95	18.49	18.86	19.11	22.02	16.03
A03X01281C09	12.54	14.55	13.47	7.18	13.08	14.28	13.48	14.72	6	13.87	14.21	13.18	13.71	24.9	11.23	12.93	8.85	12.64	11.25	12.95	12.47	0.82	9.98	12.42	12.4	14.51	16.43	14.04	14.57	13	12.6	14.24	9.14	10.79	12.53	15.1	11.79	2.03	10.23	14.1	13.66	14.85	11.71	13.97	14.29	13.94	13.89	14.33	12.13
A02X043261B9	11.8	13.36	9.92	4.94	12.49	13.08	12.56	10.42	10.63	13.13	12.1	13.25	15.49	21.73	9.88	12.32	3.69	9.75	10.59	12.34	11.26	7.61	8.36	11.54	11.53	13.23	13.86	10.06	9.93	9.48	10.44	10.01	7.54	9.44	10.94	9.56	10.63	9.18	8.9	11.15	11.47	13.19	9.2	11.76	12.33	9.11	12.91	12.02	11.05
AMBX01721E09	15.99	16.52	16.35	9.13	17.38	17.33	17.5	17.15	15.79	16.42	16.88	0.39	20.1	24.01	14.77	17.39	11.84	15.08	15.75	16.39	15.97	11.26	12.81	15.98	16.42	17.53	18.49	16.84	17.78	16.47	16.53	16.78	12.58	13.69	15.46	17.67	15.86	13.35	13.02	17.75	19.3	18.39	16.03	17.28	17.55	16.72	17.67	15.84	15.16
A03X04141A07	16.36	16.69	17.36	9.54	16.46	16.86	16.51	17.18	15.58	16.22	15.81	16.75	3.11	24.21	14.43	16.36	11.52	14.88	15.19	1.21	15.42	11.87	12.2	14.68	15.79	17.16	18.2	17.08	17.22	15.61	15.62	17.05	11.52	13.3	14.63	17.05	14.67	13.19	12.32	17.13	18.75	17.56	10.76	17.45	17.66	16.19	16.64	15.01	14.86
AMBX01121F02	13.7	17.43	15.39	7.98	16.12	15.4	15.13	14.86	13.89	15.59	14.63	15.12	17.22	35.4	12.77	15.62	10.19	12.7	15.9	15.64	14.13	10.02	10.57	15.16	16.25	15.42	17.44	14.82	16.49	14.94	2.89	14.84	10.35	12	14.1	16.08	13.86	11.94	11.7	15	18.43	15.86	13.37	14.9	15.02	14.68	15.24	14.59	13.83
A01X043261B8	15.73	19.13	12.95	7.75	15.89	16.18	15.64	13.79	14.89	16.12	14.87	16.98	16.15	22.39	13.19	16.47	5.27	12.43	14.69	15.83	13.62	9.92	11.61	14.69	15.06	16.65	17.47	14.16	14.66	11.94	13.85	14.17	9.42	12.71	13.72	13.74	13.2	12.4	10.82	14.54	17.13	16.92	15.09	16.61	15.8	13.48	15.98	14.73	13.28
AP7X01721H08	15.28	16.67	16.9	9.11	16.81	17.19	17.68	16.32	15.79	17.15	17.17	0.81	18.91	32.55	15.57	16.73	12.12	14.76	17.34	16.95	17.37	11.37	12.97	16.75	17.34	17.29	19.3	16.16	18.73	16.66	16.71	16.01	12.76	13.96	15.73	17.58	16.1	13.02	12.89	17.72	20.93	18.12	14.21	16.41	17.1	16.87	17.92	16.32	15.41
A01X036261D5	1.69	18.82	17.07	9.7	18.58	18	18.4	17.75	16.62	17.58	17.11	17.6	19.87	24.03	15.62	18.3	12.54	15.73	17.13	17.42	16.53	13.35	13.03	16.66	17.22	17.83	0.61	17.39	16.22	17.52	16.28	17.52	13.03	14.27	15.77	16.73	16.1	14.74	14.51	17.63	18.54	1.01	16.16	17.69	17.65	16.35	18.61	16.98	15.69
A03X04321A03	9.4	11.14	8.59	2.94	10.14	10.74	9.92	8.68	9.16	10.71	9.6	10.65	12.51	20.64	7.75	9.92	2.04	7.46	8.64	10.19	9.05	5.27	5.82	9.22	9.3	10.88	11.8	8.28	8.96	7.14	8.47	8.24	5.67	7.36	8.7	8.3	8.25	6.86	6.05	9.25	9.4	11.11	7.79	9.31	9.86	7.68	10.29	9.16	8.87
A02X017260I9	15.35	15.8	16.78	9.82	17.94	18.87	18.96	16.92	16.76	17.45	18.33	0.81	21.95	20.22	15.01	18.23	12.25	15.62	17.14	17.65	16.51	12.41	14.14	16.3	16.54	18.58	18.72	17.65	17.89	16.14	15.99	17.41	13.16	13.51	16.56	18.26	16.38	13.92	13.72	18.53	19.8	18.76	17.07	18.18	17.73	17.82	19.01	17.07	15.04
AP7X03911F07	14.73	16.17	15.89	9.08	16.19	17.52	16.76	16.89	11.82	17.41	16.3	17.11	17.63	27.13	14.88	16.81	12.08	15.41	15.17	16.53	16.3	10.97	12.09	15.54	16.68	17.57	19.35	16.48	16.84	16.73	15.97	16.44	12.13	14.16	15.3	17.08	15.4	13.3	10.81	16.48	19.03	18.27	16.28	16.93	17.46	16.31	16.93	16.37	15.25
A03X03061C02	17.44	19.13	17.39	9.12	16.99	17.42	17.22	16.9	16.33	17.23	0	17.53	19.66	30.38	14.87	16.69	12.02	15.52	15.56	16.07	16.3	12.12	0.01	16.34	16.37	17.48	18.5	16.15	17.22	16.86	14.91	16.14	12.59	14.33	14.99	17.19	15.51	14.32	13.3	16.11	17.71	17.56	16.15	16.8	17.75	15.98	17.49	16.73	15.44
A03X01721B05	15.31	15.88	16.43	9.01	16.74	17.02	17.31	16.84	16.07	16.29	16.86	0.21	19.69	24.63	14.7	16.58	11.93	14.92	15.8	16.13	16.21	11.22	13.03	15.88	16.48	17.21	18.32	16.49	17.59	16.18	16.01	16.42	12.42	13.31	15.35	17.33	15.73	12.89	12.68	17.2	18.88	17.81	15.94	17.24	17.54	16.56	17.47	16.19	15.2
AP3X02611I05	12.96	14.11	14.23	2.08	14.78	14.59	14.71	14.57	11.88	13.9	13.76	14.9	16.47	25.25	12.3	14.56	9.65	12.93	12.87	14.01	13.56	9.97	9.71	13.28	13.35	15.13	15.48	14.2	14.71	13.27	13.09	14.04	9.4	2.2	0.68	14.21	12.84	11.78	10.78	14.69	17.14	15.24	11.95	13.46	14.12	13.74	14.98	14.19	1.51
AP3X03911I04	14.2	14.45	15.14	9.16	17.29	16.46	17.06	17.32	11.35	17.05	15.53	17.37	22.42	30.67	13.75	19.01	12.45	15.66	13.23	18.41	16.57	11.06	11.22	15.09	15.56	16.35	20.44	16.7	18.01	14.62	15.08	16.68	11.98	14.38	15.22	17.07	14.99	12.22	11.67	15.8	20.99	20.63	17.09	18.41	19.57	16.79	17.32	18.65	15.04
A03X01121D01	16.56	15.52	15.9	9.57	17.39	17.45	17.18	17.22	15.04	17.3	16.32	17.06	18.47	22.19	14.49	17.11	11.89	15.13	15.2	17.2	15.57	12.05	12.55	16.04	16.33	17.55	18.86	16.9	17.96	16.76	6.32	16.88	12.16	14.19	15.61	17.68	14.88	13.74	13.68	16.76	17.11	18.58	14.88	17.01	17.61	16.82	17.3	17.43	14.77
A02X034861B2	16.08	17.63	18.67	9.94	17.96	0.1	11.41	17.44	15.17	0.3	17.62	17.72	20.16	17.75	15.53	18.38	12.72	16.61	15.88	17.45	16.66	12.68	13.63	17.37	17.47	0	18.11	17.27	18.34	18.74	16.92	17.34	13.1	14.2	15.99	18.4	16.48	14.54	14.47	18.07	20.37	18.48	16.15	17.92	17.78	17.65	11.56	17.14	16.15
AP7X03371G04	14.3	15.29	15.35	8.13	15.73	11.25	0.8	15.94	12.66	10.64	15.74	16.12	17.58	15.14	13.52	15.81	10.08	14.22	14.22	14.44	14.81	10.64	11.91	14.86	15.91	11.04	17.79	15.24	15.51	16.69	14.46	15.03	11.51	12.58	13.57	15.78	13.98	12.18	12.14	15.42	17.6	17.32	13.51	15.32	15.64	15.29	0.93	14.43	13.59
A01X011261C2	13.57	14.58	14.9	8.4	16.2	16.15	16.15	15.53	13.6	15.58	15.53	15.64	18.22	25.57	13.02	15.96	11.04	14.34	13.34	16.72	14.38	10.45	11.87	15.01	14.92	15.56	16.64	15.55	16.43	15.88	5.41	15.58	10.14	12.61	14.71	16.85	13.98	12.17	12.46	16.33	15.32	16.6	14.33	16.52	15.66	16.06	16.38	15.37	13.43
A01X024861A3	12.59	12.19	13.29	6.3	13.93	14.07	13.76	13.76	9.31	14.45	13.66	13	14.59	18.24	11.13	13.6	8.33	11.61	12.61	12.47	12.04	8.52	9.84	12.78	13.22	14.03	14.65	13.65	13.5	10	11.29	13.77	9.09	9.86	12.17	13.54	11.73	9.76	1.51	13.24	14.94	14.48	11.01	13.46	13.4	13.45	13.97	13	10.79
A02X030661A1	17.25	18.28	17.11	9.1	16.91	17.36	17.12	16.52	15.68	17.26	0.07	17.33	18.77	30.08	14.55	16.56	11.93	15.36	15.37	15.91	15.92	12.16	0.08	16.28	16.18	17.21	17.82	16.15	16.97	16.66	14.79	16.13	12.28	13.74	14.94	16.88	15.37	14.13	13.21	15.97	17.12	17.21	15.78	16.81	17.15	15.99	17.36	16.71	15.06
[truncated: 46 more columns]
