# Supplementary material for: Transmission and dynamics of mother-infant gut viruses during pregnancy and early life
Source: Nat Commun. 2024 Mar 2;15:1945. doi: 10.1038/s41467-024-45257-4 (PMC10908809; doi:10.1038/s41467-024-45257-4)
Supplement: Supplementary file 6 — Source Data [file 41467_2024_45257_MOESM6_ESM.zip › Source data/Bacterial_strains_genetic_distances/SGB1877.dist.txt]

A03X01341C08	AMBX01341D04	A02X041461C9	C06X043204C9	C12X039128F1	C01X04323A02	AP3X02611I05	A03X03001C03	A01X034861B1	A02X042261A6	AP7X03481G03	C02X02853F05	C12X036704A8	C09X036704A7	C09X015405B6	A01X041461C8	AP7X01541H02	C12X019404E8	A01X024861A3	A03X01941A02	AP3X03672A04	AP7X04141F08	AP3X01342A05	AP7X03621F05	AP7X03001G05	C02X04142E02	A03X04301B08	AP3X01942A09	A01X019460I6	AMBX03621D07	C09X013428B8	C02X01542D07	AP3X03061I08	C09X034805B8	A02X015461B3	D03X04222C04	C03X03912C05	A02X028561D7	AP7X04301G01	C02X03913B08	C12X013428B9	A03X03431B09	A02X024861A4	C03X04142C09	AMBX02041E06	AP7X03671F06	C02X04323F01	C12X034805B9	A02X030061B5	C06X019404E6
A03X01341C08	0	2.85	22.55	14.65	11.19	15.16	13.54	12.31	26.9	20.88	20.72	24.93	16.86	16.85	24.44	22.18	27.9	15.38	23.5	13.77	16.9	20.32	1.2	17.94	9.84	20.07	3.85	14.79	13.99	14.85	0.58	24.21	22.92	21.41	42.14	20.67	15.7	29.05	11.2	14.32	1.53	17.5	34.92	20.07	24.44	22.32	14.97	21.31	9.14
AMBX01341D04	2.85	0	20.38	13.86	11.92	13.22	11.02	15.69	21.11	19.48	25.66	23.51	15.18	15.18	24.17	22.56	29.85	15.09	24.37	14.79	15.23	17.23	0.41	17.41	9.33	17.34	17.42	14.15	13.67	13.41	0.99	23.07	22.1	22.65	46.17	17.34	14.05	29.19	11.09	13.36	1.08	16.55	37.79	17.34	23.72	19.87	14.57	22.55	8.4
A02X041461C9	22.55	20.38	0	17.72	17.09	16.86	18.54	15.23	26.2	1.65	15.71	14.74	14.98	14.98	14.73	0.17	16.09	19.93	14.55	17.29	14.92	1.42	25.88	21.1	10.16	0.78	11.73	12.85	17.47	17.35	20.13	13.71	12.23	16.19	22.07	1.42	16.03	14.05	11.34	15.93	21.56	16.93	24.05	0.78	20.63	20	17.42	15.95	9.17
C06X043204C9	14.65	13.86	17.72	0	12	0.03	15.28	16.79	37.48	16.32	16.09	19.65	13.06	13.02	19.26	16.91	21.45	13.3	20.32	12.61	13.09	14.65	13.17	15.05	8.63	15.19	13.45	11.48	12.1	12.06	13.21	18.31	18.65	18.1	27.37	15.76	13.36	21.69	11.34	12.78	13.76	9.52	28.73	15.21	19.88	16.51	0.59	17.89	7.27
C12X039128F1	11.19	11.92	17.09	12	0	11.72	11.68	14.17	44.39	17.01	19.46	21.79	12.39	12.36	21.69	18.05	23.14	13.5	21.52	12.9	12.44	15.13	14.52	14.91	7.65	15.56	14.86	12.49	12.64	12.02	11.64	20.56	19.75	20.06	33.15	16.03	11.38	22	10.32	10.81	11.83	12.63	31.09	15.59	18.27	16.9	12.15	19.84	7.09
C01X04323A02	15.16	13.22	16.86	0.03	11.72	0	15.14	15.68	37.48	15.59	15.99	19.59	12.39	12.36	18.79	16.41	20.06	13.27	19.42	11.97	12.41	13.74	13.17	14.92	8.12	14.33	12.95	10.77	11.72	11.64	12.96	17.25	17.68	17.69	26.53	14.87	12.74	20.52	10.65	12.15	13.54	9.3	28.12	14.35	19.07	16.28	0.68	17.3	6.83
AP3X02611I05	13.54	11.02	18.54	15.28	11.68	15.14	0	11.45	18.47	16.84	15.01	20.29	15.35	15.35	20.64	19.3	22.23	14.57	19.16	13.27	15.23	15.81	15.04	13.29	8.16	16.82	12.13	13.61	13.08	12.65	10.6	19.8	19.23	17.88	42.53	16.88	14.09	26.57	9.87	13.04	11.27	13.24	32.94	16.82	26.26	18.57	16.15	17.75	7.31
A03X03001C03	12.31	15.69	15.23	16.79	14.17	15.68	11.45	0	32.2	16.32	10.58	13.5	15.66	15.64	17.76	15.57	21.24	18.92	17.47	19.36	15.66	14.1	14.01	21.65	5.01	15.04	9.92	18.82	16.71	16.51	16.57	16.11	12.23	16.84	40.33	14.69	15.77	19	12.56	15.67	18.75	16.26	27.73	15.13	26.35	16.72	15.1	17.02	4.05
A01X034861B1	26.9	21.11	26.2	37.48	44.39	37.48	18.47	32.2	0	35.56	1.05	33.19	38.1	37.97	38.71	35.89	41.16	45.22	41.46	46.86	38.1	34.62	91.13	48.54	31.84	34.8	6.13	31.9	38.61	46.86	43.35	38.66	39.3	18.29	9.12	34.65	35.73	44.35	35.17	38.86	41.89	26.55	66.04	34.8	40.39	24.66	39.85	20.26	34.16
A02X042261A6	20.88	19.48	1.65	16.32	17.01	15.59	16.84	16.32	35.56	0	18.73	15.4	15.5	15.45	15.31	1.08	19.57	19.97	15.18	17.46	15.53	0.96	20.85	21.11	9.98	1.35	18.28	14.42	17.98	17.71	19.42	14.07	13.16	17.08	18.75	1.61	16.17	16.05	12.45	15.52	20.3	17.8	23.61	1.38	20.05	20.38	16.58	16.83	9.02
AP7X03481G03	20.72	25.66	15.71	16.09	19.46	15.99	15.01	10.58	1.05	18.73	0	15.63	18.86	18.86	18.91	19.42	20.68	16.23	16.56	15.77	18.89	18.67	18.86	21.53	9.35	20.25	17.58	14.43	14.89	15.83	24.14	18.06	11.53	1.02	39.56	19.53	18.11	20.91	14.95	18.2	24.96	18.07	27.28	20.37	12.6	17.29	14.57	1.16	10.57
C02X02853F05	24.93	23.51	14.74	19.65	21.79	19.59	20.29	13.5	33.19	15.4	15.63	0	19.16	19.15	11.52	13.4	16.16	21.91	11.72	20.76	19.06	14.54	25.69	23.47	8.62	15.42	19.21	19.53	20.38	20.42	23.31	11.54	4.25	14.96	11.62	15.63	21.49	3.09	17.34	20.92	23.66	21.67	20.08	15.44	12.95	21.97	18.87	14.6	7.05
C12X036704A8	16.86	15.18	14.98	13.06	12.39	12.39	15.35	15.66	38.1	15.5	18.86	19.16	0	0	19.62	15.57	21.64	15.33	18.49	13.16	0	13.2	20.89	17.19	8.88	14.25	11.19	12.61	13.11	13.51	14.38	18.03	17.09	17.94	26.39	14.69	11.94	19.23	11.28	11.37	15.03	13.27	27.1	14.27	19.99	3.64	12.55	17.59	7.55
C09X036704A7	16.85	15.18	14.98	13.02	12.36	12.36	15.35	15.64	37.97	15.45	18.86	19.15	0	0	19.56	15.56	21.61	15.28	18.78	13.1	0	13.15	20.81	17.15	8.85	14.21	11.19	12.61	13.07	13.47	14.36	17.97	17.04	17.89	26.39	14.64	11.93	18.98	11.25	11.36	15.02	13.27	27.08	14.23	19.99	3.63	12.51	17.54	7.53
C09X015405B6	24.44	24.17	14.73	19.26	21.69	18.79	20.64	17.76	38.71	15.31	18.91	11.52	19.62	19.56	0	13.03	4.43	21.92	11.23	20.44	19.37	14.34	22.89	23.49	11.79	15.41	18.43	19.91	20.43	20.77	22.62	0.16	12.04	14.55	2.54	15.81	20.5	15.82	16.52	19.86	23.32	21.96	18.15	15.43	15.1	23.93	18.37	14.47	10.11
A01X041461C8	22.18	22.56	0.17	16.91	18.05	16.41	19.3	15.57	35.89	1.08	19.42	13.4	15.57	15.56	13.03	0	13.62	17.06	13.63	15.89	15.59	1.37	21.82	17.67	9.44	0.65	16	15.03	15.82	15.79	19.89	12.38	11.21	13.05	23.15	1.38	16.47	14.1	13.22	16.12	21.03	15.84	19.03	0.65	21	20.25	17.52	12.73	7.67
AP7X01541H02	27.9	29.85	16.09	21.45	23.14	20.06	22.23	21.24	41.16	19.57	20.68	16.16	21.64	21.61	4.43	13.62	0	23.85	16.48	21.1	21.57	19.6	14.6	24.24	13.98	17.89	14.2	17.47	22.39	22.01	25.51	4.14	15.09	17.89	7.2	18.7	20.64	16.52	18.15	20.94	25.37	19.12	24.15	17.89	13.88	30.55	19.89	17.93	12.79
C12X019404E8	15.38	15.09	19.93	13.3	13.5	13.27	14.57	18.92	45.22	19.97	16.23	21.91	15.33	15.28	21.92	17.06	23.85	0	23.71	1.14	15.28	17.91	14.45	4.88	9.35	18.45	17.49	1.38	0.12	1.41	13.92	21.91	20.48	20.13	32.09	18.9	16.14	24.34	13.24	15.52	14.07	14.13	32.75	18.47	19.55	18.39	13.51	19.89	8.48
A01X024861A3	23.5	24.37	14.55	20.32	21.52	19.42	19.16	17.47	41.46	15.18	16.56	11.72	18.49	18.78	11.23	13.63	16.48	23.71	0	21.9	18.71	14.13	21.35	24.01	11.6	14.97	15.94	18.54	21.31	21.29	23.31	10.47	11.85	14.37	12.94	15.25	18.7	15.47	16.91	18.27	24.15	21.51	7.67	14.99	14.96	23.17	20	14.05	10.5
A03X01941A02	13.77	14.79	17.29	12.61	12.9	11.97	13.27	19.36	46.86	17.46	15.77	20.76	13.16	13.1	20.44	15.89	21.1	1.14	21.9	0	13.1	15	11.95	4.08	9.29	16.24	12.91	0.74	0.97	1.87	14.02	19.14	17.56	17.04	26.6	16.29	14.75	22.06	12.55	14.02	14.41	11.85	32.06	16.24	16.86	18.35	12.6	16.65	8.11
AP3X03672A04	16.9	15.23	14.92	13.09	12.44	12.41	15.23	15.66	38.1	15.53	18.89	19.06	0	0	19.37	15.59	21.57	15.28	18.71	13.1	0	13.24	20.89	17.22	8.9	14.29	11.22	12.61	13.17	13.51	14.41	18.05	17.11	17.89	26.4	14.75	12	19.11	11.29	11.43	15.03	13.38	26.84	14.31	20.28	3.64	12.5	17.52	7.57
AP7X04141F08	20.32	17.23	1.42	14.65	15.13	13.74	15.81	14.1	34.62	0.96	18.67	14.54	13.2	13.15	14.34	1.37	19.6	17.91	14.13	15	13.24	0	22.07	17.64	8.75	0.34	20.23	14	15.36	15.12	17.2	12.8	11.86	13.92	20.16	0.61	14.43	13.41	10.66	13.57	18.45	16.61	23.15	0.34	17.71	18.5	14.86	13.79	7.78
AP3X01342A05	1.2	0.41	25.88	13.17	14.52	13.17	15.04	14.01	91.13	20.85	18.86	25.69	20.89	20.81	22.89	21.82	14.6	14.45	21.35	11.95	20.89	22.07	0	16.84	9.23	21.72	NA	13.89	11.68	13.9	0.71	21.58	19.84	23.23	55.9	21.72	14.7	38.84	13.85	14.36	0.81	15.48	26.36	21.72	26.52	24.54	13.51	23.1	10.36
AP7X03621F05	17.94	17.41	21.1	15.05	14.91	14.92	13.29	21.65	48.54	21.11	21.53	23.47	17.19	17.15	23.49	17.67	24.24	4.88	24.01	4.08	17.22	17.64	16.84	0	11.7	19.12	20.39	4.18	4.29	3.33	17.41	22.55	21.56	21.38	35.44	19.26	18.46	23.82	15.32	17.74	17.7	15.25	35.78	19.15	20.19	19.9	15.31	20.98	10.89
AP7X03001G05	9.84	9.33	10.16	8.63	7.65	8.12	8.16	5.01	31.84	9.98	9.35	8.62	8.88	8.85	11.79	9.44	13.98	9.35	11.6	9.29	8.9	8.75	9.23	11.7	0	8.47	10.9	8.36	8.14	8.36	9.01	10.75	7.03	11.82	20.16	8.84	9.28	9.37	6.65	8.74	9.49	10.3	21.98	8.5	13.11	13.3	8.79	11.7	0.2
C02X04142E02	20.07	17.34	0.78	15.19	15.56	14.33	16.82	15.04	34.8	1.35	20.25	15.42	14.25	14.21	15.41	0.65	17.89	18.45	14.97	16.24	14.29	0.34	21.72	19.12	8.47	0	18.09	14.03	16.49	16.07	17.24	14.18	13.39	16.67	19.86	0.6	14.85	15.56	10.86	14.26	18.02	17.32	22.62	0	19.73	19.61	15.21	16.36	7.72
A03X04301B08	3.85	17.42	11.73	13.45	14.86	12.95	12.13	9.92	6.13	18.28	17.58	19.21	11.19	11.19	18.43	16	14.2	17.49	15.94	12.91	11.22	20.23	NA	20.39	10.9	18.09	0	17.42	16.96	16.1	12.75	17.55	16.12	14.69	42.36	17.73	14.88	29.07	5.06	14.88	12.16	17.13	41.44	18.09	37.61	18.47	16.1	14.2	9.93
AP3X01942A09	14.79	14.15	12.85	11.48	12.49	10.77	13.61	18.82	31.9	14.42	14.43	19.53	12.61	12.61	19.91	15.03	17.47	1.38	18.54	0.74	12.61	14	13.89	4.18	8.36	14.03	17.42	0	1.01	2.41	13.35	18.22	16.36	16.43	31.43	13.64	15.33	18.03	12.64	14.31	13.3	10.24	30.33	14.03	19.61	16.97	11.27	16.34	7.45
A01X019460I6	13.99	13.67	17.47	12.1	12.64	11.72	13.08	16.71	38.61	17.98	14.89	20.38	13.11	13.07	20.43	15.82	22.39	0.12	21.31	0.97	13.17	15.36	11.68	4.29	8.14	16.49	16.96	1.01	0	1.22	13.06	19.16	18.45	18.27	29.43	16.52	14.53	22.04	11.4	13.9	13.4	13.02	28.73	16.51	18.58	16.64	12.54	17.92	7.24
AMBX03621D07	14.85	13.41	17.35	12.06	12.02	11.64	12.65	16.51	46.86	17.71	15.83	20.42	13.51	13.47	20.77	15.79	22.01	1.41	21.29	1.87	13.51	15.12	13.9	3.33	8.36	16.07	16.1	2.41	1.22	0	13.51	19.38	18.38	18.8	29.32	16.42	14.17	22.67	11.47	13.55	13.94	12.78	29.16	16.09	18.27	16.52	12.17	18.41	7.43
C09X013428B8	0.58	0.99	20.13	13.21	11.64	12.96	10.6	16.57	43.35	19.42	24.14	23.31	14.38	14.36	22.62	19.89	25.51	13.92	23.31	14.02	14.41	17.2	0.71	17.41	9.01	17.24	12.75	13.35	13.06	13.51	0	22.27	21.82	21.84	38.03	17.64	13.5	26.95	10.73	12.92	0	15.26	35.49	17.26	24.14	18.93	13.66	21.75	7.93
C02X01542D07	24.21	23.07	13.71	18.31	20.56	17.25	19.8	16.11	38.66	14.07	18.06	11.54	18.03	17.97	0.16	12.38	4.14	21.91	10.47	19.14	18.05	12.8	21.58	22.55	10.75	14.18	17.55	18.22	19.16	19.38	22.27	0	11.04	13.89	4.38	14.59	19.18	14.94	15.44	18.54	23.35	20.45	18.14	14.2	13.9	23	17.53	13.62	9.19
AP3X03061I08	22.92	22.1	12.23	18.65	19.75	17.68	19.23	12.23	39.3	13.16	11.53	4.25	17.09	17.04	12.04	11.21	15.09	20.48	11.85	17.56	17.11	11.86	19.84	21.56	7.03	13.39	16.12	16.36	18.45	18.38	21.82	11.04	0	13.72	17.07	13.86	18.62	7.29	15.39	17.91	23.07	20.01	19.57	13.41	12.82	21.66	17.9	13.48	5.63
C09X034805B8	21.41	22.65	16.19	18.1	20.06	17.69	17.88	16.84	18.29	17.08	1.02	14.96	17.94	17.89	14.55	13.05	17.89	20.13	14.37	17.04	17.89	13.92	23.23	21.38	11.82	16.67	14.69	16.43	18.27	18.8	21.84	13.89	13.72	0	23.06	17.16	18.81	17.39	15.52	18.16	22.34	21.21	23.75	16.69	12.54	21.69	17.06	0	10.66
A02X015461B3	42.14	46.17	22.07	27.37	33.15	26.53	42.53	40.33	9.12	18.75	39.56	11.62	26.39	26.39	2.54	23.15	7.2	32.09	12.94	26.6	26.4	20.16	55.9	35.44	20.16	19.86	42.36	31.43	29.43	29.32	38.03	4.38	17.07	23.06	0	19.94	34.4	18.67	28.5	34.32	34.92	29.34	20.06	19.86	26.51	26.17	26.15	21.66	16.18
D03X04222C04	20.67	17.34	1.42	15.76	16.03	14.87	16.88	14.69	34.65	1.61	19.53	15.63	14.69	14.64	15.81	1.38	18.7	18.9	15.25	16.29	14.75	0.61	21.72	19.26	8.84	0.6	17.73	13.64	16.52	16.42	17.64	14.59	13.86	17.16	19.94	0	15.38	16.25	11.22	14.76	18.42	17.27	23.24	0.63	19.53	20.23	15.92	16.89	8.03
C03X03912C05	15.7	14.05	16.03	13.36	11.38	12.74	14.09	15.77	35.73	16.17	18.11	21.49	11.94	11.93	20.5	16.47	20.64	16.14	18.7	14.75	12	14.43	14.7	18.46	9.28	14.85	14.88	15.33	14.53	14.17	13.5	19.18	18.62	18.81	34.4	15.38	0	22.7	10.53	0	14.09	14.71	30.36	14.88	20.52	16.88	14.03	18.6	8.37
A02X028561D7	29.05	29.19	14.05	21.69	22	20.52	26.57	19	44.35	16.05	20.91	3.09	19.23	18.98	15.82	14.1	16.52	24.34	15.47	22.06	19.11	13.41	38.84	23.82	9.37	15.56	29.07	18.03	22.04	22.67	26.95	14.94	7.29	17.39	18.67	16.25	22.7	0	17.36	22.14	27.06	25.16	18.88	15.56	16.1	27.48	20.63	17.39	7.04
AP7X04301G01	11.2	11.09	11.34	11.34	10.32	10.65	9.87	12.56	35.17	12.45	14.95	17.34	11.28	11.25	16.52	13.22	18.15	13.24	16.91	12.55	11.29	10.66	13.85	15.32	6.65	10.86	5.06	12.64	11.4	11.47	10.73	15.44	15.39	15.52	28.5	11.22	10.53	17.36	0	9.93	11.47	13.21	26.03	10.88	18.57	16.06	10.82	15.35	5.75
C02X03913B08	14.32	13.36	15.93	12.78	10.81	12.15	13.04	15.67	38.86	15.52	18.2	20.92	11.37	11.36	19.86	16.12	20.94	15.52	18.27	14.02	11.43	13.57	14.36	17.74	8.74	14.26	14.88	14.31	13.9	13.55	12.92	18.54	17.91	18.16	34.32	14.76	0	22.14	9.93	0	13.49	14.02	29.57	14.28	20	16.14	13.36	17.97	7.91
C12X013428B9	1.53	1.08	21.56	13.76	11.83	13.54	11.27	18.75	41.89	20.3	24.96	23.66	15.03	15.02	23.32	21.03	25.37	14.07	24.15	14.41	15.03	18.45	0.81	17.7	9.49	18.02	12.16	13.3	13.4	13.94	0	23.35	23.07	22.34	34.92	18.42	14.09	27.06	11.47	13.49	0	16.03	37.54	18.05	24.66	19.71	14.41	22.27	8.41
A03X03431B09	17.5	16.55	16.93	9.52	12.63	9.3	13.24	16.26	26.55	17.8	18.07	21.67	13.27	13.27	21.96	15.84	19.12	14.13	21.51	11.85	13.38	16.61	15.48	15.25	10.3	17.32	17.13	10.24	13.02	12.78	15.26	20.45	20.01	21.21	29.34	17.27	14.71	25.16	13.21	14.02	16.03	0	31.06	17.35	23.91	15.41	9.86	20.69	9.67
A02X024861A4	34.92	37.79	24.05	28.73	31.09	28.12	32.94	27.73	66.04	23.61	27.28	20.08	27.1	27.08	18.15	19.03	24.15	32.75	7.67	32.06	26.84	23.15	26.36	35.78	21.98	22.62	41.44	30.33	28.73	29.16	35.49	18.14	19.57	23.75	20.06	23.24	30.36	18.88	26.03	29.57	37.54	31.06	0	22.6	22.13	30.31	26.55	22.84	20.58
C03X04142C09	20.07	17.34	0.78	15.21	15.59	14.35	16.82	15.13	34.8	1.38	20.37	15.44	14.27	14.23	15.43	0.65	17.89	18.47	14.99	16.24	14.31	0.34	21.72	19.15	8.5	0	18.09	14.03	16.51	16.09	17.26	14.2	13.41	16.69	19.86	0.63	14.88	15.56	10.88	14.28	18.05	17.35	22.6	0	19.73	19.61	15.24	16.38	7.75
AMBX02041E06	24.44	23.72	20.63	19.88	18.27	19.07	26.26	26.35	40.39	20.05	12.6	12.95	19.99	19.99	15.1	21	13.88	19.55	14.96	16.86	20.28	17.71	26.52	20.19	13.11	19.73	37.61	19.61	18.58	18.27	24.14	13.9	12.82	12.54	26.51	19.53	20.52	16.1	18.57	20	24.66	23.91	22.13	19.73	0	25.49	18.7	12.21	10.76
AP7X03671F06	22.32	19.87	20	16.51	16.9	16.28	18.57	16.72	24.66	20.38	17.29	21.97	3.64	3.63	23.93	20.25	30.55	18.39	23.17	18.35	3.64	18.5	24.54	19.9	13.3	19.61	18.47	16.97	16.64	16.52	18.93	23	21.66	21.69	26.17	20.23	16.88	27.48	16.06	16.14	19.71	15.41	30.31	19.61	25.49	0	15.94	21.23	12.19
C02X04323F01	14.97	14.57	17.42	0.59	12.15	0.68	16.15	15.1	39.85	16.58	14.57	18.87	12.55	12.51	18.37	17.52	19.89	13.51	20	12.6	12.5	14.86	13.51	15.31	8.79	15.21	16.1	11.27	12.54	12.17	13.66	17.53	17.9	17.06	26.15	15.92	14.03	20.63	10.82	13.36	14.41	9.86	26.55	15.24	18.7	15.94	0	16.8	7.67
C12X034805B9	21.31	22.55	15.95	17.89	19.84	17.3	17.75	17.02	20.26	16.83	1.16	14.6	17.59	17.54	14.47	12.73	17.93	19.89	14.05	16.65	17.52	13.79	23.1	20.98	11.7	16.36	14.2	16.34	17.92	18.41	21.75	13.62	13.48	0	21.66	16.89	18.6	17.39	15.35	17.97	22.27	20.69	22.84	16.38	12.21	21.23	16.8	0	10.52
A02X030061B5	9.14	8.4	9.17	7.27	7.09	6.83	7.31	4.05	34.16	9.02	10.57	7.05	7.55	7.53	10.11	7.67	12.79	8.48	10.5	8.11	7.57	7.78	10.36	10.89	0.2	7.72	9.93	7.45	7.24	7.43	7.93	9.19	5.63	10.66	16.18	8.03	8.37	7.04	5.75	7.91	8.41	9.67	20.58	7.75	10.76	12.19	7.67	10.52	0
C06X019404E6	13.35	14.05	18.17	12.37	12.68	12.13	13.43	16.64	44.2	18.25	15.22	21.12	14.03	13.99	20.92	16.09	22.33	0.03	21.89	0.81	14.06	15.67	12.76	4.65	8.42	16.82	17.49	1.24	0.08	1.19	13.41	19.99	18.97	18.85	31.87	17.22	14.88	22.18	12.02	14.26	13.64	13.17	29.84	16.84	18.5	17.31	12.47	18.59	7.53
C03X01942D01	13.89	13.37	17	12.13	12.21	11.48	12.54	15.55	43.7	17.36	15.54	20.71	13.26	13.22	20.42	15.43	20.93	0.03	20.85	0.77	13.27	14.5	12.76	4.73	7.95	15.86	16.83	1.21	0.08	1.16	13.23	18.81	18.03	18.35	28.95	16.28	14.09	21.18	11.29	13.5	13.59	12.79	27.91	15.88	17.78	16.95	11.89	17.94	7.11
A02X034861B2	27.41	22.78	14.21	25.36	23.48	24.47	27.96	13.8	19.86	16.88	0	10.69	14.12	14.12	17.75	21.61	19.47	35.52	13.6	39.25	14.35	15.78	30.63	31.69	10.01	15.4	0	32.67	30.95	29.37	22.91	14.18	13.13	2.02	24.5	15.65	16.56	19.71	13.41	16.56	25.87	27.53	35.9	15.4	12.74	13.52	25.74	1.94	8.26
D06X042204F6	20.29	17.87	1.19	16.18	16.76	15.68	18.61	16.16	37.22	1.1	19.56	17.17	15.92	15.91	16.12	1.08	20.08	18.57	16.38	17.51	15.95	0.9	23.48	19.91	9.37	0.55	20.06	14.31	17.17	17.01	18.04	15.44	15.17	17.18	19.76	0.62	16.86	16.45	11.85	16.09	18.62	18.03	24.01	0.58	21.2	20.39	16.29	16.94	8.63
A02X013460I7	1.47	0.99	19.39	13.28	11.68	12.8	10.59	16.21	43.68	18.99	23.87	23.26	14.21	14.16	22.81	19.87	24.87	13.99	23.28	13.91	14.28	16.64	0.7	17.37	8.93	16.81	14.41	13.12	12.86	13.3	0.03	21.9	21.5	21.65	36.55	17.26	13.13	26.79	10.57	12.61	0.03	15.14	33.94	16.83	22.56	19.01	13.73	21.35	7.83
A03X01541C07	24.66	24.18	14.1	18.42	20.76	17.66	19.54	17.72	36.33	14.4	20.8	12.92	18.41	18.37	0.69	12.83	5.03	22.55	11.26	18.86	18.42	13.64	21.58	23.1	11.62	14.79	19.08	17.68	20.19	19.86	23.2	0.52	12.22	14.45	4.21	15.28	20.1	15.02	16.22	19.36	24.56	20.45	18.67	14.82	12.98	23.03	18.39	14.22	9.93
AP3X02851I07	24	22.18	14.46	18.85	20.77	17.88	18.18	12.71	39.62	15.14	16.44	0.62	18.09	18.03	11.12	15.06	13.46	21.95	10.37	18.22	18.09	13.06	23.86	23.12	7.13	14.54	13.41	18.69	19.91	19.44	23.12	10.14	2.95	14.74	15.01	14.8	19.89	2.81	16.03	19.15	24.37	22.04	19.25	14.54	13.04	21.95	18.54	14.47	6.01
A03X03671A05	16.85	15.18	14.98	13.02	12.36	12.36	15.35	15.64	37.97	15.45	18.86	19.15	0	0	19.56	15.56	21.61	15.28	18.78	13.1	0	13.15	20.81	17.15	8.85	14.21	11.19	12.61	13.07	13.47	14.36	17.97	17.04	17.89	26.39	14.64	11.93	18.98	11.25	11.36	15.02	13.27	27.08	14.23	19.99	3.63	12.51	17.54	7.53
C03X01542C07	26.51	23.99	14.77	19.69	21.88	18.5	21.01	18.11	40.12	14.95	20.28	13.49	19.18	19.12	1.7	12.66	5.43	23.43	12.45	19.67	19.22	13.66	20.64	24.65	12.2	15	20.3	19.18	20.55	20.73	24.11	1.45	13.08	15.31	4.2	15.63	20.74	15.9	17.26	20.02	25.38	22.45	20.07	15	14.59	24.18	18.63	15.07	10.83
C12X041403G8	25.06	26.78	5.79	20.53	22.44	23.45	24.94	23.61	27.09	6.18	21.82	20.03	22.89	23.08	20.1	2.97	29.37	21.95	21.42	24.92	23.13	7.38	27.27	27.15	16.87	6.12	25.46	26.95	23.88	24.11	22.91	24.21	20.81	21.73	23	6.52	22.36	21.26	19.56	22.45	23.54	24.04	27.33	6.15	26.83	27.42	23.79	22.35	15.85
C01X03483C04	22.02	22.02	15.55	17.44	19.28	16.53	18.37	16.66	19.61	16.34	1.01	15.2	16.82	16.77	14.67	12.98	17.54	19.99	14.02	16.36	16.84	13.2	23.33	20.54	11.22	15.65	14.69	15.79	17.79	17.86	21.58	13.31	13.3	0.29	22.03	16.11	17.81	17.11	14.9	17.18	22.62	20.62	24.29	15.68	11.79	20.96	16.41	0.29	10.19
A02X019461D1	21.36	22.62	25.1	19.33	20.88	21.3	17	23.99	29.83	27.46	18.59	27.8	23.67	23.99	27.11	20.46	37.42	4.88	29.9	5.81	23.14	25.76	22.74	12	18.13	28.23	29.26	6.47	6.28	7.69	19.28	31.2	30	24.35	29.81	27.79	24.52	33.26	22.63	24.28	17.33	21.16	37.9	28.25	29.74	24.74	19.3	24.93	17.92
C06X034805B7	23.47	23.93	17.53	19.17	21.13	19.06	19.47	19.24	19.58	18.68	0.88	15.09	19.4	19.34	14.69	13.61	18.57	20.29	15.18	18.03	19.03	16.04	24.63	21.96	13.07	18.25	15.4	17.63	19.22	19.87	22.45	15.14	14.78	0.03	21.86	18.82	20.25	18.01	16.81	19.6	22.76	22.63	24.84	18.27	13.76	22.85	18.08	0	11.91
C09X035304I4	22.92	22.21	13.25	17.51	19.53	16.51	19.49	16.07	39.17	13.81	17.15	11.36	17.4	17.35	1.68	12.07	7.78	21.25	10.19	18.98	17.42	12.11	21.58	22.37	10.28	13.98	17.15	18.06	18.47	18.8	21.26	1.39	10.96	14.75	4.55	14.41	18.82	14.94	14.87	18.18	22.29	19.54	18.18	14	13.9	22.03	16.7	14.46	8.79
AMBX01941E08	13.98	13.41	17.03	12.18	12.27	11.54	12.56	15.59	44.03	17.42	15.54	20.76	13.29	13.26	20.46	15.46	20.82	0.06	20.85	0.78	13.31	14.59	12.76	4.77	8	15.91	16.89	1.27	0.11	1.18	13.28	18.87	18.08	18.4	29.01	16.29	14.13	21.21	11.36	13.54	13.64	12.86	27.92	15.93	17.9	17	11.95	17.98	7.17
A01X012861D4	20.15	18	3.56	16.99	17.82	16.5	15.85	15.3	51.34	3.75	18.2	19.98	16.85	16.84	19.06	3.37	28.79	19.3	18.2	18.17	17	3.82	24.94	21.25	10.87	2.81	16.3	16.74	18.78	18.05	17.68	17.91	16.22	19.19	35.71	3.22	17.5	25.68	13.46	16.84	17.63	21.6	29.72	2.86	21.58	23.81	17.8	19.04	9.65
A02X026160H4	21.9	18.89	14.11	18.06	17.65	17.41	11.14	16.02	9.54	16.74	7.95	10.32	15.06	15.06	15.71	14.92	17.73	16.11	14.4	15.82	15.02	14.76	27.22	18.64	8.41	14.73	6.68	16.17	16.91	16.31	17.9	14.77	9.62	12.69	22.03	14.46	17.13	13.43	11.55	16.35	17.67	15.83	26.72	14.73	16.18	19.25	18.11	13.07	7.46
AMBX04301D05	12.8	14.05	17.02	15.09	12.53	14.16	10.21	14.76	30.04	18.25	17.32	23.57	14.03	14.03	22.5	20.37	25.22	17.69	21.65	18.28	14.15	16.5	14.15	20.68	10.01	16.93	7.58	15.54	16.04	15.26	14.14	20.5	21.67	20.91	36.7	17.34	13.08	26.29	4.11	12.99	15.04	16.15	30.88	16.93	22.61	18.95	15.65	20.53	8.97
C01X03913G01	16	14.41	16.33	13.81	11.77	13.2	14.48	16.17	37.19	16.49	17.29	21.68	12.3	12.29	20.87	16.44	21.91	16.5	19.29	15.1	12.38	14.7	14.65	18.85	9.74	15.23	15.36	15.47	14.88	14.69	13.87	19.59	18.8	19.2	34.45	15.73	0.23	23.35	11.01	0.29	14.31	14.9	30.25	15.25	20.87	17.2	14.42	19.02	8.72
D09X042204F7	19.92	17.42	0.99	15.23	15.57	14.39	16.83	15.23	34.88	1.19	19.73	15.37	14.31	14.27	15.36	0.85	18	18.29	14.98	16.32	14.35	0.45	21.72	19.06	8.45	0.15	18.56	13.93	16.5	16.12	17.18	14.22	13.43	16.63	19.62	0.48	14.95	15.47	10.88	14.35	17.63	17.38	22.51	0.17	19.73	19.58	15.2	16.34	7.71
C06X041403G6	27.95	23.48	6.14	20.68	20.5	19.91	26.54	24.86	20.72	8.36	20.67	22.04	19.34	19.76	19.77	6.62	19.56	23.83	19.52	20.4	19.65	7.65	22.14	24.6	15.87	6.91	50.6	18.91	20.96	19.95	23.55	19.06	19.33	19	21.62	6.71	19.38	18.47	17.75	19.44	24.58	20.42	26.26	6.91	30.41	25.77	21.72	18.86	14.93
C06X013428B7	4.41	3.54	24.48	15.87	14.15	16.38	13.22	24.08	38.21	23.01	26.14	26.64	18.14	18.1	25.3	24.37	28.19	15.57	27.56	17.21	18.1	21.79	1.32	20.91	12.32	21.38	17.94	15.68	15.72	16.5	0.77	27.16	26.42	24.51	41.37	21.42	16.93	30.87	14.69	16.5	0.86	18.96	41.9	21.4	26.11	22.49	17.1	24.79	11.29
D12X042204F8	21.11	18.7	1.07	15.86	16.48	15.47	17.6	16.96	35.24	0.81	19.73	15.72	15.43	15.39	15.8	0.89	19.05	18.38	16.04	17.54	15.38	0.5	24.47	20.17	9.19	0.16	18.24	15.59	17.44	17.08	17.67	15.43	14.54	17.43	20.32	0.52	16	16.51	11.79	15.38	17.92	18.1	23.25	0.19	21.87	20.48	16.14	17.18	8.41
A01X030061B4	17.44	17.58	16.59	15.18	15.7	14.16	16.41	8.25	48.19	15.65	17.06	12.91	14.81	14.81	14.68	16.69	13.57	18.63	13.89	15.35	14.89	14.84	20.04	20.31	5.56	15.23	11.53	16.02	15.82	16.22	16.47	13.42	10.36	15.93	22.12	16.35	15.1	10.52	13.03	14.84	17.51	17.27	34.49	15.23	22.73	21.74	15.3	15.82	4.68
C01X01542I09	25.72	26.72	17.42	20.6	23.56	20.12	23.08	19.31	30.38	16.14	18.13	13.19	21.05	20.98	2.05	13.97	4.99	24.23	12.71	22.92	21	15.97	20.09	25.79	13.26	16.51	14.37	21.16	21.94	22.15	25.29	2.1	13.79	15.56	5.71	17.02	22.34	15.42	17.93	21.69	26.19	23.22	17.88	16.54	14.08	25.72	20.57	15.42	11.9
A01X036261D5	15.9	15.49	21.62	13.57	13.56	14.17	14.67	20	42.07	21.36	17.65	22.89	16.4	16.44	22.73	18.12	26.3	1.76	23.81	2.88	16.51	19.28	15.64	3.64	10.52	19.43	17.42	4.5	2.21	1.05	14.43	23.13	21.7	20.9	34.54	19.73	16.33	26.55	14.08	16.02	14.6	15.5	33.22	19.45	19.98	19.75	14.66	20.78	9.45
AMBX01281F01	24.78	19.56	2.24	16.52	19.48	15.15	25.91	11.46	28.77	2.67	16.18	17.17	14.73	14.73	18.31	2.15	22.54	22.18	12.92	18.35	14.77	1.84	18.51	17.33	9.6	1.93	14.84	9.9	18.47	16.44	20.82	16.23	13.83	18.11	15.96	2.41	17.98	25.21	14.31	17.99	22.64	16.06	23.79	1.93	21.89	20.72	16.12	17.23	8.25
C01X04143F07	20.68	17.49	0.88	15.3	15.73	14.42	16.83	16.22	36.28	1.41	19.93	15.53	14.5	14.46	15.38	0.65	17.68	17.97	15.27	16.06	14.54	0.42	21.72	19.12	8.61	0.05	18.09	13.58	16.27	16.04	17.26	14.29	13.68	16.93	19.5	0.64	15.06	15.31	11.08	14.44	17.59	17.15	22.24	0.05	19.44	20.17	15.34	16.57	7.77
C12X043204D2	17.27	18.1	20.72	1.36	15.78	3.45	18.25	24.19	28.88	19.28	17.31	21.71	17.96	17.89	19.54	20.95	23.05	12.77	24.62	15.1	17.84	21.04	14.76	17.46	13.59	19.73	21.71	17.36	14.09	14.04	15.15	22.14	21.38	21.13	28.66	20.51	19.29	26.19	17.37	18.6	15.24	12.26	35.11	19.76	18.83	19.63	2.81	20.93	11.57
C12X035304I5	22.92	22.21	13.25	17.51	19.53	16.51	19.49	16.07	39.17	13.81	17.15	11.36	17.4	17.35	1.68	12.07	7.78	21.25	10.19	18.98	17.42	12.11	21.58	22.37	10.28	13.98	17.15	18.06	18.47	18.8	21.26	1.39	10.96	14.75	4.55	14.41	18.82	14.94	14.87	18.18	22.29	19.54	18.18	14	13.9	22.03	16.7	14.46	8.79
A03X04141A07	20.73	17.3	0.84	15.18	15.61	14.35	16.06	15.03	32.67	1.34	20.28	15.6	14.06	14.03	15.65	0.53	18.16	18.24	14.94	16.1	14.08	0.39	22.61	19.17	8.64	0.05	18.34	14.1	16.47	16.09	17.18	14.4	13.57	16.72	19.6	0.63	14.63	15.75	11.19	14.26	17.93	17.5	21.93	0.05	20.14	19.38	15.16	16.4	7.83
A01X026160H3	19.24	21.45	15.53	15.32	15.18	14.14	6.46	12.23	17.33	15.09	9.12	17.99	11.61	11.61	13.21	16.01	14.07	12.4	13.48	10.53	11.69	13.75	18.3	12.22	7.79	14.75	10.8	11.18	11.64	10.56	18.49	12.31	11.96	13.55	19.85	14.81	16.97	14.3	13.69	16.85	19.41	10.87	24.7	14.75	23.82	17.81	15.94	13.31	7.04
A01X043060I2	12.76	12.91	11.31	13.27	10.71	12.52	9.92	14.36	29.93	13.53	14.48	18.36	12.26	12.26	16.06	13.48	16.65	14.79	17.59	15.38	12.31	11.05	18.64	16.91	7.22	11.77	6.57	12.54	13.09	12.5	12.03	15.27	16.59	14.54	33.89	11.45	11.17	18.01	2.68	10.31	13.1	13.53	27.95	11.81	20.16	16.57	13.33	14.61	5.93
A03X02611C04	11.37	11.87	11.74	11.86	13.69	11.44	2.83	8.56	9.05	12.41	8.73	11.16	13.09	13.09	12.05	11.5	12.78	13.55	10.64	10.53	13.34	11.54	9.37	16.44	6.28	11.8	6.1	10.42	11.8	11.39	11.04	11.18	9.11	11.35	18.97	11.7	13.83	10.87	7.42	13.82	11.49	11.81	24.81	11.8	15.39	15.57	12.21	11.17	5.19
C03X03483E05	21.81	21.83	15.48	17.64	19.56	16.65	17.74	16.01	20.14	16.3	1.16	15.09	16.97	16.92	14.81	12.78	17.7	20.3	14.09	16.11	16.99	13.07	23.1	20.83	11.37	15.78	14.61	15.68	17.63	17.98	21.6	13.36	13.13	0.19	21.89	16.28	18.07	17.36	14.71	17.44	22.7	20.08	24.22	15.8	11.93	21.2	16.39	0.18	10.19
A02X036261D6	15.24	14.94	20.31	13.33	14.08	13.98	13.39	18.72	37.87	19.98	18.35	22.63	16.22	16.19	22.65	17.47	24.91	2.56	23.97	3.4	16.13	18.19	15.41	4.78	10.93	19.18	16.17	4.33	2.47	1.5	14.8	22.98	21.87	20.57	31.63	19.53	16.72	26.25	14.36	16.22	15.04	14.89	31.47	19.21	19.15	18.65	14.48	20.17	10.02
A01X042261A5	20.99	19.8	2.35	16.77	17.53	16.92	19.03	19.06	35.14	2.06	19.08	15.88	17.15	17.15	16.15	1.61	19.06	19.08	15.87	18.73	16.8	2.6	23.87	21.4	10.83	1.95	18.97	17.41	18.74	17.9	17.75	16.87	15.4	17.37	20.37	2.23	17.4	15.14	13.14	16.81	18.13	19.87	24.58	1.98	20.96	23.32	17.36	17.31	10.26
A02X043261B9	18.64	15.65	20.02	0.6	13.71	0.73	18.27	20	27	18.05	14.89	20.49	13.83	13.78	19.58	19.24	19.5	13.6	21.43	12.79	13.84	16.54	13.25	16.27	10.37	16.54	16.89	13.4	12.94	13.11	14.47	19.13	19.61	17.9	26.64	16.55	15.25	22.7	13.04	14.79	15.14	9.97	32.95	16.57	23.22	18.1	1.1	17.69	9.22
C12X042204F5	19.48	17.61	1.01	15.35	15.69	14.63	16.97	15.46	34.88	1.2	19.73	15.32	14.52	14.48	15.25	0.85	17.77	18.4	15.11	16.47	14.5	0.46	22.53	19.14	8.6	0.15	17.69	14.26	16.66	16.31	17.21	14.44	13.66	16.66	19.73	0.49	15.2	15.57	11.04	14.6	17.57	17.53	22.5	0.18	20.27	19.68	15.32	16.39	7.84
C06X015405B5	24.49	24.49	15.1	19.18	21.56	18.8	20.05	17.95	37.9	15.27	18.64	11.5	19.55	19.49	0.11	13.24	4.05	21.93	11.22	20.82	19.46	14.44	21.93	23.76	11.71	15.47	18.42	19.8	20.39	20.66	22.93	0.08	12.12	14.22	2.9	15.88	20.35	15.72	16.64	19.71	23.13	22.09	18.08	15.5	14.6	24.81	18.91	14.22	9.98
C02X01343C06	1.49	0.93	18.56	12.74	11.14	12.07	10.6	15.19	43.03	18.08	24	22.97	13.46	13.43	22.23	19.28	23.65	14.2	22.21	13.17	13.53	15.58	0.66	16.83	8.44	15.94	12.2	12.43	12.52	12.8	0	20.59	20.39	21.08	34.94	16.37	12.62	25.52	9.94	12.03	0.33	14.75	33.94	15.96	21.97	18.53	13.02	20.78	7.42
A02X020460H6	26.7	27.31	19.31	19.2	22.6	20.64	25.09	20.13	36.5	18.2	18.45	16.14	21.47	21.45	12.64	18.14	18.19	19.19	15.92	19.37	21.5	17.57	32.03	22.77	14.45	19.44	21.15	20.89	20.63	19.8	24.51	14.42	16.83	13.03	18.11	19.57	22.56	14.3	19.72	21.51	24.62	23.36	25.16	19.48	5.81	24.4	21.11	14.36	13.51
A03X03621A06	16.1	16.41	21.25	14.57	13.99	14.09	19.78	19.55	28.47	19.73	18.28	23.18	15.74	15.74	22.85	20.59	19.95	5.21	25.66	5.25	15.72	17.88	14.85	6.9	11.35	19.02	20.07	3.89	4.83	3.45	17	21.78	22.31	20.97	28.71	18.61	17.76	29.04	15.43	16.83	17.08	16	33.53	19.05	21.58	18.05	14.93	20.82	10.06
C01X02853B01	24.91	24.02	14.93	19.59	21.74	19.42	20.02	13.71	34.6	15.01	19.26	0.76	19.03	19.03	11.62	14.32	18.09	22.65	12.07	21.66	18.99	14.44	25.26	23.32	8.66	14.92	15.54	19.7	20.51	20.23	23.68	11.23	4.78	14.61	17.34	15.4	21.48	5.32	17.2	20.81	24.54	20.64	21.33	14.94	15.49	22.91	19.2	14.23	7.19
AMBX04141D06	20.01	20.17	0.86	15.18	15.8	14.73	14.85	17.59	24.08	1.6	17.04	16.83	15.89	15.88	17.94	0.41	23.15	19.37	15.81	14.22	15.95	0.88	20.44	19.92	9.5	1	17.36	13.71	17.29	16.69	18.75	17.08	15.71	16.38	14.34	1.45	16.33	19.73	11.98	16.09	18.91	16.72	23.17	1	20.08	21.86	15.73	15.93	8.75
A02X036761C5	17.07	15.82	16.28	14.25	13.52	13.8	16.41	17.38	38.14	17.11	19.77	19.3	1.18	1.18	19.66	15.29	22.3	15.81	20.17	13.7	0.81	15.39	21.25	18.47	10.14	15.94	12.46	13.04	14.44	14.46	15.25	19.01	18.39	18.08	27.06	16	13.46	19.68	11.67	13.02	15.45	14.26	28.14	15.96	21.13	3.79	13.52	17.72	8.72
C03X01342C02	1.49	0.93	18.56	12.74	11.14	12.07	10.6	15.19	43.03	18.08	24	22.97	13.46	13.43	22.23	19.28	23.65	14.2	22.21	13.17	13.53	15.58	0.66	16.83	8.44	15.94	12.2	12.43	12.52	12.8	0	20.59	20.39	21.08	34.94	16.37	12.62	25.52	9.94	12.03	0.33	14.75	33.94	15.96	21.97	18.53	13.02	20.78	7.42
A03X04221A09	20.88	17.8	0.76	15.64	16.17	14.89	17.09	16.33	25.26	1.33	19.86	15.53	14.85	14.85	15.92	0.88	20.51	18.94	15.16	15.61	14.95	0.87	20.79	18.98	8.68	0.51	20.22	14.03	16.7	16.28	17.56	14.98	13.02	17.12	21.13	0.83	15.5	13.92	11.13	14.88	18.4	17.39	23.51	0.54	19.6	19.82	15.88	16.77	8.04
C09X043204D1	18.73	20.94	25.09	1.26	16.7	5.46	20.01	22.13	37.53	23.57	19.29	23.94	20.17	20.1	22.98	20.49	31.16	13.57	25.73	18.36	20.07	24	14.36	17.99	15.55	22.95	14.71	18.25	15.54	15.8	16.11	26.44	24.82	21.56	32.03	22.91	20.44	29.88	18.82	20.35	16.41	13.38	34.86	22.98	22.66	21.94	4.82	21.8	14.48
A01X043261B8	16.95	13.67	18.65	2.85	11.98	3.83	15.32	24.69	37.24	17.99	23.5	18.49	15.5	15.47	18.87	21.52	23.05	11.08	23.5	11.1	15.52	18.87	22.63	10.09	11.06	17.11	21.24	13.22	9.09	10.9	12.73	19.53	21.26	20.91	18.04	18.26	17.18	29.66	15.29	15.58	13.51	11.69	43.63	17.11	17.09	19.27	5.1	21.97	9.24
C09X019404E7	29.28	30.5	37.49	22.06	26.15	27.72	34.07	39.61	41.12	33.7	24.82	32.76	30.34	30.23	30.23	29.29	40.71	1.07	38.83	14.07	29.99	38.09	22.42	14.09	25.52	34.31	30.47	20.89	9.78	12.17	21.67	38.6	33.72	29.79	60.05	34.74	31.08	35.91	29.07	30.72	20.72	27.39	52.35	34.32	31.05	31.97	27.2	30.84	24.56
A01X036761C4	30.31	31.25	26.02	24.78	28.34	26.11	29.71	24.17	39.64	23.18	20.38	30.61	10.92	10.92	29.1	27.14	20.43	24.67	28.47	22.78	10.93	28.01	31.69	29.47	22.77	27.69	5.64	24.73	23.93	24.86	27.32	30.29	29.5	26.63	38.62	27.57	26.71	43.99	27.47	25.43	24.15	21.23	40.67	27.69	35.39	12.41	25.86	26.62	20.32
AMBX01121F02	14.73	15.8	15.68	12.26	11.18	11.65	16.64	16.43	39.54	15.63	18.85	19.96	11.96	11.91	18.17	15.66	20.56	13.96	20.12	12.65	11.96	14.64	13.38	16.14	8.49	15.4	12.76	10.02	12.5	12.93	14.25	17.21	17	18.19	25.22	15.13	14.2	21.12	12.72	13.65	14.41	12.49	28.68	15.43	17.79	17.89	12.71	17.65	7.81
C09X036204B1	14.2	13.84	18.54	12.26	12.3	12.1	12.97	17.56	42.1	18.64	16.98	20.81	14.28	14.24	21.11	16.64	23.2	1.29	22.36	1.91	14.29	16.16	14.5	3.25	8.67	16.94	17.09	2.34	1.28	0.03	13.6	20.49	19.34	19.22	26.74	17.33	14.7	22.54	11.92	14.07	13.68	13.41	31.2	16.96	19.15	17.4	12.6	19.14	7.69
[truncated: 54 more columns]
