# Supplementary material for: Transmission and dynamics of mother-infant gut viruses during pregnancy and early life
Source: Nat Commun. 2024 Mar 2;15:1945. doi: 10.1038/s41467-024-45257-4 (PMC10908809; doi:10.1038/s41467-024-45257-4)
Supplement: Supplementary file 6 — Source Data [file 41467_2024_45257_MOESM6_ESM.zip › Source data/Bacterial_strains_genetic_distances/SGB2303.dist.txt]

A01X012861D4	C06X020404C6	A02X042261A6	A02X041461C9	A03X02341A08	C02X04142E02	C12X043204D2	AMBX03481D08	AMBX03431D09	AMBX03621D07	C02X02042E07	AP7X02041G08	AP7X01341H06	A02X026160H4	AMBX01951E07	AP7X03911F07	C03X01542C07	AP7X04321H04	AP3X03432A01	AP7X03001G05	A02X036761C5	C12X030603H5	A02X030661A1	AP3X03911I04	AMBX03532H07	AP7X03621F05	C03X04142C09	C12X019404E8	A03X01541C07	A01X034361C6	A01X041461C8	C12X012804F2	A03X02851B03	AP7X03481G03	A03X03481B07	A03X03671A05	A01X009561B6	A03X02041B02	A03X01341C08	AP7X02851H01	A01X035361A8	C03X02042C03	A02X011261C3	A02X034861B2	A02X010861C1	AMBX02481E01	C09X019504D7	C09X013428B8	AP3X01542A06	A02X012861A7
A01X012861D4	0	27.35	12.2	32.57	75.72	32.02	17.93	5.34	20.29	25.05	27.52	27.3	24.02	44.47	43.94	15.38	23.22	21.14	19.68	26.66	4.55	81.79	4.56	18.11	20.98	25.11	32.4	21.44	23.79	25.16	32.48	5.54	70.13	5.42	5.25	4.64	42.92	27.7	20.47	73.34	21.11	27.43	19.01	8.11	11.17	12.3	27.45	24.08	56.26
C06X020404C6	27.35	0	8.95	27.7	71.05	26.61	20.71	27.23	17.98	23.26	0.03	0.04	12.76	54.38	40.18	13.72	21.08	14.34	17.77	32.26	27.19	70.09	25.24	20.07	19.14	23.26	27.41	22.47	21.17	20.9	27.97	35.03	63.82	27.3	27.17	27.19	56.28	0.08	11.73	68.23	19.32	0.07	4.54	30.65	30.84	20.38	17.08	12.77	54.4
A02X042261A6	12.2	8.95	0	19.16	82.67	18.91	9.33	11.82	7.58	12.62	8.78	8.79	7.52	37.59	34.43	7.01	11.69	10.07	7.58	19.18	12	82.08	11.37	7.08	8.71	12.66	18.97	11.51	12	15.16	19.27	19.16	70.61	12.93	12.86	12.08	36.02	8.79	6.52	78.02	8.86	8.82	4.78	15.77	12.11	8.29	8.56	7.55	57.65
A02X041461C9	32.57	27.7	19.16	0	66.01	0.04	12.83	29.93	24.1	15.8	27.21	27.42	26.29	54.74	44.84	19.28	14.75	29.67	24.38	36.45	31.26	62.05	29.57	15.71	15.8	15.84	0.06	12.68	14.74	35.96	0	39.72	61.82	31.1	30.76	31.5	52.68	27.27	23.79	65.72	15.78	27.08	25.34	34.47	33.77	12.91	25.66	26.36	49.89
A03X02341A08	75.72	71.05	82.67	66.01	0	64.1	86.09	83.79	96.76	76.89	71.85	70.8	81.6	123.74	61.2	62.43	79.29	108.89	97.23	73.4	83.46	15.25	84.22	91.63	85.06	76.74	65.04	79.92	73.57	108.02	67.31	86.44	28.83	87.57	86.72	83.65	157.21	72.41	85.03	26.05	86.51	71.87	80.14	94.48	87.75	81.52	91.64	81.93	29.2
C02X04142E02	32.02	26.61	18.91	0.04	64.1	0	12.51	29.4	24.12	15.25	26.11	26.38	25.93	54.41	44.24	18.58	14.54	29.84	24.21	35.54	30.63	60.4	29.04	15.55	15.73	15.3	0.01	12.52	14.71	39.88	0.04	40.18	61.42	30.67	30.36	30.72	53.58	26.2	24.51	63.83	15.76	25.97	24.48	34.83	33.75	12.63	25.18	26.01	49
C12X043204D2	17.93	20.71	9.33	12.83	86.09	12.51	0	17.12	14.58	8.29	20.29	20.42	16.39	43.5	39.57	6.72	6.68	10.93	14.7	27.4	17.97	85.64	15.89	5.43	7.38	8.38	12.57	6.63	6.93	29.71	12.8	25.07	81.69	17.78	17.62	18	43.36	20.32	14.88	84.23	7.52	20.09	14.98	20.36	21.35	1.02	16.48	16.5	55.57
AMBX03481D08	5.34	27.23	11.82	29.93	83.79	29.4	17.12	0	20.3	23.39	27.05	26.73	23.93	43.37	44.35	14.71	21.46	22.93	20.14	29.01	2.08	88.25	4	14.57	19.11	23.27	29.47	19.65	21.56	22.36	29.39	8.3	78.3	0.32	0.38	2.07	38.04	27.1	21.01	82.2	19.15	26.58	18.39	1.22	11.18	11.38	22.73	24.35	61.57
AMBX03431D09	20.29	17.98	7.58	24.1	96.76	24.12	14.58	20.3	0	17.51	17.51	17.47	14.3	46.08	39.59	11.39	15.48	17.35	0.15	26.71	21.82	92.13	20.49	9.6	12.54	17.51	23.82	15.34	15.48	3.45	24.07	26.19	80.58	22.51	22.24	21.64	43.4	17.37	12.23	87.34	12.59	17.31	11.67	25.1	24.12	13.74	12.45	14.51	60.2
AMBX03621D07	25.05	23.26	12.62	15.8	76.89	15.25	8.29	23.39	17.51	0	22.73	22.82	20.08	47.07	41.16	8.56	6.05	10.29	17.72	29.66	24.46	76.6	22.89	7.28	7.02	0	15.55	5.55	6.1	32.14	15.86	32.63	77.8	24.3	24.01	24.64	47.29	22.71	18.72	78.45	7.11	22.56	18.77	27.54	27.9	8.1	18.36	20.16	47.74
C02X02042E07	27.52	0.03	8.78	27.21	71.85	26.11	20.29	27.05	17.51	22.73	0	0	12.71	53.67	39.76	13.82	20.82	14.3	17.39	31.59	27.34	70.66	25.62	19.7	18.78	22.71	26.81	22.19	20.84	20.98	27.48	35.24	64.92	27.62	27.51	27.27	55.39	0	11.66	69.14	18.96	0.01	4.45	31.07	30.59	19.92	16.99	12.76	54.97
AP7X02041G08	27.3	0.04	8.79	27.42	70.8	26.38	20.42	26.73	17.47	22.82	0	0	12.62	53.54	39.77	13.82	20.88	14.34	17.21	31.27	26.8	69.64	25.16	19.54	18.88	22.79	27.02	21.84	20.78	21.09	27.67	35.04	63.49	27.16	27.02	26.71	55.11	0	11.57	68.09	19.07	0.01	4.39	30.69	30.13	19.83	16.98	12.68	53.95
AP7X01341H06	24.02	12.76	7.52	26.29	81.6	25.93	16.39	23.93	14.3	20.08	12.71	12.62	0	50.35	38.31	14.01	18.4	18.9	13.96	31.55	24.51	79.28	23	11.52	15.07	20.05	25.86	19.17	18.39	29.61	26.52	29.59	72.23	24.47	24.53	24.51	50.74	12.71	0.32	77.63	15.27	12.55	10.01	26.69	28	15.66	14.57	0.04	62.01
A02X026160H4	44.47	54.38	37.59	54.74	123.74	54.41	43.5	43.37	46.08	47.07	53.67	53.54	50.35	0	47.76	50.15	48.46	42.75	45.56	44.02	42.87	114.3	43.18	45.53	47.66	47.1	54.74	45.49	48.64	48.52	55.04	51.34	103.9	43.79	43.53	42.81	31.87	53.78	47.82	124.45	47.64	53.29	39.08	45.67	42.2	41.26	48.27	50.43	101.98
AMBX01951E07	43.94	40.18	34.43	44.84	61.2	44.24	39.57	44.35	39.59	41.16	39.76	39.77	38.31	47.76	0	33.94	39.97	68.87	39.37	43.35	46.36	61.75	45.56	41.23	40.98	41.4	44.29	39.92	38.45	72.66	46.06	55.41	50.93	45.76	45.08	46.41	59.05	39.78	34.64	53.53	41.45	39.87	32.97	51.49	47.52	37.96	38.23	38.17	46.64
AP7X03911F07	15.38	13.72	7.01	19.28	62.43	18.58	6.72	14.71	11.39	8.56	13.82	13.82	14.01	50.15	33.94	0	3.73	8.46	11.19	21.72	15.82	72.61	12.99	0.75	2.47	8.55	18.88	5.68	4.12	20.59	19.15	23.84	70.99	14.79	14.75	15.85	49.74	13.82	13.17	66.79	2.5	13.85	11.88	17.68	18.46	6.59	12.29	14.09	43.1
C03X01542C07	23.22	21.08	11.69	14.75	79.29	14.54	6.68	21.46	15.48	6.05	20.82	20.88	18.4	48.46	39.97	3.73	0	10.39	15.47	28.93	22.77	80.6	21.15	5.54	5.68	6.07	14.47	4.32	0.29	27.73	14.82	30.9	73.98	22.49	22.27	22.93	46.52	20.81	16.47	76.57	5.79	20.57	16.11	25.39	25.56	6.42	16.18	18.5	45.33
AP7X04321H04	21.14	14.34	10.07	29.67	108.89	29.84	10.93	22.93	17.35	10.29	14.3	14.34	18.9	42.75	68.87	8.46	10.39	0	16.15	18.71	25.52	107.36	22.28	5.2	7.5	10.29	29.67	11.17	9.75	0.71	29.17	26.08	98.15	23.68	24.17	25.52	42.01	14.3	14.12	95.83	6.93	14.3	15.3	24.07	23.38	11.03	17.57	18.9	37.24
AP3X03432A01	19.68	17.77	7.58	24.38	97.23	24.21	14.7	20.14	0.15	17.72	17.39	17.21	13.96	45.56	39.37	11.19	15.47	16.15	0	25.93	21.72	92.95	20.1	9.96	12.88	17.72	24.01	15.14	15.48	4.44	24.33	25.89	81.43	21.95	21.82	21.67	43.61	17.37	12.53	88.3	12.92	17.03	11.65	24.84	24.06	13.84	12.6	14.17	60.41
AP7X03001G05	26.66	32.26	19.18	36.45	73.4	35.54	27.4	29.01	26.71	29.66	31.59	31.27	31.55	44.02	43.35	21.72	28.93	18.71	25.93	0	28.72	79.18	28.8	27.54	25.98	29.76	36.24	27.33	30.05	39.44	37.1	34.4	69.38	29.58	29.4	28.92	43.24	31.7	29.46	74.8	26.28	31.41	26.17	34.2	27.43	25.04	27.82	31.67	54.97
A02X036761C5	4.55	27.19	12	31.26	83.46	30.63	17.97	2.08	21.82	24.46	27.34	26.8	24.51	42.87	46.36	15.82	22.77	25.52	21.72	28.72	0	90.89	3.38	16.06	21.25	24.47	31.02	21.24	23.24	25.36	31.15	10.47	81.67	2.67	2.51	0.05	41	27.48	19.72	82.71	21.4	26.86	19.11	4.69	11.06	12.11	25.28	24.6	62.95
C12X030603H5	81.79	70.09	82.08	62.05	15.25	60.4	85.64	88.25	92.13	76.6	70.66	69.64	79.28	114.3	61.75	72.61	80.6	107.36	92.95	79.18	90.89	0	90.49	100.08	90.7	76.28	61.4	85.01	73.07	149.94	61.83	79.41	29.74	91.03	92.76	90.16	144.17	71.1	79.88	28.21	91.56	70.73	75.65	93.43	95.97	84.88	89.45	79.4	30.55
A02X030661A1	4.56	25.24	11.37	29.57	84.22	29.04	15.89	4	20.49	22.89	25.62	25.16	23	43.18	45.56	12.99	21.15	22.28	20.1	28.8	3.38	90.49	0	14.6	18.79	22.84	29.35	19.51	21.52	20.57	29.28	9.22	78.56	3.7	3.66	3.42	40.5	25.77	20.5	82.2	18.95	25.28	17.77	5.07	11.66	10.23	23.35	23.12	61.56
AP3X03911I04	18.11	20.07	7.08	15.71	91.63	15.55	5.43	14.57	9.6	7.28	19.7	19.54	11.52	45.53	41.23	0.75	5.54	5.2	9.96	27.54	16.06	100.08	14.6	0	3.3	7.29	15.58	4.73	5.41	9.85	15.35	24.29	76.98	14.7	14.41	15.68	41.86	19.37	10.6	83.15	3.26	19.56	12.61	16	22.43	5.28	10.29	11.84	55
AMBX03532H07	20.98	19.14	8.71	15.8	85.06	15.73	7.38	19.11	12.54	7.02	18.78	18.88	15.07	47.66	40.98	2.47	5.68	7.5	12.88	25.98	21.25	90.7	18.79	3.3	0	7.01	15.55	5.79	5.85	23.31	15.88	26.9	82.39	20.28	20.18	21.36	43.88	18.77	14.55	85.42	0.02	18.55	14.14	22.48	23.03	6.61	13.89	15.26	51.18
AP7X03621F05	25.11	23.26	12.66	15.84	76.74	15.3	8.38	23.27	17.51	0	22.71	22.79	20.05	47.1	41.4	8.55	6.07	10.29	17.72	29.76	24.47	76.28	22.84	7.29	7.01	0	15.53	5.58	6.06	31.62	15.85	31.91	77.16	24.08	23.88	24.59	46.81	22.68	18.69	78.21	7.14	22.52	18.73	26.98	28.02	8.1	18.35	20.22	47.7
C03X04142C09	32.4	27.41	18.97	0.06	65.04	0.01	12.57	29.47	23.82	15.55	26.81	27.02	25.86	54.74	44.29	18.88	14.47	29.67	24.01	36.24	31.02	61.4	29.35	15.58	15.55	15.53	0	12.51	14.44	38.89	0.06	39.31	61.03	30.61	30.4	31.09	52.94	26.85	23.91	64.8	15.66	26.61	24.98	34.33	33.85	12.69	25.33	26.08	49.37
C12X019404E8	21.44	22.47	11.51	12.68	79.92	12.52	6.63	19.65	15.34	5.55	22.19	21.84	19.17	45.49	39.92	5.68	4.32	11.17	15.14	27.33	21.24	85.01	19.51	4.73	5.79	5.58	12.51	0	4.41	29.27	12.46	28.82	74.43	20.53	20.27	21.45	44.56	22.26	17.4	77.25	5.82	21.88	17.21	23.4	23.45	5.71	17.39	19.26	50.67
A03X01541C07	23.79	21.17	12	14.74	73.57	14.71	6.93	21.56	15.48	6.1	20.84	20.78	18.39	48.64	38.45	4.12	0.29	9.75	15.48	30.05	23.24	73.07	21.52	5.41	5.85	6.06	14.44	4.41	0	24.96	14.61	29.85	65.58	22.53	22.4	23.23	45.97	20.75	16.13	68.76	5.98	20.55	15.99	24.44	26.27	6.37	16.2	18.71	40.16
A01X034361C6	25.16	20.9	15.16	35.96	108.02	39.88	29.71	22.36	3.45	32.14	20.98	21.09	29.61	48.52	72.66	20.59	27.73	0.71	4.44	39.44	25.36	149.94	20.57	9.85	23.31	31.62	38.89	29.27	24.96	0	33.76	28.32	74.12	22.55	20.03	23.82	29.06	18.89	22.58	93.78	21.27	21.08	15	20.18	25.06	23.22	18.99	31.81	68.32
A01X041461C8	32.48	27.97	19.27	0	67.31	0.04	12.8	29.39	24.07	15.86	27.48	27.67	26.52	55.04	46.06	19.15	14.82	29.17	24.33	37.1	31.15	61.83	29.28	15.35	15.88	15.85	0.06	12.46	14.61	33.76	0	37.4	61.78	30.4	30.22	31.3	51.64	27.53	24	66.45	15.76	27.33	25.5	32.23	34	12.71	25.76	26.66	50.91
C12X012804F2	5.54	35.03	19.16	39.72	86.44	40.18	25.07	8.3	26.19	32.63	35.24	35.04	29.59	51.34	55.41	23.84	30.9	26.08	25.89	34.4	10.47	79.41	9.22	24.29	26.9	31.91	39.31	28.82	29.85	28.32	37.4	0	74.02	7.87	9.19	10.28	41.18	35.29	25.77	80.93	26.8	35.13	25.47	6.51	17.78	18.88	33.03	30.79	65.75
A03X02851B03	70.13	63.82	70.61	61.82	28.83	61.42	81.69	78.3	80.58	77.8	64.92	63.49	72.23	103.9	50.93	70.99	73.98	98.15	81.43	69.38	81.67	29.74	78.56	76.98	82.39	77.16	61.03	74.43	65.58	74.12	61.78	74.02	0	79.4	79.85	80.92	118.5	65.02	68.88	0.53	82.84	64.97	69.65	81.55	79.99	78.06	80.96	73.38	13.35
AP7X03481G03	5.42	27.3	12.93	31.1	87.57	30.67	17.78	0.32	22.51	24.3	27.62	27.16	24.47	43.79	45.76	14.79	22.49	23.68	21.95	29.58	2.67	91.03	3.7	14.7	20.28	24.08	30.61	20.53	22.53	22.55	30.4	7.87	79.4	0	0.01	2.58	39.5	27.7	20.61	85.24	20.44	27.15	19.18	0.84	13.01	11.99	23.91	24.91	63.51
A03X03481B07	5.25	27.17	12.86	30.76	86.72	30.36	17.62	0.38	22.24	24.01	27.51	27.02	24.53	43.53	45.08	14.75	22.27	24.17	21.82	29.4	2.51	92.76	3.66	14.41	20.18	23.88	30.4	20.27	22.4	20.03	30.22	9.19	79.85	0.01	0	2.5	39.76	27.55	20.48	84.02	20.34	27.05	19.09	1.3	12.79	11.85	24.03	24.83	62.42
A03X03671A05	4.64	27.19	12.08	31.5	83.65	30.72	18	2.07	21.64	24.64	27.27	26.71	24.51	42.81	46.41	15.85	22.93	25.52	21.67	28.92	0.05	90.16	3.42	15.68	21.36	24.59	31.09	21.45	23.23	23.82	31.3	10.28	80.92	2.58	2.5	0	40.78	27.32	19.57	82.81	21.54	26.73	19.17	4.59	11.25	12.13	25.28	24.71	62.5
A01X009561B6	42.92	56.28	36.02	52.68	157.21	53.58	43.36	38.04	43.4	47.29	55.39	55.11	50.74	31.87	59.05	49.74	46.52	42.01	43.61	43.24	41	144.17	40.5	41.86	43.88	46.81	52.94	44.56	45.97	29.06	51.64	41.18	118.5	39.5	39.76	40.78	0	55.1	44.78	150.49	43.64	55.27	36.95	39.02	40.52	39.68	44.83	51.79	114.82
A03X02041B02	27.7	0.08	8.79	27.27	72.41	26.2	20.32	27.1	17.37	22.71	0	0	12.71	53.78	39.78	13.82	20.81	14.3	17.37	31.7	27.48	71.1	25.77	19.37	18.77	22.68	26.85	22.26	20.75	18.89	27.53	35.29	65.02	27.7	27.55	27.32	55.1	0	11.62	69.6	18.95	0.01	4.54	30.9	30.79	19.9	17.07	12.82	54.81
A03X01341C08	20.47	11.73	6.52	23.79	85.03	24.51	14.88	21.01	12.23	18.72	11.66	11.57	0.32	47.82	34.64	13.17	16.47	14.12	12.53	29.46	19.72	79.88	20.5	10.6	14.55	18.69	23.91	17.4	16.13	22.58	24	25.77	68.88	20.61	20.48	19.57	44.78	11.62	0	76.55	14.48	11.64	8.33	23.65	22.58	12.84	15.01	0.52	53.59
AP7X02851H01	73.34	68.23	78.02	65.72	26.05	63.83	84.23	82.2	87.34	78.45	69.14	68.09	77.63	124.45	53.53	66.79	76.57	95.83	88.3	74.8	82.71	28.21	82.2	83.15	85.42	78.21	64.8	77.25	68.76	93.78	66.45	80.93	0.53	85.24	84.02	82.81	150.49	69.6	76.55	0	86.6	69.22	76.09	90.62	85.03	80.11	86.56	77.77	12.42
A01X035361A8	21.11	19.32	8.86	15.78	86.51	15.76	7.52	19.15	12.59	7.11	18.96	19.07	15.27	47.64	41.45	2.5	5.79	6.93	12.92	26.28	21.4	91.56	18.95	3.26	0.02	7.14	15.66	5.82	5.98	21.27	15.76	26.8	82.84	20.44	20.34	21.54	43.64	18.95	14.48	86.6	0	18.76	14.26	21.83	23.12	6.64	14	15.42	51.74
C03X02042C03	27.43	0.07	8.82	27.08	71.87	25.97	20.09	26.58	17.31	22.56	0.01	0.01	12.55	53.29	39.87	13.85	20.57	14.3	17.03	31.41	26.86	70.73	25.28	19.56	18.55	22.52	26.61	21.88	20.55	21.08	27.33	35.13	64.97	27.15	27.05	26.73	55.27	0.01	11.64	69.22	18.76	0	4.42	30.75	30.38	19.57	16.81	12.65	54.83
A02X011261C3	19.01	4.54	4.78	25.34	80.14	24.48	14.98	18.39	11.67	18.77	4.45	4.39	10.01	39.08	32.97	11.88	16.11	15.3	11.65	26.17	19.11	75.65	17.77	12.61	14.14	18.73	24.98	17.21	15.99	15	25.5	25.47	69.65	19.18	19.09	19.17	36.95	4.54	8.33	76.09	14.26	4.42	0	22.27	22.6	13.76	12.83	10.09	55.24
A02X034861B2	8.11	30.65	15.77	34.47	94.48	34.83	20.36	1.22	25.1	27.54	31.07	30.69	26.69	45.67	51.49	17.68	25.39	24.07	24.84	34.2	4.69	93.43	5.07	16	22.48	26.98	34.33	23.4	24.44	20.18	32.23	6.51	81.55	0.84	1.3	4.59	39.02	30.9	23.65	90.62	21.83	30.75	22.27	0	15.11	13.8	26.55	27.28	69.03
A02X010861C1	11.17	30.84	12.11	33.77	87.75	33.75	21.35	11.18	24.12	27.9	30.59	30.13	28	42.2	47.52	18.46	25.56	23.38	24.06	27.43	11.06	95.97	11.66	22.43	23.03	28.02	33.85	23.45	26.27	25.06	34	17.78	79.99	13.01	12.79	11.25	40.52	30.79	22.58	85.03	23.12	30.38	22.6	15.11	0	16.76	31.36	27.91	62.7
AMBX02481E01	12.3	20.38	8.29	12.91	81.52	12.63	1.02	11.38	13.74	8.1	19.92	19.83	15.66	41.26	37.96	6.59	6.42	11.03	13.84	25.04	12.11	84.88	10.23	5.28	6.61	8.1	12.69	5.71	6.37	23.22	12.71	18.88	78.06	11.99	11.85	12.13	39.68	19.9	12.84	80.11	6.64	19.57	13.76	13.8	16.76	0	15.86	15.86	51.31
C09X019504D7	27.45	17.08	8.56	25.66	91.64	25.18	16.48	22.73	12.45	18.36	16.99	16.98	14.57	48.27	38.23	12.29	16.18	17.57	12.6	27.82	25.28	89.45	23.35	10.29	13.89	18.35	25.33	17.39	16.2	18.99	25.76	33.03	80.96	23.91	24.03	25.28	44.83	17.07	15.01	86.56	14	16.81	12.83	26.55	31.36	15.86	0	14.58	61.03
C09X013428B8	24.08	12.77	7.55	26.36	81.93	26.01	16.5	24.35	14.51	20.16	12.76	12.68	0.04	50.43	38.17	14.09	18.5	18.9	14.17	31.67	24.6	79.4	23.12	11.84	15.26	20.22	26.08	19.26	18.71	31.81	26.66	30.79	73.38	24.91	24.83	24.71	51.79	12.82	0.52	77.77	15.42	12.65	10.09	27.28	27.91	15.86	14.58	0	61.92
AP3X01542A06	56.26	54.4	57.65	49.89	29.2	49	55.57	61.57	60.2	47.74	54.97	53.95	62.01	101.98	46.64	43.1	45.33	37.24	60.41	54.97	62.95	30.55	61.56	55	51.18	47.7	49.37	50.67	40.16	68.32	50.91	65.75	13.35	63.51	62.42	62.5	114.82	54.81	53.59	12.42	51.74	54.83	55.24	69.03	62.7	51.31	61.03	61.92	0
A02X012861A7	0.13	26.94	11.73	33.09	73.79	32.17	17.51	5.58	19.11	24.66	27.47	27.19	24.04	44.62	44.16	14.8	22.88	21.15	18.55	27.58	4.18	81.9	5.03	17.1	20.07	24.66	32.74	21.05	23.34	17.93	32.71	5.56	65.42	5.98	5.72	4.25	44.24	27.63	19.84	71.09	20.06	27.23	19.49	8.04	11.81	11.61	26.9	24.17	54.15
AMBX01341D04	24.34	13.12	7.61	26.93	82.12	26.62	16.77	23.91	14.49	20.12	12.87	12.93	0.09	50.55	38.76	14.16	18.5	18.39	14.36	32.26	24.71	79.14	23.21	11.27	15.31	20.05	26.44	19.6	18.26	27.61	26.99	29.61	72.24	24.64	24.63	24.56	49.98	12.86	0.22	77.27	15.55	12.86	10.11	26.39	28.36	15.89	14.83	0.21	62.31
C06X015405B5	22.79	21.25	11.65	15.21	80.52	14.87	6.76	21.37	15.02	5.46	21.04	20.9	18.68	48	41.38	3.67	0.03	10.34	15.16	28.3	22.83	80.15	21.05	5.39	5.38	5.5	14.99	3.95	0.33	29.44	15.24	29.89	71.39	22.5	22.34	22.98	45.62	21.09	16.51	75.56	5.41	20.8	16.35	25.26	25.14	6.49	16.16	18.74	44.95
AP7X03431F04	20.25	14.48	7.02	25.97	78.27	25.71	14.19	19.25	0.38	11.71	15.59	14.54	10.75	46.46	51.66	15.88	11.98	5.1	0.67	25.4	20	85.02	17.62	10.03	11.44	11.23	25.66	12.52	10.85	0	25.8	24.01	55.28	19.92	19.87	20	38.24	15.59	7.26	70.85	11.42	14.52	11.16	22.17	19.8	13.93	14.53	11.15	44.3
C12X039128F1	4.2	27.68	12.59	31.58	86.29	31.11	18.5	1.09	22.57	24.57	28.06	27.61	25.18	42.76	44.31	15.48	22.77	23.81	22	28.73	1.58	94.81	3.08	16.21	21.09	24.61	31.41	20.88	23.31	24.88	31.42	10	82.56	1.07	0.91	1.63	40.05	28.21	20.56	84.3	21.15	27.63	19.67	3.17	11.56	12.17	24.53	25.21	62.74
C12X020404C8	32.68	2.94	12.53	31	78.93	30.91	24.56	28.72	21.03	27.12	2.92	2.97	15.06	57.93	47.5	18.68	25.17	14.97	21.11	36.88	31.41	69.14	28.71	23.01	22.04	26.48	30.65	26.4	23.83	21.07	29.72	28.63	66.59	28.99	30.12	31.23	53.28	2.85	14.46	75.03	22.09	2.98	7.16	27.95	35.47	24.16	19.49	15.94	62.75
AP7X01081I02	11.05	30.33	11.77	33.73	86.81	33.48	20.92	10.89	23.73	27.5	30.04	29.58	27.56	41.89	46.74	18.19	25.18	23.38	23.58	27.11	10.85	94.83	11.41	22.08	22.71	27.6	33.55	23.23	25.89	27.67	33.94	17.69	79.38	12.7	12.49	10.94	40.55	30.23	22.4	84.28	22.98	29.77	22.11	15.18	0.11	16.47	30.85	27.6	62.11
A02X020961D3	71.55	98.27	87.63	42.93	14.35	44.75	100.65	85.84	93.97	78.18	97.04	87.82	90.49	152.83	68.21	72.3	87	NA	95.24	93.79	85.34	14.07	80.07	91.63	90.65	76.92	44.62	75.19	73.38	60.02	40.92	75.71	25.98	91.45	86.67	83.77	124.02	94.15	76.09	26.63	86.67	97.06	99.96	86.51	71.93	80.85	108.71	92.55	33.05
C06X013428B7	24.01	12.72	7.51	26.3	81.62	25.93	16.45	24.3	14.48	20.1	12.72	12.63	0.03	50.29	37.99	14.04	18.45	18.9	14.12	31.58	24.52	79.42	23.1	11.81	15.21	20.17	26.01	19.21	18.65	31.31	26.64	30.97	73.2	24.9	24.78	24.63	51.73	12.77	0.52	77.55	15.37	12.6	10.06	27.47	27.83	15.81	14.55	0	61.66
AP3X03672A04	4.57	27.13	12	31.28	82.81	30.52	17.9	2.03	21.76	24.37	27.21	26.68	24.39	42.83	46.03	15.83	22.69	25.52	21.63	28.58	0.03	90.29	3.37	16.13	21.17	24.36	30.9	21.23	23.18	27.96	31.17	10.56	81.35	2.64	2.48	0	41.16	27.37	19.71	82.04	21.39	26.71	19.09	4.85	11.1	12.05	25.22	24.52	62.96
AMBX02341E04	74.08	69.41	80.49	65.34	0.03	62.98	84	83.82	94.96	75.35	70.18	69.15	80.97	120.57	59.86	61.9	77.78	103.56	94.91	71.78	81.63	15.41	83.21	89.53	84.28	75.81	64.57	78.29	73.22	107.74	67.02	89.32	29.38	87.79	86.46	82.01	162.98	70.78	83.29	25.95	85.46	70.22	78.41	96.07	85.86	79.82	90.5	80.15	29.05
A03X01121D01	16.41	9.91	6.78	25.56	87.83	24.48	14.41	15.05	11.77	18.44	9.81	9.38	11.98	23.39	27.03	10.9	16.66	15.2	11.29	21.95	16.04	84.63	15.2	10.89	14.01	18.47	24.92	16.57	16.12	16.97	25.8	24.67	75.3	16.18	16.04	15.82	21.62	9.9	10.42	82.46	14.38	9.5	3.11	20.38	17.51	12.73	13.38	12.18	57.71
A01X042261A5	15.47	21.8	0.06	28.71	88.04	28.5	18.07	14.87	17.53	22.95	21.75	21.83	21.08	39.17	43.73	16.4	21.33	20.86	17.66	24.06	15.71	88.53	15.92	18.39	19.25	23.04	28.6	21.68	22.18	19.21	28.97	22.07	76.61	17.23	17.14	15.82	36.89	21.87	20.23	82.35	19.42	21.52	14.72	20.08	13.61	15.3	20.68	21.06	67.15
A02X028561D7	81.54	72.73	84.83	69.24	27.94	68.08	90.56	87.85	94.34	85.2	73.89	72.59	80.95	130.77	54.39	71.95	82.31	104.7	96.17	83.16	90.61	28.48	88.09	88.99	92.53	84.65	68.83	83.37	72.79	100.9	68.62	78.52	0.74	90.79	91.65	90.55	140.36	74.34	82.58	0.72	92.3	74.06	81.61	89.84	92.97	87.01	90.25	81.24	14.64
A01X034861B1	7.45	31.02	15.58	33.48	89.27	33.54	19.59	1.66	23.16	27.59	30.95	30.54	25.85	44.38	52.94	19.26	25.61	28.03	23.18	31.29	4.58	88.81	5.75	16.79	22.9	26.86	33.13	23.21	24.91	23.08	31.34	6.06	80.99	1.25	1.66	4.22	36.85	31.02	23.44	87.05	22.54	30.53	20.83	0.45	14.67	13.95	26.31	26.6	68.45
A03X02611C04	43.48	53.14	36.82	53.89	118.17	53.08	42.79	42.84	45.88	46.07	52.45	52.29	49.53	0.11	46.59	48.54	47.25	43.11	45.15	42.95	41.93	112.68	42.65	45.5	46.86	46.21	53.4	44.7	47.92	56.53	54.79	52.87	103.21	43.41	43.04	41.88	32.83	52.65	47.23	120.13	47.47	51.99	38.63	47.29	41.33	40.9	47.66	49.52	99.06
A03X01941A02	83.04	76.84	88.46	74.07	25.43	72.17	93.71	88.83	98.59	81.39	77.4	76.4	89.15	131.89	43.79	74.21	82.14	114.64	99.05	79.1	89.96	27.61	93.85	98.46	93.73	81.23	73.2	86.43	72.7	116.06	75.9	94.32	12.43	90.59	89.56	90.08	198.85	77.79	86.91	10.12	95.39	77.69	84.56	99.54	98.9	89.4	92.82	89.15	9.64
AMBX04141D06	32.37	27.38	19.01	0.1	65.15	0.01	12.58	29.61	23.93	15.57	26.78	27	25.98	54.82	44.23	18.75	14.51	29.67	24.06	36.17	30.99	61.56	29.4	15.58	15.62	15.58	0	12.57	14.5	39.32	0.11	39.82	61.49	30.74	30.49	31.06	53.34	26.82	24.01	64.82	15.7	26.59	24.98	34.55	33.86	12.75	25.37	26.15	49.31
A02X020460H6	28.9	0.76	9.19	27.04	75.6	26.33	20.42	27.95	17.49	21.31	0.78	0.8	12.7	52.12	41.55	12.35	20.61	14.28	17.47	33.87	28.03	73.08	26.31	18.99	18.26	21.14	26.93	21.54	20.04	9.69	26.54	34.49	67.05	28.28	27.79	27.92	51.97	0.77	11.12	74.08	17.94	0.82	5.37	29.85	31.03	19.49	17.1	12.89	57.11
A01X028561A9	81.59	68.74	85.43	78.64	30.17	76.66	93.59	89.43	94.66	83.23	69.03	66.79	77.8	124.74	58.85	72.02	84.16	73.01	94.37	90.92	92.34	29.9	86.65	90.37	90.09	82.18	77.61	80.74	74.17	125.69	76.71	75.58	1.71	90.75	92.7	92.63	150.82	69.08	88.35	2.28	90.18	68.97	77.31	86.03	90.83	89.18	96.52	77.86	15.97
AP7X02341H09	75.83	71.04	82.84	66.15	0.01	64.19	86.26	84.01	96.8	77	71.9	70.87	81.6	124.49	61.23	62.48	79.38	107.5	97.26	73.44	83.68	15.29	84.53	91.88	85.19	76.82	65.13	80.01	73.77	105.92	67.52	86.72	28.86	88.01	87.08	83.93	158.13	72.49	84.67	26	86.63	71.98	80.26	94.94	88	81.67	91.85	81.77	29.29
AP7X03671F06	4.63	27.37	12.11	31.51	83.91	30.79	18.04	2.05	21.64	24.56	27.43	26.87	24.55	42.88	46.25	15.84	22.87	25.52	21.65	28.84	0.05	91.24	3.4	15.64	21.32	24.54	31.15	21.43	23.21	23.76	31.35	10.48	81.58	2.66	2.5	0.02	40.68	27.46	19.51	82.99	21.52	26.94	19.26	4.62	11.22	12.1	25.36	24.72	62.91
AP3X01952B01	45.37	41.93	40.66	44.67	31.45	43.48	45.42	47.75	47.1	44.75	41.61	41.1	43.24	59.18	3.24	36.62	44.16	74.61	46.93	44.42	49.36	32.49	49.98	48.96	47.9	45.06	43.91	43.97	40.39	89.67	46.01	58.93	20.43	49.95	49.12	49.42	76.49	42	38.22	19.2	48.76	41.88	37.24	58.02	53.14	43.12	45.51	42.92	16.8
AMBX02041E06	27.48	0.11	8.83	27.31	71.81	26.2	20.33	26.93	17.31	22.75	0.02	0.01	12.68	53.63	39.62	13.76	20.82	14.3	17.29	31.5	27.25	70.71	25.55	19.46	18.78	22.71	26.85	22.13	20.75	19.75	27.54	35.21	64.69	27.48	27.37	27.12	55.12	0.02	11.59	69.18	18.98	0.02	4.48	30.85	30.55	19.81	17.07	12.8	54.83
A03X03061C02	3.82	23.52	11.17	25.55	55.47	24.45	14.95	4.05	19.81	21.41	23.81	23.25	21.09	44.12	40.13	12.29	19.26	20.61	19.38	27.26	3.53	56.4	0.28	14.7	17.78	21.3	24.94	18.09	19.16	26.57	25.48	9.69	58.14	3.86	3.78	3.39	43.52	23.93	19.3	60.15	18.11	23.42	16.7	6.12	12.02	9.73	22.23	21.33	43.88
A01X036761C4	4.73	27.71	12.05	31.63	85.8	31.24	18.3	2.01	21.79	24.93	27.87	27.3	24.73	43.1	47.66	16.6	23.24	25.17	21.71	29.39	0.02	91.92	3.51	15.78	21.61	24.83	31.48	21.63	23.47	19.67	31.1	9.5	81.71	2.7	2.62	0.15	39.82	27.9	19.75	84.82	21.55	27.38	19.44	3.92	11.3	12.2	25.41	24.91	64.23
A01X024861A3	13.25	20.63	8.37	13.04	84.07	12.85	0.92	12.47	14.47	7.87	20.13	20.29	16.38	43.02	39.57	6.24	6.27	10.55	14.7	25.68	13.05	87.13	11.18	5.2	6.5	7.91	12.93	5.6	6.45	21.32	12.88	19.46	80.66	12.92	12.75	13.14	39.98	20.11	13.56	82.15	6.49	20.04	14.35	14.6	17.35	0.07	16.45	16.49	53.33
A02X036261D6	25.67	23.75	12.93	16.03	79.18	15.6	8.57	23.47	17.71	0.04	23.32	23.39	20.52	47.5	42.94	8.71	6.24	10.35	18.03	30.59	25.02	76.84	23.18	7.33	7.18	0.05	15.86	5.63	6.2	27.69	15.91	30.01	77.45	24.38	24.25	25.28	45.73	23.33	18.82	80.03	7.24	23.18	19.16	25.83	28.27	8.28	18.69	20.68	48.68
A03X02481C06	12.91	19.88	8.13	13.54	84.56	13.11	0.41	12.12	13.62	8.2	19.46	19.57	15.46	41.75	38.18	6.3	6.57	10.94	13.74	26.11	12.78	87.06	10.88	5.36	6.97	8.21	13.26	6.12	6.68	23.09	13.38	19.46	78.5	12.53	12.49	12.74	40.4	19.44	13.12	82.16	7.04	19.28	13.42	14.64	17.2	0.08	15.62	15.63	53.14
A03X01281C09	0.11	27.04	12.11	32.89	75.24	32.18	18.24	5.31	20.24	24.99	27.34	26.95	23.73	44.66	44.02	15.24	23.17	20.94	19.5	26.62	4.5	81.78	4.57	18.08	20.75	25.01	32.49	21.48	23.73	25.69	32.77	5.58	69.23	5.31	5.14	4.55	43.27	27.53	20.01	72.61	20.96	27.02	19.07	8.16	11.67	12.42	27.32	23.86	55.22
A03X04221A09	12.24	8.71	0.02	19.82	82.32	19.24	9.37	12.03	7.51	12.82	8.5	8.51	7.25	37.94	33.87	6.98	11.88	10.07	7.4	19.68	12.29	80.93	11.64	7.03	8.97	12.83	19.32	11.84	12.14	16.41	19.87	19.27	71.04	13.14	13.04	12.21	36.63	8.5	6.12	77.83	9.19	8.53	4.64	16.08	12.77	8.59	8.57	7.38	57.53
AP3X01342A05	21.95	12.86	7.03	27.64	83.01	27.1	15.93	20.84	13.18	20.2	12.79	12.69	0.53	52.36	39.18	12.69	17.98	16.9	13.09	31.24	22.2	80.97	20.93	10.01	14.38	20.1	27.08	18.12	17.81	24.28	27.63	25.77	74.11	21.72	21.65	21.75	49.07	12.62	0.35	79.89	14.52	12.81	9.65	23.28	25.47	15.2	14.67	0.65	62.32
A02X019461D1	83.26	76.45	88.56	74.2	25.75	72.5	94.34	89.39	99.3	81.75	77.23	76.21	90.15	130.78	43.94	75.01	82.6	111.79	99.57	79.26	89.75	27.78	94.29	99.77	94.8	81.93	73.96	86.71	73.2	114.22	75.55	93.17	12.91	91.15	90.17	90.55	195.11	77.7	87.56	10.31	95.65	77.54	83.8	98.24	98.39	89.55	93.45	89.47	9.85
AP7X00951I03	38.74	49.18	32.15	48.88	126.76	48.22	38.89	36.19	40.39	42.76	48.33	48.05	45.72	30.96	49.55	40.9	41.65	37.61	39.97	39.03	36.8	136.67	37.39	37.72	40.38	42.85	48.39	39.9	42.51	34.68	49.65	48.26	111.24	37.78	37.31	36.79	2.1	48.48	40.15	123.72	40.78	48.12	33.27	42.17	37.5	36.55	41.44	45.73	100.87
AP7X04221F09	12.39	8.86	0.02	19.84	82.25	19.29	9.54	11.95	7.72	12.84	8.79	8.8	7.54	38.07	34.23	6.94	11.75	10.07	7.69	19.69	12.36	81.24	11.61	7.02	8.91	12.86	19.37	11.67	11.97	14.45	19.9	19.24	70.43	13.09	12.97	12.39	36.66	8.77	6.26	77.39	9.13	8.8	4.86	15.87	12.85	8.51	8.77	7.65	56.9
A03X00951D03	38.59	49.18	31.96	48.71	128.05	48.11	38.77	36.27	40.41	42.66	48.28	48.03	45.62	30.8	49.9	40.98	41.69	37.61	39.95	38.9	36.72	138.56	37.29	37.64	40.26	42.75	48.31	39.87	42.6	35.48	49.5	48.25	111.07	37.64	37.26	36.72	2.05	48.46	40.16	125.43	40.71	48.06	33.23	42.15	37.22	36.46	41.29	45.61	101.19
AMBX04301D05	5.43	27.76	12.24	32.01	79.01	31.69	18.15	4.72	19.58	23.82	27.57	27.19	23.95	42.16	46.58	15.77	22.42	24.55	19.73	28.15	4.04	85.51	4.21	16.56	19.64	23.51	31.7	19.99	22.08	18.62	31.21	8.92	75.57	4.93	4.76	3.92	37.94	27.4	20.53	83.32	19.8	27.07	19.31	5.88	11.73	12.29	24.41	24.59	61.1
A03X04141A07	32.54	27.61	19.13	0.11	65.56	0.01	12.61	29.46	23.69	15.61	26.98	27.16	25.95	54.69	44.48	18.88	14.56	29.75	23.97	36.48	31.15	61.5	29.45	15.3	15.6	15.59	0	12.53	14.41	37.06	0.11	38.93	60.85	30.6	30.34	31.17	52.35	26.99	23.9	65.08	15.7	26.77	25.1	33.9	34.02	12.65	25.43	26.2	49.59
AP3X03532A03	20.86	19.05	8.72	15.75	84.85	15.62	7.35	19.12	12.6	6.98	18.68	18.78	15.04	47.52	40.6	2.45	5.65	7.49	12.85	25.73	21.11	90.64	18.8	3.42	0	7	15.5	5.77	5.89	25.22	15.87	27.65	82.75	20.41	20.21	21.25	44.54	18.69	14.63	85.2	0.03	18.44	14.11	22.96	22.88	6.56	13.91	15.19	50.98
AP3X03482A02	6.46	27.86	11.15	30.02	83.89	29.72	17.57	0.55	20.64	25.13	27.71	27.31	23.07	42.33	48.19	16.82	22.62	27.62	20.77	30.37	2.81	89.24	4.68	14.29	19.88	24.88	29.77	20.28	22.23	19.22	29.31	9.22	74.15	0.27	0.33	2.75	36.73	27.7	18.3	82.41	20.08	27.19	18.02	1.4	10.83	11.99	24.06	23.54	64.09
A01X019460I6	83.14	76.65	88.86	74.56	25.57	72.69	94.38	89.56	100.33	81.99	77.61	76.6	90.46	132.7	44.11	74.56	82.75	118.37	99.97	79.3	90.03	27.93	94.66	101.03	95.15	82.3	74.19	86.76	74.19	124.8	76.65	95.74	12.96	92.17	91.02	90.8	211.56	78.25	87.68	10.29	96.21	77.92	84.71	101.01	98.66	90.2	92.91	89.3	9.8
AP7X02611G09	43.56	53.09	36.8	53.76	117.69	53.06	42.74	42.79	45.93	45.99	52.45	52.27	49.34	0.1	46.87	48.74	47.34	42.94	45.2	43.06	41.97	111.76	42.53	45.24	46.67	46	53.21	44.63	47.82	56.42	54.44	52.16	102.9	43.21	42.91	41.92	32.58	52.61	47.44	119.49	47.31	51.98	38.48	46.93	41.69	40.97	47.43	49.41	99.27
A02X023460I5	78.79	73.39	86.67	68.24	0.14	66.68	90.63	86.52	101.92	80.45	74.63	73.46	85	129.02	63.46	65.63	83.35	114.46	102.64	76.54	87.11	15.24	87.72	97.12	89.33	80.33	67.76	83.98	76.98	114.65	69.04	84.11	29.2	90.16	90.22	87.49	157.1	75.22	87.98	26.4	90.21	74.75	83.79	94.37	91.32	85.46	95.26	85.05	29.98
C02X01343C06	23.99	12.75	7.52	26.32	81.22	25.86	16.4	24.17	14.37	19.99	12.65	12.57	0.01	50.28	37.8	13.98	18.31	18.9	14	31.42	24.47	79.37	23.11	11.65	15.11	20.04	25.87	19.22	18.48	31.66	26.66	31	72.87	24.77	24.67	24.46	51.72	12.67	0.44	77.27	15.33	12.49	10.1	27.48	27.93	15.7	14.57	0.08	61.38
AP3X02092B03	79.17	73.4	78.21	58.47	13.73	56.2	81.89	87.26	93.2	73.43	73.82	72.74	78.38	110.15	60.57	72.9	77.76	108.36	94.19	81.72	84.67	4.89	85.04	87.82	87.92	73.87	57.79	78.56	72.37	113.55	59.42	94.27	28.55	89.7	88.55	84.6	161.53	74.23	79.74	26.79	89.15	73.75	77.93	98.75	88.96	81.49	88.17	77.46	28.41
A03X03531B06	20.9	19.02	8.67	15.76	85.09	15.64	7.33	19.06	12.45	7	18.66	18.76	14.98	47.46	40.66	2.46	5.67	7.49	12.78	25.8	21.13	90.79	18.76	3.22	0.01	7.01	15.49	5.75	5.86	23.6	15.86	27.41	82.24	20.28	20.14	21.23	44	18.64	14.51	85.49	0.05	18.42	14.01	22.69	22.95	6.59	13.78	15.15	50.97
C01X01542I09	23.06	21.07	11.54	14.69	78.89	14.51	6.61	21.4	15.33	5.97	20.7	20.74	18.25	48.23	39.85	3.76	0.04	10.49	15.31	28.78	22.62	80.23	21	5.37	5.6	5.99	14.4	4.16	0.25	27.84	14.76	30.78	73.68	22.32	22.11	22.75	46.36	20.7	16.48	76.34	5.71	20.44	15.91	25.2	25.42	6.25	16.07	18.36	45.29
AP7X04141F08	32.2	27.41	19.04	0.17	65.2	0.02	12.55	29.49	23.6	15.55	26.75	26.94	25.95	54.67	44.02	18.67	14.49	29.67	23.83	36.12	30.85	61.58	29.26	15.18	15.56	15.58	0.02	12.47	14.39	35.66	0.12	39.81	61.69	30.68	30.33	30.92	52.89	26.78	24.04	64.8	15.65	26.53	24.91	34.46	33.78	12.57	25.4	26.13	49.14
A01X019560H7	46.21	43.83	35.31	49.3	90.76	49.24	41.09	46.5	41.15	43.38	43.29	43.91	40.45	45.32	0.5	37.73	42.24	66.17	40.75	45.85	48.04	91.81	47.03	43.53	41.3	43.6	49.2	42.96	42.14	75.75	50.61	56.43	86.47	47.94	47.26	48.18	53.71	43.43	38.11	90.12	41.61	43.62	34.58	52.8	47.1	39.84	39.12	40.27	77.65
C03X01342C02	23.65	12.64	7.3	26.11	81.18	25.67	16.2	23.73	14.12	19.84	12.59	12.48	0.02	49.81	37.51	13.94	18.16	18.9	13.75	31.14	24.04	79.2	22.64	11.39	14.95	19.88	25.72	18.77	18.28	31.44	26.41	30.6	72.75	24.36	24.26	24.07	51.16	12.62	0.44	77.19	15.12	12.42	9.92	27.16	27.56	15.36	14.34	0.04	61.13
A01X011261C2	16.36	4.91	3.77	23.4	83.84	22.6	12.75	14.93	9.74	16.79	4.8	4.79	9.11	32.95	30.46	10.7	14.51	15.27	9.52	24.07	15.86	78.15	15.02	10.05	12.27	16.85	23.01	15.26	14.41	11.42	23.38	22.04	70.21	15.99	15.89	15.87	30.53	4.9	7.74	78.5	12.49	4.75	0.1	18.97	18.7	11.44	11.62	9.15	55.62
AP7X01541H02	25.43	24.07	18.13	16.86	55.45	17	9.9	24.6	20	11.37	23.99	23.51	23.99	50.63	34.81	12.3	5.93	13.8	20.56	30.79	26.65	60.14	22.88	11.21	13.3	11.08	16.59	8.89	4.57	26.7	16.17	31.02	36.9	24.85	24.89	26.6	47.17	23.68	23.09	43.51	13.12	23.69	21.44	26.63	29.11	9.1	19.87	24.92	24.04
AMBX02091E05	65	65.99	59.76	43.23	15.61	42.7	65.43	75.35	72.56	57.28	65.75	63.31	66.9	83.21	51.44	63.19	64.78	81.88	73.68	68.67	71.4	5.58	70.41	65.66	68.77	57.84	43.26	60.74	59.18	65.7	43.57	77.75	28.31	75.57	75.14	70.16	104.17	65.61	63.8	30.38	68.98	65.5	65.36	81.62	67.73	63.52	74.51	66.33	29
AMBX01941E08	82.39	75.87	87.29	73.65	25.37	71.54	92.69	88.77	98.32	80.66	76.6	75.57	88.89	131.22	43.42	73.93	81.3	116.38	98.39	78.57	89.18	27.67	93.31	98.56	93.43	80.8	72.94	85.65	72.76	120.46	75.81	95.01	12.54	90.79	89.71	89.62	202.99	77.2	86.48	10.11	95.01	76.86	83.56	100.21	98.06	88.72	92.18	88.1	9.65
A01X036261D5	25.17	23.51	12.83	15.79	77.8	15.37	8.47	23.56	17.63	0.05	23.03	23.1	20.34	47.23	41.64	8.57	6.13	10.29	17.9	29.97	24.54	77.28	23.03	7.17	7.04	0.06	15.69	5.53	6.16	28.37	15.8	32.41	78.47	24.44	24.08	24.81	46.82	23.03	18.68	79.13	7.08	22.91	18.98	27.06	27.88	8.11	18.55	20.36	48.02
A02X024861A4	15.6	21.31	9.37	12.81	85.53	12.59	0.9	14.64	15.12	8.27	20.92	20.91	17.21	43.06	39.67	6.89	6.68	10.42	15.35	26.69	15.74	88.34	13.47	5.51	7.26	8.31	12.65	6.17	6.71	20.73	12.59	21.98	80.17	15.32	15.09	15.78	41.81	20.89	14.6	82.37	7.23	20.61	15.33	16.94	19.52	0.03	17.08	17.39	53.57
AP7X01281H03	0.1	27.07	12.06	33.06	75.56	32.24	18.14	5.31	20.12	25.04	27.22	26.98	23.77	44.61	43.11	15.24	23.06	20.94	19.51	26.72	4.36	83.44	4.69	17.99	20.64	25.05	32.63	21.59	23.69	25.73	32.92	5.65	69.18	5.45	5.26	4.36	42.99	27.42	20.04	72.95	20.83	27.02	18.96	8.31	11.23	12.34	27.46	23.94	55.28
AP7X03531G02	20.89	19.04	8.69	15.8	85.05	15.64	7.32	19.16	12.5	6.98	18.66	18.76	15.02	47.49	40.59	2.45	5.66	7.49	12.82	25.78	21.13	90.72	18.8	3.28	0.02	7	15.52	5.81	5.86	24.23	15.91	27.7	82.67	20.42	20.21	21.28	44.43	18.65	14.61	85.4	0.06	18.42	14.08	22.94	22.95	6.59	13.89	15.17	50.99
AMBX01281F01	0.11	27.15	11.84	32.79	74.42	32.02	17.82	5.25	20.05	24.82	27.43	27.17	23.9	44.54	43.6	14.96	22.83	21.03	19.48	26.92	4.39	80.1	4.53	17.75	20.42	24.83	32.39	21.17	23.25	25.02	32.65	5.66	69.28	5.24	5.07	4.39	43.28	27.62	20.08	71.31	20.6	27.12	19.03	8.04	11.65	12.07	27.22	24.04	55.22
A03X02091B01	80.11	67.42	72.53	36.64	12.66	36.06	85.52	87.27	90.5	68.39	67.35	67.28	78.26	121.52	54.63	73.11	80.67	108.38	92.8	95.89	81.66	0.86	81.74	93.77	84.09	68.99	36.35	80.34	72.88	104.53	37.58	97.75	28.28	91.18	90.26	80.44	198.35	67.53	75.32	26.13	83.82	67.39	81.69	105.65	71.65	81.71	89.03	77.98	25.52
A02X013460I7	24.77	12.39	7.73	27.88	85.55	27.46	17.68	26.12	14.23	20.57	12.36	12.55	0.55	52.35	42.27	11.3	18.97	17.71	14.05	34.19	26.37	79.02	23.5	13	15.72	20.6	27.8	19.87	18.93	25.63	27.52	28.33	73.59	26.24	26.21	26.3	50.78	12.39	0.66	78.66	15.68	12.51	10.25	26.77	29.14	16.98	14.44	0.71	65.23
AP7X04301G01	4.82	27.54	12.25	31.09	87.89	30.38	16.13	4.2	20.4	22.57	27.43	27.05	24.04	42.95	47.42	14.36	21.2	23.64	20.4	29.72	3.69	94.66	3.67	14.46	18.23	22.46	30.86	19.17	20.96	18.69	30.49	9.17	80.47	4.05	3.96	3.49	37.5	27.19	19.43	86.05	18.2	27.08	19.1	5.81	11.76	10.65	24.67	24.47	61.1
AP3X02851I07	73.95	68.45	77.5	65.24	26.37	63.57	84.01	80.88	86.85	78.22	69.16	68.08	77.13	123.15	54.06	67.05	76.57	94.87	87.83	75.32	82.01	28.28	80.98	81.95	84.51	77.92	64.59	77.03	68.15	94.1	65.77	79.28	0.41	83.14	83.07	81.79	144.04	69.48	76.54	0.1	85.73	69.24	75.91	88.49	85.29	79.74	85.6	77.82	12.38
AP3X02611I05	42.37	52.97	36.63	54.05	118.42	53.27	41.5	40.72	44.54	45.35	52.16	51.88	48.36	0.18	48.33	47.76	46.1	42.73	43.69	43.62	40.47	112.27	41.21	43.85	46.05	45.46	53.57	43.8	46.36	49.61	54.47	49.85	106.45	41.51	41.23	40.3	31.73	52.21	45.98	121.98	46.47	51.53	37.79	44.76	41	39.36	47.14	48.5	97.08
A01X026160H3	43.74	53.76	37.01	54.25	122.11	53.81	43.35	43.13	46.08	46.85	53.16	52.98	50.29	0.05	47.37	49.68	48.05	42.03	45.53	43.43	42.24	115.7	42.87	46.01	47.5	47.07	54.37	45.31	48.74	52	54.84	52.6	104.81	43.73	43.37	42.26	32.26	53.32	47.51	124.68	47.56	52.77	38.88	46.73	41.42	41.26	48.1	50.12	101.13
C03X01952D04	20.72	7.39	4.17	19.04	73.19	18.44	10.41	21.06	9.71	9.54	7.39	7.42	11.99	55.92	29.75	9.05	8.56	27.7	9.97	32.43	19.4	74	17.16	8.05	9.42	9.54	18.42	11.33	8.76	33.05	19.66	31.19	59.86	21.06	20.91	19.2	50.59	7.32	8.66	58.86	9.56	7.39	6.28	26.4	16.14	9.4	0	11.76	35.82
A02X009561B7	40.46	51.85	33.71	50.07	139.54	50.13	40.8	37.25	41.92	44.97	50.96	50.71	47.74	31.18	52.78	44.58	43.77	38.61	41.6	40.53	38.57	140.23	38.71	39.53	42.17	44.84	50.03	41.93	44.29	27.07	50.01	44.9	112.55	38.68	38.54	38.64	0.53	51.08	41.78	135.01	42.15	50.82	34.78	40.46	38.84	38.19	42.87	48	110.59
C02X01542D07	23.14	21.03	11.56	14.71	78.75	14.5	6.59	21.25	15.3	6.02	20.73	20.76	18.26	48.09	39.74	3.71	0.01	10.47	15.22	28.87	22.67	79.72	21.03	5.49	5.65	6.04	14.4	4.14	0.29	28.1	14.77	30.93	73.39	22.36	22.15	22.77	46.24	20.73	16.49	76.38	5.76	20.44	15.97	25.26	25.5	6.2	16.08	18.39	45.2
A03X03621A06	25.39	23.85	13	16.12	77.72	15.6	8.63	22.9	17.31	0.13	23.22	23.14	20.33	47.14	42.23	8.58	6.24	9.99	17.64	30.23	24.74	75.59	22.86	7.06	7.19	0.13	15.81	5.39	6.02	28.01	15.92	29.62	76.28	23.93	23.83	24.83	45.55	23.19	18.75	78.79	7.3	22.91	18.91	25.71	28.21	8.03	18.53	20.67	48.04
AP7X03061G06	4.59	25.39	11.44	29.48	83.81	28.9	15.92	3.95	20.54	22.74	25.69	25.24	22.95	43.45	45.46	13.06	21.03	22.35	20.12	28.7	3.36	91.82	0.03	14.73	18.64	22.62	29.07	19.43	21.38	23.22	29.27	9.31	78.89	3.69	3.65	3.35	40.57	25.83	20.16	80.69	18.85	25.3	17.93	5.44	11.61	10.24	23.68	23.22	61.32
A03X04301B08	5.34	27.64	12.71	32.53	80.71	32.19	18.36	4.57	21.3	24.7	27.98	27.59	24.71	43.94	46.92	15.06	23.52	21.1	21	30.01	4.23	83.57	3.84	15.82	20.9	24.51	32.25	21.12	22.93	21.79	31.58	8.55	76.04	4.75	4.8	3.99	39.83	27.65	20.3	81.5	20.97	27.58	19.19	6	12.16	12.85	26.3	25.31	60.17
A02X034361C7	26.94	20.3	10.4	34.96	91.1	36.05	20.16	29.06	2.1	20.96	19.81	19.71	15.31	45.01	41.32	18.63	20.98	19.32	2.24	33.53	28.82	85.71	27.9	10.52	15.71	20.8	35.62	18.87	20.47	1.36	32.68	28.69	70.78	28.15	27.53	28.34	41.46	19.35	13.74	79.12	13.96	19.84	14.01	26.7	33.81	16.16	12.42	15.77	62.52
AMBX01121F02	37.36	44.44	30.23	48.46	105.54	47.78	38.65	35.65	36.88	42.75	43.77	43.39	40.34	28.19	40.27	37.95	42.55	37.16	36.34	38.64	36.39	104.26	36.55	35.95	39.42	42.77	47.86	40.59	42.36	45.6	49.33	44.85	92.61	36.87	36.58	36.13	27.25	44.06	38.23	101.81	40.02	43.55	23.73	40.15	34.72	36.19	39.12	40.44	78.66
A03X03001C03	26.55	32.12	19	36.54	73.43	35.67	27.38	28.84	26.6	29.67	31.52	31.21	31.47	43.87	43.53	21.52	28.91	18.71	25.87	0.02	28.62	79.37	28.69	27.44	25.89	29.72	36.35	27.25	29.96	39.16	37.11	33.89	69.35	29.44	29.27	28.83	43	31.64	29.38	74.63	26.17	31.32	25.99	33.91	27.27	24.98	27.62	31.58	54.75
A01X010861D9	11.15	30.8	12.1	33.73	87.61	33.69	21.3	11.18	24.15	27.85	30.56	30.1	27.99	42.2	47.39	18.5	25.52	23.38	24.02	27.4	11.06	95.71	11.7	22.56	22.99	27.97	33.79	23.41	26.29	26.14	33.96	17.77	80.03	12.98	12.74	11.23	40.61	30.79	22.53	84.75	23.08	30.35	22.6	15.19	0	16.72	31.32	27.88	62.74
A03X03431B09	19.85	17.5	7.53	24	96.68	23.8	14.39	20.46	0.2	17.36	17.13	17.16	13.91	46.11	39.1	11.23	15.19	16.83	0.19	25.99	21.92	93.08	20.41	10.26	12.57	17.39	23.61	15.31	15.5	8.03	24.17	26.61	82.67	22.37	22.19	21.91	44.72	17.15	12.5	87.69	12.7	16.91	11.77	25.78	24.3	14.01	12.56	13.98	60.71
AP3X04221F03	24.38	12.14	0.22	25.31	82.35	24.82	16.58	24.61	13.59	18.28	11.89	11.96	10.3	50.12	38.39	13.15	17.96	14.58	13.43	29.17	24.42	80.98	23.11	11.73	14.47	18.33	24.89	17.46	18.19	19.72	25.52	31.14	72.65	24.9	24.71	24.42	49.55	11.89	9.06	79.54	14.63	11.94	9.73	27.89	27.07	16.03	13.23	10.36	59.34
C09X015405B6	23.21	21.12	11.71	14.71	79.47	14.52	6.74	21.52	15.6	6.08	20.91	20.99	18.51	48.51	40.13	3.73	0.04	10.39	15.62	29.05	22.82	80.94	21.18	5.59	5.7	6.14	14.52	4.31	0.35	27.65	14.78	30.9	74.11	22.53	22.33	23.01	46.51	20.94	16.51	76.75	5.76	20.71	16.19	25.41	25.52	6.43	16.25	18.56	45.37
A02X033761A2	81.84	70.3	86.64	68.84	29.62	66.9	89.89	94	91.1	81.65	71.45	69.98	85.05	123.24	48.21	76.29	82.35	99.14	90.8	71.02	88.06	30.25	90.19	92.14	94.46	82.11	69.01	84.6	74.25	80.93	69.76	95.13	14.08	93.61	91.38	88.35	152.24	71.46	87.96	11.01	94.29	71.28	78.14	101.72	95.97	85.93	88.73	83.74	11.56
A02X030061B5	27.28	33.21	19.68	37.31	75.14	36.67	28.32	29.01	27.27	30.65	32.55	32.24	32.31	44.72	45.39	22.5	29.96	18.65	26.54	0.18	29.47	78.28	29.23	28.4	26.65	30.61	37.21	28.22	30.76	38.86	37.47	30.84	69.91	29.62	29.85	29.7	41.71	32.66	30.38	76.68	26.76	32.43	26.81	32.68	28.34	25.88	28.35	32.55	56.9
AP7X02091I01	77.78	73.18	83.97	50.93	12.46	50.07	77.93	87.85	93.85	68.02	72.9	70.57	85.76	98.34	57.85	79.25	69.26	84.77	95.29	85.09	84.89	7.87	83.77	79.01	86.33	68.38	50.87	72.21	64.22	82.35	50.86	94.37	31.14	90.29	86.4	84.75	117.55	72.72	77.59	30.1	86.47	72.4	73.24	95.76	85.69	76.09	85.68	84.33	31.23
A01X030061B4	26.93	33.89	20.56	42.63	72.97	41.38	30.47	28.7	28.94	33.42	33.65	33.36	34.38	45.02	44.93	22.01	32.22	23.04	28.34	0.13	28.99	75.11	28.85	31.35	28.89	33.39	42.49	30.6	32.69	29.11	42.89	31.18	67.51	29.72	29.85	29.03	41.71	33.76	31.84	74.67	29.02	33.29	27.28	33.11	28.52	27.66	29.37	34.59	55.85
AP7X01951G07	66.55	62.19	67.56	61.33	29.39	59.83	69.93	70.65	74.81	67.1	62.14	61.19	67.64	89.64	21.27	56.77	67.21	88.58	75.16	64.25	72.25	29.59	74.61	77.72	74.42	67.53	60.7	66.81	60.85	120	62.93	79.61	17.51	73.51	72.56	72.45	118.27	62.6	66.16	15.78	75.35	62.64	62.47	83.82	77.08	68.37	71.51	67.05	15.67
A03X01951A01	45.34	41.79	34.57	47.57	69.3	46.82	39.3	45.85	39.36	41.3	41.1	41.6	38.76	47.78	0.22	34.84	39.68	68.94	39.05	45.24	47.25	69.33	46.45	40.78	40.15	41.48	46.95	41.15	38.4	75.43	48.84	56.36	63.15	46.74	46.26	47.2	59.13	41.22	36.91	64.47	40.68	41.31	33.84	51.88	48.89	38.2	37.41	38.65	52.74
AP7X01121H05	13.12	5.04	3.25	22.13	82.99	21.1	11.08	11.78	8.02	15.07	4.81	4.47	8.03	22.88	24.08	7.69	12.8	13.65	7.58	18.85	12.8	79.7	11.98	7.88	10.37	15.04	21.44	13.07	12.51	16.1	22.21	21.11	69.84	12.72	12.72	12.63	20.78	4.89	6.19	78.23	10.71	4.64	0.36	17.01	14.67	9.62	9.56	8.27	53.61
A01X020460H5	27.8	0	8.89	27.21	72.77	26.35	20.5	27.37	17.49	22.93	0.04	0.04	12.86	53.71	40.01	13.82	21.04	14.3	17.49	31.93	27.56	71.02	25.78	19.58	18.94	22.92	27.01	22.31	20.97	15.97	27.37	35.17	65.32	27.88	27.67	27.55	54.82	0.08	11.61	69.99	19.02	0.09	4.51	30.77	30.77	19.99	17.16	12.89	55.11
A02X019560H8	44.22	43	35.6	47.66	68.04	47.09	41.77	45.63	41.54	43.38	42.89	42.96	40.63	46.96	0.46	37.42	42.8	66.82	41.09	43.77	47.54	69.14	46.81	44.16	42.36	43.49	47.24	42.38	41.31	82.18	48.85	55.17	59.85	47.1	46.4	47.45	56.6	43.01	37.48	62.53	42.77	42.97	34.18	52.56	47.29	40.31	39.94	40.58	55.31
AP3X03061I08	4.55	25.19	11.3	29.33	83.48	28.72	15.79	4.03	20.38	22.58	25.5	25.06	22.87	43.19	44.88	12.95	20.83	22.35	19.98	28.49	3.3	91.91	0.02	14.62	18.6	22.54	28.99	19.27	21.32	22.54	29.24	10.31	79.34	3.78	3.63	3.32	40.92	25.63	20.12	80.51	18.78	25.11	17.83	6.04	11.51	10.15	23.56	23.03	60.72
AP3X02482B04	5.87	21.92	8.88	20.2	77.58	19.58	7.46	5.84	15.84	12.75	21.89	21.64	18.22	38.5	37.89	10.27	12.38	16.94	16.16	25.38	5.31	81.85	4.07	9.45	11.6	12.74	19.88	10.89	12.33	19.36	19.95	12.29	73.98	5.6	5.5	5.28	38.48	21.96	14.21	76.74	11.71	21.62	14.48	7.73	12.78	3.32	18.86	18.45	53.56
AP3X01942A09	82.17	75.63	87.24	73.91	25.32	71.49	92.73	88.78	98.53	80.7	76.26	75.28	89.03	131.13	43.3	73.79	81.43	115.73	98.36	78.37	89.01	27.62	93.45	98.51	93.72	81.06	73.12	85.76	72.99	123.54	75.9	95.63	12.74	90.96	89.85	89.44	208.06	76.87	86.44	10.09	95.12	76.52	83.38	100.65	97.82	88.82	92.05	88.1	9.64
C12X019504D8	27.75	17.31	8.65	25.77	92.54	25.32	16.56	22.54	12.5	18.45	17.2	17.19	14.61	48.56	38.67	12.33	16.3	17.85	12.69	28.04	25.51	89.21	23.58	10.35	13.94	18.43	25.42	17.48	16.26	17.71	25.79	31.71	81.35	23.99	24.15	25.54	44.18	17.28	15.13	87.51	14.07	17.01	12.98	26.21	31.66	15.96	0.01	14.68	61.8
C12X013428B9	24.01	12.72	7.52	26.3	81.57	25.94	16.45	24.3	14.48	20.1	12.72	12.64	0.04	50.3	38	14.04	18.45	18.9	14.12	31.59	24.52	79.44	23.1	11.81	15.21	20.17	26.01	19.21	18.66	31.31	26.64	30.97	73.18	24.9	24.79	24.63	51.74	12.78	0.52	77.53	15.38	12.61	10.06	27.47	27.83	15.81	14.55	0	61.66
C01X02043A01	27.57	0.06	8.74	27.17	71.85	26.04	20.25	26.99	17.45	22.66	0	0	12.69	53.58	39.66	13.81	20.75	14.3	17.32	31.51	27.35	70.73	25.62	19.63	18.72	22.63	26.73	22.1	20.75	21.22	27.44	35.3	64.89	27.58	27.47	27.22	55.35	0	11.64	69.18	18.92	0.02	4.52	31.03	30.58	19.79	17.02	12.79	54.92
A03X01081D02	11.11	30.5	11.87	33.73	86.92	33.48	21.04	11	23.81	27.61	30.16	29.7	27.68	41.87	46.85	18.41	25.27	23.38	23.7	27.09	10.97	95.05	11.55	22.22	22.8	27.7	33.53	23.37	25.99	27.44	33.98	17.81	79.31	12.81	12.59	11.03	40.52	30.33	22.39	84.47	23.06	29.88	22.28	15.29	0.11	16.57	31.02	27.75	62.41
AP3X02042B02	22.07	1.53	7.44	27.7	71.71	27.03	18.96	21.48	15.96	22.63	1.41	1.25	11.62	47.92	39.43	11.16	20.56	14.89	15.85	30.08	22.16	68.39	21.35	17.8	17.54	22.54	27.17	21.34	19.8	13.87	27.63	28.97	62.25	22.96	22.92	21.87	50.25	1.4	9.85	69.55	17.7	1.38	4.74	25.04	24.77	17.76	17.06	11.79	53.69
C09X020404C7	27.84	0	8.97	27.61	72.22	26.56	20.58	27.17	18	23.07	0.04	0.05	12.85	53.78	39.26	13.83	20.93	14.3	17.83	32.25	27.78	71.82	25.67	20.2	19.07	23.08	27.32	22.21	21.09	20.92	27.89	35.44	65.18	27.7	27.57	27.83	55.64	0.1	11.83	69.56	19.24	0.09	4.62	31.28	30.31	20.12	17.18	12.87	55.02
A01X023460I4	81.88	76.01	89.93	70.21	0.53	68.46	94.55	88.2	105.31	83.48	77.47	76.02	88.29	133.98	67.13	67.75	86.83	117.58	106.98	79.71	90.81	14.76	89.8	100.52	93.7	82.98	69.53	87.76	79.42	123.19	70.11	79.31	29.75	91.81	93.3	90.99	154.23	78.06	93.09	27.22	94.42	77.51	87	91.22	95.68	89.23	97.22	88.29	30.91
[truncated: 97 more columns]
