# Supplementary material for: Transmission and dynamics of mother-infant gut viruses during pregnancy and early life
Source: Nat Commun. 2024 Mar 2;15:1945. doi: 10.1038/s41467-024-45257-4 (PMC10908809; doi:10.1038/s41467-024-45257-4)
Supplement: Supplementary file 6 — Source Data [file 41467_2024_45257_MOESM6_ESM.zip › Source data/Bacterial_strains_genetic_distances/SGB17237.dist.txt]

C12X035304I5	C06X015405B5	C12X017203H2	C12X009505A7	C09X042204F4	C02X01542D07	C02X02613D03	C03X03622D06	C06X020404C6	AP7X03531G02	C06X036204A9	A03X02341A08	C03X04322C08	C02X04222E09	C09X019504D7	C03X01952D04	C09X030603H4	C09X009505A6	AP3X03532A03	C01X03483C04	C02X04323F01	C01X04143F07	C12X036204B2	C02X01083E09	C02X01942E04	C01X01943A03	C12X043204D2	C01X04222I04	D09X042204F7	C09X026104A1	C12X033728C3	C03X02612D03	C12X041403G8	C06X009505A5	C03X02342B07	C09X019404E7	C06X033728C1	C03X04222B09	C06X042204F3	D06X042204F6	C06X019404E6	A03X04221A09	C01X04323A02	D12X042204F8	C03X03483E05	C01X02613B05	C02X01952E06	C12X042204F5	C02X03482E05	C03X04142C09
C12X035304I5	0	45.1	30.27	87.4	74.4	45.2	81.01	53.57	63.51	77.22	34.68	135.64	90.79	70.72	35.38	28.67	34.48	87.4	79.59	95.23	90.79	80.58	42.47	68.79	68.74	132.01	NA	75.76	83.48	72.85	31.2	79.18	80.58	87.4	79.09	47.72	27.85	70.35	79.67	76.08	51.57	94.6	90.79	76.08	95.23	80.71	28.06	76.08	95.23
C06X015405B5	45.1	0	17.43	30.11	NA	0.45	NA	13.99	9.85	NA	5.25	60.93	NA	NA	14.63	23.35	4.14	27.1	NA	NA	NA	NA	7.34	NA	18.83	NA	NA	NA	NA	NA	24.21	171.56	NA	27.1	193.15	10.85	21.34	908.95	198.51	196.16	9.89	89.68	NA	190.74	NA	220.33	17.37	189.32	NA
C12X017203H2	30.27	17.43	0	58.38	110.78	20.64	145.74	30.58	19.41	110.09	15.8	94.29	135.8	125.45	19.23	43.01	16.63	45.76	114.73	154.58	135.8	163.77	21.22	169.22	33.77	195.28	NA	151.52	101.77	133.07	50.98	108.13	149.03	49.56	113.87	25.64	37.28	108.31	99.99	99.9	22.04	NA	136.21	99.25	149.79	117.64	29.06	85.46	123.98
C12X009505A7	87.4	30.11	58.38	0	42.84	31.81	49.64	34.45	41.09	55.47	17.11	9.84	60.88	40.19	45.72	11.47	27.68	0	51.7	48.6	60.88	49.49	18.46	48.44	22.46	55.35	71.74	53.61	57.82	57.43	25.12	45.43	49.87	0	44.34	21.22	31.25	43.94	42.67	42.89	19.68	30.51	60.88	42.63	48.16	54.38	20.62	42.72	43.96
C09X042204F4	74.4	NA	110.78	42.84	0	NA	9.56	85.3	169.37	9.68	NA	15.99	18.42	6.85	NA	69.62	NA	54.59	9.68	8.73	18.37	10.11	NA	10.49	55.37	10.99	25.34	8.06	0.08	9.68	86.48	9.99	10.09	52.57	8.97	171.84	107.84	0.74	0.39	0.12	281.79	7.45	18.69	0.27	8.74	9.5	85.27	0.12	8.77
C02X01542D07	45.2	0.45	20.64	31.81	NA	0	263.35	11.02	7.23	149.8	5.97	60.64	NA	205.76	11.18	10.56	3.25	31.63	154.55	NA	NA	NA	8.67	NA	18.52	NA	NA	NA	230.63	210.83	13.89	126.74	NA	31.63	128.05	13.71	11.51	162.31	165.62	170.46	12.66	104.74	NA	166.39	NA	126.07	8.97	164.19	NA
C02X02613D03	81.01	NA	145.74	49.64	9.56	263.35	0	91.31	NA	8.74	NA	16.85	18.96	8.22	NA	69.27	NA	74.38	8.6	9.1	18.53	9.56	NA	10.01	57.53	12.02	16.35	6.67	9.35	0.14	84.76	0.09	9.89	73.83	10.42	118.66	151.67	7.54	11.16	11.17	NA	8.5	18.63	11.03	9.1	0	128.01	13.76	10.87
C03X03622D06	53.57	13.99	30.58	34.45	85.3	11.02	91.31	0	11.8	76.76	14.7	50.69	141.23	85.64	13.48	29.94	16.16	31.83	78.17	88.27	141.23	108.67	10.87	92.19	27.16	89.33	119.79	88.23	77.63	98.25	19.43	81.7	109.26	29.86	85.69	33.19	17.15	78.16	81.76	86.18	25.66	80.66	141.61	85.8	92.22	97.84	25.75	80.57	84.1
C06X020404C6	63.51	9.85	19.41	41.09	169.37	7.23	NA	11.8	0	172.78	9.6	82.6	NA	246.35	8.47	24.01	5.44	32.65	186.57	NA	NA	NA	11.12	NA	29.9	295.32	NA	NA	192.13	NA	33.74	145.5	NA	32.52	190.95	24.7	23.99	146.92	136.44	137.48	20.94	170.87	NA	135.82	NA	168.59	18.84	104.34	157.66
AP7X03531G02	77.22	NA	110.09	55.47	9.68	149.8	8.74	76.76	172.78	0	NA	15.13	18.51	6.73	NA	68.61	NA	90.98	0.62	8.04	17.84	7.86	NA	7.65	44.61	11.73	11.43	6.59	9.44	9.23	61.36	9.03	7.85	91.49	10.26	78.99	83.55	7.55	9.58	9.61	150.47	6.54	17.98	9.61	7.95	8.71	92.48	13.1	7.95
C06X036204A9	34.68	5.25	15.8	17.11	NA	5.97	NA	14.7	9.6	NA	0	60.49	NA	NA	12.07	28.09	6.48	15.03	NA	NA	NA	NA	2.23	NA	27.17	NA	NA	NA	NA	NA	24.69	NA	NA	15.83	NA	15.48	20.31	NA	165.03	148.47	13.57	NA	NA	146.98	NA	NA	23.31	108.98	NA
A03X02341A08	135.64	60.93	94.29	9.84	15.99	60.64	16.85	50.69	82.6	15.13	60.49	0	23.21	14.89	91.65	16.61	62.08	9.84	17.36	13.6	23.43	10.39	57.77	11.16	10.52	20.31	29.08	17.15	17.89	17.61	28.85	17.28	10.37	9.84	0.25	18.77	32.28	14.99	15.87	15.87	8.32	8.82	24.02	15.87	13.58	15.61	16.61	15.87	13.58
C03X04322C08	90.79	NA	135.8	60.88	18.42	NA	18.96	141.23	NA	18.51	NA	23.21	0	16.73	NA	92.25	NA	78.86	16.96	17.38	0	17.47	NA	17.86	90.13	22.39	0.46	14.99	20.33	18.69	106.79	19.34	18.75	78.78	19.44	244.94	360.28	17.11	22.5	22.31	NA	17.01	0	22.21	17.21	18.46	NA	24.96	18.92
C02X04222E09	70.72	NA	125.45	40.19	6.85	205.76	8.22	85.64	246.35	6.73	NA	14.89	16.73	0	NA	68.43	NA	64.74	6.59	6.95	16.18	7.69	NA	8.2	57.66	11.32	14.78	0.22	7.54	8.25	80.48	8.65	8.72	63.76	7.78	153.01	119.55	3.92	8.18	7.93	NA	1.29	16.27	7.96	6.94	8.49	123.05	10.47	6.94
C09X019504D7	35.38	14.63	19.23	45.72	NA	11.18	NA	13.48	8.47	NA	12.07	91.65	NA	NA	0	16.69	10.39	40.46	NA	NA	NA	NA	13.75	NA	28.61	NA	NA	NA	NA	NA	19.4	NA	NA	40.49	NA	25.03	14.8	NA	NA	NA	20.71	NA	NA	NA	NA	NA	13.73	187.06	NA
C03X01952D04	28.67	23.35	43.01	11.47	69.62	10.56	69.27	29.94	24.01	68.61	28.09	16.61	92.25	68.43	16.69	0	25.69	27.58	68.92	71.09	92.25	65.05	30.85	73.58	18.26	68.96	115.59	96.84	74.25	70.31	10.31	57.48	65.21	27.81	56.26	17.47	9.91	67.11	68.02	70.97	33.32	NA	91.84	70.32	69.85	57.85	0	69.39	69.85
C09X030603H4	34.48	4.14	16.63	27.68	NA	3.25	NA	16.16	5.44	NA	6.48	62.08	NA	NA	10.39	25.69	0	23.35	NA	NA	NA	NA	8.86	NA	20.97	NA	NA	NA	NA	NA	23.96	NA	NA	25.36	NA	11.25	18.4	NA	NA	NA	10.95	NA	NA	NA	NA	NA	19.54	NA	NA
C09X009505A6	87.4	27.1	45.76	0	54.59	31.63	74.38	31.83	32.65	90.98	15.03	9.84	78.86	64.74	40.46	27.58	23.35	0	92.73	72.51	78.86	75.54	16.68	76.06	25.56	63.46	194.43	91.79	75.89	83.78	38.24	71.7	75.78	0	65.69	21.01	37.83	56.76	53.06	53.05	18.16	77.87	79	52.75	71.73	82.06	30.16	47.83	64.41
AP3X03532A03	79.59	NA	114.73	51.7	9.68	154.55	8.6	78.17	186.57	0.62	NA	17.36	16.96	6.59	NA	68.92	NA	92.73	0	7.79	16.27	8.48	NA	8.5	47.44	11.96	11.43	6.38	9.12	8.94	61.23	8.69	8.54	93.93	10.04	84.76	86.95	6.79	9.4	9.43	163.64	5.58	16.41	9.43	7.79	8.6	97.16	13.76	7.79
C01X03483C04	95.23	NA	154.58	48.6	8.73	NA	9.1	88.27	NA	8.04	NA	13.6	17.38	6.95	NA	71.09	NA	72.51	7.79	0	16.98	8.3	NA	8.6	58.71	12.12	14.37	6.19	9.1	9.83	83.8	9.38	9.59	71.63	9.73	172.8	128.15	6.82	10.65	10.64	NA	8.19	17.07	10.64	0.06	9.21	115.73	13.23	0.06
C02X04323F01	90.79	NA	135.8	60.88	18.37	NA	18.53	141.23	NA	17.84	NA	23.43	0	16.18	NA	92.25	NA	78.86	16.27	16.98	0	17.02	NA	17.37	90.11	21.97	0	15.06	19.8	18.29	106.79	19.42	18.3	78.78	19.03	244.94	360.28	17.13	22.12	21.83	NA	17.25	0.05	21.84	16.83	18.02	NA	24.58	18.55
C01X04143F07	80.58	NA	163.77	49.49	10.11	NA	9.56	108.67	NA	7.86	NA	10.39	17.47	7.69	NA	65.05	NA	75.54	8.48	8.3	17.02	0	NA	0.59	69.22	12.85	20.6	7.61	10.14	10.45	82.49	10.28	0.05	74.78	9.41	233.09	157.6	7.55	11.39	11.71	NA	6.59	17.12	11.57	8.1	10.01	137.86	14.16	9.8
C12X036204B2	42.47	7.34	21.22	18.46	NA	8.67	NA	10.87	11.12	NA	2.23	57.77	NA	NA	13.75	30.85	8.86	16.68	NA	NA	NA	NA	0	NA	27.33	NA	NA	NA	NA	NA	27.55	252.72	NA	16.68	192.78	18.49	24.87	NA	185.03	160.3	16.1	NA	NA	157.37	NA	NA	27.46	156.8	198.69
C02X01083E09	68.79	NA	169.22	48.44	10.49	NA	10.01	92.19	NA	7.65	NA	11.16	17.86	8.2	NA	73.58	NA	76.06	8.5	8.6	17.37	0.59	NA	0	68.93	11.54	20.64	7.65	10.14	10.42	80.36	10.73	0.59	75.29	9.28	NA	152.68	7.82	11.25	11.77	NA	6.59	17.47	11.62	8.47	10.41	144.51	14.61	10.39
C02X01942E04	68.74	18.83	33.77	22.46	55.37	18.52	57.53	27.16	29.9	44.61	27.17	10.52	90.13	57.66	28.61	18.26	20.97	25.56	47.44	58.71	90.11	69.22	27.33	68.93	0	51.36	95.36	58.9	37.9	68.05	18.86	52.83	70.33	23.23	59.42	3.43	18.83	52.59	54.44	57.68	5.44	42.09	90.56	57.48	64.45	54.83	14.8	55.04	62.39
C01X01943A03	132.01	NA	195.28	55.35	10.99	NA	12.02	89.33	295.32	11.73	NA	20.31	22.39	11.32	NA	68.96	NA	63.46	11.96	12.12	21.97	12.85	NA	11.54	51.36	0	24.54	10.64	10.06	14.68	86.91	12.95	13.96	62.11	13.91	251.11	108.59	9.2	14.53	14.39	NA	18.3	22.05	14.35	11.92	14.5	101.22	14.66	13.54
C12X043204D2	NA	NA	NA	71.74	25.34	NA	16.35	119.79	NA	11.43	NA	29.08	0.46	14.78	NA	115.59	NA	194.43	11.43	14.37	0	20.6	NA	20.64	95.36	24.54	0	13.22	27.52	18.92	170.05	16.25	21	209.12	28.02	97.62	NA	22.88	31.02	29.6	NA	14.59	0.77	30.93	14.01	16.35	NA	49.24	14.19
C01X04222I04	75.76	NA	151.52	53.61	8.06	NA	6.67	88.23	NA	6.59	NA	17.15	14.99	0.22	NA	96.84	NA	91.79	6.38	6.19	15.06	7.61	NA	7.65	58.9	10.64	13.22	0	8.22	6.82	77.69	7.06	7.62	91.91	8.65	232.63	111.26	4.96	8.13	7.98	NA	1.24	15.18	8.02	6.23	7.09	207.61	11.34	6.23
D09X042204F7	83.48	NA	101.77	57.82	0.08	230.63	9.35	77.63	192.13	9.44	NA	17.89	20.33	7.54	NA	74.25	NA	75.89	9.12	9.1	19.8	10.14	NA	10.14	37.9	10.06	27.52	8.22	0	9.86	65.57	9.63	10.14	74.92	10.57	88.3	72.45	0.42	0.12	0	130.94	7.4	19.93	0	9.09	9.46	77.96	0	9.09
C09X026104A1	72.85	NA	133.07	57.43	9.68	210.83	0.14	98.25	NA	9.23	NA	17.61	18.69	8.25	NA	70.31	NA	83.78	8.94	9.83	18.29	10.45	NA	10.42	68.05	14.68	18.92	6.82	9.86	0	105.48	0.24	10.71	83.73	10.84	NA	201.97	7.79	11.2	11.17	NA	9.43	18.38	11.08	9.84	0.17	127.4	13.49	11.44
C12X033728C3	31.2	24.21	50.98	25.12	86.48	13.89	84.76	19.43	33.74	61.36	24.69	28.85	106.79	80.48	19.4	10.31	23.96	38.24	61.23	83.8	106.79	82.49	27.55	80.36	18.86	86.91	170.05	77.69	65.57	105.48	0	74.09	82.62	38.43	69.6	12.7	0.11	79.21	82.82	85.72	24.32	34.58	106.34	85.41	83.78	71.45	9.98	86.35	83.78
C03X02612D03	79.18	171.56	108.13	45.43	9.99	126.74	0.09	81.7	145.5	9.03	NA	17.28	19.34	8.65	NA	57.48	NA	71.7	8.69	9.38	19.42	10.28	252.72	10.73	52.83	12.95	16.25	7.06	9.63	0.24	74.09	0	10.67	70.93	10.96	122.71	100.72	7.89	10.09	10.25	203.53	8.72	19.52	10.14	9.4	0.09	77.74	12.91	9.43
C12X041403G8	80.58	NA	149.03	49.87	10.09	NA	9.89	109.26	NA	7.85	NA	10.37	18.75	8.72	NA	65.21	NA	75.78	8.54	9.59	18.3	0.05	NA	0.59	70.33	13.96	21	7.62	10.14	10.71	82.62	10.67	0	75.04	10.37	201.52	159.75	7.48	11.12	11.49	NA	6.69	18.4	11.35	9.32	10.33	129.74	13.89	11.05
C06X009505A5	87.4	27.1	49.56	0	52.57	31.63	73.83	29.86	32.52	91.49	15.83	9.84	78.78	63.76	40.49	27.81	25.36	0	93.93	71.63	78.78	74.78	16.68	75.29	23.23	62.11	209.12	91.91	74.92	83.73	38.43	70.93	75.04	0	64.54	21.01	37.98	54.72	51.24	51.27	18.27	79.45	78.92	50.97	70.83	81.9	30.22	45.96	63.3
C03X02342B07	79.09	193.15	113.87	44.34	8.97	128.05	10.42	85.69	190.95	10.26	NA	0.25	19.44	7.78	NA	56.26	NA	65.69	10.04	9.73	19.03	9.41	192.78	9.28	59.42	13.91	28.02	8.65	10.57	10.84	69.6	10.96	10.37	64.54	0	148.95	114.73	7.98	11.37	11.09	229.38	7.72	19.12	11.12	9.99	11.18	110.88	13.55	11.54
C09X019404E7	47.72	10.85	25.64	21.22	171.84	13.71	118.66	33.19	24.7	78.99	15.48	18.77	244.94	153.01	25.03	17.47	11.25	21.01	84.76	172.8	244.94	233.09	18.49	NA	3.43	251.11	97.62	232.63	88.3	NA	12.7	122.71	201.52	21.01	148.95	0	14.1	145.73	138.97	140.8	0.55	3.68	244.94	138.45	190.13	133.23	14.21	141.63	133.47
C06X033728C1	27.85	21.34	37.28	31.25	107.84	11.51	151.67	17.15	23.99	83.55	20.31	32.28	360.28	119.55	14.8	9.91	18.4	37.83	86.95	128.15	360.28	157.6	24.87	152.68	18.83	108.59	NA	111.26	72.45	201.97	0.11	100.72	159.75	37.98	114.73	14.1	0	87.06	97.57	99.84	21.57	116.98	325.59	98.95	127.83	112.41	9.48	80.26	103.38
C03X04222B09	70.35	908.95	108.31	43.94	0.74	162.31	7.54	78.16	146.92	7.55	NA	14.99	17.11	3.92	NA	67.11	NA	56.76	6.79	6.82	17.13	7.55	NA	7.82	52.59	9.2	22.88	4.96	0.42	7.79	79.21	7.89	7.48	54.72	7.98	145.73	87.06	0	0.54	0.56	171.91	3.91	17.05	0.43	6.99	7.57	72.75	0.4	6.98
C06X042204F3	79.67	198.51	99.99	42.67	0.39	165.62	11.16	81.76	136.44	9.58	165.03	15.87	22.5	8.18	NA	68.02	NA	53.06	9.4	10.65	22.12	11.39	185.03	11.25	54.44	14.53	31.02	8.13	0.12	11.2	82.82	10.09	11.12	51.24	11.37	138.97	97.57	0.54	0	0.24	152.94	7.55	22.17	0.11	10.63	11.33	80.23	0.16	11.28
D06X042204F6	76.08	196.16	99.9	42.89	0.12	170.46	11.17	86.18	137.48	9.61	148.47	15.87	22.31	7.93	NA	70.97	NA	53.05	9.43	10.64	21.83	11.71	160.3	11.77	57.68	14.39	29.6	7.98	0	11.17	85.72	10.25	11.49	51.27	11.09	140.8	99.84	0.56	0.24	0	152.32	7.68	22.11	0.16	10.51	11.32	91.05	0.03	11.15
C06X019404E6	51.57	9.89	22.04	19.68	281.79	12.66	NA	25.66	20.94	150.47	13.57	8.32	NA	NA	20.71	33.32	10.95	18.16	163.64	NA	NA	NA	16.1	NA	5.44	NA	NA	NA	130.94	NA	24.32	203.53	NA	18.27	229.38	0.55	21.57	171.91	152.94	152.32	0	60.63	NA	150.12	NA	172.75	22.5	110.29	NA
A03X04221A09	94.6	89.68	NA	30.51	7.45	104.74	8.5	80.66	170.87	6.54	NA	8.82	17.01	1.29	NA	NA	NA	77.87	5.58	8.19	17.25	6.59	NA	6.59	42.09	18.3	14.59	1.24	7.4	9.43	34.58	8.72	6.69	79.45	7.72	3.68	116.98	3.91	7.55	7.68	60.63	0	17.82	7.68	8.43	8.77	NA	21.36	8.43
C01X04323A02	90.79	NA	136.21	60.88	18.69	NA	18.63	141.61	NA	17.98	NA	24.02	0	16.27	NA	91.84	NA	79	16.41	17.07	0.05	17.12	NA	17.47	90.56	22.05	0.77	15.18	19.93	18.38	106.34	19.52	18.4	78.92	19.12	244.94	325.59	17.05	22.17	22.11	NA	17.82	0	21.89	16.92	18.12	NA	24.67	18.63
D12X042204F8	76.08	190.74	99.25	42.63	0.27	166.39	11.03	85.8	135.82	9.61	146.98	15.87	22.21	7.96	NA	70.32	NA	52.75	9.43	10.64	21.84	11.57	157.37	11.62	57.48	14.35	30.93	8.02	0	11.08	85.41	10.14	11.35	50.97	11.12	138.45	98.95	0.43	0.11	0.16	150.12	7.68	21.89	0	10.53	11.21	90.3	0.05	11.15
C03X03483E05	95.23	NA	149.79	48.16	8.74	NA	9.1	92.22	NA	7.95	NA	13.58	17.21	6.94	NA	69.85	NA	71.73	7.79	0.06	16.83	8.1	NA	8.47	64.45	11.92	14.01	6.23	9.09	9.84	83.78	9.4	9.32	70.83	9.99	190.13	127.83	6.99	10.63	10.51	NA	8.43	16.92	10.53	0	9.3	125.79	12.94	0
C01X02613B05	80.71	220.33	117.64	54.38	9.5	126.07	0	97.84	168.59	8.71	NA	15.61	18.46	8.49	NA	57.85	NA	82.06	8.6	9.21	18.02	10.01	NA	10.41	54.83	14.5	16.35	7.09	9.46	0.17	71.45	0.09	10.33	81.9	11.18	133.23	112.41	7.57	11.33	11.32	172.75	8.77	18.12	11.21	9.3	0	97.55	13.92	11.08
C02X01952E06	28.06	17.37	29.06	20.62	85.27	8.97	128.01	25.75	18.84	92.48	23.31	16.61	NA	123.05	13.73	0	19.54	30.16	97.16	115.73	NA	137.86	27.46	144.51	14.8	101.22	NA	207.61	77.96	127.4	9.98	77.74	129.74	30.22	110.88	14.21	9.48	72.75	80.23	91.05	22.5	NA	NA	90.3	125.79	97.55	0	74.65	104.93
C12X042204F5	76.08	189.32	85.46	42.72	0.12	164.19	13.76	80.57	104.34	13.1	108.98	15.87	24.96	10.47	187.06	69.39	NA	47.83	13.76	13.23	24.58	14.16	156.8	14.61	55.04	14.66	49.24	11.34	0	13.49	86.35	12.91	13.89	45.96	13.55	141.63	80.26	0.4	0.16	0.03	110.29	21.36	24.67	0.05	12.94	13.92	74.65	0	13.54
C02X03482E05	95.23	NA	123.98	43.96	8.77	NA	10.87	84.1	157.66	7.95	NA	13.58	18.92	6.94	NA	69.85	NA	64.41	7.79	0.06	18.55	9.8	198.69	10.39	62.39	13.54	14.19	6.23	9.09	11.44	83.78	9.43	11.05	63.3	11.54	133.47	103.38	6.98	11.28	11.15	NA	8.43	18.63	11.15	0	11.08	104.93	13.54	0
C03X04142C09	80.58	NA	149.71	49.87	10.08	NA	9.67	108.83	NA	7.85	NA	10.37	18.52	8.62	NA	65.21	NA	75.78	8.48	9.2	18.07	0.03	NA	0.56	70.09	13.71	21	7.57	10.14	10.5	82.62	10.42	0.03	75.04	10.29	205.59	159.75	7.5	11.16	11.54	NA	6.69	18.17	11.4	8.96	10.06	130.81	13.94	10.69
C06X034805B7	95.23	NA	123.67	43.9	8.83	NA	10.88	84.1	156.91	7.95	NA	13.58	18.97	6.97	NA	69.85	NA	64.32	7.79	0.06	18.61	9.81	196.6	10.47	62.52	13.59	14.52	6.27	9.08	11.45	83.78	9.42	11.07	63.21	11.58	132.97	103.38	7.02	11.33	11.23	NA	8.43	18.69	11.19	0	11.09	104.93	13.58	0
C09X043204D1	94.21	145.07	NA	28.15	21.13	245.48	22.58	89.62	224.89	19.49	NA	19.7	0.19	18.76	NA	75.29	NA	61.27	18.69	18.94	0.19	19.99	NA	19.63	51.41	26.57	0	17	20.22	23.54	61.49	22.47	23.23	62.01	20.3	59.14	96.66	20.56	24.74	24.55	119.15	14.3	0.57	24.55	19.15	22.16	254.76	30.91	19.15
C06X035304I3	1.65	22.05	24.89	50.13	175.54	26.27	242.58	33.55	22.9	224.96	17.18	NA	292.39	169.64	20.95	36.38	15.46	43.25	256	NA	292.39	NA	19.02	NA	44.19	NA	NA	NA	NA	162.01	40.74	145.24	306.36	43.43	NA	28.25	31.82	172.9	144.68	136.32	28.51	NA	306.74	135.78	NA	171.95	31.91	136.96	167.42
A02X042261A6	76.38	338.34	147.7	50.71	11.37	156.87	10.02	96.22	212.76	9.54	NA	19.45	21.03	2.49	NA	57.18	NA	89.36	8.57	9.7	20.17	11.96	NA	12.03	59.49	13.17	12.91	2.42	11.59	10.43	69.4	10.29	11.96	90.45	11.42	86.34	96.44	6.22	11.16	11.1	NA	1.46	20.3	11.08	9.89	10.55	89.51	15.62	9.89
C09X034805B8	84.04	NA	124.92	44.14	8.88	NA	11.04	82.73	159.96	7.92	NA	13.58	19.03	6.99	NA	70.55	NA	64.69	7.79	0.06	18.67	9.83	205.56	10.28	62.79	13.65	14.69	6.33	9.27	11.58	83.78	9.58	11.08	63.59	11.58	132.97	103.65	7.05	11.35	11.26	NA	8.43	18.74	11.22	0	11.24	106.05	13.61	0
C03X01942D01	51.84	13.04	30.25	18.1	136.06	12.85	165	23.67	24.84	96.48	16.69	8.32	NA	160.37	22.26	22.6	12.14	22.04	99.82	156.98	NA	276.36	18.29	196.88	2.28	145.55	NA	183.47	98.99	NA	16.24	110.63	198.34	22.34	128.23	1.79	16.36	115.01	122.16	139.76	4.68	39.84	NA	138.05	225.02	112.85	19.23	112.26	225.02
C09X020404C7	63.26	9.87	19.44	41.11	170.54	7.23	NA	11.46	0	166.35	9.64	82.84	NA	232.94	8.57	24.16	5.55	32.73	180.28	NA	NA	NA	11.13	NA	29.78	274.81	NA	NA	194.89	307.93	33.78	142.96	NA	32.64	184.94	24.66	24.07	147.74	136.34	137.39	20.86	158.33	NA	135.73	NA	163.89	19.02	104.74	155.82
C06X019504D6	35.38	14.46	17.17	42.84	NA	11.05	NA	17.02	8.08	NA	10.25	113.59	NA	NA	0.31	25.07	8.78	36.98	NA	NA	NA	NA	13.33	NA	34.47	NA	NA	NA	NA	NA	24.55	NA	NA	40.07	NA	24.53	17.52	NA	NA	NA	20.9	NA	NA	NA	NA	NA	18.69	NA	NA
C12X028505D3	16.91	15.16	19.04	53.85	NA	16.58	NA	13.86	13.79	NA	10.24	92.88	NA	NA	11.83	28.07	7.51	40.48	NA	NA	NA	NA	13.13	NA	29.57	NA	NA	NA	NA	NA	25.62	NA	NA	40.28	NA	20.85	19.58	NA	NA	NA	18.89	NA	NA	NA	NA	NA	22.04	NA	NA
C06X043204C9	90.79	NA	134.47	60.88	18.34	NA	18.7	142.46	NA	17.86	NA	23.13	0.13	16.19	NA	93.42	NA	78.29	16.28	17.03	0.05	17.19	NA	17.55	90.3	22.05	0	15.08	19.82	18.45	108.08	19.6	18.47	78.19	19.04	244.94	NA	17.42	22.34	21.8	NA	16.96	0.24	22.02	16.84	18.2	NA	24.6	18.59
C09X036204B1	34.7	4.59	16.45	16.97	NA	5.17	NA	9.94	9.32	NA	0	60.08	NA	NA	11.26	27.86	6.85	14.81	NA	NA	NA	NA	0.59	NA	24.41	NA	NA	NA	NA	NA	24.34	NA	NA	14.77	NA	15.21	20.04	NA	181.84	157.85	13.19	NA	NA	154.97	NA	NA	23.03	110.19	NA
C12X034805B9	83.91	NA	159.06	43.64	7.41	NA	7.49	85.18	207.48	6.98	NA	9.58	15	5.37	NA	58.75	NA	66.72	6.37	2.31	14.58	6.32	NA	6.58	59.11	10.48	14.89	4.94	7.75	7.98	74.05	7.56	7.62	65.89	7.74	167.6	118.62	5.73	9.83	9.81	NA	4.98	14.68	9.7	2.34	7.61	99.74	12.22	3.24
C12X020404C8	63.26	11.04	22.59	40.76	127.56	7.23	143.49	9.97	0	93.04	10.76	82.17	187.32	118.39	7.72	9.92	5.48	40.38	93.42	132.64	187.32	146.67	12.64	172.12	27.89	259.71	120.15	138.79	124.03	128.54	22.02	90.76	135.76	40.38	115.29	24.44	16.68	112.69	110.73	112.14	23.03	64.24	187.32	111.04	131.1	102.03	9.87	111.04	104.52
AP7X03911F07	147.79	181.12	117.45	76.33	53.36	NA	52.55	123.92	282.38	44.12	NA	58.62	54.42	50.45	NA	143.59	280.76	106.29	40.69	51.87	53.73	51.75	306.65	51.1	83.29	57.68	49.95	42.12	50.11	54.05	132.12	49.74	51.82	109.79	54.94	101.58	126.84	56.36	54.07	55.23	NA	34.93	53.84	54.84	52.52	52.96	138.54	58.74	50.84
C09X028505D2	21.98	20.69	26.46	43.84	NA	18.56	NA	15.17	16.16	NA	12.59	102.18	NA	NA	11.48	13.73	9.17	43.57	NA	NA	NA	NA	14.96	NA	32.04	NA	178.58	NA	NA	NA	16.85	NA	NA	43.57	NA	25.64	12.48	NA	NA	NA	24.65	NA	NA	NA	NA	NA	13.74	NA	NA
C02X04142E02	80.58	NA	164.78	49.95	10.13	NA	9.51	109.45	NA	7.85	NA	10.56	17.54	7.71	NA	65.4	NA	75.91	8.48	8.29	17.09	0.03	NA	0.53	70.54	12.84	21	7.57	10.14	10.41	82.62	10.28	0.05	75.18	9.44	NA	159.75	7.55	11.35	11.72	NA	6.69	17.19	11.58	8.11	9.95	140.24	14.16	9.86
C06X030603H3	29.16	4.24	17.04	34.31	NA	3.04	NA	14.16	5.68	NA	7.29	66.74	NA	NA	9.82	25.81	0.11	29.53	NA	NA	NA	NA	9.09	NA	22.87	NA	269.41	NA	NA	NA	23.85	230.5	NA	29.72	NA	11.75	19.15	NA	NA	NA	11.63	NA	NA	NA	NA	NA	21.47	NA	NA
AMBX01941E08	176.15	176.64	NA	24.11	10.82	NA	8.77	68.72	NA	5.12	NA	5.14	11.18	6.17	NA	99.95	NA	24.11	5.69	6.38	11.18	8.2	NA	8.2	11.76	6.46	9.22	7.15	10.01	10.17	62.08	8.93	8.2	24.11	4.02	19.46	76.12	7.76	10.74	10.53	0	1.49	11.18	10.53	6.25	8.74	111.88	10.74	6.25
D01X04222I05	73.23	NA	123.7	40.8	8.13	177.09	8.92	86.76	282.28	7.23	NA	15.08	17.78	0.05	NA	67.46	NA	63.43	7.15	7.89	17.25	8.4	NA	8.74	60.56	12.51	18.18	0.14	9.26	8.91	81.28	9.39	9.4	62.48	8.26	171.12	123.82	5.1	9.6	9.21	NA	1.28	17.4	9.27	7.84	9.22	123.91	11.66	7.83
C09X023427I2	78.28	183.58	112.89	43.97	8.87	124.79	10.31	80.7	184.06	10.09	NA	0.26	19.46	7.79	NA	55.32	NA	65.12	9.78	9.56	19.06	9.47	184.18	9.37	57.72	14.13	28.28	8.65	10.39	10.83	69.75	10.69	10.46	63.95	0.03	148.12	114.39	8.03	11.27	11.3	212.75	7.74	19.13	11.22	9.93	11.15	98.64	13.7	11.51
D03X04222C04	72.33	214.6	120.22	39.66	9.29	140.25	7.67	79.35	184.21	7.15	NA	16.93	18.48	0.15	NA	56.2	NA	63.36	7.09	7.18	17.72	7.68	NA	8.41	44.84	9.84	14.21	0.09	9.54	7.98	69.3	7.8	7.73	62.23	10.01	86.25	106.25	5.59	9.71	9.5	164.99	1.2	17.85	9.49	7.18	7.83	87.17	12.53	7.18
C09X001804E1	214.69	NA	107.14	93.34	21.52	NA	19.94	65.09	67.59	16.9	NA	14.99	25.94	15.84	NA	270.43	NA	93.34	16.13	16.18	26.04	17.97	NA	17.97	46.59	27.13	22.67	15.33	19.37	19.89	NA	19.7	17.97	93.34	17.6	NA	NA	18.76	20.4	21.37	NA	6.68	26.01	20.85	16.27	20.22	NA	20.83	16.38
AP7X02611G09	72.72	NA	135.53	38.33	7.94	146.48	3.65	60.7	177.62	8.24	NA	14.41	18.81	7.65	NA	51.25	NA	54.76	8.39	8.15	18.92	11	NA	11.01	28.09	10.03	11.56	7.19	7.37	3.98	45.96	3.65	11	51.67	11.13	69.58	50.33	5.56	7.92	7.87	97.56	7.39	19.13	7.87	8.22	3.67	53.15	7.93	8.22
A01X035361A8	76.08	NA	144.79	50.89	11.96	164.52	11.87	100.01	NA	1.68	NA	19.1	18.52	9.2	NA	57.55	NA	75.9	0.96	10.1	18	10.2	NA	9.88	58.92	14.36	13.81	8.34	12.14	12.15	63.92	12.68	11.52	74.56	12.3	148.17	111.15	8.86	14.99	14.63	248.64	9	18.07	14.67	10.03	11.46	117.83	17.57	11.97
C06X026103I9	80.27	NA	149.19	54.07	9.64	227.99	0.06	95.17	NA	8.92	NA	15.68	18.71	8.26	NA	74.48	NA	78.31	8.6	9.65	18.32	10.52	NA	9.84	63.42	14.63	18.92	6.75	9.58	0.18	88.01	0.12	10.77	77.97	10.71	228.12	161.15	7.76	11	11.17	NA	8.59	18.41	11.08	9.71	0.09	122.72	13.58	11.31
C09X035304I4	1.97	25.63	29.13	44.37	125.78	23.41	165.12	31.56	26.51	136.2	12.74	NA	165.65	111.55	19.22	15.41	12.5	44.21	184.14	157.68	165.65	157.07	16.15	169.39	42.54	NA	265.96	196.26	196.49	127.18	29.17	130.49	159.74	44.21	147.7	37.02	20.83	115.72	116.15	111.41	35.43	NA	165.65	110.51	156.65	158.8	15.61	111.62	106.92
C12X026104A2	102.21	143.85	NA	47.55	35.86	NA	24.33	72.55	85.76	32.82	NA	22.93	45.31	35.28	NA	NA	10.03	47.55	32.13	37.07	45.48	34.48	NA	34.48	53.99	39.72	18.81	35.58	36.29	25.52	47.5	24.62	34.48	47.55	35.86	58.51	59.03	25.22	35.52	35.52	81.93	24.57	45.87	35.52	37.07	24.33	NA	35.52	37.07
C09X017203H1	30.02	21.5	1.99	77.29	129.65	25.24	180.16	24.19	23.71	110.74	20.77	99.12	165.75	150.84	16.6	50.6	21.39	56.48	115.86	224.63	165.75	256.58	25.82	273.98	34.19	NA	NA	156.68	101.33	161.39	44.88	128.12	192.32	56.39	130.22	29.34	33.38	127.01	111.66	111.48	24.47	NA	166.55	110.62	204.61	141.58	32.96	93.03	145.94
C12X030603H5	40.22	21.58	24.78	21.98	24.1	19.98	27.31	32.38	23.02	22.79	21.78	11.12	33.54	22	42.66	32.97	6.73	23.82	22.55	23.17	33.04	26.91	23.64	28.41	22.74	28.4	29.13	26.07	20.49	28.17	33.26	25.62	28.03	25.61	23.99	22.44	31.63	22.32	23.46	24.28	22.57	11.25	33.2	24.15	23.94	26.1	35.76	24.78	23.3
A03X01941A02	96.11	NA	NA	53.02	5.91	NA	7.09	92.04	NA	6.01	NA	12.47	15.91	5.05	NA	63.85	NA	72.45	5.8	6.23	15.42	7	NA	7.21	46.65	3.08	13.75	4.88	6.14	7.96	83.3	8.01	8.46	71.7	7.41	112.8	135.26	4.63	9.6	9.29	NA	6.35	15.56	9.32	6.05	7.88	118.8	11.26	7.93
C12X013428B9	24.88	6.18	14.27	32.21	NA	8.43	NA	13.06	4.64	NA	8.02	63.19	NA	NA	10.51	24.41	5.11	28.02	NA	NA	NA	NA	9.99	NA	20.68	NA	165.09	NA	NA	NA	22.13	181.72	NA	28.02	NA	9.62	17.58	NA	NA	258.12	9.51	NA	NA	223.5	NA	NA	21.23	227.5	240.45
D02X04222F01	72.86	NA	124.03	40.86	8.14	177.09	8.86	86.87	282.28	7.23	NA	15.08	17.82	0.05	NA	67.46	NA	63.43	7.15	7.86	17.29	8.31	NA	8.69	60.64	12.48	18.22	0.14	9.27	8.86	81.28	9.33	9.31	62.48	8.26	171.12	123.82	5.07	9.54	9.21	NA	1.28	17.37	9.24	7.81	9.16	123.91	11.66	7.81
[truncated: 33 more columns]
