# Supplementary material for: Transmission and dynamics of mother-infant gut viruses during pregnancy and early life
Source: Nat Commun. 2024 Mar 2;15:1945. doi: 10.1038/s41467-024-45257-4 (PMC10908809; doi:10.1038/s41467-024-45257-4)
Supplement: Supplementary file 6 — Source Data [file 41467_2024_45257_MOESM6_ESM.zip › Source data/Bacterial_strains_genetic_distances/SGB1842.dist.txt]

A03X03671A05	AP3X03672A04	A01X042261A5	AP7X03671F06	A03X04221A09	AP3X02611I05	AP7X04221F09
A03X03671A05	0	0	NA	0	NA	NA	NA
AP3X03672A04	0	0	NA	0	NA	NA	NA
A01X042261A5	NA	NA	0	NA	0.43	NA	0.43
AP7X03671F06	0	0	NA	0	NA	NA	NA
A03X04221A09	NA	NA	0.43	NA	0	NA	0
AP3X02611I05	NA	NA	NA	NA	NA	0	NA
AP7X04221F09	NA	NA	0.43	NA	0	NA	0
