# Supplementary material for: Transmission and dynamics of mother-infant gut viruses during pregnancy and early life
Source: Nat Commun. 2024 Mar 2;15:1945. doi: 10.1038/s41467-024-45257-4 (PMC10908809; doi:10.1038/s41467-024-45257-4)
Supplement: Supplementary file 6 — Source Data [file 41467_2024_45257_MOESM6_ESM.zip › Source data/Bacterial_strains_genetic_distances/SGB1829.dist.txt]

A03X02611C04	A02X042261A6	C12X039128F1	A01X042261A5	AP7X01081I02	C12X042204F5	A02X026160H4	A01X026160H3	A03X04221A09	A02X033761A2	AP7X02091I01	C09X013428B8	A03X01081D02	A03X01791B04	AP3X01792A08	AP7X01281H03	AP3X04221F03	A01X010861D9	A02X020961D3	A02X012861A7	AMBX01281F01	A01X012861D4	AP7X04221F09	A03X03371C01	AP3X02611I05	A03X01281C09	AP7X02611G09	AP3X02092B03	A02X010861C1	AP3X03371I09
A03X02611C04	0	26.21	22.26	26.21	18.39	45.65	0.27	0.57	26.07	26.72	24.82	120.63	18.38	18.79	18.7	28.46	26.29	18.81	34.03	27.29	30.6	29.12	26.18	25.6	0.59	26.21	1.55	19.33	18.38	31.08
A02X042261A6	26.21	0	88.14	0	43.56	8.94	27.03	38.08	0.04	47.43	33.32	157.4	42.99	46.28	46.39	47.44	0.08	44.09	56.39	46.27	50.25	49.35	0	45.84	35.77	45.15	40.79	35.26	43.02	39.73
C12X039128F1	22.26	88.14	0	88.14	87.9	100.59	19.42	10.61	88.14	78.76	72.61	NA	89.83	93.61	94.65	80.97	87.93	87.87	118.58	85.45	69.53	87.93	88.14	75.89	12.9	88.47	18.64	84.05	89.83	74.33
A01X042261A5	26.21	0	88.14	0	43.56	8.94	27.03	38.08	0.04	47.43	33.32	157.4	42.99	46.28	46.39	47.44	0.08	44.09	56.39	46.27	50.25	49.35	0	45.84	35.77	45.15	40.79	35.26	43.02	39.73
AP7X01081I02	18.39	43.56	87.9	43.56	0	59.36	19.32	33.3	43.43	41.23	31.93	215.93	0	9.85	9.78	44.02	43.66	0	39.49	42.54	44.16	44.92	43.59	39.1	27.27	41.41	38.12	32.35	0	46.14
C12X042204F5	45.65	8.94	100.59	8.94	59.36	0	43.01	52.03	9.06	63	57.7	108.8	61.99	59	58.92	67.29	8.39	55.37	55.07	61.72	68.41	74.54	8.96	65.02	60.88	66.84	64.33	74.68	61.89	53.55
A02X026160H4	0.27	27.03	19.42	27.03	19.32	43.01	0	0.85	26.89	27.89	26.72	126.85	19.35	19.84	19.94	29.63	26.93	19.6	32.77	27.68	30.68	29.86	27	26.2	0.84	26.97	1.89	19.36	19.32	32.57
A01X026160H3	0.57	38.08	10.61	38.08	33.3	52.03	0.85	0	37.93	41.03	35.31	163.92	33.44	36.58	36.26	42.48	37.99	33.62	50.3	40.29	42.36	42.83	38.01	39.11	0.58	39.56	1.01	33.16	33.44	51.69
A03X04221A09	26.07	0.04	88.14	0.04	43.43	9.06	26.89	37.93	0	47.3	33.32	156.47	42.87	46.14	46.26	47.28	0	43.96	55.57	46.12	50.04	49.19	0	45.7	35.61	45	40.66	34.85	42.89	39.73
A02X033761A2	26.72	47.43	78.76	47.43	41.23	63	27.89	41.03	47.3	0	3.68	NA	41.51	38.04	38.58	6.26	47.51	42.63	3.12	5.7	6.5	6.28	47.47	0	32.01	4.9	43.35	0.94	41.54	0
AP7X02091I01	24.82	33.32	72.61	33.32	31.93	57.7	26.72	35.31	33.32	3.68	0	93.83	31.92	34.12	34.34	9.95	34.21	33.83	0.91	9.01	8.78	9.51	33.32	3.7	34.3	7.95	37.85	1.65	31.92	0
C09X013428B8	120.63	157.4	NA	157.4	215.93	108.8	126.85	163.92	156.47	NA	93.83	0	206.03	214.07	216.82	NA	153.32	203.46	116.85	NA	NA	178.24	155.83	NA	153.3	NA	216.77	105.61	207.26	93.76
A03X01081D02	18.38	42.99	89.83	42.99	0	61.99	19.35	33.44	42.87	41.51	31.92	206.03	0	9.68	9.62	43.69	43.21	0	39.49	42.59	44.27	44.73	43.02	39.55	27.61	40.94	38.05	31.78	0	46.14
A03X01791B04	18.79	46.28	93.61	46.28	9.85	59	19.84	36.58	46.14	38.04	34.12	214.07	9.68	0	0.19	43.67	46.44	9.83	46.15	42.74	44.27	44.94	46.31	40.06	26.19	41.13	43.04	33.19	9.68	46.71
AP3X01792A08	18.7	46.39	94.65	46.39	9.78	58.92	19.94	36.26	46.26	38.58	34.34	216.82	9.62	0.19	0	43.99	46.53	9.76	43.69	42.77	44.34	45.12	46.43	40.28	26.28	41.29	43.15	33.69	9.62	48.95
AP7X01281H03	28.46	47.44	80.97	47.44	44.02	67.29	29.63	42.48	47.28	6.26	9.95	NA	43.69	43.67	43.99	0	47.46	44.74	10.27	1.97	3.12	1.53	47.45	6.34	35.67	1.32	45.16	6.31	43.68	6.24
AP3X04221F03	26.29	0.08	87.93	0.08	43.66	8.39	26.93	37.99	0	47.51	34.21	153.32	43.21	46.44	46.53	47.46	0	44.06	55.37	46.03	49.8	49.07	0	45.76	35.91	44.99	41.01	35.19	43.24	39.73
A01X010861D9	18.81	44.09	87.87	44.09	0	55.37	19.6	33.62	43.96	42.63	33.83	203.46	0	9.83	9.76	44.74	44.06	0	39.49	42.89	44.49	45.48	44.12	40.4	28.27	41.85	38.9	33.96	0	46.14
A02X020961D3	34.03	56.39	118.58	56.39	39.49	55.07	32.77	50.3	55.57	3.12	0.91	116.85	39.49	46.15	43.69	10.27	55.37	39.49	0	7.86	9.44	10.49	56.8	3.12	42.46	9.87	59.39	3.02	39.49	7.02
A02X012861A7	27.29	46.27	85.45	46.27	42.54	61.72	27.68	40.29	46.12	5.7	9.01	NA	42.59	42.74	42.77	1.97	46.03	42.89	7.86	0	2.59	1.58	46.31	5.78	34.53	0.43	43.7	7.45	42.55	5.76
AMBX01281F01	30.6	50.25	69.53	50.25	44.16	68.41	30.68	42.36	50.04	6.5	8.78	NA	44.27	44.27	44.34	3.12	49.8	44.49	9.44	2.59	0	2.72	50.33	5.95	37.5	1.55	47.45	9.08	44.18	6.45
A01X012861D4	29.12	49.35	87.93	49.35	44.92	74.54	29.86	42.83	49.19	6.28	9.51	178.24	44.73	44.94	45.12	1.53	49.07	45.48	10.49	1.58	2.72	0	49.41	6.32	36.07	0.29	46.85	7.2	44.66	5.61
AP7X04221F09	26.18	0	88.14	0	43.59	8.96	27	38.01	0	47.47	33.32	155.83	43.02	46.31	46.43	47.45	0	44.12	56.8	46.31	50.33	49.41	0	45.87	35.75	45.06	40.81	35.26	43.04	39.73
A03X03371C01	25.6	45.84	75.89	45.84	39.1	65.02	26.2	39.11	45.7	0	3.7	NA	39.55	40.06	40.28	6.34	45.76	40.4	3.12	5.78	5.95	6.32	45.87	0	32.86	4.95	41.25	0.98	39.5	0
AP3X02611I05	0.59	35.77	12.9	35.77	27.27	60.88	0.84	0.58	35.61	32.01	34.3	153.3	27.61	26.19	26.28	35.67	35.91	28.27	42.46	34.53	37.5	36.07	35.75	32.86	0	33.16	1.46	26.18	27.61	39.4
A03X01281C09	26.21	45.15	88.47	45.15	41.41	66.84	26.97	39.56	45	4.9	7.95	NA	40.94	41.13	41.29	1.32	44.99	41.85	9.87	0.43	1.55	0.29	45.06	4.95	33.16	0	41.93	6.32	40.84	5.54
AP7X02611G09	1.55	40.79	18.64	40.79	38.12	64.33	1.89	1.01	40.66	43.35	37.85	216.77	38.05	43.04	43.15	45.16	41.01	38.9	59.39	43.7	47.45	46.85	40.81	41.25	1.46	41.93	0	32.35	38.05	50.84
AP3X02092B03	19.33	35.26	84.05	35.26	32.35	74.68	19.36	33.16	34.85	0.94	1.65	105.61	31.78	33.19	33.69	6.31	35.19	33.96	3.02	7.45	9.08	7.2	35.26	0.98	26.18	6.32	32.35	0	31.83	0.52
A02X010861C1	18.38	43.02	89.83	43.02	0	61.89	19.32	33.44	42.89	41.54	31.92	207.26	0	9.68	9.62	43.68	43.24	0	39.49	42.55	44.18	44.66	43.04	39.5	27.61	40.84	38.05	31.83	0	46.14
AP3X03371I09	31.08	39.73	74.33	39.73	46.14	53.55	32.57	51.69	39.73	0	0	93.76	46.14	46.71	48.95	6.24	39.73	46.14	7.02	5.76	6.45	5.61	39.73	0	39.4	5.54	50.84	0.52	46.14	0
