# Supplementary material for: Transmission and dynamics of mother-infant gut viruses during pregnancy and early life
Source: Nat Commun. 2024 Mar 2;15:1945. doi: 10.1038/s41467-024-45257-4 (PMC10908809; doi:10.1038/s41467-024-45257-4)
Supplement: Supplementary file 6 — Source Data [file 41467_2024_45257_MOESM6_ESM.zip › Source data/Bacterial_strains_genetic_distances/SGB1861.dist.txt]

A02X036261D6	A01X034861B1	AMBX03621D07	A02X001860I1	AMBX00181E02	A02X020460H6	A01X001860H9	C01X02043A01	AP7X03621F05	C12X013428B9	C12X017904A5	C12X033728C3	C09X017904A4	A02X013460I7	A02X033761A2	A01X017260I8	C03X01342C02	AP7X01341H06	AP7X03671F06	C02X01343C06	A01X043261B8	A02X034861B2	C02X02853F05	AP3X00181I06	A03X03671A05	AMBX01341D04	C01X02853B01	A01X036761C4	A03X04221A09	C12X011205C3	A03X03431B09	A01X043060I2	A03X03481B07	A02X030061B5	C12X024804E5	AP7X00181H07	A03X03621A06	A02X010861C1	A03X01341C08	A03X01081D02	A02X042261A6	A02X015461B3	A02X017260I9	C06X017904A3	AP3X03482A02	C09X013428B8	A03X01541C07	A03X01721B05	A03X00181C05	C09X020903I7
A02X036261D6	0	36.96	6.19	35.1	35.13	29.09	34.87	31.63	5.32	30.77	34.77	32.17	28.18	30.28	26.98	28.71	31.63	23.64	35.92	31.27	17.94	30.05	27.89	35.1	34.16	29.01	27.71	34.37	31.71	30.05	28.77	22.26	29.72	27.82	35.06	35.77	9.02	30.45	29.82	31.87	27.93	28.31	28.49	33.3	34.49	31.38	21.44	28.31	35.25
A01X034861B1	36.96	0	40.72	2.57	2.55	44.46	4.55	44.16	41.58	42.88	24.34	20.6	22.61	35.98	39.95	41.46	42.64	19.99	44.89	41.1	38.59	0.83	40.69	2.62	46.23	39.39	40.7	45.85	30.02	37.56	19.72	22	0.63	43.17	2.54	2.66	34.48	41.57	29.66	38.59	41.49	35.35	41.19	19.18	2.59	43.99	31.17	40.8	2.63
AMBX03621D07	6.19	40.72	0	39.21	39.06	32.63	41.05	33.27	5.27	33.54	44.63	35.75	34.75	32.8	29.53	31.66	33.26	29.46	38.14	32.58	27.22	33.58	30.84	38.93	35.95	35.82	30.79	36.12	25.7	32.06	31.22	26.71	36.84	34.86	39.5	39.63	10.47	32.61	40.14	35.5	34.79	34.37	31.4	43.17	41.7	34.5	24.6	29.99	39.17
A02X001860I1	35.1	2.57	39.21	0	0	41.87	1.01	41.55	40.38	42.89	24.5	20.54	21.11	35.34	38.34	41.84	42.94	18.85	45.08	41.38	37.7	2.24	40.79	0.02	44.28	39.01	40.63	43.19	28.48	37.48	19.83	21.32	1.88	43.14	0.06	0.04	32.2	38.67	28.93	36.8	41.22	37.15	40.7	18.78	2.83	44.05	30.98	40.27	0.02
AMBX00181E02	35.13	2.55	39.06	0	0	41.67	1.01	41.48	40.25	42.63	24.5	20.47	21.07	35.15	38.24	41.78	42.67	18.85	44.9	41.1	37.7	2.18	40.57	0.01	44.13	38.81	40.54	43.15	28.48	37.34	19.77	21.32	1.88	42.86	0.04	0.03	32	38.68	28.93	36.83	41.12	37.15	40.68	18.77	2.83	43.79	30.8	40.11	0.01
A02X020460H6	29.09	44.46	32.63	41.87	41.67	0	38.52	0.5	40.91	25.28	31.15	42.11	29.11	24.67	28.04	28.45	25.99	29.48	25.9	25.08	27.3	35.86	25.87	41.62	22.79	26.94	25.85	22.46	29.5	29.92	40.33	21.25	32.29	30.64	41.98	42.36	18.2	26.65	27.01	24.62	27.57	31.32	28.44	28.86	37.64	25.6	19.92	28.12	41.82
A01X001860H9	34.87	4.55	41.05	1.01	1.01	38.52	0	41.28	44.95	40.88	28.15	20.18	25.68	33.92	44.07	42.97	42.12	16.68	58.82	42.82	31.76	1.59	40.76	1.09	44.65	35.57	40.8	44.59	25.9	44.33	20.24	24.41	2.71	37.58	1.05	0.39	35.44	38.6	20	31.37	42.49	31.39	44.33	27.14	2.9	42.03	31.6	44.64	1.09
C01X02043A01	31.63	44.16	33.27	41.55	41.48	0.5	41.28	0	39.96	27.35	33.48	45.64	29.03	26.64	26.73	30.22	28.06	27.69	25.65	27.76	26.52	36.52	25.08	41.79	25.39	26.58	25.02	24.61	28.39	30.35	40.31	19.96	31.49	29.49	41.72	42.27	20.22	27.22	26.47	26.02	29.25	28.02	29.84	30.02	37.7	28.45	21.21	29.11	41.65
AP7X03621F05	5.32	41.58	5.27	40.38	40.25	40.91	44.95	39.96	0	38.73	49.35	34.46	38.89	36.97	34.25	35.35	38.6	31.23	44.98	37.3	28.12	37.96	36.65	40.23	41.64	41.7	36.64	40.92	46.68	35.42	31.12	34.67	37.68	39.58	40.67	40.82	12.15	36.67	45.63	40.69	42.03	39.11	35.23	47.54	42.12	39.63	28.9	34.18	40.34
C12X013428B9	30.77	42.88	33.54	42.89	42.63	25.28	40.88	27.35	38.73	0	32.38	45.42	30.2	1.33	22.65	22.39	0.49	1.68	32.15	0.3	25.75	33.95	18.94	41.81	30.9	1.67	18.89	31.56	13.57	23.12	40.71	20.71	31.7	19.64	42.9	42.26	18.26	21.83	2.85	19.53	20.65	16.8	22.34	30.35	38.56	0.12	16.03	21.59	42.75
C12X017904A5	34.77	24.34	44.63	24.5	24.5	31.15	28.15	33.48	49.35	32.38	0	29.01	0.48	23.17	28.59	38.13	33.54	22.98	41.81	32.41	34.53	22.64	32.35	24.57	37.76	33.43	32.37	36.46	21.28	33.2	25.67	15.9	16.42	37.27	24.57	24.69	28.8	36	28.3	33.31	32.71	29.28	37.18	0	24.72	32.5	29	38.39	24.51
C12X033728C3	32.17	20.6	35.75	20.54	20.47	42.11	20.18	45.64	34.46	45.42	29.01	0	26.33	38.98	42.76	43.97	45.57	30.8	51.32	43.85	41.25	17.04	47.58	20.41	47.62	39.67	47.37	47.07	37.99	40.11	0.66	24.12	16.97	44.07	20.65	20.73	32.85	39.19	28.61	43.76	41.54	34.14	42.6	21.46	23.75	47.04	33.24	42.11	20.52
C09X017904A4	28.18	22.61	34.75	21.11	21.07	29.11	25.68	29.03	38.89	30.2	0.48	26.33	0	20.91	31.03	34.57	30.94	20.42	35.5	30.12	36.7	21.29	29.77	21.04	37.98	28.37	29.77	37.22	21.99	30.43	23.07	17.09	15.95	37.18	21.09	21.22	23.23	32.53	27.22	30.26	33.69	29.95	34.31	0.14	21.08	30.56	23.82	34.91	21.07
A02X013460I7	30.28	35.98	32.8	35.34	35.15	24.67	33.92	26.64	36.97	1.33	23.17	38.98	20.91	0	22.22	23.16	1.67	2.17	33.29	1.46	24.87	29.92	20.06	34.65	30.57	3.35	19.97	31.2	14.32	22.88	34.24	18.23	25.49	18.77	35.39	34.98	17.37	22.69	4	22.21	20.19	16.69	23.17	22.2	32.31	1.33	16.17	22.39	35.26
A02X033761A2	26.98	39.95	29.53	38.34	38.24	28.04	44.07	26.73	34.25	22.65	28.59	42.76	31.03	22.22	0	23.08	23.79	29.8	28.8	23.22	18.78	33.81	24.57	38.01	29.52	24.96	24.6	29.01	19.34	25.77	38.38	24.62	34.69	28.48	38.57	38.59	20.36	27.44	26.86	28.28	22.57	27.99	22.74	28.52	34.71	22.7	17.62	22.72	38.31
A01X017260I8	28.71	41.46	31.66	41.84	41.78	28.45	42.97	30.22	35.35	22.39	38.13	43.97	34.57	23.16	23.08	0	22.62	20.63	30.62	22.55	5.46	35.31	21.22	41.48	31.33	19.94	21.07	30.81	8.22	6.65	40.65	18.42	35.64	22.51	41.84	41.66	18.38	22.53	23.76	19.39	10.21	12.55	0.2	31.39	40.07	22.92	6.28	0.49	41.84
C03X01342C02	31.63	42.64	33.26	42.94	42.67	25.99	42.12	28.06	38.6	0.49	33.54	45.57	30.94	1.67	23.79	22.62	0	3.44	32.16	0.51	26.25	34.22	19.13	41.93	29.92	1.75	19.05	30.92	13.66	23.23	40.82	21.15	30.85	18.94	43.14	42.24	17.98	23.39	2.64	20.97	20.86	16.88	22.71	31.3	39.19	0.65	16.43	22.11	42.78
AP7X01341H06	23.64	19.99	29.46	18.85	18.85	29.48	16.68	27.69	31.23	1.68	22.98	30.8	20.42	2.17	29.8	20.63	3.44	0	19.83	1.7	32.93	19.44	14.98	18.85	23.73	2.67	14.98	22.95	11.34	17.71	22.51	20.9	19.27	30.53	18.73	18.74	15.72	16.89	3.08	18.44	23.07	21.6	20.94	30.71	24.86	1.9	13.21	20.21	18.85
AP7X03671F06	35.92	44.89	38.14	45.08	44.9	25.9	58.82	25.65	44.98	32.15	41.81	51.32	35.5	33.29	28.8	30.62	32.16	19.83	0	31.26	24.67	40.56	28.1	44.76	2.14	34.66	28.07	2.12	24.14	30.51	45.69	16.1	32.36	30.16	45.49	45.14	25.15	29.86	26.98	29.3	31.57	35.03	30.5	34.88	45.06	32.84	22.13	30.3	44.99
C02X01343C06	31.27	41.1	32.58	41.38	41.1	25.08	42.82	27.76	37.3	0.3	32.41	43.85	30.12	1.46	23.22	22.55	0.51	1.7	31.26	0	25.13	33.81	19.15	40.36	29.76	1.89	19.06	30.79	14.17	23.02	39.6	21.15	31.39	19.2	41.58	40.73	17.58	22.71	2.15	20.53	21.76	17.35	22.66	31.03	38.68	0.5	16.22	21.48	41.24
A01X043261B8	17.94	38.59	27.22	37.7	37.7	27.3	31.76	26.52	28.12	25.75	34.53	41.25	36.7	24.87	18.78	5.46	26.25	32.93	24.67	25.13	0	25.69	30.43	37.74	27.94	28.28	30.43	27.48	18.66	12.63	37.62	15.45	34.08	22.04	37.6	37.83	14.83	22.66	26.67	21.19	16.83	12.85	5.24	34.48	25.27	25.72	8.72	6	37.77
A02X034861B2	30.05	0.83	33.58	2.24	2.18	35.86	1.59	36.52	37.96	33.95	22.64	17.04	21.29	29.92	33.81	35.31	34.22	19.44	40.56	33.81	25.69	0	32.44	2.29	39.47	33.5	32.35	39.93	25.29	32.65	16.85	18.09	0.62	30.91	2.01	2.33	27.24	33.76	24.05	30.34	36.09	35.95	35.3	19.37	2.98	35.63	23.91	34.38	2.31
C02X02853F05	27.89	40.69	30.84	40.79	40.57	25.87	40.76	25.08	36.65	18.94	32.35	47.58	29.77	20.06	24.57	21.22	19.13	14.98	28.1	19.15	30.43	32.44	0	40.97	29.09	15.82	0.01	28.35	19.6	21.69	41	13.88	28.41	18.28	40.98	41.28	13.97	26.45	21.91	27.77	22.87	16.74	21.22	27.81	34.8	19.62	18.5	20.58	40.78
AP3X00181I06	35.1	2.62	38.93	0.02	0.01	41.62	1.09	41.79	40.23	41.81	24.57	20.41	21.04	34.65	38.01	41.48	41.93	18.85	44.76	40.36	37.74	2.29	40.97	0	44.22	38.61	40.96	43.71	28.44	37.05	19.81	21.34	1.88	42.52	0.12	0.08	31.96	38.78	28.94	36.83	41.14	37.15	40.36	18.82	2.84	42.97	30.82	40.14	0
A03X03671A05	34.16	46.23	35.95	44.28	44.13	22.79	44.65	25.39	41.64	30.9	37.76	47.62	37.98	30.57	29.52	31.33	29.92	23.73	2.14	29.76	27.94	39.47	29.09	44.22	0	33.8	29.06	0.29	24.08	31.9	44.44	18.65	28.64	27.99	44.45	44.59	22.73	29.27	26.65	29.4	30.51	33.78	31.48	30.29	43.92	31.35	20.75	31.18	44.27
AMBX01341D04	29.01	39.39	35.82	39.01	38.81	26.94	35.57	26.58	41.7	1.67	33.43	39.67	28.37	3.35	24.96	19.94	1.75	2.67	34.66	1.89	28.28	33.5	15.82	38.61	33.8	0	15.82	33.21	14.98	21.27	39.02	22.06	27.75	17.76	39.44	39.01	19.98	23.18	2.85	18.43	23.05	16.75	19.89	25.72	36.28	1.84	15.23	19.56	38.78
C01X02853B01	27.71	40.7	30.79	40.63	40.54	25.85	40.8	25.02	36.64	18.89	32.37	47.37	29.77	19.97	24.6	21.07	19.05	14.98	28.07	19.06	30.43	32.35	0.01	40.96	29.06	15.82	0	28.29	19.6	21.55	41	13.88	28.45	18.28	40.88	41.22	13.92	26.43	21.91	27.74	22.89	16.74	21.01	27.81	34.78	19.57	18.47	20.52	40.71
A01X036761C4	34.37	45.85	36.12	43.19	43.15	22.46	44.59	24.61	40.92	31.56	36.46	47.07	37.22	31.2	29.01	30.81	30.92	22.95	2.12	30.79	27.48	39.93	28.35	43.71	0.29	33.21	28.29	0	24	31.22	43.8	18.37	28.53	29.74	43.39	44.02	22.19	28.79	26.17	28.56	31.23	33.07	30.7	29.88	43.35	32.14	20.53	30.23	43.28
A03X04221A09	31.71	30.02	25.7	28.48	28.48	29.5	25.9	28.39	46.68	13.57	21.28	37.99	21.99	14.32	19.34	8.22	13.66	11.34	24.14	14.17	18.66	25.29	19.6	28.44	24.08	14.98	19.6	24	0	9.62	30.04	13.25	21.95	32.6	28.51	29.29	18.31	9.37	11.27	9.56	0.48	12.86	8.42	22.68	35.19	13.74	5.99	8.39	28.48
C12X011205C3	30.05	37.56	32.06	37.48	37.34	29.92	44.33	30.35	35.42	23.12	33.2	40.11	30.43	22.88	25.77	6.65	23.23	17.71	30.51	23.02	12.63	32.65	21.69	37.05	31.9	21.27	21.55	31.22	9.62	0	36.77	19.66	29.01	26.67	37.67	37.35	19.68	23.12	28.06	23.34	11.18	10.67	6.29	26.33	35.61	24.35	5.75	6.4	37.55
A03X03431B09	28.77	19.72	31.22	19.83	19.77	40.33	20.24	40.31	31.12	40.71	25.67	0.66	23.07	34.24	38.38	40.65	40.82	22.51	45.69	39.6	37.62	16.85	41	19.81	44.44	39.02	41	43.8	30.04	36.77	0	22.33	16.88	46.68	19.84	20.23	29.36	36.39	29.19	37.74	36.99	32.77	40.13	22.93	23.45	41.97	29.9	39.47	19.82
A01X043060I2	22.26	22	26.71	21.32	21.32	21.25	24.41	19.96	34.67	20.71	15.9	24.12	17.09	18.23	24.62	18.42	21.15	20.9	16.1	21.15	15.45	18.09	13.88	21.34	18.65	22.06	13.88	18.37	13.25	19.66	22.33	0	20.5	25.28	21.04	21.74	11.07	16.7	25.71	19.43	18.39	22.96	19.32	13.58	24.95	21.33	12.51	18.18	21.32
A03X03481B07	29.72	0.63	36.84	1.88	1.88	32.29	2.71	31.49	37.68	31.7	16.42	16.97	15.95	25.49	34.69	35.64	30.85	19.27	32.36	31.39	34.08	0.62	28.41	1.88	28.64	27.75	28.45	28.53	21.95	29.01	16.88	20.5	0	30.57	1.8	1.99	24.03	29.96	26.31	29.55	35.18	22.28	35.19	14.23	3.78	32.73	23.19	33.84	1.88
A02X030061B5	27.82	43.17	34.86	43.14	42.86	30.64	37.58	29.49	39.58	19.64	37.27	44.07	37.18	18.77	28.48	22.51	18.94	30.53	30.16	19.2	22.04	30.91	18.28	42.52	27.99	17.76	18.28	29.74	32.6	26.67	46.68	25.28	30.57	0	43.31	43.03	15.54	26.54	25.9	26.76	26.66	20.84	22.4	38.76	34.71	19.14	17.26	23.31	43.08
C12X024804E5	35.06	2.54	39.5	0.06	0.04	41.98	1.05	41.72	40.67	42.9	24.57	20.65	21.09	35.39	38.57	41.84	43.14	18.73	45.49	41.58	37.6	2.01	40.98	0.12	44.45	39.44	40.88	43.39	28.51	37.67	19.84	21.04	1.8	43.31	0	0.12	32.43	38.62	28.91	37.1	41.25	37.59	40.93	18.84	2.82	43.99	31.06	40.56	0.12
AP7X00181H07	35.77	2.66	39.63	0.04	0.03	42.36	0.39	42.27	40.82	42.26	24.69	20.73	21.22	34.98	38.59	41.66	42.24	18.74	45.14	40.73	37.83	2.33	41.28	0.08	44.59	39.01	41.22	44.02	29.29	37.35	20.23	21.74	1.99	43.03	0.12	0	32.28	39.34	28.81	37.04	42	37.2	40.56	18.94	2.37	43.35	31.22	40.44	0.06
A03X03621A06	9.02	34.48	10.47	32.2	32	18.2	35.44	20.22	12.15	18.26	28.8	32.85	23.23	17.37	20.36	18.38	17.98	15.72	25.15	17.58	14.83	27.24	13.97	31.96	22.73	19.98	13.92	22.19	18.31	19.68	29.36	11.07	24.03	15.54	32.43	32.28	0	20.08	17.81	22.16	21.11	18.13	18.15	24.01	31.35	18.73	13.19	18.3	32.15
A02X010861C1	30.45	41.57	32.61	38.67	38.68	26.65	38.6	27.22	36.67	21.83	36	39.19	32.53	22.69	27.44	22.53	23.39	16.89	29.86	22.71	22.66	33.76	26.45	38.78	29.27	23.18	26.43	28.79	9.37	23.12	36.39	16.7	29.96	26.54	38.62	39.34	20.08	0	21.75	5.05	21.5	18.04	22.64	27.76	35.63	22.9	18.78	21.75	38.79
A03X01341C08	29.82	29.66	40.14	28.93	28.93	27.01	20	26.47	45.63	2.85	28.3	28.61	27.22	4	26.86	23.76	2.64	3.08	26.98	2.15	26.67	24.05	21.91	28.94	26.65	2.85	21.91	26.17	11.27	28.06	29.19	25.71	26.31	25.9	28.91	28.81	17.81	21.75	0	19.17	29.76	20.21	24.46	24.87	30.54	3.22	15.79	22.83	28.95
A03X01081D02	31.87	38.59	35.5	36.8	36.83	24.62	31.37	26.02	40.69	19.53	33.31	43.76	30.26	22.21	28.28	19.39	20.97	18.44	29.3	20.53	21.19	30.34	27.77	36.83	29.4	18.43	27.74	28.56	9.56	23.34	37.74	19.43	29.55	26.76	37.1	37.04	22.16	5.05	19.17	0	20.8	18.4	19.71	27.08	32.66	20.85	16.38	19.19	36.92
A02X042261A6	27.93	41.49	34.79	41.22	41.12	27.57	42.49	29.25	42.03	20.65	32.71	41.54	33.69	20.19	22.57	10.21	20.86	23.07	31.57	21.76	16.83	36.09	22.87	41.14	30.51	23.05	22.89	31.23	0.48	11.18	36.99	18.39	35.18	26.66	41.25	42	21.11	21.5	29.76	20.8	0	13.79	10.25	32.49	41.51	20.52	8.47	10.59	41.06
A02X015461B3	28.31	35.35	34.37	37.15	37.15	31.32	31.39	28.02	39.11	16.8	29.28	34.14	29.95	16.69	27.99	12.55	16.88	21.6	35.03	17.35	12.85	35.95	16.74	37.15	33.78	16.75	16.74	33.07	12.86	10.67	32.77	22.96	22.28	20.84	37.59	37.2	18.13	18.04	20.21	18.4	13.79	0	12.61	26.79	29.58	16.84	2.31	12.65	37.15
A02X017260I9	28.49	41.19	31.4	40.7	40.68	28.44	44.33	29.84	35.23	22.34	37.18	42.6	34.31	23.17	22.74	0.2	22.71	20.94	30.5	22.66	5.24	35.3	21.22	40.36	31.48	19.89	21.01	30.7	8.42	6.29	40.13	19.32	35.19	22.4	40.93	40.56	18.15	22.64	24.46	19.71	10.25	12.61	0	31.67	38.12	23.29	6.3	0.38	40.69
C06X017904A3	33.3	19.18	43.17	18.78	18.77	28.86	27.14	30.02	47.54	30.35	0	21.46	0.14	22.2	28.52	31.39	31.3	30.71	34.88	31.03	34.48	19.37	27.81	18.82	30.29	25.72	27.81	29.88	22.68	26.33	22.93	13.58	14.23	38.76	18.84	18.94	24.01	27.76	24.87	27.08	32.49	26.79	31.67	0	17.54	30.97	23.24	31.26	18.78
AP3X03482A02	34.49	2.59	41.7	2.83	2.83	37.64	2.9	37.7	42.12	38.56	24.72	23.75	21.08	32.31	34.71	40.07	39.19	24.86	45.06	38.68	25.27	2.98	34.8	2.84	43.92	36.28	34.78	43.35	35.19	35.61	23.45	24.95	3.78	34.71	2.82	2.37	31.35	35.63	30.54	32.66	41.51	29.58	38.12	17.54	0	40.04	27.92	38.23	2.84
C09X013428B8	31.38	43.99	34.5	44.05	43.79	25.6	42.03	28.45	39.63	0.12	32.5	47.04	30.56	1.33	22.7	22.92	0.65	1.9	32.84	0.5	25.72	35.63	19.62	42.97	31.35	1.84	19.57	32.14	13.74	24.35	41.97	21.33	32.73	19.14	43.99	43.35	18.73	22.9	3.22	20.85	20.52	16.84	23.29	30.97	40.04	0	17.01	22.77	43.88
A03X01541C07	21.44	31.17	24.6	30.98	30.8	19.92	31.6	21.21	28.9	16.03	29	33.24	23.82	16.17	17.62	6.28	16.43	13.21	22.13	16.22	8.72	23.91	18.5	30.82	20.75	15.23	18.47	20.53	5.99	5.75	29.9	12.51	23.19	17.26	31.06	31.22	13.19	18.78	15.79	16.38	8.47	2.31	6.3	23.24	27.92	17.01	0	6.52	30.97
A03X01721B05	28.31	40.8	29.99	40.27	40.11	28.12	44.64	29.11	34.18	21.59	38.39	42.11	34.91	22.39	22.72	0.49	22.11	20.21	30.3	21.48	6	34.38	20.58	40.14	31.18	19.56	20.52	30.23	8.39	6.4	39.47	18.18	33.84	23.31	40.56	40.44	18.3	21.75	22.83	19.19	10.59	12.65	0.38	31.26	38.23	22.77	6.52	0	40.2
A03X00181C05	35.25	2.63	39.17	0.02	0.01	41.82	1.09	41.65	40.34	42.75	24.51	20.52	21.07	35.26	38.31	41.84	42.78	18.85	44.99	41.24	37.77	2.31	40.78	0	44.27	38.78	40.71	43.28	28.48	37.55	19.82	21.32	1.88	43.08	0.12	0.06	32.15	38.79	28.95	36.92	41.06	37.15	40.69	18.78	2.84	43.88	30.97	40.2	0
C09X020903I7	29.2	46.31	31.47	44.36	44.28	38.27	48.37	41.37	29.08	41.8	39.1	39.82	37.55	40.02	38.71	43.22	43.37	35.01	43.49	41.02	42.86	45.56	45.07	44.21	42.64	42.32	45.04	41.8	30.33	40.78	35.35	32.1	38.54	45.04	44.51	44.8	29.97	42.89	44.32	44.81	40.86	35.45	42.63	34.1	41.07	43.25	31.85	43.07	44.5
C12X036704A8	34.35	43.86	37.72	42.08	42.05	24.35	43.84	27.09	42.72	27.78	38.76	49.82	36.47	27.61	32.01	33.75	28.1	22.77	28.72	27.84	30.42	37.6	32.05	42.66	26.23	27.77	32.01	25.6	24.27	32.8	45.97	22.04	32.19	31.85	42.32	43.15	24.96	31.68	24.47	28.39	29.2	23.83	33.2	33.86	40.98	28.94	19.75	32.67	42.35
A01X010861D9	31.19	38.65	32.87	38.71	38.66	28.4	42.56	29.51	38.01	22.22	29.69	36.37	27.94	22.23	26.62	20.57	23.39	19.71	32.2	23.04	21.13	30.38	26.21	38.82	30.01	24.58	26.19	29.67	7.85	20.31	34.01	20.93	22.21	31.96	38.54	39.43	21.65	1.14	21.27	5.53	18.89	15.64	20.6	22.27	30.15	23.28	18.14	19.44	38.81
C12X020903I8	37.2	61.67	41.22	51.43	51.53	41.52	56.27	39.5	34.9	39.93	44.18	51.26	58.06	40.65	34.82	44.69	39.35	37.22	50.61	39	54.05	70.77	41.79	51.34	38.58	42.44	41.79	37.47	31.63	41.56	50.46	31.16	49.71	39.59	52.97	51.23	26.83	42.44	55.14	59.06	43.48	39.89	44.59	57.67	62.29	40.86	35.53	44.64	52.87
A01X036261D5	4.77	31	6.03	28.84	28.79	16.66	30.94	19.46	5.25	18.23	25.17	27.86	20.17	17.13	17.33	17.51	18.5	13.4	24.73	17.99	11.24	23.56	14.59	28.9	22.22	19.01	14.48	21.47	16.2	18.78	24.53	9.54	21.25	13.72	28.87	29.3	1.74	18.79	16.94	22.02	18.65	15.54	17.49	20.53	27.33	18.6	12.18	17.26	28.89
A02X019461D1	33.44	43.98	35.34	44.17	43.89	29.88	40.45	31.85	39.01	24.19	38.15	43.03	37.8	23.75	22.19	19.9	25.31	18.26	36.57	25.32	14.02	35.02	24.75	43.05	33.93	20.89	24.74	33.97	13.1	24.19	40.98	24.4	29.23	24.81	43.89	43.36	21.01	26.57	20.3	28.3	23.41	24.37	20.09	33.17	45.43	25.29	16.53	18.9	43.89
C09X020404C7	30.34	42.16	33.53	40	39.86	0.55	40.98	0.31	38.45	25.92	33.88	41.55	30.71	26.13	27.05	31.59	26.97	32.58	27.17	26.27	26.84	36.66	25.8	39.78	26.4	26.57	25.83	25.7	32.2	31.69	39.07	20.48	30.64	31.23	40.25	40.21	20.36	27.2	26.3	25.88	30.22	29.29	31.25	30.05	35.17	27.15	22.59	30.74	39.98
AP7X03001G05	25.52	32.3	30.36	31	30.84	22.11	33.06	20.73	33.9	20.55	22.78	29.12	23.24	19.31	27.09	26.6	20.33	23.96	26.91	20.68	36.89	30.96	15.54	31.07	23.7	22.25	15.48	23.34	34.62	23.35	29.22	25.25	26.4	12.48	30.82	31.2	14.4	20.68	15.17	31.06	21.17	24.26	26.21	22.4	32.24	20.46	19.08	25.86	31.17
A02X043261B9	24.46	32.28	32.89	31.42	31.42	31.85	28.65	28.09	36.48	22.92	32.8	31.43	21.96	22.56	21.35	4.87	25.58	22.94	31.24	24.27	5.41	26.15	24.82	31.42	34.41	23.06	24.82	34.66	10.12	7.29	28.59	21.07	27.37	29.81	31.48	31.63	19.26	22.94	22.48	18.99	15.7	15.93	6.46	23.24	35.37	23.59	8.22	6.84	31.67
A02X036761C5	33.04	44.1	37.16	42.32	42.24	23.18	38.51	26.22	41.21	32.35	36.02	42.48	36.75	32.7	30.56	32.13	31.14	24.36	2.88	31.58	27.54	39.28	31.48	42.42	0.56	33.43	31.52	0.49	24.61	33.01	39.82	18.6	28.68	29.05	42.34	42.62	24.05	28.98	27.05	27.51	30.85	33.64	32.53	30.29	44.1	32.86	20.3	32.27	42.31
C12X020404C8	27.59	39.72	30.64	36.72	36.65	0.68	36.37	0.16	35.74	25.13	31.91	39.4	29.58	23.88	27.52	27.65	25.76	26.2	28.6	25.31	24.43	33.22	25.5	36.65	27.23	25.05	25.51	26.38	23.73	29.36	35.54	21.38	26.59	31.97	36.78	37.26	19.03	26.34	26.56	23.58	27.09	30.08	27.31	29.83	29.47	26.15	20.27	27.37	36.67
AMBX01721E09	21.07	19.54	24.99	18.27	18.18	23.94	20.07	27.12	25.63	21.18	22.86	20.63	20.95	19.7	24.07	9.49	21.15	15.24	34.64	21.51	7.33	17.08	22.34	18.23	30.3	21.88	22.25	29.57	11.97	12.55	18.88	12.59	18.14	24.32	18.25	18.56	16.84	23.38	22.88	21.66	13.94	11.89	9.42	20.1	21.26	21.84	10.82	9.87	18.28
C06X013428B7	31.57	43.19	33.97	43.75	43.43	25.41	41.68	27.75	38.51	0.02	32.51	46.07	30.23	1.2	22.95	22.44	0.56	1.69	32.12	0.32	26.35	34.81	18.86	42.66	30.5	1.9	18.83	30.94	13.6	23.44	41.43	21	32.17	20.03	43.69	43.06	17.84	22.6	3.17	20.48	20.89	16.77	22.64	30.42	39.67	0.2	16.03	21.91	43.61
C03X04302C01	25.23	40.04	28.59	38.85	38.65	22.39	39.94	22.74	33.91	19.36	33.18	44.98	25.82	20.15	22.22	21.74	19.86	21.75	23.64	19.48	19.07	33.38	18.6	37.97	25.16	17.48	18.47	25.28	17.1	23.72	39.69	0.59	27.55	19.33	39.13	38.15	13.91	20.7	19.94	19.45	21.01	20.67	21.66	25.67	32.41	20.39	14.52	20.64	38.7
A01X019460I6	30.9	41.88	33.62	40.82	40.54	29.44	35.27	28.48	39.18	20.11	40.38	41	36.19	18.74	19.63	17.43	20.32	20.37	29.28	20.45	11.18	36.16	22.75	39.8	29.87	21.14	22.67	31	12.76	22.19	39.35	20.55	29.07	22.6	40.95	40.24	18.1	24.69	21.08	29.92	22.38	20.83	17.85	32.29	42.25	19.98	13.28	17.21	40.55
[truncated: 15 more columns]
