# Supplementary material for: Transmission and dynamics of mother-infant gut viruses during pregnancy and early life
Source: Nat Commun. 2024 Mar 2;15:1945. doi: 10.1038/s41467-024-45257-4 (PMC10908809; doi:10.1038/s41467-024-45257-4)
Supplement: Supplementary file 6 — Source Data [file 41467_2024_45257_MOESM6_ESM.zip › Source data/Bacterial_strains_genetic_distances/SGB1860.dist.txt]

C06X041403G6	A03X04141A07	A02X041461C9	A01X041461C8	C02X04142E02	C01X03913G01	C03X03912C05	AMBX03532H07	A02X023460I5	A01X023460I4	C12X039128F1	C12X012804F2	AP3X03532A03	AP7X03531G02	AP7X02341H09	A03X02341A08	A01X035361A8	A01X012861D4	C03X04142C09	C12X041403G8	A03X03531B06	C02X03913B08	AMBX02341E04	C01X03622I03
C06X041403G6	0	1.86	1.3	4.04	1.56	105.9	105.9	107.42	123.59	107.41	NA	106.33	75.71	91.16	107.88	104.01	101.97	122.24	3.78	2.62	85.19	106.13	309.69	92.61
A03X04141A07	1.86	0	1.61	5.28	1.11	103.08	103.08	85.72	113.14	103.85	NA	98.26	56.14	81.5	106.03	101.59	88.19	128.45	2.62	2.45	74.04	103.08	132.45	103.31
A02X041461C9	1.3	1.61	0	4.73	0.61	102.08	102.08	79.53	105.04	107.49	NA	91.63	58.57	68.56	106.58	101.93	122.84	69.67	1.76	0.66	86.35	100.59	127.2	82.71
A01X041461C8	4.04	5.28	4.73	0	3.53	67.23	67.23	63.65	76.53	65.01	NA	72.92	98.8	56.95	66.41	63.89	93.06	121.42	3.9	1.86	67.04	67.23	118.12	75.37
C02X04142E02	1.56	1.11	0.61	3.53	0	112.69	112.69	105.41	131.82	115.58	NA	108.6	80.42	94.15	115.08	111.02	92.18	122.87	2.51	1.96	83.89	112.69	234.38	94.08
C01X03913G01	105.9	103.08	102.08	67.23	112.69	0	0	96.4	2.72	0.49	43.3	1.66	85.74	76.38	0.79	0.55	74.89	11.46	133.09	131.14	83.67	0	20.61	0.88
C03X03912C05	105.9	103.08	102.08	67.23	112.69	0	0	96.4	2.72	0.49	43.3	1.66	85.74	76.38	0.79	0.55	74.89	11.46	133.09	131.14	83.67	0	20.61	0.88
AMBX03532H07	107.42	85.72	79.53	63.65	105.41	96.4	96.4	0	109.31	100.62	NA	92.82	9.78	13.16	96.45	96.2	6.12	104.17	125.41	109.79	5.67	98.12	80.99	61.99
A02X023460I5	123.59	113.14	105.04	76.53	131.82	2.72	2.72	109.31	0	2.21	30.48	3.39	109.33	68.92	2.87	2.19	91.49	8.68	158.63	133.78	92.81	2.72	15.73	3.47
A01X023460I4	107.41	103.85	107.49	65.01	115.58	0.49	0.49	100.62	2.21	0	40.96	1.29	81.43	78.3	0.37	0.06	77.05	8.86	134.36	124.04	84.8	0.5	21.05	1.47
C12X039128F1	NA	NA	NA	NA	NA	43.3	43.3	NA	30.48	40.96	0	48.84	138.85	NA	42.32	44.59	NA	46.63	NA	228.48	NA	43.3	51.45	20.86
C12X012804F2	106.33	98.26	91.63	72.92	108.6	1.66	1.66	92.82	3.39	1.29	48.84	0	92.66	75.11	1.61	1.33	74.52	10.61	128.79	123.35	85.32	1.67	21.33	3.12
AP3X03532A03	75.71	56.14	58.57	98.8	80.42	85.74	85.74	9.78	109.33	81.43	138.85	92.66	0	14.58	83.58	83.58	10.43	NA	83.3	78.66	9.49	83.57	56.87	93.19
AP7X03531G02	91.16	81.5	68.56	56.95	94.15	76.38	76.38	13.16	68.92	78.3	NA	75.11	14.58	0	81.75	77.17	14.17	66.01	102.41	104.85	10.14	76.38	73.95	41.71
AP7X02341H09	107.88	106.03	106.58	66.41	115.08	0.79	0.79	96.45	2.87	0.37	42.32	1.61	83.58	81.75	0	0.43	77.39	11.56	137	131.36	84.15	0.8	21.58	1.63
A03X02341A08	104.01	101.59	101.93	63.89	111.02	0.55	0.55	96.2	2.19	0.06	44.59	1.33	83.58	77.17	0.43	0	73.03	10.7	130.73	125.69	82.74	0.55	20.37	1.6
A01X035361A8	101.97	88.19	122.84	93.06	92.18	74.89	74.89	6.12	91.49	77.05	NA	74.52	10.43	14.17	77.39	73.03	0	84.85	106.47	115.03	5.88	77	64.26	89.7
A01X012861D4	122.24	128.45	69.67	121.42	122.87	11.46	11.46	104.17	8.68	8.86	46.63	10.61	NA	66.01	11.56	10.7	84.85	0	150.49	161.2	112.41	10.01	25.64	17.76
C03X04142C09	3.78	2.62	1.76	3.9	2.51	133.09	133.09	125.41	158.63	134.36	NA	128.79	83.3	102.41	137	130.73	106.47	150.49	0	4.34	95.45	132.58	NA	112.59
C12X041403G8	2.62	2.45	0.66	1.86	1.96	131.14	131.14	109.79	133.78	124.04	228.48	123.35	78.66	104.85	131.36	125.69	115.03	161.2	4.34	0	87.65	131.91	NA	103.24
A03X03531B06	85.19	74.04	86.35	67.04	83.89	83.67	83.67	5.67	92.81	84.8	NA	85.32	9.49	10.14	84.15	82.74	5.88	112.41	95.45	87.65	0	84.05	78.64	63.66
C02X03913B08	106.13	103.08	100.59	67.23	112.69	0	0	98.12	2.72	0.5	43.3	1.67	83.57	76.38	0.8	0.55	77	10.01	132.58	131.91	84.05	0	20.61	0.89
AMBX02341E04	309.69	132.45	127.2	118.12	234.38	20.61	20.61	80.99	15.73	21.05	51.45	21.33	56.87	73.95	21.58	20.37	64.26	25.64	NA	NA	78.64	20.61	0	23.59
C01X03622I03	92.61	103.31	82.71	75.37	94.08	0.88	0.88	61.99	3.47	1.47	20.86	3.12	93.19	41.71	1.63	1.6	89.7	17.76	112.59	103.24	63.66	0.89	23.59	0
