# Supplementary material for: Transmission and dynamics of mother-infant gut viruses during pregnancy and early life
Source: Nat Commun. 2024 Mar 2;15:1945. doi: 10.1038/s41467-024-45257-4 (PMC10908809; doi:10.1038/s41467-024-45257-4)
Supplement: Supplementary file 6 — Source Data [file 41467_2024_45257_MOESM6_ESM.zip › Source data/Bacterial_strains_genetic_distances/SGB17256.dist.txt]

AMBX03621D07	C02X01343C06	C12X041403G8	C06X035304I3	C02X01083E09	C02X01123F06	C02X02343C07	D09X042204F7	C03X03372D02	D12X042204F8	A01X010861D9	C06X042204F3	D06X042204F6	C09X015405B6	C06X036204A9	D06X033728C6	C09X009505A6	AP7X04221F09	C02X01942E04	C02X04142E02	AP7X00951I03	C01X01283A04	C06X015405B5	C01X04143F07	A03X01341C08	C01X03622I03	C12X034329B1	C01X01943A03	C09X017904A4	AMBX04301D05	A02X036261D6	C03X03622D06	A03X03621A06	C12X017904A5	C09X036204B1	C03X01082C06	C02X00953F03	C06X019404E6	AP7X01541H02	C03X02342B07	C12X013428B9	C12X033728C3	AP7X01081I02	AMBX01281F01	C06X030603H3	C03X01942D01	C09X020404C7	A02X043261B9	C06X011205C1	A03X04221A09
AMBX03621D07	0	31.32	28.11	27.89	31.54	31.32	30.98	33.26	23.97	33.17	34.79	33.45	33.32	29.7	31.86	30.13	32.72	34.15	33.03	33.48	33.33	30.07	29.8	33.51	29.37	31.77	25.43	32.97	30.04	31.16	0.6	31.76	0.05	29.74	31.82	35.61	33.57	33.3	30.08	30.99	31.54	30.21	33.78	29.95	34.65	33.06	23.69	31.28	31.63
C02X01343C06	31.32	0	31.58	29.83	24.73	25.35	24.23	25.31	29.73	25.33	24.9	25.62	25.32	27.69	26.37	29.17	25.85	26.18	28.9	26.86	24.98	26.35	28.08	26.91	1.01	26.15	28.57	29.05	28.95	24.29	31.77	26.1	31.07	28.53	26.24	25.24	25.06	29.44	28.07	24.23	0.07	29.49	23.92	26.46	25.33	28.9	29.31	25.52	25.64
C12X041403G8	28.11	31.58	0	27.47	29	28.49	29.76	29.96	25.54	29.57	32.15	29.88	29.69	30.72	30.96	20.36	31.62	30.25	32.74	31.49	33.13	28.52	30.99	31.53	29.19	30.64	0	32.87	30.09	30.57	27.29	30.62	27.57	29.79	30.8	32.88	33.01	33.06	29.12	29.76	32.07	20.63	31.72	28.6	30.33	32.73	26.53	26.69	28.84
C06X035304I3	27.89	29.83	27.47	0	23.46	27.94	28.3	27.71	27.14	28.09	25.49	28.26	28.14	25.09	28.48	24.83	28.39	27.82	31.45	26.29	27.83	25.91	24.67	26.29	29.48	28.45	27.36	31.38	24.55	24.04	26.55	28.41	27.94	24.54	28.58	26.13	27.97	31.66	25.06	28.29	30.1	24.91	25.12	25.89	28.32	31.47	25.11	26.59	28.08
C02X01083E09	31.54	24.73	29	23.46	0	20.45	22.57	20.74	28.84	20.77	16.43	21.02	21	23.49	24.78	23.9	22.96	22.08	26.47	1.05	22.26	22.71	23.21	1.05	22.19	25.04	27.48	26.66	23.89	20.47	30.5	24.98	31.06	24.31	25.15	15.18	22.11	26.29	22.94	22.58	24.37	23.71	16.24	22.9	21.81	26.45	28.85	21.57	20.37
C02X01123F06	31.32	25.35	28.49	27.94	20.45	0	23.82	23	30.52	22.98	23.56	23.18	23.01	25.71	24.96	26.11	25.65	23.6	24.81	23.57	22.96	25.06	25.93	23.55	24.38	24.74	27.9	24.93	27.07	24.91	31.4	24.72	30.9	26.8	24.87	24.09	22.86	25.09	20.24	23.82	25.62	26.29	22.81	25.3	22.13	24.83	30.77	21.61	0.03
C02X02343C07	30.98	24.23	29.76	28.3	22.57	23.82	0	21.27	29.01	20.69	24.47	20.85	20.73	26.68	26.32	27.57	24.16	22.85	27.58	25.02	20.35	25.04	26.93	25.06	20.22	26.11	24.99	27.74	26.99	25.59	31.13	26.08	30.26	26.7	26.19	25.33	20.21	28.01	25.72	0	24.58	27.52	23.2	25.31	26.22	27.58	29.2	23.68	24.1
D09X042204F7	33.26	25.31	29.96	27.71	20.74	23	21.27	0	29.34	0.04	23.81	0.11	0.02	28.76	23.84	25.91	26.13	1.51	29.34	23.61	24.03	25.17	28.51	23.7	24.74	23.91	33.46	29.45	27.67	26.35	34.01	23.99	32.67	27.85	23.99	23.56	24.16	29.07	27.4	21.27	25.36	25.93	22.85	25.25	22.68	29.35	29.84	19.02	23.04
C03X03372D02	23.97	29.73	25.54	27.14	28.84	30.52	29.01	29.34	0	28.77	31.52	29	28.68	29.8	28.5	27.22	30.56	29.9	32.45	31.39	31.11	26.13	29.77	31.37	28.59	28.29	28.7	32.65	29.09	29.71	23.12	28.29	23.81	28.82	28.35	31.49	31.12	32.6	29.98	29.02	29.98	27.44	30.18	26.12	29.74	32.46	14.85	28.42	30.79
D12X042204F8	33.17	25.33	29.57	28.09	20.77	22.98	20.69	0.04	28.77	0	22.87	0.12	0	27.8	23.57	26.68	25.73	1.3	28.88	24.42	23.79	25.98	27.69	24.44	24.07	23.54	30.83	29	28.17	26.62	34.05	23.57	32.46	28.13	23.53	22.41	23.9	28.89	27.46	20.69	25.49	26.73	21.69	26.16	23.57	28.87	29.08	17.57	23.03
A01X010861D9	34.79	24.9	32.15	25.49	16.43	23.56	24.47	23.81	31.52	22.87	0	23.12	22.9	26.35	27.3	27.33	25.56	24.07	29.68	22.93	22.03	25.05	26.32	22.9	23.78	27.07	31.37	29.76	27.01	22.29	32.69	27.04	34.2	26.82	27.19	1.18	22.05	30.03	24.97	24.47	25.17	27.48	0.24	25.05	23.23	29.68	32.41	23.81	23.73
C06X042204F3	33.45	25.62	29.88	28.26	21.02	23.18	20.85	0.11	29	0.12	23.12	0	0	28.16	23.72	26.85	25.85	1.33	29.1	24.72	24	26.17	27.93	24.73	24.03	23.76	31.14	29.21	28.33	26.84	34.06	23.83	32.84	28.44	23.7	22.49	24.13	28.99	27.74	20.85	25.68	26.79	21.89	26.38	23.71	29.09	29.35	17.62	23.23
D06X042204F6	33.32	25.32	29.69	28.14	21	23.01	20.73	0.02	28.68	0	22.9	0	0	27.78	23.5	26.69	25.77	1.26	28.85	24.52	23.81	25.98	27.7	24.55	23.83	23.51	30.8	28.97	28.11	26.62	33.91	23.53	32.5	28.11	23.5	22.56	23.94	28.88	27.43	20.73	25.41	26.68	21.78	26.21	23.58	28.84	29.12	17.55	23.03
C09X015405B6	29.7	27.69	30.72	25.09	23.49	25.71	26.68	28.76	29.8	27.8	26.35	28.16	27.78	0	27.24	24.64	26.08	29.27	27.97	26.14	25.82	23.39	0	26.22	28.89	27.04	25.01	28.19	12.46	25.12	30.43	27.03	29.26	12.32	27.18	26.64	25.69	28.23	16.85	26.67	28.02	24.73	25.65	23.46	26.66	27.95	29.66	26.94	25.97
C06X036204A9	31.86	26.37	30.96	28.48	24.78	24.96	26.32	23.84	28.5	23.57	27.3	23.72	23.5	27.24	0	27.61	27.71	24.83	28.01	28.6	25.63	26.5	27.12	28.66	25.94	0.02	30.82	28.07	28.61	27.07	32.03	0.03	31.48	28.5	0	26.48	25.6	28.1	27.53	26.32	26.42	27.65	26.32	26.8	25.53	28.01	28.19	21.01	25.02
D06X033728C6	30.13	29.17	20.36	24.83	23.9	26.11	27.57	25.91	27.22	26.68	27.33	26.85	26.69	24.64	27.61	0	27.17	26.86	29.74	27.33	28.46	15.91	24.45	27.35	28.71	27.53	21.34	29.85	24.46	24.85	27.74	27.55	29.47	24.57	27.6	27.33	28.66	29.47	24.75	27.57	29.13	0	27.11	15.97	25.76	29.72	27.48	24.29	26.29
C09X009505A6	32.72	25.85	31.62	28.39	22.96	25.65	24.16	26.13	30.56	25.73	25.56	25.85	25.77	26.08	27.71	27.17	0	27	30.9	24.76	25.93	25.44	26.18	24.81	26.08	27.37	27.36	31.07	25.13	25.43	34.13	27.37	32.57	24.84	27.54	26.84	25.99	31.41	25.45	24.17	26.26	27.5	25.03	25.72	27.75	30.89	30.75	23.95	25.97
AP7X04221F09	34.15	26.18	30.25	27.82	22.08	23.6	22.85	1.51	29.9	1.3	24.07	1.33	1.26	29.27	24.83	26.86	27	0	30.28	24.13	24.72	25.86	29.42	24.18	25.43	24.62	27.8	29.53	29.5	25	31.65	24.61	34.04	29.02	24.77	24.62	25.78	30.7	27.71	22.86	26.42	27.31	22.63	25.11	23.41	30.29	30.58	17.92	23.79
C02X01942E04	33.03	28.9	32.74	31.45	26.47	24.81	27.58	29.34	32.45	28.88	29.68	29.1	28.85	27.97	28.01	29.74	30.9	30.28	0	28.5	27.64	28.72	28.02	28.5	29.37	27.86	31.35	0	29.57	29.94	32.99	27.83	32.62	29.17	27.86	29.85	27.22	0.26	27.86	27.58	29.35	29.65	28.09	28.87	29.03	0	32.1	25.77	25.06
C02X04142E02	33.48	26.86	31.49	26.29	1.05	23.57	25.02	23.61	31.39	24.42	22.93	24.72	24.52	26.14	28.6	27.33	24.76	24.13	28.5	0	24.49	25.14	26.26	0	26.78	28.29	28.27	28.7	26.97	23.23	33.69	28.29	33.22	26.62	28.5	24.35	24.34	29.22	25.34	25.02	27.32	27.48	22.69	25.36	24.41	28.5	30.87	23.46	23.89
AP7X00951I03	33.33	24.98	33.13	27.83	22.26	22.96	20.35	24.03	31.11	23.79	22.03	24	23.81	25.82	25.63	28.46	25.93	24.72	27.64	24.49	0	26.36	26.37	24.48	24.96	25.49	29.54	27.57	27.03	25.11	32.36	25.47	32.99	26.67	25.56	23.22	0.08	28.13	25.92	20.36	25.26	28.47	22.04	26.38	23.79	27.63	31.21	25.29	23.18
C01X01283A04	30.07	26.35	28.52	25.91	22.71	25.06	25.04	25.17	26.13	25.98	25.05	26.17	25.98	23.39	26.5	15.91	25.44	25.86	28.72	25.14	26.36	0	23.64	25.17	26.52	26.2	30.19	28.83	24.17	21.98	29.63	26.2	29.63	23.9	26.35	25.52	26.26	28.97	23.97	25.03	26.8	15.86	24.12	0	20.9	28.69	27.4	24.35	25.43
C06X015405B5	29.8	28.08	30.99	24.67	23.21	25.93	26.93	28.51	29.77	27.69	26.32	27.93	27.7	0	27.12	24.45	26.18	29.42	28.02	26.26	26.37	23.64	0	26.32	28.93	27.03	25.85	28.2	12.39	25.36	30.74	27.03	29.37	12.34	27.15	26.18	26.27	27.92	16.74	26.93	28.32	24.3	25.58	23.66	26.56	28.02	29.62	26.87	26.11
C01X04143F07	33.51	26.91	31.53	26.29	1.05	23.55	25.06	23.7	31.37	24.44	22.9	24.73	24.55	26.22	28.66	27.35	24.81	24.18	28.5	0	24.48	25.17	26.32	0	26.73	28.38	28.38	28.7	27.07	23.28	33.55	28.36	33.2	26.72	28.57	24.4	24.34	29.21	25.41	25.07	27.35	27.5	22.72	25.36	24.42	28.49	30.87	23.47	23.87
A03X01341C08	29.37	1.01	29.19	29.48	22.19	24.38	20.22	24.74	28.59	24.07	23.78	24.03	23.83	28.89	25.94	28.71	26.08	25.43	29.37	26.78	24.96	26.52	28.93	26.73	0	26.04	27.47	29.18	29.6	25.82	30.14	26	29.21	29.67	26.02	23.39	25.24	29.56	27.5	20.22	1.01	28.9	23.04	26.54	25.83	29.4	28.53	26.5	24.55
C01X03622I03	31.77	26.15	30.64	28.45	25.04	24.74	26.11	23.91	28.29	23.54	27.07	23.76	23.51	27.04	0.02	27.53	27.37	24.62	27.86	28.29	25.49	26.2	27.03	28.38	26.04	0	30.78	27.94	28.55	26.77	31.91	0	31.33	28.22	0.02	26.73	25.42	28.12	27.25	26.11	26.48	27.78	26.02	26.49	25.47	27.86	27.96	21.18	25.02
C12X034329B1	25.43	28.57	0	27.36	27.48	27.9	24.99	33.46	28.7	30.83	31.37	31.14	30.8	25.01	30.82	21.34	27.36	27.8	31.35	28.27	29.54	30.19	25.85	28.38	27.47	30.78	0	31.35	25.36	31.56	22.04	30.81	24.85	25.37	30.82	32.1	29.61	31.64	27.06	25.04	28.91	21.18	30.06	30.9	31.37	31.23	27.36	24.91	28.03
C01X01943A03	32.97	29.05	32.87	31.38	26.66	24.93	27.74	29.45	32.65	29	29.76	29.21	28.97	28.19	28.07	29.85	31.07	29.53	0	28.7	27.57	28.83	28.2	28.7	29.18	27.94	31.35	0	29.74	29.49	32.63	27.91	32.6	29.32	27.98	30.13	27.44	0.26	27.91	27.74	29.51	29.84	28.13	28.9	29.19	0	32.25	25.63	25.18
C09X017904A4	30.04	28.95	30.09	24.55	23.89	27.07	26.99	27.67	29.09	28.17	27.01	28.33	28.11	12.46	28.61	24.46	25.13	29.5	29.57	26.97	27.03	24.17	12.39	27.07	29.6	28.55	25.36	29.74	0	25.06	28.87	28.55	29.69	0.03	28.66	27.3	27.07	29.6	15.33	26.99	29.14	24.32	26.53	24.43	26.36	29.59	28.55	27.35	27.19
AMBX04301D05	31.16	24.29	30.57	24.04	20.47	24.91	25.59	26.35	29.71	26.62	22.29	26.84	26.62	25.12	27.07	24.85	25.43	25	29.94	23.23	25.11	21.98	25.36	23.28	25.82	26.77	31.56	29.49	25.06	0	31.25	26.76	30.8	24.7	27.06	23.95	25.89	30.37	25.25	25.58	24.73	25.44	22.34	21.33	20.67	29.9	28.83	24.27	25.28
A02X036261D6	0.6	31.77	27.29	26.55	30.5	31.4	31.13	34.01	23.12	34.05	32.69	34.06	33.91	30.43	32.03	27.74	34.13	31.65	32.99	33.69	32.36	29.63	30.74	33.55	30.14	31.91	22.04	32.63	28.87	31.25	0	31.88	0.7	28.75	32.03	33.74	32.78	33.05	30.63	31.15	31.8	28.62	33.15	29.75	33.53	33.01	22.58	33.88	31.5
C03X03622D06	31.76	26.1	30.62	28.41	24.98	24.72	26.08	23.99	28.29	23.57	27.04	23.83	23.53	27.03	0.03	27.55	27.37	24.61	27.83	28.29	25.47	26.2	27.03	28.36	26	0	30.81	27.91	28.55	26.76	31.88	0	31.31	28.2	0.03	26.67	25.42	28.14	27.23	26.08	26.45	27.82	26.01	26.49	25.47	27.83	27.95	21.15	25.02
A03X03621A06	0.05	31.07	27.57	27.94	31.06	30.9	30.26	32.67	23.81	32.46	34.2	32.84	32.5	29.26	31.48	29.47	32.57	34.04	32.62	33.22	32.99	29.63	29.37	33.2	29.21	31.33	24.85	32.6	29.69	30.8	0.7	31.31	0	29.44	31.39	34.86	33.2	32.85	29.57	30.26	31.34	29.56	33.21	29.44	34.14	32.65	23.33	30.92	31.17
C12X017904A5	29.74	28.53	29.79	24.54	24.31	26.8	26.7	27.85	28.82	28.13	26.82	28.44	28.11	12.32	28.5	24.57	24.84	29.02	29.17	26.62	26.67	23.9	12.34	26.72	29.67	28.22	25.37	29.32	0.03	24.7	28.75	28.2	29.44	0	28.36	27.85	26.68	29.65	15.21	26.69	28.94	24.74	26.13	24.13	26.15	29.19	28.17	26.87	27.14
C09X036204B1	31.82	26.24	30.8	28.58	25.15	24.87	26.19	23.99	28.35	23.53	27.19	23.7	23.5	27.18	0	27.6	27.54	24.77	27.86	28.5	25.56	26.35	27.15	28.57	26.02	0.02	30.82	27.98	28.66	27.06	32.03	0.03	31.39	28.36	0	26.81	25.5	28.09	27.43	26.19	26.46	27.8	26.17	26.62	25.46	27.87	28.02	21.27	25.03
C03X01082C06	35.61	25.24	32.88	26.13	15.18	24.09	25.33	23.56	31.49	22.41	1.18	22.49	22.56	26.64	26.48	27.33	26.84	24.62	29.85	24.35	23.22	25.52	26.18	24.4	23.39	26.73	32.1	30.13	27.3	23.95	33.74	26.67	34.86	27.85	26.81	0	23.12	29.54	26.46	25.3	24.75	26.81	1.1	25.65	23.77	29.88	32.32	24.7	24.05
C02X00953F03	33.57	25.06	33.01	27.97	22.11	22.86	20.21	24.16	31.12	23.9	22.05	24.13	23.94	25.69	25.6	28.66	25.99	25.78	27.22	24.34	0.08	26.26	26.27	24.34	25.24	25.42	29.61	27.44	27.07	25.89	32.78	25.42	33.2	26.68	25.5	23.12	0	27.7	26.17	20.21	25.39	28.59	22.06	26.53	23.82	27.23	31.26	25.68	23.07
C06X019404E6	33.3	29.44	33.06	31.66	26.29	25.09	28.01	29.07	32.6	28.89	30.03	28.99	28.88	28.23	28.1	29.47	31.41	30.7	0.26	29.22	28.13	28.97	27.92	29.21	29.56	28.12	31.64	0.26	29.6	30.37	33.05	28.14	32.85	29.65	28.09	29.54	27.7	0	28.19	28.01	29.73	29.37	28.28	29.1	29.51	0.24	32.76	25.9	25.26
AP7X01541H02	30.08	28.07	29.12	25.06	22.94	20.24	25.72	27.4	29.98	27.46	24.97	27.74	27.43	16.85	27.53	24.75	25.45	27.71	27.86	25.34	25.92	23.97	16.74	25.41	27.5	27.25	27.06	27.91	15.33	25.25	30.63	27.23	29.57	15.21	27.43	26.46	26.17	28.19	0	25.71	28.52	24.73	24.7	23.83	23.7	27.86	29.43	23.64	20.52
C03X02342B07	30.99	24.23	29.76	28.29	22.58	23.82	0	21.27	29.02	20.69	24.47	20.85	20.73	26.67	26.32	27.57	24.17	22.86	27.58	25.02	20.36	25.03	26.93	25.07	20.22	26.11	25.04	27.74	26.99	25.58	31.15	26.08	30.26	26.69	26.19	25.3	20.21	28.01	25.71	0	24.6	27.54	23.19	25.31	26.22	27.58	29.21	23.67	24.1
C12X013428B9	31.54	0.07	32.07	30.1	24.37	25.62	24.58	25.36	29.98	25.49	25.17	25.68	25.41	28.02	26.42	29.13	26.26	26.42	29.35	27.32	25.26	26.8	28.32	27.35	1.01	26.48	28.91	29.51	29.14	24.73	31.8	26.45	31.34	28.94	26.46	24.75	25.39	29.73	28.52	24.6	0	29.46	24.18	26.85	25.62	29.33	29.7	25.74	25.69
C12X033728C3	30.21	29.49	20.63	24.91	23.71	26.29	27.52	25.93	27.44	26.73	27.48	26.79	26.68	24.73	27.65	0	27.5	27.31	29.65	27.48	28.47	15.86	24.3	27.5	28.9	27.78	21.18	29.84	24.32	25.44	28.62	27.82	29.56	24.74	27.8	26.81	28.59	29.37	24.73	27.54	29.46	0	27.09	15.89	25.8	29.64	27.86	24.45	26.36
AP7X01081I02	33.78	23.92	31.72	25.12	16.24	22.81	23.2	22.85	30.18	21.69	0.24	21.89	21.78	25.65	26.32	27.11	25.03	22.63	28.09	22.69	22.04	24.12	25.58	22.72	23.04	26.02	30.06	28.13	26.53	22.34	33.15	26.01	33.21	26.13	26.17	1.1	22.06	28.28	24.7	23.19	24.18	27.09	0	24.24	22.72	28.08	30.97	20.96	23.17
AMBX01281F01	29.95	26.46	28.6	25.89	22.9	25.3	25.31	25.25	26.12	26.16	25.05	26.38	26.21	23.46	26.8	15.97	25.72	25.11	28.87	25.36	26.38	0	23.66	25.36	26.54	26.49	30.9	28.9	24.43	21.33	29.75	26.49	29.44	24.13	26.62	25.65	26.53	29.1	23.83	25.31	26.85	15.89	24.24	0	20.98	28.86	27.39	24.39	25.68
C06X030603H3	34.65	25.33	30.33	28.32	21.81	22.13	26.22	22.68	29.74	23.57	23.23	23.71	23.58	26.66	25.53	25.76	27.75	23.41	29.03	24.41	23.79	20.9	26.56	24.42	25.83	25.47	31.37	29.19	26.36	20.67	33.53	25.47	34.14	26.15	25.46	23.77	23.82	29.51	23.7	26.22	25.62	25.8	22.72	20.98	0	29.01	29.78	23.48	22.27
C03X01942D01	33.06	28.9	32.73	31.47	26.45	24.83	27.58	29.35	32.46	28.87	29.68	29.09	28.84	27.95	28.01	29.72	30.89	30.29	0	28.5	27.63	28.69	28.02	28.49	29.4	27.86	31.23	0	29.59	29.9	33.01	27.83	32.65	29.19	27.87	29.88	27.23	0.24	27.86	27.58	29.33	29.64	28.08	28.86	29.01	0	32.14	25.8	25.08
C09X020404C7	23.69	29.31	26.53	25.11	28.85	30.77	29.2	29.84	14.85	29.08	32.41	29.35	29.12	29.66	28.19	27.48	30.75	30.58	32.1	30.87	31.21	27.4	29.62	30.87	28.53	27.96	27.36	32.25	28.55	28.83	22.58	27.95	23.33	28.17	28.02	32.32	31.26	32.76	29.43	29.21	29.7	27.86	30.97	27.39	29.78	32.14	0	29.17	31.11
A02X043261B9	31.28	25.52	26.69	26.59	21.57	21.61	23.68	19.02	28.42	17.57	23.81	17.62	17.55	26.94	21.01	24.29	23.95	17.92	25.77	23.46	25.29	24.35	26.87	23.47	26.5	21.18	24.91	25.63	27.35	24.27	33.88	21.15	30.92	26.87	21.27	24.7	25.68	25.9	23.64	23.67	25.74	24.45	20.96	24.39	23.48	25.8	29.17	0	21.99
C06X011205C1	31.63	25.64	28.84	28.08	20.37	0.03	24.1	23.04	30.79	23.03	23.73	23.23	23.03	25.97	25.02	26.29	25.97	23.79	25.06	23.89	23.18	25.43	26.11	23.87	24.55	25.02	28.03	25.18	27.19	25.28	31.5	25.02	31.17	27.14	25.03	24.05	23.07	25.26	20.52	24.1	25.69	26.36	23.17	25.68	22.27	25.08	31.11	21.99	0
A03X04221A09	32.84	24.99	29.27	27.83	21.17	22.64	20.38	0.28	28.52	0.13	22.49	0.15	0.07	27.48	23.61	26.85	25.31	0.89	28.49	24.08	23.31	25.58	27.55	24.09	23.89	23.34	30.32	28.55	28.06	25.57	33.7	23.33	32.17	27.76	23.49	22.68	23.57	29.06	26.91	20.39	25.39	26.95	21.34	25.72	23.43	28.48	28.73	17.27	22.93
C02X01952E06	33.13	26.47	31.48	28.38	22.54	25.01	23.77	24.17	31.31	24.19	25.44	24.29	24.29	27.37	27.71	27.07	10.41	24.98	29.57	24.68	24.95	25.9	27.5	24.75	26.7	27.47	30.34	29.76	25.65	24.55	34.96	27.47	32.7	25.48	27.57	26.08	25.16	29.88	26.12	23.77	26.82	27.28	24.66	26.14	26.56	29.58	30.46	23.24	25.32
C06X017904A3	29.91	28.76	29.93	24.57	24.03	26.9	26.85	27.58	28.88	28.05	26.95	28.24	28	12.37	28.51	24.3	24.95	29.2	29.38	26.78	26.88	24.01	12.34	26.87	29.65	28.36	25.34	29.51	0	24.9	28.88	28.36	29.57	0	28.46	27.67	26.89	29.33	15.28	26.83	29.03	24.41	26.27	24.27	26.28	29.41	28.37	26.89	27.16
C06X033728C1	24.32	30.3	25.87	27.46	28.43	31.01	29.55	29.41	0.16	28.9	31.96	28.93	28.83	30.31	28.69	27.23	31.03	30	33.04	31.91	31.63	26.58	29.99	31.9	28.81	28.65	28.63	33.15	29.26	30.16	23.39	28.74	24.23	29.28	28.64	31.03	31.63	32.71	30.55	29.55	30.41	27.25	30.44	26.57	30.08	33.03	15.2	28.71	31.18
C03X02042C03	23.75	29.4	26.59	25.11	28.54	30.79	29.26	29.68	14.86	29.05	32.5	29.32	29.09	29.72	28.17	27.28	30.81	30.62	32.2	30.93	31.28	27.46	29.59	30.94	28.55	27.93	27.79	32.3	28.52	28.94	22.56	27.95	23.37	28.19	28.03	32.12	31.33	32.76	29.49	29.28	29.71	27.66	31.06	27.46	29.86	32.23	0	29.37	31.1
C09X013428B8	31.81	0.04	31.57	29.57	23.95	25.11	23.67	24.95	30.41	24.65	24.32	24.88	24.67	27.09	25.21	29.07	27.07	25.99	29.26	26.21	24.62	26.64	27.27	26.23	1.07	25.2	26.74	29.4	28.5	25.84	31.4	25.16	32	28.2	25.2	24.49	24.5	29.61	27.58	23.7	0.04	29.41	23.43	26.73	25.42	29.24	30.11	26.2	25.13
C09X019504D7	33.44	26.76	31.87	28.67	22.2	25.26	24.06	24.25	31.67	24.23	25.64	24.32	24.34	27.68	27.76	27.18	10.53	25.06	29.9	25.01	25.19	26.25	27.84	25.08	26.81	27.74	30.49	30.05	25.94	24.83	35.06	27.77	32.96	25.85	27.71	25.79	25.41	30.27	26.53	24.06	26.9	27.4	24.97	26.52	26.74	29.89	30.79	23.55	25.33
C09X026104A1	28.01	29.9	27.43	0	23.03	27.88	28.26	27.75	27.09	28.03	25.54	28.12	28.1	25.23	28.47	24.8	28.33	28.86	31.57	26.41	28.07	25.73	24.69	26.41	29.43	28.45	27.38	31.65	24.5	24.75	27.25	28.41	28.09	24.56	28.56	25.31	27.92	31.65	25.08	28.26	30.09	24.7	25.17	25.81	28.25	31.58	25.06	26.84	28.07
AP3X01542A06	30.2	28.07	29.06	25.09	23.03	20.33	25.88	27.38	30.13	27.42	25.04	27.75	27.43	16.99	27.58	24.8	25.54	27.61	27.95	25.44	26.16	24.12	16.87	25.49	27.41	27.27	27.17	27.98	15.42	25.24	30.15	27.26	29.57	15.32	27.46	26.54	26.43	28.29	0.05	25.87	28.47	24.94	24.93	23.96	23.73	27.95	29.45	23.83	20.61
C09X030603H4	34.77	25.42	30.45	28.41	21.13	22.17	26.36	22.76	29.82	23.64	23.23	23.87	23.66	26.77	25.6	25.55	27.9	23.51	29.2	24.51	23.9	20.99	26.68	24.51	25.88	25.54	31.74	29.36	26.46	20.7	33.42	25.51	34.22	26.25	25.55	23.13	23.92	29.69	23.83	26.36	25.61	25.85	22.81	21.07	0	29.17	29.93	23.78	22.27
D12X033728C5	31.24	28.03	19.65	25.34	24.45	26.71	27.22	25.33	27.5	26.22	27.13	26.35	26.27	23.76	27.78	0.03	27.1	26.27	29.22	26.24	28.08	17.43	23.82	26.31	28.5	27.58	19.55	29.16	22.59	23.36	31.14	27.7	30.6	22.64	27.72	28.18	28.57	29.17	24.05	27.22	28.32	0.23	26.41	17.42	25.54	29.2	27.55	22.59	27
C01X01953A05	33.2	26.53	31.56	28.42	22.53	25.07	23.87	24.17	31.35	24.25	25.49	24.33	24.32	27.41	27.73	27.08	10.4	25.01	29.64	24.73	25	25.96	27.53	24.8	26.76	27.53	30.37	29.83	25.71	24.62	35.06	27.54	32.76	25.54	27.63	26.1	25.22	29.94	26.19	23.88	26.81	27.29	24.69	26.2	26.61	29.64	30.52	23.25	25.35
C01X03063B02	34.59	25.23	30.18	28.22	21.71	22.08	26.14	22.81	29.71	23.65	23.07	23.88	23.67	26.52	25.6	25.73	27.61	23.34	29	24.28	23.74	20.78	26.5	24.27	25.87	25.42	31.46	29.15	26.28	20.48	33.42	25.37	34.06	26.03	25.51	23.66	23.77	29.6	23.58	26.14	25.61	25.95	22.6	20.86	0.02	28.96	29.75	23.51	22.3
C03X01123E07	31.25	25.3	28.45	27.94	20.67	0	23.78	23.12	30.52	22.96	23.48	23.16	22.99	25.69	24.94	26.27	25.61	23.56	24.76	23.53	22.92	25.02	25.94	23.5	24.38	24.75	27.59	24.88	27.09	24.83	31.4	24.73	30.86	26.78	24.84	24.27	22.83	25.09	20.2	23.79	25.58	26.39	22.79	25.26	22.07	24.79	30.7	21.5	0.02
C12X019404E8	33.33	28.95	33.14	31.49	26.1	25.09	27.92	29.24	32.54	29.07	29.86	29.24	29.04	28.56	28.13	29.54	30.82	30.39	0	28.75	27.83	29.01	28.44	28.75	29.05	28.05	31.57	0	29.55	30.22	32.36	28.01	32.94	29.36	28.08	29.38	27.45	0.27	28.2	27.92	29.19	29.62	28.49	29.13	29.14	0	32.35	26.34	25.23
C12X036204B2	34.17	27.66	32.64	29.82	23.43	25.7	28.58	26.29	31.39	25.72	25.09	26.29	25.79	27.94	0	30.67	30.46	27.26	27.04	28.11	24.3	27.25	27.95	28.03	27.42	0.04	37.49	27	30.75	27.85	36.3	0.04	33.51	30.6	0.04	24.42	24.07	28.21	28.08	28.6	27.7	30.94	25.29	27.63	26.29	27.07	29.53	16.46	25.67
C06X017203G9	29.26	26.04	24.31	18.39	22.47	26.52	26.06	25.58	23.81	25.65	25.82	25.76	25.72	21.2	25.33	22.19	25.37	25.18	30.4	26.55	27.59	22.3	20.85	26.62	24.18	25.19	25.47	30.58	23.27	22.52	29.54	25.17	29.08	23.2	25.32	24.87	27.53	30.62	23.53	26.05	26.28	22.39	24.42	22.35	25.65	30.39	25.88	23.88	26.79
C09X041403G7	28.28	31.87	0.07	27.57	28.56	28.66	30.02	29.65	25.64	29.54	32.48	29.7	29.64	30.99	30.92	20.1	31.9	30.49	33.09	31.73	33.43	28.78	30.89	31.75	29.2	30.77	0	33.27	30.02	30.93	27.46	30.85	27.75	30.01	30.85	32.49	33.29	32.95	29.36	30.03	32.22	20.26	32	28.86	30.45	33.09	26.71	26.76	28.96
AP7X03621F05	0.03	31.86	27.87	28.38	31.96	31.36	30.73	33.62	23.96	33.4	34.68	33.61	33.38	29.81	32.01	30.31	32.72	34.18	33.19	33.69	33.25	30.08	29.87	33.63	29.71	31.84	24.83	33.16	30.25	30.96	0.6	31.83	0.1	29.94	31.91	35.81	33.45	33.51	29.74	30.73	32.11	30.43	33.8	30.01	34.66	33.19	23.81	30.96	31.65
A03X00951D03	33.99	27.25	32.62	26.65	21.41	24.57	21.2	23.43	31.35	24.22	21.91	24.42	24.37	26.69	26.98	28.49	26.51	23.14	28.05	23.93	0	25.39	27.55	23.95	28	26.78	32.47	28.08	27.8	24.85	32.06	26.77	33.61	27.35	26.83	22.56	0.06	29.01	26.37	21.21	27.46	28.27	21.78	25.18	21.79	28.02	32.14	28.13	24.79
AP3X04221F03	37.75	27.69	29.17	30.41	21.81	26.25	22.96	0.28	30.33	0	25.02	0	0	32.33	29.06	28.63	24.88	0.94	30.62	24.24	27.41	25.32	32.5	24.37	26.49	28.88	28.78	30.68	30.41	28.34	36.5	28.9	37.21	30.41	28.96	24.87	27.97	31.9	30.52	22.96	27.97	28.19	24.78	25.34	26.09	30.62	28.48	17.64	26.49
C09X019404E7	33.22	29.07	32.93	31.53	25.55	24.99	27.81	29.49	32.61	29.04	29.65	29.29	29.04	28.22	28.16	29.37	31.17	30.61	0	28.7	27.81	28.98	28.15	28.68	29.39	28.09	31.62	0	29.82	30.16	33.07	28.05	32.76	29.54	28.09	29.05	27.4	0.24	28.19	27.82	29.27	29.39	28.17	29.1	29.29	0	32.22	26.24	25.15
C12X009505A7	32.79	25.89	31.69	28.45	22.95	25.67	24.17	26.16	30.65	25.8	25.67	25.9	25.84	26.08	27.78	27.19	0	27.01	30.97	24.82	25.96	25.53	26.19	24.86	26.27	27.45	27.33	31.14	25.15	25.43	34.2	27.45	32.65	24.87	27.61	26.85	26.03	31.44	25.5	24.18	26.26	27.54	24.99	25.8	27.81	30.95	30.84	23.95	25.99
C02X03063E08	34.69	25.34	30.26	28.24	21.68	22.14	26.23	22.67	29.75	23.66	23.14	23.8	23.67	26.59	25.67	25.63	27.67	23.39	29.11	24.35	23.82	20.84	26.46	24.36	25.88	25.51	31.42	29.26	26.24	20.5	33.55	25.48	34.13	26.08	25.6	23.64	23.85	29.35	23.64	26.23	25.73	25.7	22.62	20.9	0.05	29.07	29.86	23.51	22.39
A02X010861C1	33.7	23.45	31.03	24.35	16.45	22.39	23.69	23.59	30.78	22.94	0.08	23.01	23.1	25.95	25.89	26.12	23.9	23.65	28.24	22.84	21.25	23.14	25.95	22.82	22.59	25.77	34.12	28.32	27.48	20.24	34	25.77	33.33	27.15	25.78	0.76	21.32	28.81	24.65	23.66	23.58	26.13	0.18	23.02	22.24	28.24	31.8	21.88	22.65
C06X001804D9	29.28	27.33	30.72	29.23	26.19	28.41	27.44	27.65	26.17	28.03	28.83	28.22	28.04	29.42	28.39	28.86	29.2	28.6	31.48	28.67	27.2	26.86	29.27	28.7	26.08	28.35	28.81	31.6	29.02	27.91	29.81	28.36	29.1	28.69	28.35	29.26	27.08	31.49	28.79	27.44	27.46	28.89	28.32	26.93	25.46	31.49	25.84	27.03	28.61
AP7X03061G06	32.3	27.54	29.05	26.68	21.59	20.93	28.33	22.83	31.37	25	23	25.13	24.95	25.71	26.69	23.31	28.38	24.87	29.04	25.86	23.28	21.07	25.5	25.86	27.12	26.61	31.31	29	24.87	20.52	32.81	26.6	31.91	24.95	26.74	22.85	23.6	29.01	23.84	28.33	27.81	23.43	22.37	20.93	0.11	28.99	29.56	22.41	21.13
C02X03433F04	28.07	31.51	0.02	27.48	29.05	28.47	29.73	30.08	25.51	29.63	32.16	29.95	29.73	30.7	30.93	20.43	31.65	30.3	32.7	31.47	33.1	28.54	30.95	31.48	29.15	30.62	0	32.83	30.1	30.61	27.25	30.59	27.53	29.74	30.78	32.87	32.97	33.25	29.1	29.74	32.03	20.69	31.71	28.64	30.3	32.7	26.49	26.73	28.84
C06X013428B7	31.79	0.07	32.14	30.07	24.33	25.8	24.46	25.21	30.09	25.33	25.35	25.56	25.34	27.98	26.36	29.01	26.4	26.31	29.43	27.33	25.26	26.88	28.2	27.41	1.22	26.41	28.92	29.56	29.07	24.6	31.42	26.4	31.43	28.91	26.36	25.04	25.36	29.52	28.48	24.46	0	29.32	24.23	26.94	25.81	29.43	29.85	25.87	25.83
D09X033728C4	28.51	27.59	22.99	25.72	29.19	28.82	27.01	29.98	23.52	32.89	30.4	33.21	32.72	20.76	28.28	0	28.17	27.3	31.12	33.11	27.44	15.16	21.1	33.35	23.18	28.28	15.7	31.12	21.2	25.56	23	28.28	28.07	21.29	28.28	32.16	27.59	31.23	21.38	27.01	27.59	0	32.54	15.28	30.02	30.95	27.83	28.27	28.82
C06X041403G6	30.69	33.63	1.71	28.59	28.44	29.76	32.2	30.45	27.01	30.89	32.75	30.74	30.8	33.43	31.78	19.7	33.85	31.41	35.66	34.24	34.92	30.38	32.25	34.14	28.81	32.25	2.39	35.89	30.26	31.78	29.28	32.2	30.14	31.86	32.36	30.94	34.82	34.48	30.77	32.25	32.97	19.22	32.64	30.36	32.31	35.64	27.97	30.81	29.11
C12X020903I8	30.23	25.07	26.24	24.93	21.96	23.94	24.16	25.15	23.88	24.2	23.98	24.49	24.26	25.53	24.01	25.86	25.05	25.01	27.39	24.58	24.34	24.44	25.57	24.61	23.23	23.8	26.66	27.5	26.4	23.69	29.55	23.77	30.04	26.1	23.95	24.6	24.32	28.01	24.63	24.16	25.43	26.01	23.14	24.69	22.82	27.39	25.9	20.43	24.29
C02X01282E08	30.05	26.37	28.54	25.87	22.74	25.05	25.09	25.25	26.15	26.03	25.05	26.23	26.04	23.42	26.55	15.92	25.52	25.6	28.71	25.2	26.29	0.02	23.66	25.22	26.45	26.25	30.16	28.77	24.21	21.67	29.64	26.24	29.63	23.92	26.38	25.54	26.29	28.97	23.97	25.08	26.85	15.87	24.11	0	20.91	28.69	27.42	24.37	25.42
C02X03622E03	31.7	26.09	30.59	28.43	25.13	24.74	26.07	24.06	28.29	23.55	27	23.8	23.5	26.99	0.02	27.65	27.32	24.57	27.81	28.25	25.44	26.16	27.03	28.32	26.04	0	30.57	27.92	28.56	26.69	31.86	0	31.28	28.19	0.02	26.8	25.38	28.16	27.2	26.07	26.4	27.88	25.97	26.45	25.43	27.81	27.91	21.06	25.02
AMBX03431D09	32.52	25.11	28.19	26.78	19.98	22.87	23.14	25.07	27.75	24.48	23.88	24.73	24.51	26.16	24.23	25.72	24.63	24.73	26.03	21.98	24.5	22.06	26.33	21.98	23.59	23.98	27.91	26.05	25.42	22.41	31.85	23.96	32.36	25.17	24.12	24.62	24.67	26.21	25.11	23.14	25.48	26.08	23.19	22.03	22.92	26.02	29.03	25.21	23.21
AP3X02851I07	26.03	29.72	26.46	28.42	27.92	28.83	28.01	30.79	24.43	29.52	31.64	29.81	29.36	28.6	29.73	30.01	30.99	29.78	31.5	30.07	31.29	28.03	28.68	30.09	28.61	29.41	25.27	31.66	28.33	27.46	27.1	29.4	25.56	27.96	29.61	31.98	31.16	31.74	28.27	28	30.21	30.16	31	28.17	30.12	31.54	23.62	27.08	29.23
C06X023427I1	31.03	24.3	29.92	28.46	22.68	23.89	0.03	21.32	29.06	20.67	24.6	20.83	20.71	26.77	26.29	27.73	24.28	22.89	27.62	25.15	20.42	25.18	27.05	25.18	20.3	26.18	25.04	27.79	27.12	25.79	31.15	26.17	30.34	26.8	26.17	25.43	20.24	28.06	25.84	0.03	24.54	27.7	23.28	25.46	26.2	27.62	29.25	23.68	24.03
C06X020404C6	23.75	29.4	26.53	25.1	28.71	30.87	29.28	29.71	14.88	29.04	32.38	29.22	29.08	29.69	28.13	27.33	30.84	30.72	32.21	30.97	31.32	27.49	29.58	30.97	28.49	27.98	27.24	32.31	28.5	28.88	22.69	28.01	23.38	28.22	28	32.26	31.36	32.65	29.52	29.3	29.74	27.62	31.02	27.5	29.8	32.24	0	29.22	31.15
C09X011205C2	31.79	25.76	28.94	28.25	20.47	0.1	24.21	23.05	30.91	23.06	24.02	23.14	23.06	26.13	25.11	26.22	26.09	23.89	25.23	24.03	23.31	25.59	26.07	24	24.66	25.14	28	25.35	27.25	25.47	31.79	25.21	31.33	27.24	25.1	24.23	23.18	24.98	20.65	24.21	25.78	26.19	23.18	25.83	22.32	25.25	31.28	21.82	0.07
C03X03432B08	28.07	31.52	0.02	27.48	29.02	28.45	29.75	30.04	25.52	29.62	32.14	29.92	29.7	30.67	30.91	20.41	31.62	30.26	32.68	31.44	33.07	28.51	30.92	31.45	29.14	30.6	0	32.83	30.08	30.61	27.24	30.58	27.54	29.73	30.76	32.86	32.95	33.22	29.07	29.77	31.99	20.65	31.68	28.61	30.27	32.68	26.49	26.66	28.82
C06X010804D3	34.57	23.87	32.37	25.15	15.98	23.33	23.72	22.89	30.3	22.43	0.05	22.73	22.38	26.84	25.64	27.1	26.02	24.39	29	23.57	22.1	25.01	26.47	23.55	22.85	25.58	32.26	29.31	27.02	22.07	34.76	25.55	33.96	26.9	25.61	0.25	22.18	29.12	25.59	23.71	23.92	26.98	0.1	25.12	21.76	29.03	30.15	24.15	23.43
C03X01542C07	27.62	27	31.43	24.95	21.61	25.18	25.18	27.2	28.57	25.92	24.74	26.6	25.95	0.63	27.93	22.41	25.44	26.55	26.43	25.78	24.09	23.09	0.62	25.8	26.87	27.86	27.17	26.57	12.85	23.09	28.07	27.87	26.97	12.87	27.97	24.54	24.17	26.45	15.89	25.16	26.92	22.71	23.22	22.77	23.88	26.44	28.86	25.53	25.24
D03X04222C04	32.91	24.98	29.44	27.96	20.95	22.55	20.42	0.04	28.41	0.03	22.57	0.17	0.03	27.44	23.29	26.73	25.4	1.22	28.47	24	23.49	25.51	27.42	24.03	23.83	23.08	30.38	28.59	28.07	26.21	33.85	23.08	32.24	27.87	23.2	22.47	23.59	28.88	27.17	20.42	25.3	26.74	21.32	25.72	23.33	28.47	28.93	17.24	22.8
AP7X03431F04	31.63	29.06	27.13	27.3	20.69	24.63	20.43	24.33	29.78	24.02	21.07	24.66	23.86	30.81	27.47	28.07	29.25	22.85	26.63	24.16	22.73	25.45	31.84	24.16	32.07	27.48	27.57	26.57	25.71	27.85	35.45	27.36	31.78	25.32	27.51	21.85	22.81	26.56	27.26	20.43	29.43	29.41	19.33	25.02	26.12	26.52	31.91	29.74	24.76
C03X03533E04	27.68	29.4	27.07	0	23.97	27.57	27.84	27.92	26.8	27.96	25.2	28.23	28.06	24.92	28.34	25.01	27.91	28.11	30.97	25.96	27.48	25.33	24.62	25.94	29.4	28.09	26.98	31	24.52	23.98	27.18	28.04	27.83	24.24	28.25	26.42	27.47	31.5	24.66	27.84	29.88	25.15	24.77	25.35	27.85	30.97	24.66	26.07	27.95
AP7X04301G01	30.65	23.93	29.2	25.08	21.45	24.22	24.09	24.88	27.46	24.35	22.89	24.63	24.37	24.56	25.42	25.47	23.68	24.65	28.44	23.33	24.67	23.16	24.44	23.38	25.98	25.16	28.02	28.43	24.6	0.03	29.53	25.15	30.28	24.28	25.35	24.12	24.86	29.09	25.1	24.09	24.34	25.8	22.84	22.96	21.37	28.44	27.54	24.14	24.6
C03X01283D08	30.05	26.4	28.55	25.9	22.75	25.08	25.1	25.26	26.17	26.05	25.04	26.24	26.05	23.44	26.55	15.95	25.52	25.55	28.73	25.2	26.29	0.02	23.68	25.23	26.45	26.24	30.09	28.77	24.24	21.63	29.58	26.25	29.62	23.95	26.4	25.61	26.31	28.97	23.99	25.11	26.84	15.89	24.11	0.02	20.93	28.7	27.46	24.4	25.45
C12X011205C3	31.47	25.55	28.67	28.05	20.37	0.03	24.01	22.91	30.65	22.91	23.76	23.02	22.94	25.92	24.9	26.09	25.89	23.76	24.92	23.81	23.11	25.31	26.05	23.79	24.42	24.9	27.94	25.04	27.16	25.25	31.59	24.9	31.04	27.02	24.87	24.08	23.02	25.02	20.45	24.01	25.64	26.13	23.04	25.56	22.14	24.95	30.96	21.7	0
A01X042261A5	32.7	25.14	29.69	27.96	21.37	22.84	20.47	0.31	28.69	0.09	22.78	0.09	0	27.86	23.74	27.04	25.6	0.44	28.92	24.39	23.55	25.79	27.95	24.41	23.71	23.63	30.97	28.91	28.4	25.66	33.34	23.65	32.24	28.12	23.66	22.73	23.88	29.54	27.15	20.47	25.27	27.17	21.49	25.87	23.62	28.94	28.98	16.93	22.98
A03X02481C06	28.77	23.37	27.38	25.57	22.65	20.75	21.01	22.26	30.03	23.95	22.2	23.77	23.94	25.61	27.69	21.25	18.96	25.44	27.74	23.23	22.43	23.9	24.95	23.14	23.02	27.27	37.87	27.46	21.08	21.82	31.66	27.27	29.29	20.44	27.4	23.42	22.38	29.89	21.92	20.98	23.87	21.66	21.5	24.15	20.93	27.65	30.06	13.82	21.06
C12X001804E2	27.67	29.3	26.97	0.03	23.86	27.5	27.71	27.82	26.7	27.85	25.2	28.1	27.94	24.86	28.26	24.96	27.77	28.48	30.89	25.87	27.55	25.25	24.54	25.83	29.41	28.02	26.75	30.98	24.43	24.35	27.17	27.96	27.81	24.19	28.17	26.37	27.4	31.36	24.6	27.72	29.76	25.05	24.73	25.36	27.71	30.89	24.59	26.08	27.85
C09X023427I2	31.09	24.48	30.06	28.35	22.53	24.54	0.07	21.43	29.37	20.68	25.09	20.84	20.74	27.16	26.67	27.44	24.3	22.99	28.08	25.49	20.8	25.45	27.13	25.53	20.73	26.5	25.91	28.26	27.18	26.03	31.38	26.49	30.64	26.96	26.59	25.25	20.62	28.47	26.34	0.07	24.65	27.47	23.51	25.69	26.89	28.09	29.34	24.13	24.65
C09X042204F4	34.65	25.59	31.09	29.06	21.39	23.63	21.87	0.36	29.81	0.44	22.13	0.29	0.24	28.23	25.38	28.49	25.84	2.06	30.56	25.26	24.31	26.46	28.41	25.32	25.19	25.69	30.77	30.7	28.34	27.32	34.55	25.7	33.85	28.78	25.59	21.85	24.53	30.39	28.74	21.87	25.39	28.3	21.49	26.81	25.27	30.53	30.08	19.14	23.29
A03X04321A03	34.16	25.17	28.46	26.87	20.02	23.53	22.58	19.26	32.29	18.43	23.72	18.41	18.2	27.06	25.55	25.12	24.04	17.94	26.54	24.61	25.79	25.25	26.66	24.55	27.39	25.33	33.52	26.61	27.35	27.19	34.35	25.28	33.47	27.14	25.6	23.63	25.8	27.55	23.75	22.57	25.42	25.23	23.43	25.07	23.86	26.55	31.61	0.93	23.94
A02X028561D7	27.04	31.08	26.7	27.03	26.85	27.7	28.78	30.37	27.52	29.78	30.82	30.02	29.65	27.39	29.35	30.66	31.39	30.36	31.44	29.2	30.3	27.42	27.61	29.19	30.85	29.08	27.59	31.66	27.75	25.92	29.45	29.08	26.85	27.69	29.36	30.94	30.06	31.16	27.42	28.76	31.51	30.86	30.35	27.41	29.72	31.45	27.87	24.98	28.13
AP7X01281H03	29.97	26.4	28.61	25.82	22.72	25.12	24.98	25.27	26.17	26.01	25.01	26.21	26.03	23.44	26.6	15.91	25.54	25.22	28.78	25.22	26.21	0	23.66	25.25	26.5	26.3	30.38	28.8	24.22	21.5	29.52	26.29	29.46	23.92	26.44	25.59	26.28	29.05	23.91	24.97	26.9	15.86	24.01	0	20.9	28.76	27.44	24.31	25.5
C01X00952I08	33.57	25.1	33.02	27.95	21.96	22.89	20.24	24.18	31.14	23.9	22.05	24.15	23.95	25.71	25.59	28.65	26.03	25.84	27.25	24.37	0.08	26.29	26.3	24.39	25.21	25.45	29.58	27.47	27.06	25.89	32.78	25.44	33.19	26.72	25.52	22.95	0	27.72	26.2	20.24	25.38	28.57	22.14	26.57	23.85	27.25	31.29	25.69	23.08
C06X012804E9	30.48	26.88	28.85	26.08	22.06	25.52	25.68	25.37	26.45	26.36	25.14	26.38	26.32	23.96	26.94	15.54	26	25.32	29.39	25.84	26.79	0.08	23.87	25.86	26.36	26.94	30.57	29.31	24.27	22.17	29.06	26.95	29.87	24.3	27.03	24.65	26.93	29.32	24.54	25.68	27.1	15.39	24.62	0.1	21.63	29.36	28.03	25.02	25.68
A02X015461B3	31.12	27.41	31.18	23.16	21.32	25.9	31.28	27.41	35.13	26.12	20.73	26.18	26.12	14.35	30.13	20.66	27.07	28.03	28.48	25.88	22.36	23.41	15.78	25.88	21.14	28.88	33.34	28.48	14	24.4	30.99	28.81	31.22	14	30.13	20.32	22.57	28.34	0	31.28	28.76	20.61	20.16	23.41	24.41	28.55	28.72	24.16	27.16
AP7X02341H09	25.68	24.74	30.06	30.07	24.79	28.22	0	18.51	24.76	20.85	26.93	21.16	20.88	25.6	24.21	24.35	25.91	20.65	25.55	28.82	30.68	25.22	25.61	28.72	20.79	24.37	33.42	25.55	26.14	28.22	26.92	24.37	25.64	26.14	24.37	26.91	30.53	25.07	25.51	0	24.82	24.17	26.6	25.42	26.68	25.55	29.03	28.02	28.22
A01X028561A9	25.96	30.21	26.63	27.94	27.93	28.87	28.62	30.84	25.78	29.67	31.69	29.79	29.66	29.3	29.98	30.49	31.3	29.89	33.04	31.11	32.61	29.01	29	31.21	29.65	29.75	25.62	33.17	28.51	29.34	27.17	29.72	25.63	28.36	29.97	31.49	32.4	32.81	28.51	28.6	30.49	30.53	31.31	29.07	31.42	33.07	24.45	26.8	29.3
C09X012804F1	30.91	27.82	29.85	25.95	22.51	26.24	26.4	25.72	27.35	26.96	25.45	26.95	26.81	24.38	27.27	16.06	26.94	25.54	30.22	26.65	27.05	0.75	24.4	26.68	26.61	27.51	30.7	29.78	24.75	21.86	29.07	27.53	30.39	25.02	27.57	24.94	27.66	30.08	24.92	26.38	27.78	15.84	25.02	0.57	22.12	30.21	28.89	25.29	26.04
C09X001804E1	29.55	27.64	30.99	29.34	26.09	28.73	27.74	27.67	26.37	28.18	28.99	28.32	28.13	29.62	28.6	28.96	29.5	28.8	31.85	28.99	27.47	27.15	29.32	29.02	26.02	28.67	29.09	31.97	29.05	28.12	29.85	28.68	29.29	29	28.64	29.16	27.35	31.48	29.08	27.74	27.65	28.93	28.68	27.19	25.71	31.85	26.14	27.42	28.74
C02X04222E09	33.17	25.14	29.59	28.11	21.28	22.94	20.6	0.15	28.63	0.13	22.86	0.02	0.03	27.66	23.61	26.78	25.56	1.3	28.68	24.35	23.69	25.75	27.63	24.36	23.89	23.42	30.92	28.8	28.09	26.35	33.84	23.43	32.37	27.92	23.51	22.72	23.8	28.97	27.2	20.6	25.47	26.78	21.66	25.97	23.55	28.68	28.95	17.4	23.17
C12X020404C8	23.79	29.43	26.58	25.16	28.93	30.89	29.21	29.77	14.88	29.12	32.52	29.29	29.14	29.74	28.18	27.49	30.85	30.69	32.2	30.99	31.28	27.51	29.65	30.99	28.58	27.99	27.36	32.29	28.59	28.89	22.7	28.02	23.41	28.26	28.03	32.49	31.33	32.74	29.53	29.22	29.78	27.72	31.07	27.47	29.82	32.22	0.02	29.23	31.21
AMBX02341E04	30.86	24.63	30.25	28.31	23.03	24.3	0.23	21.72	29.51	21.12	24.64	21.26	21.14	27.19	26.8	27.9	24.64	21.78	28.07	25.46	20.3	25.4	27.42	25.52	20.22	26.66	24.9	27.79	27.47	25.08	30.81	26.65	30.27	27.04	26.76	25.77	20.58	28.47	25.63	0.23	24.94	27.91	23.23	25.33	26.61	28.06	29.77	23.51	24.56
A02X043060I3	32.5	17.95	27.59	23.86	15.19	23.99	21.43	24.61	24.32	24.77	17.14	24.62	24.58	25.97	23.67	25.76	18.91	22.49	27.55	19.04	23.55	19.89	24.78	18.97	23.07	23.77	25.88	27.55	27.7	0.21	35.81	23.77	31.52	27.47	23.77	19.32	23.65	27.33	27.04	21.43	17.95	25.86	19.25	20.4	20.65	27.36	29.64	17.39	24.33
D02X04222F01	33.22	25.23	29.49	28.05	20.98	22.89	20.65	0.04	28.63	0	22.83	0.12	0	27.67	23.53	26.63	25.58	1.28	28.78	24.3	23.75	25.79	27.59	24.32	23.96	23.41	30.62	28.91	28.03	26.59	33.99	23.41	32.44	27.89	23.46	22.54	23.86	28.99	27.22	20.65	25.51	26.62	21.59	26.01	23.58	28.79	29.06	17.57	23.07
AP7X04321H04	31.31	26.06	28.68	25.42	21.28	21.86	22.85	19.43	29.34	17.95	24.54	18.04	17.97	27.38	24.07	26	23.03	18.92	28.37	24.56	25.95	24.83	27.2	24.52	26.45	23.93	26.03	28.53	28.15	26.01	30.15	23.89	30.9	27.84	24.02	24.55	25.67	28.98	24.24	22.86	26.34	26.14	23.35	25.15	24.75	28.36	29.58	0.52	22.08
C03X04302C01	31.17	23.82	29.2	25.17	20.93	24.21	23.81	24.57	27.48	24.17	23.03	24.38	24.15	24.44	25.27	25.5	23.45	25.36	27.87	22.93	24.65	23.05	24.42	22.99	25.78	25	27.36	28.07	24.38	0.46	31.45	24.99	30.98	24.1	25.19	24.17	24.62	28.4	25.02	23.81	24.21	25.67	23.01	23.11	21.25	27.87	27.75	24.66	24.57
AP7X01341H06	30.87	0.07	30.84	29.98	23.95	26.01	25.7	24.9	29.68	24.99	23.25	25.38	25.04	28.32	26.75	28.6	24.68	25.44	28.06	25.59	26.44	24.08	28.6	25.59	1.54	26.41	31.1	28.31	29.96	20.53	32.8	26.31	30.72	29.25	26.49	23.72	26.63	29.62	28.51	25.7	0.1	28.94	21.75	24.05	24.72	28.06	28.82	23.22	26.44
C12X042204F5	34.7	25.87	30.68	28.51	22.37	25.02	22.05	0.37	30.91	0.14	25.65	0.21	0.14	30.61	25.01	29.38	28.3	1.78	32.4	27.06	26.9	26.32	31.14	27.05	24.14	25.49	29.56	32.62	30.13	28.86	35.21	25.46	33.83	30.84	25.39	24.05	26.68	32.04	30.3	22.03	25.29	29.21	25.06	26.4	24.87	32.4	30.7	19.33	24.67
C01X01123C01	31.26	25.3	28.42	27.94	20.63	0	23.79	23.12	30.52	22.96	23.51	23.16	22.99	25.66	24.94	26.27	25.61	23.57	24.76	23.53	22.92	25.02	25.94	23.51	24.38	24.75	27.59	24.88	27.07	24.83	31.4	24.73	30.86	26.78	24.84	24.24	22.82	25.09	20.2	23.79	25.6	26.41	22.77	25.26	22.08	24.79	30.71	21.5	0.02
C03X04222B09	32.85	24.87	29.34	27.56	20.94	22.65	20.38	0.19	28.4	0.12	22.3	0	0	27.46	23.49	26.44	25.21	1.29	28.44	24.12	23.61	25.49	27.49	24.12	23.91	23.33	30.64	28.56	27.79	25.75	33.69	23.34	32.1	27.61	23.38	22.3	23.75	28.85	26.81	20.38	25.15	26.41	21.17	25.69	23.2	28.43	28.69	17.12	22.84
C01X02343C03	30.98	24.24	29.74	28.3	22.59	23.86	0	21.3	29.01	20.72	24.49	20.89	20.76	26.69	26.35	27.58	24.17	22.87	27.61	25.03	20.37	25.04	26.94	25.08	20.26	26.12	25.01	27.78	27	25.56	31.13	26.09	30.25	26.7	26.22	25.31	20.23	28.05	25.73	0	24.63	27.55	23.21	25.32	26.28	27.62	29.2	23.72	24.15
C02X01793C08	29.63	28.43	29.68	24.49	24.46	26.69	26.61	27.82	28.7	28.03	26.73	28.33	28	12.3	28.41	24.56	24.73	29.14	29.05	26.51	26.56	23.74	12.32	26.62	29.58	28.1	25.12	29.2	0	24.72	28.73	28.1	29.35	0	28.25	27.92	26.59	29.58	15.12	26.6	28.89	24.67	26.06	24.02	26.05	29.07	28.03	26.67	27.06
C03X04142C09	33.42	26.88	31.45	26.28	1.07	23.54	24.95	23.54	31.34	24.37	22.91	24.65	24.49	26.11	28.55	27.33	24.69	24	28.43	0.02	24.35	25.03	26.26	0	26.65	28.28	28.27	28.64	26.95	23.13	33.48	28.27	33.11	26.61	28.47	24.34	24.24	29.1	25.31	24.95	27.32	27.47	22.72	25.24	24.39	28.4	30.9	23.41	23.85
C03X01952D04	33.23	26.51	31.57	28.48	22.25	25.06	23.86	24.29	31.42	24.26	25.55	24.38	24.35	27.42	27.79	27.08	10.43	25.08	29.65	24.73	25	25.92	27.58	24.8	26.67	27.54	30.37	29.83	25.77	24.52	34.87	27.55	32.79	25.56	27.66	25.84	25.2	30.15	26.18	23.86	26.85	27.36	24.74	26.18	26.61	29.65	30.5	23.47	25.35
A01X034361C6	36.35	29.01	31.64	30.18	21.8	21.86	25.38	25.92	31.8	24.36	24.4	24.54	24.29	30.32	22.68	25.77	26.69	27.61	25.63	26.67	29.5	24.48	30.61	26.76	24.19	22.67	34.62	25.69	28.85	26.12	36.36	22.67	36.24	28.99	22.67	25.51	29.69	25.35	30.66	25.38	29.51	26.34	24.32	24.62	25.85	25.58	28.43	28.5	21.93
C12X035304I5	28.15	29.96	27.39	0	23.23	27.88	28.3	27.94	27.11	28.11	25.5	28.25	28.17	25.18	28.66	24.87	28.47	28.86	31.57	26.39	27.96	25.8	24.67	26.38	29.55	28.63	27.48	31.66	24.47	24.75	27.4	28.58	28.24	24.55	28.75	25.57	27.85	31.61	25.2	28.3	30.19	24.85	25.14	25.89	28.3	31.57	25.1	26.73	28.07
C12X026104A2	27.74	29.79	27.32	0.1	23.87	27.82	28.17	27.82	27.13	28.05	25.26	28.2	28.1	25.07	28.48	24.98	28.2	27.78	31.28	26.2	27.64	25.63	24.71	26.15	29.4	28.39	26.92	31.21	24.66	24.11	26.64	28.36	27.82	24.53	28.5	26.41	27.83	31.6	24.8	28.17	30.18	25.09	24.96	25.58	28.11	31.27	24.94	25.91	28.09
C03X03063E01	34.59	25.24	30.15	28.19	21.68	22.08	26.14	22.82	29.71	23.7	23.04	23.92	23.7	26.49	25.64	25.7	27.58	23.34	29	24.26	23.74	20.76	26.46	24.27	25.87	25.43	31.42	29.15	26.25	20.43	33.42	25.37	34.06	26	25.55	23.63	23.78	29.59	23.55	26.15	25.64	25.9	22.57	20.83	0.05	28.96	29.75	23.51	22.34
A03X02341A08	30.78	24.61	30.86	28.36	22.3	24.02	0.54	21.31	29.14	20.8	23.27	20.97	20.75	27.15	26.78	28.75	25.06	20.55	27.8	24.4	21.36	25.01	27.33	24.45	19.62	26.49	27.95	27.48	27.65	24.07	32.7	26.48	30.26	27.12	26.72	24.61	21.75	28.41	25.99	0.54	24.96	28.77	21.67	24.57	26.7	27.82	30.33	23.05	24.36
A02X042261A6	32.91	25.14	29.75	28.18	21.56	22.99	20.58	0.3	28.69	0.08	22.87	0.08	0.02	27.73	23.59	27.17	25.67	0.77	28.67	24.4	23.44	25.83	27.82	24.41	23.79	23.48	30.52	28.69	28.34	25.9	33.48	23.49	32.3	28.03	23.5	23.01	23.75	29.23	27.14	20.59	25.38	27.28	21.71	25.94	23.5	28.66	28.96	17.05	23.14
D03X03372D05	23.91	29.66	25.45	27.07	28.76	30.41	28.93	29.33	0	28.7	31.35	28.94	28.62	29.73	28.4	27.16	30.49	29.83	32.37	31.29	31.01	26.06	29.73	31.3	28.64	28.18	28.47	32.59	29	29.7	23.06	28.17	23.77	28.69	28.24	31.37	31.01	32.68	29.94	28.93	29.93	27.38	30.03	26.08	29.67	32.38	14.8	28.42	30.69
A01X024861A3	31.54	21.31	29.91	27.71	19.97	21.21	22.32	21.31	29.31	21.59	21.34	21.8	21.56	25.13	24.25	23.36	19.3	20.75	24.76	22.57	23.21	24.76	25.23	22.56	20.97	24.09	28.22	24.69	24.57	21.66	30.2	24.02	31.31	24.34	24.24	22.29	23.58	25.42	22.64	22.32	21.55	23.71	21.14	24.78	22.56	24.75	30.03	18.02	21.45
C03X01793D09	29.75	28.56	29.76	24.47	24.18	26.75	26.69	27.58	28.71	28.03	26.83	28.3	27.99	12.37	28.39	24.34	24.89	29.3	29.18	26.63	26.68	23.84	12.37	26.74	29.49	28.15	25.44	29.34	0	24.8	28.76	28.14	29.41	0.07	28.29	27.65	26.73	29.55	15.23	26.69	28.93	24.45	26.21	24.14	26.14	29.2	28.15	26.79	27.1
C01X01542I09	29.16	27.7	30.92	24.66	23.82	25.6	26.23	28.89	29.59	27.61	26.26	27.97	27.65	0.07	26.9	25.08	25.7	29.21	27.71	25.93	25.78	23.29	0.03	26.07	28.67	26.6	26.09	27.89	12.2	25.4	30.05	26.58	28.8	12.01	26.76	26.8	25.72	28.06	16.45	26.23	28.19	25.15	25.25	23.3	26.63	27.7	29.3	26.45	25.99
C06X026103I9	27.69	29.32	27	0	23.88	27.51	27.74	27.79	26.73	27.84	25.16	28.11	27.94	24.83	28.25	24.92	27.79	28.44	30.9	25.87	27.53	25.21	24.53	25.85	29.45	28	26.81	30.98	24.43	24.36	27.19	27.95	27.81	24.18	28.15	26.35	27.38	31.39	24.61	27.73	29.79	25.06	24.71	25.33	27.73	30.89	24.62	26.04	27.88
C03X01342C02	31.34	0	31.65	29.83	24.76	25.41	24.3	25.18	29.8	25.25	24.94	25.46	25.24	27.67	26.3	29.12	25.91	26.15	28.94	26.94	25.01	26.41	28.04	26.97	1.01	26.17	28.57	29.09	28.93	24.33	31.82	26.14	31.13	28.55	26.19	25.23	25.1	29.38	28.14	24.31	0.02	29.35	23.89	26.48	25.3	28.93	29.35	25.49	25.65
C02X04302E01	31.17	23.81	29.18	25.17	20.92	24.17	23.83	24.56	27.5	24.16	23.02	24.37	24.15	24.43	25.27	25.49	23.46	25.34	27.85	22.93	24.64	23.05	24.41	22.98	25.77	25.01	27.36	28.04	24.37	0.46	31.42	24.98	30.95	24.09	25.18	24.16	24.6	28.38	25.02	23.83	24.22	25.68	23	23.1	21.23	27.84	27.75	24.63	24.53
C09X035304I4	27.5	30.1	27.77	0.09	23.48	28.5	28.67	27.8	26.86	28.09	25.1	28.22	28.16	25.25	28.49	24.95	28.09	27.75	31.67	26.58	28.18	26.18	24.75	26.56	29.87	28.58	27.31	31.54	24.27	24.27	26.55	28.53	27.53	24.43	28.65	25.5	28.39	31.41	25.21	28.66	30.27	24.99	24.93	26.06	28.61	31.66	25.09	25.86	28.61
C09X028505D2	33.01	28.09	34.43	28.21	25.21	26.51	27.74	28	30.54	27.71	27.79	27.68	27.66	29.34	29.84	28.89	29.56	27.67	32.38	30.43	26.68	25.03	28.65	30.43	25.94	30.07	35.47	32.55	28.83	28.41	29.39	30.04	32.39	29.44	30.12	25.68	26.7	32.52	27.58	27.76	27.53	28.32	27.2	25.3	19.22	32.34	30.68	31.14	26.09
C12X028505D3	31.74	27.07	33.44	27.63	26.04	25.65	26.72	27.13	29.61	27.22	26.62	27.31	27.17	28.21	28.95	28.44	28.92	26.29	31.07	29.69	25.44	23.69	28.23	29.71	25.45	29.02	33.5	31.08	28.41	26.54	29.09	29.03	31.14	28.33	28.99	26.18	25.66	31.3	26.39	26.72	27.1	28.49	26.06	23.88	17.92	31.04	29.77	28.21	25.64
C06X009505A5	32.69	25.8	31.59	28.34	22.93	25.61	24.14	26.1	30.54	25.7	25.51	25.82	25.74	26.06	27.68	27.15	0	26.97	30.85	24.74	25.9	25.42	26.15	24.78	25.96	27.35	27.36	31.02	25.1	25.39	34.12	27.34	32.54	24.82	27.52	26.8	25.96	31.36	25.43	24.14	26.21	27.49	25	25.7	27.71	30.83	30.72	23.95	25.93
AP7X02851H01	25.5	29.7	28.13	28.42	26.91	28.5	26.44	30.08	24.55	29.96	30.97	30.23	29.74	29.56	30.44	29.77	32.05	30.62	33.34	30.9	30.75	27.56	30.12	30.99	27.41	30.41	25.87	33.57	27.75	28.14	24.8	30.39	24.84	27.56	30.49	31.15	30.51	33.16	28.58	26.45	29.84	30.2	30.82	27.54	30.61	33.37	23.89	26.97	28.66
[truncated: 96 more columns]
