# Supplementary material for: Transmission and dynamics of mother-infant gut viruses during pregnancy and early life
Source: Nat Commun. 2024 Mar 2;15:1945. doi: 10.1038/s41467-024-45257-4 (PMC10908809; doi:10.1038/s41467-024-45257-4)
Supplement: Supplementary file 6 — Source Data [file 41467_2024_45257_MOESM6_ESM.zip › Source data/Bacterial_strains_genetic_distances/SGB17257.dist.txt]

C09X041403G7	C02X04142E02	C06X036204A9	C06X041403G6	C06X034805B7	C03X03483E05	C02X01083E09	C06X020903I6	C01X04143F07	C09X034805B8	C09X030004I7	C03X04142C09	C09X020903I7
C09X041403G7	0	24.21	20.2	4.36	41.71	36.18	67.95	12.13	25.06	122.33	65.47	24.99	166.5
C02X04142E02	24.21	0	9.02	61.27	8.34	2.98	85.94	4.11	0.31	96.78	70.86	0.3	NA
C06X036204A9	20.2	9.02	0	39.66	20.73	18.22	66.87	12.24	12.12	67.21	87.53	11.38	114.75
C06X041403G6	4.36	61.27	39.66	0	70.33	74.37	69.77	35.52	56.13	88.73	91.12	61.94	46
C06X034805B7	41.71	8.34	20.73	70.33	0	2.12	76.78	9.17	9.36	7.16	58.78	8.57	137.36
C03X03483E05	36.18	2.98	18.22	74.37	2.12	0	107.19	5.13	3.31	69.45	84.41	2.95	NA
C02X01083E09	67.95	85.94	66.87	69.77	76.78	107.19	0	115.29	88.48	68.39	67.38	88.11	69.44
C06X020903I6	12.13	4.11	12.24	35.52	9.17	5.13	115.29	0	4.47	92.55	54.79	4.04	NA
C01X04143F07	25.06	0.31	12.12	56.13	9.36	3.31	88.48	4.47	0	96.47	73.49	0.62	NA
C09X034805B8	122.33	96.78	67.21	88.73	7.16	69.45	68.39	92.55	96.47	0	101.24	96.31	19.44
C09X030004I7	65.47	70.86	87.53	91.12	58.78	84.41	67.38	54.79	73.49	101.24	0	69.63	122.36
C03X04142C09	24.99	0.3	11.38	61.94	8.57	2.95	88.11	4.04	0.62	96.31	69.63	0	NA
C09X020903I7	166.5	NA	114.75	46	137.36	NA	69.44	NA	NA	19.44	122.36	NA	0
