# Supplementary material for: Transmission and dynamics of mother-infant gut viruses during pregnancy and early life
Source: Nat Commun. 2024 Mar 2;15:1945. doi: 10.1038/s41467-024-45257-4 (PMC10908809; doi:10.1038/s41467-024-45257-4)
Supplement: Supplementary file 6 — Source Data [file 41467_2024_45257_MOESM6_ESM.zip › Source data/Bacterial_strains_genetic_distances/SGB15332_group.dist.txt]

A02X043261B9	A03X02481C06	AP7X01341H06	A03X04321A03	A01X012861D4	C09X017904A4	A02X009561B7	AP7X02041G08	AMBX02341E04	AP7X03911F07	A03X01791B04	AMBX02481E01	AP7X04321H04	A03X02091B01	A03X03621A06	AMBX01341D04	AP7X03001G05	A03X02611C04	A02X023460I5	A02X012861A7	AMBX01281F01	AP7X04301G01	AP7X02611G09	A03X00181C05	A03X01081D02	A02X024861A4	A01X001860H9	AP3X01942A09	A01X020961D2	AP3X01542A06	A02X011261C3	A01X024861A3	AP7X02341H09	C12X012804F2	A03X03431B09	A02X020961D3	A02X036761C5	A01X020460H5	AMBX04141D06	A03X03481B07	A01X036761C4	A03X03671A05	A03X02341A08	AP7X03431F04	AP7X03061G06	AMBX01121F02	A01X030061B4	A02X013460I7	AP3X01722A07	A01X011261C2
A02X043261B9	0	14.39	25.37	0.2	11.64	12.91	15.54	38.41	42.81	14.68	12.75	14.87	0.26	37.65	48.43	28.13	13.78	13.06	45.28	15.62	10.91	15.9	7.75	14	17.24	22.21	19.28	12.74	16.02	38.12	17.05	18.16	43.67	14.44	47.67	26.32	50.19	45.61	11.45	13.82	50.5	48.73	44.83	54.74	42.53	44.41	13.24	28.89	42.95
A03X02481C06	14.39	0	26.09	14.57	13.1	14.13	15.93	37.78	43.72	17.75	13.68	0.1	14.89	38.07	47.85	28.38	13.34	14.22	45.64	17.55	12.03	16.72	9.8	14.54	16.87	4.5	19.67	15.8	15.94	40.87	19.83	1.84	44.49	14.65	46.77	26.46	49.37	45.86	12.24	13.97	50.72	48.18	45.37	50.59	43.53	44.54	12.56	29.44	42.36
AP7X01341H06	25.37	26.09	0	24.67	9.86	26.96	26.48	31.34	36.61	21.99	25.2	26.46	24.36	16.87	20.79	2.13	24.6	25.74	39.5	14.43	8.24	18.82	21.34	14.26	20.77	30.83	12.06	24.07	14.66	14.08	21.1	27.75	37.06	24.82	20.25	18.69	20.88	38.12	22.47	24.1	20.72	19.63	38.16	18.49	34.74	20.34	25.5	1.63	19.71
A03X04321A03	0.2	14.57	24.67	0	11.53	13.67	16.24	37.97	42.69	15.11	13.01	14.91	0.4	36.24	47.53	26.76	13.81	13.57	44.73	15.19	10.11	15.48	8.28	13.69	17.85	21.06	19.15	13.1	15.32	37.02	17.8	18.36	44	15.17	46.58	23.83	49.01	45.23	11.73	14.23	48.58	48.08	44.48	54.25	41.98	43.35	13.47	27.93	42.32
A01X012861D4	11.64	13.1	9.86	11.53	0	12.87	14.17	24.41	27.56	14.05	11.87	13.54	10.95	13.63	17.26	9.89	13.01	12.74	31.14	1.74	0.57	9.3	9.04	7.14	13.18	18.65	7.21	9.45	7.72	14.53	10.71	14.84	28.94	12.49	16.83	12.47	18.06	31.18	10.46	12.47	19.63	17.35	30.69	18.91	28.98	16.78	12.82	11.22	15.28
C09X017904A4	12.91	14.13	26.96	13.67	12.87	0	16.96	40.07	45.58	17.52	0.22	14.57	13.13	39.28	49.47	29.13	14.21	14.1	46.75	16.71	12.12	17.49	9.82	15.71	9.98	23.71	20.69	13.18	17.03	41.68	21.34	17.49	44.65	15.01	48.65	29.01	52.32	46.92	11.99	14.13	54.94	50.13	45.92	54.87	45.94	46.9	13.64	30.07	44.28
A02X009561B7	15.54	15.93	26.48	16.24	14.17	16.96	0	40.39	41.49	17.44	16.56	16.62	16.14	38.54	49.37	28.91	14.61	15.03	45.93	18.29	13.4	16.22	10.72	15.2	19.17	22.58	19.68	16.11	16.22	39.14	20.59	18.07	45.18	15.3	49.18	24.68	49.46	47.78	12.81	15.41	50.66	49.3	45.95	49.52	43.66	44.94	13.81	29.37	43.45
AP7X02041G08	38.41	37.78	31.34	37.97	24.41	40.07	40.39	0	25.75	37.54	38.77	38.19	37.46	34.57	40.37	31.95	38.58	38.3	25.18	28.47	19.43	18.47	33.2	28.19	37.69	36.73	28.66	36.41	28.13	34.04	34.9	39.25	24.49	38.98	40.23	34.19	42.59	0.99	34.42	37.52	41.42	40.77	25.22	43.37	25.09	40.06	38.98	31.93	36.76
AMBX02341E04	42.81	43.72	36.61	42.69	27.56	45.58	41.49	25.75	0	46.77	43.76	43.01	42.14	36.75	41.75	37.3	42.65	42.75	0.51	33.56	22.61	19.82	38.94	30.02	43.24	58.92	29.34	41.82	31.45	32.74	37.94	44.04	0.83	44.12	40.59	40.31	44.67	24.19	37.85	42.76	45.36	43.25	0.43	47.67	28.7	41.86	43.87	37.07	39.49
AP7X03911F07	14.68	17.75	21.99	15.11	14.05	17.52	17.44	37.54	46.77	0	16.3	18.05	14.69	35.43	47.16	24.54	14.49	16.68	45.16	18.18	11.89	15.45	11.59	15.47	16.54	22.15	18.3	14.11	17.49	36.97	19.53	20.79	44.42	15.13	46.3	25.2	48.16	45.41	12.77	15.89	48.76	47.86	45.89	39.89	46.45	45.47	14.03	26.65	42.43
A03X01791B04	12.75	13.68	25.2	13.01	11.87	0.22	16.56	38.77	43.76	16.3	0	13.92	12.65	37.21	47.54	27.37	13.76	13.78	45.58	15.83	10.68	16.36	9.47	14.48	9.61	23.65	19.14	12.91	15.7	40.38	19.33	17.08	43.47	14.79	46.42	27.47	50.28	45.55	11.25	13.67	51.73	48.19	44.52	51.09	44.3	44.41	13.5	28.73	42.25
AMBX02481E01	14.87	0.1	26.46	14.91	13.54	14.57	16.62	38.19	43.01	18.05	13.92	0	15.22	37.89	47.87	28.44	13.82	14.72	45.34	17.9	12.21	16.57	10.33	14.64	17.08	5.64	19.87	16.11	16.32	40.49	20.65	2.16	44.59	15.06	47.07	27.02	49.04	45.75	12.69	14.37	51.08	48.19	45.15	51.26	44.47	44.62	13.12	29.46	42.35
AP7X04321H04	0.26	14.89	24.36	0.4	10.95	13.13	16.14	37.46	42.14	14.69	12.65	15.22	0	36.27	46.81	26.77	14.18	13.07	44.5	15.38	9.52	15.41	8.05	12.98	17.51	22.67	18.62	12.81	15.75	37.36	17.28	19.29	43.4	14.93	46.09	26.13	49.87	44.14	11.47	13.98	50.27	47.64	44.21	53.44	42.16	43.68	13.76	27.52	41.51
A03X02091B01	37.65	38.07	16.87	36.24	13.63	39.28	38.54	34.57	36.75	35.43	37.21	37.89	36.27	0	15.2	16.65	37.3	38.03	42.4	19.89	12.17	26.59	34.22	20.21	36	44.01	14.41	37.63	8.98	18.73	25.33	39.2	38.95	38.7	14.4	10.81	19.08	41.09	34.43	37.93	20.23	17.81	40.77	15.74	38.9	17.57	38.33	16.34	13.73
A03X03621A06	48.43	47.85	20.79	47.53	17.26	49.47	49.37	40.37	41.75	47.16	47.54	47.87	46.81	15.2	0	20.07	47.3	48.6	47.27	25.77	16.46	34.11	44.34	25.21	43.96	58.23	17.06	46.48	23.48	18.25	33.33	49.76	42.94	48.47	14.38	29.33	21.2	45.67	44.8	48.09	22.65	19.01	45.5	15.05	44.21	18.69	48.76	19.69	10.85
AMBX01341D04	28.13	28.38	2.13	26.76	9.89	29.13	28.91	31.95	37.3	24.54	27.37	28.44	26.77	16.65	20.07	0	26.68	27.76	40.29	15.49	9.02	20.78	23.69	15.62	25.08	39.35	12.58	25.97	15.84	13.62	21.91	30.65	36.88	27.75	19	20.84	20.04	39.24	24.76	26.6	20.9	18.87	39.05	15.65	35.2	20.69	27.02	1.06	19.71
AP7X03001G05	13.78	13.34	24.6	13.81	13.01	14.21	14.61	38.58	42.65	14.49	13.76	13.82	14.18	37.3	47.3	26.68	0	13.55	44.71	17.06	11.38	15.59	8.59	13.11	17.24	24.16	18.45	13.89	14.98	38.4	20.82	17.23	44.15	13.12	47.43	25.81	49.88	45.07	10.1	12.74	50.25	48.06	43.94	48.8	43.61	43.03	0.28	28.15	42.11
A03X02611C04	13.06	14.22	25.74	13.57	12.74	14.1	15.03	38.3	42.75	16.68	13.78	14.72	13.07	38.03	48.6	27.76	13.55	0	44.45	17.4	11.76	15.5	0.4	13.58	16.88	22.89	19.77	12.85	15.94	38.24	20.69	18.38	43.26	14.28	48.22	27.34	50.48	45.49	11.13	13.3	52.79	48.72	44.38	52.63	42.89	44.37	12.93	29.01	42.79
A02X023460I5	45.28	45.64	39.5	44.73	31.14	46.75	45.93	25.18	0.51	45.16	45.58	45.34	44.5	42.4	47.27	40.29	44.71	44.45	0	36.64	26.38	22.32	41.31	35.42	42.52	48.72	34.17	45.08	34.99	37.04	39.92	45.94	0.34	44.58	46.71	39.59	47.91	24.21	41.3	44.88	47.58	47.83	0.27	50.27	26.89	44.8	44.76	39.89	44.68
A02X012861A7	15.62	17.55	14.43	15.19	1.74	16.71	18.29	28.47	33.56	18.18	15.83	17.9	15.38	19.89	25.77	15.49	17.06	17.4	36.64	0	1.93	13.13	13.4	11.55	16.56	23.65	11.1	13.74	11.31	21.34	16.36	17.98	34.54	17.17	24.67	18.37	26.56	36.45	14.57	17.35	25.04	25.76	36.62	22.92	34.4	23.74	16.64	16.01	22.94
AMBX01281F01	10.91	12.03	8.24	10.11	0.57	12.12	13.4	19.43	22.61	11.89	10.68	12.21	9.52	12.17	16.46	9.02	11.38	11.76	26.38	1.93	0	6.22	8.08	6.18	11.58	21.01	6.84	8.23	7.05	12.89	11.28	14.42	24.02	11.95	16.05	12.77	17.9	25.68	9.51	11.44	18.29	16.76	25.09	17.75	24.1	15.38	12.03	10.08	14.24
AP7X04301G01	15.9	16.72	18.82	15.48	9.3	17.49	16.22	18.47	19.82	15.45	16.36	16.57	15.41	26.59	34.11	20.78	15.59	15.5	22.32	13.13	6.22	0	11.61	12.53	12.9	24.11	14.59	13.98	13.41	24.6	18.15	18.22	21.94	16.26	33.35	20.59	35.34	21.71	13.27	16.42	35.61	34.5	21.26	36.02	21.38	31.58	15.68	21.21	30.36
AP7X02611G09	7.75	9.8	21.34	8.28	9.04	9.82	10.72	33.2	38.94	11.59	9.47	10.33	8.05	34.22	44.34	23.69	8.59	0.4	41.31	13.4	8.08	11.61	0	9.61	11.01	15.15	15.54	8.28	11.92	34.61	13.97	12.88	39.27	9.81	43.79	22.42	45.89	41.11	6.99	8.99	48.03	44.54	40.77	48.36	37.69	39.27	8.23	25.12	38.67
A03X00181C05	14	14.54	14.26	13.69	7.14	15.71	15.2	28.19	30.02	15.47	14.48	14.64	12.98	20.21	25.21	15.62	13.11	13.58	35.42	11.55	6.18	12.53	9.61	0	14.94	24.02	2.83	14.61	10.62	21.12	14.96	17.27	33.07	14.5	24.22	19.66	25.8	35.33	10.78	14.12	28.18	24.49	33.99	24.29	31.76	22.38	13.35	16.64	22.27
A03X01081D02	17.24	16.87	20.77	17.85	13.18	9.98	19.17	37.69	43.24	16.54	9.61	17.08	17.51	36	43.96	25.08	17.24	16.88	42.52	16.56	11.58	12.9	11.01	14.94	0	21.44	18.47	15.08	16.15	39.49	21.72	19.06	45.28	16.54	45.14	25.84	45.77	42.32	12.4	16.42	49.43	45.87	42.88	47.94	41.8	43.29	17.14	25.31	41.31
A02X024861A4	22.21	4.5	30.83	21.06	18.65	23.71	22.58	36.73	58.92	22.15	23.65	5.64	22.67	44.01	58.23	39.35	24.16	22.89	48.72	23.65	21.01	24.11	15.15	24.02	21.44	0	25.45	19.43	16.96	53.02	17.42	1.42	49.93	22.99	54.15	20.34	46.06	46.25	22.72	22.68	43.78	50.29	52.64	56.97	45.89	45.24	21.67	38.47	47.8
A01X001860H9	19.28	19.67	12.06	19.15	7.21	20.69	19.68	28.66	29.34	18.3	19.14	19.87	18.62	14.41	17.06	12.58	18.45	19.77	34.17	11.1	6.84	14.59	15.54	2.83	18.47	25.45	0	18.8	11.78	15.86	13.49	20.97	31.72	19.11	16.07	16.1	18.3	34.31	15.72	19.79	18.73	16.84	33.13	16.93	30.4	15.37	18.55	13.02	15.59
AP3X01942A09	12.74	15.8	24.07	13.1	9.45	13.18	16.11	36.41	41.82	14.11	12.91	16.11	12.81	37.63	46.48	25.97	13.89	12.85	45.08	13.74	8.23	13.98	8.28	14.61	15.08	19.43	18.8	0	16.75	39.96	23.24	17.5	45.96	15.04	48.39	26.1	51.62	45.22	11.39	15.2	51.16	49.02	46.47	54.94	42.98	43.69	14.13	27.21	41.29
A01X020961D2	16.02	15.94	14.66	15.32	7.72	17.03	16.22	28.13	31.45	17.49	15.7	16.32	15.75	8.98	23.48	15.84	14.98	15.94	34.99	11.31	7.05	13.41	11.92	10.62	16.15	16.96	11.78	16.75	0	22.09	13.19	15.73	34.24	15.89	23.29	4.99	23.48	35.7	12.7	15.69	24.03	24.49	35.25	22.47	33.57	22.09	14.87	15.29	21
AP3X01542A06	38.12	40.87	14.08	37.02	14.53	41.68	39.14	34.04	32.74	36.97	40.38	40.49	37.36	18.73	18.25	13.62	38.4	38.24	37.04	21.34	12.89	24.6	34.61	21.12	39.49	53.02	15.86	39.96	22.09	0	31.45	42.18	35.45	39.34	17.42	26.75	19.61	38.23	34.65	38.75	21.39	18.99	36.44	15.78	35.87	20.2	38.73	13.73	18.67
A02X011261C3	17.05	19.83	21.1	17.8	10.71	21.34	20.59	34.9	37.94	19.53	19.33	20.65	17.28	25.33	33.33	21.91	20.82	20.69	39.92	16.36	11.28	18.15	13.97	14.96	21.72	17.42	13.49	23.24	13.19	31.45	0	21.72	38.78	19.87	30.89	22.2	31.98	39.83	18.83	18.98	29.02	31.55	40.26	44.18	38.2	15.44	20.48	20.65	30.24
A01X024861A3	18.16	1.84	27.75	18.36	14.84	17.49	18.07	39.25	44.04	20.79	17.08	2.16	19.29	39.2	49.76	30.65	17.23	18.38	45.94	17.98	14.42	18.22	12.88	17.27	19.06	1.42	20.97	17.5	15.73	42.18	21.72	0	47.85	17.33	48.42	23.65	45.23	46.15	15.62	17.65	45.78	47.48	47.17	47.74	45.73	46.1	15.62	31.85	43.01
AP7X02341H09	43.67	44.49	37.06	44	28.94	44.65	45.18	24.49	0.83	44.42	43.47	44.59	43.4	38.95	42.94	36.88	44.15	43.26	0.34	34.54	24.02	21.94	39.27	33.07	45.28	49.93	31.72	45.96	34.24	35.45	38.78	47.85	0	44.16	42.44	41.8	45.15	23.53	40.19	43	47.88	43.76	0.17	45.98	25.8	43.35	44.2	37.78	40.2
C12X012804F2	14.44	14.65	24.82	15.17	12.49	15.01	15.3	38.98	44.12	15.13	14.79	15.06	14.93	38.7	48.47	27.75	13.12	14.28	44.58	17.17	11.95	16.26	9.81	14.5	16.54	22.99	19.11	15.04	15.89	39.34	19.87	17.33	44.16	0	48.46	27.24	50.38	45.98	11.19	5.71	50.03	48.67	44.15	49.21	43.58	44.2	12.66	29.2	42.55
A03X03431B09	47.67	46.77	20.25	46.58	16.83	48.65	49.18	40.23	40.59	46.3	46.42	47.07	46.09	14.4	14.38	19	47.43	48.22	46.71	24.67	16.05	33.35	43.79	24.22	45.14	54.15	16.07	48.39	23.29	17.42	30.89	48.42	42.44	48.46	0	29.96	20.09	45.67	45.26	47.68	20.89	18.27	45.23	1.21	42.21	18.23	48.31	19.25	14.64
A02X020961D3	26.32	26.46	18.69	23.83	12.47	29.01	24.68	34.19	40.31	25.2	27.47	27.02	26.13	10.81	29.33	20.84	25.81	27.34	39.59	18.37	12.77	20.59	22.42	19.66	25.84	20.34	16.1	26.1	4.99	26.75	22.2	23.65	41.8	27.24	29.96	0	22.87	38.9	22.75	27.13	23.58	27.6	41.85	26.28	37.86	28.16	24.01	19.34	25.62
A02X036761C5	50.19	49.37	20.88	49.01	18.06	52.32	49.46	42.59	44.67	48.16	50.28	49.04	49.87	19.08	21.2	20.04	49.88	50.48	47.91	26.56	17.9	35.34	45.89	25.8	45.77	46.06	18.3	51.62	23.48	19.61	31.98	45.23	45.15	50.38	20.09	22.87	0	46.57	46.41	49.87	0.56	0.98	47.38	19.1	46.17	20.39	49.81	19.04	19.6
A01X020460H5	45.61	45.86	38.12	45.23	31.18	46.92	47.78	0.99	24.19	45.41	45.55	45.75	44.14	41.09	45.67	39.24	45.07	45.49	24.21	36.45	25.68	21.71	41.11	35.33	42.32	46.25	34.31	45.22	35.7	38.23	39.83	46.15	23.53	45.98	45.67	38.9	46.57	0	43.39	45.58	46.89	46.77	24.01	49.31	24.51	44.6	45.54	39.08	43.4
AMBX04141D06	11.45	12.24	22.47	11.73	10.46	11.99	12.81	34.42	37.85	12.77	11.25	12.69	11.47	34.43	44.8	24.76	10.1	11.13	41.3	14.57	9.51	13.27	6.99	10.78	12.4	22.72	15.72	11.39	12.7	34.65	18.83	15.62	40.19	11.19	45.26	22.75	46.41	43.39	0	10.95	48.06	45.3	40.83	47.1	40.55	41.5	9.94	25.82	40.29
A03X03481B07	13.82	13.97	24.1	14.23	12.47	14.13	15.41	37.52	42.76	15.89	13.67	14.37	13.98	37.93	48.09	26.6	12.74	13.3	44.88	17.35	11.44	16.42	8.99	14.12	16.42	22.68	19.79	15.2	15.69	38.75	18.98	17.65	43	5.71	47.68	27.13	49.87	45.58	10.95	0	50.83	48.29	44.43	52.92	42.53	43.2	12.74	27.84	42.92
A01X036761C4	50.5	50.72	20.72	48.58	19.63	54.94	50.66	41.42	45.36	48.76	51.73	51.08	50.27	20.23	22.65	20.9	50.25	52.79	47.58	25.04	18.29	35.61	48.03	28.18	49.43	43.78	18.73	51.16	24.03	21.39	29.02	45.78	47.88	50.03	20.89	23.58	0.56	46.89	48.06	50.83	0	2.76	47.86	20.75	47.65	20.47	50.3	19.71	20.27
A03X03671A05	48.73	48.18	19.63	48.08	17.35	50.13	49.3	40.77	43.25	47.86	48.19	48.19	47.64	17.81	19.01	18.87	48.06	48.72	47.83	25.76	16.76	34.5	44.54	24.49	45.87	50.29	16.84	49.02	24.49	18.99	31.55	47.48	43.76	48.67	18.27	27.6	0.98	46.77	45.3	48.29	2.76	0	46.34	18.58	45.5	19.42	48.94	18.35	18.25
A03X02341A08	44.83	45.37	38.16	44.48	30.69	45.92	45.95	25.22	0.43	45.89	44.52	45.15	44.21	40.77	45.5	39.05	43.94	44.38	0.27	36.62	25.09	21.26	40.77	33.99	42.88	52.64	33.13	46.47	35.25	36.44	40.26	47.17	0.17	44.15	45.23	41.85	47.38	24.01	40.83	44.43	47.86	46.34	0	50.67	26.08	44.36	44.47	38.71	43.41
AP7X03431F04	54.74	50.59	18.49	54.25	18.91	54.87	49.52	43.37	47.67	39.89	51.09	51.26	53.44	15.74	15.05	15.65	48.8	52.63	50.27	22.92	17.75	36.02	48.36	24.29	47.94	56.97	16.93	54.94	22.47	15.78	44.18	47.74	45.98	49.21	1.21	26.28	19.1	49.31	47.1	52.92	20.75	18.58	50.67	0	46.44	21.7	50.12	15.03	13.61
AP7X03061G06	42.53	43.53	34.74	41.98	28.98	45.94	43.66	25.09	28.7	46.45	44.3	44.47	42.16	38.9	44.21	35.2	43.61	42.89	26.89	34.4	24.1	21.38	37.69	31.76	41.8	45.89	30.4	42.98	33.57	35.87	38.2	45.73	25.8	43.58	42.21	37.86	46.17	24.51	40.55	42.53	47.65	45.5	26.08	46.44	0	41.99	43.5	34.83	41.33
AMBX01121F02	44.41	44.54	20.34	43.35	16.78	46.9	44.94	40.06	41.86	45.47	44.41	44.62	43.68	17.57	18.69	20.69	43.03	44.37	44.8	23.74	15.38	31.58	39.27	22.38	43.29	45.24	15.37	43.69	22.09	20.2	15.44	46.1	43.35	44.2	18.23	28.16	20.39	44.6	41.5	43.2	20.47	19.42	44.36	21.7	41.99	0	43.95	19.86	18.31
A01X030061B4	13.24	12.56	25.5	13.47	12.82	13.64	13.81	38.98	43.87	14.03	13.5	13.12	13.76	38.33	48.76	27.02	0.28	12.93	44.76	16.64	12.03	15.68	8.23	13.35	17.14	21.67	18.55	14.13	14.87	38.73	20.48	15.62	44.2	12.66	48.31	24.01	49.81	45.54	9.94	12.74	50.3	48.94	44.47	50.12	43.5	43.95	0	28.3	43.34
A02X013460I7	28.89	29.44	1.63	27.93	11.22	30.07	29.37	31.93	37.07	26.65	28.73	29.46	27.52	16.34	19.69	1.06	28.15	29.01	39.89	16.01	10.08	21.21	25.12	16.64	25.31	38.47	13.02	27.21	15.29	13.73	20.65	31.85	37.78	29.2	19.25	19.34	19.04	39.08	25.82	27.84	19.71	18.35	38.71	15.03	34.83	19.86	28.3	0	19.38
AP3X01722A07	42.95	42.36	19.71	42.32	15.28	44.28	43.45	36.76	39.49	42.43	42.25	42.35	41.51	13.73	10.85	19.71	42.11	42.79	44.68	22.94	14.24	30.36	38.67	22.27	41.31	47.8	15.59	41.29	21	18.67	30.24	43.01	40.2	42.55	14.64	25.62	19.6	43.4	40.29	42.92	20.27	18.25	43.41	13.61	41.33	18.31	43.34	19.38	0
A01X011261C2	27.85	29	14.64	27.33	10.91	31.08	29.7	30.86	36.47	32.57	29.01	29.42	27.08	13.93	16.37	15.09	28.5	28.96	37.92	16.56	10.35	20.76	23.88	14.72	28.42	29.81	11.07	30.7	14.55	16.05	10.55	31	35.3	29.87	16.11	20.11	17.79	37.13	26.49	29.1	17.51	16.6	37.25	17.46	34.86	0.55	29.05	14.63	15.01
A02X034861B2	13.94	14.37	24.61	14.31	12.27	14.41	14.88	38.1	43.83	15.76	14.1	14.98	14.34	38.74	49.3	27.57	13.34	13.85	45.1	17.27	12.23	16.29	9.19	14.79	15.62	18.18	19.94	15.49	14.51	39.09	17.69	15.82	44.1	5.7	49.14	22.32	48.34	45.4	11.26	0.36	47.32	49.1	45.33	54.59	43.16	44.06	12.84	27.93	44.12
AP3X03911I04	15.63	14.76	24.28	15.63	13.38	15.18	17.23	38	43.22	0.51	14.36	14.6	16.15	35.46	44.81	25.86	14.29	15.47	44.11	18.9	10.74	14.89	10.02	13.79	13.01	21.3	18.88	16.39	15.42	35.88	19.61	17.55	43.01	14.09	42.16	26.83	47.37	43.89	12.46	15.4	48.82	44.39	42.61	55.59	41.5	42.01	14.19	27.63	39.56
AMBX01721E09	15.28	15.65	26.17	15.53	13.66	15.47	17.38	38.91	43.4	17.89	14.88	16.15	15.09	38.19	48.05	27.78	13.83	14.65	46.1	17.64	12.48	16.53	10.19	14.95	16.16	26.4	20.57	15.79	16.09	40.49	19.81	18.85	44.26	13.96	48.24	25.82	50.48	46.55	12.6	13.49	52.22	48.59	44.92	51.92	43.55	44.95	13.82	29.2	41.84
A03X01281C09	12.45	15.21	15.45	12.29	1.82	13.96	16.53	31.16	34.36	15.38	12.8	15.4	11.81	24	31	16.91	14.51	14.03	38.14	5.12	1.09	12.42	9.95	11.11	14.67	22.16	13.09	9.23	11.95	25.42	15.97	18.19	35.79	14.4	30.95	19.9	33.51	38.55	12.11	13.91	34.81	32.22	37.56	34.15	36.55	29.39	14.56	18.63	27.79
A01X036261D5	48.48	47.91	20.98	47.67	16.99	49.72	49.08	40.34	41.97	46.51	47.89	48.02	47.07	15.23	0.1	20.07	47.52	48.94	47.53	25.7	16.51	34.14	44.5	25.42	43.1	56.13	16.98	46.7	22.89	18.28	32.43	48.79	43.29	48.08	14.52	27.85	20.88	45.92	44.78	48.28	21.47	19.22	46.01	14.13	44.17	18.74	48.7	19.73	10.98
AP7X04221F09	14.73	15.15	24.76	15.06	12.73	15.74	16.42	37.08	42.88	17.11	15.09	15.53	14.75	37.25	47.15	27.28	13.89	13.8	43.71	16.79	11.17	16.37	9.63	13.62	16.67	22.86	18.6	14.27	15.62	37.92	20.87	17.95	42.72	15.17	47.01	25.65	49.53	44.27	11.77	14.58	50.08	47.91	43.19	51.73	41.84	43.33	13.98	28.28	42.03
A01X043261B8	0.93	14.65	22.34	1.23	10.82	14.43	16.7	37.97	43.34	14.49	14.26	14.61	1.21	34.94	48.02	24.72	15.67	15.79	44.84	16.29	10.81	15.3	9.41	14.22	18.29	16.7	17.43	15.36	15.86	41.15	15.98	17.81	46.23	15.38	45.85	24.96	47.63	43.49	13.62	15.57	46.67	46.04	44.01	47.91	44.52	43.06	14.88	26.4	41.8
A03X02851B03	45.97	45.19	19.83	44.66	18.8	49.06	47.65	40.43	45.62	43.94	47.51	44.83	45.7	19.54	19.4	19.86	47.17	47.17	44.38	27.46	15.69	31.01	42.72	24.87	46.11	51.7	20.18	47.74	26.46	16.28	30.62	43.46	42.97	46.19	19.88	24.31	21.02	45.21	40.81	46.94	22.37	21.72	43.08	16.28	46.4	22.2	48.4	19.71	19.01
A01X042261A5	14.2	15.15	25.56	14.56	12.97	15.19	15.71	37.71	42.8	17.12	14.74	15.73	13.97	38.13	48.76	27.58	13.68	13.87	44.12	16.92	11.66	16.45	9.56	13.9	16.47	22.84	19.61	13.69	15.46	39.09	20.11	17.37	43.45	14.9	48.14	24.91	50.26	44.86	11.36	14.58	50.2	49.2	44.14	52.92	42.79	44.59	13.42	28.65	43.25
A01X034861B1	13.76	14.04	24.65	14.16	12.48	13.94	14.84	37.92	44.5	15.66	13.76	14.6	14.03	38.81	49.34	27.45	12.91	13.45	44.89	17.28	12.21	16.45	9.01	14.8	15.75	19.44	20.19	15.45	14.96	39.03	18.66	15.98	44.12	5.43	49.26	23.68	49.42	45.85	11.12	0.16	48.54	49.37	45.07	55.22	42.93	44.64	12.53	28.14	44.32
A03X04141A07	11.94	13.15	21.39	12.05	10.85	13.24	13.59	34.89	38.13	13.68	12.75	13.46	12.18	33.72	43.45	23.43	11.34	11.85	40.98	14.77	9.59	13.15	7.86	11.06	14.79	25.12	16.03	12.29	13.25	34.62	18.23	16.07	39.71	12.31	42.98	23.65	44.57	42.3	1.13	12.06	46.57	43.95	41.1	43.24	40.27	39.33	11.23	24.55	39.51
A02X010861C1	14.7	15.25	25.44	15.73	13.28	10.23	16.83	39.69	46.68	16.58	10.08	15.83	15.97	37.8	48.77	28	14.06	14.72	46.19	17.61	12.29	15.81	9.68	14.85	0.58	24.71	19.06	15.64	15.86	40.15	19.3	17.53	46.16	14.47	48.22	24.33	48.73	46.19	11.97	15.51	51.39	49.04	47.15	47.27	45.58	44.04	13.32	28.69	43.56
AP3X02851I07	49.56	48.11	21.59	48.4	18.48	51.09	49.11	41.28	42.79	50.1	48.61	47.93	50.07	17.43	18.51	21.42	49.32	49.53	47.32	23.42	15.51	34.36	45.22	26.49	47.92	53.22	19.02	48.01	24.43	21.22	30.12	47.05	43.51	49.81	18.85	30.34	20.73	46.92	45.82	48.54	21.51	19.53	45.9	18.85	41.66	17.98	49.98	21.65	16.61
AP7X03481G03	14.03	14.25	23.04	14.44	12.04	14.43	15.53	36.93	43.07	15.81	14.02	14.56	14.34	36.42	47.4	26.12	13.05	13.39	44.44	16.79	11.02	16	9.07	13.86	16.27	20.78	19.19	15.47	14.33	38.37	18.09	17.32	43.05	6.07	46.83	25.25	48.77	44.52	10.99	0.15	48.63	47.51	44.06	50.84	41.41	42.54	12.88	26.89	42.35
AMBX03481D08	15.67	14.97	22.69	15.84	12.64	16	16.3	37.81	43.17	15.92	15.26	15.34	15.73	36.56	46.68	25.53	12.94	14.32	45.17	17.01	11.04	15.96	9.49	14.29	16.23	20.94	19.28	16.91	15.19	38.07	18.78	17.41	43.75	5.99	45.87	24.93	47.55	44.62	11.62	0.25	48.33	46.83	45.43	50.46	43.79	42.04	13.1	26.8	42.46
AMBX02091E05	30.91	30.3	17.43	29.48	12.49	32.95	30.62	32.05	32.75	29.63	30.51	30.15	30.3	3.41	20.28	17.83	29.22	30.54	39.17	16.59	10.73	21.71	25.95	16.71	28.58	33.13	14.36	28.94	7.12	21.07	20.85	27.36	37.58	31.19	19.04	8.21	18.62	36.77	25.76	29.66	19.93	20.03	38.22	20.59	36.22	19.68	29.84	16.88	17.03
A03X03001C03	10.07	9.8	22.6	10.16	9.56	10.73	11.57	34.63	38.77	10.87	10.26	10.11	10.28	33.99	43.85	23.92	0.3	9.78	41.23	13.52	8.38	12.56	5.45	9.88	12.76	21.09	15.23	10.37	12.16	34.75	17.1	13.95	39.5	10.09	43.49	22.96	45.93	42.22	7.26	9.7	47.4	44.47	40.58	46.52	40.01	39.71	0.46	25.41	38.54
AP7X01121H05	23.17	24.17	14.5	22.18	9.43	27.6	25.4	29.77	33.58	23.83	25.98	24.59	21.9	15.16	18.75	14.9	23.95	24.32	36.26	13.91	9.09	18.01	19.47	13.26	24	32.93	10.3	23.47	13.64	16.08	9.2	26.64	34.27	25.77	19.25	18.98	20.57	36.16	22.25	24.64	20.36	19.47	35.6	20.33	34.05	5.33	24.66	14.77	17.06
A03X01121D01	12.55	15.76	11.77	11.93	6.27	17.39	16.62	26.07	29.73	16.38	15.91	15.86	11.59	13.61	18.78	12.76	14.51	14.85	33.3	10.81	5.56	12.44	9.88	8.63	16.21	22.32	8.39	15.56	8.86	16.65	4.24	18.26	31.08	16.35	18.03	16.77	20.46	32.46	12.99	14.84	20.14	18.95	32.43	22.72	30.3	4.74	15.51	13.14	15.95
AP7X01081I02	15.93	16.25	24.28	16.49	13.23	10.03	16.5	37.2	44.4	16.63	9.58	16.91	16.13	35.19	46.04	26.9	14.35	15.75	43.21	17.81	11.44	13.1	10.48	13.48	0.85	25.01	16.62	15.23	15.72	37.24	20.27	19	45.2	15.2	44.34	26.99	47.27	43.95	12.07	15.14	49.35	47.09	42.84	37.37	43.74	43.34	13.95	26.95	41.69
A03X01941A02	13.82	15.44	24.4	14.08	10.94	13.83	16.45	37.78	41.89	16.8	13.53	15.92	13.66	38.57	48.66	27.08	14.17	13.97	45.63	15.18	9.73	16.58	9.6	14.73	15.97	24.75	20.5	0.14	16.61	39.47	22.3	19.1	44.59	14.78	48.01	27.87	52.36	45.56	11.98	13.44	54.1	50.11	44.89	54.71	44.01	45.05	13.63	28.38	43.27
AP3X02042B02	40.86	40.9	34.17	40.43	27.57	42.92	43.02	1.18	23.55	40.47	41.13	40.93	39.88	37.89	43.04	35.72	40.3	40.93	23.91	32.64	21.18	19.12	36.33	30.74	38.81	45.3	30.55	40.65	32.72	34.99	37.67	42.62	22.87	41.13	42.46	38.31	45.28	0.45	37.56	40.6	44.51	43.49	23.2	45.92	23.37	40.96	41.41	35.74	39.49
A01X017260I8	15.18	15.69	26.93	15.82	14.15	15.28	17.45	39.35	44.51	18.32	15.03	16.25	15.15	39.27	48.86	28.69	13.92	14.85	46.72	17.88	13.14	16.98	10.27	15.44	16.81	26.09	21.08	15.79	16.86	40.96	20.69	19.06	44.43	13.78	48.92	27.29	51.56	47.01	12.81	13.6	53.57	49.45	45.53	52.82	44.04	45.73	13.75	29.83	42.68
A02X033761A2	39.78	39.79	32.84	39.9	26.27	42.48	40.33	23.7	24.62	39.45	41.17	39.66	39.47	38.15	42.16	34.15	39.25	40.12	23.21	31.79	21.17	18.33	35.67	29.29	36.4	42.35	28.38	39.33	31.14	32.65	35.94	39.99	23.51	39.88	41.66	36.96	43.41	22.69	37.47	40.51	43.84	42.67	22.82	45.4	22.7	39.68	39.48	33.63	39.3
A03X03061C02	45.74	46.02	36.87	45.52	31.56	48.28	46.99	25.42	28.99	44.3	46.83	45.86	44.77	42.01	45.72	37.8	46.22	45.55	26.7	36.61	25.96	21.86	41.25	34.65	42.7	47.9	33.96	46.63	36.51	36.77	40.16	46.73	26.35	46.74	45.65	42.74	47.58	25.11	43.24	46.2	49.39	45.94	25.5	49.31	0.85	43.92	46.85	37.76	43.56
AP3X02611I05	8.29	12.3	23.45	8.65	10.5	12.74	13.29	35.32	41.57	14.33	12.24	12.85	8.84	34.9	45.17	24.82	10.06	7.97	42.7	15.18	9.64	13.51	1.96	11.74	16.14	19.49	17.15	12.94	13.72	35.72	12.88	16.9	40.99	12.8	44.98	24.2	47.27	42.95	9.54	11.61	48.25	45.83	42.6	45.61	40.71	39.86	10.12	26.42	39.49
C12X036204B2	14.62	14.69	24.49	15.4	13.14	14.48	16.78	39.65	44.39	16.12	13.97	15.07	14.96	37.1	47.91	26.95	13.78	14.64	45.04	17.32	12.12	16.59	9.82	13.7	14.8	24.97	19.06	14.08	16.58	40.27	21.11	17.22	43.99	15.11	46.94	27.05	48.59	46.19	11.49	14.95	49.49	47.41	44.33	51.46	43.58	42.99	13.27	28.71	42.36
AP3X02482B04	15.48	0.27	25.19	15.18	13.31	15.38	17.64	35.34	42.92	17.53	14.59	0.18	15.83	35.22	45.84	26.97	14.45	15.69	43.28	17.39	11.69	16.14	11.11	14.92	16.93	5.79	19.05	17.83	15.89	40	19.86	2.5	43.75	16.48	44.65	26.11	46.92	43.05	13	15.46	46.76	46.02	43.27	47.93	41.53	42.9	13.87	28.25	40.28
A02X028561D7	52.38	50.34	25.42	52.02	19.24	56.65	50.67	45.29	47.25	51.06	53.8	51.46	50.96	20.67	21.4	27.59	52.3	54.66	49.87	26.84	18.46	34	48.17	30.62	44.69	55.56	20.63	52.15	25.05	20.75	35.35	47.17	50.64	50.99	22.25	27.08	20.31	48.5	47.47	52.76	21.97	20.99	49.69	25.11	44.91	21.79	51.75	24.74	20.44
A02X030661A1	45.97	46.34	37.88	45.94	32.11	48.94	47	25.75	29.65	43.82	47.61	46.39	45.55	43.22	46.82	38.97	46.68	46.48	26.4	37.07	26.82	22.34	41.69	35.47	42.14	44.94	34.68	46.59	36.28	37.05	40.65	45.1	26.7	46.78	46.75	40.93	47.4	25.06	44.07	46.78	48.7	47.03	25.75	49.83	0.87	44.83	46.92	38.26	44.87
A01X023460I4	45.4	45.87	40.13	45.13	31.32	47.24	46.39	25.18	0.57	45.43	46.02	45.6	44.69	42.62	47.79	41.02	44.99	44.74	0.1	37.06	26.52	22.57	41.45	36.16	42.07	48.07	35.18	45.52	35.3	38.11	40.8	46.38	0.27	44.71	47.14	41.07	48.29	24.19	41.82	45.02	47.65	48.46	0.2	50.99	26.8	45.35	45.1	40.8	45.55
A01X041461C8	15.27	15.96	25.48	14.99	12.92	16.32	15.57	39.28	43	15.96	15.92	16.22	15.44	40.19	50.11	28.76	13.23	15.26	44.2	18.02	13.01	16.14	10.7	14.09	16.76	20.63	18.94	15.44	14.46	39.1	20.16	17.28	44.27	14.38	50.48	22.36	48.47	45.94	1.94	14.8	48.47	50.01	45.1	49.72	46.37	45.44	13.28	29.44	45.94
A03X02041B02	37.33	36.95	32.63	36.89	25.46	39.33	39.59	1.41	22.62	35.61	37.98	37.14	36.02	36.11	41.39	33.41	36.59	37.61	22.47	29.9	19.65	18.15	33.12	28.52	37.59	38.42	28.9	37.02	31.11	32.12	32.62	38.7	21.44	37.5	40.56	35.98	43.97	0.98	34.87	37.59	42	42.28	22.11	44.67	22.48	39.12	37.61	34.44	38.19
A01X019460I6	13.98	15.6	24.21	14.23	10.71	14.06	15.51	38.08	42.22	16.93	13.75	16.05	13.87	39	49.21	27.6	14.17	14.06	45.89	14.35	9.97	16.58	9.72	14.91	15.6	23.14	20.41	0.16	15.55	39.85	22.33	17.8	45.66	14.5	48.8	25.07	51.41	46.11	12.13	13.65	52.74	50.36	45.75	53.26	43.47	45.51	13.52	28.36	43.63
AP3X03061I08	45.4	45.5	36.58	45.01	31.21	48.05	46.73	25.87	30.38	44.03	46.64	45.41	44.33	41.27	45.07	37.19	45.58	45.39	27.05	36.42	25.64	22.23	40.66	34.68	42.54	48.17	33.69	46.79	36.51	36.36	41.06	46.47	26.79	46.37	44.7	43.08	46.5	25.4	42.84	45.93	49.05	45.37	25.93	47.47	1.12	43.78	46.33	37.35	42.7
A02X030061B5	9.09	9.11	22.16	9.54	9.1	9.66	10.52	34.38	38.32	10.7	9.67	9.63	9.7	34.41	44.34	23.81	0.11	9.03	40.71	13.12	8.62	12.59	4.86	10.14	12.37	18.3	15.43	9.45	11.89	34.9	16.68	12.41	38.69	9.15	44.02	21.74	46.15	41.79	6.83	9.14	47.34	44.56	40.34	45.67	39.03	40.09	0.1	24.82	38.92
AP3X02092B03	13.08	14.44	25.12	13.54	12.7	14.16	14.87	38.58	42.78	15.93	13.62	14.54	13.62	36.2	48.4	26.75	12.52	13.18	45.25	16.91	11.4	15.69	8.81	13.19	16.1	24.06	19.32	14.78	7.55	39.26	19.47	17.68	43.62	13.93	48.25	19.05	50.44	46.22	10.53	13.24	52.09	48.95	44.97	52.08	43.31	44.1	12.04	28.51	42.89
A02X036261D6	48.73	48.18	20.89	47.72	17.09	49.8	48.57	40.56	41.81	47.36	47.92	48.23	47.12	15.35	0.04	20.2	47.53	48.91	47.26	25.8	16.65	34.08	44.6	25.49	42.82	58.56	16.88	46.79	23.07	18.51	32.94	49.28	43.36	48.51	14.54	27.8	20.97	46.07	44.99	48.44	22.15	19.19	45.76	14.87	44.21	18.85	48.78	19.68	11.02
C12X043204D2	40.49	40.46	35.79	40.42	28.43	42.43	41.82	40.49	41.66	37.75	41.12	40.66	39.01	40.39	43.78	36.21	39.44	41.38	47.73	33.82	26.65	31.93	36.91	32.03	38.63	47.2	30.59	39.17	33.17	36.11	37.52	42.03	43.38	40.68	43.26	38.26	44.44	47.41	37.62	40.87	45.99	44.77	46.16	44.88	44.2	41.51	40.37	37.49	41.39
A02X019560H8	48.59	48.28	21.06	48.19	17.63	50.28	48.85	41.16	44.69	49.02	48.16	48.38	48.25	16.83	18.65	20.85	48.79	48.83	47.19	25.31	16.51	33.87	45.01	25.17	44.49	52.3	16.79	48.78	23.5	20.62	31.77	47	44.27	49.08	17.24	25.6	19.17	46.09	45.91	48.6	19.94	18.29	46.13	19.57	43.65	18.75	49.03	20.53	17.76
AP7X01721H08	16.17	17.13	20.44	16.52	12.45	16.7	18.42	34.69	40.39	16.44	15.92	18.02	16.34	31.36	40.47	23.12	14.57	15.4	42.58	16.17	10.72	14.83	10.3	14.04	16.97	25.99	17.37	17.34	13.63	32.18	17.77	19.93	41.44	13.98	41.46	22.25	42.95	41.39	12.88	13.46	44.29	41.72	41.34	40.21	40.78	38.13	14.42	23.89	33.03
AP7X04141F08	14.47	15.46	23.99	14.55	13.39	15.5	15.06	37.15	40.94	15.23	15.05	15.84	14.36	36.18	47.06	26.65	12.59	13.9	44.96	17.01	11.69	15.48	9.57	13.32	16.6	23.68	18.16	15.28	15.47	36.59	18.79	17.63	42.89	13.62	46.62	25.39	48.06	45.42	1.37	13.42	49.08	47.37	44.73	46.22	44	42.93	12.6	27.9	42.58
AMBX04301D05	27.18	28.26	25.03	26.78	17.25	29.16	29.2	19.34	22.26	26.56	27.92	27.92	27.47	31.24	37.96	26.63	27.28	26.89	22.8	22.45	11.33	3.24	23.37	21.04	25.31	33.09	21.33	27.34	21.48	25.46	24.67	30.98	21.63	27.61	36.7	29.2	38.26	20.77	25.31	27.29	38.34	37.57	21.95	36.63	21.8	34.17	27.35	26.65	34.62
AP3X03482A02	17.28	16.66	22.37	17.25	14.19	17.56	17.94	35.78	43.07	18.05	16.38	17.01	17.41	36.14	45.71	24.09	14.02	14.88	43.34	17.58	12.06	15.52	10.25	14.09	16.49	27.34	19.5	17.56	15.52	39.05	21.17	19.92	42.43	6.6	44.84	26.62	46.17	42.5	11.98	0.39	47.32	46.05	43.1	43.89	38.06	39.89	14.23	25.03	41.02
AP3X04221F03	14.82	15.01	20.41	14.58	9.74	16.19	13.84	37.64	40.5	11.79	15.39	15.39	14.85	35.85	46.41	22.88	12.32	12.62	44.54	12.67	7.86	12.15	8.61	12.61	17.09	18.59	15.46	15.09	13.12	33.34	19.14	15.12	44.85	14.99	45.77	22.11	45.14	46.21	10.13	13.71	42.05	44.79	43.69	44.32	44.74	40.91	12.17	24.08	39.95
AP3X03432A01	47.28	41.79	16.72	45.45	16.1	47.1	46.49	41.08	39.68	41.23	45.24	42.79	45.75	12.88	17.98	20.49	45.1	43.41	44.24	22.85	16.92	32.52	37.66	21.52	35.09	14.3	14.75	48.84	20.25	16.21	28.34	39.65	41.21	45.68	3.06	23.86	17.07	46.85	40.46	48.61	15.83	15.62	38.63	0.58	37.68	15.86	42.82	18.5	15.62
AP7X02091I01	12.53	13.75	20.79	12.58	10.81	13.79	14.46	36.28	41.09	14.3	12.94	13.83	12.96	31.37	45.72	24.29	11.65	12.35	43.37	14.77	9.02	13.78	8.1	11.6	15.94	19.24	17.53	12.8	5.92	35.56	17.46	16.27	43.72	13.5	44.44	15.93	46.57	44.45	9.5	12.2	46.04	45.55	42.45	48.02	39.79	40.39	11.3	25	40.45
A01X028561A9	49.9	49.34	20.58	48.93	16.81	51.86	49.19	42.08	44.74	48.44	49.59	49.35	48.68	17.98	18.35	19.97	49.36	50.31	48.46	24.84	16.38	35.07	46.04	25.76	45.48	51.14	17.56	49.26	24.5	19.25	31.57	47.3	44.85	50.08	18.55	26.71	19.31	47.28	46.94	49.67	20.2	18.72	47.47	17.34	44.55	19.16	50.03	18.81	18.14
AP7X00181H07	37.32	37.43	17.67	36.25	13.45	38.67	38.61	35.05	36.1	36.21	36.68	37.28	35.83	15.14	17.28	17.15	36.4	37.48	41.53	19.67	12.19	26.49	33.39	10	36.48	47.29	2.45	34.9	19.63	18.95	25.06	38.32	38.04	37.67	16.38	25.13	19.21	40.92	34.15	37.3	20.27	17.74	39.8	18.44	36.9	16.88	37.46	17.66	16.73
AMBX01951E07	48.48	47.94	20.88	48.18	17.58	49.79	49.68	41.42	44.18	48.55	47.73	48.04	47.64	16.9	18.32	20.53	48.45	48.33	47.71	25.44	16.41	34.1	44.66	25.21	44.7	56.03	17	48.18	24.96	20.05	32.67	48.12	44.03	48.77	17.09	28.83	20	46.2	45.69	48.46	21.18	18.09	46.08	19.53	43.75	18.55	49	20.33	17.47
A01X026160H3	12.56	13.83	25.71	13.23	12.68	13.57	14.54	38.44	43.46	15.92	13.49	14.59	12.78	38.76	49.17	28.16	13.27	0.16	44.44	17.11	12.01	15.5	0.33	13.94	16.06	20.25	19.7	12.54	15.58	38.72	20.6	16.77	43.46	13.63	48.78	25.87	49.83	45.47	11.03	13.07	51.94	48.87	44.41	52.49	42.22	45.04	12.49	29.09	43.21
A02X020460H6	41.45	41.31	35.05	40.74	27.98	42.9	42.84	1.04	23.26	41.43	41.21	41.08	39.95	38.88	44.05	36.36	40.58	41.44	23.84	33.26	22.67	19.83	37.03	31.75	38.12	44.97	31.38	41.17	32.04	36.84	36.38	41.46	22.8	41.51	43.76	34.12	44.19	0.4	39.29	40.97	44.98	44.77	23.07	46.33	24.13	42.62	41.31	35.97	41.14
AP7X02851H01	49.51	48.74	20.35	48.67	16.65	51.1	49.78	41.45	44.15	48.69	48.88	48.76	48.23	18.23	17.81	19.57	48.82	49.94	47.99	24.58	16	34.81	45.75	25.53	46.27	54.83	17.13	49.3	25.4	18.83	31.82	48.82	44.41	49.83	18.27	29.18	19.63	47.11	46.51	49.31	21.14	18.38	46.72	17.52	44.48	19.03	49.85	18.93	17.61
A02X017260I9	15.17	15.61	26.3	15.65	13.54	15.21	17.2	39.06	44.66	17.93	14.86	16.24	15.03	38.73	48.28	28.15	13.79	14.85	46.18	17.31	12.62	16.71	10.12	15.11	15.97	25.77	20.37	15.73	15.93	40.58	20.21	18.29	44.32	13.68	48.36	25.3	49.82	46.56	12.76	13.62	51.33	48.89	45.31	51.58	42.75	45.21	13.64	29.05	42.03
A02X043060I3	21.71	22.93	23.3	21.52	13.94	23.85	22.22	17.28	19.91	22.27	23.05	23.04	21.44	30.35	36.84	25.82	22.4	21.72	20.8	18.41	9.58	2.63	18.03	17.48	19.79	25.12	18.35	22.63	17.91	24.14	20.91	22.63	20.54	21.67	36.46	23.25	36.98	18.87	19.81	22.66	36.73	37.26	20.08	39.31	20.48	33.82	21.98	24.89	33.11
AMBX03621D07	48.4	47.9	21.17	47.88	16.93	49.66	49.94	40.73	41.87	47.64	48.01	48.06	46.72	15.22	0.01	20.11	47.1	48.63	47.04	25.46	16.25	34.32	44.38	25.32	43.31	56.88	17.31	46.53	23.18	18.64	32.68	49.77	43.04	48.76	14.73	29.04	20.99	45.76	44.58	47.98	22.22	19.17	45.12	15.11	44.91	18.71	48.66	20.03	10.08
A03X04301B08	13.22	13.86	17.48	13.13	8.37	14.98	15.48	14.83	17.6	13.06	13.63	13.91	12.34	24.91	31.52	18.95	12.97	12.99	18.47	12.47	4.95	1.15	9.33	10.06	12.86	24.04	13.28	12.73	12.4	21.31	17.28	16.28	17.31	13.46	31.24	20.62	33.73	16.9	11.05	13.68	34.81	32.09	17.25	31.8	17.88	29.04	13.39	19.47	27.65
AP3X01792A08	10.07	11.63	21.16	10.39	9.34	1.5	13.57	34.67	40.51	12.53	1.25	11.93	10.26	33.68	44.73	23.88	10.83	11.15	42.19	13.05	8.1	13.06	6.91	11.31	8.15	20.6	16.21	10.39	12.26	36.11	17.56	14.93	40.54	12.12	42.7	24.16	46.66	41.95	8.71	11.13	48.56	45.02	41.1	46.65	41.73	40.86	10.44	24.94	39.37
A01X019560H7	48.73	48.21	21.1	48.44	17.64	50.09	49.36	41.38	44.56	48.85	47.99	48.29	48.03	17.06	18.36	20.91	48.69	48.69	47.54	25.5	16.58	34.22	44.98	25.42	45.05	56.07	16.83	48.25	24.75	20.32	32.62	48.1	44.22	48.9	17.14	28.11	19.95	46.29	46	48.74	21.25	18.27	46.2	19.4	43.82	18.7	49.13	20.53	17.57
AP3X03371I09	30.56	29.91	25.47	30.51	18.8	33.2	32.61	19.92	20.74	28.8	31.76	29.71	29.95	30.83	35.88	26.54	29.73	30.7	21.56	23.48	14.78	14.22	26	21.48	28.59	30.99	21.11	29.25	23.55	27.43	27.53	30.25	21.07	31.3	35.15	31.04	37.88	20.83	27.54	31.16	38.2	35.99	20.63	38.41	20.84	33.29	30.42	26.71	32.41
A03X01341C08	41.04	40.47	2.38	40.02	15.83	42.07	41.02	37.64	40.69	37.9	40.09	40.43	39.35	18.56	21.27	1.34	39.36	40	45.37	22.34	14.58	29.45	36.04	21.56	35.2	49.51	16.75	39.23	21.62	14.57	27.93	42.17	41.66	40.24	20.41	26.54	20.99	44.39	37.18	38.9	21.32	19.7	43.9	17.37	39.87	22.07	40.39	0.32	21.45
AMBX02041E06	30.73	29.05	27.69	29.93	19.66	32.83	31.68	2.08	22.21	30.05	31.6	29.33	30.32	31.38	38.92	27.82	30.7	30.58	23.41	24.31	15.95	15.24	25.87	22.65	30.38	27.73	23.3	32.14	22.76	32.1	29.55	29.15	22.04	31.08	37.66	28.52	38.6	2.34	27.76	30.36	39	39.29	23.34	41.24	22.46	35.71	30.63	28.55	35.25
AP7X03621F05	44.31	44.13	21.3	43.93	16.61	46.31	45.75	38	41.52	44.47	44.96	44.59	43.79	15.67	0.62	20.77	45.31	45.18	42.48	24.4	15.93	31.29	40.23	22.74	42.95	55.59	16.63	43.71	21.31	18.49	32.69	44.54	41.63	44.83	16.44	24.43	20.66	40.89	40.57	44.83	23.14	19.21	42.35	13.81	42.04	19.22	45.58	20.19	10.45
AP7X01281H03	12.4	13.94	9.03	11.67	0.84	13.94	14.97	22.38	24.78	12.41	12.35	14.09	10.82	12.54	16.02	9.58	13.31	13.61	29.96	1.78	0.64	9.5	9.54	7.36	12.4	20.46	7.45	9.37	8.07	13.12	10.01	15.5	26.81	13.71	15.65	14.27	17.3	29.09	10.83	13.41	18.02	16.31	28.77	14.97	26.9	15.18	13.7	10.74	14.12
A03X03371C01	39.64	39.47	32.08	39.61	25.58	42.82	41.93	21.78	21.75	39.57	41.69	39.81	39.4	36.31	40.85	33.72	40.72	40.71	23.31	32.27	20.79	17.39	36.04	28.83	37.85	40.52	27.55	43.38	31.46	32.87	34.66	39.8	22.39	40.54	40.18	40	44.59	22.45	37.31	40.7	44.02	41.77	22.39	48.24	23.67	39.09	40.95	34.48	37.47
AP3X00181I06	46.86	46.87	21.35	45.95	16.5	48.81	47.39	38.45	41.92	46	46.59	46.67	45.36	17.08	19.81	20.41	45.76	47.39	46.2	24.15	15.43	34.12	43.17	14.67	44.47	49.19	3.27	46.83	23.32	21.79	28.74	46.13	42.82	47.43	18.17	26.02	20.5	45.75	44.46	46.84	20.91	19.05	44.24	18.45	41.6	18.5	46.84	20.96	18.58
A02X001860I1	39.98	39.46	18.17	39.06	13.87	40.91	39.7	36.89	37.85	37.79	38.71	39.47	38.95	16.15	17.49	17.58	38.46	39.73	43.83	19.72	12.96	27.92	35.58	11.99	37.75	45.61	2.26	38.89	20.27	19.09	26.5	39.37	40.35	39.62	16.46	24.43	18.7	42.91	36.45	39.79	19.26	17.44	42.25	17.67	39.44	16.92	39.23	17.75	16.99
A03X01721B05	15.21	15.56	26.26	15.61	13.68	15.37	17.48	38.87	43.58	18.01	14.86	16.06	15.1	38.25	48.06	28.01	13.88	14.68	46.36	17.8	12.35	16.74	10.13	14.81	16.64	26.44	20.41	15.83	16.34	40.43	19.53	19.16	44.15	13.91	47.98	26.66	50.67	46.48	12.67	13.45	52.46	48.69	45.02	51.71	43.25	44.84	13.88	29.28	41.78
A01X009561B6	14.83	15.87	25.99	15.34	13.52	16.13	0.16	40.57	40.86	17.74	15.86	16.16	15.56	39.01	50.21	29.21	14.32	14.26	45.11	18.12	13.41	15.6	10.26	15.04	18.94	22.62	18.85	15.23	15.56	38.68	21.15	18.81	43.97	15.06	49.74	24.72	50.49	48.84	11.89	14.68	52.05	49.81	44.84	48.23	43.49	45.1	13.77	28.97	43.99
AMBX00181E02	47.86	47.71	20.92	47.06	17.17	49.49	48.91	40.13	42.15	46.78	47.14	47.58	46.87	17.28	18.48	19.95	46.96	48.29	47.95	24.97	16.24	34.43	44.08	15.18	46.42	53.64	3.1	47.58	24.69	21.56	30.18	47.91	43.19	48.24	17.52	29.57	20.11	46.51	45.39	47.71	20.69	18.47	46.02	19.08	43.46	18.46	48.22	20.21	18.31
AP7X03371G04	35.1	34.22	26.03	34.94	19.91	37.74	36.41	17.65	17.77	33.75	36.41	34.47	34.53	29.74	34.11	27.01	35	34.94	18.82	25.68	15.71	14.12	30.18	23.6	32.4	35.39	21.98	35.04	24.78	28.11	31.35	34.91	18.2	35.84	33.24	32.45	35.8	18.54	32.51	35.95	36.66	34.33	18.33	35.86	18.92	32.84	35.51	27.25	31.54
A02X041461C9	14.91	17.04	29.43	14	13.67	15.83	13.86	42.68	37.65	15.05	15.33	17.4	15.93	43.29	53.91	31.25	16.32	14.68	48.48	16.41	13.55	17.12	10.39	14.69	11.37	19.02	17.91	15.45	14.92	43.41	18.9	13.72	47.85	14.98	56.18	23.3	48.74	47.76	2.31	16.91	49.96	55.67	51.46	31.59	48.48	51.07	15.43	35.3	52.05
A02X026160H4	13.54	14.18	25.4	13.98	12.68	14.46	14.01	38.28	43.63	16.14	14.19	14.82	13.88	38.4	49.54	28.17	13.67	0.42	44.65	16.92	12.04	15.34	0.56	14.59	16.42	17.67	19.8	13.09	14.61	39.46	19.8	15.53	44.49	13.83	49.17	22.59	48.58	45.97	11.29	13.68	49.9	49.16	45.2	50.9	42.74	44.83	12.82	28.93	43.33
C12X017904A5	12.62	13.11	21.89	13.19	10.97	9.5	13.99	35.61	40.23	9.63	8.86	13.33	13.09	35.17	45.26	25.09	12.42	12.29	42.37	15.02	10.4	13.41	7.78	12.83	12.15	16.73	16.95	12.1	12.8	37.04	19.73	13.64	40.94	13.22	44	24.04	47.16	43.61	9.35	12.91	47.21	46.38	41.96	55.72	40.97	42.9	12.05	25.02	40.17
A03X01951A01	48.53	47.91	20.87	48.06	17.63	49.81	49.83	41.36	43.8	48.49	47.69	47.93	47.8	16.84	18.2	20.63	48.5	48.33	47.04	25.41	16.35	34.05	44.68	25.16	45.54	56.01	16.89	48.32	24.78	20.17	32.68	48.33	43.73	48.92	16.89	28.5	19.67	46.06	45.8	48.4	20.94	18.09	45.39	19.41	43.47	18.53	49.06	20.39	17.38
A01X043060I2	14.08	15.34	17.95	14.23	8.74	16.17	14.39	15.28	17.64	14.88	14.97	15.51	14.29	25.54	32.45	20.01	14.58	14.33	17.85	13.03	5.6	1.29	10.66	11.34	14.46	21.89	13.3	14.19	12.21	22.2	16.83	15.11	17.94	14.22	32.29	17.43	33.06	16.9	12.43	15.06	33.61	32.74	17.09	32.57	19.17	29.63	14.25	19.89	28.8
[truncated: 77 more columns]
