# Supplementary material for: Transmission and dynamics of mother-infant gut viruses during pregnancy and early life
Source: Nat Commun. 2024 Mar 2;15:1945. doi: 10.1038/s41467-024-45257-4 (PMC10908809; doi:10.1038/s41467-024-45257-4)
Supplement: Supplementary file 6 — Source Data [file 41467_2024_45257_MOESM6_ESM.zip › Source data/Bacterial_strains_genetic_distances/SGB1867.dist.txt]

A03X01541C07	A01X042261A5	C09X013428B8	A02X034861B2	A03X01951A01	A03X03481B07	A02X011261C3	C06X013428B7	C09X020903I7	C03X04222B09	A01X011261C2	A01X036761C4	A01X030061B4	A03X03001C03	A02X017260I9	C09X042204F4	C06X043204C9	C06X019404E6	C06X030603H3	A02X013460I7	D09X042204F7	A02X036261D6	A01X001860H9	D12X033728C5	A01X019560H7	C12X019404E8	A01X017260I8	C09X036204B1	A03X03671A05	AP3X01952B01	A02X036761C5	C06X015405B5	A03X04141A07	C12X034805B9	A02X019461D1	C12X041403G8	A02X012861A7	AMBX02341E04	AP7X03001G05	C12X013428B9	D12X042204F8	A01X034861B1	D01X04222I05	A02X010861C1	C12X039128F1	C06X034805B7	C12X042204F5	AP3X03482A02	A01X036261D5	C09X034805B8
A03X01541C07	0	13.81	17.3	17.02	13.58	10.21	11.06	14.48	NA	13.69	10.27	22	NA	24.94	NA	14.01	NA	NA	NA	17.56	14.01	NA	3.7	NA	12.19	NA	21.72	NA	10.8	12.06	11.19	NA	24.86	NA	13.06	NA	7.35	14.06	18.05	14.13	14.01	6.56	37.04	11.54	NA	NA	14.01	6.97	NA
A01X042261A5	13.81	0	33.74	16.7	15.13	33.46	16.45	32.05	96.77	0.2	7.72	15.05	49.23	15.44	NA	0.08	NA	NA	NA	15.97	0.08	144.79	13.52	NA	4.24	NA	59.89	10.2	19.12	14.36	17.09	NA	22.61	NA	24.91	NA	25.96	33.79	25.65	31.89	0.08	18.41	5.68	29.99	NA	NA	0.08	25.52	NA
C09X013428B8	17.3	33.74	0	6.38	34.38	6.44	25.92	0	35.39	17.69	16.65	6.17	37.42	23.08	NA	32.77	NA	NA	NA	3.37	33.03	99.47	15.51	NA	28.31	NA	59.91	3.74	18.31	41.3	13.09	NA	25.55	NA	23.85	NA	34.28	35.01	20.34	0	33.14	6.89	15.47	17.24	127.74	NA	33.07	8.44	NA
A02X034861B2	17.02	16.7	6.38	0	64.32	1.52	61.5	5.74	NA	97.36	69.67	8.5	NA	24.17	NA	13.82	NA	NA	NA	3.35	13.73	NA	24.17	NA	NA	NA	161.09	6.04	19.22	64.32	10.63	NA	NA	NA	12.07	NA	NA	11.84	25.76	5.74	13.73	3.99	7.71	11.64	Inf	NA	13.73	4.47	NA
A03X01951A01	13.58	15.13	34.38	64.32	0	32	8.28	31.09	62.86	7	6.98	26.93	NA	13.44	NA	15.03	NA	NA	NA	18.02	14.83	NA	12.65	NA	0	NA	31.33	NA	7.69	0.21	12.14	NA	13.81	89.59	19.11	NA	23.27	27.27	7.16	30.41	14.83	11.96	47.07	29.26	NA	NA	14.83	13.4	NA
A03X03481B07	10.21	33.46	6.44	1.52	32	0	16.07	6.39	28.32	26.72	44.67	8.73	56.61	16.1	NA	32.21	NA	NA	NA	12.87	33.43	184.68	16.1	NA	86.24	NA	59.73	4.6	26.36	31.52	14.36	NA	46.03	NA	15.21	NA	0	25.22	33.77	6.26	32.71	4.09	10.9	21.94	157.91	NA	33.25	4.43	NA
A02X011261C3	11.06	16.45	25.92	61.5	8.28	16.07	0	23.06	NA	10.21	2.74	22.68	41.5	16.62	NA	16.02	NA	NA	NA	22.45	16.47	NA	11.16	NA	2.75	NA	19.8	8.7	14.59	7.69	17.32	NA	10.45	NA	11.53	NA	8.94	6.1	28.85	22.2	15.88	10.85	50.17	17.09	NA	NA	16.35	6.81	NA
C06X013428B7	14.48	32.05	0	5.74	31.09	6.39	23.06	0	35.39	16.08	13.03	6.73	42.52	25.45	NA	30.93	NA	NA	NA	5.29	31.66	117.79	11.43	NA	22.39	NA	60.72	4.27	18.35	36.2	12.19	NA	23.23	NA	21.86	NA	27.68	33.58	22.56	0	31.51	6.5	15.55	16.28	153.01	NA	31.63	8.31	NA
C09X020903I7	NA	96.77	35.39	NA	62.86	28.32	NA	35.39	0	84.4	NA	73.87	NA	NA	NA	89.06	NA	NA	NA	NA	92.04	NA	NA	NA	100.05	NA	63.78	NA	73.87	NA	NA	NA	NA	NA	28.12	NA	NA	10.25	NA	35.39	92.04	15.41	70.19	23.4	27.98	NA	92.04	25.73	NA
C03X04222B09	13.69	0.2	17.69	97.36	7	26.72	10.21	16.08	84.4	0	9.01	23.23	51.35	19.02	NA	0	NA	NA	NA	25.32	0	NA	13.85	NA	4.14	NA	49.89	11.19	20.97	5.29	18.89	89.59	17.26	89.59	22.96	NA	25.94	25.56	37.88	15.47	0	20.41	26.84	13.92	NA	89.59	0	16.89	NA
A01X011261C2	10.27	7.72	16.65	69.67	6.98	44.67	2.74	13.03	NA	9.01	0	13.7	NA	13.89	NA	9.01	NA	NA	NA	15.03	9.01	NA	8.87	NA	6.35	NA	19.18	NA	7.86	6.38	12.1	NA	18.06	NA	11.84	NA	6.15	1.32	13.41	13	9.01	10.19	40.82	8.85	NA	NA	9.01	8.72	NA
A01X036761C4	22	15.05	6.17	8.5	26.93	8.73	22.68	6.73	73.87	23.23	13.7	0	48.86	15.88	NA	19.7	NA	NA	NA	9.49	16.55	98.43	17.4	NA	32.37	NA	62.21	6.6	14.26	29.31	2.78	NA	12.15	NA	11.14	NA	25.57	17.88	30.59	9.24	17.94	15.85	10.74	11.24	NA	NA	16.51	12.46	NA
A01X030061B4	NA	49.23	37.42	NA	NA	56.61	41.5	42.52	NA	51.35	NA	48.86	0	NA	70.37	50.39	115.73	110.07	NA	37.9	43.39	70.11	NA	154.5	NA	145.62	32.48	37.95	17.56	NA	24.66	NA	NA	NA	45.17	NA	NA	45.17	6	37.08	45.7	NA	75.08	45.68	84.22	NA	43.03	47.63	65.12
A03X03001C03	24.94	15.44	23.08	24.17	13.44	16.1	16.62	25.45	NA	19.02	13.89	15.88	NA	0	NA	19.02	NA	NA	NA	25.16	19.02	NA	19.29	NA	15.91	NA	18.31	NA	21.09	13.62	24.11	NA	5.31	NA	26.68	NA	16.66	27.24	0	26.63	19.02	24.69	47.07	12.89	NA	NA	19.02	24.83	NA
A02X017260I9	NA	NA	NA	NA	NA	NA	NA	NA	NA	NA	NA	NA	70.37	NA	0	NA	4.09	10.22	0.8	NA	NA	35.65	NA	8.36	NA	7.56	18.14	NA	211.79	NA	NA	1.61	NA	0.88	NA	7.28	NA	NA	82.83	NA	NA	NA	NA	NA	22.45	0.77	NA	NA	13.48
C09X042204F4	14.01	0.08	32.77	13.82	15.03	32.21	16.02	30.93	89.06	0	9.01	19.7	50.39	19.02	NA	0	NA	NA	NA	18.44	0	NA	13.85	NA	4.14	NA	57.14	9.45	22.52	14.49	15.92	NA	23.86	NA	24.07	NA	25.94	31.61	32.43	30.81	0	16.87	5.45	26.93	NA	NA	0	23.94	NA
C06X043204C9	NA	NA	NA	NA	NA	NA	NA	NA	NA	NA	NA	NA	115.73	NA	4.09	NA	0	3.29	0	NA	NA	5.34	NA	0	NA	3.23	21.67	NA	97.21	NA	NA	0.7	NA	0	NA	3.74	NA	NA	140.65	NA	NA	NA	NA	NA	9.52	0	NA	NA	6.81
C06X019404E6	NA	NA	NA	NA	NA	NA	NA	NA	NA	NA	NA	NA	110.07	NA	10.22	NA	3.29	0	4.77	NA	NA	6.68	NA	0.73	NA	0	26.99	NA	86.21	NA	NA	8.69	NA	8.28	NA	1.07	NA	NA	157.78	NA	NA	NA	NA	NA	4.73	6.83	NA	NA	8.67
C06X030603H3	NA	NA	NA	NA	NA	NA	NA	NA	NA	NA	NA	NA	NA	NA	0.8	NA	0	4.77	0	NA	NA	NA	NA	NA	NA	4.62	49.45	NA	NA	NA	NA	0.74	NA	0	NA	3.94	NA	NA	NA	NA	NA	NA	NA	NA	29.93	0	NA	NA	4.81
A02X013460I7	17.56	15.97	3.37	3.35	18.02	12.87	22.45	5.29	NA	25.32	15.03	9.49	37.9	25.16	NA	18.44	NA	NA	NA	0	13.69	52.73	13.94	NA	14.55	NA	65.55	9.23	11.45	17.36	8.6	NA	21.4	NA	11.25	NA	14.71	18.78	22.16	3.83	15.04	4.86	10.49	11.09	79.31	NA	13.64	11.01	NA
D09X042204F7	14.01	0.08	33.03	13.73	14.83	33.43	16.47	31.66	92.04	0	9.01	16.55	43.39	19.02	NA	0	NA	NA	NA	13.69	0	145.84	13.85	NA	4.14	NA	59.9	9.14	18.47	14.3	15.81	NA	23.86	NA	23.75	NA	25.94	33.01	25.83	31.44	0	16.83	4.83	28.91	NA	NA	0	24.99	NA
A02X036261D6	NA	144.79	99.47	NA	NA	184.68	NA	117.79	NA	NA	NA	98.43	70.11	NA	35.65	NA	5.34	6.68	NA	52.73	145.84	0	NA	24.01	NA	8.3	37.87	169.6	61.21	NA	46.91	NA	NA	NA	237.76	12.91	NA	237.11	69.99	110.16	266.44	NA	NA	180.76	4.29	NA	147.09	269.76	3.74
A01X001860H9	3.7	13.52	15.51	24.17	12.65	16.1	11.16	11.43	NA	13.85	8.87	17.4	NA	19.29	NA	13.85	NA	NA	NA	13.94	13.85	NA	0	NA	11.66	NA	27.09	NA	8.13	12.22	8.29	NA	21.82	NA	10.21	NA	5.89	11.22	22.6	11.22	13.85	5.66	47.07	7.61	NA	NA	13.85	4.53	NA
D12X033728C5	NA	NA	NA	NA	NA	NA	NA	NA	NA	NA	NA	NA	154.5	NA	8.36	NA	0	0.73	NA	NA	NA	24.01	NA	0	NA	0	30.29	NA	NA	NA	NA	NA	NA	NA	NA	1.39	NA	NA	196.03	NA	NA	NA	NA	NA	12.67	NA	NA	NA	8.68
A01X019560H7	12.19	4.24	28.31	NA	0	86.24	2.75	22.39	100.05	4.14	6.35	32.37	NA	15.91	NA	4.14	NA	NA	NA	14.55	4.14	NA	11.66	NA	0	NA	19.6	NA	10.92	0	15.21	NA	13.81	NA	21.19	NA	11.66	18.85	NA	21.43	4.14	18.52	71.17	20.07	NA	NA	4.14	18.9	NA
C12X019404E8	NA	NA	NA	NA	NA	NA	NA	NA	NA	NA	NA	NA	145.62	NA	7.56	NA	3.23	0	4.62	NA	NA	8.3	NA	0	NA	0	24.1	NA	110.94	NA	NA	8.62	NA	8.13	NA	1.03	NA	NA	249.53	NA	NA	NA	NA	NA	5.48	6.73	NA	NA	7.84
A01X017260I8	21.72	59.89	59.91	161.09	31.33	59.73	19.8	60.72	63.78	49.89	19.18	62.21	32.48	18.31	18.14	57.14	21.67	26.99	49.45	65.55	59.9	37.87	27.09	30.29	19.6	24.1	0	94.32	23.7	32.29	64.75	21.43	12.34	21.46	40.59	25.59	24.46	50.15	14.55	59.75	59.1	46.68	161.61	45.81	37.36	27.42	60	45.54	17.91
C09X036204B1	NA	10.2	3.74	6.04	NA	4.6	8.7	4.27	NA	11.19	NA	6.6	37.95	NA	NA	9.45	NA	NA	NA	9.23	9.14	169.6	NA	NA	NA	NA	94.32	0	24.32	NA	12.89	NA	NA	NA	8.12	NA	NA	6.34	24.37	3.96	9.12	1.64	7.94	4.64	213.77	NA	9.38	3.39	NA
A03X03671A05	10.8	19.12	18.31	19.22	7.69	26.36	14.59	18.35	73.87	20.97	7.86	14.26	17.56	21.09	211.79	22.52	97.21	86.21	NA	11.45	18.47	61.21	8.13	NA	10.92	110.94	23.7	24.32	0	7.04	6.54	89.59	21.13	89.59	10.34	126.28	11.91	23.1	14.54	16.27	19.5	8.78	42.56	23.81	65.72	89.59	18.63	13.34	86.07
AP3X01952B01	12.06	14.36	41.3	64.32	0.21	31.52	7.69	36.2	NA	5.29	6.38	29.31	NA	13.62	NA	14.49	NA	NA	NA	17.36	14.3	NA	12.22	NA	0	NA	32.29	NA	7.04	0	10.88	NA	14.01	NA	22.61	NA	23.74	30.07	0	35.2	14.3	10.63	47.07	28.39	NA	NA	14.3	15.29	NA
A02X036761C5	11.19	17.09	13.09	10.63	12.14	14.36	17.32	12.19	NA	18.89	12.1	2.78	24.66	24.11	NA	15.92	NA	NA	NA	8.6	15.81	46.91	8.29	NA	15.21	NA	64.75	12.89	6.54	10.88	0	NA	20.28	NA	11.65	NA	30.96	18.22	22.39	12.16	15.93	8.78	18.39	10.4	112.63	NA	15.77	12.26	NA
C06X015405B5	NA	NA	NA	NA	NA	NA	NA	NA	NA	89.59	NA	NA	NA	NA	1.61	NA	0.7	8.69	0.74	NA	NA	NA	NA	NA	NA	8.62	21.43	NA	89.59	NA	NA	0	NA	0	NA	8.02	NA	NA	NA	NA	NA	NA	NA	NA	29.24	0.48	NA	NA	11.28
A03X04141A07	24.86	22.61	25.55	NA	13.81	46.03	10.45	23.23	NA	17.26	18.06	12.15	NA	5.31	NA	23.86	NA	NA	NA	21.4	23.86	NA	21.82	NA	13.81	NA	12.34	NA	21.13	14.01	20.28	NA	0	NA	21.93	NA	15.32	26.4	NA	26.93	23.86	15.51	NA	13.81	NA	NA	23.86	22.85	NA
C12X034805B9	NA	NA	NA	NA	89.59	NA	NA	NA	NA	89.59	NA	NA	NA	NA	0.88	NA	0	8.28	0	NA	NA	NA	NA	NA	NA	8.13	21.46	NA	89.59	NA	NA	0	NA	0	NA	7.29	NA	NA	NA	NA	NA	NA	NA	NA	32.33	0	NA	NA	6.01
A02X019461D1	13.06	24.91	23.85	12.07	19.11	15.21	11.53	21.86	28.12	22.96	11.84	11.14	45.17	26.68	NA	24.07	NA	NA	NA	11.25	23.75	237.76	10.21	NA	21.19	NA	40.59	8.12	10.34	22.61	11.65	NA	21.93	NA	0	NA	16.27	18.84	25.79	21.63	23.43	8.55	16.77	19.8	NA	NA	23.68	12.41	NA
C12X041403G8	NA	NA	NA	NA	NA	NA	NA	NA	NA	NA	NA	NA	NA	NA	7.28	NA	3.74	1.07	3.94	NA	NA	12.91	NA	1.39	NA	1.03	25.59	NA	126.28	NA	NA	8.02	NA	7.29	NA	0	NA	NA	NA	NA	NA	NA	NA	NA	5.14	6.12	NA	NA	8.17
A02X012861A7	7.35	25.96	34.28	NA	23.27	0	8.94	27.68	NA	25.94	6.15	25.57	NA	16.66	NA	25.94	NA	NA	NA	14.71	25.94	NA	5.89	NA	11.66	NA	24.46	NA	11.91	23.74	30.96	NA	15.32	NA	16.27	NA	0	5.7	NA	25.55	25.94	7.54	NA	22.35	NA	NA	25.94	3.31	NA
AMBX02341E04	14.06	33.79	35.01	11.84	27.27	25.22	6.1	33.58	10.25	25.56	1.32	17.88	45.17	27.24	NA	31.61	NA	NA	NA	18.78	33.01	237.11	11.22	NA	18.85	NA	50.15	6.34	23.1	30.07	18.22	NA	26.4	NA	18.84	NA	5.7	0	22.41	33.69	32.54	10.45	20.11	21.19	265.55	NA	32.91	17.77	NA
AP7X03001G05	18.05	25.65	20.34	25.76	7.16	33.77	28.85	22.56	NA	37.88	13.41	30.59	6	0	82.83	32.43	140.65	157.78	NA	22.16	25.83	69.99	22.6	196.03	NA	249.53	14.55	24.37	14.54	0	22.39	NA	NA	NA	25.79	NA	NA	22.41	0	21.24	26.99	19.56	50.76	24.15	191.37	NA	26.09	20.34	70.57
C12X013428B9	14.13	31.89	0	5.74	30.41	6.26	22.2	0	35.39	15.47	13	9.24	37.08	26.63	NA	30.81	NA	NA	NA	3.83	31.44	110.16	11.22	NA	21.43	NA	59.75	3.96	16.27	35.2	12.16	NA	26.93	NA	21.63	NA	25.55	33.69	21.24	0	31.19	6.53	15.55	16.1	141.04	NA	31.41	8.23	NA
D12X042204F8	14.01	0.08	33.14	13.73	14.83	32.71	15.88	31.51	92.04	0	9.01	17.94	45.7	19.02	NA	0	NA	NA	NA	15.04	0	266.44	13.85	NA	4.14	NA	59.1	9.12	19.5	14.3	15.93	NA	23.86	NA	23.43	NA	25.94	32.54	26.99	31.19	0	16.83	4.83	28.34	NA	NA	0	24.62	NA
A01X034861B1	6.56	18.41	6.89	3.99	11.96	4.09	10.85	6.5	15.41	20.41	10.19	15.85	NA	24.69	NA	16.87	NA	NA	NA	4.86	16.83	NA	5.66	NA	18.52	NA	46.68	1.64	8.78	10.63	8.78	NA	15.51	NA	8.55	NA	7.54	10.45	19.56	6.53	16.83	0	14.82	9	145.82	NA	16.83	2.16	NA
D01X04222I05	37.04	5.68	15.47	7.71	47.07	10.9	50.17	15.55	70.19	26.84	40.82	10.74	75.08	47.07	NA	5.45	NA	NA	NA	10.49	4.83	NA	47.07	NA	71.17	NA	161.61	7.94	42.56	47.07	18.39	NA	NA	NA	16.77	NA	NA	20.11	50.76	15.55	4.83	14.82	0	21.32	125.65	NA	4.83	13.54	NA
A02X010861C1	11.54	29.99	17.24	11.64	29.26	21.94	17.09	16.28	23.4	13.92	8.85	11.24	45.68	12.89	NA	26.93	NA	NA	NA	11.09	28.91	180.76	7.61	NA	20.07	NA	45.81	4.64	23.81	28.39	10.4	NA	13.81	NA	19.8	NA	22.35	21.19	24.15	16.1	28.34	9	21.32	0	NA	NA	28.82	16.6	NA
C12X039128F1	NA	NA	127.74	Inf	NA	157.91	NA	153.01	27.98	NA	NA	NA	84.22	NA	22.45	NA	9.52	4.73	29.93	79.31	NA	4.29	NA	12.67	NA	5.48	37.36	213.77	65.72	NA	112.63	29.24	NA	32.33	NA	5.14	NA	265.55	191.37	141.04	NA	145.82	125.65	NA	0	30.12	NA	216.69	7.28
C06X034805B7	NA	NA	NA	NA	NA	NA	NA	NA	NA	89.59	NA	NA	NA	NA	0.77	NA	0	6.83	0	NA	NA	NA	NA	NA	NA	6.73	27.42	NA	89.59	NA	NA	0.48	NA	0	NA	6.12	NA	NA	NA	NA	NA	NA	NA	NA	30.12	0	NA	NA	9.46
C12X042204F5	14.01	0.08	33.07	13.73	14.83	33.25	16.35	31.63	92.04	0	9.01	16.51	43.03	19.02	NA	0	NA	NA	NA	13.64	0	147.09	13.85	NA	4.14	NA	60	9.38	18.63	14.3	15.77	NA	23.86	NA	23.68	NA	25.94	32.91	26.09	31.41	0	16.83	4.83	28.82	NA	NA	0	24.9	NA
AP3X03482A02	6.97	25.52	8.44	4.47	13.4	4.43	6.81	8.31	25.73	16.89	8.72	12.46	47.63	24.83	NA	23.94	NA	NA	NA	11.01	24.99	269.76	4.53	NA	18.9	NA	45.54	3.39	13.34	15.29	12.26	NA	22.85	NA	12.41	NA	3.31	17.77	20.34	8.23	24.62	2.16	13.54	16.6	216.69	NA	24.9	0	NA
A01X036261D5	NA	NA	NA	NA	NA	NA	NA	NA	NA	NA	NA	NA	65.12	NA	13.48	NA	6.81	8.67	4.81	NA	NA	3.74	NA	8.68	NA	7.84	17.91	NA	86.07	NA	NA	11.28	NA	6.01	NA	8.17	NA	NA	70.57	NA	NA	NA	NA	NA	7.28	9.46	NA	NA	0
C09X034805B8	NA	NA	NA	NA	NA	NA	NA	NA	NA	89.59	NA	NA	NA	NA	0.78	NA	0	6.68	0	NA	NA	NA	NA	NA	NA	6.46	19.14	NA	89.59	NA	NA	0.51	NA	0	NA	5.8	NA	NA	NA	NA	NA	NA	NA	NA	31.32	0	NA	NA	6.13
AP7X03481G03	11.03	35.78	16.34	0	21.13	6.27	17.06	14.26	109.04	21.71	15.42	28.61	57.25	26.66	NA	36.4	NA	NA	NA	14.71	35.26	NA	10.1	NA	19.81	NA	43.75	NA	12.5	17.02	17.37	119.89	33.23	119.89	19.18	NA	7.71	34.84	18.05	14.37	35.26	9.42	22.98	22.6	NA	119.89	35.26	3.66	NA
C12X024804E5	5.9	18.8	13.55	2.72	6.56	10.2	9.29	13.28	20.99	14.93	5.98	10.95	41.21	21.04	NA	17.5	NA	NA	NA	12.3	18.04	174.02	4.88	NA	15.23	NA	37.61	6.73	9.78	7.29	10.13	NA	20.2	NA	9.63	NA	5.37	15.5	24.83	13.36	17.83	5.04	13.75	12.95	NA	NA	17.99	5.67	NA
AMBX01941E08	13.06	27.46	22.44	12.53	21.53	15.4	11.31	20.32	27	23.42	11.84	12.17	56.29	26.68	NA	26.53	NA	NA	NA	8.95	26.45	230.71	10.21	NA	20.51	NA	33.63	7.56	9.45	26.53	13.15	NA	21.93	NA	0	NA	16.27	20.53	26.48	20.08	26	7.37	17.75	20.05	NA	NA	26.34	12.21	NA
A02X026160H4	NA	49.26	16.88	NA	57.2	34.75	29.39	16.88	34.8	17.83	NA	NA	NA	NA	NA	48.85	NA	NA	NA	NA	50.48	NA	NA	NA	NA	NA	69.46	NA	NA	64.28	68.84	NA	NA	NA	76.17	NA	141.97	97.15	NA	16.88	50.48	19.28	NA	21.12	NA	NA	50.48	40.14	NA
AMBX01341D04	46.03	8.11	0	0	60.41	2.03	110.13	0	NA	66.75	141.97	10.76	NA	60.41	NA	7.11	NA	NA	NA	2.9	7.07	NA	60.41	NA	NA	NA	260.52	4.47	55.2	60.41	12.96	NA	NA	NA	11.49	NA	NA	10.55	66.99	0	7.07	3.67	7.29	7.67	131.84	NA	7.07	2.93	NA
C12X020903I8	15.96	30.61	31	16.44	24.22	22.61	5.21	30.57	7.84	25.08	2.22	16.01	46.07	18.18	NA	29.43	NA	NA	NA	19.47	30.67	NA	12.12	NA	22.49	NA	42.78	6.91	20.88	28.25	19.97	NA	23.52	NA	19.11	NA	5.15	0.72	23.04	31.04	30.17	11.37	25.63	20.09	164.78	NA	30.56	16.94	NA
C06X042204F3	14.01	0.08	32.57	13.82	14.86	31.11	16.02	30.77	92.04	0	9.01	19.25	53.96	19.02	NA	0	NA	NA	NA	18.44	0	NA	13.85	NA	4.14	NA	56.6	9.45	22.52	14.3	16.42	NA	23.86	NA	23.54	NA	25.94	32.21	31.62	30.65	0	16.87	4.85	27.66	NA	NA	0	23.6	NA
A03X01081D02	23.91	27.56	27.82	10.44	30.84	9.56	8.52	23.24	NA	10.1	8.17	13.7	NA	19.87	NA	27.22	NA	NA	NA	8.46	27.14	NA	6.6	NA	9.31	NA	95.13	8.89	17.23	17.48	9	NA	19.83	NA	21.22	NA	6.97	26.35	NA	22.6	27.14	18.34	13.72	13.56	81.65	NA	27.14	18.78	NA
AP3X01792A08	NA	NA	28.09	NA	9.12	NA	NA	43.54	48.33	9.12	NA	9.12	NA	NA	NA	NA	NA	NA	NA	NA	NA	NA	NA	NA	NA	NA	10.03	NA	9.12	NA	NA	Inf	NA	Inf	34.66	NA	NA	3.42	NA	43.54	NA	NA	NA	76.46	NA	Inf	NA	55.6	NA
D06X042204F6	14.01	0.09	31.58	7.37	15.3	29.26	16.12	29.59	92.04	0	9.01	19.67	53.42	19.02	NA	0	NA	NA	NA	17.79	0	NA	13.85	NA	4.14	NA	55.45	9.26	22.11	14.86	15.89	NA	17.26	NA	23.25	NA	25.94	28.67	31.26	29.25	0	16.91	5.22	28.59	NA	NA	0	23.21	NA
A01X012861D4	11.49	26.04	21.12	0	23.63	5.89	13.5	19.02	NA	26.03	13.38	23.25	NA	20.8	NA	26.03	NA	NA	NA	12.67	26.03	NA	10.76	NA	14.8	NA	35.6	NA	15.28	23.56	27.53	NA	20.64	NA	18.92	NA	0	13	50.76	18.18	26.03	6.68	71.75	16.29	NA	NA	26.03	6.12	NA
C03X01342C02	16.77	19.54	0.29	0.67	17.61	2.37	14.63	0.25	NA	19.87	13.01	7.79	46.8	26.25	NA	16.16	NA	NA	NA	0.38	18.16	NA	14.08	NA	14.68	NA	58.28	0	5.3	17.49	6.41	NA	27.4	NA	5.82	NA	12.84	20.22	26.48	0.25	18.16	5.47	13.1	6.8	125.23	NA	18.16	6.75	NA
C09X015405B6	NA	NA	NA	NA	89.59	NA	NA	NA	NA	89.59	NA	NA	NA	NA	0.84	NA	0	7.43	0	NA	NA	NA	NA	NA	NA	7.29	18.29	NA	89.59	NA	NA	0	NA	0	NA	6.44	NA	NA	NA	NA	NA	NA	NA	NA	35.73	0	NA	NA	5.27
AMBX03481D08	3.29	37.74	12.74	NA	15.53	11.33	6.21	11.36	53.87	25.27	7.64	30.86	66.46	28.01	NA	37.09	NA	NA	NA	11.39	37.74	NA	4.73	NA	25.35	NA	41.99	NA	7.81	19.4	10.14	NA	21.26	NA	20.02	NA	6.46	28	NA	11.2	37.74	6.95	77.13	23.52	NA	NA	37.74	4.58	NA
A01X023460I4	16.33	34.76	34.32	11.61	30.16	24.23	6.55	33.59	8.65	28.08	2.38	14.46	45.73	19.27	NA	32.53	NA	NA	NA	18.23	34	237.76	11.91	NA	25.08	NA	49.37	6.31	23.71	33.6	17.54	NA	18	NA	18.85	NA	4.55	0.16	23.36	33.96	33.48	11.04	19.89	21.2	911.46	NA	33.88	17.89	NA
A03X00181C05	6.4	40.02	39.64	12.02	35.1	34.29	24.67	37.05	105.99	29.08	9.12	14.58	68.42	25.22	NA	37.5	NA	NA	NA	8.19	38.13	8.35	0.5	8.35	16.02	NA	67.98	3.08	17.24	36.43	22.07	NA	25.78	NA	25.63	NA	7.85	40.84	25.54	36.88	38.13	13.97	21.78	33.09	86.15	NA	38.13	25.66	NA
A01X043060I2	6.46	8.83	3.85	NA	10.68	2.84	7.29	5.44	90.25	4.8	NA	1.99	44.39	NA	NA	10.37	NA	NA	NA	16.24	10.59	129.02	NA	NA	NA	NA	28.41	7.44	14.58	NA	6.68	64.96	NA	64.96	2.34	NA	NA	12.15	20.93	5.59	10.67	5.72	NA	8.35	NA	64.96	10.54	5.92	NA
C09X019404E7	NA	NA	NA	NA	NA	NA	NA	NA	NA	NA	NA	NA	174.92	NA	9.97	NA	3.63	3.16	4.62	NA	NA	36.33	NA	0	NA	0	23.14	NA	NA	NA	NA	8.62	NA	8.13	NA	1.04	NA	NA	255.58	NA	NA	NA	NA	NA	17.44	6.73	NA	NA	11.56
A02X030061B5	27.65	41.66	50.08	121.14	17.09	51.74	21.22	52.19	78.15	26.14	13.91	43.26	11.7	3.58	48.13	43.44	59.9	60.88	91.27	55.96	42.99	53.96	21.96	150.47	13.18	69.5	23.01	72.98	22.22	17.22	37.43	85.7	10.51	38.74	40.06	69.72	36.82	42.1	10.63	51.23	43.08	46.46	99.33	40.49	47.82	96.36	42.99	43.28	34.24
C09X043204D1	NA	NA	NA	NA	NA	NA	NA	NA	NA	NA	NA	NA	147.39	NA	4.05	NA	0.35	3.3	0	NA	NA	9.99	NA	0	NA	3.49	21.09	NA	121.89	NA	NA	0	NA	0	NA	3.56	NA	NA	215.19	NA	NA	NA	NA	NA	7.68	0	NA	NA	6.72
C12X043204D2	NA	NA	NA	NA	NA	NA	NA	NA	NA	NA	NA	NA	143.4	NA	4.02	NA	0.35	4.17	0	NA	NA	6.85	NA	0	NA	3.61	21.66	NA	131.63	NA	NA	0.73	NA	0	NA	3.73	NA	NA	177.38	NA	NA	NA	NA	NA	12.14	0	NA	NA	7.26
A03X03371C01	11.65	13.89	4.2	11.16	12.16	10.57	10.1	2.86	NA	13.5	10.46	15.61	NA	25.84	NA	13.5	NA	NA	NA	3.65	13.5	NA	9.17	NA	10.48	NA	27.01	NA	2.05	11.73	3.63	NA	16.31	NA	2.53	NA	10.81	13.33	28.69	2.65	13.5	7.97	39.42	0.6	NA	NA	13.5	8.21	NA
AP7X00181H07	5.95	42.28	41.48	11.32	38.77	37.51	26.64	38.75	112.36	28.8	8.41	14.2	68.42	24.27	NA	39.67	NA	NA	NA	7.82	40.19	8.35	0	8.35	16.16	NA	70.88	3.08	22.21	40.7	21.68	NA	25.78	NA	27.72	NA	7.85	42.56	25.54	38.55	40.19	13.76	20.12	34.43	86.15	NA	40.19	27.42	NA
AP7X01121H05	29.58	22.09	33.38	87.04	11.6	22.25	5.22	32.19	NA	26.55	0	32.54	57.27	46.03	877.5	21.13	NA	NA	NA	25.39	21.79	91.46	60.41	NA	NA	NA	20.38	19.7	37.55	8.86	16.32	NA	NA	NA	18.78	NA	NA	6.29	24.95	32.01	20.68	28.96	66.99	22	152.33	NA	21.5	13.11	174.7
A03X02611C04	3.66	14.16	11.89	10.03	13.93	8.02	8.49	10.9	NA	11.64	3.33	5	NA	12.94	NA	16.46	NA	NA	NA	8.87	15.89	NA	1.45	NA	10.36	NA	18.4	NA	6.53	13.19	13	NA	14.82	NA	13.35	NA	4.81	14.55	0	11.45	15.89	7.37	16.82	7.51	NA	NA	15.89	4.35	NA
AP3X00181I06	5.72	33.3	30.43	11.32	35.04	26.97	13.28	28.39	101.57	28.58	8.57	11.93	63.11	24.27	NA	31.34	NA	NA	NA	7.85	31.63	NA	0	NA	15.51	NA	63.01	3.08	8.14	35.76	21.47	NA	26.35	NA	19.7	NA	7.42	32.79	29.69	28.4	31.63	13.09	18.84	25.6	104.53	NA	31.63	22.16	NA
AP3X03911I04	5.86	15.01	16.31	11.82	17.45	5.27	12.7	14.74	NA	15.69	10.31	13.37	NA	19.73	NA	15.69	NA	NA	NA	14.39	15.69	NA	7.38	NA	16.75	NA	21.42	NA	13.37	16.75	12.71	NA	25.89	NA	13.97	NA	7.39	14.28	22.78	15.32	15.69	7.41	16.82	7.78	NA	NA	15.69	4.97	NA
A01X010861D9	11.24	37.48	19.24	9.7	24.15	23.03	14.66	18.57	24.78	17.91	5.72	10.46	NA	17.13	NA	36.7	NA	NA	NA	5.77	36.86	NA	6.6	NA	19.08	NA	44.27	6.09	11.07	23.06	10.67	NA	22.1	NA	20.05	NA	19.98	24.63	17.95	18.29	36.86	11.19	20.02	3.38	88.63	NA	36.86	17.63	NA
AP7X01081I02	20.42	41.66	19.46	49.59	32.69	21.44	49.59	19.46	36.17	30.32	66.99	27.86	69.74	27.1	NA	34.28	NA	NA	NA	21.37	43.78	0	27.1	0	49.39	NA	37.91	NA	21.84	14.87	16.33	89.59	NA	89.59	29.39	NA	NA	31.33	21.28	19.46	43.78	26.19	95.36	2.54	NA	89.59	43.78	25.37	0
[truncated: 30 more columns]
