# Supplementary material for: Transmission and dynamics of mother-infant gut viruses during pregnancy and early life
Source: Nat Commun. 2024 Mar 2;15:1945. doi: 10.1038/s41467-024-45257-4 (PMC10908809; doi:10.1038/s41467-024-45257-4)
Supplement: Supplementary file 6 — Source Data [file 41467_2024_45257_MOESM6_ESM.zip › Source data/Bacterial_strains_genetic_distances/SGB9286.dist.txt]

AP3X01722A07	A03X04141A07	A01X034861B1	A02X020961D3	AMBX01941E08	A02X023460I5	A02X030061B5	AMBX03431D09	A03X04301B08	AP3X01942A09	AP7X03481G03	C03X04302C01	A01X028561A9	A01X043060I2	AMBX02341E04	AP3X03532A03	AP7X03001G05	AP3X01792A08	A02X034861B2	AMBX03481D08	A03X02091B01	AP3X02092B03	A03X03481B07	A03X02341A08	AP7X04221F09	AMBX01341D04	A03X03431B09	A02X011261C3	C12X017904A5	A03X01121D01	C12X039128F1	C12X030004I8	AP7X01121H05	A03X02851B03	A01X034361C6	A02X019461D1	A02X034361C7	AP7X01721H08	A01X023460I4	A01X009561B6	A03X03061C02	A03X01791B04	A03X00951D03	AP7X03531G02	AP7X02341H09	A02X009561B7	C12X012804F2	AP3X01342A05	AP7X04141F08	A01X019460I6
AP3X01722A07	0	15.61	87.7	20.53	19.4	16.79	17.92	18.49	14.98	19.41	171.28	14.98	10.21	14.67	16.75	15.39	18.09	8.58	110.28	78.41	20.57	20.44	78.49	16.72	16.55	16.8	18.45	17.85	18.68	17.73	19.96	18.05	17.75	14.21	18.45	19.54	18.54	0	16.81	20.02	14.2	11.4	20.55	17.56	16.85	20.37	79.71	16.75	17.81
A03X04141A07	15.61	0	133.1	12.88	9.75	15.87	16.32	3.94	13.94	9.75	NA	13.94	12.47	13.57	15.87	14.06	16.32	7.02	NA	113.74	12.85	12.85	113.74	15.87	11.3	15.42	4.06	15.18	13.06	15.18	15.77	16.32	15.18	19.3	4.06	9.75	4.06	15.61	15.65	14.54	9.18	7.78	14.62	27.62	15.87	14.24	110.96	15.61	0.16
A01X034861B1	87.7	133.1	0	99.81	86.83	87.72	94.22	96.51	91.19	86.61	0.31	91.45	164.68	106.72	87.82	95.36	94.98	81.03	1.14	0.14	99.21	99.12	0.14	87.82	92.48	88.16	96.71	96.66	95.1	96.81	93.7	93.58	96.75	82.42	96.71	86.5	97.43	87.49	87.86	90.76	88.98	83.79	90.01	296.36	87.82	91.78	0.65	88.21	92.91
A02X020961D3	20.53	12.88	99.81	0	16.13	15.95	19.38	15.72	16.56	16.15	NA	16.53	12.86	15.57	15.91	18.57	19.85	12.33	118.99	85.54	0.19	0.06	85.7	15.88	16.98	19.88	15.67	17.15	12.87	17.14	16.95	19.52	17.17	19.25	15.67	16.17	15.79	20.43	15.93	18.43	17.49	13.87	18.66	13.56	16.01	18.55	86.91	19.81	15.09
AMBX01941E08	19.4	9.75	86.83	16.13	0	15.79	20.49	14.34	15.45	0	196.24	15.45	15.12	14.43	15.75	16.62	20.97	10.85	101.61	77.09	16.03	15.94	77.23	15.72	14.04	19.18	14.32	14.67	14.15	14.67	19.34	20.72	14.69	20.81	14.32	0	14.4	19.37	15.74	18.07	13.32	12.23	17.75	11.73	15.85	18.22	78.33	19.12	14.12
A02X023460I5	16.79	15.87	87.72	15.95	15.79	0	17.09	14.56	13.93	15.8	210.04	13.93	14.21	13.53	0	17	17.48	8.54	113.43	77.56	16.21	16.09	77.7	0.03	13.92	18.51	14.54	12.79	15.46	12.74	16.95	17.18	12.8	17.37	14.54	15.82	14.59	16.68	0.03	18.21	14.31	10.2	18.57	14.1	0	18.38	78.79	18.51	15.36
A02X030061B5	17.92	16.32	94.22	19.38	20.49	17.09	0	18.26	17.17	20.5	NA	17.21	10.97	15.13	17.02	18.58	0.25	10.79	109.58	83.4	19.7	19.58	83.55	17	18.11	18.95	18.19	20.17	19.15	20.2	18.97	0	20.22	16.5	18.19	20.48	18.24	17.77	16.69	20.44	19.24	12.87	20.13	15.15	17.12	20.53	84.71	19	17.34
AMBX03431D09	18.49	3.94	96.51	15.72	14.34	14.56	18.26	0	16.66	14.35	267.98	16.65	12.22	15.17	14.52	15.95	18.62	9.82	116.12	83.38	15.92	15.76	83.53	14.49	14.4	19.32	0.03	13.52	17.16	13.51	18.54	18.35	13.53	17.56	0.03	14.37	0.06	18.37	14.26	17.03	13.9	11.22	17.71	14.36	14.61	17.13	84.75	19.28	4.86
A03X04301B08	14.98	13.94	91.19	16.56	15.45	13.93	17.17	16.66	0	15.46	NA	0	14.05	0.28	13.89	11.63	17.61	8.8	112.32	81.03	16.83	16.67	81.17	13.87	11.49	20.27	16.56	11.98	13.79	11.98	18.15	17.38	12	16.99	16.56	15.46	16.64	15	14.12	19.6	11.19	11.01	19.71	9.5	13.99	19.86	82.34	20.25	15.46
AP3X01942A09	19.41	9.75	86.61	16.15	0	15.8	20.5	14.35	15.46	0	196.24	15.46	15.12	14.47	15.76	16.71	20.98	10.88	101.61	76.91	16.08	16	77.05	15.74	14.06	19.27	14.34	14.68	14.24	14.68	19.35	20.73	14.71	20.9	14.34	0	14.42	19.38	15.76	18.16	13.41	12.26	17.85	11.73	15.86	18.32	78.14	19.21	14.14
AP7X03481G03	171.28	NA	0.31	NA	196.24	210.04	NA	267.98	NA	196.24	0	NA	NA	NA	210.04	233.53	NA	164.98	1.06	0.27	NA	NA	0.27	210.04	258.2	188.1	NA	NA	188.59	NA	NA	NA	NA	303.15	NA	196.24	NA	171.39	205.95	171.01	188.21	167.75	165.73	NA	210.04	172.66	0.83	198.54	173.3
C03X04302C01	14.98	13.94	91.45	16.53	15.45	13.93	17.21	16.65	0	15.46	NA	0	14.05	0.32	13.89	11.64	17.6	8.83	112.32	81.1	16.78	16.62	81.25	13.87	11.48	20.26	16.55	12.01	13.79	11.98	18.14	17.41	12	16.98	16.55	15.5	16.64	15	14.12	19.64	11.19	11.01	19.75	9.5	13.99	19.87	82.41	20.24	15.45
A01X028561A9	10.21	12.47	164.68	12.86	15.12	14.21	10.97	12.22	14.05	15.12	NA	14.05	0	13.06	14.21	15.76	11.11	8.99	NA	133.29	13	12.98	133.29	14.21	15.84	11.04	12.18	16.94	14.02	16.94	12.11	10.95	16.94	0.82	12.18	15.12	12.18	10.21	14.61	12.34	11.67	10.14	11.94	10.28	14.21	12.53	139.69	11.06	12.99
A01X043060I2	14.67	13.57	106.72	15.57	14.43	13.53	15.13	15.17	0.28	14.47	NA	0.32	13.06	0	13.57	12.39	15.72	7.65	126.18	98.64	15.54	15.54	98.64	13.57	11.31	18.66	15.1	12.39	12.65	12.41	16.41	15.29	12.44	16.25	15.1	14.45	15.18	14.54	13.86	16.75	11.61	9.52	16.61	7.8	13.57	16.92	99.41	18.7	13.91
AMBX02341E04	16.75	15.87	87.82	15.91	15.75	0	17.02	14.52	13.89	15.76	210.04	13.89	14.21	13.57	0	16.96	17.44	8.5	113.43	77.43	16.17	16.05	77.57	0.03	13.89	18.46	14.5	12.75	15.43	12.7	16.91	17.14	12.76	17.33	14.5	15.78	14.55	16.64	0.03	18.17	14.27	10.16	18.49	14.1	0.08	18.33	78.66	18.47	15.32
AP3X03532A03	15.39	14.06	95.36	18.57	16.62	17	18.58	15.95	11.63	16.71	233.53	11.64	15.76	12.39	16.96	0	18.49	10.43	112.6	85.6	18.52	18.36	85.6	16.94	12.55	20.02	15.89	15.36	15.38	15.23	20.68	18.44	15.26	16.68	15.89	16.83	15.97	15.39	16.85	17.62	12.17	13	17.81	1.64	17.06	17.79	87.17	19.91	15.19
AP7X03001G05	18.09	16.32	94.98	19.85	20.97	17.48	0.25	18.62	17.61	20.98	NA	17.6	11.11	15.72	17.44	18.49	0	11.01	109.58	83.74	20.13	20	83.9	17.42	18.43	19.2	18.54	20.8	19.58	20.67	19.28	0.22	20.69	16.81	18.54	21.11	18.6	18.09	17.04	20.75	19.48	13.11	20.21	15.15	17.54	20.84	85.11	19.28	17.8
AP3X01792A08	8.58	7.02	81.03	12.33	10.85	8.54	10.79	9.82	8.8	10.88	164.98	8.83	8.99	7.65	8.5	10.43	11.01	0	93.44	70.97	12.69	12.52	71.11	8.47	9.9	11.77	9.82	10.21	11.22	10.18	10.84	10.86	10.21	9.89	9.82	10.91	9.92	8.57	8.47	12.32	8.86	0	12.55	8.93	8.6	12.45	72.21	11.77	8.67
A02X034861B2	110.28	NA	1.14	118.99	101.61	113.43	109.58	116.12	112.32	101.61	1.06	112.32	NA	126.18	113.43	112.6	109.58	93.44	0	0.9	117.56	117.56	0.9	113.43	115.87	108.71	117.42	115.72	118.54	115.97	118.92	109.58	115.79	98.05	117.42	101.61	118.11	110.28	113.36	112.68	109.49	95.16	115.41	115.6	113.43	114.18	1.57	109.54	110.3
AMBX03481D08	78.41	113.74	0.14	85.54	77.09	77.56	83.4	83.38	81.03	76.91	0.27	81.1	133.29	98.64	77.43	85.6	83.74	70.97	0.9	0	83.7	83.34	0	77.45	80.23	79.47	83.42	82.26	82.7	82.34	80.22	82.83	82.32	75.81	83.42	76.85	83.95	78.22	77.98	79.65	79.51	73.71	80.15	132.18	77.66	81.78	0.52	79.88	80.17
A03X02091B01	20.57	12.85	99.21	0.19	16.03	16.21	19.7	15.92	16.83	16.08	NA	16.78	13	15.54	16.17	18.52	20.13	12.69	117.56	83.7	0	0.14	83.85	16.15	17.16	20.08	15.86	17.22	12.99	17.2	17.02	19.82	17.23	19.66	15.86	16.1	15.98	20.48	16.12	18.59	17.63	14.09	18.65	13.32	16.27	18.61	85.06	20	15.29
AP3X02092B03	20.44	12.85	99.12	0.06	15.94	16.09	19.58	15.76	16.67	16	NA	16.62	12.98	15.54	16.05	18.36	20	12.52	117.56	83.34	0.14	0	83.49	16.02	17.04	20	15.7	17.06	12.8	17.04	16.82	19.69	17.07	19.53	15.7	16.01	15.82	20.36	16.09	18.46	17.5	13.96	18.62	13.05	16.14	18.48	84.69	19.91	15.13
A03X03481B07	78.49	113.74	0.14	85.7	77.23	77.7	83.55	83.53	81.17	77.05	0.27	81.25	133.29	98.64	77.57	85.6	83.9	71.11	0.9	0	83.85	83.49	0	77.59	80.37	79.61	83.57	82.41	82.85	82.49	80.36	82.98	82.47	75.95	83.57	76.98	84.1	78.36	78.12	79.79	79.65	73.85	80.31	132.18	77.79	81.93	0.55	80.03	80.32
A03X02341A08	16.72	15.87	87.82	15.88	15.72	0.03	17	14.49	13.87	15.74	210.04	13.87	14.21	13.57	0.03	16.94	17.42	8.47	113.43	77.45	16.15	16.02	77.59	0	13.86	18.44	14.48	12.73	15.4	12.68	16.88	17.12	12.73	17.31	14.48	15.76	14.53	16.61	0.08	18.15	14.25	10.13	18.47	14.1	0	18.31	78.68	18.44	15.29
AP7X04221F09	16.55	11.3	92.48	16.98	14.04	13.92	18.11	14.4	11.49	14.06	258.2	11.48	15.84	11.31	13.89	12.55	18.43	9.9	115.87	80.23	17.16	17.04	80.37	13.86	0	18.05	14.25	10.97	12.35	10.88	19.66	18.3	10.9	19.74	14.25	14.15	14.26	16.54	13.93	17.17	10.85	11.79	17.77	11.36	13.98	17.27	81.52	18.08	14.24
AMBX01341D04	16.8	15.42	88.16	19.88	19.18	18.51	18.95	19.32	20.27	19.27	188.1	20.26	11.04	18.66	18.46	20.02	19.2	11.77	108.71	79.47	20.08	20	79.61	18.44	18.05	0	19.26	20.24	18.7	20.15	20.65	19.12	20.17	19.28	19.26	19.37	19.32	16.76	18.56	13.86	18.58	13.45	13.88	15.79	18.57	13.97	80.7	0	18.72
A03X03431B09	18.45	4.06	96.71	15.67	14.32	14.54	18.19	0.03	16.56	14.34	NA	16.55	12.18	15.1	14.5	15.89	18.54	9.82	117.42	83.42	15.86	15.7	83.57	14.48	14.25	19.26	0	13.48	17.06	13.47	18.45	18.27	13.49	17.6	0	14.36	0.03	18.33	14.25	16.9	13.82	11.21	17.57	14.36	14.6	16.99	84.73	19.24	4.83
A02X011261C3	17.85	15.18	96.66	17.15	14.67	12.79	20.17	13.52	11.98	14.68	NA	12.01	16.94	12.39	12.75	15.36	20.8	10.21	115.72	82.26	17.22	17.06	82.41	12.73	10.97	20.24	13.48	0	15.57	0	18.95	20.4	0	19.86	13.48	14.67	13.56	17.69	12.73	18.42	12.35	11.96	18.92	11.09	12.85	18.51	83.54	20.26	15.39
C12X017904A5	18.68	13.06	95.1	12.87	14.15	15.46	19.15	17.16	13.79	14.24	188.59	13.79	14.02	12.65	15.43	15.38	19.58	11.22	118.54	82.7	12.99	12.8	82.85	15.4	12.35	18.7	17.06	15.57	0	15.55	16.08	19.27	15.58	20.34	17.06	14.26	17.11	18.56	15.52	17.37	15.28	12.55	17.61	11.4	15.52	17.69	84.04	18.64	15.19
A03X01121D01	17.73	15.18	96.81	17.14	14.67	12.74	20.2	13.51	11.98	14.68	NA	11.98	16.94	12.41	12.7	15.23	20.67	10.18	115.97	82.34	17.2	17.04	82.49	12.68	10.88	20.15	13.47	0	15.55	0	18.94	20.43	0	19.85	13.47	14.68	13.54	17.7	12.68	18.33	12.29	11.93	18.82	11.09	12.8	18.42	83.68	20.16	15.37
C12X039128F1	19.96	15.77	93.7	16.95	19.34	16.95	18.97	18.54	18.15	19.35	NA	18.14	12.11	16.41	16.91	20.68	19.28	10.84	118.92	80.22	17.02	16.82	80.36	16.88	19.66	20.65	18.45	18.95	16.08	18.94	0	19.05	18.96	21.2	18.45	19.36	18.58	19.87	17.12	19.63	19.76	13.22	19.09	16.11	17.01	19.89	81.45	20.42	17.72
C12X030004I8	18.05	16.32	93.58	19.52	20.72	17.18	0	18.35	17.38	20.73	NA	17.41	10.95	15.29	17.14	18.44	0.22	10.86	109.58	82.83	19.82	19.69	82.98	17.12	18.3	19.12	18.27	20.4	19.27	20.43	19.05	0	20.45	16.52	18.27	20.71	18.33	17.89	16.73	20.63	19.32	12.89	20.08	15.15	17.24	20.73	84.17	19.18	17.5
AP7X01121H05	17.75	15.18	96.75	17.17	14.69	12.8	20.22	13.53	12	14.71	NA	12	16.94	12.44	12.76	15.26	20.69	10.21	115.79	82.32	17.23	17.07	82.47	12.73	10.9	20.17	13.49	0	15.58	0	18.96	20.45	0	19.87	13.49	14.71	13.57	17.72	12.74	18.35	12.31	11.95	18.85	11.09	12.85	18.44	83.65	20.19	15.4
A03X02851B03	14.21	19.3	82.42	19.25	20.81	17.37	16.5	17.56	16.99	20.9	303.15	16.98	0.82	16.25	17.33	16.68	16.81	9.89	98.05	75.81	19.66	19.53	75.95	17.31	19.74	19.28	17.6	19.86	20.34	19.85	21.2	16.52	19.87	0	17.6	20.92	17.65	14.1	17.45	19.72	15.9	12.53	19.93	15.03	17.43	19.87	77.01	19.22	17.66
A01X034361C6	18.45	4.06	96.71	15.67	14.32	14.54	18.19	0.03	16.56	14.34	NA	16.55	12.18	15.1	14.5	15.89	18.54	9.82	117.42	83.42	15.86	15.7	83.57	14.48	14.25	19.26	0	13.48	17.06	13.47	18.45	18.27	13.49	17.6	0	14.36	0.03	18.33	14.25	16.9	13.82	11.21	17.57	14.36	14.6	16.99	84.73	19.24	4.83
A02X019461D1	19.54	9.75	86.5	16.17	0	15.82	20.48	14.37	15.46	0	196.24	15.5	15.12	14.45	15.78	16.83	21.11	10.91	101.61	76.85	16.1	16.01	76.98	15.76	14.15	19.37	14.36	14.67	14.26	14.68	19.36	20.71	14.71	20.92	14.36	0	14.44	19.38	15.78	18.25	13.47	12.29	17.95	11.73	15.88	18.41	78.07	19.3	14.16
A02X034361C7	18.54	4.06	97.43	15.79	14.4	14.59	18.24	0.06	16.64	14.42	NA	16.64	12.18	15.18	14.55	15.97	18.6	9.92	118.11	83.95	15.98	15.82	84.1	14.53	14.26	19.32	0.03	13.56	17.11	13.54	18.58	18.33	13.57	17.65	0.03	14.44	0	18.42	14.3	16.9	13.87	11.27	17.55	14.36	14.65	16.96	85.27	19.29	4.81
AP7X01721H08	0	15.61	87.49	20.43	19.37	16.68	17.77	18.37	15	19.38	171.39	15	10.21	14.54	16.64	15.39	18.09	8.57	110.28	78.22	20.48	20.36	78.36	16.61	16.54	16.76	18.33	17.69	18.56	17.7	19.87	17.89	17.72	14.1	18.33	19.38	18.42	0	16.7	20.02	14.18	11.36	20.54	17.56	16.73	20.37	79.42	16.72	17.69
A01X023460I4	16.81	15.65	87.86	15.93	15.74	0.03	16.69	14.26	14.12	15.76	205.95	14.12	14.61	13.86	0.03	16.85	17.04	8.47	113.36	77.98	16.12	16.09	78.12	0.08	13.93	18.56	14.25	12.73	15.52	12.68	17.12	16.73	12.74	17.45	14.25	15.78	14.3	16.7	0	18.26	14.22	10.26	18.61	14.1	0.11	18.31	79.26	18.57	15.23
A01X009561B6	20.02	14.54	90.76	18.43	18.07	18.21	20.44	17.03	19.6	18.16	171.01	19.64	12.34	16.75	18.17	17.62	20.75	12.32	112.68	79.65	18.59	18.46	79.79	18.15	17.17	13.86	16.9	18.42	17.37	18.33	19.63	20.63	18.35	19.72	16.9	18.25	16.9	20.02	18.26	0	18.31	14.29	0	11.77	18.27	0.17	80.93	13.85	15.99
A03X03061C02	14.2	9.18	88.98	17.49	13.32	14.31	19.24	13.9	11.19	13.41	188.21	11.19	11.67	11.61	14.27	12.17	19.48	8.86	109.49	79.51	17.63	17.5	79.65	14.25	10.85	18.58	13.82	12.35	15.28	12.29	19.76	19.32	12.31	15.9	13.82	13.47	13.87	14.18	14.22	18.31	0	10.94	18.84	11.73	14.37	18.42	80.74	18.58	14.08
A03X01791B04	11.4	7.78	83.79	13.87	12.23	10.2	12.87	11.22	11.01	12.26	167.75	11.01	10.14	9.52	10.16	13	13.11	0	95.16	73.71	14.09	13.96	73.85	10.13	11.79	13.45	11.21	11.96	12.55	11.93	13.22	12.89	11.95	12.53	11.21	12.29	11.27	11.36	10.26	14.29	10.94	0	14.61	9.72	10.26	14.52	74.95	13.47	10.16
A03X00951D03	20.55	14.62	90.01	18.66	17.75	18.57	20.13	17.71	19.71	17.85	165.73	19.75	11.94	16.61	18.49	17.81	20.21	12.55	115.41	80.15	18.65	18.62	80.31	18.47	17.77	13.88	17.57	18.92	17.61	18.82	19.09	20.08	18.85	19.93	17.57	17.95	17.55	20.54	18.61	0	18.84	14.61	0	11.84	18.6	0.18	81.39	13.74	16.49
AP7X03531G02	17.56	27.62	296.36	13.56	11.73	14.1	15.15	14.36	9.5	11.73	NA	9.5	10.28	7.8	14.1	1.64	15.15	8.93	115.6	132.18	13.32	13.05	132.18	14.1	11.36	15.79	14.36	11.09	11.4	11.09	16.11	15.15	11.09	15.03	14.36	11.73	14.36	17.56	14.1	11.77	11.73	9.72	11.84	0	14.1	11.38	143.31	15.79	13.42
AP7X02341H09	16.85	15.87	87.82	16.01	15.85	0	17.12	14.61	13.99	15.86	210.04	13.99	14.21	13.57	0.08	17.06	17.54	8.6	113.43	77.66	16.27	16.14	77.79	0	13.98	18.57	14.6	12.85	15.52	12.8	17.01	17.24	12.85	17.43	14.6	15.88	14.65	16.73	0.11	18.27	14.37	10.26	18.6	14.1	0	18.44	78.89	18.57	15.42
A02X009561B7	20.37	14.24	91.78	18.55	18.22	18.38	20.53	17.13	19.86	18.32	172.66	19.87	12.53	16.92	18.33	17.79	20.84	12.45	114.18	81.78	18.61	18.48	81.93	18.31	17.27	13.97	16.99	18.51	17.69	18.42	19.89	20.73	18.44	19.87	16.99	18.41	16.96	20.37	18.31	0.17	18.42	14.52	0.18	11.38	18.44	0	83.13	13.86	16.03
C12X012804F2	79.71	110.96	0.65	86.91	78.33	78.79	84.71	84.75	82.34	78.14	0.83	82.41	139.69	99.41	78.66	87.17	85.11	72.21	1.57	0.52	85.06	84.69	0.55	78.68	81.52	80.7	84.73	83.54	84.04	83.68	81.45	84.17	83.65	77.01	84.73	78.07	85.27	79.42	79.26	80.93	80.74	74.95	81.39	143.31	78.89	83.13	0	81.13	81.46
AP3X01342A05	16.75	15.61	88.21	19.81	19.12	18.51	19	19.28	20.25	19.21	198.54	20.24	11.06	18.7	18.47	19.91	19.28	11.77	109.54	79.88	20	19.91	80.03	18.44	18.08	0	19.24	20.26	18.64	20.16	20.42	19.18	20.19	19.22	19.24	19.3	19.29	16.72	18.57	13.85	18.58	13.47	13.74	15.79	18.57	13.86	81.13	0	18.69
AP7X04141F08	17.81	0.16	92.91	15.09	14.12	15.36	17.34	4.86	15.46	14.14	173.3	15.45	12.99	13.91	15.32	15.19	17.8	8.67	110.3	80.17	15.29	15.13	80.32	15.29	14.24	18.72	4.83	15.39	15.19	15.37	17.72	17.5	15.4	17.66	4.83	14.16	4.81	17.69	15.23	15.99	14.08	10.16	16.49	13.42	15.42	16.03	81.46	18.69	0
A01X019460I6	19.55	9.75	86.57	16.17	0	15.82	20.48	14.38	15.47	0	196.24	15.5	15.12	14.45	15.79	16.84	21.11	10.91	101.61	76.89	16.1	16.02	77.03	15.76	14.15	19.37	14.36	14.67	14.26	14.69	19.36	20.71	14.71	20.92	14.36	0	14.44	19.38	15.78	18.25	13.47	12.29	17.95	11.73	15.88	18.42	78.07	19.31	14.16
A02X028561D7	13.96	17.68	83.74	19.04	20.67	16.91	16.13	17.73	16.55	20.77	220.09	16.56	0.73	16.02	16.86	16.67	16.47	9.89	112.88	78.35	19.41	19.28	78.51	16.84	19.31	18.86	17.78	19.53	20.45	19.52	22.18	16.16	19.54	0.24	17.78	20.79	17.84	13.85	16.89	19.71	15.79	12.47	19.96	15.47	16.97	19.99	79.62	18.82	17.84
AP7X00951I03	20.09	14.54	90.84	18.49	18.13	18.28	20.5	17.1	19.67	18.22	171.01	19.7	12.34	16.83	18.24	17.69	20.82	12.42	112.68	79.79	18.65	18.53	79.94	18.21	17.26	13.95	16.95	18.47	17.46	18.39	19.69	20.69	18.41	19.79	16.95	18.31	16.93	20.08	18.33	0	18.4	14.39	0	11.77	18.34	0.17	81.03	13.85	16.05
A03X03531B06	15.22	13.56	98	17.52	16.17	16.92	18.15	15.43	11.75	16.25	250.28	11.76	15.87	12.12	16.87	0.45	18.27	10.04	128.54	87.13	17.56	17.36	87.23	16.84	12.71	20.43	15.36	14.88	13.9	14.92	20.24	18.03	14.92	18.25	15.36	16.25	15.41	15.15	16.79	17.02	12.61	12.95	17.22	1.15	16.99	17.25	88.3	20.34	14.75
AP7X03061G06	14.27	9.18	89.16	17.53	13.38	14.35	19.24	13.94	11.25	13.47	188.21	11.25	11.67	11.61	14.31	12.24	19.56	8.93	109.75	79.63	17.67	17.54	79.77	14.29	10.92	18.66	13.86	12.35	15.32	12.35	19.79	19.32	12.37	15.94	13.86	13.47	13.9	14.24	14.26	18.38	0	11.01	18.92	11.73	14.41	18.5	80.86	18.66	14.12
AP7X04301G01	15.02	14.12	91.45	16.56	15.48	13.96	17.21	16.69	0	15.5	NA	0	14.05	0.28	13.92	11.67	17.64	8.87	112.6	81.1	16.82	16.66	81.25	13.9	11.52	20.3	16.59	12.01	13.82	12.01	18.18	17.41	12.03	17.02	16.59	15.5	16.67	15.03	14.16	19.68	11.22	11.05	19.79	9.5	14.02	19.91	82.41	20.28	15.49
AP3X03061I08	14.26	9.18	88.98	17.52	13.38	14.34	19.23	13.93	11.25	13.46	188.21	11.25	11.67	11.61	14.3	12.23	19.55	8.92	109.75	79.54	17.66	17.53	79.68	14.28	10.91	18.65	13.86	12.34	15.31	12.34	19.79	19.31	12.37	15.93	13.86	13.46	13.9	14.24	14.25	18.37	0	11	18.91	11.73	14.4	18.49	80.82	18.65	14.11
C06X012804E9	79.71	110.96	0.65	86.91	78.33	78.79	84.71	84.75	82.34	78.14	0.83	82.41	139.69	99.41	78.66	87.17	85.11	72.21	1.57	0.52	85.06	84.69	0.55	78.68	81.52	80.7	84.73	83.54	84.04	83.68	81.45	84.17	83.65	77.01	84.73	78.07	85.27	79.42	79.26	80.93	80.74	74.95	81.39	143.31	78.89	83.13	0	81.13	81.46
A03X01341C08	16.74	15.42	88.08	19.83	19.13	18.45	18.95	19.26	20.22	19.22	187.8	20.21	11.04	18.66	18.41	19.96	19.22	11.71	108.71	79.41	20.03	19.94	79.55	18.39	17.99	0	19.21	20.18	18.64	20.09	20.59	19.12	20.11	19.23	19.21	19.31	19.27	16.7	18.5	13.8	18.53	13.39	13.82	15.79	18.51	13.91	80.64	0	18.67
AP3X03911I04	16.42	12.89	91.43	14.3	16.31	14.26	15.97	14.98	15.22	16.32	NA	15.22	11.41	14.02	14.22	16.81	16.25	8.67	125.4	80.52	14.37	14.19	80.6	14.19	16.04	17.27	14.98	15.66	13.32	15.63	0.37	15.99	15.63	18.09	14.98	16.34	15.1	16.33	14.46	16.07	16.33	10.92	15.62	14.15	14.33	16.23	81.67	17.19	14.33
AMBX01121F02	17.71	15.18	96.78	17.16	14.66	12.79	20.25	13.52	11.97	14.68	NA	11.97	16.94	12.47	12.75	15.21	20.65	10.17	115.48	82.34	17.22	17.06	82.49	12.73	10.87	20.15	13.48	0.05	15.57	0	18.95	20.48	0.03	19.85	13.48	14.73	13.56	17.69	12.73	18.34	12.28	11.95	18.83	11.09	12.85	18.43	83.68	20.17	15.39
AP7X02091I01	17.01	14.97	112.12	0.27	13.36	11.34	17.43	14.2	13.1	13.4	NA	13.1	13.26	12.64	11.34	15.65	17.63	10.65	148.21	98.45	0.22	0.22	98.61	11.34	14.82	17.83	14.19	14.72	12.38	14.69	16.51	17.24	14.69	15.73	14.19	13.43	14.25	16.89	11.14	16.72	14.43	12.03	17.12	15.11	11.34	16.95	100.52	17.96	14.13
A01X020961D2	20.24	12.76	100.9	0.17	15.61	15.76	19.5	15.39	16.63	15.66	NA	16.62	13.34	15.58	15.72	18.15	19.9	11.91	117.94	84.66	0.25	0.11	84.81	15.69	16.98	19.67	15.33	16.71	12.49	16.7	16.33	19.63	16.72	19.39	15.33	15.68	15.45	20.15	15.73	17.88	17.24	13.51	18.01	13.52	15.82	17.97	86.02	19.55	14.76
A01X030061B4	18.11	16.32	93.74	19.59	20.78	17.24	0	18.41	17.44	20.8	NA	17.47	10.97	15.34	17.2	18.51	0.19	10.93	109.58	82.94	19.88	19.75	83.09	17.18	18.36	19.14	18.33	20.46	19.33	20.49	19.11	0	20.51	16.58	18.33	20.77	18.39	17.95	16.79	20.69	19.38	12.96	20.15	15.15	17.3	20.79	84.23	19.22	17.56
AP7X02851H01	14.21	19.3	82.48	19.25	20.82	17.37	16.5	17.56	16.99	20.91	303.15	16.99	0.82	16.26	17.33	16.69	16.82	9.9	98.05	75.85	19.66	19.54	75.99	17.31	19.75	19.29	17.6	19.86	20.35	19.85	21.2	16.52	19.87	0	17.6	20.92	17.65	14.1	17.46	19.73	15.9	12.54	19.94	15.03	17.43	19.88	77.01	19.22	17.66
A01X011261C2	17.85	15.18	96.57	17.16	14.67	12.79	20.17	13.52	11.98	14.68	NA	12.01	16.97	12.39	12.75	15.36	20.8	10.21	115.97	82.26	17.22	17.06	82.41	12.73	10.97	20.24	13.49	0	15.57	0	18.95	20.4	0	19.86	13.49	14.67	13.56	17.7	12.73	18.38	12.35	11.96	18.88	11.09	12.85	18.47	83.6	20.26	15.39
C09X012804F1	79.71	110.96	0.65	86.91	78.33	78.79	84.71	84.75	82.34	78.14	0.83	82.41	139.69	99.41	78.66	87.17	85.11	72.21	1.57	0.52	85.06	84.69	0.55	78.68	81.52	80.7	84.73	83.54	84.04	83.68	81.45	84.17	83.65	77.01	84.73	78.07	85.27	79.42	79.26	80.93	80.74	74.95	81.39	143.31	78.89	83.13	0	81.13	81.46
AMBX02091E05	20.06	14.04	102.52	0.19	15.87	15.25	18.72	15.89	17.94	15.91	NA	17.94	11.81	16.56	15.25	18.22	18.78	12.09	124.01	89.51	0.38	0.19	89.63	15.25	16.75	16.7	15.93	17.34	12.69	17.33	17.09	18.54	17.33	19.19	15.93	15.91	16.06	20.07	15.31	15.7	18.02	13.78	15.49	13.09	15.25	15.7	90.57	16.72	15.99
AP3X04221F03	16.55	11.3	92.37	16.98	14.04	13.92	18.14	14.4	11.49	14.06	258.2	11.48	15.84	11.3	13.89	12.55	18.46	9.9	115.87	80.11	17.16	17.04	80.25	13.86	0	18.05	14.25	10.97	12.35	10.88	19.66	18.34	10.9	19.74	14.25	14.15	14.26	16.54	13.93	17.17	10.85	11.8	17.77	11.36	13.98	17.27	81.39	18.08	14.24
A02X013460I7	16.81	15.42	88.3	19.85	19.2	18.52	18.95	19.33	20.28	19.29	190.61	20.28	11.04	18.67	18.48	20.03	19.28	11.78	108.71	79.56	20.1	20.01	79.71	18.45	18.06	0.03	19.27	20.24	18.71	20.16	20.66	19.16	20.18	19.29	19.27	19.38	19.33	16.76	18.57	13.87	18.59	13.46	13.89	15.79	18.58	13.98	80.75	0	18.73
A03X03001C03	18.06	16.32	94.27	19.65	20.86	17.3	0.11	18.48	17.51	20.88	NA	17.51	10.97	15.45	17.26	18.46	0.03	10.97	109.58	83.28	19.94	19.81	83.43	17.24	18.35	19.13	18.39	20.56	19.39	20.57	19.13	0.03	20.59	16.64	18.39	20.88	18.45	18.02	16.85	20.68	19.39	13	20.13	15.15	17.36	20.78	84.58	19.2	17.62
AMBX04301D05	15.06	13.99	91.73	16.64	15.42	13.93	17.3	16.77	0.06	15.43	NA	0.03	14.05	0.28	13.89	11.76	17.73	8.91	112.6	81.12	16.84	16.68	81.27	13.87	11.54	20.33	16.68	12.07	13.82	12.07	18.13	17.5	12.09	16.93	16.68	15.43	16.76	15.07	14.12	19.55	11.31	11.1	19.63	9.52	13.99	19.81	82.44	20.3	15.5
AMBX04141D06	17.81	0.16	92.92	15.09	14.13	15.36	17.33	4.89	15.46	14.14	173.3	15.46	12.99	13.91	15.32	15.19	17.8	8.68	110.3	80.18	15.29	15.14	80.33	15.3	14.24	18.72	4.86	15.39	15.19	15.37	17.72	17.5	15.4	17.66	4.86	14.16	4.84	17.69	15.24	15.99	14.08	10.16	16.49	13.42	15.42	16.04	81.42	18.69	0
A01X035361A8	13.79	13.62	104.12	14.77	12.29	15.48	13.81	15.7	10.94	12.29	NA	10.94	15.39	11.95	15.48	1.22	13.9	10.37	121.36	94.9	14.49	14.47	94.9	15.48	11.03	18.04	15.67	13.83	11.41	13.83	17.64	13.81	13.83	17.98	15.67	12.29	15.75	13.79	15.67	13.13	12.62	12.83	12.97	2.51	15.48	13.3	96.88	17.91	13.35
AP7X01341H06	16.83	15.42	88.27	19.91	19.22	18.54	18.95	19.35	20.31	19.31	188.25	20.3	11.04	18.67	18.5	20.05	19.24	11.81	108.71	79.55	20.12	20.03	79.69	18.48	18.08	0	19.29	20.27	18.73	20.18	20.68	19.15	20.2	19.32	19.29	19.4	19.35	16.79	18.6	13.89	18.61	13.49	13.91	15.79	18.6	14	80.73	0	18.76
AP3X03482A02	78.29	113.74	0.14	85.47	77.04	77.51	83.3	83.32	80.97	76.86	0.27	81.04	133.29	98.64	77.38	85.46	83.64	70.92	0.9	0	83.64	83.28	0	77.4	80.13	79.37	83.36	82.2	82.64	82.28	80.16	82.73	82.26	75.76	83.36	76.8	83.89	78.17	77.93	79.55	79.46	73.66	80.05	132.18	77.6	81.68	0.61	79.79	80.12
AP3X03432A01	18.5	4.06	97.22	15.61	14.3	14.55	18.17	0.03	16.49	14.31	NA	16.49	12.2	15.04	14.51	15.86	18.52	9.84	118.18	83.68	15.81	15.65	83.84	14.49	14.19	19.25	0	13.45	17.07	13.44	18.5	18.26	13.46	17.58	0	14.33	0.03	18.38	14.26	16.87	13.83	11.17	17.55	14.41	14.61	16.96	85	19.22	4.81
A02X030661A1	14.35	9.18	88.86	17.51	13.35	14.33	19.18	13.92	11.22	13.44	188.21	11.25	11.67	11.55	14.29	12.32	19.64	8.92	109.49	79.44	17.64	17.52	79.58	14.27	10.97	18.71	13.85	12.3	15.3	12.32	19.78	19.26	12.34	15.92	13.85	13.42	13.89	14.21	14.24	18.44	0.05	11	18.97	11.73	14.39	18.55	80.71	18.71	14.1
A02X043060I3	15.14	14.12	91.4	16.58	15.48	13.98	17.19	16.71	0	15.5	NA	0.03	14.05	0.28	13.95	11.8	17.77	8.9	112.6	81.07	16.84	16.68	81.22	13.92	11.61	20.4	16.6	11.99	13.84	12.01	18.2	17.39	12.04	17.04	16.6	15.48	16.69	15.03	14.18	19.77	11.28	11.08	19.89	9.5	14.04	20.01	82.34	20.38	15.51
AP7X03431F04	18.22	3.96	103.54	15.69	14.68	14.56	17.59	0.18	16.35	14.71	NA	16.33	11.91	15.49	14.52	14.97	17.93	9.96	114.88	87.6	15.85	15.68	87.77	14.49	13.73	19.07	0.15	13.39	15.95	13.37	19.14	17.69	13.4	17.15	0.15	14.73	0.18	18.1	14.18	16.65	13.24	11.41	17.23	14.9	14.62	16.71	89.17	19.02	5.12
A03X01941A02	19.4	9.75	86.82	16.18	0	15.83	20.57	14.38	15.46	0	196.24	15.46	15.12	14.55	15.79	16.7	20.96	10.87	101.61	77.05	16.11	16.02	77.19	15.77	14.05	19.26	14.37	14.75	14.27	14.68	19.38	20.8	14.71	20.93	14.37	0.05	14.45	19.38	15.79	18.15	13.41	12.25	17.84	11.73	15.89	18.3	78.28	19.2	14.17
A01X042261A5	21.24	6.48	129.64	15.59	12.65	10.61	15.78	12.37	12.66	12.65	NA	12.75	13.88	11.84	10.61	14.17	16.27	11.47	217.65	111.4	15.72	15.63	111.74	10.61	0.62	21.28	12.37	10.14	10.02	10.17	15.68	15.77	10.17	21.99	12.37	12.61	12.47	20.82	10.53	18.34	13.55	13.8	18.93	10.91	10.61	18.4	114.58	21.29	13.53
[truncated: 32 more columns]
