# Supplementary material for: Transmission and dynamics of mother-infant gut viruses during pregnancy and early life
Source: Nat Commun. 2024 Mar 2;15:1945. doi: 10.1038/s41467-024-45257-4 (PMC10908809; doi:10.1038/s41467-024-45257-4)
Supplement: Supplementary file 6 — Source Data [file 41467_2024_45257_MOESM6_ESM.zip › Source data/Bacterial_strains_genetic_distances/SGB1853.dist.txt]

AP3X02611I05	C12X041403G8	A01X041461C8	C02X04142E02	A02X041461C9	A03X04141A07	AP7X04141F08	AMBX04141D06	C01X04143F07	C06X041403G6	C03X04142C09
AP3X02611I05	0	NA	NA	NA	NA	NA	NA	NA	NA	NA	NA
C12X041403G8	NA	0	0.34	3.67	0.52	4.43	2.15	0.55	4.61	2.86	2.99
A01X041461C8	NA	0.34	0	1	0.82	5	2.08	0.72	1.18	0.32	0.32
C02X04142E02	NA	3.67	1	0	0.53	8.24	2.59	2.8	3.55	3.54	3.01
A02X041461C9	NA	0.52	0.82	0.53	0	6.86	1.69	0	2.06	0	0.52
A03X04141A07	NA	4.43	5	8.24	6.86	0	8.68	6.54	5.25	5.14	5.14
AP7X04141F08	NA	2.15	2.08	2.59	1.69	8.68	0	1.4	3.32	2.13	2.13
AMBX04141D06	NA	0.55	0.72	2.8	0	6.54	1.4	0	0.68	2.73	2.73
C01X04143F07	NA	4.61	1.18	3.55	2.06	5.25	3.32	0.68	0	2.61	2.6
C06X041403G6	NA	2.86	0.32	3.54	0	5.14	2.13	2.73	2.61	0	0.48
C03X04142C09	NA	2.99	0.32	3.01	0.52	5.14	2.13	2.73	2.6	0.48	0
