# Supplementary material for: Transmission and dynamics of mother-infant gut viruses during pregnancy and early life
Source: Nat Commun. 2024 Mar 2;15:1945. doi: 10.1038/s41467-024-45257-4 (PMC10908809; doi:10.1038/s41467-024-45257-4)
Supplement: Supplementary file 6 — Source Data [file 41467_2024_45257_MOESM6_ESM.zip › Source data/Bacterial_strains_genetic_distances/SGB2318.dist.txt]

AP3X02851I07	AP7X01281H03	A02X011261C3	A02X012861A7	A01X035361A8	C12X001804E2	AP7X04321H04	AP3X01342A05	A02X020460H6	AP7X04221F09	AMBX02481E01	A02X019461D1	AP7X02041G08	AP3X01952B01	A03X03001C03	AMBX03431D09	AMBX03481D08	A03X01281C09	A02X013460I7	AMBX02091E05	AP3X03432A01	A01X036261D5	AMBX02041E06	A02X030661A1	AMBX01951E07	AMBX01281F01	A03X02041B02	A01X015461D8	AP7X03481G03	AP7X03531G02	AP7X03371G04	A01X043261B8	AP3X03911I04	A02X034861B2	A03X01951A01	AP7X03061G06	A01X011261C2	A03X01541C07	AP3X04221F03	AP3X01542A06	AMBX03621D07	AP3X02482B04	C12X030603H5	A03X02091B01	C09X001804E1	AP3X01722A07	AP3X03061I08	A03X04141A07	AP3X01942A09	AP7X04141F08
AP3X02851I07	0	51.97	14.72	52.63	70.39	67.43	62.34	59.61	14.78	43.04	57.09	63.67	14.73	59.07	35.53	47.31	62.78	51.61	57.96	61.15	60.53	53.26	14.62	57.48	58.9	51.33	14.57	74.38	62.34	69.02	53.45	63.58	56.54	66.43	60	56.06	15.26	64.1	52.46	64.09	52.27	56.24	63.09	57.53	64.15	53.41	56.75	15.13	62.99
AP7X01281H03	51.97	0	58.51	0.04	39.4	46.17	43.98	46.61	55.41	26.47	33.39	40.15	54.96	51.81	55.36	27.4	41.98	0	46.52	36.25	38.99	34.63	54.59	10.26	51.84	0	54.66	46.32	42.18	38.85	20.7	44.79	48.74	43.33	51.68	9.64	59.46	49.86	39.27	49.99	33.69	34.48	44.26	41.57	45.67	52.07	9.64	55.84	39.55
A02X011261C3	14.72	58.51	0	59.22	63.11	70.22	59.98	60.57	4.84	40.65	52.13	69.31	5.09	57.61	30.12	41.36	59.44	57.87	58.99	73.61	52.36	68.26	4.99	63.37	57.71	57.59	4.92	69.83	58.82	61.2	43.18	60.07	57.2	64	58.8	62.08	0.03	67.21	50.4	68.42	67.17	51.32	62.2	66.58	66.49	53.51	62.97	7.17	68.66
A02X012861A7	52.63	0.04	59.22	0	39.34	45.65	43.83	47.19	56.41	26.19	34.29	40.65	56.26	54.2	54.06	27.27	41.88	0.04	46.87	36.46	38.43	35.96	55.85	10.41	54.17	0.09	55.85	49.02	42.05	39.29	20.75	44.93	50.64	42.94	54.13	9.88	60.26	50.82	39.3	50.94	35.15	35.24	45.11	41.58	45.16	53.61	9.89	56.78	40.11
A01X035361A8	70.39	39.4	63.11	39.34	0	28.6	24.67	37.91	63.38	20.71	6.14	24.97	63.1	40.98	59.96	5.49	7.06	40.68	37.31	38.97	4.74	43.12	62.72	52.41	40.96	40.87	62.73	25.03	6.77	0.03	49.46	25.52	36.91	7.22	40.89	51.91	64.33	17.04	38.81	17.31	42.29	6.86	7.35	38.98	28.57	37.31	51.91	64.73	24.81
C12X001804E2	67.43	46.17	70.22	45.65	28.6	0	25.67	46.68	71.74	21.04	25.88	4.31	71.9	48.4	67.26	24.95	27.04	47.61	46.34	42.5	27.24	46.41	71.39	52.51	48.16	47.3	71.34	34.11	27.54	29.06	48.86	26.19	41.98	26.51	48.1	52.02	71.18	31.3	39.63	30.9	45.8	25.55	26.23	42.79	0	42.89	52.01	74.75	4.51
AP7X04321H04	62.34	43.98	59.98	43.83	24.67	25.67	0	46.26	60.03	18.52	22.05	23.72	59.4	48.96	56.51	23.04	27.14	43.86	46.15	44.66	25.23	48.89	59.2	52.25	48.62	43.55	59.21	34.26	27.24	23.85	56.82	0.14	42.67	28.49	48.49	51.57	61	30.77	40.62	30.91	48.27	22.61	27.94	46.87	24.7	42.5	51.51	58.42	23.58
AP3X01342A05	59.61	46.61	60.57	47.19	37.91	46.68	46.26	0	61.66	17.98	19.9	39.33	61.29	7.53	65.36	28.83	33.85	46.65	0.16	23.27	31.79	39.01	60.91	53.88	7.45	45.93	61.03	41.36	34.27	35.65	46.65	47.87	22.05	36.29	7.31	53.05	61.79	43.25	25.04	43.21	38.29	18.83	37.3	20.74	43.88	23.93	52.79	61.98	38.94
A02X020460H6	14.78	55.41	4.84	56.41	63.38	71.74	60.03	61.66	0	42.38	53.9	66.21	0.2	60.63	31.75	41.29	59.56	54.83	59.88	73	52.44	65.82	0.12	60.31	60.52	54.46	0.11	70.1	58.99	61.61	44.95	60.14	60.13	64.32	61.69	58.85	4.91	66.01	55.1	67	64.8	53.4	62.42	69.7	68.18	56.65	59.86	7.02	65.46
AP7X04221F09	43.04	26.47	40.65	26.19	20.71	21.04	18.52	17.98	42.38	0	10.93	16.29	41.8	18.32	41.43	12.88	19.93	26.38	17.96	16.69	16.09	20.39	41.76	30.77	18.35	25.72	41.74	28.57	20.13	19.23	31.34	19.23	16.8	23.29	18.28	30.15	41.99	27	0.33	27.16	19.59	10.7	21.41	16.57	18.88	19.32	30.12	42.86	15.87
AMBX02481E01	57.09	33.39	52.13	34.29	6.14	25.88	22.05	19.9	53.9	10.93	0	21.67	53.27	20	51.81	6.61	8.82	33.64	19.93	13.92	7.35	34.21	52.97	44.46	20.1	33.7	53.21	20.14	8.78	5.27	40.44	22.52	8.43	10.82	19.96	43.64	53.72	13.02	19.76	13.26	33.18	0.02	10.83	15.48	24.89	9.49	43.59	53.04	20.97
A02X019461D1	63.67	40.15	69.31	40.65	24.97	4.31	23.72	39.33	66.21	16.29	21.67	0	66.41	42.49	68.1	20.45	25.23	41.03	39.63	39.19	22.97	39.13	66.15	47.47	42.17	40.63	65.99	28.02	25.67	25.06	46.95	24.32	38.27	25.04	41.54	46.96	70.47	27.27	36.53	26.83	38.55	21.2	23.6	41.31	4.21	38.92	46.95	71.5	0.11
AP7X02041G08	14.73	54.96	5.09	56.26	63.1	71.9	59.4	61.29	0.2	41.8	53.27	66.41	0	60.23	31.51	40.86	58.85	54.51	60.23	73.07	52.28	65.72	0.01	59.86	60.24	53.97	0.03	69.84	58.35	61.16	44.46	59.91	59.94	63.8	61.5	58.61	5.17	65.57	54.18	66.58	64.47	52.67	62.4	69.11	68.25	56.18	59.34	6.87	65.16
AP3X01952B01	59.07	51.81	57.61	54.2	40.98	48.4	48.96	7.53	60.63	18.32	20	42.49	60.23	0	66.39	29.36	37.43	51.67	7.92	26.42	33.64	42.28	60.06	56.57	0.05	50.82	60.11	41.35	37.63	38.09	49.03	49.4	19.55	40.92	0	56.16	58.99	42.37	24.24	42.5	41.7	18.59	37.49	20.79	45.6	22.21	56.19	59.99	41.67
A03X03001C03	35.53	55.36	30.12	54.06	59.96	67.26	56.51	65.36	31.75	41.43	51.81	68.1	31.51	66.39	0	43.01	61.36	54.98	64.13	66.16	55.07	69.26	31.34	55.12	66.31	54.55	31.41	99.87	60.15	59.61	38.71	58.16	62.91	64.67	67.64	53.52	30.85	80.76	52.99	82.08	67.85	52.85	63.3	63.24	63.88	62.85	54.08	30.26	67.42
AMBX03431D09	47.31	27.4	41.36	27.27	5.49	24.95	23.04	28.83	41.29	12.88	6.61	20.45	40.86	29.36	43.01	0	5	27.97	28.92	31.32	0.05	37.81	40.72	32.63	29.32	27.58	40.9	21.34	4.81	5.26	20.5	24.46	28.11	6.32	29	31.86	42.46	15.91	28.69	16.34	36.66	6.03	6.81	30.64	23.41	28.67	31.97	45.56	19.77
AMBX03481D08	62.78	41.98	59.44	41.88	7.06	27.04	27.14	33.85	59.56	19.93	8.82	25.23	58.85	37.43	61.36	5	0	42.11	33.5	36.09	4.73	42.48	58.67	52.33	37.41	42.1	58.95	19.65	0.13	7.1	47.58	27.62	34.53	0.13	37.4	52.05	60.72	16.67	38.17	16.68	41.7	8.32	6.75	36.94	26.5	36.33	51.98	60.7	25.05
A03X01281C09	51.61	0	57.87	0.04	40.68	47.61	43.86	46.65	54.83	26.38	33.64	41.03	54.51	51.67	54.98	27.97	42.11	0	46.47	36.23	39.39	34.34	54.15	10.06	51.68	0	54.13	46.34	42.31	38.94	20.7	44.44	48.25	44.73	51.58	9.49	58.78	50.03	39.35	50.22	33.39	34.6	44.29	41.52	45.83	51.5	9.5	55.25	40.7
A02X013460I7	57.96	46.52	58.99	46.87	37.31	46.34	46.15	0.16	59.88	17.96	19.93	39.63	60.23	7.92	64.13	28.92	33.5	46.47	0	23.79	31.63	38.75	59.78	53.2	7.77	45.95	59.86	40.33	33.9	35.67	46.4	47.59	22.09	35.84	7.79	52.71	60.06	43.57	25.16	43.42	38.51	18.99	36.78	21.19	43.73	24.41	52.77	60.72	39.46
AMBX02091E05	61.15	36.25	73.61	36.46	38.97	42.5	44.66	23.27	73	16.69	13.92	39.19	73.07	26.42	66.16	31.32	36.09	36.23	23.79	0	35.53	33.47	72.99	40.62	26.26	36.33	72.95	51.29	36.67	38.93	52.94	45.07	14.35	37.53	26.27	40.63	74.01	41.96	23.23	43.26	33.15	14.29	42.29	0.39	42.21	18.33	40.59	68.8	39.14
AP3X03432A01	60.53	38.99	52.36	38.43	4.74	27.24	25.23	31.79	52.44	16.09	7.35	22.97	52.28	33.64	55.07	0.05	4.73	39.39	31.63	35.53	0	42.58	51.95	45.65	33.65	39.4	52.05	21.13	4.61	4.7	37.81	26.46	33.05	5.48	33.15	44.65	53.4	15.91	33.76	16.29	41.55	7.08	6.83	34.71	26.03	33	44.81	57.59	22.48
A01X036261D5	53.26	34.63	68.26	35.96	43.12	46.41	48.89	39.01	65.82	20.39	34.21	39.13	65.72	42.28	69.26	37.81	42.48	34.34	38.75	33.47	42.58	0	65.53	37.48	42.21	34.19	65.59	53.54	42.85	41.12	51.05	47.92	40.67	45.66	42.17	37.04	69.55	53.66	35.32	53.55	0.15	33.9	41.59	36.31	44.94	42.22	37.18	70.17	38.53
AMBX02041E06	14.62	54.59	4.99	55.85	62.72	71.39	59.2	60.91	0.12	41.76	52.97	66.15	0.01	60.06	31.34	40.72	58.67	54.15	59.78	72.99	51.95	65.53	0	59.87	60	53.81	0.03	69.64	58.16	60.82	44.4	59.65	59.55	63.59	61.12	58.35	5.04	65.26	54.14	66.27	64.09	52.61	62.18	69.12	67.71	56.15	59.14	6.79	65.08
A02X030661A1	57.48	10.26	63.37	10.41	52.41	52.51	52.25	53.88	60.31	30.77	44.46	47.47	59.86	56.57	55.12	32.63	52.33	10.06	53.2	40.62	45.65	37.48	59.87	0	56.8	9.79	59.96	81.48	53.04	51.12	19.11	52.66	53.76	54.74	56.67	0.08	64.68	63.75	45.48	63.68	37.28	45.31	55.03	44.7	50.77	57.36	0.22	61.35	47.3
AMBX01951E07	58.9	51.84	57.71	54.17	40.96	48.16	48.62	7.45	60.52	18.35	20.1	42.17	60.24	0.05	66.31	29.32	37.41	51.68	7.77	26.26	33.65	42.21	60	56.8	0	50.79	60.06	41.26	37.65	38.22	48.99	49.11	19.55	40.87	0.03	56.2	58.92	42.18	24.35	42.3	41.62	18.71	37.36	20.77	45.46	22.15	56.2	60.01	41.55
AMBX01281F01	51.33	0	57.59	0.09	40.87	47.3	43.55	45.93	54.46	25.72	33.7	40.63	53.97	50.82	54.55	27.58	42.1	0	45.95	36.33	39.4	34.19	53.81	9.79	50.79	0	53.89	46.63	42.32	39.1	20.79	44.18	48.19	44.86	50.84	9.57	58.54	50.15	39	50.31	33.3	34.49	44.27	41.11	45.41	51.44	9.57	55.01	40.3
A03X02041B02	14.57	54.66	4.92	55.85	62.73	71.34	59.21	61.03	0.11	41.74	53.21	65.99	0.03	60.11	31.41	40.9	58.95	54.13	59.86	72.95	52.05	65.59	0.03	59.96	60.06	53.89	0	69.51	58.37	60.81	44.51	59.69	59.7	63.81	61.15	58.4	4.99	65.48	54.25	66.49	64.15	52.82	62.2	69.13	67.69	55.97	59.17	6.83	64.96
A01X015461D8	74.38	46.32	69.83	49.02	25.03	34.11	34.26	41.36	70.1	28.57	20.14	28.02	69.84	41.35	99.87	21.34	19.65	46.34	40.33	51.29	21.13	53.54	69.64	81.48	41.26	46.63	69.51	0	19.37	22.55	90.02	32.01	41.25	22.08	41.21	81.96	69.19	1.52	41.25	1.11	53.37	17.44	18.86	42.65	33.39	39.82	81.86	74.82	27.51
AP7X03481G03	62.34	42.18	58.82	42.05	6.77	27.54	27.24	34.27	58.99	20.13	8.78	25.67	58.35	37.63	60.15	4.81	0.13	42.31	33.9	36.67	4.61	42.85	58.16	53.04	37.65	42.32	58.37	19.37	0	6.82	47.32	27.79	34.72	0.17	37.64	52.8	60.05	16.57	38.56	16.58	41.99	8.4	6.78	37.59	27.02	36.67	52.74	60.06	25.41
AP7X03531G02	69.02	38.85	61.2	39.29	0.03	29.06	23.85	35.65	61.61	19.23	5.27	25.06	61.16	38.09	59.61	5.26	7.1	38.94	35.67	38.93	4.7	41.12	60.82	51.12	38.22	39.1	60.81	22.55	6.82	0	49.44	24.53	35.31	7.47	37.63	50.32	62.43	16.35	38.55	16.57	40.19	6.02	7.46	38.8	28.57	35.29	50.35	62.7	24.71
AP7X03371G04	53.45	20.7	43.18	20.75	49.46	48.86	56.82	46.65	44.95	31.34	40.44	46.95	44.46	49.03	38.71	20.5	47.58	20.7	46.4	52.94	37.81	51.05	44.4	19.11	48.99	20.79	44.51	90.02	47.32	49.44	0	57.35	47.27	47.81	49.28	18.37	44.46	72.67	40.14	73.71	50.74	40.24	49.83	54.94	48.69	49.36	19.38	46.5	46.88
A01X043261B8	63.58	44.79	60.07	44.93	25.52	26.19	0.14	47.87	60.14	19.23	22.52	24.32	59.91	49.4	58.16	24.46	27.62	44.44	47.59	45.07	26.46	47.92	59.65	52.66	49.11	44.18	59.69	32.01	27.79	24.53	57.35	0	43.04	29.31	48.93	52.17	61.01	30.82	41.39	30.94	47.6	22.82	28.56	47.3	25.14	42.87	52.12	58.85	24.32
AP3X03911I04	56.54	48.74	57.2	50.64	36.91	41.98	42.67	22.05	60.13	16.8	8.43	38.27	59.94	19.55	62.91	28.11	34.53	48.25	22.09	14.35	33.05	40.67	59.55	53.76	19.55	48.19	59.7	41.25	34.72	35.31	47.27	43.04	0	36.93	19.48	53.42	58.39	39.1	20.95	39.7	40.1	7.11	36.69	13.38	40.53	4.58	53.39	61.39	37.91
A02X034861B2	66.43	43.33	64	42.94	7.22	26.51	28.49	36.29	64.32	23.29	10.82	25.04	63.8	40.92	64.67	6.32	0.13	44.73	35.84	37.53	5.48	45.66	63.59	54.74	40.87	44.86	63.81	22.08	0.17	7.47	47.81	29.31	36.93	0	40.91	54.56	65.29	17.6	39.48	17.47	44.94	10.54	7.02	38.77	26.47	38.82	54.46	65.62	25.13
A03X01951A01	60	51.68	58.8	54.13	40.89	48.1	48.49	7.31	61.69	18.28	19.96	41.54	61.5	0	67.64	29	37.4	51.58	7.79	26.27	33.15	42.17	61.12	56.67	0.03	50.84	61.15	41.21	37.64	37.63	49.28	48.93	19.48	40.91	0	55.99	60.02	42.2	24.31	42.33	41.54	18.65	37.5	20.77	45.26	21.82	55.86	61.28	40.79
AP7X03061G06	56.06	9.64	62.08	9.88	51.91	52.02	51.57	53.05	58.85	30.15	43.64	46.96	58.61	56.16	53.52	31.86	52.05	9.49	52.71	40.63	44.65	37.04	58.35	0.08	56.2	9.57	58.4	81.96	52.8	50.32	18.37	52.17	53.42	54.56	55.99	0	62.97	63.08	44.95	63.04	36.5	44.64	54.76	44.55	50.22	57.03	0.01	59.83	46.76
A01X011261C2	15.26	59.46	0.03	60.26	64.33	71.18	61	61.79	4.91	41.99	53.72	70.47	5.17	58.99	30.85	42.46	60.72	58.78	60.06	74.01	53.4	69.55	5.04	64.68	58.92	58.54	4.99	69.19	60.05	62.43	44.46	61.01	58.39	65.29	60.02	62.97	0	67.46	51.56	68.74	68.52	52.84	63.54	66.78	67.55	54.69	63.91	7.17	69.75
A03X01541C07	64.1	49.86	67.21	50.82	17.04	31.3	30.77	43.25	66.01	27	13.02	27.27	65.57	42.37	80.76	15.91	16.67	50.03	43.57	41.96	15.91	53.66	65.26	63.75	42.18	50.15	65.48	1.52	16.57	16.35	72.67	30.82	39.1	17.6	42.2	63.08	67.46	0	43.63	0.03	52.64	12.61	18.14	42.37	30.52	39.47	63.04	63.22	26.93
AP3X04221F03	52.46	39.27	50.4	39.3	38.81	39.63	40.62	25.04	55.1	0.33	19.76	36.53	54.18	24.24	52.99	28.69	38.17	39.35	25.16	23.23	33.76	35.32	54.14	45.48	24.35	39	54.25	41.25	38.56	38.55	40.14	41.39	20.95	39.48	24.31	44.95	51.56	43.63	0	44.31	34.84	19.07	40.89	21.41	39.27	23.76	44.91	54.52	35.87
AP3X01542A06	64.09	49.99	68.42	50.94	17.31	30.9	30.91	43.21	67	27.16	13.26	26.83	66.58	42.5	82.08	16.34	16.68	50.22	43.42	43.26	16.29	53.55	66.27	63.68	42.3	50.31	66.49	1.11	16.58	16.57	73.71	30.94	39.7	17.47	42.33	63.04	68.74	0.03	44.31	0	52.63	12.85	18.12	43.19	30.06	39.93	63	64.28	26.45
AMBX03621D07	52.27	33.69	67.17	35.15	42.29	45.8	48.27	38.29	64.8	19.59	33.18	38.55	64.47	41.7	67.85	36.66	41.7	33.39	38.51	33.15	41.55	0.15	64.09	37.28	41.62	33.3	64.15	53.37	41.99	40.19	50.74	47.6	40.1	44.94	41.54	36.5	68.52	52.64	34.84	52.63	0	32.87	41.02	36.05	44.21	41.71	36.55	68.7	37.93
AP3X02482B04	56.24	34.48	51.32	35.24	6.86	25.55	22.61	18.83	53.4	10.7	0.02	21.2	52.67	18.59	52.85	6.03	8.32	34.6	18.99	14.29	7.08	33.9	52.61	45.31	18.71	34.49	52.82	17.44	8.4	6.02	40.24	22.82	7.11	10.54	18.65	44.64	52.84	12.61	19.07	12.85	32.87	0	10.75	15.52	24.37	8.2	44.59	53.27	20.43
C12X030603H5	63.09	44.26	62.2	45.11	7.35	26.23	27.94	37.3	62.42	21.41	10.83	23.6	62.4	37.49	63.3	6.81	6.75	44.29	36.78	42.29	6.83	41.59	62.18	55.03	37.36	44.27	62.2	18.86	6.78	7.46	49.83	28.56	36.69	7.02	37.5	54.76	63.54	18.14	40.89	18.12	41.02	10.75	0	42.44	26.04	37.85	54.76	63.52	23.57
A03X02091B01	57.53	41.57	66.58	41.58	38.98	42.79	46.87	20.74	69.7	16.57	15.48	41.31	69.11	20.79	63.24	30.64	36.94	41.52	21.19	0.39	34.71	36.31	69.12	44.7	20.77	41.11	69.13	42.65	37.59	38.8	54.94	47.3	13.38	38.77	20.77	44.55	66.78	42.37	21.41	43.19	36.05	15.52	42.44	0	42.27	16.57	44.59	69.29	40.83
C09X001804E1	64.15	45.67	66.49	45.16	28.57	0	24.7	43.88	68.18	18.88	24.89	4.21	68.25	45.6	63.88	23.41	26.5	45.83	43.73	42.21	26.03	44.94	67.71	50.77	45.46	45.41	67.69	33.39	27.02	28.57	48.69	25.14	40.53	26.47	45.26	50.22	67.55	30.52	39.27	30.06	44.21	24.37	26.04	42.27	0	41.59	50.15	71.09	4.31
AP3X01722A07	53.41	52.07	53.51	53.61	37.31	42.89	42.5	23.93	56.65	19.32	9.49	38.92	56.18	22.21	62.85	28.67	36.33	51.5	24.41	18.33	33	42.22	56.15	57.36	22.15	51.44	55.97	39.82	36.67	35.29	49.36	42.87	4.58	38.82	21.82	57.03	54.69	39.47	23.76	39.93	41.71	8.2	37.85	16.57	41.59	0	56.75	57.77	38.5
AP3X03061I08	56.75	9.64	62.97	9.89	51.91	52.01	51.51	52.79	59.86	30.12	43.59	46.95	59.34	56.19	54.08	31.97	51.98	9.5	52.77	40.59	44.81	37.18	59.14	0.22	56.2	9.57	59.17	81.86	52.74	50.35	19.38	52.12	53.39	54.46	55.86	0.01	63.91	63.04	44.91	63	36.55	44.59	54.76	44.59	50.15	56.75	0	60.57	46.66
A03X04141A07	15.13	55.84	7.17	56.78	64.73	74.75	58.42	61.98	7.02	42.86	53.04	71.5	6.87	59.99	30.26	45.56	60.7	55.25	60.72	68.8	57.59	70.17	6.79	61.35	60.01	55.01	6.83	74.82	60.06	62.7	46.5	58.85	61.39	65.62	61.28	59.83	7.17	63.22	54.52	64.28	68.7	53.27	63.52	69.29	71.09	57.77	60.57	0	70.35
AP3X01942A09	62.99	39.55	68.66	40.11	24.81	4.51	23.58	38.94	65.46	15.87	20.97	0.11	65.16	41.67	67.42	19.77	25.05	40.7	39.46	39.14	22.48	38.53	65.08	47.3	41.55	40.3	64.96	27.51	25.41	24.71	46.88	24.32	37.91	25.13	40.79	46.76	69.75	26.93	35.87	26.45	37.93	20.43	23.57	40.83	4.31	38.5	46.66	70.35	0
AP7X04141F08	14.59	54.97	7.08	55.94	63.72	74.23	57.8	61.05	6.98	42.11	52.06	70.8	6.84	59.19	29.56	44.62	59.84	54.45	59.89	68.8	56.58	69.31	6.8	60.61	59.28	54.21	6.76	74.86	59.2	61.67	45.7	58.29	60.75	64.72	60.42	59.02	7.11	63.05	53.91	64.11	67.77	52.33	62.59	69.37	70.34	57.14	59.71	0.03	69.75
AP3X03371I09	45.46	22.9	38.86	23.06	48.24	57.75	51.64	46.39	38.25	30.48	39.85	51.18	37.98	48.1	40.4	18.49	45.3	23.02	45.52	50.62	34.01	46.29	37.94	22.17	48.21	22.79	38.03	65.16	45.81	47.39	0.99	52.75	44.88	48.58	48.87	21.5	39.83	60.12	41.56	61.06	45.84	38.96	47.46	51.76	54.55	46.62	21.96	41.31	50.61
A01X010861D9	59.6	19.93	70.03	19.63	51.27	50.05	51.02	45.53	67.95	27.09	45.01	44.24	68.67	50.45	72.31	35.57	47.59	19.58	44.89	39.86	44.31	27.11	68.08	18.74	50.27	19.32	67.91	55.6	48.4	49.74	30.39	51.33	48.95	49.56	50.2	18.31	71.12	58.67	40.58	58.04	27.21	44.56	48.49	42.97	48.4	51.26	18.36	67.27	44.25
A02X020961D3	61.73	40.89	75.58	40.92	38.46	48.34	47.58	24.94	82.11	17.03	17.34	43.18	82.04	24.38	67.17	31.83	41.49	40.94	25.04	1.29	36.91	34.41	82.21	41.35	24.7	41.12	82.18	57.84	40.67	38.84	50.89	47.13	13.61	41.3	24.58	41.84	75.58	41.51	21.87	41.64	34.76	16.81	45.4	0.64	48.33	18.19	42.05	79.03	42.77
A03X03621A06	52.37	33.97	67.65	35.47	42.73	45.91	48.32	38.38	65.06	19.93	33.54	38.78	64.84	41.85	68.09	37.02	41.89	33.67	38.55	33.19	41.81	0.09	64.37	37.35	41.72	33.58	64.41	53.6	42.28	40.62	50.72	47.52	40.18	45.21	41.58	36.5	68.78	52.92	35.1	52.9	0	33.21	41.28	35.99	44.36	41.79	36.58	68.95	38.17
C09X013428B8	116.62	86.53	133.36	92.76	90.83	94.94	128.13	150.83	169.31	112.87	114.02	85.19	160.09	98.09	907.75	95.01	128.12	86.27	158.22	174.14	103.8	78.27	164.72	65.35	103.76	86.35	164.72	81.62	125.81	90.74	78.68	127.52	130.12	126.65	103.41	68.69	142.16	104.72	164.77	98.47	77.23	117.63	127.51	112.85	94.94	128.49	68.69	216.43	84.73
AP3X03482A02	62.22	41.66	58.2	41.46	6.74	26.79	26.43	33.32	58.89	19.61	8.76	24.5	58.02	36.89	61.19	4.72	0.2	41.72	32.96	37.32	4.5	43.05	58.03	52.68	36.78	41.69	58.28	17.78	0.25	6.81	47.04	27.05	34.8	0.31	36.85	52.51	59.51	16.01	37.63	16.01	42.22	8.27	6.43	38	26.25	36.12	52.43	59.42	24.33
A02X033761A2	46.6	24.36	39.51	24.33	49.89	59.75	52.64	47.96	38.84	31.47	42.14	52.99	38.99	49.53	40.83	19.61	47.1	24.36	46.6	52.23	35.03	47.29	38.83	22.54	49.69	24.18	38.85	68.41	47.86	49.19	1.09	53.5	46.27	50.49	50.2	21.95	40.35	62.52	43.02	63.52	47.4	41.28	49.2	52.79	56.56	47.95	22.52	42.26	52.59
AP7X02091I01	56.3	44.97	70.38	45.23	39.83	43.99	45.36	25.8	71.24	20.38	17.92	40.04	70.08	26	65.44	33.11	36.96	44.57	26.34	0.44	36.78	34.66	70.21	46.44	25.98	44.43	70.28	49.16	37.57	38.3	52.23	45.91	14.1	38.73	25.67	46.16	72.03	40.72	24.56	41.47	34.33	17.12	41.16	0.12	42.53	16.99	46.16	68.42	39.84
A02X043261B9	63.61	45.22	60.96	44.97	25.61	26.02	0.19	47.79	61.01	19.55	23.68	24.16	61.01	50.54	58.2	24.82	27.97	44.8	47.35	45.22	26.79	48.93	60.76	52.22	50.15	44.51	60.69	34.7	28.17	24.87	57.25	0.04	43.53	29.31	50.15	51.9	61.88	32.13	41.88	32.29	48.79	24.09	28.68	47.59	25.07	43.25	51.86	59.98	24.23
AP7X02851H01	0.08	51.28	15.12	51.32	68.88	67.05	61.48	58.87	15.17	42.67	57	63.29	15.13	59.69	34.72	45.98	62.42	50.93	57.1	61.22	58.81	54.31	15.05	55.97	59.67	50.65	14.94	78.61	62.06	68.31	52.86	63.24	56.73	65.73	60.71	54.7	15.68	64.41	52.62	64.91	53.25	56.08	63.13	57.65	63.75	53.76	55.41	15.53	62.63
AP7X00951I03	53.56	41.32	58.02	42.67	30.08	34.18	40.67	20.34	56.97	13.6	10.76	29.24	56.73	20.21	63.61	22.41	29.84	41.04	20.71	13.48	26.73	29.67	56.26	47.79	20.21	41.03	56.3	34.39	30.55	28.19	45.25	41.32	11.99	32.56	19.87	47.07	59.18	32.48	20.45	33.09	29.01	10.01	29.04	13.13	32.69	13.65	47.13	60.47	28.7
A01X030061B4	35.97	56.41	30.41	54.9	60.82	67.09	57.46	66.52	31.97	42.39	52.85	68.93	31.99	67.57	0.2	43.77	62.18	55.9	65	66.4	55.81	69.97	31.79	55.38	67.46	55.47	31.88	104.79	60.91	60.7	38.72	58.91	63.67	65.27	68.87	53.71	31.1	82.37	53.87	83.76	68.69	53.91	63.88	63.4	64.05	63.61	54.57	30.81	68.33
A03X03531B06	67.92	39.13	60.12	39.58	0.03	29.09	23.93	36.06	60.37	19.32	5.2	25.25	59.79	38	58.53	5.12	6.96	39.24	35.71	38.82	4.52	41.33	59.62	51.28	38.11	39.25	59.77	22.57	6.69	0.01	49.42	24.59	35.31	7.33	38.07	50.74	61.36	16.17	38.67	16.39	40.44	5.78	7.46	38.62	28.57	35.76	50.64	61.66	24.97
A03X01341C08	56.97	44.68	58.13	45.16	35.55	44.91	44.48	0.04	59	17.22	18.62	38.36	58.68	7.86	62.35	27.54	31.74	44.73	0.15	22.95	30.24	38.41	58.26	51.99	7.79	44.24	58.41	40.62	32.12	33.68	44.78	46.08	21.81	34.31	7.73	51.3	59.37	41.63	24.58	41.73	37.66	17.9	35.03	20.95	42.17	24.12	51.18	59.06	38.02
A01X020961D2	61.37	42.2	63.23	42.12	36.66	39.26	40.36	26.99	65.75	17.13	14.81	38.85	65.64	26.71	56.7	30.68	35.44	42.21	26.96	0.28	34.59	38.13	65.74	43.14	26.79	42.2	65.9	53.55	35.98	36.82	50.68	40.35	13.63	36.84	26.78	43.43	65.09	39.4	21.8	40.06	38.16	14.95	40.24	0.49	38.98	16.26	43.43	67.83	38.44
A03X03671A05	33.91	43.92	34.78	42.95	56.3	61.44	52.11	47.64	36	30.01	45.33	56.08	35.87	48.14	30.07	35.95	52.79	43.75	46.82	47.66	47.33	51.78	35.72	46.56	48.18	43.23	35.75	73.09	53.42	55.02	32.62	53.78	51.23	55.82	48.71	45.97	35.51	66.19	40.13	66.74	50.93	44.86	52.41	51.08	58.37	52.53	45.99	33.8	55.36
AP7X03001G05	35.64	55.72	30.12	54.33	60.25	66.85	56.84	65.81	31.77	41.7	52.05	68.35	31.68	66.83	0	43.21	61.58	55.29	64.44	66.21	55.25	69.44	31.49	55.25	66.72	54.85	31.55	101.37	60.35	59.99	38.61	58.43	63	64.85	68.08	53.59	30.82	81.35	53.24	82.7	68.09	53.07	63.23	63.18	63.86	63	54.33	30.4	67.69
A02X009561B7	54.2	41.97	58.46	43.13	30.49	34.29	41.17	20.75	57.42	13.83	11.4	29.4	57.84	20.61	64.92	23.19	30.35	41.62	20.72	13.65	27.41	29.64	57.35	48.14	20.62	41.6	57.31	34.7	30.98	28.73	46.18	41.63	12.24	32.83	20.28	47.66	59.8	33.06	20.7	33.47	29.38	10.72	29.06	13.25	32.82	13.94	47.87	61.65	28.83
A03X01721B05	53.16	52.19	53.63	53.71	37.37	42.86	42.58	23.95	56.74	19.38	9.57	38.91	56.22	22.3	62.75	28.62	36.3	51.58	24.34	18.31	32.92	42.3	56.07	57.69	22.17	51.5	56.12	40.01	36.63	35.4	49.08	42.92	4.52	38.74	21.87	57.2	54.82	39.63	23.66	39.97	41.74	8.27	37.76	16.56	41.54	0.1	56.82	57.77	38.55
AP7X03911F07	59.22	45.98	58.86	46.46	35.69	42.3	43.88	21.58	63.73	16.42	7.91	38.42	63.14	19.8	61.1	27.24	35.34	46.08	21.58	13.54	33.19	40.46	63.06	51.77	19.73	45.62	63.28	41.62	35.47	35.52	42.31	44.29	0.66	36.38	19.74	51.5	60.14	40	20.24	40.5	40.18	6.87	38.48	12.87	41.8	5.07	51.32	64.28	38.41
AP7X03671F06	33.92	43.92	34.56	42.93	56.26	61.47	52.12	47.69	35.77	29.88	45.23	56.1	35.77	48.02	30.06	35.9	52.79	43.71	46.85	47.59	47.31	51.58	35.6	46.48	48.04	43.19	35.59	72.24	53.41	54.98	32.5	53.69	51.22	55.91	48.61	45.89	35.28	66	40.1	66.59	50.76	44.71	52.3	50.97	58.32	52.52	45.96	33.67	55.44
A02X024861A4	56.46	37.56	54.06	38.37	12.39	29.1	26.65	19.78	56.42	11.72	0.18	24.72	56.21	19.67	54.56	10.44	13.64	37.47	19.48	15.7	12.33	35.14	55.87	47.25	19.69	37.52	56.06	21.45	13.67	10.99	42.03	27.08	6.93	15.85	19.63	46.63	55.59	18.83	19.52	18.88	34.54	0.07	15.38	16.65	27.5	8.03	46.64	56.66	24.24
A03X02481C06	56.05	35.17	52.1	35.99	8.32	26.91	23.73	19.4	54.04	11.37	0	22.63	53.4	19	52.73	7.12	9.74	35.19	19.41	14.36	8.57	34.04	53.14	45.52	19.13	35.23	53.33	18.97	9.84	7.07	40.82	24.13	7.41	12.27	19	44.67	53.56	14.37	19.75	14.63	33.01	0	12.02	15.7	25.48	8.43	44.61	53.79	21.96
A01X034361C6	63.45	40.38	57.9	39.81	3	25.19	24.65	33.41	57.83	15.41	6.53	23.16	57.63	33.94	53.97	0.16	3.15	40.52	33	36.07	0.14	41.75	57.38	44.14	33.93	40.54	57.53	21.5	3.09	3.13	40.61	25.53	33.77	3.33	33.44	43.58	59.2	15.5	34.77	15.59	41.23	7.04	5	35.34	24.79	34.47	43.87	60.11	22.93
A01X009561B6	52.63	41.97	56.8	43.18	30.49	34.25	41.29	21.01	55.62	13.88	11.35	29.61	56.09	20.52	63.17	23.16	30.36	41.6	20.77	13.64	27.43	29.56	55.6	48.01	20.54	41.57	55.55	34.35	31	29.01	45.43	41.69	12.18	32.78	20.44	47.64	58.02	32.98	20.64	33.42	29.3	10.58	29.06	13.2	32.78	14.03	47.77	59.94	29.23
A02X041461C9	14.69	56.08	6.93	56.68	64.5	73.87	58.18	62.12	6.83	42.21	52.99	70.33	6.98	59.98	30.18	45.44	60.68	55.41	60.34	68.89	57.45	69.76	6.88	61.2	60.05	55.17	6.84	74.95	60.03	62.59	46.62	58.36	61.31	65.49	61.33	59.87	6.91	63.95	54.38	65.01	68.59	53.29	63.06	69.82	70.27	57.26	60.69	0.16	69.61
AP7X03431F04	49.96	32.48	43.78	32.2	5.74	26.26	24.16	29.32	43.78	14.18	7.13	21.89	43.48	30.5	48.13	0.12	4.79	32.82	29.11	31.8	0.13	39.04	43.24	37.28	30.61	32.73	43.36	21.12	4.72	5.49	26.88	25.28	28.75	5.99	30.16	36.38	44.9	15.45	29.7	15.84	37.98	6.67	7.51	30.9	24.84	29.06	36.74	47.95	21.14
AMBX01341D04	58.18	46.62	58.28	47.59	38.1	46.8	46.62	0	59.36	17.91	19.31	39.97	59.22	7.03	64.58	29.3	33.77	46.63	0.11	23.5	32.24	38.29	58.73	54.19	6.91	46.04	58.82	39.08	34.14	36.08	46.44	47.94	21.89	36.45	6.87	53.39	59.47	42.71	25.15	42.63	37.59	18.31	37.27	21.02	44.06	24.16	53.33	59.7	39.7
A03X04221A09	45.85	29.51	45.02	29.42	24.68	27.47	23.64	19.5	46.91	0	13.79	22.08	46.26	20.78	44.26	15.57	24.35	29.17	19.95	19.07	19.86	23.7	46.09	34.28	20.81	28.74	46.08	33.08	24.88	23.11	33.66	24.47	18.05	27.71	20.42	33.5	46.3	31.48	0.29	31.78	22.8	13.49	26.17	18.55	25.38	20.3	33.65	47.15	21.45
A01X024861A3	55.36	34.43	51.42	35.23	6.33	24.59	21.9	18.89	53.08	10.71	0.02	20.28	52.86	18.53	53.03	5.76	8.09	34.45	18.62	13.99	6.86	32.83	52.53	44.67	18.62	34.51	52.75	16.95	8.06	5.18	40.48	22.17	7	9.82	18.54	44.07	52.99	12.04	19.41	12.24	32.09	0.05	9.58	15.48	23.38	7.99	44.06	53.31	20.01
AP7X01121H05	15.1	58.48	0.25	59.63	63.49	70.79	59.99	60.56	5.13	41.09	52.5	70.24	4.9	57.89	30.32	41.6	59.61	57.97	59.46	73.72	52.77	68.95	4.88	63.97	57.93	57.66	4.87	68.72	59.02	61.39	43.68	60.48	57.51	64.37	58.92	62.28	0.25	66.42	50.53	67.73	67.54	51.67	63.01	66.04	67.2	54.07	63	6.96	69.12
A03X03431B09	36.42	17.45	30.39	17.44	6.3	23.87	21.05	23.78	30.72	9.9	6.47	19.27	30.25	25.02	33.39	0	4.81	17.85	23.79	26.17	0.06	33.01	30.08	20.14	25.04	17.46	30.18	22.65	4.66	6.03	4.85	22.44	23.31	6.5	24.79	19.15	31.59	16.35	22.2	16.85	31.69	5.74	7.45	25.17	22.04	23.84	19.47	34.41	18.42
A02X036761C5	34.05	44.53	34.95	43.33	56.64	61.39	52.54	48.07	36.2	30.18	45.81	55.86	36.45	48.42	30.54	36.43	53.19	44.24	46.9	47.64	47.68	51.91	36.19	46.73	48.53	43.71	36.16	73.36	53.74	55.53	32.59	54.04	51.27	56.02	49.08	46.36	35.73	66.94	40.41	67.3	51.29	45.3	52.26	50.96	58.33	52.62	46.5	34.3	55.37
A01X017260I8	53.82	52.8	53.88	54.27	37.82	43.03	42.93	24.3	56.9	19.74	10.16	39.06	57.07	22.56	63.8	29.27	36.9	52.2	24.34	18.35	33.39	42.32	56.87	58.06	22.51	52.12	56.79	40.05	37.22	35.98	49.84	43.07	4.66	39.1	22.18	57.71	55.08	40.13	23.95	40.36	42.29	8.92	37.89	16.67	41.66	0.21	57.49	58.57	38.85
A02X042261A6	50	36.06	47.66	35.33	34.08	33.55	32.75	23.36	51.23	0.27	18.09	29.34	51.24	23.8	48.48	24.25	33.63	35.83	22.82	22.62	28.72	31.27	51.11	39.29	23.8	35.4	51.05	45.16	33.89	33.14	38.26	33.4	20.44	35.85	23.8	39.11	48.86	40.59	0.44	40.81	31.07	17.72	35.53	20.99	31.92	22.78	39.18	51.55	29
A03X01081D02	58.83	19.46	69.56	19.29	50.48	49.62	50.42	44.72	67.45	26.55	43.9	43.93	67.4	49.91	71.21	34.75	46.79	19.19	44.62	39.63	43.66	26.95	66.91	18.72	49.51	18.94	66.87	55.42	47.65	48.88	30.3	50.89	48.45	48.89	49.45	17.96	70.56	57.49	40.12	56.96	26.64	43.49	48.15	42.63	48	50.65	17.95	66.13	43.78
AP7X03621F05	53.75	33.92	69.14	35.39	42.66	45.79	48.43	37.67	66.46	19.8	33.43	38.11	66.1	41.76	69.59	36.71	41.77	33.66	38.49	33.17	41.49	0.13	65.79	37.48	41.55	33.51	65.91	53.68	42.15	40.05	50.98	47.63	40.11	45.07	40.86	36.74	70.36	52.79	34.97	52.75	0	33.03	41.15	36	44.24	41.04	36.98	70.52	37.43
A01X012861D4	51.59	0.08	58.7	0.01	40.38	46.54	43.28	46.1	55.61	26.13	34.17	40.09	55.39	52.46	54.29	27.73	42.03	0.04	45.97	36.43	39.18	34.88	55.03	9.64	52.32	0.03	55.02	49.23	42.23	38.98	20.66	44.01	48.39	44.3	52.36	9.47	59.64	50.99	39.1	51.18	34.07	35.1	44.2	41.31	44.89	51.63	9.53	56.16	39.8
A01X020460H5	14.77	55.12	4.91	56.09	63.06	72.09	60.01	61.47	0	42.41	53.61	66.43	0.16	60.48	31.62	41.05	59.28	54.5	59.69	73.12	52.06	65.4	0.13	60.12	60.32	54.23	0.16	70.15	58.77	61.3	44.58	60.28	60.06	64.04	61.55	58.5	4.95	65.67	55.01	66.68	64.39	53.23	62.15	69.92	68.31	56.65	59.58	7.03	65.54
A02X028561D7	0.12	52.13	15.06	52	69.83	66.33	62	59.22	15.08	42.89	58.04	62.43	15.33	59.97	35.53	46.9	63.05	51.7	56.81	60.76	59.71	53.96	15.17	56.42	60.06	51.41	15.13	78.65	62.64	69.4	53.76	63.54	56.78	65.87	61.11	55.3	15.59	65.34	52.68	65.43	53.51	57.16	62.95	57.53	63.21	53.58	56.1	15.72	62.11
A02X001860I1	67.29	46.03	69.82	45.45	28.4	0	25.6	46.51	71.55	20.64	25.7	4.18	71.57	48.17	67.09	24.66	26.95	47.38	46.15	42.54	27	46.19	71.21	52.28	48	47.06	71.1	33.53	27.45	28.89	48.99	26.11	41.94	26.42	47.97	51.83	70.9	31.22	39.49	30.73	45.6	25.34	26.17	42.7	0.03	42.79	51.82	74.56	4.36
A02X030061B5	36.02	56.51	30.48	54.98	60.92	67.04	57.54	66.69	32.08	42.48	52.91	68.98	32.09	67.73	0.2	43.86	62.26	56	65.1	66.46	55.88	70.13	31.9	55.47	67.61	55.57	31.97	105.2	60.99	60.81	38.72	58.97	63.71	65.35	69.03	53.8	31.18	82.56	53.91	83.96	68.85	53.97	63.94	63.42	63.96	63.67	54.66	30.9	68.4
AP3X00181I06	66.03	45.41	68.93	44.95	28.28	0.19	25.35	45.35	70.42	20.17	25.5	4.33	70.08	47.14	65.82	23.9	26.78	46.72	45.2	42.33	26.22	46.21	69.74	51.87	47.02	46.31	69.74	33.47	27.28	28.52	48.51	26.18	41.73	26.57	46.8	51.27	69.93	30.78	38.97	30.32	45.44	25.11	26.03	42.45	0.11	42.64	51.21	72.78	4.26
A01X034861B1	65.8	42.98	63.3	42.52	7.09	26.73	28.5	36.02	63.7	22.8	10.49	25.12	63.4	40.71	64.25	5.98	0.16	44.34	35.55	37.12	5.23	45.37	63	54.57	40.7	44.63	63.12	21.49	0.21	7.36	47.88	29.3	36.55	0.01	40.64	54.24	64.53	17.41	39	17.28	44.61	10.26	6.88	38.36	26.58	38.39	54.19	64.88	25.16
A02X015461B3	64.21	50.34	67.4	51.3	17.32	30.99	31.18	43.27	66.47	27.59	13.54	27.05	66.34	42.74	82.13	16.55	16.91	50.46	43.43	42.63	16.38	53.44	65.89	64.19	42.44	50.73	65.92	1.43	16.74	16.66	73.08	31.14	39.22	17.45	42.34	63.39	67.55	0.12	43.99	0.07	52.54	13.12	17.98	42.91	30.3	39.59	63.45	63.97	26.85
A02X017260I9	52.41	52.8	52.4	54.27	37.72	42.93	42.97	24.58	55.52	19.64	10.04	39.42	55.71	22.54	62.29	29.41	36.82	52.17	24.34	18.37	33.63	42.22	55.54	58.15	22.48	52.08	55.37	39.97	37.12	36.26	49.52	43.1	4.65	39.02	22.44	57.7	53.61	40.1	23.97	40.34	42.2	8.76	37.82	16.64	41.51	0.16	57.7	57.29	39.31
A03X02851B03	0.11	51.33	14.54	52.03	69.85	67.9	62.01	59.75	14.56	42.8	56.41	64.33	14.43	58.88	35.1	46.66	62.56	51.01	58.15	61.17	59.89	53.48	14.36	56.64	58.98	50.65	14.31	74.93	62.16	68.45	53.13	63.21	56.62	66.74	60.07	55.4	15.08	63.75	52.5	64.33	52.43	55.48	63.51	57.55	64.59	53.8	56.12	14.87	63.59
A02X019560H8	59.15	52.53	57.72	54.76	41.41	48.68	49.51	7.67	60.73	18.82	20.55	42.51	61.07	0.16	67.22	29.85	37.82	52.37	7.77	26.66	33.86	42	60.67	57.32	0.25	51.66	60.65	40.86	37.97	38.71	49.38	49.59	19.79	41.05	0.15	56.92	59.06	42.75	24.59	42.57	41.71	19.11	37.72	21.02	45.67	22.45	57.08	60.93	41.95
AP3X03532A03	67.78	37.83	58.94	38.15	0.03	28.48	23.27	35.67	59.98	18.1	5.17	24.57	59.41	38.04	58.12	5.49	7.41	37.87	35.54	38.35	4.97	40.49	59.39	49.49	38.16	37.86	59.47	22.73	7.21	0.03	48.47	23.92	34.68	7.89	37.68	49.23	60.19	16.44	37	16.67	39.62	5.59	7.79	37.52	28.02	34.47	49.24	61.4	24.31
AMBX01121F02	14.59	57.97	0.19	58.84	62.7	70.24	59.49	60.21	5.11	40.39	52.01	69.77	4.97	57.33	29.96	40.95	58.89	57.39	59.04	73.61	52.19	68.55	4.95	63.11	57.38	57.02	4.89	69.47	58.22	60.7	42.87	59.98	57.18	63.63	58.51	61.74	0.18	66.79	50.07	68.09	67.16	51.09	62.04	66.19	66.76	53.73	62.59	7.01	68.39
A02X034361C7	52.19	32.53	45.58	31.89	5.41	25.74	23.87	29.91	45.71	14.48	7.33	21.5	45.66	30.83	49.28	0.19	5.14	32.84	29.6	31.83	0.08	39.49	45.36	37.28	30.96	32.83	45.4	21.59	4.96	5.66	27.11	24.88	29.34	5.66	30.57	36.58	46.73	16.02	30.57	16.47	38.64	6.83	7.02	31.31	24.71	29.93	36.81	50.8	21.19
AMBX01721E09	50.04	49.36	43.06	49.18	38.64	42.9	42.41	42.3	48.49	20.88	32.47	45.8	47.94	45.32	32.83	29.45	35.59	49.34	41.38	48.41	34.41	52.52	48.21	49.74	45.56	48.45	48.24	40.35	34.51	38.75	40.72	42.05	40.82	36.44	45.64	49.43	45.26	47.66	31.57	47.94	52.64	32.77	39.39	40.64	42.9	41.37	49.36	49.47	45.02
AP3X03672A04	33.94	43.97	34.69	42.98	56.15	61.48	51.97	47.59	36.04	29.77	44.98	56	35.85	47.99	30.16	35.97	52.62	43.76	46.81	47.5	47.37	51.78	35.73	46.66	48.03	43.27	35.72	73.03	53.25	54.74	32.75	53.55	51.03	55.77	48.58	46.15	35.51	65.98	40.07	66.48	50.78	44.58	52.3	51.04	58.42	52.31	46.13	33.78	55.27
AP3X02042B02	14.64	54.54	5.08	55.75	62.52	71.51	59.08	60.73	0.26	41.57	52.88	66.27	0	59.81	31.49	40.64	58.61	54.03	59.65	72.97	51.83	65.34	0	59.67	59.72	53.7	0.05	69.86	58.03	60.63	44.15	59.66	59.42	63.52	60.88	58.14	5.2	65.15	54.1	66.19	63.95	52.45	62	68.87	67.94	56.04	58.97	6.82	64.96
AMBX00181E02	67.15	44.9	69.71	44.49	27.82	0.29	24.96	44.08	71.35	19.68	24.68	4.14	71.03	46.51	66.79	23.16	26.59	46.52	44.88	42.27	25.63	45.48	70.76	51.97	46.43	46.16	70.63	32.61	27.08	27.73	48.58	25.98	41.21	26.49	45.4	51.29	70.88	30.15	38.66	29.72	44.68	24.28	25.84	42.09	0.21	41.29	51.27	73.75	3.99
A02X010861C1	59.9	20.15	70.62	19.84	51.52	49.85	51.31	45.79	68.59	27.39	45.28	44.34	69.31	50.92	72.41	35.86	47.77	19.81	45.09	39.87	44.54	27.43	68.69	18.94	50.73	19.55	68.55	56.87	48.65	50	30.38	51.59	49.23	49.72	50.64	18.47	71.76	59.12	40.64	58.46	27.54	44.87	48.49	43.07	48.31	51.53	18.53	67.86	44.41
AMBX04141D06	14.97	55.96	7.05	56.87	64.8	74.24	58.25	62.02	6.91	42.57	53.13	70.9	6.86	60.01	30.31	45.52	60.83	55.36	60.7	68.69	57.54	70.14	6.79	61.38	60.03	55.12	6.75	74.84	60.19	62.79	46.68	58.62	61.36	65.75	61.25	59.83	7.09	63.5	54.47	64.57	68.7	53.31	63.54	69.34	70.64	57.37	60.58	0.05	69.97
AP7X00181H07	63.52	45.17	66.34	44.73	28.49	0.21	24.43	43.34	67.91	18.49	24.71	4.34	67.37	45.01	63.35	23.2	26.66	45.32	43.33	41.97	26.1	44.5	67.13	50.55	44.93	44.89	67.1	32.97	27.17	28.45	48.56	25.19	40.17	26.88	44.71	49.86	67.36	30.53	38.72	30.12	43.74	24.18	26.04	42.08	0.18	41.11	49.79	70.22	4.18
A03X04321A03	62.92	44.39	59.65	44.55	25.31	25.99	0.04	47.09	59.81	18.95	22.17	24.12	59.35	48.75	57.57	24.12	27.35	44.03	46.93	44.82	26.16	47.83	59.08	52.48	48.34	43.8	59.02	32.2	27.6	24.17	56.96	0.07	42.46	29.13	48.24	51.83	60.59	30.55	40.99	30.68	47.42	22.5	28.24	47.06	24.94	42.24	51.74	58.21	24.02
A03X03061C02	56.93	9.96	62.83	10.22	52.14	52.55	52	53.1	59.52	30.53	43.56	47.35	59	56.26	54.34	31.98	52.23	9.81	52.83	40.59	44.94	37.17	59.06	0.15	56.2	9.63	59.19	81.26	53.01	50.61	19.29	52.57	53.38	54.89	55.98	0.01	63.81	62.86	45.19	62.84	36.67	44.39	54.68	44.45	50.75	56.59	0.15	60.62	47.03
A01X019560H7	59.2	52.68	57.69	54.95	41.55	48.56	49.47	7.66	60.71	18.74	20.6	42.3	60.92	0.12	67.44	29.77	37.79	52.48	7.76	26.54	33.86	42.16	60.72	57.34	0.19	51.6	60.72	40.77	37.96	38.85	49.33	49.74	19.76	41.01	0.12	57.07	59.01	42.62	24.61	42.47	41.98	19.05	37.63	20.99	45.65	22.42	57.16	60.93	41.79
A01X001860H9	68.92	45.98	71.5	45.47	28.4	0	25.56	45.67	73.2	20.77	25.7	4.23	73.46	48.16	68.75	24.82	26.98	47.32	46.15	42.58	26.99	46.22	72.89	52.3	47.96	47.05	72.78	33.24	27.49	28.59	49.54	26.04	41.86	26.41	47.03	51.86	72.51	31.1	39.63	30.69	45.59	25.37	26.09	42.79	0	42.09	51.93	76.32	4.33
AP7X01341H06	58.06	46.04	59.03	46.58	37.06	46	46.19	0.03	60.15	17.85	19.26	39.3	59.88	7.58	64.27	28.47	32.99	46.07	0.18	23.69	31.3	39.21	59.41	53.22	7.45	45.58	59.52	39.95	33.42	35.23	46.01	47.75	21.95	35.51	7.41	52.42	60.21	42.67	25.06	42.62	38.47	18.26	36.45	21.07	43.23	24.19	52.36	60.37	39
A02X036261D6	52.93	34.45	68.01	35.82	43.14	46.21	48.67	38.81	65.39	20.3	34.06	39.04	65.54	42.26	68.84	37.64	42.4	34.16	38.58	33.43	42.37	0	65.09	37.43	42.09	34.04	65.17	53.81	42.76	41.13	50.92	47.75	40.49	45.62	41.96	36.84	69.15	53.49	35.37	53.42	0.15	33.79	41.56	36.25	44.7	42.11	36.99	69.7	38.51
A01X041461C8	14.7	56.08	6.93	56.75	64.6	74.24	58.33	62.23	6.81	42.56	53.13	70.66	7.03	60.13	30.14	45.54	60.79	55.43	60.43	69.03	57.49	69.86	6.92	61.24	60.15	55.16	6.85	74.48	60.09	62.71	46.72	58.59	61.41	65.49	61.43	59.9	6.92	64.07	54.48	65.1	68.76	53.34	63.08	69.85	70.45	57.5	60.75	0.18	69.87
A03X01941A02	62.14	39.57	67.22	40.58	24.71	4.76	23.63	38.73	64.12	15.66	20.56	0.38	63.82	40.61	67.3	19.53	25.08	41.17	39.29	38.79	22.25	37.96	63.52	48.57	40.41	40.69	63.43	25.46	25.51	24.45	46.88	24.59	37.62	25.47	39.68	47.58	68.25	25.97	35.51	25.54	37.22	20.16	23.47	40.25	4.28	38.26	47.48	68.59	0.05
AMBX01941E08	61.67	39.4	66.23	40.4	25.07	4.44	22.92	37.65	63.26	14.54	20.3	0.17	62.98	39.36	66.67	19.51	24.93	39.51	38.22	38.95	22.51	36.82	62.68	46.56	39.3	39.08	62.71	25.19	25.29	24.59	46.85	23.41	36.73	25.54	38.61	45.97	67.37	26.19	35.7	25.74	36.04	19.69	23.58	40.74	4.28	37.62	45.92	67.86	0.07
A03X00951D03	53.73	41.23	58.06	42.59	30.03	34.22	40.77	20.32	57	13.72	10.65	29.27	56.61	20.22	63.52	22.39	29.7	40.98	20.72	13.54	26.65	29.58	56.31	47.69	20.25	40.93	56.38	34.32	30.39	28.14	45.19	41.4	11.98	32.44	19.88	47.01	59.24	32.37	20.44	33.06	28.94	9.84	29.05	13.09	32.71	13.73	47.09	60.59	28.76
AMBX03532H07	67.29	38.89	60.61	39.06	0	28.72	23.7	35.67	61.01	19.21	5.76	25.04	60.58	38.8	57.54	5.14	7.07	38.98	35.19	38.54	4.62	41.98	60.21	50.64	38.81	39.14	60.26	25.01	6.82	0	49.29	24.47	35.4	7.35	38.66	49.87	61.8	16.96	38.61	17.2	41.09	6.51	7.38	38.61	28.26	35.75	49.84	62.07	24.81
A01X042261A5	60.11	37.35	57.96	36.55	27.83	26.68	24.68	35.82	56.74	2.95	23.44	21.31	57.07	39.97	55.37	22.33	28.82	37.23	35.43	40	25.02	31.25	56.74	39.94	40.04	36.56	56.69	45.91	28.65	26.5	45.73	25.24	40.91	31.21	39.22	39.82	59.07	38.79	32.02	38.34	30.85	23.8	28.06	42.85	24.6	42.54	39.91	58.99	21.12
A03X01121D01	14.42	57.37	0.2	58.26	62.26	69.58	59.05	59.74	5.03	40.07	51.46	69.14	4.9	57.09	29.53	40.79	58.56	56.81	58.43	73.67	51.83	67.92	4.9	62.99	57.13	56.59	4.86	67.62	57.96	60.22	42.82	59.4	56.68	63.24	58.16	61.29	0.17	66.31	49.77	67.6	66.51	50.67	61.71	65.92	65.98	53.14	62.06	6.9	68.09
A03X00181C05	65.18	45.28	66.64	45.32	28.61	0.11	24.36	43.17	68.31	18.43	24.12	4.15	67.97	44.27	65.8	23.24	26.85	45.4	43.92	42.22	26.07	43.7	67.7	51.16	44.13	44.97	67.58	30.86	27.37	28.11	48.87	24.96	40.09	27.24	43.26	50.53	67.71	29.8	38.83	29.43	42.95	23.53	26.05	42.33	0.14	40.12	50.5	70.58	4.16
AP3X02092B03	55.59	45.31	68.29	45.97	40.2	44.51	45.4	26.77	69.14	20.61	17.62	41.66	68.45	25.72	65.19	34.1	36.85	44.8	27.03	0.46	37.74	33.98	68.29	46.08	25.76	44.8	68.11	46.82	37.55	38.86	52.3	45.49	13.9	39.18	25.68	45.94	69.79	40.36	24.86	41.31	33.73	16.92	41.37	0.08	43.03	17.24	45.9	66.4	41.42
A01X028561A9	0.15	52.25	14.8	52.77	70.58	67.95	63.07	60.12	14.78	43.77	57.14	64.07	14.93	59.29	35.78	47.51	62.7	51.93	58	61.47	60.5	53.04	14.76	57.45	59.47	51.57	14.76	74.27	62.2	69.45	53.76	64.13	56.98	66.17	60.52	56.35	15.31	64.21	52.85	64.28	52.52	56.17	63.38	57.74	64.33	54.06	57.12	15.38	63.67
A03X03481B07	63.09	42.24	60.08	41.97	6.92	27.33	27.08	33.98	60.5	20.75	9.64	25.47	59.98	38.38	61.25	5.04	0.06	42.39	33.64	37.05	4.72	44.07	59.62	52.71	38.37	42.51	59.8	21.12	0.08	7	47.9	27.82	35.31	0.2	38.32	52.19	61.21	16.94	38.66	17	43.13	9.28	6.99	38.27	26.71	37.1	52.2	61.44	25.24
AP7X01541H02	67.06	51.82	72.02	52.09	21.61	32.47	30.71	48.42	75.43	30.79	17.15	27.81	74.71	49.62	85.07	20.22	22.59	51.95	47.63	43.38	20.4	63.69	74.6	65.68	49.11	52.12	74.7	2.37	22.74	21.41	77.9	30.98	45.13	22.93	49.19	65.58	71.89	0.81	48.66	0.62	63.24	16.4	21.74	45.15	32.19	45.47	65.33	73.03	28
A03X03371C01	45.97	23.72	39.2	23.84	49.24	59.06	52.05	47.15	38.56	30.82	41.09	52.51	38.31	48.98	40.08	19.07	46.57	23.79	46.22	51.65	34.61	47.11	38.2	22.26	49.01	23.62	38.22	67.72	47.13	48.38	1	52.97	45.65	49.95	49.54	21.57	40.1	61.79	42.37	63.05	46.67	40.33	48.74	52.61	56.02	47.25	22.01	41.55	51.93
C09X030603H4	61.95	44.08	61.26	44.75	7.29	26.16	27.82	36.98	61.58	21.34	10.63	23.83	61.66	37.93	62.18	6.48	6.55	44.16	36.4	41.69	6.69	41.85	61.09	55.28	37.59	44.32	61.08	18.9	6.58	7.39	49.74	28.49	36.98	6.89	37.61	54.48	62.49	17.96	41.13	17.96	41.23	10.68	0.03	42.47	26.02	38.03	54.53	62.12	23.77
A01X036761C4	34.07	44.53	34.87	43.42	56.79	61.5	52.6	48.1	36.07	30.3	46.03	55.99	36.32	48.39	30.47	36.46	53.36	44.26	46.99	47.69	47.69	51.88	36.07	46.82	48.46	43.72	36.03	72.73	53.92	55.67	32.59	54.1	51.38	56.2	49.01	46.35	35.6	66.82	40.46	67.2	51.27	45.48	52.29	50.98	58.35	52.72	46.52	34.18	55.51
AP7X01951G07	58.98	51.37	57.27	53.69	40.6	48.04	48.69	7.46	60.33	18.31	19.76	42.27	60.18	0.05	65.85	29.4	37.2	51.22	7.82	26.25	33.51	42.05	59.82	56.55	0.04	50.48	59.84	41.5	37.47	37.78	48.95	49.11	19.54	40.77	0.01	55.82	58.6	42.21	24.31	42.38	41.37	18.54	37.27	20.88	45.19	22.17	55.86	59.83	41.63
AP7X01721H08	53.47	52.44	53.88	53.98	37.51	42.9	42.62	23.91	56.98	19.35	9.74	38.96	56.53	22.25	63.27	28.82	36.42	51.75	24.22	18.26	33.12	42.28	56.47	57.65	22.18	51.66	56.37	40.13	36.75	35.57	49.9	42.93	4.58	38.82	21.88	57.38	55.06	39.7	23.76	40.01	41.93	8.35	37.93	16.58	41.65	0.01	57.04	58.24	38.69
A01X019460I6	62.61	40.25	68.27	40.67	24.86	4.47	24.1	40.62	65.19	16.5	21.85	0.07	65.28	42.95	67.45	20.79	25.48	41.58	40.2	39.54	23.3	39.06	65.03	48.07	42.75	41.19	64.93	27.5	25.86	25.3	47.24	24.52	38.56	25.24	42.8	47.7	69.25	27.44	36.36	26.93	38.54	21.44	23.59	41.3	4.29	39.78	47.68	70.44	0.19
AP7X01081I02	58.84	19.42	68.71	19.38	50.97	50.37	50.73	45.02	66.6	26.49	43.34	44.4	66.51	48.95	72.17	34.95	46.87	19.15	44.92	39.68	44.01	26.2	66.06	18.74	48.69	18.89	66.04	52.94	47.74	48.88	30.23	50.86	48.08	49.47	48.53	18.04	69.76	56.8	40.08	56.17	25.92	42.93	48.2	42.56	48.51	50.41	18.02	65.35	44.06
[truncated: 84 more columns]
