# Supplementary material for: Transmission and dynamics of mother-infant gut viruses during pregnancy and early life
Source: Nat Commun. 2024 Mar 2;15:1945. doi: 10.1038/s41467-024-45257-4 (PMC10908809; doi:10.1038/s41467-024-45257-4)
Supplement: Supplementary file 6 — Source Data [file 41467_2024_45257_MOESM6_ESM.zip › Source data/Bacterial_strains_genetic_distances/SGB1871.dist.txt]

A01X023460I4	C06X017904A3	C02X02853F05	AP3X03061I08	A01X036261D5	AMBX03621D07	AMBX01941E08	C02X01542D07	C01X04323A02	C01X02853B01	AMBX02341E04	AP7X03001G05	C02X03482E05	C02X04323F01	AP3X03672A04	A02X036261D6	C06X034805B7	C03X01342C02	C09X030603H4	C09X041403G7	C06X019404E6	C12X030603H5	AP7X01721H08	A02X019461D1	A01X043261B8	AMBX02041E06	A01X035361A8	C06X013428B7	C09X013428B8	A03X01341C08	A03X04141A07	A03X03531B06	AP3X03911I04	C01X03913G01	C01X01943A03	C12X039128F1	C03X01542C07	C02X03913B08	C09X034805B8	AMBX01721E09	A03X03671A05	AP3X03532A03	A01X024861A3	A02X030661A1	AP7X03621F05	C06X043204C9	A01X042261A5	A01X012861D4	A03X01941A02	A01X020460H5
A01X023460I4	0	13.8	16.49	13.55	8.26	7.95	8.37	16.22	15.57	16.36	2.05	95.44	16.5	15.14	12.88	8.72	16.6	17.81	11.66	11.02	14.86	12.82	12.8	21.04	12.26	12.4	12.94	18.4	18.67	16.15	15.9	15.33	9.28	17.76	14.05	11.24	18.27	22.45	16.64	24.94	19.62	9.79	15.42	9.38	8.13	15.63	29.2	9.67	12.94
C06X017904A3	13.8	0	15.47	6.72	5.19	1.88	8.2	16.26	5.03	15.57	14.43	95.14	18.85	5.02	7.89	2.67	19.46	13.11	13.45	3.19	0.96	15.67	4.54	62.5	6.2	7.38	0.7	16.48	16.4	10.92	16.08	14.09	6.69	6.38	0.93	6.66	20.03	5.91	18.98	14.39	10.45	2.27	5.68	1.72	1.82	5.02	29.96	16.76	1.51
C02X02853F05	16.49	15.47	0	11.8	13.23	12.79	17.32	21.68	17.76	0.03	17.72	95.89	21.79	17.29	15.03	13.43	21.89	18.65	13.92	15.43	18.75	12.56	12.47	49.88	14.28	17.18	13.64	20.34	20.08	16.8	22.45	21.02	14.04	18.8	17.72	14.7	27.53	21.95	21.96	28.9	19.36	14.71	19.57	27.24	12.87	17.65	36.39	24.35	15.43
AP3X03061I08	13.55	6.72	11.8	0	9.26	8.83	12.87	16.6	11.44	11.8	16.55	81.05	18.88	10.76	14.03	9.79	18.88	14.5	7	11.36	10.6	6.35	11.01	81.48	9.27	16.65	14.12	12.62	11.86	13.95	18.64	17.52	8.24	19.42	12.59	10.99	15.65	21.52	18.43	17.21	13.04	15.73	13.22	1.82	9.13	11.82	10.41	8.98	10
A01X036261D5	8.26	5.19	13.23	9.26	0	0	4.41	10.98	6.72	12.63	9.41	81.94	11.26	6.47	5.31	0.19	11.35	11.15	7.35	5.2	5.13	8.59	2.22	25.74	4.29	5.48	3.29	14.93	15.1	10.41	13.44	10.25	2.59	4.93	5.33	2.75	13.55	7.13	11.31	15.04	13.12	3.79	6.48	5.07	0.1	7.45	31.45	6.94	4.82
AMBX03621D07	7.95	1.88	12.79	8.83	0	0	5.43	10.77	4.66	12.23	8.85	80.98	10.88	4.39	4.89	0.16	10.99	9.54	7.4	2.68	3.55	8.51	2.07	25.86	2.38	5.18	3.49	13.17	13.37	8.47	12.77	9.87	2.59	4.58	2.78	2.32	12.97	9.83	10.97	13.76	13.04	3.42	4.48	4.75	0.09	5.42	30.99	6.94	2.72
AMBX01941E08	8.37	8.2	17.32	12.87	4.41	5.43	0	10.8	6.93	15.83	8.93	81.81	11.48	6.97	10.13	4.95	11.82	10.88	8.73	5.28	5.58	14.94	5.39	0.11	5.96	8.72	8.96	9.19	10.14	11.18	9.67	9.42	14.39	8.24	6.73	6.31	9.2	21.37	11.63	16.3	19.81	7.56	8.27	7.79	5.15	6.89	18.5	6.42	5.33
C02X01542D07	16.22	16.26	21.68	16.6	10.98	10.77	10.8	0	17.76	21.13	16.13	84.06	1.26	17.78	18.08	12.08	1.32	15.1	16.86	16.72	17.35	16.69	13.52	28.14	13.89	3.65	4.84	18.69	18.45	13.26	20.44	1.24	18	14.13	18.44	15.4	0.95	20.74	1.16	16.85	16.08	8.54	17.27	20.43	11.21	18.49	12.06	5.41	14.51
C01X04323A02	15.57	5.03	17.76	11.44	6.72	4.66	6.93	17.76	0	17.72	17.51	80.31	19.36	0.03	8.91	5.68	19.7	13.2	14.52	5.55	5.57	17.06	7.34	31.23	0.88	8.68	10.2	17.69	17.35	14.03	21.96	16.37	8.57	10.17	4.99	8.58	22.29	11.22	19.41	12.4	13.47	7.7	3.43	13.48	4.82	0.01	36.77	10.95	4.88
C01X02853B01	16.36	15.57	0.03	11.8	12.63	12.23	15.83	21.13	17.72	0	17.55	96.77	21.26	17.27	15.16	13.02	21.36	18.59	13.82	15.51	18.74	12.07	12.52	49.09	14.11	16.92	13.84	20.35	20.15	16.68	21.15	20.44	14.04	18.94	17.81	14.72	26.62	22.11	21.42	28.8	19.36	14.67	19.49	25.65	12.44	17.7	36.39	24.1	15.15
AMBX02341E04	2.05	14.43	17.72	16.55	9.41	8.85	8.93	16.13	17.51	17.55	0	95.41	16.14	17.03	13.8	9.92	16.14	18.57	13.72	11.45	16.73	15.54	13.21	26.88	13.32	13.87	14.68	16.2	16.38	15.33	18.64	15.37	9.19	15.37	16.96	12.74	16.04	34.35	16.14	28.39	23.25	10.59	17.36	11.62	9.17	17.55	24.85	11.47	15.34
AP7X03001G05	95.44	95.14	95.89	81.05	81.94	80.98	81.81	84.06	80.31	96.77	95.41	0	82.85	79.63	67.44	81.44	83.26	87.99	87.26	88.43	90.22	96.43	80.31	144.49	72.6	76.82	103.97	84.67	82.08	90.65	70.35	81.79	70.96	72.81	90.78	81.4	98.1	61.48	83.23	9.23	56.15	92.12	94.38	61.87	81.95	79.92	114.21	60.79	92.09
C02X03482E05	16.5	18.85	21.79	18.88	11.26	10.88	11.48	1.26	19.36	21.26	16.14	82.85	0	18.95	18.64	12.11	0.06	17.56	17.17	18.64	19.02	16.76	14.06	29.99	14.85	4.42	5.13	19.87	19.9	14.68	21.02	1.5	17.76	14.99	20.07	15.93	1.94	24.14	0.06	17.89	17.88	8.03	19.16	21.29	11.32	20.02	11.54	5.4	16.28
C02X04323F01	15.14	5.02	17.29	10.76	6.47	4.39	6.97	17.78	0.03	17.27	17.03	79.63	18.95	0	8.18	5.44	19.29	13.68	14.25	5	5.31	16.82	6.65	31.33	0.85	8.56	10.19	17.26	17.04	13.48	20.9	15.97	8.83	9.57	4.68	8.24	22.14	13.29	19.08	12.1	10.97	7.18	3.33	13.83	4.55	0	36.59	10.86	4.6
AP3X03672A04	12.88	7.89	15.03	14.03	5.31	4.89	10.13	18.08	8.91	15.16	13.8	67.44	18.64	8.18	0	5.42	18.81	14.84	10.92	5.7	8.74	12.46	6.72	82.21	6.44	10.61	7.36	20.27	19.67	15.02	18.23	17.12	5.09	9.04	6.55	5.93	25.92	16.85	18.63	18.11	4.98	9.19	6.32	1.4	4.73	8.97	44.95	10.32	6.36
A02X036261D6	8.72	2.67	13.43	9.79	0.19	0.16	4.95	12.08	5.68	13.02	9.92	81.44	12.11	5.44	5.42	0	12.2	10.23	8.01	3.44	4.19	9.33	2.47	25.94	3.4	6.02	3.88	13.83	14.01	9.41	13.53	11.02	3.42	4.86	3.6	2.56	14.6	9.91	12.2	14.33	14.46	3.89	5.63	4.99	0.27	6.24	31.38	7.25	3.64
C06X034805B7	16.6	19.46	21.89	18.88	11.35	10.99	11.82	1.32	19.7	21.36	16.14	83.26	0.06	19.29	18.81	12.2	0	17.89	17.25	18.99	19.35	16.8	14.06	29.99	15.4	4.51	5.13	20.2	20.23	15.13	21.02	1.59	18.6	15.29	20.42	15.99	1.94	24.14	0	18.27	17.88	8.03	19.62	21.29	11.43	20.36	10.79	5.4	16.71
C03X01342C02	17.81	13.11	18.65	14.5	11.15	9.54	10.88	15.1	13.2	18.59	18.57	87.99	17.56	13.68	14.84	10.23	17.89	0	16.61	13.43	12.33	15.26	12.5	30.93	12.17	12.43	11.42	1.76	1.31	2.92	21.27	14.84	9.77	15.81	14.68	14.45	18.36	21.61	16.9	22.61	15.47	13.99	14.13	10.71	9.87	13.36	31.55	9.32	11.15
C09X030603H4	11.66	13.45	13.92	7	7.35	7.4	8.73	16.86	14.52	13.82	13.72	87.26	17.17	14.25	10.92	8.01	17.25	16.61	0	11.73	12.97	5.59	12.94	24.54	8.5	11.89	12.21	19.08	19.24	15.19	18.11	16.14	6.26	20.95	13.17	11.07	20.76	27.59	17.34	21.06	14.2	10.02	15.15	3.37	7.56	14.82	35.6	11.85	11.63
C09X041403G7	11.02	3.19	15.43	11.36	5.2	2.68	5.28	16.72	5.55	15.51	11.45	88.43	18.64	5	5.7	3.44	18.99	13.43	11.73	0	4.09	13.34	3.61	20.81	5.48	9.54	6.44	16.27	16.1	10.91	25.88	15.19	2.96	6.79	3.39	4.27	20.92	13.77	18.72	17.93	10.24	5.92	4.91	6.48	2.94	5.53	34.28	12.97	3.96
C06X019404E6	14.86	0.96	18.75	10.6	5.13	3.55	5.58	17.35	5.57	18.74	16.73	90.22	19.02	5.31	8.74	4.19	19.35	12.33	12.97	4.09	0	15.73	5.75	27.85	4.59	8.41	6.45	16.53	16.47	13.42	21.91	15.87	6.58	8.95	0.32	7.06	20.61	9.95	19.06	18.09	11.58	3.8	5.44	7.32	3.84	5.6	33.55	9.27	1.22
C12X030603H5	12.82	15.67	12.56	6.35	8.59	8.51	14.94	16.69	17.06	12.07	15.54	96.43	16.76	16.82	12.46	9.33	16.8	15.26	5.59	13.34	15.73	0	10.6	42.53	11.08	13.43	11.4	20.04	20.24	14.97	15.43	16.39	9.25	15.6	16.24	11.92	18.68	23.17	16.91	25.49	17.24	11.68	17.34	7.69	8.99	17.86	31.53	13.39	11.87
AP7X01721H08	12.8	4.54	12.47	11.01	2.22	2.07	5.39	13.52	7.34	12.52	13.21	80.31	14.06	6.65	6.72	2.47	14.06	12.5	12.94	3.61	5.75	10.6	0	19.9	6.49	8.38	5.43	16.78	16.78	11.66	18	12.79	7.47	5.85	5.52	1.75	16.55	11.08	14.04	14.61	20.21	5.21	7.11	5.15	2.33	7.38	28.99	11.82	5.95
A02X019461D1	21.04	62.5	49.88	81.48	25.74	25.86	0.11	28.14	31.23	49.09	26.88	144.49	29.99	31.33	82.21	25.94	29.99	30.93	24.54	20.81	27.85	42.53	19.9	0	26.5	30.59	43.31	22.36	27.08	27.18	32.92	25.66	NA	30.45	27.44	26.99	15.76	NA	29.99	47.29	NA	16.88	22.14	9.96	26.46	31.18	45.34	7.1	29.14
A01X043261B8	12.26	6.2	14.28	9.27	4.29	2.38	5.96	13.89	0.88	14.11	13.32	72.6	14.85	0.85	6.44	3.4	15.4	12.17	8.5	5.48	4.59	11.08	6.49	26.5	0	7.67	9.72	14.64	14.55	10	16.74	11.95	8.7	8.92	5.33	7.27	15.48	14.57	15.11	11.19	9.94	7.03	4.37	7.72	2.71	0.85	36.27	6.82	4.52
AMBX02041E06	12.4	7.38	17.18	16.65	5.48	5.18	8.72	3.65	8.68	16.92	13.87	76.82	4.42	8.56	10.61	6.02	4.51	12.43	11.89	9.54	8.41	13.43	8.38	30.59	7.67	0	4.29	15.2	15.31	10.66	18.09	3.92	12.22	10.82	8.72	8.2	5.78	12.43	4.5	11.04	10.58	4.68	9.35	11.75	5.22	9.15	16.7	6.13	7.2
A01X035361A8	12.94	0.7	13.64	14.12	3.29	3.49	8.96	4.84	10.2	13.84	14.68	103.97	5.13	10.19	7.36	3.88	5.13	11.42	12.21	6.44	6.45	11.4	5.43	43.31	9.72	4.29	0	8.86	8.9	8.12	19.62	4.86	3.24	8.74	6.58	3.36	4.23	8.21	5.07	14.3	4.5	1.51	9.55	0	3.13	10.09	25.39	12.74	5.95
C06X013428B7	18.4	16.48	20.34	12.62	14.93	13.17	9.19	18.69	17.69	20.35	16.2	84.67	19.87	17.26	20.27	13.83	20.2	1.76	19.08	16.27	16.53	20.04	16.78	22.36	14.64	15.2	8.86	0	0.03	0.74	28.13	17.21	10.63	14.6	18.37	16.47	18.27	20.23	20.06	22.3	16.21	16.36	17.43	22.76	13.5	17.56	32.28	9.63	15.62
C09X013428B8	18.67	16.4	20.08	11.86	15.1	13.37	10.14	18.45	17.35	20.15	16.38	82.08	19.9	17.04	19.67	14.01	20.23	1.31	19.24	16.1	16.47	20.24	16.78	27.08	14.55	15.31	8.9	0.03	0	0.72	28.75	17.36	10.28	14.1	18.3	16.11	18.39	19.44	19.94	22.25	16.44	16.33	17.08	23	13.67	17.19	33.49	9.49	15.51
A03X01341C08	16.15	10.92	16.8	13.95	10.41	8.47	11.18	13.26	14.03	16.68	15.33	90.65	14.68	13.48	15.02	9.41	15.13	2.92	15.19	10.91	13.42	14.97	11.66	27.18	10	10.66	8.12	0.74	0.72	0	18.42	12.22	10.41	13.58	13.37	13.52	15.08	21.87	14.91	18.37	17.81	11.3	12.38	13.51	8.88	14.06	33.82	6.71	10.84
A03X04141A07	15.9	16.08	22.45	18.64	13.44	12.77	9.67	20.44	21.96	21.15	18.64	70.35	21.02	20.9	18.23	13.53	21.02	21.27	18.11	25.88	21.91	15.43	18	32.92	16.74	18.09	19.62	28.13	28.75	18.42	0	19.92	15.4	25.43	23.62	21.46	26.13	49.44	20.71	25.93	24.18	16.52	23.86	15.81	13.38	23.74	59.56	9.17	18.28
A03X03531B06	15.33	14.09	21.02	17.52	10.25	9.87	9.42	1.24	16.37	20.44	15.37	81.79	1.5	15.97	17.12	11.02	1.59	14.84	16.14	15.19	15.87	16.39	12.79	25.66	11.95	3.92	4.86	17.21	17.36	12.22	19.92	0	16.33	12.45	16.4	14.54	1.89	18.48	1.57	15.93	15.18	7.81	16.3	18.54	10.18	17.08	13.56	5.42	13.28
AP3X03911I04	9.28	6.69	14.04	8.24	2.59	2.59	14.39	18	8.57	14.04	9.19	70.96	17.76	8.83	5.09	3.42	18.6	9.77	6.26	2.96	6.58	9.25	7.47	NA	8.7	12.22	3.24	10.63	10.28	10.41	15.4	16.33	0	3.15	6.46	1.86	24.22	0	18.6	15.81	8.23	7.41	6.11	3.96	2.6	8.83	19.8	7.81	6.14
C01X03913G01	17.76	6.38	18.8	19.42	4.93	4.58	8.24	14.13	10.17	18.94	15.37	72.81	14.99	9.57	9.04	4.86	15.29	15.81	20.95	6.79	8.95	15.6	5.85	30.45	8.92	10.82	8.74	14.6	14.1	13.58	25.43	12.45	3.15	0	9.63	3.06	14.42	3.95	14.99	19.91	13.2	7.62	10.24	4.56	4.18	10.27	23.75	12.92	9.43
C01X01943A03	14.05	0.93	17.72	12.59	5.33	2.78	6.73	18.44	4.99	17.81	16.96	90.78	20.07	4.68	6.55	3.6	20.42	14.68	13.17	3.39	0.32	16.24	5.52	27.44	5.33	8.72	6.58	18.37	18.3	13.37	23.62	16.4	6.46	9.63	0	6.54	22.53	13.12	20.24	15.48	8.92	3.99	5.95	7	2.84	5.08	34.89	11.89	1.15
C12X039128F1	11.24	6.66	14.7	10.99	2.75	2.32	6.31	15.4	8.58	14.72	12.74	81.4	15.93	8.24	5.93	2.56	15.99	14.45	11.07	4.27	7.06	11.92	1.75	26.99	7.27	8.2	3.36	16.47	16.11	13.52	21.46	14.54	1.86	3.06	6.54	0	19.24	5.63	15.88	17.88	14.43	3.75	7.99	9.81	2.26	8.54	34.64	9.41	7.17
C03X01542C07	18.27	20.03	27.53	15.65	13.55	12.97	9.2	0.95	22.29	26.62	16.04	98.1	1.94	22.14	25.92	14.6	1.94	18.36	20.76	20.92	20.61	18.68	16.55	15.76	15.48	5.78	4.23	18.27	18.39	15.08	26.13	1.89	24.22	14.42	22.53	19.24	0	21.91	1.94	20.15	20.52	8.98	21.01	27.94	13.58	23.55	13.72	6.39	18.49
C02X03913B08	22.45	5.91	21.95	21.52	7.13	9.83	21.37	20.74	11.22	22.11	34.35	61.48	24.14	13.29	16.85	9.91	24.14	21.61	27.59	13.77	9.95	23.17	11.08	NA	14.57	12.43	8.21	20.23	19.44	21.87	49.44	18.48	0	3.95	13.12	5.63	21.91	0	22.27	31.46	10.77	18.87	11.37	27.68	9.81	11.31	22.05	18.26	10.03
C09X034805B8	16.64	18.98	21.96	18.43	11.31	10.97	11.63	1.16	19.41	21.42	16.14	83.23	0.06	19.08	18.63	12.2	0	16.9	17.34	18.72	19.06	16.91	14.04	29.99	15.11	4.5	5.07	20.06	19.94	14.91	20.71	1.57	18.6	14.99	20.24	15.88	1.94	22.27	0	18.08	17.88	8.04	19.3	21.29	11.41	20.07	10.79	5.4	16.48
AMBX01721E09	24.94	14.39	28.9	17.21	15.04	13.76	16.3	16.85	12.4	28.8	28.39	9.23	17.89	12.1	18.11	14.33	18.27	22.61	21.06	17.93	18.09	25.49	14.61	47.29	11.19	11.04	14.3	22.3	22.25	18.37	25.93	15.93	15.81	19.91	15.48	17.88	20.15	31.46	18.08	0	15.81	13.98	15.96	18.24	13.96	12.65	31.01	15.85	15.84
A03X03671A05	19.62	10.45	19.36	13.04	13.12	13.04	19.81	16.08	13.47	19.36	23.25	56.15	17.88	10.97	4.98	14.46	17.88	15.47	14.2	10.24	11.58	17.24	20.21	NA	9.94	10.58	4.5	16.21	16.44	17.81	24.18	15.18	8.23	13.2	8.92	14.43	20.52	10.77	17.88	15.81	0	13.09	10.57	2.1	13.19	13.74	16.99	6.75	9.68
AP3X03532A03	9.79	2.27	14.71	15.73	3.79	3.42	7.56	8.54	7.7	14.67	10.59	92.12	8.03	7.18	9.19	3.89	8.03	13.99	10.02	5.92	3.8	11.68	5.21	16.88	7.03	4.68	1.51	16.36	16.33	11.3	16.52	7.81	7.41	7.62	3.99	3.75	8.98	18.87	8.04	13.98	13.09	0	8.56	8.64	3.54	7.77	20.33	11.8	3.71
A01X024861A3	15.42	5.68	19.57	13.22	6.48	4.48	8.27	17.27	3.43	19.49	17.36	94.38	19.16	3.33	6.32	5.63	19.62	14.13	15.15	4.91	5.44	17.34	7.11	22.14	4.37	9.35	9.55	17.43	17.08	12.38	23.86	16.3	6.11	10.24	5.95	7.99	21.01	11.37	19.3	15.96	10.57	8.56	0	13.12	4.86	3.31	36.11	12.89	5.71
A02X030661A1	9.38	1.72	27.24	1.82	5.07	4.75	7.79	20.43	13.48	25.65	11.62	61.87	21.29	13.83	1.4	4.99	21.29	10.71	3.37	6.48	7.32	7.69	5.15	9.96	7.72	11.75	0	22.76	23	13.51	15.81	18.54	3.96	4.56	7	9.81	27.94	27.68	21.29	18.24	2.1	8.64	13.12	0	5.76	15.16	6.28	9.42	7.04
AP7X03621F05	8.13	1.82	12.87	9.13	0.1	0.09	5.15	11.21	4.82	12.44	9.17	81.95	11.32	4.55	4.73	0.27	11.43	9.87	7.56	2.94	3.84	8.99	2.33	26.46	2.71	5.22	3.13	13.5	13.67	8.88	13.38	10.18	2.6	4.18	2.84	2.26	13.58	9.81	11.41	13.96	13.19	3.54	4.86	5.76	0	5.48	31.3	6.96	2.97
C06X043204C9	15.63	5.02	17.65	11.82	7.45	5.42	6.89	18.49	0.01	17.7	17.55	79.92	20.02	0	8.97	6.24	20.36	13.36	14.82	5.53	5.6	17.86	7.38	31.18	0.85	9.15	10.09	17.56	17.19	14.06	23.74	17.08	8.83	10.27	5.08	8.54	23.55	11.31	20.07	12.65	13.74	7.77	3.31	15.16	5.48	0	36.77	10.86	5.24
A01X042261A5	29.2	29.96	36.39	10.41	31.45	30.99	18.5	12.06	36.77	36.39	24.85	114.21	11.54	36.59	44.95	31.38	10.79	31.55	35.6	34.28	33.55	31.53	28.99	45.34	36.27	16.7	25.39	32.28	33.49	33.82	59.56	13.56	19.8	23.75	34.89	34.64	13.72	22.05	10.79	31.01	16.99	20.33	36.11	6.28	31.3	36.77	0	8.72	31.85
A01X012861D4	9.67	16.76	24.35	8.98	6.94	6.94	6.42	5.41	10.95	24.1	11.47	60.79	5.4	10.86	10.32	7.25	5.4	9.32	11.85	12.97	9.27	13.39	11.82	7.1	6.82	6.13	12.74	9.63	9.49	6.71	9.17	5.42	7.81	12.92	11.89	9.41	6.39	18.26	5.4	15.85	6.75	11.8	12.89	9.42	6.96	10.86	8.72	0	8.61
A03X01941A02	12.94	1.51	15.43	10	4.82	2.72	5.33	14.51	4.88	15.15	15.34	92.09	16.28	4.6	6.36	3.64	16.71	11.15	11.63	3.96	1.22	11.87	5.95	29.14	4.52	7.2	5.95	15.62	15.51	10.84	18.28	13.28	6.14	9.43	1.15	7.17	18.49	10.03	16.48	15.84	9.68	3.71	5.71	7.04	2.97	5.24	31.85	8.61	0
A01X020460H5	12.42	5.45	12.83	13.61	4.45	4.01	10.8	6.58	4.94	12.92	13.14	71.18	7.09	4.9	12.06	4.83	7.09	14.48	11.81	6.73	5.68	10.45	8.72	51.75	4.13	4.67	7.51	17.58	17.16	11.74	12.77	6.56	7.71	10.57	6.42	7.1	9.25	10.59	7.13	12.43	4.45	6.35	7.43	4.12	4.36	4.91	13.18	3.7	4.99
A03X02041B02	15.96	2.41	16.43	19.43	3.31	2.74	13.37	7.35	8.63	16.87	18.49	72.01	7.06	8.43	7.17	5.43	7.06	16.91	13.16	13.29	9.82	15.26	4.4	108.44	10.47	4.97	5.21	9.54	9.56	13.3	21.53	7.79	8.85	7.43	9.97	4.59	9.36	6	7.08	13.26	6.68	4.16	17.14	0	2.77	8.56	3.51	15.01	7.25
A02X043261B9	14.01	4.75	14.61	9.83	6.17	4.32	6.71	16.42	0.19	14.42	16.4	79.83	17.99	0.25	7.76	5.2	18.35	11.48	12.52	4.3	4.79	13.78	6.21	32.34	0.94	8.09	9.88	15.81	15.8	11.61	19.4	15.33	7.54	8.87	4.41	7.91	20.43	8.61	18.07	11.68	9.71	7.01	3.09	12.89	4.59	0.35	32.66	10.4	4.3
C09X017904A4	13.08	0.11	15.8	12.68	4.69	2.7	6.39	16.05	6.38	15.77	14.64	80.31	17.16	5.98	7.84	3.04	17.49	13.43	12.67	4.09	3.02	14.51	3.78	29.39	6.02	6.39	2.58	15.96	15.9	12.14	21.08	14.39	6.74	6.09	2.33	4.74	19.63	11.84	17.3	13.8	15.17	1.97	6.75	8.08	2.8	6.39	33.89	10.91	2.79
AP7X01121H05	7.44	5.35	15.06	9.72	3.71	4.68	3.69	10.82	3.04	13.94	5.42	38.58	13.68	3.28	10.01	5.97	13.68	13.6	8.76	5.2	6.59	11.15	8.97	NA	1.36	6.91	10.71	10.31	11.15	11.91	19.24	11.29	0.74	3.57	7.84	5.67	11.43	14.18	13.55	9.88	12.64	9.29	4.92	3.44	4	3.28	10.03	6.12	6.55
AMBX01341D04	9.81	14.29	12.64	11.86	10.92	10.2	9.55	10.68	11.8	12.75	11.31	66.31	11.05	11.61	12.54	10.55	11.45	2.32	11.31	13.49	12.19	9.66	7.88	NA	12.54	9.18	6.16	0	0	0.68	16.39	9.11	6.35	11.09	12.76	12.34	8.09	23.2	11.5	13.81	11.05	10.99	14.26	9.06	10.46	11.69	21.62	7.25	11.07
A03X02341A08	0.47	12.92	15.49	11.52	8.52	8.09	9.53	16.56	15.11	15.4	2	88.01	16.82	14.66	12.11	8.94	16.91	17.11	11.79	11.24	14.64	13.73	11.79	31.44	12.11	12.73	11.67	18.28	18.17	15.74	20.24	15.82	9.11	15.91	13.27	11.02	18.56	20.85	16.97	23.76	18.12	9.95	15.22	15.88	8.2	15.12	31.22	10.18	12.79
A01X036761C4	12.89	5.21	14.61	10.97	3.09	2.64	6.74	16.35	6.52	14.61	13.73	82.38	16.66	6.4	2.9	3.12	16.76	12.59	10.42	4.98	5.76	12.21	5.69	32.73	5.02	9.7	4.9	17.44	17.32	14.08	17.34	15.46	4.09	7.85	4.79	4.52	19.58	9.12	16.77	15.74	12.09	5.99	6.07	4.97	2.55	6.49	37.96	10.12	5.31
A02X023460I5	0.61	12.98	15.49	12.19	8.68	8.31	9.43	17.34	15.28	15.56	2.63	90	17.64	14.86	12.7	8.94	17.76	17.38	12.15	11.08	13.95	14.27	12.44	33.28	12.28	12.77	11.39	18.36	18.28	15.89	20.78	16.54	9.18	16.6	13.67	10.98	19.17	21.29	17.81	24.4	17.43	10.05	15.26	16.91	8.35	15.28	31.22	10.07	13.26
A03X04221A09	12.92	9.76	20.55	11.3	7.25	7.25	8.68	3.64	11.45	20.21	10.23	72.72	1.91	11.81	15.23	8.15	1.91	12.62	15.49	13.88	9.61	14	13.78	47.62	9.95	4.16	7.36	11.8	11.33	12.38	12.18	3.11	13.07	12.79	10.67	11.53	5.69	25.1	1.92	16.05	10.37	7.05	12.99	12.34	7.47	11.65	7.71	2.35	8.05
A03X03621A06	9.69	5.23	14.53	10.22	0.09	0.09	6.47	12.62	7.67	14.03	10.54	81.32	12.68	7.48	7	0.7	12.77	11.09	8.79	6.1	6.6	9.47	5.06	29.53	4.88	7.5	4.76	15.16	15.36	10.1	13.63	11.75	4.99	7.1	6.1	6.1	15.66	12.56	12.78	16.48	16.79	5.75	7.83	9.1	0.36	8.52	32.25	8.32	5.52
C03X03483E05	16.25	15.77	22.24	21.32	10.43	10.37	10.14	1.57	17.06	21.63	16.01	83.57	0.61	16.97	16.48	11.32	0.62	16.09	17.4	17.29	16.86	17.63	14.32	30.26	13.14	4.51	6.01	20.21	20.01	14.31	22.37	2.24	16.37	15.15	17.49	15.76	2.26	22.07	0.43	16.79	15.36	8.41	17	20.64	10.84	17.93	12.1	7.23	14.28
A02X017260I9	21.21	8.59	23.8	13.44	10.34	8.76	9.99	20.5	4	23.76	23.4	11.81	21.25	3.53	14.36	9.17	21.65	18.43	17.25	12.01	10.93	21.77	7.68	41.68	3.52	9.68	11.75	18.43	18.25	17.19	22.34	18.77	10.3	13.18	10.15	11.2	26.23	31.41	21.55	2.12	10.56	8.97	8.26	16.46	8.81	3.95	35.96	21.45	10.02
C12X020903I8	17.16	22.04	24.24	32.47	14.89	14.85	10.5	17.85	22.9	23.53	16.75	97.55	18.51	22.72	16.57	15.66	18.65	20.18	20.24	23.16	22.83	20.18	20.34	15.08	21.39	16.06	9.74	23.23	24.02	21.06	17.25	17.61	19.18	27.2	21.49	20.87	20.47	26.25	18.74	31.48	28.35	16.82	21.75	28.62	15.01	23.78	46.68	13.46	19.37
A02X036761C5	13.09	9.34	15.87	9.15	4.7	5.51	10.54	17.62	10.77	15.87	14.32	70.14	18.19	9.44	1.76	5.91	18.73	15.59	12.39	7.39	7.27	16.58	13.03	NA	7.82	13.79	3.18	14.29	14.43	15.55	17.45	14.88	3.33	10.86	6.48	8.14	19.72	13.8	18.52	15.9	4.98	8.47	7.66	6.2	4.93	11.25	22.98	10.06	7.37
C03X01793D09	14.32	0.2	18.36	11.42	5.74	3.04	7.6	16.61	7.29	18.31	15.73	83.32	18.12	6.66	8.7	3.54	18.59	13.8	14.43	5.53	3.37	16.14	5.07	24.4	6.35	7	3.26	13.25	13.17	13.14	23.3	14.49	6.01	7.2	2.53	5.66	19.84	12.91	18.35	14.21	9.7	1.96	7.44	5.62	2.92	7.26	32.78	10.55	2.77
C12X043204D2	15.53	5.01	17.52	12.35	7.21	5.17	7.02	18.4	0.04	17.55	17.46	79.72	19.67	0	9.12	6.03	20.01	14.2	14.55	5.51	5.61	17.48	7.35	31.18	0.85	8.89	10.19	17.45	17.26	13.96	23.16	16.73	8.83	10.82	5.05	8.62	23.1	13.29	19.83	12.48	13.8	7.72	3.49	14.95	5.22	0	36.77	10.86	5.23
AMBX03431D09	11.88	2.93	14.74	9.05	5.77	2.85	6.58	11.36	0.9	14.71	15.93	76.89	13.73	0.89	7.71	4.28	14.5	12.38	10.72	4.92	3.66	12.76	6.11	32.74	1.87	7.25	10.4	15.51	15.4	9.9	23.1	10.92	6.26	10.32	4.1	9.5	12.67	9.59	14.2	12.17	13.11	5.68	3.78	7.38	2.92	0.89	30.85	9.08	3.61
D12X033728C5	12.61	6.82	15.73	12.17	1.98	1.25	7.54	17.17	8.72	15.78	14.56	86.08	17.05	8.26	6.07	1.39	17.22	17.06	11.98	4.95	7.2	12.98	2.72	30.09	7.53	8.88	5.27	19.21	19.08	15.88	21.89	15.72	4.02	6.37	6.33	1.4	20.19	13.16	17.14	18.6	18.95	4.39	8.93	10.09	1.15	8.66	36.48	11.09	7.37
A03X01541C07	16.04	15.91	12.46	10.59	10.01	9.93	9.24	15.19	11.64	12.29	18.62	87.46	15.68	11.59	15.23	10.37	15.68	10.95	13.13	14.73	13.56	12.32	9.63	38.06	10.35	12.98	16.78	10.1	10.19	10.83	11.91	13.99	10.55	13.32	15.26	12.22	18.81	23.83	15.68	23.24	10.59	14.28	13.68	14.39	9.8	11.62	25.14	8.73	12.59
AP3X02851I07	10.91	8.9	2.98	10.07	6.79	6.4	8.18	7.17	12.52	2.54	12.61	90.09	7.15	12.22	10.76	7.45	7.23	11.35	9.88	10.88	12.67	8.38	8.38	33.44	7.91	7.03	6.47	14.38	14.4	9.58	15.64	7.51	9.28	12.62	12.66	9.71	9.74	19.66	7.23	18.87	11.86	7.99	12.4	12.56	6.77	13.03	25.28	7.22	9.38
A02X024861A4	13.16	7.36	19.82	18.17	10.1	9.55	20.56	17.8	6.61	19.92	16.44	82.26	17.86	6.59	16	9.91	17.86	20.17	21.94	7.3	14.09	14.86	9.79	NA	8.76	13.82	11.34	19.61	19.23	20.06	19.42	17.57	4.87	9.19	11.8	9.35	18.8	7.39	17.86	21.94	5.92	8.87	3.87	4.44	9.5	6.56	17.22	22.66	9.95
A02X030061B5	148.32	172.64	151.08	114.4	121.1	117.7	116.83	121.94	124.8	150.41	163.48	3.59	125.33	126.94	99.03	121.02	125.41	132.84	114.13	144.1	141.42	132.63	116.24	160.81	102.79	126.71	178.33	133.69	131.84	135.83	84.21	119.83	89.98	103.54	136.6	125.22	159.33	85.97	125.25	16.18	69.52	185.87	142.77	58.53	120.37	126.38	156.12	66.59	130.82
AP3X01722A07	9.31	4.01	11.45	14.17	4.19	3.48	6.06	10.74	6.91	11.45	7.53	51.16	11.29	6.87	3.44	3.69	11.29	10.8	8.71	3.54	5.22	8.75	4.82	19.91	4.07	5.6	6.04	11	10.77	9.49	17.87	9.63	1.58	5.68	5.46	3.07	14.03	1.12	11.29	8.17	11.66	6.66	8.77	0	3.48	6.87	32.32	12.3	5.45
C12X013428B9	18.63	16.59	20.92	12.6	14.85	13.01	8.81	18.27	17.87	20.81	16.59	87.3	19.67	17.61	20.53	13.84	20.01	1.12	19.68	16.55	16.59	19.84	17.06	20.27	14.57	15.34	9.04	0.08	0.22	0.84	27.59	16.99	10.46	14.48	18.82	16.82	18.03	19.28	19.73	23.02	16.49	16.53	17.16	21.11	13.61	17.78	32.46	9.65	15.44
A02X010861C1	25.34	31.88	27.15	33.93	22.21	21.77	26.9	27.26	28.22	27.26	39.58	74.56	27.64	27.86	21.28	20.72	27.68	24.53	25.69	27	27.66	26.93	26.46	52.09	19.04	26.76	17.82	20.98	26.09	20.97	42.48	24.93	38.72	36.77	25.33	22.97	24.08	14.5	27.45	40.23	72.55	26.2	35.72	39.72	20.93	27.95	54.23	12.26	25.94
C03X01942D01	13.74	0.92	17.09	10.49	4.35	2.29	5.65	16.19	4.32	16.89	16.31	83.2	17.69	4.14	6.69	2.86	18.03	12.67	12.1	3.23	0.11	14.81	5.3	27.4	4.53	7.16	6.16	16.24	16.26	12.23	21.46	14.45	6.58	8.18	0.41	6.08	19.84	11.84	17.79	14.26	11.46	3.43	5.34	5.24	2.34	4.8	33.21	9.45	1.19
A02X020460H6	10.7	2.29	13.96	9.89	3.82	1.86	6.43	5.67	2.04	13.47	11.31	90.55	7.27	2.22	5.6	2.56	7.67	9.98	10.4	4.17	2.68	10.69	5.05	27.27	1.93	2.78	2.57	12.51	12.63	7	15.01	5.56	5.11	7.36	3.08	6.03	6.74	12.71	7.45	10.96	9.96	3.33	3.96	8.63	2.13	2.77	13.66	7.42	2.54
C09X015405B6	16.16	18.41	21.57	17.09	11.1	10.72	11.41	0.31	18.92	21.03	15.76	83.93	1.06	18.53	17.99	11.99	0.97	17.13	16.95	17.84	18.61	16.51	13.38	29.29	14.6	3.55	4.77	19.7	19.69	14.53	20.95	1.08	18.96	14.61	19.53	15.47	0.9	21.49	0.96	17.46	15.94	8.22	18.64	20.55	11.17	19.58	11.38	5.4	15.83
C12X024804E5	64.99	NA	104.78	NA	90.78	78.82	32.35	82.8	95.55	104.39	124.27	NA	97.36	95.72	130.47	78.96	97.1	112.4	92.89	140.76	106.67	109.97	104.14	15.83	200.86	97.99	109.55	74.78	83.03	147.56	NA	79.38	NA	NA	101.82	94.67	81.16	NA	96.41	144.16	NA	86.56	92.36	117.22	80.1	95.47	44.14	40.69	106.19
A02X033761A2	12.31	6.39	12.71	11.16	6.64	4.77	7.34	18.35	6.73	12.79	13.69	83.3	19.54	6.5	8.97	5.27	19.9	14.82	13.15	4.99	8.39	15.55	4.65	29.39	5.21	11.97	11.88	17.46	17.25	13.98	25.57	17.13	3.05	10.42	6.5	7.23	23.85	15.22	19.7	19.21	18.1	8.88	7.32	11.99	4.79	6.64	37.53	10	7.52
C12X034805B9	16.7	19	21.96	18.48	11.4	11.09	11.56	1.17	19.37	21.41	16.24	83.31	0.06	19.13	18.79	12.3	0	16.35	17.5	18.68	19.1	17.06	14.18	29.99	14.97	4.54	4.97	20.1	19.91	14.84	20.99	1.58	18.6	14.63	20.33	15.97	1.94	21.67	0	17.85	18.11	8.15	19.01	21.31	11.52	20.06	10.79	5.41	16.45
C12X019404E8	15.22	0.96	19.21	10.97	5.33	3.94	5.82	17.61	6.14	19.15	16.9	92.76	19	5.83	9.76	4.38	19.33	13.01	13.33	4.18	0.04	16.4	6.14	27.26	4.55	8.62	6.57	16.82	17.1	13.83	21.28	15.93	6.58	9.63	0.32	7.79	20.15	12.01	19.14	18.57	11.58	3.83	5.58	7.15	4.18	6.29	33.72	9.24	1.12
A02X013460I7	16.79	13.46	18.69	12.22	13.21	11.5	9.79	16.84	15.79	18.71	16.3	84.46	18.33	15.43	17.3	12.03	18.66	1.42	17.79	13.95	14.67	18.58	13.69	28.58	12.37	13.29	8.53	0.26	0.27	0.73	25.79	15.67	9.88	13.87	16.14	14.56	17.86	18.07	18.41	20.79	17.85	13.79	15.39	21.79	11.77	15.7	32.1	9.2	13.5
C06X030603H3	7.21	10.26	8.82	3.36	4.49	4.39	8.88	11.97	11.43	8.33	10.32	87.52	12.13	11.19	8.11	4.96	12.17	11.43	0.67	8.68	10.16	0.02	6.64	27.93	7.48	8.2	7.34	15.49	15.68	10.89	12.87	11.45	4.65	11.93	9.97	7.36	15.17	18.02	12.26	19.05	10.97	7.02	11.77	1.06	4.67	12.24	29.26	6.46	7.92
A03X01721B05	38.14	30.77	37.81	24.14	26.03	25.28	26	32.84	27.65	38.04	40.68	8.97	33.23	26.85	26.18	25.58	33.65	37.9	30.26	29.5	30.55	35.43	24.25	68.11	26.52	25.81	22.41	37.29	36.65	32.19	39.91	31.57	30.18	27.26	26.77	26.65	37.91	34.85	33.59	3.56	20.37	28.38	30.82	25.71	24.88	27.38	46.82	20.45	27.27
C01X01542I09	16.02	16.27	21.45	17.09	11.01	10.63	11.35	0.26	17.77	20.91	15.77	83.59	1	17.37	18.03	11.93	1.04	15.74	16.72	16.43	17.54	16.52	13.37	29.32	13.47	3.45	4.84	18.58	18.64	13.23	20.61	0.99	18.31	14.49	18.17	15.52	0.94	21.45	1.03	16.31	15.94	8.21	17.39	20.55	11.09	18.46	11.85	5.4	14.57
A02X015461B3	15.77	11.53	12.96	10.71	8.66	8.24	9.55	14.34	12.63	13.01	13.82	88.63	14.77	11.86	11.47	9.33	14.77	10.88	13.09	12.16	12.97	11.38	7.81	25.61	9.92	10.96	11.16	8.91	8.65	8.08	16.02	12.51	7.05	9.24	14.29	10.23	16.12	30.75	14.85	18.61	13.64	10.71	12.52	11.11	8.69	12.71	32.72	9.75	12.79
A03X02851B03	12.8	4.97	3.3	12.36	4.07	3.79	8.56	12.1	7.79	3.34	15.15	156.45	11.95	7.78	9.04	4.69	11.95	12.39	11.14	7.26	5.74	11.32	6.17	7.61	7.85	8.29	6.14	17.93	17.94	10.56	9.7	11.92	8.14	13.38	6	6.27	17.18	14.29	11.91	17.76	32.9	7.15	7.86	4.03	3.6	7.8	25.7	23.87	6
AP7X03061G06	9.09	7.62	8.56	6.95	5.44	4.95	5.03	11.72	11.25	8.58	9.41	68.78	11.9	9.87	9.57	5.92	12.23	11.5	3.68	6.73	9.5	6.06	10.9	7.92	6.68	9.16	6.61	8.88	9.09	10.47	23.17	10.13	15.72	14.34	8.66	8.85	11.97	16.24	12.37	18.08	27.86	6.82	14	3.85	5.11	11.49	32.46	7.6	8.31
AMBX01281F01	12.66	13.91	16.9	18.05	10.72	10.41	11.08	9.55	15.01	16.23	14.85	67.51	9.42	15.25	10.4	11.63	9.42	10.91	16.51	15.57	15.03	12.88	14.2	60.06	11.54	8.98	6.65	14.91	15.37	10.09	20.06	8.92	12.79	14.86	16.64	14.78	12.47	26.67	9.42	20.04	12.74	10.18	15.46	20.14	11.22	16.07	35.43	2.35	12.35
A01X019460I6	12.2	2.55	14.21	10.72	4.24	3.65	3.6	14.57	7.14	14.1	14.18	91.08	15.04	6.5	7.81	4.2	15.27	11.7	9.4	6.37	4.17	8.03	5.25	33.72	4.44	7.6	5.54	15.12	15.02	9.98	13.15	13.46	5.62	9.57	4.34	6.16	18.12	9.08	15.08	18.73	11.85	5.75	7.27	5.83	3.9	7.61	31.55	7.01	3.11
C12X041403G8	11.63	3.25	15.56	9.85	4.77	2.94	7.45	17.07	6.54	15.56	13.29	83.92	18.32	6.05	6.53	3.51	18.65	13.59	12.39	0.48	5.24	14.04	3.22	28.19	5.51	9.56	5.98	15.53	15.37	11.87	23.6	15.64	2.38	6.5	3.38	3.04	21.26	10.53	18.47	17.93	16.15	5.33	5.69	9.85	2.96	6.5	35.11	11.09	4.66
C12X017904A5	13.17	0.08	16.28	12.86	4.91	2.91	6.42	16.33	5.84	16.23	14.47	81.96	17.41	5.52	7.66	3.34	17.75	13.38	12.28	3.84	2.36	15.38	3.86	29.94	5.65	6.76	3.05	16.27	16.17	12.44	23.07	14.6	4.91	6.19	2.31	4.5	19.9	12.97	17.55	14.33	15.13	1.83	6.64	9.3	2.89	5.86	34.24	10.98	2.94
AP7X02341H09	0.57	12.8	15.98	12.08	7.95	7.61	10.19	15.61	15.04	15.87	2.11	91.3	15.82	14.56	12.17	8.52	15.92	17.24	11.25	10.88	14.51	12.45	11.79	30.32	12.18	12.15	11.95	18.04	17.95	15.78	16.41	14.84	9.02	15.77	13.11	11.01	17.46	20.99	15.96	23.8	18.11	9.8	15.22	9.37	7.74	15.06	31.18	10.56	12.4
C01X03483C04	16.56	16.73	21.87	18.51	11.29	10.9	11.22	1.12	18.22	21.34	16.17	82.83	0	17.88	18.5	12.18	0.08	15.39	17.13	17.21	17.94	16.96	13.99	29.99	13.85	4.4	5.13	18.9	18.82	13.47	20.26	1.51	17.92	14.8	18.82	15.95	1.94	22.42	0.07	16.9	17.88	8.01	18	21.17	11.34	18.93	11.54	5.4	15.12
C02X01942E04	13.62	1.01	17.1	11.01	4.51	2.47	5.9	16.49	4.67	16.89	16.68	85.71	17.77	4.33	6.69	3.35	18.03	13.88	11.83	3.27	0.16	14.59	5.82	28.57	4.84	7.6	6.97	17.27	17.17	12.85	20.51	14.59	6.47	9.2	0.4	5.99	20.46	12.32	17.92	15.03	11.62	3.56	5.76	5.34	2.71	4.82	33.25	10.01	1.12
C02X01343C06	18.3	15.68	19.62	12.24	13.77	11.92	10.53	16.94	16.89	19.57	16.29	81.78	18.39	16.54	18.91	12.93	18.71	1.31	18.24	15.57	16.04	18.54	15.92	28.32	13.92	14.23	8.99	0.01	0	0.72	26.16	15.83	10.1	14.11	17.62	15.85	16.89	19.82	18.47	21.09	18.24	15.57	16.57	20.72	12.47	16.86	33.15	9.68	14.41
C09X020903I7	25.5	25.82	26.72	49.87	17.44	17.61	17.86	25.83	25.87	26.41	29.92	154.87	27.72	25.57	16.04	18.85	28.16	31.88	26.56	31.66	26.48	29.85	24.03	24.11	27.54	23.17	6.46	36.23	37.89	29.37	21.02	26.34	27.08	30.26	30.92	23.25	33.86	12.31	28.16	30.01	23.93	23.95	23	81.2	17.3	25.62	33.29	28.74	24.27
AP3X01942A09	11.18	3.48	13.75	8.13	4.81	4.45	5.92	14.11	7.71	13.58	14.72	85.46	14.43	7.3	7.96	5.23	14.54	13.42	8.38	6.03	5.57	7.08	6.09	49.28	5	8.46	7.96	18.03	18.03	11.88	13.8	13.23	5.78	9.36	5.68	7.61	17.03	9.38	14.63	18.95	11.21	6.03	8.17	6.63	4.66	8.19	25.84	10.09	3.51
C03X03912C05	15.03	5.54	24.58	25.6	6.49	6.37	17.74	19.16	12.27	24.5	17.87	76.68	20.6	12.27	12.18	6.35	20.6	20.73	14.62	8.84	11.58	16.49	7.95	NA	11.07	11.59	6.27	20.18	20.04	17.96	31.36	17.43	5.46	7.85	10.21	4.15	17.87	7.5	20.49	23.96	13.47	7.27	14.54	13.17	6.03	12.16	22.13	26.57	9.8
C06X015405B5	16.09	18.55	21.56	16.9	11.05	10.7	11.55	0.28	18.98	21.02	15.78	83.81	1.03	18.6	18.01	11.98	0.96	17.26	16.87	18.01	18.69	16.46	13.39	29.32	14.77	3.5	4.77	19.76	19.78	14.68	21.03	1.04	18.96	14.42	19.67	15.43	0.94	21.12	0.96	17.63	15.94	8.18	18.71	20.55	11.15	19.64	11.38	5.41	15.95
AP7X03671F06	11.31	5.44	15.35	13.65	5.7	5.44	8.23	14.79	8.88	15.21	14.6	76.52	15.55	8.23	4.1	6.16	15.56	14.99	10.83	7.62	8.15	13.12	7.97	45.28	6.43	9.89	6.41	19.51	19.66	16.42	20.31	15.04	6.29	11.29	6.69	7.32	16.81	9.78	15.53	15.02	7.69	7.54	8.26	7.3	5.12	8.92	31.92	13.31	6.93
C09X019404E7	15.84	0.96	19.64	11.25	6.54	5.19	5.82	18.78	6.53	19.69	17.57	94.34	20.12	6.22	10.34	5.38	20.45	13.17	13.95	4.5	0.14	17.72	6.39	27.26	4.82	9.6	6.57	17.17	17.37	14.45	23.34	17.04	6.58	10.31	0.32	8.27	21.56	12.01	20.27	19.6	11.58	3.83	5.69	10.62	5.26	6.55	33.72	10.36	1.56
C09X036204B1	16.69	15.2	17.85	10.25	13.21	11.69	12.65	16.31	16.03	17.41	18.54	103.99	17.28	15.76	14.14	12.36	17.61	11.29	17.12	15.7	17.57	15.08	12.28	44.28	11.5	14.55	13.05	15.1	15.27	11.2	18.67	15.9	8.2	18.95	17.83	16.84	20.11	27.64	17.46	26.61	18.72	13.54	16.95	15.06	12.07	16.75	33	8.81	15.19
AP3X01542A06	15.67	17.34	11	11.76	9.43	9.35	6.86	10.03	18.21	11.05	17.92	104.07	12.4	17.76	7.84	10.45	12.42	9.64	15.81	19.39	20.77	11.57	13.59	NA	19.07	8.88	12.9	6.45	6.65	6.59	27.18	9.34	5.61	9.26	18.72	12.7	12.02	23.55	12.35	26.83	12.99	11.12	16.88	12.23	9.92	17.94	8.6	10.71	15.77
A03X03061C02	11.3	7.59	10.35	5.39	6.52	6	10.12	11.92	8.81	10.41	13.53	100.47	12.5	8.8	7.99	6.59	12.5	10.53	5.11	8.42	8.74	3.19	10.92	37.69	5.57	9.18	12.62	11.69	11.37	7.92	8.97	12.16	4.63	13.22	9.4	8.56	13.27	19.32	12.51	17.57	12.66	9.95	10.95	4.08	6.29	8.86	10.72	5.92	7.95
A01X017260I8	18.24	5.7	21.24	13.05	9.31	7.2	8.36	18.27	2.22	21.15	20.82	25.27	19.58	1.84	12.03	7.8	20.02	16.61	16.79	10.88	8.95	20.02	5.45	37.89	2.66	8.07	10.27	17.72	17.52	15.14	22.51	16.56	8.29	11.66	8.31	10.24	23.89	31.02	19.82	2.98	9.02	6.71	6.08	14.94	7.28	2.27	33.75	21.34	7.73
A03X03431B09	15.3	6.63	18.18	12.66	7.4	5.1	5.41	16.9	0.87	18.07	15.58	81.85	18.61	0.82	9.57	5.79	19.17	12.12	13.39	5.97	6.73	16.42	7.94	4.67	1.26	8.55	6.16	15.37	15.34	11.07	19.34	15.43	8.77	8.64	5.3	9.54	20.81	22.86	18.85	12.41	8.68	8.53	3.81	11.12	5.11	0.84	42.53	9.37	5.28
C09X043204D1	15.55	5.01	17.52	12.35	7.42	5.38	7.02	18.6	0.03	17.57	17.46	79.75	19.86	0	9.15	6.21	20.2	14.2	14.67	5.51	5.63	17.68	7.35	31.18	0.85	9.08	10.19	17.46	17.24	13.98	23.59	16.95	8.83	10.82	5.05	8.62	23.4	13.29	20.01	12.57	13.8	7.72	3.49	15.28	5.43	0	36.77	10.86	5.25
[truncated: 60 more columns]
