# Supplementary material for: Transmission and dynamics of mother-infant gut viruses during pregnancy and early life
Source: Nat Commun. 2024 Mar 2;15:1945. doi: 10.1038/s41467-024-45257-4 (PMC10908809; doi:10.1038/s41467-024-45257-4)
Supplement: Supplementary file 6 — Source Data [file 41467_2024_45257_MOESM6_ESM.zip › Source data/Bacterial_strains_genetic_distances/SGB17231.dist.txt]

AMBX03431D09	AP7X03431F04	AP7X03911F07	AP7X01281H03	A01X034361C6	AP3X03432A01
AMBX03431D09	0	1.61	NA	NA	0.53	0.54
AP7X03431F04	1.61	0	NA	NA	2.17	1.41
AP7X03911F07	NA	NA	0	NA	NA	NA
AP7X01281H03	NA	NA	NA	0	NA	NA
A01X034361C6	0.53	2.17	NA	NA	0	1.41
AP3X03432A01	0.54	1.41	NA	NA	1.41	0
