# Supplementary material for: Transmission and dynamics of mother-infant gut viruses during pregnancy and early life
Source: Nat Commun. 2024 Mar 2;15:1945. doi: 10.1038/s41467-024-45257-4 (PMC10908809; doi:10.1038/s41467-024-45257-4)
Supplement: Supplementary file 6 — Source Data [file 41467_2024_45257_MOESM6_ESM.zip › Source data/Bacterial_strains_genetic_distances/SGB1832.dist.txt]

AP3X01942A09	A01X026160H3	A02X042261A6	A03X01941A02	AP3X02611I05	A01X036761C4	C12X039128F1	A03X03671A05	A03X02611C04	AP7X03061G06	A02X026160H4	C09X019404E7	A03X04321A03	A02X036761C5	A02X043261B9	AP7X02611G09	A03X03431B09	A03X03061C02	AP7X04221F09	C03X01942D01	AP3X03061I08	A02X019461D1	C12X019404E8	A02X009561B7	A01X009561B6	AP7X00951I03	A01X019460I6	A01X043261B8	A02X030661A1	A03X00951D03
AP3X01942A09	0	55.52	77.78	0.36	39.44	51.35	50.32	49.55	54.16	44.59	59.9	0.3	49.46	53.39	49.43	51.43	33.35	32.25	49.13	0.43	30.64	0.3	0.3	51.18	55.01	45.11	0.3	50.03	29.33	64.37
A01X026160H3	55.52	0	74.33	54.15	0.29	55.88	58.59	57.03	0.45	47.87	2.65	62.12	54.29	58.36	66.05	3.35	53.84	44.62	64.73	54.41	45.68	60.83	61.55	60.69	62.41	56.96	56.59	56.86	52.49	50.6
A02X042261A6	77.78	74.33	0	75.36	97.2	108.29	67.49	109.68	76.2	87.97	52.01	102.85	79.7	87.89	87.78	95.38	71.81	102.05	12.96	81.12	117.5	101.4	103.05	76.65	76.73	92.89	105.61	118.6	102.5	71.18
A03X01941A02	0.36	54.15	75.36	0	38.07	51.09	51.95	48.88	52.58	44.54	56.69	0.04	49.04	53.48	52.02	49.26	32.86	33.44	50.3	0.64	29.7	0.04	0.09	52.53	56.49	44.78	0.53	50.12	29.17	60.13
AP3X02611I05	39.44	0.29	97.2	38.07	0	41.91	45.88	42.52	1.08	32.94	6.76	45.88	37.74	46.5	49.56	3.59	37.99	30.05	52.06	38	31	44.88	45.65	46.85	50.11	42.16	40.95	41.35	39.55	42.25
A01X036761C4	51.35	55.88	108.29	51.09	41.91	0	50.2	0.69	57.52	50.83	62.54	54.13	44.65	0.61	52.72	53.44	57.15	38.32	58.42	50.45	47.28	54.04	53.95	51.21	50.78	45.41	50.78	44.02	48.32	53.19
C12X039128F1	50.32	58.59	67.49	51.95	45.88	50.2	0	50.96	59.14	46.21	66.35	53.44	48.44	52.88	61.14	54.55	45.66	42.99	34.5	52.31	43.23	53.13	53.4	0.93	2.77	3.31	52.41	54.51	50.04	3.89
A03X03671A05	49.55	57.03	109.68	48.88	42.52	0.69	50.96	0	57	50.83	67.59	53.67	43.91	1.55	54.12	49.81	57.15	36.87	59.29	48.54	46.27	53.08	53.4	52.29	53.2	47.54	50.94	43.48	47.65	53.31
A03X02611C04	54.16	0.45	76.2	52.58	1.08	57.52	59.14	57	0	45.53	3.13	60.24	53.21	61.38	65.86	4.16	53.67	43.81	64.23	53.93	44.18	59.04	59.81	61.1	66.62	56.03	54.62	56.66	51.01	51.54
AP7X03061G06	44.59	47.87	87.97	44.54	32.94	50.83	46.21	50.83	45.53	0	52.08	43.6	44.33	50.72	47.54	39.43	41.41	0.52	54.74	43.28	2.34	43.6	43.6	46.52	46.9	44.9	42.76	46.44	0.2	51.73
A02X026160H4	59.9	2.65	52.01	56.69	6.76	62.54	66.35	67.59	3.13	52.08	0	69.16	58.09	59.01	69.13	8.42	60.3	58.33	67.61	58.48	54.34	69.12	69.47	71.77	69.46	67.89	67.9	64.38	63.97	50.41
C09X019404E7	0.3	62.12	102.85	0.04	45.88	54.13	53.44	53.67	60.24	43.6	69.16	0	49.39	57.28	52.74	54.04	32.88	34.88	54.62	0.61	30.43	0.16	0.03	55.24	56.13	52.46	0.12	50.33	27.84	74.05
A03X04321A03	49.46	54.29	79.7	49.04	37.74	44.65	48.44	43.91	53.21	44.33	58.09	49.39	0	45.31	0.35	43.64	46.54	41.67	52.74	51.97	54.16	49.39	49.62	47.67	48.75	46.34	49.34	0.09	55.79	63.67
A02X036761C5	53.39	58.36	87.89	53.48	46.5	0.61	52.88	1.55	61.38	50.72	59.01	57.28	45.31	0	50.17	55.22	57.37	42.88	59.26	51.54	51.31	57.95	57.47	53.8	52.74	48.52	55.26	49.51	49.99	51.95
A02X043261B9	49.43	66.05	87.78	52.02	49.56	52.72	61.14	54.12	65.86	47.54	69.13	52.74	0.35	50.17	0	57.66	47.63	50.69	66.87	51.68	57.56	53.09	53.16	59.41	57.14	47.94	49.21	0.29	61.73	69.04
AP7X02611G09	51.43	3.35	95.38	49.26	3.59	53.44	54.55	49.81	4.16	39.43	8.42	54.04	43.64	55.22	57.66	0	47.61	39.56	59.68	46.88	38.9	52.48	53.43	54.85	57.99	54.88	50.14	48.86	47.67	55.46
A03X03431B09	33.35	53.84	71.81	32.86	37.99	57.15	45.66	57.15	53.67	41.41	60.3	32.88	46.54	57.37	47.63	47.61	0	41.75	45.47	33.13	45.58	32.88	32.88	45.71	45.57	42.61	34.8	45.54	42.32	81.12
A03X03061C02	32.25	44.62	102.05	33.44	30.05	38.32	42.99	36.87	43.81	0.52	58.33	34.88	41.67	42.88	50.69	39.56	41.75	0	41.85	33.96	1.71	33.76	34.72	42.84	45.06	43.15	33.12	43.93	0.54	45.91
AP7X04221F09	49.13	64.73	12.96	50.3	52.06	58.42	34.5	59.29	64.23	54.74	67.61	54.62	52.74	59.26	66.87	59.68	45.47	41.85	0	48.45	49.35	53.85	54.41	34.81	36.95	35.68	55.23	59.73	48.7	51.86
C03X01942D01	0.43	54.41	81.12	0.64	38	50.45	52.31	48.54	53.93	43.28	58.48	0.61	51.97	51.54	51.68	46.88	33.13	33.96	48.45	0	29.38	0.6	0.61	52.44	53.07	45.93	0.75	48.91	27.66	68.99
AP3X03061I08	30.64	45.68	117.5	29.7	31	47.28	43.23	46.27	44.18	2.34	54.34	30.43	54.16	51.31	57.56	38.9	45.58	1.71	49.35	29.38	0	29.87	30.31	43.47	45.69	44.37	31.48	49.89	0.94	40.54
A02X019461D1	0.3	60.83	101.4	0.04	44.88	54.04	53.13	53.08	59.04	43.6	69.12	0.16	49.39	57.95	53.09	52.48	32.88	33.76	53.85	0.6	29.87	0	0.11	53.78	55.48	51.95	0.08	50.2	27.66	73.9
C12X019404E8	0.3	61.55	103.05	0.09	45.65	53.95	53.4	53.4	59.81	43.6	69.47	0.03	49.62	57.47	53.16	53.43	32.88	34.72	54.41	0.61	30.31	0.11	0	54.77	55.69	52.47	0.08	50.4	27.64	73.59
A02X009561B7	51.18	60.69	76.65	52.53	46.85	51.21	0.93	52.29	61.1	46.52	71.77	55.24	47.67	53.8	59.41	54.85	45.71	42.84	34.81	52.44	43.47	53.78	54.77	0	1.31	3.62	51.23	53.96	50.71	4.17
A01X009561B6	55.01	62.41	76.73	56.49	50.11	50.78	2.77	53.2	66.62	46.9	69.46	56.13	48.75	52.74	57.14	57.99	45.57	45.06	36.95	53.07	45.69	55.48	55.69	1.31	0	6.75	53.65	56.56	50.8	3.68
AP7X00951I03	45.11	56.96	92.89	44.78	42.16	45.41	3.31	47.54	56.03	44.9	67.89	52.46	46.34	48.52	47.94	54.88	42.61	43.15	35.68	45.93	44.37	51.95	52.47	3.62	6.75	0	50.79	46.01	53.6	3.78
A01X019460I6	0.3	56.59	105.61	0.53	40.95	50.78	52.41	50.94	54.62	42.76	67.9	0.12	49.34	55.26	49.21	50.14	34.8	33.12	55.23	0.75	31.48	0.08	0.08	51.23	53.65	50.79	0	49.17	28.93	65.82
A01X043261B8	50.03	56.86	118.6	50.12	41.35	44.02	54.51	43.48	56.66	46.44	64.38	50.33	0.09	49.51	0.29	48.86	45.54	43.93	59.73	48.91	49.89	50.2	50.4	53.96	56.56	46.01	49.17	0	53.66	70.02
A02X030661A1	29.33	52.49	102.5	29.17	39.55	48.32	50.04	47.65	51.01	0.2	63.97	27.84	55.79	49.99	61.73	47.67	42.32	0.54	48.7	27.66	0.94	27.66	27.64	50.71	50.8	53.6	28.93	53.66	0	47.35
A03X00951D03	64.37	50.6	71.18	60.13	42.25	53.19	3.89	53.31	51.54	51.73	50.41	74.05	63.67	51.95	69.04	55.46	81.12	45.91	51.86	68.99	40.54	73.9	73.59	4.17	3.68	3.78	65.82	70.02	47.35	0
