# Supplementary material for: Transmission and dynamics of mother-infant gut viruses during pregnancy and early life
Source: Nat Commun. 2024 Mar 2;15:1945. doi: 10.1038/s41467-024-45257-4 (PMC10908809; doi:10.1038/s41467-024-45257-4)
Supplement: Supplementary file 6 — Source Data [file 41467_2024_45257_MOESM6_ESM.zip › Source data/Bacterial_strains_genetic_distances/SGB17247.dist.txt]

C06X020903I6	C06X009505A5	C06X034805B7	C06X013428B7	C03X02093E02	C12X041403G8	C09X036704A7	C09X011205C2	C06X020404C6	C03X01123E07	C09X017203H1	C06X041403G6	C12X035304I5	C12X020903I8	C09X015405B6	C12X028505D3	D06X033728C6	C12X036204B2	C09X028505D2	C09X034805B8	C01X01723A08	C02X03913B08	C03X02042C03	C06X036204A9	D12X042204F8	C03X01793D09	C12X012804F2	C09X017904A4	C03X03483E05	C09X009505A6	C12X011205C3	AMBX02341E04	C02X01723D01	C01X01123C01	C06X030603H3	C03X02342B07	D09X042204F7	C06X015405B5	C03X04222B09	C12X001804E2	C12X019504D8	C01X04323A02	C02X01952E06	C02X00183D02	C02X01793C08	D06X042204F6	C03X03622D06	C09X023427I2	C09X019504D7	C12X030603H5
C06X020903I6	0	17.39	25.52	23.29	0.05	26.34	19.9	22.28	18.32	18.05	16.41	27.45	16.93	1.52	24.66	26.76	14.04	21.28	49.91	46.37	18.67	41.39	22.84	21.56	22.25	21.12	42.16	27.02	27.42	20	20.65	25.05	18.7	18.26	22.14	20	22.31	11.73	15.86	20.5	28	24.31	18.7	19.74	21.18	11.69	25.11	22.69	11.96
C06X009505A5	17.39	0	19.58	18.99	17.45	21.94	15.78	18.7	16.08	16.88	14.1	22.94	14.3	13.88	23.42	20.67	11.07	15	45.18	40.26	17.1	38.95	20.32	16.97	19.66	18.1	36.48	24.31	19.99	0.02	17.88	27.67	16.87	16.91	16.41	19.26	19.67	9.33	13.09	19.14	25.72	16.4	15.9	17.86	18.13	7.92	22.53	21.42	9.34
C06X034805B7	25.52	19.58	0	26.44	26.36	29.04	23.56	23.29	18.83	24.23	16.74	30.6	13.95	17.33	25.67	24.67	16.6	20.41	33.52	5.36	23.35	28.15	18.34	23.77	25.19	24.43	24.4	20.71	0.78	21.7	22.43	22.24	23.47	24.47	26.39	23.45	25.18	14.76	19.08	16.09	30.82	12.06	22.93	24.32	24.48	15.41	26.6	25.54	10.29
C06X013428B7	23.29	18.99	26.44	0	23.33	28.06	22.55	22.66	20.4	23.05	18.86	29.4	18.62	19.13	27.03	28.62	16.79	21.93	53.56	48.31	23.57	46.28	27.16	21.69	22.7	23.04	33.33	29.83	26.55	22.55	22.11	31.36	23.39	23.01	23.58	23.69	22.79	13.9	16.86	22.22	30.07	24.21	20.75	21.45	23.01	13.94	27.03	27.15	14.29
C03X02093E02	0.05	17.45	26.36	23.33	0	26.14	19.69	22.22	18.32	17.71	16.2	27.23	17.17	1.61	24.76	26.61	14.08	22.05	50.98	47.82	18.51	42.01	22.51	21.6	22.38	20.69	42.31	27.77	27.56	20.11	20.67	26.39	18.33	17.88	21.99	19.94	22.45	11.77	15.76	20.68	27.74	24.22	18.82	19.56	20.69	11.78	24.74	22.72	12.02
C12X041403G8	26.34	21.94	29.04	28.06	26.14	0	18.14	26.22	16.98	25.08	19.42	0.03	21.94	21.26	23.07	29.19	17.84	22.41	54.89	52.7	22.33	40.41	27.5	26.04	28.29	27.66	42.45	35.64	29.3	24.79	25.73	34	22.01	25.24	25.41	25.1	28.41	13.45	19.2	30.69	28.36	29.02	19.16	25.83	27.7	17.77	28.82	27.49	14.62
C09X036704A7	19.9	15.78	23.56	22.55	19.69	18.14	0	19.98	13.7	18.56	13.4	18.87	15.45	15.46	17.38	20.1	11.49	17.45	45.52	46.58	17.44	38.68	20.44	19.02	22.87	19.99	38.71	27.87	25.55	18.32	18.7	22.76	17.47	18.82	15.71	17.11	22.82	9.23	14.74	20.79	26.56	20.91	14.57	18.08	20.05	11.52	23.99	17.49	9.26
C09X011205C2	22.28	18.7	23.29	22.66	22.22	26.22	19.98	0	18.2	19.22	16.99	27.29	18.5	17.47	23.47	26.41	14.11	20.98	50.16	43.41	20.75	43.03	23.73	23.93	25.51	19.82	46.77	26.39	25.46	22.24	1.94	38.94	20.64	19.33	21.8	22.2	25.55	12.85	17.16	23.76	32.1	23.86	20.47	23.22	19.84	13.97	25.76	24.66	14.68
C06X020404C6	18.32	16.08	18.83	20.4	18.32	16.98	13.7	18.2	0	17.99	10.85	17.68	13.93	13.89	16.83	22.48	11.92	14.15	47.9	41.52	18.23	35.43	17.34	17.71	19.88	19.4	36.75	26.19	19.88	19.63	17.3	26.29	17.97	18.17	19.79	16.78	19.79	7.17	10.69	20.65	23.43	18.67	14.64	18.76	19.42	10.38	20.19	18.81	7.58
C03X01123E07	18.05	16.88	24.23	23.05	17.71	25.08	18.56	19.22	17.99	0	15.54	26.14	16.38	15.01	21.81	26.53	13.63	20.22	50.66	46.66	14.44	39.75	23.55	21.82	20.99	18.2	44.75	24.39	25.23	19.74	14.76	30.56	14.44	0.07	21.9	21.7	21.08	10.06	14.16	20.94	29.2	23.83	18.29	19.48	18.22	11.81	24.94	24.66	12.6
C09X017203H1	16.41	14.1	16.74	18.86	16.2	19.42	13.4	16.99	10.85	15.54	0	20.14	10.66	11.34	16.74	22.58	8.89	12.29	35.38	34.4	15.38	21.93	18.81	14.92	17.98	16.31	28.85	19.25	19.61	17.03	16.14	20.86	15.44	15.74	17.73	15.64	17.84	5.85	8.59	15.23	21.26	19.3	12.66	17.86	16.3	8.88	18.89	18.18	6.51
C06X041403G6	27.45	22.94	30.6	29.4	27.23	0.03	18.87	27.29	17.68	26.14	20.14	0	22.99	22.27	23.77	30.58	18.36	22.43	56.54	54.58	23.24	41.25	28.54	26.67	29.41	28.84	42.72	37.24	30.65	25.7	26.99	34.28	22.88	26.34	26.12	25.94	29.4	14.06	19.7	32.41	29.72	30.42	19.72	26.94	28.87	18.56	29.48	28.35	15.76
C12X035304I5	16.93	14.3	13.95	18.62	17.17	21.94	15.45	18.5	13.93	16.38	10.66	22.99	0	12.35	19.12	18.93	11.68	14.32	33.47	24.81	17.19	25.91	18.81	16.18	10.22	18.43	28.38	18.64	17.32	16.46	17.15	22.26	17.18	16.57	18	19.07	9.94	7.16	6.21	10.86	23.66	16.77	14.12	17.91	18.38	5.8	23.08	21.15	7.58
C12X020903I8	1.52	13.88	17.33	19.13	1.61	21.26	15.46	17.47	13.89	15.01	11.34	22.27	12.35	0	20.89	20	10.53	14.47	38.72	32.82	14.83	31.72	20.21	18.21	19.15	15.46	30.36	17.95	20.94	16.15	15.58	19.84	14.69	15.22	17.67	16.81	19.12	8.69	12.1	15.34	24.18	19.74	15.54	17.44	15.58	8.24	21.33	19.4	8.49
C09X015405B6	24.66	23.42	25.67	27.03	24.76	23.07	17.38	23.47	16.83	21.81	16.74	23.77	19.12	20.89	0	26.2	13.7	19.41	49.08	43.54	21.03	39.15	23.98	25.14	27.6	24.23	54.15	28.91	29.34	27.21	23.55	21.34	21.33	21.95	22.19	20.68	27.25	1.24	17.9	28.3	28.39	27.51	12.55	26.88	24.41	14.72	25.79	23.66	10.49
C12X028505D3	26.76	20.67	24.67	28.62	26.61	29.19	20.1	26.41	22.48	26.53	22.58	30.58	18.93	20	26.2	0	20.02	17.8	4.48	34.7	23.06	30.63	27.55	27.23	27.55	26.03	26.05	27.1	28.88	23.62	25	31.68	23.07	26.69	24.22	26.96	27.42	12.69	19.41	21.96	35.54	28.58	23.09	25.83	25.99	16.78	31.27	27.88	14.22
D06X033728C6	14.04	11.07	16.6	16.79	14.08	17.84	11.49	14.11	11.92	13.63	8.89	18.36	11.68	10.53	13.7	20.02	0	12.34	46.8	38.26	12.76	35.15	16.39	14.52	17.01	14.09	32.54	20.32	17.07	14.49	13.69	19.1	12.62	13.78	12.04	14.07	17.04	5.29	10.56	17.79	20.42	15.45	11.82	15.15	14.12	6.25	17	15.92	5.69
C12X036204B2	21.28	15	20.41	21.93	22.05	22.41	17.45	20.98	14.15	20.22	12.29	22.43	14.32	14.47	19.41	17.8	12.34	0	36.31	38.41	22.42	27.66	22.26	2.86	20.52	23.19	30.79	24.85	24.05	15.91	21.24	20.23	21.8	20.24	20.58	17.93	20.65	9.43	15.68	19.79	28.83	20.39	15.61	22.68	23.18	13.1	20.47	18.9	8.65
C09X028505D2	49.91	45.18	33.52	53.56	50.98	54.89	45.52	50.16	47.9	50.66	35.38	56.54	33.47	38.72	49.08	4.48	46.8	36.31	0	30.71	45.87	28.02	52.4	51.3	51.24	49.68	26.99	35.46	43.99	43.29	47.34	51.13	46.12	50.93	48.52	52.12	51.06	39.98	46.01	30.86	61.4	51.1	51.66	49.76	49.78	43.48	57.47	51.05	33.39
C09X034805B8	46.37	40.26	5.36	48.31	47.82	52.7	46.58	43.41	41.52	46.66	34.4	54.58	24.81	32.82	43.54	34.7	38.26	38.41	30.71	0	44.96	30.55	39.82	43.09	45.59	46.78	40.12	25.14	13.85	39.62	42.85	34.32	45.06	46.98	44.88	45.94	45.17	39.6	41.64	26.55	51.99	30.78	45.82	47.35	46.83	37.29	51.37	45.23	29.34
C01X01723A08	18.67	17.1	23.35	23.57	18.51	22.33	17.44	20.75	18.23	14.44	15.38	23.24	17.19	14.83	21.03	23.06	12.76	22.42	45.87	44.96	0	37.42	22.86	21.98	23.94	15.35	41.86	21.05	24.12	20.17	19.77	22.82	0	14.55	19.49	17.71	24.06	8.84	15.67	22.94	31.19	22.61	17.78	19.5	15.34	13.52	19.98	20.49	11.07
C02X03913B08	41.39	38.95	28.15	46.28	42.01	40.41	38.68	43.03	35.43	39.75	21.93	41.25	25.91	31.72	39.15	30.63	35.15	27.66	28.02	30.55	37.42	0	45.11	42.91	45.06	43.49	33.67	33.13	35.92	36.46	42.53	29.6	37.57	39.73	42.01	38.14	45.18	29.68	38.02	25.25	52.11	43.95	40.06	42.73	43.47	36.24	46.52	39.5	22.15
C03X02042C03	22.84	20.32	18.34	27.16	22.51	27.5	20.44	23.73	17.34	23.55	18.81	28.54	18.81	20.21	23.98	27.55	16.39	22.26	52.4	39.82	22.86	45.11	0	22.81	25.87	24.62	50.46	32.67	18.49	25.53	23.21	33.34	22.81	23.71	23.25	22.8	25.84	12.29	17.82	22.88	31.53	14.92	17.98	21.85	24.59	16.21	25.37	24.56	12.27
C06X036204A9	21.56	16.97	23.77	21.69	21.6	26.04	19.02	23.93	17.71	21.82	14.92	26.67	16.18	18.21	25.14	27.23	14.52	2.86	51.3	43.09	21.98	42.91	22.81	0	21.54	23.28	41.23	29.5	24.87	20.16	23.68	29.72	21.7	21.85	22.69	23.5	21.42	10.23	15.88	25.3	28.41	21.69	17.23	23.39	23.32	12.52	26.05	26.49	12.04
D12X042204F8	22.25	19.66	25.19	22.7	22.38	28.29	22.87	25.51	19.88	20.99	17.98	29.41	10.22	19.15	27.6	27.55	17.01	20.52	51.24	45.59	23.94	45.06	25.87	21.54	0	23.04	55.22	29.33	25.24	24.1	24.52	33.82	23.58	21.15	22.89	24.81	0.05	13	0.9	24.08	27.2	22.17	19.87	23.39	23	0.48	28.95	27.66	15.16
C03X01793D09	21.12	18.1	24.43	23.04	20.69	27.66	19.99	19.82	19.4	18.2	16.31	28.84	18.43	15.46	24.23	26.03	14.09	23.19	49.68	46.78	15.35	43.49	24.62	23.28	23.04	0	38.78	3.15	24.66	21.41	18.59	27.65	15.48	18.31	20.39	20.74	23.13	11.85	16.14	23.21	31.51	23.49	20.26	21.1	0	12.49	23.92	23.65	11.89
C12X012804F2	42.16	36.48	24.4	33.33	42.31	42.45	38.71	46.77	36.75	44.75	28.85	42.72	28.38	30.36	54.15	26.05	32.54	30.79	26.99	40.12	41.86	33.67	50.46	41.23	55.22	38.78	0	24.18	34.64	29.98	36.72	32.71	41.86	44.75	45.53	44.56	55.85	31.73	42.16	20.03	55.36	46.68	47.85	49.19	38.78	41.2	38.24	46.33	29.23
C09X017904A4	27.02	24.31	20.71	29.83	27.77	35.64	27.87	26.39	26.19	24.39	19.25	37.24	18.64	17.95	28.91	27.1	20.32	24.85	35.46	25.14	21.05	33.13	32.67	29.5	29.33	3.15	24.18	0	25.63	24.94	23.77	25.49	21.19	24.52	26.88	26.99	28.96	17.91	22.84	21	39	28.77	28.22	27.75	3.2	18.4	31.49	29.49	14.24
C03X03483E05	27.42	19.99	0.78	26.55	27.56	29.3	25.55	25.46	19.88	25.23	19.61	30.65	17.32	20.94	29.34	28.88	17.07	24.05	43.99	13.85	24.12	35.92	18.49	24.87	25.24	24.66	34.64	25.63	0	24.15	24.32	25.81	24.17	25.36	28.21	25.22	25.25	15.16	18.72	18.99	30.71	10.51	23.12	25.87	24.61	16.23	27.42	28.43	12.63
C09X009505A6	20	0.02	21.7	22.55	20.11	24.79	18.32	22.24	19.63	19.74	17.03	25.7	16.46	16.15	27.21	23.62	14.49	15.91	43.29	39.62	20.17	36.46	25.53	20.16	24.1	21.41	29.98	24.94	24.15	0	21.05	26.29	20.15	19.7	19.65	22.35	24.12	12.48	16.57	20.2	29.76	23.34	18.65	20.47	21.52	10.23	25.35	24.64	11.84
C12X011205C3	20.65	17.88	22.43	22.11	20.67	25.73	18.7	1.94	17.3	14.76	16.14	26.99	17.15	15.58	23.55	25	13.69	21.24	47.34	42.85	19.77	42.53	23.21	23.68	24.52	18.59	36.72	23.77	24.32	21.05	0	35.46	19.77	14.85	21.48	21.5	24.49	11.98	16.36	20.05	31.93	23.11	20.02	21.23	18.63	13.12	25.62	23.95	13.71
AMBX02341E04	25.05	27.67	22.24	31.36	26.39	34	22.76	38.94	26.29	30.56	20.86	34.28	22.26	19.84	21.34	31.68	19.1	20.23	51.13	34.32	22.82	29.6	33.34	29.72	33.82	27.65	32.71	25.49	25.81	26.29	35.46	0	22.76	30.73	33.98	4.42	32.78	16.74	25.52	20.52	38.72	31.09	24.38	26.17	27.92	20.33	29.66	10.71	13.29
C02X01723D01	18.7	16.87	23.47	23.39	18.33	22.01	17.47	20.64	17.97	14.44	15.44	22.88	17.18	14.69	21.33	23.07	12.62	21.8	46.12	45.06	0	37.57	22.81	21.7	23.58	15.48	41.86	21.19	24.17	20.15	19.77	22.76	0	14.54	19.24	17.22	23.68	8.59	15.23	22.95	30.99	22.48	17.62	19.17	15.47	13.24	19.95	20.02	11.1
C01X01123C01	18.26	16.91	24.47	23.01	17.88	25.24	18.82	19.33	18.17	0.07	15.74	26.34	16.57	15.22	21.95	26.69	13.78	20.24	50.93	46.98	14.55	39.73	23.71	21.85	21.15	18.31	44.75	24.52	25.36	19.7	14.85	30.73	14.54	0	22.05	21.86	21.24	10.24	14.26	20.94	28.91	23.99	18.12	19.63	18.31	12.01	25.13	24.91	12.8
C06X030603H3	22.14	16.41	26.39	23.58	21.99	25.41	15.71	21.8	19.79	21.9	17.73	26.12	18	17.67	22.19	24.22	12.04	20.58	48.52	44.88	19.49	42.01	23.25	22.69	22.89	20.39	45.53	26.88	28.21	19.65	21.48	33.98	19.24	22.05	0	20.52	22.9	10.66	15.83	22.91	31.5	23.16	19.22	19.92	20.39	10.38	22.12	22.03	12.94
C03X02342B07	20	19.26	23.45	23.69	19.94	25.1	17.11	22.2	16.78	21.7	15.64	25.94	19.07	16.81	20.68	26.96	14.07	17.93	52.12	45.94	17.71	38.14	22.8	23.5	24.81	20.74	44.56	26.99	25.22	22.35	21.5	4.42	17.22	21.86	20.52	0	24.83	9.72	17	22.16	29.78	23.93	17.75	18.79	20.76	13.14	20.9	0.2	11.79
D09X042204F7	22.31	19.67	25.18	22.79	22.45	28.41	22.82	25.55	19.79	21.08	17.84	29.4	9.94	19.12	27.25	27.42	17.04	20.65	51.06	45.17	24.06	45.18	25.84	21.42	0.05	23.13	55.85	28.96	25.25	24.12	24.49	32.78	23.68	21.24	22.9	24.83	0	12.94	0.79	23.94	27.35	22.3	19.83	23.26	23	0.37	28.92	27.6	15.03
C06X015405B5	11.73	9.33	14.76	13.9	11.77	13.45	9.23	12.85	7.17	10.06	5.85	14.06	7.16	8.69	1.24	12.69	5.29	9.43	39.98	39.6	8.84	29.68	12.29	10.23	13	11.85	31.73	17.91	15.16	12.48	11.98	16.74	8.59	10.24	10.66	9.72	12.94	0	6.37	13.16	14.98	13.38	5.8	11.18	11.87	4.99	13.23	10.74	2.34
C03X04222B09	15.86	13.09	19.08	16.86	15.76	19.2	14.74	17.16	10.69	14.16	8.59	19.7	6.21	12.1	17.9	19.41	10.56	15.68	46.01	41.64	15.67	38.02	17.82	15.88	0.9	16.14	42.16	22.84	18.72	16.57	16.36	25.52	15.23	14.26	15.83	17	0.79	6.37	0	17.96	20.91	16	12.85	16.66	16.07	0.51	19.1	19.54	8.33
C12X001804E2	20.5	19.14	16.09	22.22	20.68	30.69	20.79	23.76	20.65	20.94	15.23	32.41	10.86	15.34	28.3	21.96	17.79	19.79	30.86	26.55	22.94	25.25	22.88	25.3	24.08	23.21	20.03	21	18.99	20.2	20.05	20.52	22.95	20.94	22.91	22.16	23.94	13.16	17.96	0	30.42	20.28	21.51	8.66	23.23	14.95	26.65	23.55	11.79
C12X019504D8	28	25.72	30.82	30.07	27.74	28.36	26.56	32.1	23.43	29.2	21.26	29.72	23.66	24.18	28.39	35.54	20.42	28.83	61.4	51.99	31.19	52.11	31.53	28.41	27.2	31.51	55.36	39	30.71	29.76	31.93	38.72	30.99	28.91	31.5	29.78	27.35	14.98	20.91	30.42	0	27.76	17.01	30.39	31.5	19.73	31.31	32.36	14.43
C01X04323A02	24.31	16.4	12.06	24.21	24.22	29.02	20.91	23.86	18.67	23.83	19.3	30.42	16.77	19.74	27.51	28.58	15.45	20.39	51.1	30.78	22.61	43.95	14.92	21.69	22.17	23.49	46.68	28.77	10.51	23.34	23.11	31.09	22.48	23.99	23.16	23.93	22.3	13.38	16	20.28	27.76	0	18.93	23.64	23.53	14.47	27.72	26.77	11.59
C02X01952E06	18.7	15.9	22.93	20.75	18.82	19.16	14.57	20.47	14.64	18.29	12.66	19.72	14.12	15.54	12.55	23.09	11.82	15.61	51.66	45.82	17.78	40.06	17.98	17.23	19.87	20.26	47.85	28.22	23.12	18.65	20.02	24.38	17.62	18.12	19.22	17.75	19.83	5.8	12.85	21.51	17.01	18.93	0	20.14	20.24	11.17	22.2	19.13	2.15
C02X00183D02	19.74	17.86	24.32	21.45	19.56	25.83	18.08	23.22	18.76	19.48	17.86	26.94	17.91	17.44	26.88	25.83	15.15	22.68	49.76	47.35	19.5	42.73	21.85	23.39	23.39	21.1	49.19	27.75	25.87	20.47	21.23	26.17	19.17	19.63	19.92	18.79	23.26	11.18	16.66	8.66	30.39	23.64	20.14	0	21.1	11.92	22.28	20.79	12.56
C02X01793C08	21.18	18.13	24.48	23.01	20.69	27.7	20.05	19.84	19.42	18.22	16.3	28.87	18.38	15.58	24.41	25.99	14.12	23.18	49.78	46.83	15.34	43.47	24.59	23.32	23	0	38.78	3.2	24.61	21.52	18.63	27.92	15.47	18.31	20.39	20.76	23	11.87	16.07	23.23	31.5	23.53	20.24	21.1	0	12.5	23.98	23.69	11.94
D06X042204F6	11.69	7.92	15.41	13.94	11.78	17.77	11.52	13.97	10.38	11.81	8.88	18.56	5.8	8.24	14.72	16.78	6.25	13.1	43.48	37.29	13.52	36.24	16.21	12.52	0.48	12.49	41.2	18.4	16.23	10.23	13.12	20.33	13.24	12.01	10.38	13.14	0.37	4.99	0.51	14.95	19.73	14.47	11.17	11.92	12.5	0	17.64	15.43	6.21
C03X03622D06	25.11	22.53	26.6	27.03	24.74	28.82	23.99	25.76	20.19	24.94	18.89	29.48	23.08	21.33	25.79	31.27	17	20.47	57.47	51.37	19.98	46.52	25.37	26.05	28.95	23.92	38.24	31.49	27.42	25.35	25.62	29.66	19.95	25.13	22.12	20.9	28.92	13.23	19.1	26.65	31.31	27.72	22.2	22.28	23.98	17.64	0	22.55	14.39
C09X023427I2	22.69	21.42	25.54	27.15	22.72	27.49	17.49	24.66	18.81	24.66	18.18	28.35	21.15	19.4	23.66	27.88	15.92	18.9	51.05	45.23	20.49	39.5	24.56	26.49	27.66	23.65	46.33	29.49	28.43	24.64	23.95	10.71	20.02	24.91	22.03	0.2	27.6	10.74	19.54	23.55	32.36	26.77	19.13	20.79	23.69	15.43	22.55	0	13.2
C09X019504D7	11.96	9.34	10.29	14.29	12.02	14.62	9.26	14.68	7.58	12.6	6.51	15.76	7.58	8.49	10.49	14.22	5.69	8.65	33.39	29.34	11.07	22.15	12.27	12.04	15.16	11.89	29.23	14.24	12.63	11.84	13.71	13.29	11.1	12.8	12.94	11.79	15.03	2.34	8.33	11.79	14.43	11.59	2.15	12.56	11.94	6.21	14.39	13.2	0
C12X030603H5	27.69	21.01	27.65	25.81	27.65	20.67	19.64	23.59	20.25	25.57	17.47	21.36	22.77	22.9	20.72	30.73	16.71	25.39	57.21	52.61	23.04	47.45	25.45	25.79	29.26	25.85	50.46	33.53	26.46	24.72	23.6	38.9	23.02	25.74	25.26	26.07	29.37	9.49	20.06	28.83	23.71	23.26	13.91	25.62	25.93	19.22	29.93	28.9	9.59
C09X043204D1	30.28	19.88	9.88	28.73	30.95	36	26.84	30.57	23.79	28.43	22.86	38.62	18.86	23.69	34.53	28.98	18.94	24.38	44.28	22.43	29.1	46.64	17.71	28.43	25.92	28.03	53.59	29.63	9.22	26.93	29.49	30.92	28.2	28.44	30.36	29.41	25.84	16.17	18.28	22.03	27.84	1	24.12	25.95	28.21	19.19	31.85	30.36	12.96
C09X041403G7	27.03	23.08	30.11	29.34	26.8	0.05	18.88	27.13	17.28	25.91	19.72	0.02	22.99	21.92	22.71	30.5	17.91	22.45	56.55	54.57	23.01	41.26	27.92	26.59	29.19	28.52	42.86	37.01	30.38	25.89	26.84	32.43	22.65	26.11	26.17	25.42	29.19	13.73	19.52	31.89	29.5	30.08	19.48	26.42	28.56	18.19	28.93	27.77	15.36
C02X02042E07	22.92	20.39	18.43	27.25	22.62	27.58	20.42	23.81	17.47	23.62	18.95	28.64	18.9	20.31	23.96	27.48	16.52	22.23	52.36	39.84	22.95	45.12	0	22.92	25.98	24.7	50.46	32.75	18.6	25.62	23.3	33.61	22.91	23.8	23.23	22.86	25.99	12.36	17.97	22.94	31.66	14.97	18.1	21.91	24.7	16.32	25.42	24.47	12.33
C09X030603H4	27.8	21.1	23.7	26.79	28	20.93	19.11	22.66	19.98	26.07	16.02	21.74	20.31	21.54	20.68	27.4	15.88	24.17	38.38	39.28	23.68	30.75	26.22	26.79	29.41	26.68	33.9	29.7	25.69	24.39	22.59	35.29	23.82	26.22	24.69	26.74	29.53	9.62	19.75	24.1	23.64	23.69	14.35	26.45	26.75	18.69	31.95	29.23	8.99
C02X03482E05	25.28	18.12	2.91	24.25	25.16	26.59	23.57	22.88	17.88	22.96	18.69	27.88	17.43	20.18	27.49	28.66	15.25	24.05	51.92	23.03	22.15	43.62	16.76	23.02	23.13	22.47	45.14	28.08	0.3	23.19	22.63	29.42	21.98	23.06	25.69	23.43	23.19	13.44	16.77	21.08	28.46	10	20.69	23.63	22.43	14.43	24.97	26.44	11.88
C12X013428B9	29.44	25.68	19.9	6.92	30.72	34.32	30.89	28.67	24.69	30.39	20.86	35.57	16.85	21.38	32.54	29.15	22.19	22.78	40.86	27.22	30.51	34.54	32.84	27.06	28.33	29.53	19.12	23.78	25.33	25.98	27.67	21.94	30.62	30.34	32.71	29.44	28.32	19.7	23.13	21.06	36.07	29.22	27.9	29.95	29.51	20.21	33.16	31.52	15.92
C02X01343C06	23.28	19.09	26.4	0.12	23.17	27.96	22.55	22.58	20.19	22.87	18.61	29.26	18.76	19.01	26.93	28.77	16.66	22.18	53.8	48.49	23.44	46.08	26.98	21.77	22.77	22.81	33.33	29.86	26.39	22.64	22.02	31.03	23.24	22.87	23.64	23.48	22.91	13.75	16.65	22.29	29.98	24.07	20.61	21.27	22.78	13.9	26.82	27.09	14.28
C09X012804F1	26.24	26.98	25.25	31.51	26.21	28.89	23.1	26.72	22.86	27	18.02	29.83	21.52	22.44	24.56	29.55	20.1	20.43	34.44	36.05	25.02	28.44	27.86	29.64	33.54	29.78	29.75	30.86	31.36	29.74	26	27.62	25.16	27.25	25.71	24.24	33.55	14.04	23.92	21.04	34.85	30.6	24.15	22.58	29.86	20.83	29.48	25.79	15.27
C03X04322C08	24.47	16.56	11.54	24.48	24.3	29.39	20.93	24.04	18.78	24.06	19.15	30.68	16.6	19.72	27.45	28.34	15.51	19.6	48.87	29.33	22.61	40.8	14.95	21.79	22.47	23.67	46.07	28.52	10.44	23.44	23.16	30.42	22.64	24.17	23.36	24.15	22.46	13.37	16.09	19.81	28.08	0.1	19.09	23.77	23.64	14.58	27.96	26.97	11.43
C02X03622E03	25.18	22.61	26.67	27.08	24.8	28.9	23.97	25.81	20.24	24.99	18.96	29.55	23.14	21.41	25.78	31.24	17.07	20.43	57.45	51.39	20.04	46.51	25.38	26.11	29.02	23.98	38.24	31.56	27.47	25.43	25.67	29.86	20.01	25.17	22.08	20.93	28.99	13.28	19.15	26.75	31.4	27.8	22.28	22.31	24.03	17.71	0.01	22.51	14.43
C06X017904A3	21.26	18.19	24.62	23.07	20.94	27.8	20.32	19.93	19.64	18.47	16.61	29.01	18.35	15.65	24.71	26.08	14.33	23.02	49.71	46.87	15.57	43.92	24.89	23.49	22.87	0.07	38.78	3.07	24.98	21.52	18.73	28.51	15.71	18.59	20.52	21.08	22.87	12.06	16.44	23.38	31.67	23.81	20.56	21.42	0.12	12.63	24.24	23.93	12.03
C12X042204F5	23.33	20.48	23.11	23.93	23.48	29.83	23.84	26.59	20.67	21.93	17.85	31.06	9.96	19.11	27.9	27.4	17.67	19.93	43.98	38.66	24.64	38.93	27.15	22.24	0.02	23.86	48.33	27.42	25.08	24.73	25.41	32.37	24.47	22.09	24.04	26.03	0.14	13.69	0.78	22.52	27.84	22.82	20.99	24.58	23.89	0.33	30.39	28.75	15.37
C12X017203H2	23.63	20.69	27.27	24.98	23.54	25.12	19.72	24	16.68	22.07	0.07	25.76	17.71	19.39	22.63	32.16	15.71	22.69	58.89	50.13	22.67	40.96	24.7	23.36	23.68	23.22	47.38	30.53	28.06	24.08	23.55	31.54	22.43	22.26	24.69	22.96	23.62	11.67	13.06	25.85	25.38	26.21	17.88	24.25	23.21	14.27	24.34	25.3	13.27
C12X034805B9	27.86	31.93	16.23	40.95	28.07	32.56	19.85	30.53	23.19	30.72	25.89	35.28	20.21	20.65	22.95	33.93	18.97	20.14	53.15	10.74	31.38	34.14	33.22	30.61	32.07	34.94	56.22	29.1	28.86	33.15	35.07	23.33	31.27	30.98	29.38	26.87	31.06	18.12	23.94	26.59	41.54	34.82	24.82	34.25	35.18	16.57	39.12	27.83	20.94
C01X03622I03	25.18	22.61	26.69	27.07	24.82	28.91	23.99	25.82	20.29	25.02	19.01	29.57	23.17	21.43	25.78	31.24	17.1	20.44	57.45	51.41	20.06	46.53	25.42	26.15	29.05	24	38.24	31.57	27.51	25.43	25.69	29.9	20.03	25.2	22.1	20.96	29.04	13.32	19.21	26.78	31.41	27.82	22.32	22.34	24.06	17.75	0.02	22.51	14.45
C02X03532F02	21.74	20.55	22.03	23.11	21.5	26.51	20.09	21.55	17.48	21.12	17.1	27.47	17.19	18.52	25.48	28.58	16.55	19.04	53.44	43.56	20.87	41.37	20.59	20.2	24.49	20.07	47.01	26.13	22.64	24.55	21.38	25.31	20.78	21.29	23.83	21.45	24.46	10.87	16.92	21.16	31.27	23.13	18.65	21.41	20.03	14.85	25.68	23.89	11.8
C06X035304I3	13.64	11.95	13.34	17.89	13.61	19.12	13.84	16.24	11.01	14.86	10.68	20.15	6.42	10.32	16.6	16.71	9.45	13.21	35.02	31.84	13.97	28.47	13.99	15.99	16.09	14.95	31.36	17.04	16.82	14.99	14.89	18.57	13.74	15.04	14.36	14.2	16	4.97	9.49	8.25	23.44	16.16	13.27	13.72	14.98	7.12	18.24	15.73	5.64
C06X019504D6	31.53	29.48	19.59	36.55	32.85	37.22	30.57	36.88	29.04	33.61	16.09	38.04	18.95	23.99	28.33	20.31	26.38	20.13	19.23	22.48	31.52	12.36	32.97	31.37	35.02	33.75	26.88	25.04	28.03	27.68	34.28	27.57	31.61	33.73	32.18	30.75	34.45	21.06	28.55	17.61	36.03	31.41	15.03	32.72	33.69	25.63	34.94	29.89	7.77
C03X01542C07	19.99	17.45	23.58	22.79	19.63	23.23	17.06	23.24	16.67	18.17	15.13	24.05	15.52	15.83	23.18	24.05	13.37	16.41	48.46	47.32	16.38	37.69	22.37	15.68	20.96	20.14	37.42	26.93	23.82	21.55	22.04	22.57	16.27	18.21	20.2	17.08	20.94	1.69	14.75	21.52	28.26	21.76	17.17	20.72	20.15	12.53	24.67	18.95	11.47
C12X026104A2	15.01	14.01	13.6	19.33	14.93	21.13	15.02	18.88	12.48	16.09	11.71	22.33	6.62	10.7	18.31	18.23	10.8	12.96	30.99	26.42	14.72	22.49	17.52	17.4	17.49	16.4	31.71	16.93	18.57	16.76	17.34	18.25	14.65	16.34	17.63	15.68	17.54	6.47	11.4	9.16	24.58	17.37	14.56	16.4	16.56	8.96	20.84	18.11	6.6
C06X019404E6	22.66	18.37	25.7	24.79	22.4	28.18	18.33	23.07	17.6	20.59	17.25	29.19	18.77	17.7	25.22	26.84	13.36	19.43	51.43	45.88	19.59	43.35	24.98	21.83	23.74	22.75	40.38	29.72	26.72	22.12	22.24	29.28	19.59	20.72	20.3	20.79	23.82	10.81	16.49	24.55	28.39	23.09	19.9	23.29	22.76	13.71	24.9	22.35	12.65
C12X036704A8	20.45	16.53	26	22.37	20.22	19.95	7.77	20.22	15.5	19.31	14.4	20.94	16.61	16.68	22.88	25.54	13.32	15.71	53.65	47	19.49	39.34	22.13	19.65	22.96	21.16	38.36	28.77	26.51	19.54	19.51	27.75	19.31	19.32	18.88	20.96	23.03	10.64	14.92	23.05	21.15	21.56	13.76	19.03	21.14	13.4	25.01	22.82	11.16
C09X001804E1	14.15	13.02	17.76	16.13	14.13	19.64	12.52	17.18	12.41	14.43	11.76	20.75	9.54	11.65	19.42	18.78	9.84	15.02	43.03	40.96	14.31	36.14	15.74	17.77	17.19	15.94	43.71	21.92	19.65	15.65	15.62	22.66	13.97	14.61	14.72	13.94	17.04	5.69	10.68	6.44	24.48	17.49	13.75	0.1	15.98	6.98	17.28	15.76	6.58
C02X01942E04	24.54	21.42	24.41	29.54	24.3	26	19.8	28.03	20.81	24.86	17.35	26.67	18.3	20.38	20.6	29.05	16.84	22.13	49.92	38.17	23.16	38.02	23.24	25.34	26.39	27.41	40.61	31.12	25.87	22.91	26.83	25.93	23.37	24.94	26.01	23.21	26.35	11.93	17.39	27.29	22.44	24.69	1.29	28.09	27.39	17.23	28.51	25.27	5.69
C02X03063E08	22.12	16.41	26.3	23.66	21.79	25.37	15.71	21.72	19.62	21.73	17.63	26.1	18.05	17.58	22.13	24.32	11.99	20.79	48.62	44.96	19.4	41.83	23.1	22.71	23.03	20.14	45.19	26.81	27.92	19.61	21.42	33.52	19.14	21.9	0.15	20.27	23.01	10.6	15.56	22.82	31.43	22.93	19.09	19.73	20.13	10.4	21.92	22	12.89
C06X033728C1	19.37	14.95	20.43	22.16	19.19	21.24	13.56	17.89	14.03	18.38	12.92	21.97	15.88	14.32	18.57	21.61	3.08	15.45	45.84	41.18	17.09	38.88	19.55	18.51	22.86	17.92	35.51	24.34	21.44	18.29	17.5	23.45	17.03	18.55	16.19	17.95	22.74	8.15	14.39	19.52	25.66	19.14	15.34	18.62	18.01	11.31	19.71	19.69	8.56
C02X02093B09	0.09	17.33	26.13	23.12	0	26.08	19.7	22.01	18.11	17.74	16.24	27.17	17.21	1.49	24.56	26.81	13.87	21.42	51.38	47.64	18.37	42.16	22.44	21.46	22.18	20.73	42.76	27.85	27.42	20.05	20.49	26.39	18.37	17.92	21.95	19.7	22.25	11.6	15.48	20.77	27.75	24.01	18.42	19.39	20.72	11.61	24.78	22.48	11.96
C02X01542D07	19.81	16.23	20.56	22.11	19.62	22.74	16.53	22.41	16.13	16.73	14.16	23.24	14.94	14.39	15.72	22.27	11.54	13.54	43.11	38.51	15.42	33.73	22.59	19.34	19.24	19.88	41.01	23.77	22.8	19.78	20.79	19.48	15.31	16.84	17.49	18.42	19.18	4.72	12.9	20.08	25.72	21.05	15.79	19.19	19.83	10.07	21.89	20.48	9.27
D03X04222C04	17.92	15.12	20.86	18.76	17.9	22.77	17.42	20.32	14.02	16.44	11.75	23.45	7.47	14.23	21.74	22.13	12.52	17.12	47.65	42.69	18.32	40.89	20.48	17.64	0.4	18.3	46.03	24.94	20.67	19.11	19.54	27.46	17.89	16.56	18.56	19.34	0.35	8.38	0.01	19.84	22.7	17.78	15.23	18.8	18.25	0.16	21.94	22.05	10.43
C09X020903I7	0	18.1	24.1	24.17	0.06	27.27	20.53	23.14	18.87	18.7	16.66	28.44	16.74	1.61	25.36	26.84	14.65	20.7	46.56	41.42	19.39	37.94	23.67	22.2	23.06	21.91	38.47	25.18	27.17	20.33	21.27	23.38	19.42	18.94	23.02	20.67	23.06	12.24	16.53	19.16	28.54	24.99	19.46	20.44	21.97	12.22	26.05	23.27	12.16
C12X033728C3	13.64	9.38	11.3	16.61	13.57	15.15	8.41	12.16	8.95	12.27	7.07	16.04	9.22	8.71	13.52	16.37	2.63	10.25	35.66	29.05	10.57	26.02	14.26	13.13	16.68	12.39	23.36	14.44	13.62	12.4	11.68	14.4	10.67	12.45	11.22	12.67	16.5	4.33	8.96	12.25	19.16	13.09	11.51	12.81	12.49	6.57	14.71	14.51	3.94
D03X03372D05	19.44	17.43	23.26	22.14	19.46	25.13	17.97	21.86	19.53	19.71	16.68	25.71	18.29	16.07	21.13	29.23	0.11	20.07	55	44.17	18.93	42.37	24.37	21.06	22.69	20.28	43.11	26.76	24.22	21.07	21.62	28.66	18.71	19.8	18.3	19.93	22.83	11.56	16.65	24.34	27.18	22.53	17.97	21.47	20.24	10.5	24.37	22.74	11.46
C06X036704A6	40.87	37.53	34.58	46.26	41.9	38.17	21.73	42.71	35.82	41.97	23.52	38.83	28.61	33.53	37.92	35.79	34.95	29.8	31.95	36.12	42.05	27.25	46.11	40.5	43.95	44.34	31.47	37.73	40.88	36.4	41.28	43.03	42.34	41.88	40.82	45.04	43.56	29.93	36.61	32.73	37.64	41.23	32.27	42.42	44.32	34.37	50.65	46.57	24.65
C02X02483F02	22.4	31.07	20.47	38.46	23.61	45.58	32.16	33.66	32.17	26.02	18.52	46.38	20.18	17.31	31.74	23.32	27.78	21.22	24.51	23.53	31.31	20.59	36.7	33.4	34.36	34.53	23.49	22.84	28.55	27.32	30.16	28.8	30.92	26.12	26.16	30.4	34.09	26.98	31.05	15.56	43.58	32.92	36.28	28.38	34.66	25.29	36.21	32.36	20.86
C02X03372D08	19.98	17.93	23.75	22.7	19.95	25.7	18.53	22.25	20.17	20.04	17.15	26.29	18.84	16.61	22.11	29.58	0.21	20.65	55.41	44.73	19.33	42.77	24.87	21.59	23.32	20.85	43.51	27.58	24.69	21.69	21.96	28.96	19.1	20.13	18.72	20.46	23.39	11.88	17.12	25.11	27.75	22.99	18.41	21.92	20.78	11.06	24.82	23.29	11.98
C06X011205C1	19.23	17.82	22.92	24.29	19.15	26.88	20.13	20.06	19.35	0.31	16.23	28.09	16.42	15.73	22.25	26.92	14.81	19.13	45.47	40.75	15.44	34.15	25.43	22.83	22.24	19.59	39.78	22.97	25.64	20.26	15.63	29.65	15.48	0.11	23.26	23.46	22.27	11.05	15.45	19.41	30.08	25.37	19.23	21.05	19.63	12.94	26.85	26.35	13.22
C12X010804D5	23.93	17.68	20.6	27.15	24.19	30.01	20.67	25.9	20.48	24.58	16.25	30.77	18.85	18.34	27.55	26.88	15.41	17.55	32.15	32.54	21.89	24.71	25.62	23.7	27.69	23.74	27.07	25.47	25.77	20.06	24.96	19.89	21.84	24.83	22.54	21.14	27.7	13.7	19.03	19.86	35.42	26.06	22.8	23.33	23.77	15.04	23.62	23.67	12.08
C03X03372D02	19.36	17.34	23.41	22.02	19.45	25.08	17.95	21.79	19.51	19.71	16.72	25.69	18.23	16.04	21.26	29.13	0.12	19.93	55.11	44.45	18.91	42.67	24.37	20.99	22.58	20.27	43.11	26.97	24.44	21.03	21.58	28.83	18.69	19.81	18.19	19.99	22.7	11.54	16.67	24.47	27.18	22.55	17.98	21.49	20.23	10.44	24.39	22.76	11.46
D12X033728C5	15.01	11.34	15.27	19.06	14.95	17.61	9.08	15	9.75	14.26	9.15	18.39	10.92	10.76	16.11	16.59	3.56	11.5	39.63	34.61	13.44	30.94	16.33	14.67	18.28	14.48	35.98	19.02	16.24	14.33	14.48	20.97	13.47	14.45	13.7	14.23	18.22	5.52	10.52	15.87	20.73	14.65	11.55	15.34	14.57	7.7	16.99	16.17	5.24
C06X043204C9	26.32	17.72	10.76	25.93	26.33	31.77	23.22	24.51	20.34	25.74	20.43	33.36	16.64	20.66	29.21	28.82	16.93	19.3	42.48	21.47	24.16	37.84	16.21	23.51	24.09	25.5	37	28.56	11.08	24.69	24.48	31.56	24.33	25.93	25.12	26.27	24.03	14.74	17.48	19.55	29.27	0.28	20.75	25.68	25.51	15.92	30.19	28.78	12.1
C01X02343C03	20.42	19.72	24.6	24.26	20.27	25.29	17.09	22.47	17.26	22.05	16.11	26.11	19.81	17.36	21.71	27.36	14.44	19.32	53.05	47.65	17.89	39.3	22.9	24.07	25.36	20.99	44.18	28.21	26.33	22.99	21.92	5.69	17.41	22.21	20.74	0	25.34	9.9	17.42	23.31	30.23	24.55	18.12	19.09	20.99	13.62	21.1	0.14	12.38
C12X009505A7	18.8	0.03	22.2	20.71	18.89	23.26	16.89	20.74	18.07	18.4	15.95	24.11	15.77	15.27	26.16	22.76	13.37	16.54	46.96	43.54	18.99	40.06	23.57	18.63	22.62	19.88	36.13	26.04	23.13	0.01	19.71	28.47	18.7	18.4	17.97	20.89	22.64	11.15	15.26	20.99	27.52	20.69	16.99	19.05	19.95	9.7	23.79	23.26	11.14
C01X03483C04	25.35	18.18	2.7	24.3	25.23	26.68	23.58	23.48	18	22.98	18.68	28.01	17.27	20.13	27.64	28.6	15.3	24.19	51.49	22.81	22.2	43.31	16.86	23	23.2	22.5	41.49	27.32	0.03	23.14	22.78	28.8	22.05	23.11	25.83	23.44	23.32	13.47	16.83	20.76	28.5	9.9	20.83	23.66	22.48	14.47	25.03	26.51	11.82
C09X010804D4	36.86	30.75	24.79	41.8	38.07	43.51	34.84	39.14	33.54	36.86	20.28	43.98	25	28.54	37.47	28.07	28.82	26.08	25.95	29.78	34.06	22.84	38.81	34.92	40.98	35.85	21.78	28.61	32.54	29.52	36.98	30.3	34.07	37.21	35.64	33.86	40.86	28.5	33.5	22.65	50.91	37.7	38.01	35.43	36.03	29.96	36.02	33.88	20.88
AMBX03621D07	30.8	28.31	18.27	30.91	31.22	32.56	28.72	30.08	22.82	30.5	26.7	32.15	20.8	22.37	30.56	30.53	20.7	18.99	56.85	24.16	26.28	49.87	33.87	31.76	34.07	28.63	44.25	25.18	21.09	26.65	30.59	25.26	26.28	30.5	31.3	26.26	33.51	19.14	24.8	21.24	31.65	24.68	26.74	25.62	28.93	23.59	4.24	28.92	17.07
C03X04302C01	33.5	30.78	22.82	32.21	34.67	33.08	24.93	29.22	21.55	32.44	24.5	34.31	17.9	29.82	39.64	36.24	15.25	58.27	42.06	26.97	36.18	36.37	32.66	30.55	35.48	32.93	51.4	30.84	29.42	27.79	27.28	27.51	36.18	32.44	26.31	27.05	35.29	23.84	21.47	22.51	32.82	31.63	28.19	29.16	33.46	20.53	26.8	29.31	18.13
C12X020404C8	18.07	16.33	17.76	20.9	18.2	18.69	14.15	18.57	8.74	18.99	10.87	19.59	13.11	13.94	16.58	20.94	11.66	15.27	40.68	36.87	18.12	31.13	19.55	18.41	21.95	19.52	35.43	22.11	21.38	18.48	17.26	18.37	18.27	19.18	18.6	17.04	21.68	7.27	13.28	18.08	21.06	20.97	12.84	19.39	19.49	10.32	20.83	18.77	8.06
C03X01342C02	23.3	19.13	26.47	0.12	23.14	28.02	22.49	22.63	20.25	22.88	18.65	29.26	18.79	19.04	27.02	28.78	16.71	22.22	53.86	48.52	23.44	46.2	26.97	21.75	22.83	22.83	33.33	29.94	26.42	22.68	22.06	31.12	23.24	22.85	23.65	23.48	22.9	13.82	16.63	22.46	30.05	24.16	20.58	21.27	22.78	13.93	26.81	27.07	14.3
C01X00183B04	19.52	17.69	24.12	21.28	19.38	25.66	17.73	23.05	18.55	19.28	17.65	26.81	17.78	17.28	26.47	25.56	15	22.03	49.52	47.13	19.34	42.76	21.64	23.4	23.16	20.93	49.19	27.61	25.78	20.3	21.09	26.38	19.01	19.44	19.66	18.63	23.09	10.98	16.46	8.73	30.14	23.45	19.97	0.04	20.93	11.72	22.09	20.51	12.37
D02X04222F01	15.35	12.42	18.62	16.26	15.37	18.66	14.34	17.03	10.29	13.7	8.39	19.32	5.88	11.64	17.62	19.16	10.24	14.76	45.67	41	15.44	38.49	17.66	15.27	0.43	15.73	41.19	22.16	18.16	15.91	16.15	26.1	14.98	13.82	15.52	17.06	0.41	6.21	0.05	17.84	20.44	15.36	12.69	16.55	15.71	0.19	18.88	19.86	7.74
C02X02343C07	21.88	20.7	26.48	26.16	21.71	26.92	17.79	23.59	18.46	23.86	17.87	27.73	21.16	18.79	24.47	28.06	15.56	19.98	53.53	49.06	19.36	41.12	24.33	25.72	27.25	22.43	46.59	29.43	28.27	23.96	23.04	11.12	18.9	24.02	21.61	0	27.28	10.64	18.96	24.12	31.88	26.09	19.22	20.47	22.44	15.19	22.14	0.15	13.28
C02X04323F01	24.16	16.32	12.66	24	24.02	28.8	20.76	23.61	18.53	23.63	19.28	30.12	16.74	19.77	27.32	28.52	15.32	20.25	52.4	31.99	22.51	45.66	14.78	21.58	22.06	23.32	49.18	29.42	10.47	23.29	22.86	31.58	22.34	23.74	22.88	23.76	22.09	13.21	15.79	20.7	27.54	0.06	18.73	23.42	23.28	14.33	27.49	26.63	11.54
C09X036204B1	21.45	17.09	25.2	22.22	21.37	25.81	18.18	23.89	17.56	21.77	14.67	26.12	16.9	18.01	23.7	27.92	13.92	2.83	53.5	45.78	21.33	42.98	23.07	0.03	21.84	23.25	43.92	30.9	25.98	20.2	23.87	30.63	21.02	21.8	22.12	22.95	21.88	10.19	15.98	26.21	28.5	22.47	17.19	23.21	23.33	12.78	24.89	25.87	12.28
C09X026104A1	14.04	12.41	13.9	17.22	13.96	19.22	13.19	16.94	11.47	15.21	9.88	20.14	9.39	10.45	15.98	17.94	7.98	10.62	32.45	29.94	13.74	21.23	17.76	15.52	17.34	14.53	18.89	16.25	18.09	15	15.45	17.93	13.75	15.28	15.76	13.63	17.21	4.36	10.46	10.51	22.99	17.09	11.19	14.21	14.56	7.41	18.8	16	4.87
C06X012804E9	23.35	23.55	23.55	28.05	23.22	25.66	20.2	23.47	19.6	24.01	16.39	26.55	19.44	19.75	22.88	27.87	17.27	19.72	38.48	40.2	21.92	30.42	24.64	26.47	29.64	26.27	28.77	29.31	28.5	26.56	22.98	25.32	22.04	24.23	23.04	21.69	29.73	12.11	20.68	20.15	31.65	27.32	21.49	20.08	26.34	17.66	26.33	23.47	13.32
D02X03372D09	19.76	17.64	23.64	22.56	19.76	25.52	18.47	22.14	19.98	19.88	17.1	26.11	18.49	16.47	22.18	29.36	0.15	20.61	55.26	44.7	19.19	42.9	24.73	21.31	23.01	20.68	43.38	27.53	24.63	21.32	21.94	29.03	18.97	19.98	18.49	20.33	23.11	11.77	16.91	24.86	27.59	22.78	18.27	21.8	20.64	10.74	24.5	23.15	11.81
C02X01123F06	18.27	16.96	24.5	22.94	17.91	25.28	18.85	19.36	18.2	0.11	15.78	26.37	16.58	15.25	21.92	26.72	13.82	20.24	50.96	47.03	14.59	39.74	23.74	21.78	21.17	18.36	44.75	24.57	25.42	19.75	14.89	30.69	14.59	0	22.07	21.92	21.25	10.27	14.33	20.94	28.92	24.03	18.1	19.68	18.36	12.02	25.16	24.92	12.83
C03X03533E04	21.82	20.61	22.09	23.26	21.52	26.61	20.2	21.61	17.57	21.14	17.16	27.61	17.4	18.65	25.72	28.69	16.61	19.18	53.47	43.63	20.89	41.51	20.62	20.3	24.55	20.04	46.94	26.15	22.64	24.58	21.45	25.47	20.79	21.3	23.89	21.43	24.59	10.97	16.97	21.23	31.38	23.16	18.73	21.46	20.03	14.93	25.66	23.91	11.91
C03X01952D04	19.07	16.22	22.3	21.3	19.1	19.54	14.58	20.82	14.77	18.51	12.62	20.14	14.18	15.73	12.72	23.43	12.04	15.65	50.42	45	17.85	38.1	18.27	17.6	20.21	20.46	46.87	27.72	22.82	18.9	20.22	23.37	17.86	18.34	19.81	17.78	20.18	5.96	13.05	21.29	17.29	18.98	0.01	20.43	20.45	11.47	22.49	19.38	2.2
C06X023427I1	19.85	19.06	24.05	23.47	19.86	25.02	16.94	22.06	16.78	21.62	15.72	25.85	19.26	16.84	20.65	26.78	13.96	17.97	52.48	47.14	17.65	38.76	22.62	23.47	24.66	20.71	44.32	27.77	25.97	22.29	21.5	4.95	17.2	21.83	20.21	0.03	24.64	9.67	16.98	22.46	29.75	24.06	17.68	18.71	20.73	12.97	20.77	0.09	11.79
C02X01083E09	38.99	46.64	30.74	55.14	39.39	58.23	48.14	51.68	47.9	38.61	26.16	59.46	32.07	33.89	51.54	33.45	41.1	31.24	21.79	32.6	45.03	16.85	53.63	50.58	47.52	48.55	22.32	32.7	43.07	44.24	45.11	47.69	45.03	38.61	41.16	48.65	48.01	43.48	45.68	26.46	60.4	48.17	53.43	45.92	48.55	41.92	54.23	49.32	36.6
C06X017203G9	45.66	44.78	27.21	51.39	46.97	50.34	43.19	46.92	41.42	42.65	23.86	50.92	29.62	35.6	44.56	30.01	39.72	33.07	19.09	24.75	33	17.78	49.92	41.75	49	42.45	27.38	27.02	38.35	42.89	44.98	39.44	32.94	42.9	47.24	43.66	48.56	37.26	41.56	27.89	56.07	46.01	47.76	47.02	42.39	40.87	50.14	44.14	30.08
C03X00183E03	19.72	17.86	24.41	21.48	19.61	25.89	18.09	23.26	18.81	19.52	17.94	27.02	17.98	17.51	26.96	25.77	15.23	22.83	49.8	47.47	19.56	42.78	21.92	23.41	23.4	21.19	49.19	27.86	26.09	20.49	21.3	26.33	19.23	19.68	19.89	18.85	23.29	11.21	16.74	8.7	30.34	23.7	20.24	0.03	21.2	11.97	22.28	20.74	12.58
D09X033728C4	19.65	16.89	17.15	25.52	19.89	23.26	14.03	19.56	14.48	19.57	12.03	23.89	15.12	13.3	19.63	20.72	5.41	14.93	32.34	28.97	18.41	25.23	21.29	19.16	24.7	19.4	26.87	20.31	20.11	19.75	18.36	19.99	18.21	19.8	18.04	18.03	24.44	9.5	16.19	17.37	25.95	19.85	16.73	19.64	19.52	12.23	23.01	20.12	9.2
C03X01283D08	20.31	18.21	17.08	24.3	20.21	26.9	22.26	20.44	19.74	19.47	16.03	28.12	15.79	14.99	24.25	25.87	13.32	19.64	39.53	28.26	15.08	31.22	21.03	24.17	23.55	18.84	32.35	19.11	20.05	20.48	18.07	21.33	15.08	19.6	22.33	21.59	23.53	12.06	16.81	17.27	32.17	19.17	20.73	20.75	18.88	14.09	26.1	24.6	10.74
C02X04222E09	21.88	18.69	24.35	22.35	21.84	27.02	21.83	24.24	18.55	20.07	17.05	28.05	9.65	18.39	26.41	26.49	16.08	20.64	51.41	45.15	22.79	44.7	24.51	21.31	0.19	22.13	56.04	28.94	24.14	23.17	23.33	31.78	22.39	20.17	22.31	23.56	0.18	12.12	0.05	23.21	26.31	21.07	18.88	22.12	22.1	0.11	27.59	26.4	14.03
C09X019404E7	18.46	14.72	18.43	21.79	18.4	24.55	13.42	19.07	13.68	17.66	11.18	25.38	13.23	12.95	20.65	20.49	10.61	14.87	34	31.74	15.91	26.5	21.1	19.01	20.88	18.55	27.21	21.2	21.48	17.57	18.33	20.41	15.97	17.83	16.34	16.76	20.83	7.85	13.2	16.26	24.81	20.07	16.25	19.05	18.59	10.51	21.1	17.93	8.76
C06X001804D9	19.77	17.84	24.54	21.5	19.8	26.03	18.14	23.41	18.98	19.73	18.18	27.2	18.01	17.69	27.15	25.69	15.4	22.85	49.65	47.56	19.76	43.07	22.08	23.52	23.41	21.44	48.88	27.98	26.37	20.45	21.47	26.53	19.44	19.93	19.9	19.04	23.28	11.33	16.99	8.74	30.5	23.91	20.42	0.17	21.46	12.02	22.45	20.75	12.67
C09X020404C7	17.41	14.67	16.74	19.73	17.5	20.27	15.11	17.85	6.12	16.49	12.74	21.37	12.11	13.5	18.77	21.79	11.23	12.88	42.59	36.46	17.4	31.34	19.14	17.73	19.71	17.92	35.94	21.69	19.41	17.1	16.61	21.1	17.64	16.55	18.53	15.31	19.66	6.97	12.31	16.11	23.64	18.86	13.98	17.74	17.92	9.34	19.18	17.91	7.09
C09X035304I4	18.93	17.2	17.63	20.77	18.97	23.64	17.31	19.76	16.13	19.18	13.26	24.72	0.82	14.81	21.79	22.48	14.57	15.28	36.11	27.99	20.11	27.67	20.65	18.67	17.99	21.57	31.07	22.42	21.06	19.71	18.99	25.84	20.11	19.43	20.41	21.69	17.97	8.98	11.55	11.23	26.87	20.19	15.02	20.29	21.62	10.3	26.67	23.85	10.18
C03X03063E01	22.26	16.48	26.43	23.88	21.93	25.36	15.71	21.94	19.69	21.76	17.61	25.94	18.13	17.71	22.19	24.28	12.03	20.8	48.6	44.97	19.41	41.81	23.21	22.66	23.06	20.24	45.19	26.88	28.15	19.69	21.63	32.99	19.07	21.91	0.16	20.18	23.07	10.52	15.57	22.87	31.46	23.16	19.01	19.68	20.22	10.3	21.84	21.89	12.82
C12X024804E5	23.53	21.31	28.44	26.62	23.59	25.53	18.72	25.41	17.98	22.57	17.65	25.95	21.53	19.32	23.6	29.33	16.5	23.29	53.83	49.93	23.31	43.78	25.94	24.97	27.02	24.62	48.68	31.75	30.19	24.68	24.23	24.51	22.89	22.78	24.04	21.36	26.97	12.94	18	25.97	29.01	27.63	19.59	24.65	24.63	15.79	25.89	23.74	13.55
C09X013428B8	19.37	23.59	20.52	2.37	19.52	29.27	22.39	22.27	18.28	23.69	16.82	30.45	16.36	15.38	23.92	26.08	17.62	12.37	41.84	27.65	27.3	28.85	24.89	15.56	23.55	23.65	32.78	24.4	24.62	26.24	20.75	21.86	28.33	23.57	24.09	20.85	23.48	13.7	16.06	16.18	36.62	27.51	15.78	22.96	23.73	14.36	26.65	26.01	13.33
C03X03432B08	28.45	27.2	34.1	31.33	28.1	28.89	24.52	30.26	25.03	29.1	21.69	29.58	24.84	25.64	19.81	32.8	21.16	27.02	60.69	58.41	26.66	50.35	25.82	28.75	30.05	29.96	59.04	39.08	34.63	31.02	30.2	33.65	26.45	29.14	27.82	26.92	30.16	12.13	21.72	31.65	24.87	28.91	2.64	28.86	29.96	19.76	31.25	28.35	9.05
C01X01953A05	18.87	16.06	22.95	20.96	18.96	19.34	14.67	20.74	14.7	18.53	12.74	19.91	14.31	15.67	12.49	23.22	11.87	15.72	51.52	45.98	17.76	39.94	17.89	17.31	20.06	20.14	46.97	28.06	23.27	18.79	20.3	24.2	17.58	18.34	19.29	17.75	20.04	5.77	13.03	21.49	17.07	19.05	0.01	19.86	20.13	11.27	21.91	19.24	2.14
C09X042204F4	22.26	19.6	24.7	22.82	22.37	28.46	22.64	25.54	19.83	20.96	17.69	29.52	9.72	18.97	27.1	27.22	17	20.43	49.6	43.73	23.98	42.77	25.9	21.46	0.05	23.3	51.79	29.14	25.04	24.02	24.48	31.75	23.62	21.1	22.92	24.88	0.01	12.91	0.57	23.09	27.28	22.31	19.95	23.36	23.19	0.28	29.13	27.52	15.03
C06X042204F3	20.94	18.06	23.5	21.59	21.1	26.75	20.96	23.66	18.31	19.83	16.65	27.75	9.58	17.37	25.55	25.95	15.15	19.34	49.93	43.32	22.46	43.44	24.53	20.4	0	21.9	53.19	27.81	24.02	22.22	22.77	31.32	22.1	19.98	21.2	23.09	0.04	11.87	0.52	22.42	26.18	21.04	18.64	22	21.86	0.05	27.4	25.83	13.6
[truncated: 78 more columns]
