# Supplementary material for: Transmission and dynamics of mother-infant gut viruses during pregnancy and early life
Source: Nat Commun. 2024 Mar 2;15:1945. doi: 10.1038/s41467-024-45257-4 (PMC10908809; doi:10.1038/s41467-024-45257-4)
Supplement: Supplementary file 6 — Source Data [file 41467_2024_45257_MOESM6_ESM.zip › Source data/Bacterial_strains_genetic_distances/SGB1844.dist.txt]

AP3X04221F03	A01X036761C4	A01X011261C2	A01X009561B6	A03X01941A02	AP7X04141F08	A03X03061C02	AP7X01121H05	A01X019460I6	AP7X00951I03	AP3X03061I08	C12X009505A7	AP7X04221F09	AMBX01941E08	A02X036761C5	A03X00951D03	AP3X01942A09	A03X04141A07	AP3X03672A04	A02X019461D1	AP7X03671F06	A02X011261C3	A03X03671A05	A01X042261A5	AP7X03061G06	C12X043204D2	C06X043204C9	A02X041461C9	AP3X03911I04	C09X043204D1	A03X04221A09	A02X009561B7	A02X030661A1	A02X043261B9
AP3X04221F03	0	NA	36.25	1.37	43	25.22	29.3	38.55	43.51	1.37	38.58	1.31	1.64	41.07	113.75	1.37	45.33	33.28	NA	43.41	NA	39.92	NA	1.72	35.71	43.68	39.34	33.79	36.98	43.76	1.46	1.37	34.26	44.04
A01X036761C4	NA	0	NA	NA	NA	184.45	NA	NA	NA	NA	NA	NA	NA	244.16	5.06	NA	NA	NA	2.63	NA	3.39	196.5	5.31	NA	NA	NA	NA	885.45	NA	NA	NA	NA	270.27	NA
A01X011261C2	36.25	NA	0	29.74	23.68	31.38	24.05	1.76	23.56	29.01	24.83	28.98	29.67	25.72	123.86	27.32	25.66	27.09	NA	23.59	NA	6.37	NA	34.33	25.21	23.06	25.22	27.35	2.43	23.06	29.22	29.81	24.5	23.11
A01X009561B6	1.37	NA	29.74	0	34.24	39.43	34.58	27.95	34.26	0.02	32.78	0.02	1.98	35.37	136.98	0.02	31	34.55	NA	35.18	NA	33.02	NA	2.79	32.85	34.5	37.39	37.48	34.65	34.52	2.11	0.02	36.83	33.87
A03X01941A02	43	NA	23.68	34.24	0	30.03	24.69	28.29	0.13	33.45	23.61	33.68	31.65	0.34	99.69	32.32	0.17	31.63	NA	0.18	NA	29.67	NA	39.21	24.99	24.54	26.72	32.18	22.28	24.54	30.02	34.4	24.45	24.58
AP7X04141F08	25.22	184.45	31.38	39.43	30.03	0	29.77	33.64	30.19	37.42	29.1	38.36	32.26	30.19	97.22	34.43	30.78	0.51	NA	30.19	NA	34.81	127.84	41.33	29.34	32.41	32.85	0.4	28.48	32.41	26.77	39.49	27.12	32.86
A03X03061C02	29.3	NA	24.05	34.58	24.69	29.77	0	30.13	24.64	33.66	0.96	33.84	31.16	24.26	110.83	31.64	28.02	28.78	NA	25.05	NA	25.13	NA	37.89	0.82	26.46	26.58	29.61	18.44	26.46	27.8	34.68	1.1	25.73
AP7X01121H05	38.55	NA	1.76	27.95	28.29	33.64	30.13	0	28.43	27.93	28.79	28.05	31.51	34	169.01	28	33.6	29.18	NA	28.4	NA	8.27	NA	33.44	29.58	23.09	24.59	28.84	1.47	23.09	28.43	27.95	29.49	23.58
A01X019460I6	43.51	NA	23.56	34.26	0.13	30.19	24.64	28.43	0	33.46	23.52	33.68	31.74	0.31	97.33	32.34	0.17	31.64	NA	0	NA	29.7	NA	39.09	24.81	24.4	26.84	31.97	22.39	24.39	30.21	34.41	24.62	24.28
AP7X00951I03	1.37	NA	29.01	0.02	33.45	37.42	33.66	27.93	33.46	0	31.99	0.02	1.99	34.25	128.87	0.08	31.01	33.76	NA	34.39	NA	31.48	NA	2.81	32.04	33.72	36.39	36.61	33.22	33.74	2.11	0.03	35.61	33.05
AP3X03061I08	38.58	NA	24.83	32.78	23.61	29.1	0.96	28.79	23.52	31.99	0	32.74	31.72	24.05	105.91	30.8	27.15	29.87	NA	23.78	NA	24.91	NA	37.77	0.11	25.4	27.43	31.22	18.9	25.4	29.77	32.87	0.45	25
C12X009505A7	1.31	NA	28.98	0.02	33.68	38.36	33.84	28.05	33.68	0.02	32.74	0	1.99	34.57	131.39	0.02	31.02	33.87	NA	33.99	NA	32.06	NA	2.83	32.43	33.88	36.65	36.82	33.36	33.89	2.14	0.02	36.45	33.41
AP7X04221F09	1.64	NA	29.67	1.98	31.65	32.26	31.16	31.51	31.74	1.99	31.72	1.99	0	30.46	128.22	2.03	32.67	30.64	NA	31.9	NA	28.42	NA	0.79	30.7	31.44	31.58	31.39	32.08	31.47	0.82	1.98	33.03	31.39
AMBX01941E08	41.07	244.16	25.72	35.37	0.34	30.19	24.26	34	0.31	34.25	24.05	34.57	30.46	0	94.77	32.23	0.5	32.55	NA	0.31	NA	28.78	NA	39.53	24.05	26.29	28.08	32.79	25.61	26.29	29.04	35.4	25.82	26.49
A02X036761C5	113.75	5.06	123.86	136.98	99.69	97.22	110.83	169.01	97.33	128.87	105.91	131.39	128.22	94.77	0	111.4	86.08	120.39	9.48	96.64	11.21	130.34	6.94	203.5	108.18	117.24	125.09	111.12	109.06	117.24	127.59	136.98	108.56	115.72
A03X00951D03	1.37	NA	27.32	0.02	32.32	34.43	31.64	28	32.34	0.08	30.8	0.02	2.03	32.23	111.4	0	31	32.49	NA	33.29	NA	27.27	NA	2.87	30.84	32.52	34.79	35.3	29.76	32.54	2.11	0	33.61	31.63
AP3X01942A09	45.33	NA	25.66	31	0.17	30.78	28.02	33.6	0.17	31.01	27.15	31.02	32.67	0.5	86.08	31	0	33.29	NA	0.17	NA	36.05	NA	34.37	28.16	28.65	31.59	33.5	25.11	28.65	32.04	31	28.05	29.25
A03X04141A07	33.28	NA	27.09	34.55	31.63	0.51	28.78	29.18	31.64	33.76	29.87	33.87	30.64	32.55	120.39	32.49	33.29	0	NA	31.93	NA	30.5	NA	35.77	31.65	31.99	34.74	0.11	27.53	31.99	26.84	34.62	28.43	31.21
AP3X03672A04	NA	2.63	NA	NA	NA	NA	NA	NA	NA	NA	NA	NA	NA	NA	9.48	NA	NA	NA	0	NA	0.05	NA	1.71	NA	NA	NA	NA	NA	NA	NA	NA	NA	NA	NA
A02X019461D1	43.41	NA	23.59	35.18	0.18	30.19	25.05	28.4	0	34.39	23.78	33.99	31.9	0.31	96.64	33.29	0.17	31.93	NA	0	NA	29.64	NA	39.29	25.09	25.11	27.81	32.11	22.4	25.11	30.4	35.34	24.94	25.17
AP7X03671F06	NA	3.39	NA	NA	NA	NA	NA	NA	NA	NA	NA	NA	NA	NA	11.21	NA	NA	NA	0.05	NA	0	NA	1.57	NA	NA	NA	NA	NA	NA	NA	NA	NA	NA	NA
A02X011261C3	39.92	196.5	6.37	33.02	29.67	34.81	25.13	8.27	29.7	31.48	24.91	32.06	28.42	28.78	130.34	27.27	36.05	30.5	NA	29.64	NA	0	245.47	32.26	24.7	26.96	25.48	30.96	7.91	26.96	28.75	33.02	25.25	27.65
A03X03671A05	NA	5.31	NA	NA	NA	127.84	NA	NA	NA	NA	NA	NA	NA	NA	6.94	NA	NA	NA	1.71	NA	1.57	245.47	0	NA	NA	NA	NA	NA	208.9	NA	NA	NA	234.07	NA
A01X042261A5	1.72	NA	34.33	2.79	39.21	41.33	37.89	33.44	39.09	2.81	37.77	2.83	0.79	39.53	203.5	2.87	34.37	35.77	NA	39.29	NA	32.26	NA	0	37.48	40.21	40.11	36.29	35.36	40.23	0.62	2.82	43.67	41.05
AP7X03061G06	35.71	NA	25.21	32.85	24.99	29.34	0.82	29.58	24.81	32.04	0.11	32.43	30.7	24.05	108.18	30.84	28.16	31.65	NA	25.09	NA	24.7	NA	37.48	0	26.83	27.52	33.03	19.42	26.83	28.38	32.94	0.49	26.16
C12X043204D2	43.68	NA	23.06	34.5	24.54	32.41	26.46	23.09	24.4	33.72	25.4	33.88	31.44	26.29	117.24	32.52	28.65	31.99	NA	25.11	NA	26.96	NA	40.21	26.83	0	0.23	33.24	20.23	0	33.17	34.62	26.09	0.04
C06X043204C9	39.34	NA	25.22	37.39	26.72	32.85	26.58	24.59	26.84	36.39	27.43	36.65	31.58	28.08	125.09	34.79	31.59	34.74	NA	27.81	NA	25.48	NA	40.11	27.52	0.23	0	36.49	21.54	0.23	32.46	37.44	27.27	0.27
A02X041461C9	33.79	885.45	27.35	37.48	32.18	0.4	29.61	28.84	31.97	36.61	31.22	36.82	31.39	32.79	111.12	35.3	33.5	0.11	NA	32.11	NA	30.96	NA	36.29	33.03	33.24	36.49	0	27.31	33.23	27.74	37.56	29.65	31.97
AP3X03911I04	36.98	NA	2.43	34.65	22.28	28.48	18.44	1.47	22.39	33.22	18.9	33.36	32.08	25.61	109.06	29.76	25.11	27.53	NA	22.4	NA	7.91	208.9	35.36	19.42	20.23	21.54	27.31	0	20.21	32.47	34.82	17.32	20.91
C09X043204D1	43.76	NA	23.06	34.52	24.54	32.41	26.46	23.09	24.39	33.74	25.4	33.89	31.47	26.29	117.24	32.54	28.65	31.99	NA	25.11	NA	26.96	NA	40.23	26.83	0	0.23	33.23	20.21	0	33.2	34.64	26.09	0.04
A03X04221A09	1.46	NA	29.22	2.11	30.02	26.77	27.8	28.43	30.21	2.11	29.77	2.14	0.82	29.04	127.59	2.11	32.04	26.84	NA	30.4	NA	28.75	NA	0.62	28.38	33.17	32.46	27.74	32.47	33.2	0	2.11	31.66	33.21
A02X009561B7	1.37	NA	29.81	0.02	34.4	39.49	34.68	27.95	34.41	0.03	32.87	0.02	1.98	35.4	136.98	0	31	34.62	NA	35.34	NA	33.02	NA	2.82	32.94	34.62	37.44	37.56	34.82	34.64	2.11	0	36.87	33.91
A02X030661A1	34.26	270.27	24.5	36.83	24.45	27.12	1.1	29.49	24.62	35.61	0.45	36.45	33.03	25.82	108.56	33.61	28.05	28.43	NA	24.94	NA	25.25	234.07	43.67	0.49	26.09	27.27	29.65	17.32	26.09	31.66	36.87	0	25.58
A02X043261B9	44.04	NA	23.11	33.87	24.58	32.86	25.73	23.58	24.28	33.05	25	33.41	31.39	26.49	115.72	31.63	29.25	31.21	NA	25.17	NA	27.65	NA	41.05	26.16	0.04	0.27	31.97	20.91	0.04	33.21	33.91	25.58	0
