# Supplementary material for: Transmission and dynamics of mother-infant gut viruses during pregnancy and early life
Source: Nat Commun. 2024 Mar 2;15:1945. doi: 10.1038/s41467-024-45257-4 (PMC10908809; doi:10.1038/s41467-024-45257-4)
Supplement: Supplementary file 6 — Source Data [file 41467_2024_45257_MOESM6_ESM.zip › Source data/Virus_genetic_distances/LN_6A03_VL_301_NODE_54_length_30761_cov_40.343874.dist.txt]

C12X001804E2	LN_7B02_VL_390	AMBX00181E02	A01X001860H9	A02X001860I1	A02X009561B7	C06X015405B5	C09X015405B6	C12X019404E8	C06X019404E6	C09X019404E7	AMBX01941E08	A03X01941A02	C12X019504D8	C02X02042E07	C09X020404C7	LN_6A03_VL_301	A01X023460I4	A02X023460I5	A03X02341A08	AP7X02341H09	C12X030004I8	A03X03621A06	A02X042261A6	C02X04302E01
C12X001804E2	0	0.000269336183930092	0.000131069114772298	0.00139031536628068	0.00137926105428766	0.00162107495767013	0.00152010319895796	0.000433792721680118	0.000569429827400246	0.00049153255244335	0.000230351923238886	0.000607226890100626	0.000754656735914233	0.000328086149605745	0.000327453372582456	0.000657610071381311	0.000360160862343824	0.00267839274445582	0.0026238461909163	0.00032752844779118	0.00019960162983059	0.00169021420546305	0.00174864950658072	0.00052794283924358	0.000163630771170435
LN_7B02_VL_390	0.000269336183930092	0	0.000337014662602287	0.00160078324801448	0.00162746537652365	0.00145881526548492	0.00169979153550756	0.00044631628641027	0.000447900447130695	0.000303163856090986	0.00033842895105941	0.000728675169868266	0.000989144787838573	0.000404902708316925	0.000505156839232789	0.000574724115631092	0.000404048069701008	0.00275335346379412	0.00269976987643127	0.000404149281229749	0.00041079097593568	0.00170368596813073	0.00190342431850616	0.000610895179680129	0.000370250247914824
AMBX00181E02	0.000131069114772298	0.000337014662602287	0	0.00132528122033624	0.0013131283719132	0.00162082952314795	0.00152187873937727	0.00056724032943429	0.000636733480749505	0.000524899965994686	0.000263543677298297	0.000607842053548317	0.000788977653686728	0.000361308364724578	0.000360599861255564	0.000691284137382114	0.000426102717234051	0.0026469417999757	0.0028288853115668	0.000426246732173374	0.000133110096975198	0.00192916909045712	0.0018180842676435	0.00052838061425067	9.82575659730844e-05
A01X001860H9	0.00139031536628068	0.00160078324801448	0.00132528122033624	0	0.0024079301154201	0.00286682855717671	0.00237001755177381	0.00144366634654843	0.001829400907606	0.0016901448624061	0.00149725636162858	0.00156478003818427	0.00172940652712503	0.00152630182561457	0.00152328134198287	0.00186132387468014	0.00158925987750073	0.00362265926124052	0.00397148629461513	0.00158985539315587	0.00107438085105127	0.00317153183352169	0.00312938473839986	0.00180192375406363	0.00138980847182792
A02X001860I1	0.00137926105428766	0.00162746537652365	0.0013131283719132	0.0024079301154201	0	0.00287701492474768	0.00234153206676067	0.00181008350544443	0.00192574804065874	0.00178524323633605	0.00152231097599109	0.00183273712919401	0.00204633595673643	0.00161884691764501	0.00161556757201976	0.00175624527076498	0.0016826528453839	0.00298258248141272	0.00328337326559706	0.00168304146815377	0.00129693109153963	0.00315074681108899	0.00310192417995756	0.00179723964740504	0.00127761421474773
A02X009561B7	0.00162107495767013	0.00145881526548492	0.00162082952314795	0.00286682855717671	0.00287701492474768	0	0.0027269808020826	0.00158120689721885	0.00165766082253147	0.0013172265955882	0.00145824396980308	0.00208522143933471	0.00219085215952599	0.0016581190073602	0.00162102021190166	0.00155722059021447	0.00162091073145694	0.00401984887728741	0.00391571053505083	0.00155340778414617	0.00140416274127659	0.00216015904945593	0.00304685098291658	0.00193979105747586	0.00158658402402137
C06X015405B5	0.00152010319895796	0.00169979153550756	0.00152187873937727	0.00237001755177381	0.00234153206676067	0.0027269808020826	0	0.00141425069833346	0.00165443175778733	0.00162046615697147	0.00142828248311267	0.00211253754721631	0.00214634604864083	0.00149007989762985	0.00152041997903841	0.00159195546311233	0.00168566932909046	0.00390318624118696	0.00352431007246234	0.00158691193802738	0.00154512951956615	0.00286660572418883	0.00302185344872277	0.00183193620605582	0.00148664140469194
C09X015405B6	0.000433792721680118	0.00044631628641027	0.00056724032943429	0.00144366634654843	0.00181008350544443	0.00158120689721885	0.00141425069833346	0	0.000613295780526189	0.00070140285673215	0.000503187713462907	0.000995608136022351	0.00111224667671002	0.000568512689022194	0.000634161962110267	0.000870260229875382	0.000634072013942088	0.00241069186148376	0.00279911203958597	0.000467265227142573	0.000474308411912871	0.00185241759619311	0.00205627569490688	0.000706167245659545	0.000533754521587317
C12X019404E8	0.000569429827400246	0.000447900447130695	0.000636733480749505	0.001829400907606	0.00192574804065874	0.00165766082253147	0.00165443175778733	0.000613295780526189	0	0.000703872187117776	0.000471244486493507	0.00113852466405889	0.00119217654651696	0.000704900801599037	0.00073706199886992	0.000908020993612318	0.000669860562478987	0.00308453594047606	0.00287254215037845	0.000603068992706394	0.000611628628165032	0.00169293082250607	0.00206097281736467	0.000776279954294433	0.000636259051350881
C06X019404E6	0.00049153255244335	0.000303163856090986	0.000524899965994686	0.0016901448624061	0.00178524323633605	0.0013172265955882	0.00162046615697147	0.00070140285673215	0.000703872187117776	0	0.000263403755519615	0.000979444369559548	0.00106451433689863	0.000426734285172174	0.000425993158074294	0.000328792444608506	0.000589864215377534	0.00298707169019972	0.00276079306276935	0.000524457733979157	0.000599541217027059	0.00162350179029847	0.00181739501451066	0.0007595650782159	0.000557019337267352
C09X019404E7	0.000230351923238886	0.00033842895105941	0.000263543677298297	0.00149725636162858	0.00152231097599109	0.00145824396980308	0.00142828248311267	0.000503187713462907	0.000471244486493507	0.000263403755519615	0	0.000712320673367561	0.000860753294959024	0.000263590080215077	0.000230402831886663	0.000429559559485775	0.000427920436061242	0.00214388298085037	0.00267131841318204	0.000362194943533963	0.000334388613630384	0.0016650110576344	0.00165325952649903	0.000530641182243746	0.000296120821140297
AMBX01941E08	0.000607226890100626	0.000728675169868266	0.000607842053548317	0.00156478003818427	0.00183273712919401	0.00208522143933471	0.00211253754721631	0.000995608136022351	0.00113852466405889	0.000979444369559548	0.000712320673367561	0	0.00116451805541258	0.000845492493621794	0.000708639579733922	0.0010491578072994	0.000776073847319585	0.00305712886910214	0.00280437935209665	0.000776334678596151	0.000682401767862582	0.00225692342197225	0.00179301983529989	0.001019216660701	0.000640770534199695
A03X01941A02	0.000754656735914233	0.000989144787838573	0.000788977653686728	0.00172940652712503	0.00204633595673643	0.00219085215952599	0.00214634604864083	0.00111224667671002	0.00119217654651696	0.00106451433689863	0.000860753294959024	0.00116451805541258	0	0.000961071832149282	0.000857861105595241	0.00113504917196436	0.000857653034006745	0.00327173936309328	0.00333168862386168	0.000892351334082186	0.000766733656325516	0.00233458094067366	0.00122610591400197	0.00107176223573976	0.000754347694786928
C12X019504D8	0.000328086149605745	0.000404902708316925	0.000361308364724578	0.00152630182561457	0.00161884691764501	0.0016581190073602	0.00149007989762985	0.000568512689022194	0.000704900801599037	0.000426734285172174	0.000263590080215077	0.000845492493621794	0.000961071832149282	0	0.000328108758552054	0.000592866714850764	0.000459366057894469	0.00285491635028368	0.00266303396472666	0.000393837283672573	0.000433533160962345	0.00172767172276913	0.00171650629777711	0.000694480593658502	0.00039366528026711
C02X02042E07	0.000327453372582456	0.000505156839232789	0.000360599861255564	0.00152328134198287	0.00161556757201976	0.00162102021190166	0.00152041997903841	0.000634161962110267	0.00073706199886992	0.000425993158074294	0.000230402831886663	0.000708639579733922	0.000857861105595241	0.000328108758552054	0	0.000295849077279218	0.000229195806433633	0.00274688402303615	0.00252311514748844	0.000163736601472161	0.000432661892630488	0.00169036741277824	0.00158077439243679	0.000693144542507852	0.000392888728451402
C09X020404C7	0.000657610071381311	0.000574724115631092	0.000691284137382114	0.00186132387468014	0.00175624527076498	0.00155722059021447	0.00159195546311233	0.000870260229875382	0.000908020993612318	0.000328792444608506	0.000429559559485775	0.0010491578072994	0.00113504917196436	0.000592866714850764	0.000295849077279218	0	0.000460228692083716	0.00303117196248013	0.00270206539976813	0.000460373814488479	0.000767773906602527	0.00172893867990523	0.00158530654385472	0.0010274118475142	0.00072327414743099
LN_6A03_VL_301	0.000360160862343824	0.000404048069701008	0.000426102717234051	0.00158925987750073	0.0016826528453839	0.00162091073145694	0.00168566932909046	0.000634072013942088	0.000669860562478987	0.000589864215377534	0.000427920436061242	0.000776073847319585	0.000857653034006745	0.000459366057894469	0.000229195806433633	0.000460228692083716	0	0.00267848499718232	0.00255636424617016	0.000163722929321937	0.000499158940016198	0.00169025312676095	0.00174897644170325	0.000792030295847409	0.000458309092246799
A01X023460I4	0.00267839274445582	0.00275335346379412	0.0026469417999757	0.00362265926124052	0.00298258248141272	0.00401984887728741	0.00390318624118696	0.00241069186148376	0.00308453594047606	0.00298707169019972	0.00214388298085037	0.00305712886910214	0.00327173936309328	0.00285491635028368	0.00274688402303615	0.00303117196248013	0.00267848499718232	0	0.00413335756545708	0.00267875602386466	0.00270962735685197	0.00349080155509975	0.00417498505301496	0.00310746814700059	0.00271143881665152
A02X023460I5	0.0026238461909163	0.00269976987643127	0.0028288853115668	0.00397148629461513	0.00328337326559706	0.00391571053505083	0.00352431007246234	0.00279911203958597	0.00287254215037845	0.00276079306276935	0.00267131841318204	0.00280437935209665	0.00333168862386168	0.00266303396472666	0.00252311514748844	0.00270206539976813	0.00255636424617016	0.00413335756545708	0	0.00245601249433399	0.00235110632052805	0.00368153883005047	0.00410879072556744	0.00311987305041014	0.00282504222467146
A03X02341A08	0.00032752844779118	0.000404149281229749	0.000426246732173374	0.00158985539315587	0.00168304146815377	0.00155340778414617	0.00158691193802738	0.000467265227142573	0.000603068992706394	0.000524457733979157	0.000362194943533963	0.000776334678596151	0.000892351334082186	0.000393837283672573	0.000163736601472161	0.000460373814488479	0.000163722929321937	0.00267875602386466	0.00245601249433399	0	0.00049933840576137	0.0016567549748656	0.00171587103591033	0.000693295731254357	0.00045847312191201
AP7X02341H09	0.00019960162983059	0.00041079097593568	0.000133110096975198	0.00107438085105127	0.00129693109153963	0.00140416274127659	0.00154512951956615	0.000474308411912871	0.000611628628165032	0.000599541217027059	0.000334388613630384	0.000682401767862582	0.000766733656325516	0.000433533160962345	0.000432661892630488	0.000767773906602527	0.000499158940016198	0.00270962735685197	0.00235110632052805	0.00049933840576137	0	0.00192495368814341	0.00191258668906803	0.000570055450117394	9.97415035393668e-05
C12X030004I8	0.00169021420546305	0.00170368596813073	0.00192916909045712	0.00317153183352169	0.00315074681108899	0.00216015904945593	0.00286660572418883	0.00185241759619311	0.00169293082250607	0.00162350179029847	0.0016650110576344	0.00225692342197225	0.00233458094067366	0.00172767172276913	0.00169036741277824	0.00172893867990523	0.00169025312676095	0.00349080155509975	0.00368153883005047	0.0016567549748656	0.00192495368814341	0	0.00238708704574193	0.00214709561015651	0.0018588538056511
A03X03621A06	0.00174864950658072	0.00190342431850616	0.0018180842676435	0.00312938473839986	0.00310192417995756	0.00304685098291658	0.00302185344872277	0.00205627569490688	0.00206097281736467	0.00181739501451066	0.00165325952649903	0.00179301983529989	0.00122610591400197	0.00171650629777711	0.00158077439243679	0.00158530654385472	0.00174897644170325	0.00417498505301496	0.00410879072556744	0.00171587103591033	0.00191258668906803	0.00238708704574193	0	0.0021018835554907	0.00184946736362962
A02X042261A6	0.00052794283924358	0.000610895179680129	0.00052838061425067	0.00180192375406363	0.00179723964740504	0.00193979105747586	0.00183193620605582	0.000706167245659545	0.000776279954294433	0.0007595650782159	0.000530641182243746	0.001019216660701	0.00107176223573976	0.000694480593658502	0.000693144542507852	0.0010274118475142	0.000792030295847409	0.00310746814700059	0.00311987305041014	0.000693295731254357	0.000570055450117394	0.00214709561015651	0.0021018835554907	0	0.000593745907774503
C02X04302E01	0.000163630771170435	0.000370250247914824	9.82575659730844e-05	0.00138980847182792	0.00127761421474773	0.00158658402402137	0.00148664140469194	0.000533754521587317	0.000636259051350881	0.000557019337267352	0.000296120821140297	0.000640770534199695	0.000754347694786928	0.00039366528026711	0.000392888728451402	0.00072327414743099	0.000458309092246799	0.00271143881665152	0.00282504222467146	0.00045847312191201	9.97415035393668e-05	0.0018588538056511	0.00184946736362962	0.000593745907774503	0
