# Supplementary material for: Transmission and dynamics of mother-infant gut viruses during pregnancy and early life
Source: Nat Commun. 2024 Mar 2;15:1945. doi: 10.1038/s41467-024-45257-4 (PMC10908809; doi:10.1038/s41467-024-45257-4)
Supplement: Supplementary file 6 — Source Data [file 41467_2024_45257_MOESM6_ESM.zip › Source data/Virus_genetic_distances/LN_4G04_VL_275_NODE_5350_length_3168_cov_5.845487.dist.txt]

A02X001860I1	C12X011205C3	C09X011205C2	LN_6I06_VL_376	C12X019504D8	C02X01952E06	C03X01952D04	C09X019504D7	LN_7A05_VL_384	LN_6C03_VL_319	LN_7A06_VL_385	LN_7D08_VL_414	C12X020903I8	C01X02343C03	C02X02343C07	C03X02342B07	C06X023427I1	C09X023427I2	A03X02341A08	C12X030603H5	C12X033728C3	C06X033728C1	D12X033728C5	D09X033728C4	C12X034805B9	C02X03482E05	C03X03483E05	C06X034805B7	C09X034805B8	LN_6C05_VL_321	LN_4B05_VL_231	AMBX03621D07	AP3X03672A04	LN_4G04_VL_275	C12X039128F1	C12X043204D2	C01X04323A02	C06X043204C9	C09X043204D1	LN_7B07_VL_395	LN_4E03_VL_256	A02X043261B9
A02X001860I1	0	0.000665114830368628	0.000665114830368628	0.000665114830368628	0.00266578438867312	0.00266578438867312	0.00266578438867312	0.00266578438867312	0.00266578438867312	0.00266934234268506	0.00266667298768131	0.00266667298768131	0.00266434045543204	0.00971762175123542	0.00971762175123542	0.00971762175123542	0.00971762175123542	0.00971762175123542	0.0101556796292778	0.00166397790027824	0.00266578438867312	0.00271832134037132	0.00266578438867312	0.00235373669362483	0.0076983550380331	0.0076983550380331	0.0076983550380331	0.0076983550380331	0.00770093267331627	0.00709026072761198	0.00238254687217854	0.00300000900004857	0.00200233793613552	0.00166397790027824	0.0087059320616465	0.00892713769220866	0.0087059320616465	0.0087059320616465	0.00782466063056165	0.0091923262823015	0.00907111629716028	0.00872053246969528
C12X011205C3	0.000665114830368628	0	0	0	0.00199601063476872	0.00199601063476872	0.00199601063476872	0.00199601063476872	0.00199601063476872	0.0019986702163102	0.00199667486636239	0.00199667486636239	0.0019950143257019	0.0090324148547037	0.0090324148547037	0.0090324148547037	0.0090324148547037	0.0090324148547037	0.00946278204105543	0.000996760759843226	0.00199601063476872	0.00203528096497115	0.00199601063476872	0.00201477774300084	0.0070172317001485	0.0070172317001485	0.0070172317001485	0.0070172317001485	0.00701957735488086	0.00640419946326239	0.00169914947429121	0.00232945512862059	0.00133277841918582	0.000996760759843226	0.00802288632519624	0.00822638845187405	0.00802288632519624	0.00802288632519624	0.00713221991314216	0.00849707570282778	0.00838516342387163	0.00803631876736194
C09X011205C2	0.000665114830368628	0	0	0	0.00199601063476872	0.00199601063476872	0.00199601063476872	0.00199601063476872	0.00199601063476872	0.0019986702163102	0.00199667486636239	0.00199667486636239	0.0019950143257019	0.0090324148547037	0.0090324148547037	0.0090324148547037	0.0090324148547037	0.0090324148547037	0.00946278204105543	0.000996760759843226	0.00199601063476872	0.00203528096497115	0.00199601063476872	0.00201477774300084	0.0070172317001485	0.0070172317001485	0.0070172317001485	0.0070172317001485	0.00701957735488086	0.00640419946326239	0.00169914947429121	0.00232945512862059	0.00133277841918582	0.000996760759843226	0.00802288632519624	0.00822638845187405	0.00802288632519624	0.00802288632519624	0.00713221991314216	0.00849707570282778	0.00838516342387163	0.00803631876736194
LN_6I06_VL_376	0.000665114830368628	0	0	0	0.00199601063476872	0.00199601063476872	0.00199601063476872	0.00199601063476872	0.00199601063476872	0.0019986702163102	0.00199667486636239	0.00199667486636239	0.0019950143257019	0.0090324148547037	0.0090324148547037	0.0090324148547037	0.0090324148547037	0.0090324148547037	0.00946278204105543	0.000996760759843226	0.00199601063476872	0.00203528096497115	0.00199601063476872	0.00201477774300084	0.0070172317001485	0.0070172317001485	0.0070172317001485	0.0070172317001485	0.00701957735488086	0.00640419946326239	0.00169914947429121	0.00232945512862059	0.00133277841918582	0.000996760759843226	0.00802288632519624	0.00822638845187405	0.00802288632519624	0.00802288632519624	0.00713221991314216	0.00849707570282778	0.00838516342387163	0.00803631876736194
C12X019504D8	0.00266578438867312	0.00199601063476872	0.00199601063476872	0.00199601063476872	0	0	0	0	0	0	0	0	0.00399768723003943	0.010384223721387	0.010384223721387	0.010384223721387	0.010384223721387	0.010384223721387	0.0108289031094919	0.00299609697933291	0	0	0	0	0.0050024539571476	0.0050024539571476	0.0050024539571476	0.0050024539571476	0.00500412282881039	0.00437305245882299	0.00374483933780697	0.000332115588431392	0.00333812870088953	0.00299609697933291	0.00802288632519624	0.00822638845187405	0.00802288632519624	0.00802288632519624	0.00815926580661124	0.00849707570282778	0.00838516342387163	0.00803631876736194
C02X01952E06	0.00266578438867312	0.00199601063476872	0.00199601063476872	0.00199601063476872	0	0	0	0	0	0	0	0	0.00399768723003943	0.010384223721387	0.010384223721387	0.010384223721387	0.010384223721387	0.010384223721387	0.0108289031094919	0.00299609697933291	0	0	0	0	0.0050024539571476	0.0050024539571476	0.0050024539571476	0.0050024539571476	0.00500412282881039	0.00437305245882299	0.00374483933780697	0.000332115588431392	0.00333812870088953	0.00299609697933291	0.00802288632519624	0.00822638845187405	0.00802288632519624	0.00802288632519624	0.00815926580661124	0.00849707570282778	0.00838516342387163	0.00803631876736194
C03X01952D04	0.00266578438867312	0.00199601063476872	0.00199601063476872	0.00199601063476872	0	0	0	0	0	0	0	0	0.00399768723003943	0.010384223721387	0.010384223721387	0.010384223721387	0.010384223721387	0.010384223721387	0.0108289031094919	0.00299609697933291	0	0	0	0	0.0050024539571476	0.0050024539571476	0.0050024539571476	0.0050024539571476	0.00500412282881039	0.00437305245882299	0.00374483933780697	0.000332115588431392	0.00333812870088953	0.00299609697933291	0.00802288632519624	0.00822638845187405	0.00802288632519624	0.00802288632519624	0.00815926580661124	0.00849707570282778	0.00838516342387163	0.00803631876736194
C09X019504D7	0.00266578438867312	0.00199601063476872	0.00199601063476872	0.00199601063476872	0	0	0	0	0	0	0	0	0.00399768723003943	0.010384223721387	0.010384223721387	0.010384223721387	0.010384223721387	0.010384223721387	0.0108289031094919	0.00299609697933291	0	0	0	0	0.0050024539571476	0.0050024539571476	0.0050024539571476	0.0050024539571476	0.00500412282881039	0.00437305245882299	0.00374483933780697	0.000332115588431392	0.00333812870088953	0.00299609697933291	0.00802288632519624	0.00822638845187405	0.00802288632519624	0.00802288632519624	0.00815926580661124	0.00849707570282778	0.00838516342387163	0.00803631876736194
LN_7A05_VL_384	0.00266578438867312	0.00199601063476872	0.00199601063476872	0.00199601063476872	0	0	0	0	0	0	0	0	0.00399768723003943	0.010384223721387	0.010384223721387	0.010384223721387	0.010384223721387	0.010384223721387	0.0108289031094919	0.00299609697933291	0	0	0	0	0.0050024539571476	0.0050024539571476	0.0050024539571476	0.0050024539571476	0.00500412282881039	0.00437305245882299	0.00374483933780697	0.000332115588431392	0.00333812870088953	0.00299609697933291	0.00802288632519624	0.00822638845187405	0.00802288632519624	0.00802288632519624	0.00815926580661124	0.00849707570282778	0.00838516342387163	0.00803631876736194
LN_6C03_VL_319	0.00266934234268506	0.0019986702163102	0.0019986702163102	0.0019986702163102	0	0	0	0	0	0	0	0	0.00400302153172365	0.0103981566651923	0.0103981566651923	0.0103981566651923	0.0103981566651923	0.0103981566651923	0.0108435816273327	0.00300009190909392	0	0	0	0	0.00500913613157995	0.00500913613157995	0.00500913613157995	0.00500913613157995	0.00501080946548708	0.00437894460229574	0.00374994588181256	0.000332557378405317	0.00334259191606568	0.00300009190909392	0.00803362868174738	0.00823485651550317	0.00803362868174738	0.00803362868174738	0.00817037674201731	0.0085086437187631	0.00839642853230853	0.00804709715000542
LN_7A06_VL_385	0.00266667298768131	0.00199667486636239	0.00199667486636239	0.00199667486636239	0	0	0	0	0	0	0	0	0.00399901947219919	0.010387703455546	0.010387703455546	0.010387703455546	0.010387703455546	0.010387703455546	0.0108325690119907	0.00299709471400218	0	0	0	0	0.00500412282881039	0.00500412282881039	0.00500412282881039	0.00500412282881039	0.00500579281435949	0.00437452400763597	0.00374611466950116	0.000332225925844317	0.00333924338689419	0.00299709471400218	0.0080255692200569	0.00822920920396419	0.0080255692200569	0.0080255692200569	0.0081620407063521	0.00849996475685662	0.00838797686611585	0.00803901065518212
LN_7D08_VL_414	0.00266667298768131	0.00199667486636239	0.00199667486636239	0.00199667486636239	0	0	0	0	0	0	0	0	0.00399901947219919	0.010387703455546	0.010387703455546	0.010387703455546	0.010387703455546	0.010387703455546	0.0108325690119907	0.00299709471400218	0	0	0	0	0.00500412282881039	0.00500412282881039	0.00500412282881039	0.00500412282881039	0.00500579281435949	0.00437452400763597	0.00374611466950116	0.000332225925844317	0.00333924338689419	0.00299709471400218	0.0080255692200569	0.00822920920396419	0.0080255692200569	0.0080255692200569	0.0081620407063521	0.00849996475685662	0.00838797686611585	0.00803901065518212
C12X020903I8	0.00266434045543204	0.0019950143257019	0.0019950143257019	0.0019950143257019	0.00399768723003943	0.00399768723003943	0.00399768723003943	0.00399768723003943	0.00399768723003943	0.00400302153172365	0.00399901947219919	0.00399901947219919	0	0.00836214339569526	0.00836214339569526	0.00836214339569526	0.00836214339569526	0.00836214339569526	0.0087853603870242	0.000996760759843226	0.00399768723003943	0.0040764534817564	0.00399768723003943	0.00403532870400396	0.00634831369373887	0.00634831369373887	0.00634831369373887	0.00634831369373887	0.00635043554070961	0.00572975599489296	0.00374367691946334	0.00433224729605157	0.00133277841918582	0.000996760759843226	0.00802288632519624	0.00822638845187405	0.00802288632519624	0.00802288632519624	0.00713221991314216	0.00849707570282778	0.00838516342387163	0.00803631876736194
C01X02343C03	0.00971762175123542	0.0090324148547037	0.0090324148547037	0.0090324148547037	0.010384223721387	0.010384223721387	0.010384223721387	0.010384223721387	0.010384223721387	0.0103981566651923	0.010387703455546	0.010387703455546	0.00836214339569526	0	0	0	0	0	0.000335429779614542	0.00802288632519624	0.010384223721387	0.0105899784716269	0.010384223721387	0.0104825458917706	0.00870010557868521	0.00870010557868521	0.00870010557868521	0.00870010557868521	0.00870301784496725	0.0081008344722913	0.0109573817109145	0.010722747769525	0.00838029221802078	0.00802288632519624	0.00634261860372002	0.00650326978641653	0.00634261860372002	0.00634261860372002	0.00542639111505942	0.00678803487418139	0.00669877280939318	0.0063532229624801
C02X02343C07	0.00971762175123542	0.0090324148547037	0.0090324148547037	0.0090324148547037	0.010384223721387	0.010384223721387	0.010384223721387	0.010384223721387	0.010384223721387	0.0103981566651923	0.010387703455546	0.010387703455546	0.00836214339569526	0	0	0	0	0	0.000335429779614542	0.00802288632519624	0.010384223721387	0.0105899784716269	0.010384223721387	0.0104825458917706	0.00870010557868521	0.00870010557868521	0.00870010557868521	0.00870010557868521	0.00870301784496725	0.0081008344722913	0.0109573817109145	0.010722747769525	0.00838029221802078	0.00802288632519624	0.00634261860372002	0.00650326978641653	0.00634261860372002	0.00634261860372002	0.00542639111505942	0.00678803487418139	0.00669877280939318	0.0063532229624801
C03X02342B07	0.00971762175123542	0.0090324148547037	0.0090324148547037	0.0090324148547037	0.010384223721387	0.010384223721387	0.010384223721387	0.010384223721387	0.010384223721387	0.0103981566651923	0.010387703455546	0.010387703455546	0.00836214339569526	0	0	0	0	0	0.000335429779614542	0.00802288632519624	0.010384223721387	0.0105899784716269	0.010384223721387	0.0104825458917706	0.00870010557868521	0.00870010557868521	0.00870010557868521	0.00870010557868521	0.00870301784496725	0.0081008344722913	0.0109573817109145	0.010722747769525	0.00838029221802078	0.00802288632519624	0.00634261860372002	0.00650326978641653	0.00634261860372002	0.00634261860372002	0.00542639111505942	0.00678803487418139	0.00669877280939318	0.0063532229624801
C06X023427I1	0.00971762175123542	0.0090324148547037	0.0090324148547037	0.0090324148547037	0.010384223721387	0.010384223721387	0.010384223721387	0.010384223721387	0.010384223721387	0.0103981566651923	0.010387703455546	0.010387703455546	0.00836214339569526	0	0	0	0	0	0.000335429779614542	0.00802288632519624	0.010384223721387	0.0105899784716269	0.010384223721387	0.0104825458917706	0.00870010557868521	0.00870010557868521	0.00870010557868521	0.00870010557868521	0.00870301784496725	0.0081008344722913	0.0109573817109145	0.010722747769525	0.00838029221802078	0.00802288632519624	0.00634261860372002	0.00650326978641653	0.00634261860372002	0.00634261860372002	0.00542639111505942	0.00678803487418139	0.00669877280939318	0.0063532229624801
C09X023427I2	0.00971762175123542	0.0090324148547037	0.0090324148547037	0.0090324148547037	0.010384223721387	0.010384223721387	0.010384223721387	0.010384223721387	0.010384223721387	0.0103981566651923	0.010387703455546	0.010387703455546	0.00836214339569526	0	0	0	0	0	0.000335429779614542	0.00802288632519624	0.010384223721387	0.0105899784716269	0.010384223721387	0.0104825458917706	0.00870010557868521	0.00870010557868521	0.00870010557868521	0.00870010557868521	0.00870301784496725	0.0081008344722913	0.0109573817109145	0.010722747769525	0.00838029221802078	0.00802288632519624	0.00634261860372002	0.00650326978641653	0.00634261860372002	0.00634261860372002	0.00542639111505942	0.00678803487418139	0.00669877280939318	0.0063532229624801
A03X02341A08	0.0101556796292778	0.00946278204105543	0.00946278204105543	0.00946278204105543	0.0108289031094919	0.0108289031094919	0.0108289031094919	0.0108289031094919	0.0108289031094919	0.0108435816273327	0.0108325690119907	0.0108325690119907	0.0087853603870242	0.000335429779614542	0.000335429779614542	0.000335429779614542	0.000335429779614542	0.000335429779614542	0	0.00844255443479035	0.0108289031094919	0.0110457091290491	0.0108289031094919	0.0109324952753446	0.00912706988963065	0.00912706988963065	0.00912706988963065	0.00912706988963065	0.00913015631995507	0.00852527873614502	0.0114184429650987	0.0111710173890041	0.00880490901753815	0.00844255443479035	0.00640521308387407	0.00656909167693106	0.00640521308387407	0.00640521308387407	0.00513429997745678	0.00685629901496299	0.00676507379130678	0.00641602795415594
C12X030603H5	0.00166397790027824	0.000996760759843226	0.000996760759843226	0.000996760759843226	0.00299609697933291	0.00299609697933291	0.00299609697933291	0.00299609697933291	0.00299609697933291	0.00300009190909392	0.00299709471400218	0.00299709471400218	0.000996760759843226	0.00802288632519624	0.00802288632519624	0.00802288632519624	0.00802288632519624	0.00802288632519624	0.00844255443479035	0	0.00299609697933291	0.00305508528909302	0.00299609697933291	0.00302428701615681	0.0060104201062799	0.0060104201062799	0.0060104201062799	0.0060104201062799	0.00601242775246988	0.00538915628960633	0.00272062923201251	0.00333009832775829	0.000332972623002088	0	0.00768425091018248	0.00787904989539129	0.00768425091018248	0.00768425091018248	0.0067888063447744	0.00815266575056857	0.00804515036527	0.00769710906329223
C12X033728C3	0.00266578438867312	0.00199601063476872	0.00199601063476872	0.00199601063476872	0	0	0	0	0	0	0	0	0.00399768723003943	0.010384223721387	0.010384223721387	0.010384223721387	0.010384223721387	0.010384223721387	0.0108289031094919	0.00299609697933291	0	0	0	0	0.0050024539571476	0.0050024539571476	0.0050024539571476	0.0050024539571476	0.00500412282881039	0.00437305245882299	0.00374483933780697	0.000332115588431392	0.00333812870088953	0.00299609697933291	0.00802288632519624	0.00822638845187405	0.00802288632519624	0.00802288632519624	0.00815926580661124	0.00849707570282778	0.00838516342387163	0.00803631876736194
C06X033728C1	0.00271832134037132	0.00203528096497115	0.00203528096497115	0.00203528096497115	0	0	0	0	0	0	0	0	0.0040764534817564	0.0105899784716269	0.0105899784716269	0.0105899784716269	0.0105899784716269	0.0105899784716269	0.0110457091290491	0.00305508528909302	0	0	0	0	0.00510112483348351	0.00510112483348351	0.00510112483348351	0.00510112483348351	0.00510286020165001	0.00446007138532449	0.00382027287898841	0.000338638685481009	0.00340403493598496	0.00305508528909302	0.00818151798008088	0.00839325347945589	0.00818151798008088	0.00818151798008088	0.00832339167516418	0.00866795255578565	0.00855152480378255	0.00819548732995263
D12X033728C5	0.00266578438867312	0.00199601063476872	0.00199601063476872	0.00199601063476872	0	0	0	0	0	0	0	0	0.00399768723003943	0.010384223721387	0.010384223721387	0.010384223721387	0.010384223721387	0.010384223721387	0.0108289031094919	0.00299609697933291	0	0	0	0	0.0050024539571476	0.0050024539571476	0.0050024539571476	0.0050024539571476	0.00500412282881039	0.00437305245882299	0.00374483933780697	0.000332115588431392	0.00333812870088953	0.00299609697933291	0.00802288632519624	0.00822638845187405	0.00802288632519624	0.00802288632519624	0.00815926580661124	0.00849707570282778	0.00838516342387163	0.00803631876736194
D09X033728C4	0.00235373669362483	0.00201477774300084	0.00201477774300084	0.00201477774300084	0	0	0	0	0	0	0	0	0.00403532870400396	0.0104825458917706	0.0104825458917706	0.0104825458917706	0.0104825458917706	0.0104825458917706	0.0109324952753446	0.00302428701615681	0	0	0	0	0.00504960709807105	0.00504960709807105	0.00504960709807105	0.00504960709807105	0.00505130758516788	0.00441463361770751	0.00378088002207635	0.000335232999483844	0.00336962386995189	0.00302428701615681	0.00809869183812936	0.00830610756906176	0.00809869183812936	0.00809869183812936	0.00823768307893891	0.00857871872691953	0.00846465999822542	0.00811237953821141
C12X034805B9	0.0076983550380331	0.0070172317001485	0.0070172317001485	0.0070172317001485	0.0050024539571476	0.0050024539571476	0.0050024539571476	0.0050024539571476	0.0050024539571476	0.00500913613157995	0.00500412282881039	0.00500412282881039	0.00634831369373887	0.00870010557868521	0.00870010557868521	0.00870010557868521	0.00870010557868521	0.00870010557868521	0.00912706988963065	0.0060104201062799	0.0050024539571476	0.00510112483348351	0.0050024539571476	0.00504960709807105	0	0	0	0	0	0	0.0088922403590748	0.0053376869566315	0.00636173201469635	0.0060104201062799	0.00768681910283594	0.00753656528567979	0.00768681910283594	0.00768681910283594	0.0078174547092949	0.00815543615617798	0.00804784817135858	0.00769968585949944
C02X03482E05	0.0076983550380331	0.0070172317001485	0.0070172317001485	0.0070172317001485	0.0050024539571476	0.0050024539571476	0.0050024539571476	0.0050024539571476	0.0050024539571476	0.00500913613157995	0.00500412282881039	0.00500412282881039	0.00634831369373887	0.00870010557868521	0.00870010557868521	0.00870010557868521	0.00870010557868521	0.00870010557868521	0.00912706988963065	0.0060104201062799	0.0050024539571476	0.00510112483348351	0.0050024539571476	0.00504960709807105	0	0	0	0	0	0	0.0088922403590748	0.0053376869566315	0.00636173201469635	0.0060104201062799	0.00768681910283594	0.00753656528567979	0.00768681910283594	0.00768681910283594	0.0078174547092949	0.00815543615617798	0.00804784817135858	0.00769968585949944
C03X03483E05	0.0076983550380331	0.0070172317001485	0.0070172317001485	0.0070172317001485	0.0050024539571476	0.0050024539571476	0.0050024539571476	0.0050024539571476	0.0050024539571476	0.00500913613157995	0.00500412282881039	0.00500412282881039	0.00634831369373887	0.00870010557868521	0.00870010557868521	0.00870010557868521	0.00870010557868521	0.00870010557868521	0.00912706988963065	0.0060104201062799	0.0050024539571476	0.00510112483348351	0.0050024539571476	0.00504960709807105	0	0	0	0	0	0	0.0088922403590748	0.0053376869566315	0.00636173201469635	0.0060104201062799	0.00768681910283594	0.00753656528567979	0.00768681910283594	0.00768681910283594	0.0078174547092949	0.00815543615617798	0.00804784817135858	0.00769968585949944
C06X034805B7	0.0076983550380331	0.0070172317001485	0.0070172317001485	0.0070172317001485	0.0050024539571476	0.0050024539571476	0.0050024539571476	0.0050024539571476	0.0050024539571476	0.00500913613157995	0.00500412282881039	0.00500412282881039	0.00634831369373887	0.00870010557868521	0.00870010557868521	0.00870010557868521	0.00870010557868521	0.00870010557868521	0.00912706988963065	0.0060104201062799	0.0050024539571476	0.00510112483348351	0.0050024539571476	0.00504960709807105	0	0	0	0	0	0	0.0088922403590748	0.0053376869566315	0.00636173201469635	0.0060104201062799	0.00768681910283594	0.00753656528567979	0.00768681910283594	0.00768681910283594	0.0078174547092949	0.00815543615617798	0.00804784817135858	0.00769968585949944
C09X034805B8	0.00770093267331627	0.00701957735488086	0.00701957735488086	0.00701957735488086	0.00500412282881039	0.00500412282881039	0.00500412282881039	0.00500412282881039	0.00500412282881039	0.00501080946548708	0.00500579281435949	0.00500579281435949	0.00635043554070961	0.00870301784496725	0.00870301784496725	0.00870301784496725	0.00870301784496725	0.00870301784496725	0.00913015631995507	0.00601242775246988	0.00500412282881039	0.00510286020165001	0.00500412282881039	0.00505130758516788	0	0	0	0	0	0	0.00889528269462575	0.00533946824714896	0.00636386284036698	0.00601242775246988	0.00768938901274945	0.00753914802111202	0.00768938901274945	0.00768938901274945	0.00782011272805574	0.00815820844531701	0.00805054778741576	0.00770226438160482
LN_6C05_VL_321	0.00709026072761198	0.00640419946326239	0.00640419946326239	0.00640419946326239	0.00437305245882299	0.00437305245882299	0.00437305245882299	0.00437305245882299	0.00437305245882299	0.00437894460229574	0.00437452400763597	0.00437452400763597	0.00572975599489296	0.0081008344722913	0.0081008344722913	0.0081008344722913	0.0081008344722913	0.0081008344722913	0.00852527873614502	0.00538915628960633	0.00437305245882299	0.00446007138532449	0.00437305245882299	0.00441463361770751	0	0	0	0	0	0	0.00828111053297027	0.00471100448250348	0.00574170558094102	0.00538915628960633	0.00707932349320519	0.00691237844363526	0.00707932349320519	0.00707932349320519	0.00720069687937438	0.00754173252735499	0.00744146728099368	0.00709127639231225
LN_4B05_VL_231	0.00238254687217854	0.00169914947429121	0.00169914947429121	0.00169914947429121	0.00374483933780697	0.00374483933780697	0.00374483933780697	0.00374483933780697	0.00374483933780697	0.00374994588181256	0.00374611466950116	0.00374611466950116	0.00374367691946334	0.0109573817109145	0.0109573817109145	0.0109573817109145	0.0109573817109145	0.0109573817109145	0.0114184429650987	0.00272062923201251	0.00374483933780697	0.00382027287898841	0.00374483933780697	0.00378088002207635	0.0088922403590748	0.0088922403590748	0.0088922403590748	0.0088922403590748	0.00889528269462575	0.00828111053297027	0	0.00408660285077146	0.00306966894708803	0.00272062923201251	0.00992248701174831	0.0101802525026348	0.00992248701174831	0.00992248701174831	0.00904182653300238	0.010290468704909	0.0102997579187337	0.00993949168928584
AMBX03621D07	0.00300000900004857	0.00232945512862059	0.00232945512862059	0.00232945512862059	0.000332115588431392	0.000332115588431392	0.000332115588431392	0.000332115588431392	0.000332115588431392	0.000332557378405317	0.000332225925844317	0.000332225925844317	0.00433224729605157	0.010722747769525	0.010722747769525	0.010722747769525	0.010722747769525	0.010722747769525	0.0111710173890041	0.00333009832775829	0.000332115588431392	0.000338638685481009	0.000332115588431392	0.000335232999483844	0.0053376869566315	0.0053376869566315	0.0053376869566315	0.0053376869566315	0.00533946824714896	0.00471100448250348	0.00408660285077146	0	0.00367313708863157	0.00333009832775829	0.00835992711989311	0.00857205040826101	0.00835992711989311	0.00835992711989311	0.00850208378370239	0.00883989367991888	0.00872345843001094	0.00837392850334888
AP3X03672A04	0.00200233793613552	0.00133277841918582	0.00133277841918582	0.00133277841918582	0.00333812870088953	0.00333812870088953	0.00333812870088953	0.00333812870088953	0.00333812870088953	0.00334259191606568	0.00333924338689419	0.00333924338689419	0.00133277841918582	0.00838029221802078	0.00838029221802078	0.00838029221802078	0.00838029221802078	0.00838029221802078	0.00880490901753815	0.000332972623002088	0.00333812870088953	0.00340403493598496	0.00333812870088953	0.00336962386995189	0.00636173201469635	0.00636173201469635	0.00636173201469635	0.00636173201469635	0.00636386284036698	0.00574170558094102	0.00306966894708803	0.00367313708863157	0	0.000332972623002088	0.00804067747555511	0.00824509423129363	0.00804067747555511	0.00804067747555511	0.0071485074867826	0.00851650808336183	0.00840092528673819	0.00805416958149074
LN_4G04_VL_275	0.00166397790027824	0.000996760759843226	0.000996760759843226	0.000996760759843226	0.00299609697933291	0.00299609697933291	0.00299609697933291	0.00299609697933291	0.00299609697933291	0.00300009190909392	0.00299709471400218	0.00299709471400218	0.000996760759843226	0.00802288632519624	0.00802288632519624	0.00802288632519624	0.00802288632519624	0.00802288632519624	0.00844255443479035	0	0.00299609697933291	0.00305508528909302	0.00299609697933291	0.00302428701615681	0.0060104201062799	0.0060104201062799	0.0060104201062799	0.0060104201062799	0.00601242775246988	0.00538915628960633	0.00272062923201251	0.00333009832775829	0.000332972623002088	0	0.00768425091018248	0.00787904989539129	0.00768425091018248	0.00768425091018248	0.0067888063447744	0.00815266575056857	0.00804515036527	0.00769710906329223
C12X039128F1	0.0087059320616465	0.00802288632519624	0.00802288632519624	0.00802288632519624	0.00802288632519624	0.00802288632519624	0.00802288632519624	0.00802288632519624	0.00802288632519624	0.00803362868174738	0.0080255692200569	0.0080255692200569	0.00802288632519624	0.00634261860372002	0.00634261860372002	0.00634261860372002	0.00634261860372002	0.00634261860372002	0.00640521308387407	0.00768425091018248	0.00802288632519624	0.00818151798008088	0.00802288632519624	0.00809869183812936	0.00768681910283594	0.00768681910283594	0.00768681910283594	0.00768681910283594	0.00768938901274945	0.00707932349320519	0.00992248701174831	0.00835992711989311	0.00804067747555511	0.00768425091018248	0	0	0	0	0	0.000337581240904041	0.00033311127148157	0
C12X043204D2	0.00892713769220866	0.00822638845187405	0.00822638845187405	0.00822638845187405	0.00822638845187405	0.00822638845187405	0.00822638845187405	0.00822638845187405	0.00822638845187405	0.00823485651550317	0.00822920920396419	0.00822920920396419	0.00822638845187405	0.00650326978641653	0.00650326978641653	0.00650326978641653	0.00650326978641653	0.00650326978641653	0.00656909167693106	0.00787904989539129	0.00822638845187405	0.00839325347945589	0.00822638845187405	0.00830610756906176	0.00753656528567979	0.00753656528567979	0.00753656528567979	0.00753656528567979	0.00753914802111202	0.00691237844363526	0.0101802525026348	0.00857205040826101	0.00824509423129363	0.00787904989539129	0	0	0	0	0	0.000346230427584231	0.000341530067923794	0
C01X04323A02	0.0087059320616465	0.00802288632519624	0.00802288632519624	0.00802288632519624	0.00802288632519624	0.00802288632519624	0.00802288632519624	0.00802288632519624	0.00802288632519624	0.00803362868174738	0.0080255692200569	0.0080255692200569	0.00802288632519624	0.00634261860372002	0.00634261860372002	0.00634261860372002	0.00634261860372002	0.00634261860372002	0.00640521308387407	0.00768425091018248	0.00802288632519624	0.00818151798008088	0.00802288632519624	0.00809869183812936	0.00768681910283594	0.00768681910283594	0.00768681910283594	0.00768681910283594	0.00768938901274945	0.00707932349320519	0.00992248701174831	0.00835992711989311	0.00804067747555511	0.00768425091018248	0	0	0	0	0	0.000337581240904041	0.00033311127148157	0
C06X043204C9	0.0087059320616465	0.00802288632519624	0.00802288632519624	0.00802288632519624	0.00802288632519624	0.00802288632519624	0.00802288632519624	0.00802288632519624	0.00802288632519624	0.00803362868174738	0.0080255692200569	0.0080255692200569	0.00802288632519624	0.00634261860372002	0.00634261860372002	0.00634261860372002	0.00634261860372002	0.00634261860372002	0.00640521308387407	0.00768425091018248	0.00802288632519624	0.00818151798008088	0.00802288632519624	0.00809869183812936	0.00768681910283594	0.00768681910283594	0.00768681910283594	0.00768681910283594	0.00768938901274945	0.00707932349320519	0.00992248701174831	0.00835992711989311	0.00804067747555511	0.00768425091018248	0	0	0	0	0	0.000337581240904041	0.00033311127148157	0
C09X043204D1	0.00782466063056165	0.00713221991314216	0.00713221991314216	0.00713221991314216	0.00815926580661124	0.00815926580661124	0.00815926580661124	0.00815926580661124	0.00815926580661124	0.00817037674201731	0.0081620407063521	0.0081620407063521	0.00713221991314216	0.00542639111505942	0.00542639111505942	0.00542639111505942	0.00542639111505942	0.00542639111505942	0.00513429997745678	0.0067888063447744	0.00815926580661124	0.00832339167516418	0.00815926580661124	0.00823768307893891	0.0078174547092949	0.0078174547092949	0.0078174547092949	0.0078174547092949	0.00782011272805574	0.00720069687937438	0.00904182653300238	0.00850208378370239	0.0071485074867826	0.0067888063447744	0	0	0	0	0	0.000343377124881854	0.00033829500613931	0
LN_7B07_VL_395	0.0091923262823015	0.00849707570282778	0.00849707570282778	0.00849707570282778	0.00849707570282778	0.00849707570282778	0.00849707570282778	0.00849707570282778	0.00849707570282778	0.0085086437187631	0.00849996475685662	0.00849996475685662	0.00849707570282778	0.00678803487418139	0.00678803487418139	0.00678803487418139	0.00678803487418139	0.00678803487418139	0.00685629901496299	0.00815266575056857	0.00849707570282778	0.00866795255578565	0.00849707570282778	0.00857871872691953	0.00815543615617798	0.00815543615617798	0.00815543615617798	0.00815543615617798	0.00815820844531701	0.00754173252735499	0.010290468704909	0.00883989367991888	0.00851650808336183	0.00815266575056857	0.000337581240904041	0.000346230427584231	0.000337581240904041	0.000337581240904041	0.000343377124881854	0	0.000677363416933382	0.00033815200979712
LN_4E03_VL_256	0.00907111629716028	0.00838516342387163	0.00838516342387163	0.00838516342387163	0.00838516342387163	0.00838516342387163	0.00838516342387163	0.00838516342387163	0.00838516342387163	0.00839642853230853	0.00838797686611585	0.00838797686611585	0.00838516342387163	0.00669877280939318	0.00669877280939318	0.00669877280939318	0.00669877280939318	0.00669877280939318	0.00676507379130678	0.00804515036527	0.00838516342387163	0.00855152480378255	0.00838516342387163	0.00846465999822542	0.00804784817135858	0.00804784817135858	0.00804784817135858	0.00804784817135858	0.00805054778741576	0.00744146728099368	0.0102997579187337	0.00872345843001094	0.00840092528673819	0.00804515036527	0.00033311127148157	0.000341530067923794	0.00033311127148157	0.00033311127148157	0.00033829500613931	0.000677363416933382	0	0.00033366701271648
A02X043261B9	0.00872053246969528	0.00803631876736194	0.00803631876736194	0.00803631876736194	0.00803631876736194	0.00803631876736194	0.00803631876736194	0.00803631876736194	0.00803631876736194	0.00804709715000542	0.00803901065518212	0.00803901065518212	0.00803631876736194	0.0063532229624801	0.0063532229624801	0.0063532229624801	0.0063532229624801	0.0063532229624801	0.00641602795415594	0.00769710906329223	0.00803631876736194	0.00819548732995263	0.00803631876736194	0.00811237953821141	0.00769968585949944	0.00769968585949944	0.00769968585949944	0.00769968585949944	0.00770226438160482	0.00709127639231225	0.00993949168928584	0.00837392850334888	0.00805416958149074	0.00769710906329223	0	0	0	0	0	0.00033815200979712	0.00033366701271648	0
