# Supplementary material for: Transmission and dynamics of mother-infant gut viruses during pregnancy and early life
Source: Nat Commun. 2024 Mar 2;15:1945. doi: 10.1038/s41467-024-45257-4 (PMC10908809; doi:10.1038/s41467-024-45257-4)
Supplement: Supplementary file 6 — Source Data [file 41467_2024_45257_MOESM6_ESM.zip › Source data/Virus_genetic_distances/LN_6H08_VL_369_NODE_7_length_44325_cov_1746.371199.dist.txt]

C01X02043A01	C06X020404C6	C09X020404C7	LN_6I09_VL_379	LN_4E02_VL_255	LN_6A03_VL_301	LN_6H08_VL_369	LN_4B01_VL_227	LN_7D07_VL_413	LN_6D09_VL_334	LN_4E07_VL_260	LN_4D08_VL_252	LN_4F03_VL_265	LN_4E03_VL_256
C01X02043A01	0	2.26567279192477e-05	0.000135949608849503	0.000158622253766367	0	0	2.26572412581763e-05	2.27566236029297e-05	0	2.26565995874162e-05	4.54571282713378e-05	0	2.30404128882522e-05	0
C06X020404C6	2.26567279192477e-05	0	0.000113296474698511	0.000135968093658759	2.26567279192477e-05	2.26567279192477e-05	0	4.55170020389659e-05	2.26572412581763e-05	4.53169210712099e-05	6.81911170174686e-05	2.26968383343013e-05	4.60850730774563e-05	2.26567279192477e-05
C09X020404C7	0.000135949608849503	0.000113296474698511	0	0	0.000135949608849503	0.000135949608849503	0.000113299041974924	0.000159319414723838	0.000135952689302035	0.000158619044417734	0.000181852797460272	0.000136190304092445	0.000161308907955186	0.000135949608849503
LN_6I09_VL_379	0.000158622253766367	0.000135968093658759	0	0	0.000158622253766367	0.000158622253766367	0.000135968093658759	0.000182095854020799	0.000158622253766367	0.000181295285854678	0.000204602807728724	0.000158903115838469	0.000184370032740573	0.000158622253766367
LN_4E02_VL_255	0	2.26567279192477e-05	0.000135949608849503	0.000158622253766367	0	0	2.26572412581763e-05	2.27566236029297e-05	0	2.26565995874162e-05	4.54571282713378e-05	0	2.30404128882522e-05	0
LN_6A03_VL_301	0	2.26567279192477e-05	0.000135949608849503	0.000158622253766367	0	0	2.26572412581763e-05	2.27566236029297e-05	0	2.26565995874162e-05	4.54571282713378e-05	0	2.30404128882522e-05	0
LN_6H08_VL_369	2.26572412581763e-05	0	0.000113299041974924	0.000135968093658759	2.26572412581763e-05	2.26572412581763e-05	0	4.55180379613568e-05	2.26572412581763e-05	4.53179479061865e-05	6.8192667062228e-05	2.26973534924541e-05	4.60861350188897e-05	2.26572412581763e-05
LN_4B01_VL_227	2.27566236029297e-05	4.55170020389659e-05	0.000159319414723838	0.000182095854020799	2.27566236029297e-05	2.27566236029297e-05	4.55180379613568e-05	0	2.27571414786497e-05	4.55171315359543e-05	6.84935417168631e-05	2.27970888149396e-05	4.62292799093818e-05	2.27566236029297e-05
LN_7D07_VL_413	0	2.26572412581763e-05	0.000135952689302035	0.000158622253766367	0	0	2.26572412581763e-05	2.27571414786497e-05	0	2.26571129205158e-05	4.5458161470091e-05	0	2.30409437611358e-05	0
LN_6D09_VL_334	2.26565995874162e-05	4.53169210712099e-05	0.000158619044417734	0.000181295285854678	2.26565995874162e-05	2.26565995874162e-05	4.53179479061865e-05	4.55171315359543e-05	2.26571129205158e-05	0	6.81915045609144e-05	2.26967095476915e-05	4.60844093732009e-05	2.26565995874162e-05
LN_4E07_VL_260	4.54571282713378e-05	6.81911170174686e-05	0.000181852797460272	0.000204602807728724	4.54571282713378e-05	4.54571282713378e-05	6.8192667062228e-05	6.84935417168631e-05	4.5458161470091e-05	6.81915045609144e-05	0	4.55378590631397e-05	6.934973074126e-05	4.54571282713378e-05
LN_4D08_VL_252	0	2.26968383343013e-05	0.000136190304092445	0.000158903115838469	0	0	2.26973534924541e-05	2.27970888149396e-05	0	2.26967095476915e-05	4.55378590631397e-05	0	2.30771005971611e-05	0
LN_4F03_VL_265	2.30404128882522e-05	4.60850730774563e-05	0.000161308907955186	0.000184370032740573	2.30404128882522e-05	2.30404128882522e-05	4.60861350188897e-05	4.62292799093818e-05	2.30409437611358e-05	4.60844093732009e-05	6.934973074126e-05	2.30771005971611e-05	0	2.30404128882522e-05
LN_4E03_VL_256	0	2.26567279192477e-05	0.000135949608849503	0.000158622253766367	0	0	2.26572412581763e-05	2.27566236029297e-05	0	2.26565995874162e-05	4.54571282713378e-05	0	2.30404128882522e-05	0
