# Supplementary material for: Transmission and dynamics of mother-infant gut viruses during pregnancy and early life
Source: Nat Commun. 2024 Mar 2;15:1945. doi: 10.1038/s41467-024-45257-4 (PMC10908809; doi:10.1038/s41467-024-45257-4)
Supplement: Supplementary file 6 — Source Data [file 41467_2024_45257_MOESM6_ESM.zip › Source data/Virus_genetic_distances/LN_6G09_VL_361_NODE_1_length_211679_cov_48.026169.dist.txt]

A01X010861D9	A02X010861C1	A03X01081D02	AP7X01081I02	LN_8B06_VL_475	LN_7H02_VL_444	LN_6F01_VL_344	LN_4B02_VL_228	C12X012804F2	C06X012804E9	C09X012804F1	LN_6I07_VL_377	AMBX01281F01	A02X012861A7	AP7X01281H03	LN_4H06_VL_286	LN_7F08_VL_432	C01X01542I09	C02X01542D07	C03X01542C07	C06X015405B5	LN_6G09_VL_361	A02X015461B3	A03X01541C07	A03X01791B04	LN_6G03_VL_355	A03X03671A05	A01X042261A5	A03X04221A09	AP3X04221F03	AP7X04221F09
A01X010861D9	0	0.000364948310238205	0.000208689539513255	0.000121745991805753	0.000204833533003858	0.000450946770228217	0.000170572736744668	0.000190260323823148	0.00224505380812646	0.00232727874797558	0.00230746836306062	0.00228986293920952	0.00144145893313527	0.00163804859763899	0.00156248998232565	0.00141828142727644	0.00167535701961412	0.00133600708280326	0.00128532730040715	0.00128533353465279	0.00128532730040715	0.00129505435319656	0.00172522399769296	0.00136749430373153	0.000944334104754061	0.000813397002645033	0.0022343100286674	0.00209591681719686	0.00243961279336174	0.00247123015570881	0.00276729845726076
A02X010861C1	0.000364948310238205	0	0.000353940906583772	0.000282383696903306	0.000370212487536894	0.000480649451502964	0.000326210526401234	0.000336547257401431	0.00236838039875411	0.00245516554799835	0.00262505996224595	0.00246692533942666	0.00161826422013057	0.00170845880596297	0.00174069602479025	0.0015726923702729	0.00178574711047068	0.00158303476625933	0.00153195120457999	0.00153196605836995	0.00153195120457999	0.00154168637786913	0.00191065979645072	0.00161741812314469	0.00119959141036791	0.000758996494224317	0.00241092944541006	0.00225152576650841	0.00244295595128069	0.00268780698663826	0.00281635235325841
A03X01081D02	0.000208689539513255	0.000353940906583772	0	0.000184456029955399	0.000330989571346232	0.000475064821370777	0.000291715024931432	0.000321394094812023	0.00233330691178337	0.00247140010604513	0.00264735916961192	0.00238258494765969	0.00154975971187976	0.00172124253093671	0.00171319666307506	0.00151179652147558	0.00185772743231258	0.001466090901769	0.00141554880676481	0.00141556243804974	0.00141554880676481	0.0014252143465148	0.0018002773021492	0.00150868973196759	0.00119801397089601	0.000822996798520038	0.00246945808715366	0.00213939530288847	0.00247195227722007	0.00259075310781251	0.00283804165359616
AP7X01081I02	0.000121745991805753	0.000282383696903306	0.000184456029955399	0	0.000200039700225343	0.000343392563637336	0.000180393524487673	0.000170872979118927	0.00225169616561415	0.00240620680058138	0.00252162650398322	0.00229771295283998	0.00142731021908428	0.00165508149547343	0.00150931196858576	0.00144095148641869	0.00173242042208223	0.00130754220967013	0.00125686577279108	0.00125687797146042	0.00125686577279108	0.00126660315310076	0.0015928722747117	0.00135306452086156	0.00111684123189883	0.000809532499892895	0.00225162335149346	0.00209136162954586	0.00233506801406747	0.00249238204094678	0.00281687948916016
LN_8B06_VL_475	0.000204833533003858	0.000370212487536894	0.000330989571346232	0.000200039700225343	0	0.000387819049194475	0.000282843259069603	0.000180646589257483	0.00237659313497604	0.00244523910467183	0.00258755052292843	0.00242715312013554	0.0015263930614671	0.00174900134703232	0.00174186389239939	0.00148413988513387	0.00178641705548824	0.00144661737014078	0.00139562462421259	0.00139563819764915	0.00139562462421259	0.00140538602740775	0.00181389968160633	0.00148930950637477	0.00113263080503063	0.000883566198241882	0.00217895004602712	0.00218569946641873	0.00250030046296654	0.00251831201356014	0.00279544226900206
LN_7H02_VL_444	0.000450946770228217	0.000480649451502964	0.000475064821370777	0.000343392563637336	0.000387819049194475	0	0.000510422028481278	0.000446993116328809	0.00250952036725371	0.00246414390911604	0.00249200212284121	0.0025078661871864	0.001762028952137	0.00188215588782447	0.00177003163628716	0.00162067592790272	0.00187834391137593	0.00166800951791233	0.00161628185852422	0.00161629769121806	0.00161628185852422	0.00162611953857638	0.00197077238984234	0.00171223066448149	0.00103008329532993	0.000903122036132589	0.00238307193295333	0.00228623031043637	0.00247273087505474	0.00272682786307839	0.00295549424930154
LN_6F01_VL_344	0.000170572736744668	0.000326210526401234	0.000291715024931432	0.000180393524487673	0.000282843259069603	0.000510422028481278	0	0.000224486485597636	0.00224311530132917	0.00241669413175185	0.00225035281779805	0.00227447179531276	0.00147727189004108	0.00164361894667469	0.00162692499001931	0.001457744537812	0.00173015936818642	0.0013278217599063	0.00127709662894127	0.00127710903192557	0.00127709662894127	0.00128197891504736	0.0017280896214711	0.00137390684216732	0.000879756668667909	0.000758691635448981	0.00217802367832311	0.0020613062848577	0.00239912773657255	0.00248219904768551	0.00274877441865775
LN_4B02_VL_228	0.000190260323823148	0.000336547257401431	0.000321394094812023	0.000170872979118927	0.000180646589257483	0.000446993116328809	0.000224486485597636	0	0.00226438031585705	0.00242065442001732	0.002410604498243	0.00233836687810236	0.00143008087968945	0.00168550151810447	0.00166898207349901	0.00142547547130775	0.00176214057353339	0.00137021303507962	0.00131928884986066	0.00131930169518102	0.00131928884986066	0.00132905914744693	0.00176238018073071	0.00142177454369141	0.00113858288041641	0.000775111087465331	0.00221072187004693	0.00214861133135186	0.00246347099171871	0.00245445989788042	0.00271060955351808
C12X012804F2	0.00224505380812646	0.00236838039875411	0.00233330691178337	0.00225169616561415	0.00237659313497604	0.00250952036725371	0.00224311530132917	0.00226438031585705	0	0.000621411040852666	0.000621123935010758	0.000355685836825581	0.000962405981310303	0.00118906809143123	0.00125592189223588	0.00123257649688471	0.00105490437507762	0.00154313398311556	0.00149201099814549	0.00149202550055476	0.00149201099814549	0.00150176939348346	0.0019122334092349	0.00174483840368619	0.00268660621607382	0.00242692493344706	0.00257734853696349	0.00281776532918818	0.0031794686203941	0.00306669203902063	0.00337689770074723
C06X012804E9	0.00232727874797558	0.00245516554799835	0.00247140010604513	0.00240620680058138	0.00244523910467183	0.00246414390911604	0.00241669413175185	0.00242065442001732	0.000621411040852666	0	0.000566731056132584	0.000645210512441982	0.000985111686584726	0.00128915472177905	0.00137850985822455	0.00121364570824851	0.00121259134206674	0.00168873809724729	0.00163633409210071	0.00163634220605369	0.00163633409210071	0.00163635032008712	0.00211249761500055	0.00190592658635371	0.00258901311731789	0.0024609553983652	0.00241781283797004	0.00292878029806912	0.00322298247456979	0.00295653923762304	0.00326924589095433
C09X012804F1	0.00230746836306062	0.00262505996224595	0.00264735916961192	0.00252162650398322	0.00258755052292843	0.00249200212284121	0.00225035281779805	0.002410604498243	0.000621123935010758	0.000566731056132584	0	0.000405297590638788	0.00117037981214169	0.00109812276188261	0.00117522498621225	0.00125006151361572	0.00109168013661375	0.00184776260411528	0.00179592156620723	0.00179593033075232	0.00179592156620723	0.00180083635356316	0.00224226785092142	0.00205406551546828	0.00270193197856696	0.00237940169714334	0.00295855040292528	0.00313061426583929	0.00344765990017471	0.00334061083143851	0.00360778629303885
LN_6I07_VL_377	0.00228986293920952	0.00246692533942666	0.00238258494765969	0.00229771295283998	0.00242715312013554	0.0025078661871864	0.00227447179531276	0.00233836687810236	0.000355685836825581	0.000645210512441982	0.000405297590638788	0	0.00108400979654359	0.00123113497081127	0.00142403184687428	0.00127903120387273	0.00104943379907107	0.00158119933569272	0.00152924563729805	0.00152925318118622	0.00152924563729805	0.00153914403404385	0.00192629801017026	0.00177126269434625	0.00254218661578587	0.00243350443851725	0.00263247401077333	0.00286382298745701	0.0032025627152866	0.00317811902670853	0.0034834994749703
AMBX01281F01	0.00144145893313527	0.00161826422013057	0.00154975971187976	0.00142731021908428	0.0015263930614671	0.001762028952137	0.00147727189004108	0.00143008087968945	0.000962405981310303	0.000985111686584726	0.00117037981214169	0.00108400979654359	0	0.000739622451946957	0.00057998977337693	0.000487178392185591	0.000689243621873741	0.000758419352759643	0.000708641182183256	0.000708648061323799	0.000708641182183256	0.000718367162449442	0.00116651241777318	0.000905572897921914	0.00189046335279832	0.00160962550025125	0.00168682460094292	0.00195382279851494	0.00228532741357582	0.00201623720693463	0.00232888780701064
A02X012861A7	0.00163804859763899	0.00170845880596297	0.00172124253093671	0.00165508149547343	0.00174900134703232	0.00188215588782447	0.00164361894667469	0.00168550151810447	0.00118906809143123	0.00128915472177905	0.00109812276188261	0.00123113497081127	0.000739622451946957	0	0.000995090629848954	0.000871322910061157	0.000797187131837432	0.000891095953938769	0.000840467854928871	0.000840476116838435	0.000840467854928871	0.000850320237975388	0.00130028993271071	0.0010815934133935	0.00181050009874358	0.00185180569842984	0.00173367504124041	0.00211227607447978	0.00241803014426411	0.00215157589367441	0.0025302870214957
AP7X01281H03	0.00156248998232565	0.00174069602479025	0.00171319666307506	0.00150931196858576	0.00174186389239939	0.00177003163628716	0.00162692499001931	0.00166898207349901	0.00125592189223588	0.00137850985822455	0.00117522498621225	0.00142403184687428	0.00057998977337693	0.000995090629848954	0	0.000771895636321265	0.000984527072099851	0.000884650149820724	0.000834118522787744	0.000834126708206958	0.000834118522787744	0.000843953887578576	0.00138789252536014	0.00108953150796057	0.00182314176622343	0.00186028100863969	0.00170032004834698	0.00213281807028994	0.00245962924178012	0.00214228366021882	0.00246504703703344
LN_4H06_VL_286	0.00141828142727644	0.0015726923702729	0.00151179652147558	0.00144095148641869	0.00148413988513387	0.00162067592790272	0.001457744537812	0.00142547547130775	0.00123257649688471	0.00121364570824851	0.00125006151361572	0.00127903120387273	0.000487178392185591	0.000871322910061157	0.000771895636321265	0	0.000899439693543871	0.000742444287256108	0.0006921302226334	0.000692137017654638	0.0006921302226334	0.000701966133786112	0.00120973780659157	0.000920830197326479	0.00176955418134105	0.00168820514888967	0.00160415524784288	0.00197603271010616	0.00222428437142213	0.00203663439212085	0.00237915023002626
LN_7F08_VL_432	0.00167535701961412	0.00178574711047068	0.00185772743231258	0.00173242042208223	0.00178641705548824	0.00187834391137593	0.00173015936818642	0.00176214057353339	0.00105490437507762	0.00121259134206674	0.00109168013661375	0.00104943379907107	0.000689243621873741	0.000797187131837432	0.000984527072099851	0.000899439693543871	0	0.00107204060660245	0.00102116954947698	0.00102117957637813	0.00102116954947698	0.00103101558078371	0.0014238806031869	0.00123460910148654	0.00214912164417526	0.00193765985454301	0.00192321906746755	0.00235251925190776	0.00250495043253564	0.00226156291523308	0.00272499904675495
C01X01542I09	0.00133600708280326	0.00158303476625933	0.001466090901769	0.00130754220967013	0.00144661737014078	0.00166800951791233	0.0013278217599063	0.00137021303507962	0.00154313398311556	0.00168873809724729	0.00184776260411528	0.00158119933569272	0.000758419352759643	0.000891095953938769	0.000884650149820724	0.000742444287256108	0.00107204060660245	0	4.73630167008795e-05	4.73634653561351e-05	4.73630167008795e-05	5.68370366993404e-05	0.00062435863846624	0.000432396714756756	0.00187053591934807	0.0016044227312757	0.00180958889048817	0.00179071085522222	0.00211319837317245	0.00211239520724849	0.00246997628456072
C02X01542D07	0.00128532730040715	0.00153195120457999	0.00141554880676481	0.00125686577279108	0.00139562462421259	0.00161628185852422	0.00127709662894127	0.00131928884986066	0.00149201099814549	0.00163633409210071	0.00179592156620723	0.00152924563729805	0.000708641182183256	0.000840467854928871	0.000834118522787744	0.0006921302226334	0.00102116954947698	4.73630167008795e-05	0	0	0	9.45748888311505e-06	0.000575464801758106	0.000383730511217209	0.00181826549068073	0.00155239756602883	0.00177176114078338	0.00173995077818512	0.0020610054272101	0.00205925365406858	0.0024163459593756
C03X01542C07	0.00128533353465279	0.00153196605836995	0.00141556243804974	0.00125687797146042	0.00139563819764915	0.00161629769121806	0.00127710903192557	0.00131930169518102	0.00149202550055476	0.00163634220605369	0.00179593033075232	0.00152925318118622	0.000708648061323799	0.000840476116838435	0.000834126708206958	0.000692137017654638	0.00102117957637813	4.73634653561351e-05	0	0	0	9.45753360540973e-06	0.000575470321140321	0.000383732351839949	0.00181827442610815	0.00155241291611463	0.00177177877657604	0.00173996745840699	0.00206101546921615	0.0020592638722643	0.00241635792405614
C06X015405B5	0.00128532730040715	0.00153195120457999	0.00141554880676481	0.00125686577279108	0.00139562462421259	0.00161628185852422	0.00127709662894127	0.00131928884986066	0.00149201099814549	0.00163633409210071	0.00179592156620723	0.00152924563729805	0.000708641182183256	0.000840467854928871	0.000834118522787744	0.0006921302226334	0.00102116954947698	4.73630167008795e-05	0	0	0	9.45748888311505e-06	0.000575464801758106	0.000383730511217209	0.00181826549068073	0.00155239756602883	0.00177176114078338	0.00173995077818512	0.0020610054272101	0.00205925365406858	0.0024163459593756
LN_6G09_VL_361	0.00129505435319656	0.00154168637786913	0.0014252143465148	0.00126660315310076	0.00140538602740775	0.00162611953857638	0.00128197891504736	0.00132905914744693	0.00150176939348346	0.00163635032008712	0.00180083635356316	0.00153914403404385	0.000718367162449442	0.000850320237975388	0.000843953887578576	0.000701966133786112	0.00103101558078371	5.68370366993404e-05	9.45748888311505e-06	9.45753360540973e-06	9.45748888311505e-06	0	0.000585070945261351	0.000383734192480418	0.00181828336162332	0.0015623265118647	0.0017817621675447	0.00174958145154381	0.00206102551132005	0.00206922204054407	0.00242134421426849
A02X015461B3	0.00172522399769296	0.00191065979645072	0.0018002773021492	0.0015928722747117	0.00181389968160633	0.00197077238984234	0.0017280896214711	0.00176238018073071	0.0019122334092349	0.00211249761500055	0.00224226785092142	0.00192629801017026	0.00116651241777318	0.00130028993271071	0.00138789252536014	0.00120973780659157	0.0014238806031869	0.00062435863846624	0.000575464801758106	0.000575470321140321	0.000575464801758106	0.000585070945261351	0	0.000840845107343863	0.00207470071838902	0.0019389072775058	0.00218044928224534	0.00200356489512028	0.00227689331520285	0.00242108455636457	0.00276201826161567
A03X01541C07	0.00136749430373153	0.00161741812314469	0.00150868973196759	0.00135306452086156	0.00148930950637477	0.00171223066448149	0.00137390684216732	0.00142177454369141	0.00174483840368619	0.00190592658635371	0.00205406551546828	0.00177126269434625	0.000905572897921914	0.0010815934133935	0.00108953150796057	0.000920830197326479	0.00123460910148654	0.000432396714756756	0.000383730511217209	0.000383732351839949	0.000383730511217209	0.000383734192480418	0.000840845107343863	0	0.00192777420734761	0.00168425391896556	0.00193800505109686	0.00158783118851555	0.00199798210103671	0.00204848281357221	0.00241806229595065
A03X01791B04	0.000944334104754061	0.00119959141036791	0.00119801397089601	0.00111684123189883	0.00113263080503063	0.00103008329532993	0.000879756668667909	0.00113858288041641	0.00268660621607382	0.00258901311731789	0.00270193197856696	0.00254218661578587	0.00189046335279832	0.00181050009874358	0.00182314176622343	0.00176955418134105	0.00214912164417526	0.00187053591934807	0.00181826549068073	0.00181827442610815	0.00181826549068073	0.00181828336162332	0.00207470071838902	0.00192777420734761	0	0.000951611345952699	0.00269870443351165	0.00246345248732599	0.00255659215998725	0.00274259693168849	0.00283234392837527
LN_6G03_VL_355	0.000813397002645033	0.000758996494224317	0.000822996798520038	0.000809532499892895	0.000883566198241882	0.000903122036132589	0.000758691635448981	0.000775111087465331	0.00242692493344706	0.0024609553983652	0.00237940169714334	0.00243350443851725	0.00160962550025125	0.00185180569842984	0.00186028100863969	0.00168820514888967	0.00193765985454301	0.0016044227312757	0.00155239756602883	0.00155241291611463	0.00155239756602883	0.0015623265118647	0.0019389072775058	0.00168425391896556	0.000951611345952699	0	0.00222350121299157	0.00213048128347405	0.00243888514840805	0.00250728790380141	0.00276474396913569
A03X03671A05	0.0022343100286674	0.00241092944541006	0.00246945808715366	0.00225162335149346	0.00217895004602712	0.00238307193295333	0.00217802367832311	0.00221072187004693	0.00257734853696349	0.00241781283797004	0.00295855040292528	0.00263247401077333	0.00168682460094292	0.00173367504124041	0.00170032004834698	0.00160415524784288	0.00192321906746755	0.00180958889048817	0.00177176114078338	0.00177177877657604	0.00177176114078338	0.0017817621675447	0.00218044928224534	0.00193800505109686	0.00269870443351165	0.00222350121299157	0	0.00241376879604354	0.00281402517623698	0.0029437543449487	0.00334622416831645
A01X042261A5	0.00209591681719686	0.00225152576650841	0.00213939530288847	0.00209136162954586	0.00218569946641873	0.00228623031043637	0.0020613062848577	0.00214861133135186	0.00281776532918818	0.00292878029806912	0.00313061426583929	0.00286382298745701	0.00195382279851494	0.00211227607447978	0.00213281807028994	0.00197603271010616	0.00235251925190776	0.00179071085522222	0.00173995077818512	0.00173996745840699	0.00173995077818512	0.00174958145154381	0.00200356489512028	0.00158783118851555	0.00246345248732599	0.00213048128347405	0.00241376879604354	0	0.000984063731243259	0.00264236102023637	0.00287656956083433
A03X04221A09	0.00243961279336174	0.00244295595128069	0.00247195227722007	0.00233506801406747	0.00250030046296654	0.00247273087505474	0.00239912773657255	0.00246347099171871	0.0031794686203941	0.00322298247456979	0.00344765990017471	0.0032025627152866	0.00228532741357582	0.00241803014426411	0.00245962924178012	0.00222428437142213	0.00250495043253564	0.00211319837317245	0.0020610054272101	0.00206101546921615	0.0020610054272101	0.00206102551132005	0.00227689331520285	0.00199798210103671	0.00255659215998725	0.00243888514840805	0.00281402517623698	0.000984063731243259	0	0.00294710239604622	0.00309745298554233
AP3X04221F03	0.00247123015570881	0.00268780698663826	0.00259075310781251	0.00249238204094678	0.00251831201356014	0.00272682786307839	0.00248219904768551	0.00245445989788042	0.00306669203902063	0.00295653923762304	0.00334061083143851	0.00317811902670853	0.00201623720693463	0.00215157589367441	0.00214228366021882	0.00203663439212085	0.00226156291523308	0.00211239520724849	0.00205925365406858	0.0020592638722643	0.00205925365406858	0.00206922204054407	0.00242108455636457	0.00204848281357221	0.00274259693168849	0.00250728790380141	0.0029437543449487	0.00264236102023637	0.00294710239604622	0	0.00139033237333599
AP7X04221F09	0.00276729845726076	0.00281635235325841	0.00283804165359616	0.00281687948916016	0.00279544226900206	0.00295549424930154	0.00274877441865775	0.00271060955351808	0.00337689770074723	0.00326924589095433	0.00360778629303885	0.0034834994749703	0.00232888780701064	0.0025302870214957	0.00246504703703344	0.00237915023002626	0.00272499904675495	0.00246997628456072	0.0024163459593756	0.00241635792405614	0.0024163459593756	0.00242134421426849	0.00276201826161567	0.00241806229595065	0.00283234392837527	0.00276474396913569	0.00334622416831645	0.00287656956083433	0.00309745298554233	0.00139033237333599	0
