# Supplementary material for: Transmission and dynamics of mother-infant gut viruses during pregnancy and early life
Source: Nat Commun. 2024 Mar 2;15:1945. doi: 10.1038/s41467-024-45257-4 (PMC10908809; doi:10.1038/s41467-024-45257-4)
Supplement: Supplementary file 6 — Source Data [file 41467_2024_45257_MOESM6_ESM.zip › Source data/Virus_genetic_distances/LN_4E02_VL_255_NODE_333_length_8047_cov_10.923048.dist.txt]

C12X013428B9	C02X01343C06	C09X013428B8	A02X013460I7	C01X02043A01	C09X020404C7	LN_4E02_VL_255	LN_4G07_VL_278	C01X02853B01	C02X02853F05	C12X033728C3	A03X03621A06	C03X04302C01
C12X013428B9	0	0.0032793963428256	0.00525090415183174	0.00300593116191413	0.00456965486187969	0.00590499362176389	0.00458066232872886	0.0049907936251465	0.00456930004000616	0.00456930004000616	0.003923940621945	0.00556183525924593	0.0035254422219281
C02X01343C06	0.0032793963428256	0	0.00376268909685001	0.00243216083889591	0.00257909879651156	0.00375848317454791	0.00258463095912569	0.00373101541507928	0.00257951845543572	0.0025791858019283	0.00232499579368775	0.00388362353299212	0.00180580433832628
C09X013428B8	0.00525090415183174	0.00376268909685001	0	0.00215598623425792	0.00425355455982946	0.00439844301642952	0.0047837398937311	0.0047866231823864	0.00438325654528273	0.00438325654528273	0.00465219728586844	0.00589067209596312	0.00335133739490635
A02X013460I7	0.00300593116191413	0.00243216083889591	0.00215598623425792	0	0.00363062940738556	0.00418210595518222	0.00336457732509248	0.00416697296333545	0.00363088636111153	0.003629910077482	0.00322819871195538	0.00502831982653603	0.00255326101584355
C01X02043A01	0.00456965486187969	0.00257909879651156	0.00425355455982946	0.00363062940738556	0	0.00205409843753028	0.000896336180727827	0.00158254000265752	0.0017906223352071	0.00179085138816455	0.00231021272754167	0.00345464622432853	0.00115164424312743
C09X020404C7	0.00590499362176389	0.00375848317454791	0.00439844301642952	0.00418210595518222	0.00205409843753028	0	0.00141335389318676	0.00358043575407263	0.0039891858763751	0.0039891858763751	0.00322207162376236	0.00521039603190549	0.00308743217209934
LN_4E02_VL_255	0.00458066232872886	0.00258463095912569	0.0047837398937311	0.00336457732509248	0.000896336180727827	0.00141335389318676	0	0.00224862682943217	0.00269538607943948	0.00269538607943948	0.0020566028142598	0.00345952078480975	0.00166742026021944
LN_4G07_VL_278	0.0049907936251465	0.00373101541507928	0.0047866231823864	0.00416697296333545	0.00158254000265752	0.00358043575407263	0.00224862682943217	0	0.00317022121432176	0.00317064003330941	0.0029117557048887	0.00521828351261586	0.00198078818961992
C01X02853B01	0.00456930004000616	0.00257951845543572	0.00438325654528273	0.00363088636111153	0.0017906223352071	0.0039891858763751	0.00269538607943948	0.00317022121432176	0	0	0.00256734438076938	0.0031895863238369	0.000766883553276027
C02X02853F05	0.00456930004000616	0.0025791858019283	0.00438325654528273	0.003629910077482	0.00179085138816455	0.0039891858763751	0.00269538607943948	0.00317064003330941	0	0	0.00256734438076938	0.00318873875921526	0.000766981584220452
C12X033728C3	0.003923940621945	0.00232499579368775	0.00465219728586844	0.00322819871195538	0.00231021272754167	0.00322207162376236	0.0020566028142598	0.0029117557048887	0.00256734438076938	0.00256734438076938	0	0.00413138681010331	0.00153995533627085
A03X03621A06	0.00556183525924593	0.00388362353299212	0.00589067209596312	0.00502831982653603	0.00345464622432853	0.00521039603190549	0.00345952078480975	0.00521828351261586	0.0031895863238369	0.00318873875921526	0.00413138681010331	0	0.00292530673789391
C03X04302C01	0.0035254422219281	0.00180580433832628	0.00335133739490635	0.00255326101584355	0.00115164424312743	0.00308743217209934	0.00166742026021944	0.00198078818961992	0.000766883553276027	0.000766981584220452	0.00153995533627085	0.00292530673789391	0
