# Supplementary material for: Transmission and dynamics of mother-infant gut viruses during pregnancy and early life
Source: Nat Commun. 2024 Mar 2;15:1945. doi: 10.1038/s41467-024-45257-4 (PMC10908809; doi:10.1038/s41467-024-45257-4)
Supplement: Supplementary file 6 — Source Data [file 41467_2024_45257_MOESM6_ESM.zip › Source data/Virus_genetic_distances/LN_7C05_VL_402_NODE_614_length_5285_cov_28.852772.dist.txt]

LN_7B02_VL_390	LN_7C05_VL_402	LN_4H09_VL_289	LN_6H01_VL_362	LN_7F01_VL_425	LN_6C04_VL_320	LN_6G08_VL_360	LN_4G06_VL_277	LN_6A07_VL_305	LN_7B08_VL_396	LN_7A08_VL_387	LN_6I04_VL_374
LN_7B02_VL_390	0	0.00244402523180729	0.00799063815109314	0.00141806043616353	0.00948963610020351	0.00121187665228486	0.00121383801531282	0.00365718163129435	0.00355525604950334	0.00161697900410021	0.00141778349697359	0.00405960505150564
LN_7C05_VL_402	0.00244402523180729	0	0.006638312498089	0.00220236415733397	0.00912290187522702	0.00179715543252675	0.00159151583847198	0.00260212498886908	0.00266649067035234	0.00358292875553396	0.00199755437812748	0.00439014518226682
LN_4H09_VL_289	0.00799063815109314	0.006638312498089	0	0.00866301117054911	0.0117931027530241	0.00763529096368755	0.00781404184438263	0.00805729680372223	0.00847410679945908	0.00720394715332526	0.00784390270628697	0.00983916243066692
LN_6H01_VL_362	0.00141806043616353	0.00220236415733397	0.00866301117054911	0	0.0101471830424225	0.000991935712643481	0.000992723487065442	0.00338819759564154	0.0039004665310569	0.00218458081168528	0.00119405984857499	0.00438240438046337
LN_7F01_VL_425	0.00948963610020351	0.00912290187522702	0.0117931027530241	0.0101471830424225	0	0.0101213781740041	0.010294486755243	0.010573159695427	0.00978293122048667	0.00926480181333539	0.0101336865017436	0.0121367837547571
LN_6C04_VL_320	0.00121187665228486	0.00179715543252675	0.00763529096368755	0.000991935712643481	0.0101213781740041	0	0.000197902238878925	0.00238533256995205	0.00307075484774569	0.00317001074570651	0.000396510726568937	0.00337675645586507
LN_6G08_VL_360	0.00121383801531282	0.00159151583847198	0.00781404184438263	0.000992723487065442	0.010294486755243	0.000197902238878925	0	0.00258607817979137	0.00326397991158408	0.00335809176988254	0.000396196534201227	0.00356251247074454
LN_4G06_VL_277	0.00365718163129435	0.00260212498886908	0.00805729680372223	0.00338819759564154	0.010573159695427	0.00238533256995205	0.00258607817979137	0	0.00308084608805904	0.00457890459598448	0.00239008352804801	0.00438764851954082
LN_6A07_VL_305	0.00355525604950334	0.00266649067035234	0.00847410679945908	0.0039004665310569	0.00978293122048667	0.00307075484774569	0.00326397991158408	0.00308084608805904	0	0.00530848351209725	0.00286763985518128	0.00285681335631162
LN_7B08_VL_396	0.00161697900410021	0.00358292875553396	0.00720394715332526	0.00218458081168528	0.00926480181333539	0.00317001074570651	0.00335809176988254	0.00457890459598448	0.00530848351209725	0	0.00377166599354528	0.00654262651414132
LN_7A08_VL_387	0.00141778349697359	0.00199755437812748	0.00784390270628697	0.00119405984857499	0.0101336865017436	0.000396510726568937	0.000396196534201227	0.00239008352804801	0.00286763985518128	0.00377166599354528	0	0.00258350850162916
LN_6I04_VL_374	0.00405960505150564	0.00439014518226682	0.00983916243066692	0.00438240438046337	0.0121367837547571	0.00337675645586507	0.00356251247074454	0.00438764851954082	0.00285681335631162	0.00654262651414132	0.00258350850162916	0
