# Supplementary material for: Transmission and dynamics of mother-infant gut viruses during pregnancy and early life
Source: Nat Commun. 2024 Mar 2;15:1945. doi: 10.1038/s41467-024-45257-4 (PMC10908809; doi:10.1038/s41467-024-45257-4)
Supplement: Supplementary file 6 — Source Data [file 41467_2024_45257_MOESM6_ESM.zip › Source data/Virus_genetic_distances/LN_4F04_VL_266_NODE_141_length_37775_cov_36892.259438.dist.txt]

AMBX01281F01	LN_4F05_VL_267	AMBX01951E07	AMBX02041E06	C06X020903I6	C09X020903I7	LN_6H07_VL_368	AMBX02091E05	AMBX02341E04	C01X02483B06	C01X02613B05	C09X030004I7	AMBX03431D09	C03X03483E05	C06X034805B7	C09X034805B8	LN_6C05_VL_321	LN_6H06_VL_367	AMBX03481D08	C06X036204A9	LN_7A02_VL_381	C01X04143F07	C02X04142E02	C03X04142C09	C06X041403G6	C09X041403G7	LN_4D08_VL_252	LN_6A01_VL_299	LN_4F04_VL_266	LN_6H05_VL_366	LN_6I03_VL_373
AMBX01281F01	0	2.67621182268683e-05	5.35796210178672e-05	2.6787209112876e-05	0.000160587215156692	0.000523001023003252	0.000516279083037809	2.67771671148337e-05	0.000134031548712858	2.67814699061423e-05	5.35394602818831e-05	0.000189293704422146	5.36013400751932e-05	0.000187361691342069	0.00021413186888123	0.000348010708730136	0.000188954821633068	0.00021413186888123	0.000214975749768979	0.000187901449291773	0.000160600110318985	0.000160661928109386	8.02895778647535e-05	2.67614020350664e-05	0.000218074826774777	0.00021414637837813	0.000107055456728775	0.000107052591587776	2.67614020350664e-05	0.000134464991198139	0.000243114023215443
LN_4F05_VL_267	2.67621182268683e-05	0	2.66958541401792e-05	0	0.000106507615697257	0.000467043552170394	0.000459531804063324	0	0.000106979760978548	0	5.32883934810299e-05	0.000161762129779281	5.34766507987917e-05	0.000133141610202493	0.000239669790916785	0.000372872223672556	0.000322498837433013	0.000186415274000535	0.000241151635260734	0.000160305650401459	0.000106521797425602	0.000106607499829965	2.66254859213982e-05	0	0.000162941640376873	0.000159783228647283	5.32523897513029e-05	5.32509718805835e-05	0	8.02766871020408e-05	0.000215475702653815
AMBX01951E07	5.35796210178672e-05	2.66958541401792e-05	0	2.67515582846317e-05	0.000106786267691924	0.000467673126442083	0.000460727393136122	2.67515582846317e-05	0.000133892468777623	0	0	0.000134987743621963	5.35308622414325e-05	0.00013348996234782	0.000160192766529468	0.000293722654098692	0.000134618492009157	0.000160192766529468	0.000241599931103823	0.000107097914677577	0.000106794820857216	0.00010683528869105	5.33902830192253e-05	2.66958541401792e-05	0.000163158754110544	0.000160201320893873	5.33917083184139e-05	5.33902830192253e-05	2.66951414906058e-05	8.04510624110159e-05	0.000215900209057529
AMBX02041E06	2.6787209112876e-05	0	2.67515582846317e-05	0	0.000133571982735421	0.000495344700513684	0.000488170918157624	0	0.000107120142147044	0	2.67186790348883e-05	0.000189073848557901	5.3555409807415e-05	0.000160294944067432	0.000187012909367164	0.000320634862725489	0.00035021099326777	0.000187012909367164	0.000241520508012104	0.000133962062745406	0.000133582688478263	8.01581789778761e-05	5.34259383438837e-05	0	0.000190593993095791	0.000187026293524214	8.01410484164702e-05	8.01389076111176e-05	0	0.000107319707416351	0.000215836135340092
C06X020903I6	0.000160587215156692	0.000106507615697257	0.000106786267691924	0.000133571982735421	0	0.000357031951711243	0.000351130167774119	0.000133636242944371	0.000213980269639302	0.000133393805982887	0.000159872636028887	0.000107804362250936	0.000187172926527638	7.98169532903611e-05	0.00026616893403185	0.000425894391572751	0.000268663197208857	0.000186311080306415	0.000348324162754178	0.000106831186905284	5.323396331885e-05	0.000106539352465692	5.32197978150385e-05	0.000133067199720839	0.000162897402426772	0.000159655677148484	5.32141337241517e-05	5.32183816792642e-05	0.000133063658439165	8.02552116936759e-05	0.000215417681058056
C09X020903I7	0.000523001023003252	0.000467043552170394	0.000467673126442083	0.000495344700513684	0.000357031951711243	0	0.00049847747013785	0.000495590188498627	0.000385158632809313	0.000494759240274598	0.00049473204324554	0.00044437888085127	0.000551157804798651	0.000411988322026299	0.000522005972491244	0.000659469789499188	0.000387925819298926	0.000522005972491244	0.000634925256924834	0.000440731144457154	0.000384537483367386	0.000467207205078986	0.000412067546636485	0.000494514574607922	0.000475516667872301	0.000521937860918904	0.000411988322026299	0.000412056226969581	0.000494500989165837	0.000386394774341667	0.000499131740316227
LN_6H07_VL_368	0.000516279083037809	0.000459531804063324	0.000460727393136122	0.000488170918157624	0.000351130167774119	0.00049847747013785	0	0.000488396093338922	0.00057027364838062	0.000487523044015557	0.000513946883751067	0.000464371924299007	0.000542928720819151	0.000378157916414136	0.000567491454787977	0.000729672817884868	0.000572805227912841	0.000486396674853364	0.000707288189378499	0.000459638506898604	0.000405319970534194	0.000459665374921021	0.000405254267473266	0.0004863638220603	0.000468557232518833	0.000513308178227041	0.000405210477265442	0.000405243319034094	0.000486350680761013	0.000434567662745689	0.00051949156764761
AMBX02091E05	2.67771671148337e-05	0	2.67515582846317e-05	0	0.000133636242944371	0.000495590188498627	0.000488396093338922	0	0.000107212018680716	0	2.67315351984402e-05	0.0001890227924619	5.35296086063107e-05	0.000160372064561458	0.000187102885337729	0.000320780571760509	0.000161729428079293	0.000187102885337729	0.000187994986825707	0.000134026698920787	0.000133646958990937	0.00013367965344278	5.34516396799456e-05	0	0.000190552486627791	0.000187116282377429	8.01796024809834e-05	8.01774596153942e-05	0	0.000107420580437622	0.000216104333306558
AMBX02341E04	0.000134031548712858	0.000106979760978548	0.000133892468777623	0.000107120142147044	0.000213980269639302	0.000385158632809313	0.00057027364838062	0.000107212018680716	0	0.000107045608331831	0.000133802892779011	0.000270600846210295	0.000160965795386428	0.000240740414411455	0.000294252118904086	0.000428059299794812	0.000242615942964998	0.000294252118904086	0.000322322879307665	0.000268306560336035	0.000213985993237007	0.000214137600591824	0.000133731318229885	0.000106979760978548	0.000272507040578998	0.000267513261697443	0.000160481445299335	0.000160477153031717	0.000106979760978548	0.000187914239545126	0.00032369935080849
C01X02483B06	2.67814699061423e-05	0	0	0	0.000133393805982887	0.000494759240274598	0.000487523044015557	0	0.000107045608331831	0	0	0.000188966662594467	5.35439395369173e-05	0.000160081109128653	0.000186763429562604	0.00032020707292264	0.000349918769611965	0.000186763429562604	0.000241352110389146	0.000187333217759248	0.000133404483182013	0.000133458429052473	5.33546752540354e-05	0	0.000190345225163944	0.00018677677803218	8.00341480740065e-05	8.00320129760163e-05	0	0.000107193164086841	0.000215684839446465
C01X02613B05	5.35394602818831e-05	5.32883934810299e-05	0	2.67186790348883e-05	0.000159872636028887	0.00049473204324554	0.000513946883751067	2.67315351984402e-05	0.000133802892779011	0	0	0.000188775742482011	5.34879134294991e-05	0.000186527927420222	0.000239832120743085	0.000373120663556248	0.000376352771273086	0.000239832120743085	0.000294862332683899	0.000160372600244438	0.000159885416680422	0.000159959477889401	7.99323240850605e-05	5.32883934810299e-05	0.000190190074709027	0.00021319333897894	0.000106579094502764	0.000106576254802683	5.32869736924269e-05	0.000133870959601643	0.0002425402077433
C09X030004I7	0.000189293704422146	0.000161762129779281	0.000134987743621963	0.000189073848557901	0.000107804362250936	0.00044437888085127	0.000464371924299007	0.0001890227924619	0.000270600846210295	0.000188966662594467	0.000188775742482011	0	0.00024301555573195	0.000134762172225742	0.000296571539236401	0.000431438933143548	0.000135919796966111	0.000242655189703665	0.000379197543597141	0.00010797022742784	0.000107813079291206	0.000107830517601508	0.000107827610824719	0.000188722121864028	0.000219710053039235	0.000215649955126644	0.000107807267774379	0.000107824704204576	0.000188717033995645	0.000135425568454978	0.000272634642421955
AMBX03431D09	5.36013400751932e-05	5.34766507987917e-05	5.35308622414325e-05	5.3555409807415e-05	0.000187172926527638	0.000551157804798651	0.000542928720819151	5.35296086063107e-05	0.000160965795386428	5.35439395369173e-05	5.34879134294991e-05	0.00024301555573195	0	0.000213923050498606	0.000240669598957071	0.000374425952125091	0.00021573446054653	0.000240669598957071	0.000268742797292493	0.000187720045965391	0.000187187942177022	0.000133727741512366	0.000106951156955484	5.34766507987917e-05	0.000245098041397019	0.00024068515365467	0.00013369198485788	0.000133688410244079	5.34752209609501e-05	0.000161199865048843	0.00027034973459298
C03X03483E05	0.000187361691342069	0.000133141610202493	0.00013348996234782	0.000160294944067432	7.98169532903611e-05	0.000411988322026299	0.000378157916414136	0.000160372064561458	0.000240740414411455	0.000160081109128653	0.000186527927420222	0.000134762172225742	0.000213923050498606	0	0.000186312319354261	0.000346027143780634	0.000188055592841006	0.000106458717514423	0.000375137398714736	0.000133545582270824	7.98551960811671e-05	0.000133181152352043	7.98339455631793e-05	0.000159689139834471	0.000190055815426393	0.000186274782003298	7.9825448522499e-05	7.98318211334375e-05	0.000159684889844017	0.000107012495710139	0.000134630634495757
C06X034805B7	0.00021413186888123	0.000239669790916785	0.000160192766529468	0.000187012909367164	0.00026616893403185	0.000522005972491244	0.000567491454787977	0.000187102885337729	0.000294252118904086	0.000186763429562604	0.000239832120743085	0.000296571539236401	0.000240669598957071	0.000186312319354261	0	0.000159706141304534	0.000295601226573222	2.66139710091306e-05	0.000509177918266395	0.00032061612240652	0.000266296517781875	0.000319754860273204	0.000266176018810616	0.000266190189499704	0.000298746257641787	0.000372706486698086	0.000266197275410192	0.00026616893403185	0.000266183103966605	0.000214086026239855	0
C09X034805B8	0.000348010708730136	0.000372872223672556	0.000293722654098692	0.000320634862725489	0.000425894391572751	0.000659469789499188	0.000729672817884868	0.000320780571760509	0.000428059299794812	0.00032020707292264	0.000373120663556248	0.000431438933143548	0.000374425952125091	0.000346027143780634	0.000159706141304534	0	0.000430024272849033	7.98488196437132e-05	0.000616435202815058	0.000427542249917477	0.000426098548684109	0.000479659460908337	0.000425905728501998	0.00042592840417108	0.000434601782963141	0.000532467746811712	0.000425939742911138	0.000425894391572751	0.000425917066034756	0.00034793619456147	8.07819695425236e-05
LN_6C05_VL_321	0.000188954821633068	0.000322498837433013	0.000134618492009157	0.00035021099326777	0.000268663197208857	0.000387925819298926	0.000572805227912841	0.000161729428079293	0.000242615942964998	0.000349918769611965	0.000376352771273086	0.000135919796966111	0.00021573446054653	0.000188055592841006	0.000295601226573222	0.000430024272849033	0	0.000295601226573222	0.000539642141874982	0.000269445008764162	0.000268670415394262	0.000322589324765968	0.00026872095355439	0.000349382725925164	0.000191732045790092	0.000376201073785481	0.000268663197208857	0.00026871373265319	0.000349373336308796	0.000296416792263337	0.000325540708735715
LN_6H06_VL_367	0.00021413186888123	0.000186415274000535	0.000160192766529468	0.000187012909367164	0.000186311080306415	0.000522005972491244	0.000486396674853364	0.000187102885337729	0.000294252118904086	0.000186763429562604	0.000239832120743085	0.000242655189703665	0.000240669598957071	0.000106458717514423	2.66139710091306e-05	7.98488196437132e-05	0.000295601226573222	0	0.000428773927009566	0.000240463830657247	0.000186400382052559	0.000239806559269066	0.000186316039269633	0.000186325957988156	0.000298746257641787	0.000292830558658325	0.000186330917743461	0.000186311080306415	0.000186320998496898	0.000214086026239855	0
AMBX03481D08	0.000214975749768979	0.000241151635260734	0.000241599931103823	0.000241520508012104	0.000348324162754178	0.000634925256924834	0.000707288189378499	0.000187994986825707	0.000322322879307665	0.000241352110389146	0.000294862332683899	0.000379197543597141	0.000268742797292493	0.000375137398714736	0.000509177918266395	0.000616435202815058	0.000539642141874982	0.000428773927009566	0	0.000403111495172199	0.000348333496060027	0.000348451460701278	0.000267930408408238	0.000241132252114911	0.000382518149110224	0.000401970203331788	0.000294722104383756	0.000294722104383756	0.000241125791758751	0.000295378971767963	0.000459196661832694
C06X036204A9	0.000187901449291773	0.000160305650401459	0.000107097914677577	0.000133962062745406	0.000106831186905284	0.000440731144457154	0.000459638506898604	0.000134026698920787	0.000268306560336035	0.000187333217759248	0.000160372600244438	0.00010797022742784	0.000187720045965391	0.000133545582270824	0.00032061612240652	0.000427542249917477	0.000269445008764162	0.000240463830657247	0.000403111495172199	0	5.34180900774584e-05	0.000106903815291075	0.000106854017588421	0.000187017905761857	0.000217873083727824	0.000213702863312869	0.000106834040207119	0.000106851163219431	0.000187012909367164	0.00013420062762216	0.000270232842787782
LN_7A02_VL_381	0.000160600110318985	0.000106521797425602	0.000106794820857216	0.000133582688478263	5.323396331885e-05	0.000384537483367386	0.000405319970534194	0.000133646958990937	0.000213985993237007	0.000133404483182013	0.000159885416680422	0.000107813079291206	0.000187187942177022	7.98551960811671e-05	0.000266296517781875	0.000426098548684109	0.000268670415394262	0.000186400382052559	0.000348333496060027	5.34180900774584e-05	0	0.000106573415253807	5.32453011525008e-05	0.000133130975039002	0.00016291067128947	0.00015973218359892	5.32353802839823e-05	5.32438836592065e-05	0.000133127430362077	8.02573587174958e-05	0.000215475702653815
C01X04143F07	0.000160661928109386	0.000106607499829965	0.00010683528869105	8.01581789778761e-05	0.000106539352465692	0.000467207205078986	0.000459665374921021	0.00013367965344278	0.000214137600591824	0.000133458429052473	0.000159959477889401	0.000107830517601508	0.000133727741512366	0.000133181152352043	0.000319754860273204	0.000479659460908337	0.000322589324765968	0.000239806559269066	0.000348451460701278	0.000106903815291075	0.000106573415253807	0	5.32756181065822e-05	0.00013320598909014	0.000163026312537865	0.000159831644956276	5.32727799662899e-05	5.32741989986547e-05	0.000133202440417591	8.03277372444325e-05	0.000269528706163403
C02X04142E02	8.02895778647535e-05	2.66254859213982e-05	5.33902830192253e-05	5.34259383438837e-05	5.32197978150385e-05	0.000412067546636485	0.000405254267473266	5.34516396799456e-05	0.000133731318229885	5.33546752540354e-05	7.99323240850605e-05	0.000107827610824719	0.000106951156955484	7.98339455631793e-05	0.000266176018810616	0.000425905728501998	0.00026872095355439	0.000186316039269633	0.000267930408408238	0.000106854017588421	5.32453011525008e-05	5.32756181065822e-05	0	5.32240466745165e-05	0.000108618910899399	0.00010645429068145	0	0	5.32226303126647e-05	2.6756389765514e-05	0.000215423481811486
C03X04142C09	2.67614020350664e-05	0	2.66958541401792e-05	0	0.000133067199720839	0.000494514574607922	0.0004863638220603	0	0.000106979760978548	0	5.32883934810299e-05	0.000188722121864028	5.34766507987917e-05	0.000159689139834471	0.000266190189499704	0.00042592840417108	0.000349382725925164	0.000186325957988156	0.000241132252114911	0.000187017905761857	0.000133130975039002	0.00013320598909014	5.32240466745165e-05	0	0.00019010226833735	0.000186319404783491	7.98445694082153e-05	7.98360701060243e-05	0	0.000107038268182679	0.000215435084255592
C06X041403G6	0.000218074826774777	0.000162941640376873	0.000163158754110544	0.000190593993095791	0.000162897402426772	0.000475516667872301	0.000468557232518833	0.000190552486627791	0.000272507040578998	0.000190345225163944	0.000190190074709027	0.000219710053039235	0.000245098041397019	0.000190055815426393	0.000298746257641787	0.000434601782963141	0.000191732045790092	0.000298746257641787	0.000382518149110224	0.000217873083727824	0.00016291067128947	0.000163026312537865	0.000108618910899399	0.00019010226833735	0	0.000217228052805226	0.000108598268204521	0.000108615961462541	0.000190097105781525	0.000136417273842723	0.000329607515100155
C09X041403G7	0.00021414637837813	0.000159783228647283	0.000160201320893873	0.000187026293524214	0.000159655677148484	0.000521937860918904	0.000513308178227041	0.000187116282377429	0.000267513261697443	0.00018677677803218	0.00021319333897894	0.000215649955126644	0.00024068515365467	0.000186274782003298	0.000372706486698086	0.000532467746811712	0.000376201073785481	0.000292830558658325	0.000401970203331788	0.000213702863312869	0.00015973218359892	0.000159831644956276	0.00010645429068145	0.000186319404783491	0.000217228052805226	0	0.00010644295937176	0.0001064514576279	0.000186314445641038	0.00013377783297346	0.000323188804014341
LN_4D08_VL_252	0.000107055456728775	5.32523897513029e-05	5.33917083184139e-05	8.01410484164702e-05	5.32141337241517e-05	0.000411988322026299	0.000405210477265442	8.01796024809834e-05	0.000160481445299335	8.00341480740065e-05	0.000106579094502764	0.000107807267774379	0.00013369198485788	7.9825448522499e-05	0.000266197275410192	0.000425939742911138	0.000268663197208857	0.000186330917743461	0.000294722104383756	0.000106834040207119	5.32353802839823e-05	5.32727799662899e-05	0	7.98445694082153e-05	0.000108598268204521	0.00010644295937176	0	0	7.98424444130126e-05	2.6750663756062e-05	0.000215417681058056
LN_6A01_VL_299	0.000107052591587776	5.32509718805835e-05	5.33902830192253e-05	8.01389076111176e-05	5.32183816792642e-05	0.000412056226969581	0.000405243319034094	8.01774596153942e-05	0.000160477153031717	8.00320129760163e-05	0.000106576254802683	0.000107824704204576	0.000133688410244079	7.98318211334375e-05	0.00026616893403185	0.000425894391572751	0.00026871373265319	0.000186311080306415	0.000294722104383756	0.000106851163219431	5.32438836592065e-05	5.32741989986547e-05	0	7.98360701060243e-05	0.000108615961462541	0.0001064514576279	0	0	7.98339455631793e-05	2.67556738803248e-05	0.000215417681058056
LN_4F04_VL_266	2.67614020350664e-05	0	2.66951414906058e-05	0	0.000133063658439165	0.000494500989165837	0.000486350680761013	0	0.000106979760978548	0	5.32869736924269e-05	0.000188717033995645	5.34752209609501e-05	0.000159684889844017	0.000266183103966605	0.000425917066034756	0.000349373336308796	0.000186320998496898	0.000241125791758751	0.000187012909367164	0.000133127430362077	0.000133202440417591	5.32226303126647e-05	0	0.000190097105781525	0.000186314445641038	7.98424444130126e-05	7.98339455631793e-05	0	0.000107035403961629	0.000215429282877258
LN_6H05_VL_366	0.000134464991198139	8.02766871020408e-05	8.04510624110159e-05	0.000107319707416351	8.02552116936759e-05	0.000386394774341667	0.000434567662745689	0.000107420580437622	0.000187914239545126	0.000107193164086841	0.000133870959601643	0.000135425568454978	0.000161199865048843	0.000107012495710139	0.000214086026239855	0.00034793619456147	0.000296416792263337	0.000214086026239855	0.000295378971767963	0.00013420062762216	8.02573587174958e-05	8.03277372444325e-05	2.6756389765514e-05	0.000107038268182679	0.000136417273842723	0.00013377783297346	2.6750663756062e-05	2.67556738803248e-05	0.000107035403961629	0	0.000215911862911734
LN_6I03_VL_373	0.000243114023215443	0.000215475702653815	0.000215900209057529	0.000215836135340092	0.000215417681058056	0.000499131740316227	0.00051949156764761	0.000216104333306558	0.00032369935080849	0.000215684839446465	0.0002425402077433	0.000272634642421955	0.00027034973459298	0.000134630634495757	0	8.07819695425236e-05	0.000325540708735715	0	0.000459196661832694	0.000270232842787782	0.000215475702653815	0.000269528706163403	0.000215423481811486	0.000215435084255592	0.000329607515100155	0.000323188804014341	0.000215417681058056	0.000215417681058056	0.000215429282877258	0.000215911862911734	0
