# Supplementary material for: Transmission and dynamics of mother-infant gut viruses during pregnancy and early life
Source: Nat Commun. 2024 Mar 2;15:1945. doi: 10.1038/s41467-024-45257-4 (PMC10908809; doi:10.1038/s41467-024-45257-4)
Supplement: Supplementary file 6 — Source Data [file 41467_2024_45257_MOESM6_ESM.zip › Source data/Virus_genetic_distances/LN_4A04_VL_221_NODE_5745_length_4203_cov_296.370540.dist.txt]

C02X00183D02	C03X01082C06	C12X012804F2	C02X01282E08	C06X012804E9	C09X012804F1	LN_6I07_VL_377	LN_6I02_VL_372	AMBX01281F01	A01X012861D4	A02X012861A7	A03X01281C09	AP7X01281H03	LN_4H06_VL_286	LN_8B01_VL_470	LN_7F08_VL_432	LN_6G01_VL_353	LN_4H01_VL_281	C12X013428B9	C02X01343C06	C03X01342C02	C06X013428B7	C09X013428B8	LN_6B05_VL_312	AMBX01341D04	A02X013460I7	A03X01341C08	AP3X01342A05	AP7X01341H06	LN_4A05_VL_222	LN_7E08_VL_423	LN_4F09_VL_271	C01X01542I09	C02X01542D07	C03X01542C07	C06X015405B5	C09X015405B6	LN_6G09_VL_361	A01X015461D8	A02X015461B3	A03X01541C07	AP3X01542A06	AP7X01541H02	LN_8B05_VL_474	LN_7G04_VL_437	LN_6F04_VL_347	LN_4B06_VL_232	AMBX01721E09	A01X017260I8	A02X017260I9
C02X00183D02	0	0.00101540576959438	0.00126275414967552	0.00305810821249211	0.00126243532050273	0.00126275414967552	0.000757432422207111	0.00126307313993024	0.00075762370515616	0.00075762370515616	0.00101027656550939	0.000757432422207111	0.00126307313993024	0.0010105317946976	0.000758198134125242	0.00075781508474345	0.00101163406906307	0.00126307313993024	0.00101014911604576	0.000757623689028455	0.000757432406091588	0.00101014911604576	0.000757623689028455	0.00126299362206603	0.000757623689028455	0.000757623689028455	0.000757623689028455	0.000757623689028455	0.000757623689028455	0.00101014911604576	0.00101014911604576	0.000506008890250539	0.00126273817516881	0.000757193401014259	0.000757193401014259	0.000757384563228227	0.000252381858099012	0.000757384563228227	0.000757575821988955	0.00100978244402184	0.000757384563228227	0.00151788315953444	0.000757575821988955	0.000757575821988955	0.000757767177369329	0.00101669621880951	0.000504970828675342	0.00075762370515616	0.00126734736099761
C03X01082C06	0.00101540576959438	0	0.000502939072105804	0.00254121817873002	0.000251240504264066	0.000251303641918865	0.000756239035587737	0.000251493245427589	0.000756429716163621	0.000756429716163621	0.000251556510191844	0.000756048451121084	0.000251493245427589	0.000251619806793391	0.000757002335273832	0.000756620492921342	0.00101027656550939	0.000251556510191844	0.00150986187763964	0.00100671684641373	0.00100646354042357	0.00176143466416501	0.00100671684641373	0.00201351432667608	0.00125828928233708	0.00100671684641373	0.00100671684641373	0.00100671684641373	0.00100671684641373	0.00151000458011588	0.00176143466416501	0.000757432406091588	0.000754337503872236	0.000251240504264066	0.000251240504264066	0.000502686251537858	0.00075566757022488	0.000502686251537858	0.000251493245427589	0.00100557808762469	0.000251430012476622	0.00125955719249606	0.000251493245427589	0.000251430012476622	0.000251556510191844	0.00152057589324235	0.000754717044818824	0.000756048451121084	0.00151783507408113
C12X012804F2	0.00126275414967552	0.000502939072105804	0	0.00227464419906298	0.000250062520841121	0.000250125067747436	0.000501425951822136	0.000250312896341828	0.000501551697346243	0.000501551697346243	0.000250312896341828	0.00050130026933433	0.000250312896341828	0	0.000501929312610725	0.000501677505953932	0.000753579566036683	0.000250375568576846	0.00200426044498325	0.00150338311426496	0.00150300651503639	0.00225469947203735	0.00150338311426496	0.00250576651221096	0.00175382166953086	0.00150338311426496	0.00150338311426496	0.00150338311426496	0.00150338311426496	0.00200443341906477	0.00225469947203735	0.00100470975178706	0.00125167441305348	0.00075037525018755	0.00075037525018755	0.000500187604237	0.00100242791121279	0.000500187604237	0.000751126752817216	0.00150169019245513	0.000750938736076617	0.00175558108532285	0.000751126752817216	0.000750938736076617	0.000751314863730815	0.00201841948910776	0.00075060998508641	0.00050130026933433	0.00100595731066566
C02X01282E08	0.00305810821249211	0.00254121817873002	0.00227464419906298	0	0.00227406945417449	0.00202147963669235	0.00227795426209343	0.00176978452187125	0.00227853097249829	0.00227853097249829	0.00151668403557584	0.00202446883207615	0.00151668403557584	0.00151706752105486	0.00202652014677455	0.0022791079749893	0.00177337136385462	0.00151668403557584	0.00278225206502029	0.00278366022020386	0.00278295596448279	0.00278154852154591	0.00303720992137758	0.00252831985064826	0.00278295596448279	0.00278366022020386	0.00278366022020386	0.00278366022020386	0.00278366022020386	0.00252887902403961	0.00278154852154591	0.00279007914710572	0.00278153247410558	0.00278020659378323	0.00278020659378323	0.00278090945855503	0.00329100086361451	0.00278090945855503	0.00202294910046783	0.00202090500518821	0.00202243768907973	0.00380151950945501	0.00202294910046783	0.00278161267879999	0.00202346077056144	0.002546346207486	0.00303495366554184	0.00278460588603838	0.00279025663247598
C06X012804E9	0.00126243532050273	0.000251240504264066	0.000250062520841121	0.00227406945417449	0	0	0.00050130026933433	0	0.000501425951822136	0.000501425951822136	0	0.00050117464983538	0	0	0.000501803377692981	0.000501551697346243	0.000753390319504124	0	0.00175206577672749	0.00125169010860444	0.0012513768413196	0.00200225392441768	0.00125169010860444	0.00225300618644346	0.00150187784856329	0.00125169010860444	0.00125169010860444	0.00125169010860444	0.00125169010860444	0.00175217562987733	0.00200225392441768	0.00100445745469294	0.00100042220861038	0.000499812604108073	0.000499812604108073	0.000750000062500032	0.00100217675868483	0.000750000062500032	0.000500312729358253	0.0012501879325381	0.000500187604237	0.00150338311426496	0.000500312729358253	0.000500187604237	0.000500437917096803	0.00176443138207967	0.00100092288142821	0.00050117464983538	0.00125765628401514
C09X012804F1	0.00126275414967552	0.000251303641918865	0.000250125067747436	0.00202147963669235	0	0	0.000501425951822136	0	0.000501551697346243	0.000501551697346243	0	0.00050117464983538	0	0	0.000501677505953932	0.000501677505953932	0.000753390319504124	0	0.00150187784856329	0.00125169010860444	0.0012513768413196	0.00175206577672749	0.001252003532774	0.0020027551778176	0.00150187784856329	0.00125169010860444	0.00125169010860444	0.00125169010860444	0.00125169010860444	0.00150192492735389	0.00175206577672749	0.00100470975178706	0.00100017205998623	0.000499937541658883	0.000499937541658883	0.000750187609433623	0.00100242791121279	0.000750187609433623	0.000500187604237	0.00100018770845065	0.000500187604237	0.00150375990226534	0.000500312729358253	0.000500312729358253	0.000500437917096803	0.00151247845561232	0.00100117340580971	0.00050130026933433	0.00125797270354664
LN_6I07_VL_377	0.000757432422207111	0.000756239035587737	0.000501425951822136	0.00227795426209343	0.00050130026933433	0.000501425951822136	0	0.000501551697346243	0	0	0.000250752262025801	0	0.000501551697346243	0.000250815154494442	0	0	0.000251051281509144	0.000501551697346243	0.00200820661536406	0.00175732824435304	0.0017568871830811	0.00200820661536406	0.00175732824435304	0.0022596524340905	0.00175732824435304	0.00175732824435304	0.00175732824435304	0.00175732824435304	0.00175732824435304	0.00175734403471713	0.00200820661536406	0.00100519892014478	0.00150526894482561	0.00100293059410159	0.00100293059410159	0.00100318212465199	0.00050131598850835	0.00100318212465199	0.00100343378139953	0.00125387162822712	0.00100318212465199	0.00201123585005185	0.00100343378139953	0.00100343378139953	0.00100368556443914	0.00126243532050273	0.000752445510818405	0	0.000503207985201634
LN_6I02_VL_372	0.00126307313993024	0.000251493245427589	0.000250312896341828	0.00176978452187125	0	0	0.000501551697346243	0	0.000501551697346243	0.000501677505953932	0	0.000501425951822136	0	0	0.000502055310754723	0.000501677505953932	0.000753768907668121	0	0.00150263010443766	0.00125231711394628	0.001252003532774	0.00150263010443766	0.001252003532774	0.00175338236646348	0.00125231711394628	0.00125231711394628	0.00125231711394628	0.00125231711394628	0.00125231711394628	0.00125230140265246	0.00150263010443766	0.00100470975178706	0.00100117340580971	0.000500312729358253	0.000500312729358253	0.000750750813438586	0.00100318212465199	0.000750750813438586	0.000500563167499763	0.000750562984832468	0.000500437917096803	0.00150489140031722	0.000500563167499763	0.000500688480614189	0.000500688480614189	0.00126116161219288	0.00100192573197503	0.000501677505953932	0.00125892291817611
AMBX01281F01	0.00075762370515616	0.000756429716163621	0.000501551697346243	0.00227853097249829	0.000501425951822136	0.000501551697346243	0	0.000501551697346243	0	0	0.000250815154494442	0	0.000501677505953932	0.000250878078519818	0	0	0.000251114324083043	0.000501677505953932	0.00200871085397199	0.00175776952713489	0.00175732824435304	0.00200871085397199	0.00175732824435304	0.00226021991360118	0.00175776952713489	0.00175776952713489	0.00175776952713489	0.00175776952713489	0.00175776952713489	0.00175778532543875	0.00200871085397199	0.00100519892014478	0.00150564667881707	0.00100318212465199	0.00100318212465199	0.00100343378139953	0.000501441678882376	0.00100343378139953	0.00100368556443914	0.00125418614598755	0.00100343378139953	0.00201174161121463	0.00100368556443914	0.00100368556443914	0.00100393747386616	0.00126275414967552	0.000752634282930057	0	0.000503334626211892
A01X012861D4	0.00075762370515616	0.000756429716163621	0.000501551697346243	0.00227853097249829	0.000501425951822136	0.000501551697346243	0	0.000501677505953932	0	0	0.000250815154494442	0	0.000501677505953932	0.000250878078519818	0	0	0.000251051281509144	0.000501677505953932	0.00200871085397199	0.00175776952713489	0.00175732824435304	0.00200871085397199	0.00175776952713489	0.00226021991360118	0.00175776952713489	0.00175776952713489	0.00175776952713489	0.00175776952713489	0.00175776952713489	0.00175778532543875	0.00200871085397199	0.00100519892014478	0.00150564667881707	0.00100318212465199	0.00100318212465199	0.00100343378139953	0.000501441678882376	0.00100343378139953	0.00100368556443914	0.00125418614598755	0.00100343378139953	0.00201174161121463	0.00100368556443914	0.00100368556443914	0.00100393747386616	0.00126275414967552	0.000752634282930057	0	0.000503207985201634
A02X012861A7	0.00101027656550939	0.000251556510191844	0.000250312896341828	0.00151668403557584	0	0	0.000250752262025801	0	0.000250815154494442	0.000250815154494442	0	0.000250626571663649	0	0	0.000250941034125601	0.000250878078519818	0.000502307496912097	0	0.00125231711394628	0.00125231711394628	0.001252003532774	0.00125231711394628	0.0012526308522392	0.00150300651503639	0.00125231711394628	0.00125231711394628	0.00125231711394628	0.00125231711394628	0.00125231711394628	0.00100192573197503	0.00125231711394628	0.00100496217565573	0.00100117340580971	0.000500437917096803	0.000500437917096803	0.000750938736076617	0.00075225683337685	0.000750938736076617	0.000500563167499763	0.000500437917096803	0.000500437917096803	0.00150526894482561	0.000500563167499763	0.000500813856487082	0.000500688480614189	0.00100882751650173	0.000751314863730815	0.000250815154494442	0.00100698614197868
A03X01281C09	0.000757432422207111	0.000756048451121084	0.00050130026933433	0.00202446883207615	0.00050117464983538	0.00050117464983538	0	0.000501425951822136	0	0	0.000250626571663649	0	0.00050130026933433	0.000250689401090112	0	0	0.000251051281509144	0.00050130026933433	0.00175644634315238	0.00175644634315238	0.00175600572440029	0.00175644634315238	0.0017568871830811	0.00200770262984664	0.00175644634315238	0.00175644634315238	0.00175644634315238	0.00175644634315238	0.00175644634315238	0.00150564667881707	0.00175644634315238	0.00100519892014478	0.0015045140451492	0.00100267918965342	0.00100267918965342	0.00100293059410159	0.00050131598850835	0.00100293059410159	0.00100293059410159	0.00100267918965342	0.00100267918965342	0.00201073034312664	0.00100293059410159	0.00100343378139953	0.00100318212465199	0.00100959139439686	0.00075225683337685	0	0.000503334626211892
AP7X01281H03	0.00126307313993024	0.000251493245427589	0.000250312896341828	0.00151668403557584	0	0	0.000501551697346243	0	0.000501677505953932	0.000501677505953932	0	0.00050130026933433	0	0	0.000501803377692981	0.000501803377692981	0.000753390319504124	0	0.00125169010860444	0.00125169010860444	0.00125169010860444	0.00125169010860444	0.001252003532774	0.00150263010443766	0.00125169010860444	0.00125169010860444	0.00125169010860444	0.00125169010860444	0.00125169010860444	0.00100142405563188	0.00125169010860444	0.00100470975178706	0.00100092288142821	0.000500312729358253	0.000500312729358253	0.000750750813438586	0.00100318212465199	0.000750750813438586	0.000500312729358253	0.000500312729358253	0.000500312729358253	0.00150489140031722	0.000500312729358253	0.000500688480614189	0.000500563167499763	0.00100882751650173	0.00100192573197503	0.000501677505953932	0.00125892291817611
LN_4H06_VL_286	0.0010105317946976	0.000251619806793391	0	0.00151706752105486	0	0	0.000250815154494442	0	0.000250878078519818	0.000250878078519818	0	0.000250689401090112	0	0	0.000250941034125601	0.000250941034125601	0.000502307496912097	0	0.00125231711394628	0.00125231711394628	0.00125231711394628	0.00125231711394628	0.0012526308522392	0.00150338311426496	0.00125231711394628	0.00125231711394628	0.00125231711394628	0.00125231711394628	0.00125231711394628	0.00100192573197503	0.00125231711394628	0.00100496217565573	0.00100142405563188	0.000500563167499763	0.000500563167499763	0.000500688480614189	0.000752445510818405	0.000500688480614189	0.000500563167499763	0.000500563167499763	0.000500563167499763	0.00150564667881707	0.000500563167499763	0.000500939295165832	0.000500813856487082	0.00100908201399747	0.000501064796697385	0.000250878078519818	0.000755477273650173
LN_8B01_VL_470	0.000758198134125242	0.000757002335273832	0.000501929312610725	0.00202652014677455	0.000501803377692981	0.000501677505953932	0	0.000502055310754723	0	0	0.000250941034125601	0	0.000501803377692981	0.000250941034125601	0	0	0.000251051281509144	0.000501803377692981	0.00175821103159353	0.00175821103159353	0.00175821103159353	0.00175821103159353	0.00175865275789617	0.00201022509024736	0.00175821103159353	0.00175821103159353	0.00175821103159353	0.00175821103159353	0.00175821103159353	0.00150715951246856	0.00175821103159353	0.00100570438670588	0.00150602460243417	0.00100393747386616	0.00100393747386616	0.00100418950977558	0.000501819128447479	0.00100418950977558	0.00100368556443914	0.00100393747386616	0.00100393747386616	0.00201326042204846	0.00100393747386616	0.0010044416722627	0.0010044416722627	0.00101086709815368	0.000753201167998673	0	0.000503461330980991
LN_7F08_VL_432	0.00075781508474345	0.000756620492921342	0.000501677505953932	0.0022791079749893	0.000501551697346243	0.000501677505953932	0	0.000501677505953932	0	0	0.000250878078519818	0	0.000501803377692981	0.000250941034125601	0	0	0.000251114324083043	0.000501803377692981	0.00200921534586133	0.00175821103159353	0.00175776952713489	0.00200921534586133	0.00175776952713489	0.00226078767821259	0.00175821103159353	0.00175821103159353	0.00175821103159353	0.00175821103159353	0.00175821103159353	0.00175822683784336	0.00200921534586133	0.00100519892014478	0.00150602460243417	0.00100343378139953	0.00100343378139953	0.00100368556443914	0.0005015674322986	0.00100368556443914	0.00100393747386616	0.00125450082157315	0.00100368556443914	0.00201224762680703	0.00100393747386616	0.00100393747386616	0.00100418950977558	0.00126307313993024	0.000752823149783075	0	0.000503334626211892
LN_6G01_VL_353	0.00101163406906307	0.00101027656550939	0.000753579566036683	0.00177337136385462	0.000753390319504124	0.000753390319504124	0.000251051281509144	0.000753768907668121	0.000251114324083043	0.000251051281509144	0.000502307496912097	0.000251051281509144	0.000753390319504124	0.000502307496912097	0.000251051281509144	0.000251114324083043	0	0.000753390319504124	0.00201125169612083	0.00201125169612083	0.00201125169612083	0.00201125169612083	0.0020117574652655	0.00226358320717906	0.00201125169612083	0.00201125169612083	0.00201125169612083	0.00201125169612083	0.00201125169612083	0.00175997926954089	0.00201125169612083	0.0012583051443759	0.00175909470620995	0.00125609237729171	0.00125609237729171	0.00125640801027978	0.000753437674728679	0.00125640801027978	0.00125609237729171	0.00125609237729171	0.00125609237729171	0.00226700424493953	0.00125609237729171	0.00125672380193334	0.00125672380193334	0.00126478268947719	0.00100519892014478	0.000251051281509144	0.000503588099557158
LN_4H01_VL_281	0.00126307313993024	0.000251556510191844	0.000250375568576846	0.00151668403557584	0	0	0.000501551697346243	0	0.000501677505953932	0.000501677505953932	0	0.00050130026933433	0	0	0.000501803377692981	0.000501803377692981	0.000753390319504124	0	0.001252003532774	0.001252003532774	0.001252003532774	0.001252003532774	0.00125231711394628	0.00150300651503639	0.001252003532774	0.001252003532774	0.001252003532774	0.001252003532774	0.001252003532774	0.0010016748309889	0.001252003532774	0.00100470975178706	0.00100117340580971	0.000500437917096803	0.000500437917096803	0.000750938736076617	0.00100318212465199	0.000750938736076617	0.000500437917096803	0.000500437917096803	0.000500437917096803	0.00150526894482561	0.000500437917096803	0.000500813856487082	0.000500688480614189	0.00100908201399747	0.00100217675868483	0.000501677505953932	0.00125892291817611
C12X013428B9	0.00101014911604576	0.00150986187763964	0.00200426044498325	0.00278225206502029	0.00175206577672749	0.00150187784856329	0.00200820661536406	0.00150263010443766	0.00200871085397199	0.00200871085397199	0.00125231711394628	0.00175644634315238	0.00125169010860444	0.00125231711394628	0.00175821103159353	0.00200921534586133	0.00201125169612083	0.001252003532774	0	0	0	0	0.0002501876459506	0.000250125067747436	0	0	0	0	0	0	0	0.000753437658866909	0.00150192492735389	0.00125112641873235	0.00125112641873235	0.00150206613231671	0.00175613184122991	0.00150206613231671	0.000750750813438586	0.00075037525018755	0.000750750813438586	0.00225809369043494	0.000750750813438586	0.00125206631498401	0.000751126752817216	0.00126084358660233	0.00175393174319807	0.0022596524340905	0.00302424546465915
C02X01343C06	0.000757623689028455	0.00100671684641373	0.00150338311426496	0.00278366022020386	0.00125169010860444	0.00125169010860444	0.00175732824435304	0.00125231711394628	0.00175776952713489	0.00175776952713489	0.00125231711394628	0.00175644634315238	0.00125169010860444	0.00125231711394628	0.00175821103159353	0.00175821103159353	0.00201125169612083	0.001252003532774	0	0	0	0	0	0.000250250255474229	0	0	0	0	0	0	0	0.000502307496912097	0.00125167441305348	0.000750750813438586	0.000750750813438586	0.00100143974332033	0.00125450082157315	0.00100143974332033	0.000750750813438586	0.000750750813438586	0.000750750813438586	0.00175646211765472	0.000750750813438586	0.000751314863730815	0.000751126752817216	0.00126147979825663	0.00125292902071067	0.00175776952713489	0.00252059246073176
C03X01342C02	0.000757432406091588	0.00100646354042357	0.00150300651503639	0.00278295596448279	0.0012513768413196	0.0012513768413196	0.0017568871830811	0.001252003532774	0.00175732824435304	0.00175732824435304	0.001252003532774	0.00175600572440029	0.00125169010860444	0.00125231711394628	0.00175821103159353	0.00175776952713489	0.00201125169612083	0.001252003532774	0	0	0	0	0	0.0002501876459506	0	0	0	0	0	0	0	0.000502307496912097	0.00125136115363111	0.000750562984832468	0.000750562984832468	0.00100118908564159	0.00125418614598755	0.00100118908564159	0.000750750813438586	0.000750562984832468	0.000750562984832468	0.00175602149098075	0.000750750813438586	0.000751126752817216	0.000750938736076617	0.00126116161219288	0.00125261513306511	0.00175732824435304	0.0025199572815969
C06X013428B7	0.00101014911604576	0.00176143466416501	0.00225469947203735	0.00278154852154591	0.00200225392441768	0.00175206577672749	0.00200820661536406	0.00150263010443766	0.00200871085397199	0.00200871085397199	0.00125231711394628	0.00175644634315238	0.00125169010860444	0.00125231711394628	0.00175821103159353	0.00200921534586133	0.00201125169612083	0.001252003532774	0	0	0	0	0.0002501876459506	0.000250062520841121	0	0	0	0	0	0	0	0.000753437658866909	0.00150192492735389	0.00150131444072842	0.00150131444072842	0.00175237959354515	0.00200694766686659	0.00175237959354515	0.000750750813438586	0.000750187609433623	0.000750750813438586	0.00250890988749179	0.000750750813438586	0.00150244226045436	0.000751126752817216	0.00126052572136373	0.00200443341906477	0.00251059429909482	0.00327607252690364
C09X013428B8	0.000757623689028455	0.00100671684641373	0.00150338311426496	0.00303720992137758	0.00125169010860444	0.001252003532774	0.00175732824435304	0.001252003532774	0.00175732824435304	0.00175776952713489	0.0012526308522392	0.0017568871830811	0.001252003532774	0.0012526308522392	0.00175865275789617	0.00175776952713489	0.0020117574652655	0.00125231711394628	0.0002501876459506	0	0	0.0002501876459506	0	0.000500625824051077	0	0	0	0	0	0.000250250255474229	0.0002501876459506	0.000502181372172642	0.0012519878293546	0.000750750813438586	0.000750750813438586	0.00100143974332033	0.00125450082157315	0.00100143974332033	0.000750938736076617	0.00100118908564159	0.000750938736076617	0.00175646211765472	0.000750938736076617	0.000751314863730815	0.000751314863730815	0.00151400505614968	0.00125292902071067	0.00175776952713489	0.00252059246073176
LN_6B05_VL_312	0.00126299362206603	0.00201351432667608	0.00250576651221096	0.00252831985064826	0.00225300618644346	0.0020027551778176	0.0022596524340905	0.00175338236646348	0.00226021991360118	0.00226021991360118	0.00150300651503639	0.00200770262984664	0.00150263010443766	0.00150338311426496	0.00201022509024736	0.00226078767821259	0.00226358320717906	0.00150300651503639	0.000250125067747436	0.000250250255474229	0.0002501876459506	0.000250062520841121	0.000500625824051077	0	0.0002501876459506	0.000250250255474229	0.000250250255474229	0.000250250255474229	0.000250250255474229	0.000250125067747436	0.000250062520841121	0.00100507274792153	0.00175261432844398	0.00175194101239205	0.00175194101239205	0.00200319474803966	0.00225833027648558	0.00200319474803966	0.00100143974332033	0.00100043786490786	0.00100118908564159	0.00276041894712099	0.00100143974332033	0.00175325741494891	0.00100169052653989	0.00151285981705492	0.00225550045923838	0.00276222993601151	0.00352878923685782
AMBX01341D04	0.000757623689028455	0.00125828928233708	0.00175382166953086	0.00278295596448279	0.00150187784856329	0.00150187784856329	0.00175732824435304	0.00125231711394628	0.00175776952713489	0.00175776952713489	0.00125231711394628	0.00175644634315238	0.00125169010860444	0.00125231711394628	0.00175821103159353	0.00175821103159353	0.00201125169612083	0.001252003532774	0	0	0	0	0	0.0002501876459506	0	0	0	0	0	0	0	0.000502307496912097	0.00150192492735389	0.0010009385534093	0.0010009385534093	0.00125175285936429	0.00150531623665108	0.00125175285936429	0.000750750813438586	0.000750562984832468	0.000750750813438586	0.00200727777767505	0.000750750813438586	0.00100169052653989	0.000751126752817216	0.00126116161219288	0.00150343028755962	0.00200871085397199	0.00277241878658194
A02X013460I7	0.000757623689028455	0.00100671684641373	0.00150338311426496	0.00278366022020386	0.00125169010860444	0.00125169010860444	0.00175732824435304	0.00125231711394628	0.00175776952713489	0.00175776952713489	0.00125231711394628	0.00175644634315238	0.00125169010860444	0.00125231711394628	0.00175821103159353	0.00175821103159353	0.00201125169612083	0.001252003532774	0	0	0	0	0	0.000250250255474229	0	0	0	0	0	0	0	0.000502307496912097	0.00125167441305348	0.000750750813438586	0.000750750813438586	0.00100143974332033	0.00125450082157315	0.00100143974332033	0.000750750813438586	0.000750750813438586	0.000750750813438586	0.00175646211765472	0.000750750813438586	0.000751314863730815	0.000751126752817216	0.00126147979825663	0.00125292902071067	0.00175776952713489	0.00252059246073176
A03X01341C08	0.000757623689028455	0.00100671684641373	0.00150338311426496	0.00278366022020386	0.00125169010860444	0.00125169010860444	0.00175732824435304	0.00125231711394628	0.00175776952713489	0.00175776952713489	0.00125231711394628	0.00175644634315238	0.00125169010860444	0.00125231711394628	0.00175821103159353	0.00175821103159353	0.00201125169612083	0.001252003532774	0	0	0	0	0	0.000250250255474229	0	0	0	0	0	0	0	0.000502307496912097	0.00125167441305348	0.000750750813438586	0.000750750813438586	0.00100143974332033	0.00125450082157315	0.00100143974332033	0.000750750813438586	0.000750750813438586	0.000750750813438586	0.00175646211765472	0.000750750813438586	0.000751314863730815	0.000751126752817216	0.00126147979825663	0.00125292902071067	0.00175776952713489	0.00252059246073176
AP3X01342A05	0.000757623689028455	0.00100671684641373	0.00150338311426496	0.00278366022020386	0.00125169010860444	0.00125169010860444	0.00175732824435304	0.00125231711394628	0.00175776952713489	0.00175776952713489	0.00125231711394628	0.00175644634315238	0.00125169010860444	0.00125231711394628	0.00175821103159353	0.00175821103159353	0.00201125169612083	0.001252003532774	0	0	0	0	0	0.000250250255474229	0	0	0	0	0	0	0	0.000502307496912097	0.00125167441305348	0.000750750813438586	0.000750750813438586	0.00100143974332033	0.00125450082157315	0.00100143974332033	0.000750750813438586	0.000750750813438586	0.000750750813438586	0.00175646211765472	0.000750750813438586	0.000751314863730815	0.000751126752817216	0.00126147979825663	0.00125292902071067	0.00175776952713489	0.00252059246073176
AP7X01341H06	0.000757623689028455	0.00100671684641373	0.00150338311426496	0.00278366022020386	0.00125169010860444	0.00125169010860444	0.00175732824435304	0.00125231711394628	0.00175776952713489	0.00175776952713489	0.00125231711394628	0.00175644634315238	0.00125169010860444	0.00125231711394628	0.00175821103159353	0.00175821103159353	0.00201125169612083	0.001252003532774	0	0	0	0	0	0.000250250255474229	0	0	0	0	0	0	0	0.000502307496912097	0.00125167441305348	0.000750750813438586	0.000750750813438586	0.00100143974332033	0.00125450082157315	0.00100143974332033	0.000750750813438586	0.000750750813438586	0.000750750813438586	0.00175646211765472	0.000750750813438586	0.000751314863730815	0.000751126752817216	0.00126147979825663	0.00125292902071067	0.00175776952713489	0.00252059246073176
LN_4A05_VL_222	0.00101014911604576	0.00151000458011588	0.00200443341906477	0.00252887902403961	0.00175217562987733	0.00150192492735389	0.00175734403471713	0.00125230140265246	0.00175778532543875	0.00175778532543875	0.00100192573197503	0.00150564667881707	0.00100142405563188	0.00100192573197503	0.00150715951246856	0.00175822683784336	0.00175997926954089	0.0010016748309889	0	0	0	0	0.000250250255474229	0.000250125067747436	0	0	0	0	0	0	0	0.000753626929195095	0.00125175285936429	0.00125129878706741	0.00125129878706741	0.00150230141641841	0.00175633672774731	0.00150230141641841	0.000500547495518636	0.000500171955772585	0.000500547495518636	0.00225833027648558	0.000500547495518636	0.00125223894253447	0.000500798168798593	0.00100849356475095	0.00175413611625005	0.00225979463475949	0.00302438888862329
LN_7E08_VL_423	0.00101014911604576	0.00176143466416501	0.00225469947203735	0.00278154852154591	0.00200225392441768	0.00175206577672749	0.00200820661536406	0.00150263010443766	0.00200871085397199	0.00200871085397199	0.00125231711394628	0.00175644634315238	0.00125169010860444	0.00125231711394628	0.00175821103159353	0.00200921534586133	0.00201125169612083	0.001252003532774	0	0	0	0	0.0002501876459506	0.000250062520841121	0	0	0	0	0	0	0	0.000753437658866909	0.00150192492735389	0.00150131444072842	0.00150131444072842	0.00175237959354515	0.00200694766686659	0.00175237959354515	0.000750750813438586	0.000750187609433623	0.000750750813438586	0.00250890988749179	0.000750750813438586	0.00150244226045436	0.000751126752817216	0.00126052572136373	0.00200443341906477	0.00251059429909482	0.00327607252690364
LN_4F09_VL_271	0.000506008890250539	0.000757432406091588	0.00100470975178706	0.00279007914710572	0.00100445745469294	0.00100470975178706	0.00100519892014478	0.00100470975178706	0.00100519892014478	0.00100519892014478	0.00100496217565573	0.00100519892014478	0.00100470975178706	0.00100496217565573	0.00100570438670588	0.00100519892014478	0.0012583051443759	0.00100470975178706	0.000753437658866909	0.000502307496912097	0.000502307496912097	0.000753437658866909	0.000502181372172642	0.00100507274792153	0.000502307496912097	0.000502307496912097	0.000502307496912097	0.000502307496912097	0.000502307496912097	0.000753626929195095	0.000753437658866909	0	0.00125615557051349	0.000753248483583871	0.000753248483583871	0.000753437658866909	0.000753579566036683	0.000753437658866909	0.000753437658866909	0.0010045679158668	0.000753437658866909	0.0017623215830845	0.000753437658866909	0.000753816294640033	0.000753816294640033	0.00126497443983538	0.00100496217565573	0.00100519892014478	0.00151367095198648
C01X01542I09	0.00126273817516881	0.000754337503872236	0.00125167441305348	0.00278153247410558	0.00100042220861038	0.00100017205998623	0.00150526894482561	0.00100117340580971	0.00150564667881707	0.00150564667881707	0.00100117340580971	0.0015045140451492	0.00100092288142821	0.00100142405563188	0.00150602460243417	0.00150602460243417	0.00175909470620995	0.00100117340580971	0.00150192492735389	0.00125167441305348	0.00125136115363111	0.00150192492735389	0.0012519878293546	0.00175261432844398	0.00150192492735389	0.00125167441305348	0.00125167441305348	0.00125167441305348	0.00125167441305348	0.00125175285936429	0.00150192492735389	0.00125615557051349	0	0.000500046901048944	0.000500046901048944	0.000750422211246827	0.00100269491671365	0.000750422211246827	0.000500171955772585	0.000750234546999606	0.000500171955772585	0.00150418409983282	0.000500297073060848	0.000500422252960458	0.000500422252960458	0.0012605098032399	0.00100143974332033	0.00150526894482561	0.00226643335405672
C02X01542D07	0.000757193401014259	0.000251240504264066	0.00075037525018755	0.00278020659378323	0.000499812604108073	0.000499937541658883	0.00100293059410159	0.000500312729358253	0.00100318212465199	0.00100318212465199	0.000500437917096803	0.00100267918965342	0.000500312729358253	0.000500563167499763	0.00100393747386616	0.00100343378139953	0.00125609237729171	0.000500437917096803	0.00125112641873235	0.000750750813438586	0.000750562984832468	0.00150131444072842	0.000750750813438586	0.00175194101239205	0.0010009385534093	0.000750750813438586	0.000750750813438586	0.000750750813438586	0.000750750813438586	0.00125129878706741	0.00150131444072842	0.000753248483583871	0.000500046901048944	0	0	0.000249937520825521	0.000500923599614763	0.000249937520825521	0	0.000750000140625065	0	0.00100194143539441	0	0	0	0.00125995404766729	0.000500297073060848	0.00100267918965342	0.00176130778381209
C03X01542C07	0.000757193401014259	0.000251240504264066	0.00075037525018755	0.00278020659378323	0.000499812604108073	0.000499937541658883	0.00100293059410159	0.000500312729358253	0.00100318212465199	0.00100318212465199	0.000500437917096803	0.00100267918965342	0.000500312729358253	0.000500563167499763	0.00100393747386616	0.00100343378139953	0.00125609237729171	0.000500437917096803	0.00125112641873235	0.000750750813438586	0.000750562984832468	0.00150131444072842	0.000750750813438586	0.00175194101239205	0.0010009385534093	0.000750750813438586	0.000750750813438586	0.000750750813438586	0.000750750813438586	0.00125129878706741	0.00150131444072842	0.000753248483583871	0.000500046901048944	0	0	0.000249937520825521	0.000500923599614763	0.000249937520825521	0	0.000750000140625065	0	0.00100194143539441	0	0	0	0.00125995404766729	0.000500297073060848	0.00100267918965342	0.00176130778381209
C06X015405B5	0.000757384563228227	0.000502686251537858	0.000500187604237	0.00278090945855503	0.000750000062500032	0.000750187609433623	0.00100318212465199	0.000750750813438586	0.00100343378139953	0.00100343378139953	0.000750938736076617	0.00100293059410159	0.000750750813438586	0.000500688480614189	0.00100418950977558	0.00100368556443914	0.00125640801027978	0.000750938736076617	0.00150206613231671	0.00100143974332033	0.00100118908564159	0.00175237959354515	0.00100143974332033	0.00200319474803966	0.00125175285936429	0.00100143974332033	0.00100143974332033	0.00100143974332033	0.00100143974332033	0.00150230141641841	0.00175237959354515	0.000753437658866909	0.000750422211246827	0.000249937520825521	0.000249937520825521	0	0.000501049093277951	0	0.0002501876459506	0.00100050058395909	0.000250125067747436	0.0012530076244731	0.0002501876459506	0.000250125067747436	0.000250250255474229	0.00151266940889777	0.000250109427110197	0.00100293059410159	0.0015094820418985
C09X015405B6	0.000252381858099012	0.00075566757022488	0.00100242791121279	0.00329100086361451	0.00100217675868483	0.00100242791121279	0.00050131598850835	0.00100318212465199	0.000501441678882376	0.000501441678882376	0.00075225683337685	0.00050131598850835	0.00100318212465199	0.000752445510818405	0.000501819128447479	0.0005015674322986	0.000753437674728679	0.00100318212465199	0.00175613184122991	0.00125450082157315	0.00125418614598755	0.00200694766686659	0.00125450082157315	0.00225833027648558	0.00150531623665108	0.00125450082157315	0.00125450082157315	0.00125450082157315	0.00125450082157315	0.00175633672774731	0.00200694766686659	0.000753579566036683	0.00100269491671365	0.000500923599614763	0.000500923599614763	0.000501049093277951	0	0.000501049093277951	0.000501425951822136	0.00125318051182404	0.00050130026933433	0.00150682840608883	0.000501425951822136	0.00050130026933433	0.000501551697346243	0.00126154353507354	0.000250563773722741	0.000501190361129132	0.00100628958424805
LN_6G09_VL_361	0.000757384563228227	0.000502686251537858	0.000500187604237	0.00278090945855503	0.000750000062500032	0.000750187609433623	0.00100318212465199	0.000750750813438586	0.00100343378139953	0.00100343378139953	0.000750938736076617	0.00100293059410159	0.000750750813438586	0.000500688480614189	0.00100418950977558	0.00100368556443914	0.00125640801027978	0.000750938736076617	0.00150206613231671	0.00100143974332033	0.00100118908564159	0.00175237959354515	0.00100143974332033	0.00200319474803966	0.00125175285936429	0.00100143974332033	0.00100143974332033	0.00100143974332033	0.00100143974332033	0.00150230141641841	0.00175237959354515	0.000753437658866909	0.000750422211246827	0.000249937520825521	0.000249937520825521	0	0.000501049093277951	0	0.0002501876459506	0.00100050058395909	0.000250125067747436	0.0012530076244731	0.0002501876459506	0.000250125067747436	0.000250250255474229	0.00151266940889777	0.000250109427110197	0.00100293059410159	0.0015094820418985
A01X015461D8	0.000757575821988955	0.000251493245427589	0.000751126752817216	0.00202294910046783	0.000500312729358253	0.000500187604237	0.00100343378139953	0.000500563167499763	0.00100368556443914	0.00100368556443914	0.000500563167499763	0.00100293059410159	0.000500312729358253	0.000500563167499763	0.00100368556443914	0.00100393747386616	0.00125609237729171	0.000500437917096803	0.000750750813438586	0.000750750813438586	0.000750750813438586	0.000750750813438586	0.000750938736076617	0.00100143974332033	0.000750750813438586	0.000750750813438586	0.000750750813438586	0.000750750813438586	0.000750750813438586	0.000500547495518636	0.000750750813438586	0.000753437658866909	0.000500171955772585	0	0	0.0002501876459506	0.000501425951822136	0.0002501876459506	0	0	0	0.0010029463290539	0	0	0	0.000504222901232278	0.000500798168798593	0.00100368556443914	0.00176308225921653
A02X015461B3	0.00100978244402184	0.00100557808762469	0.00150169019245513	0.00202090500518821	0.0012501879325381	0.00100018770845065	0.00125387162822712	0.000750562984832468	0.00125418614598755	0.00125418614598755	0.000500437917096803	0.00100267918965342	0.000500312729358253	0.000500563167499763	0.00100393747386616	0.00125450082157315	0.00125609237729171	0.000500437917096803	0.00075037525018755	0.000750750813438586	0.000750562984832468	0.000750187609433623	0.00100118908564159	0.00100043786490786	0.000750562984832468	0.000750750813438586	0.000750750813438586	0.000750750813438586	0.000750750813438586	0.000500171955772585	0.000750187609433623	0.0010045679158668	0.000750234546999606	0.000750000140625065	0.000750000140625065	0.00100050058395909	0.00125318051182404	0.00100050058395909	0	0	0	0.00175457579727566	0	0.000750563063133546	0	0.000503714931988562	0.00125161201532833	0.00175569138017233	0.00251754689949081
A03X01541C07	0.000757384563228227	0.000251430012476622	0.000750938736076617	0.00202243768907973	0.000500187604237	0.000500187604237	0.00100318212465199	0.000500437917096803	0.00100343378139953	0.00100343378139953	0.000500437917096803	0.00100267918965342	0.000500312729358253	0.000500563167499763	0.00100393747386616	0.00100368556443914	0.00125609237729171	0.000500437917096803	0.000750750813438586	0.000750750813438586	0.000750562984832468	0.000750750813438586	0.000750938736076617	0.00100118908564159	0.000750750813438586	0.000750750813438586	0.000750750813438586	0.000750750813438586	0.000750750813438586	0.000500547495518636	0.000750750813438586	0.000753437658866909	0.000500171955772585	0	0	0.000250125067747436	0.00050130026933433	0.000250125067747436	0	0	0	0.00100269491671365	0	0	0	0.000504095812896894	0.000500672800782385	0.00100343378139953	0.00176263830524808
AP3X01542A06	0.00151788315953444	0.00125955719249606	0.00175558108532285	0.00380151950945501	0.00150338311426496	0.00150375990226534	0.00201123585005185	0.00150489140031722	0.00201174161121463	0.00201174161121463	0.00150526894482561	0.00201073034312664	0.00150489140031722	0.00150564667881707	0.00201326042204846	0.00201224762680703	0.00226700424493953	0.00150526894482561	0.00225809369043494	0.00175646211765472	0.00175602149098075	0.00250890988749179	0.00175646211765472	0.00276041894712099	0.00200727777767505	0.00175646211765472	0.00175646211765472	0.00175646211765472	0.00175646211765472	0.00225833027648558	0.00250890988749179	0.0017623215830845	0.00150418409983282	0.00100194143539441	0.00100194143539441	0.0012530076244731	0.00150682840608883	0.0012530076244731	0.0010029463290539	0.00175457579727566	0.00100269491671365	0	0.0010029463290539	0.00100269491671365	0.0010031978675024	0.00227406945417449	0.00150493866840075	0.00201073034312664	0.00277521663078116
AP7X01541H02	0.000757575821988955	0.000251493245427589	0.000751126752817216	0.00202294910046783	0.000500312729358253	0.000500312729358253	0.00100343378139953	0.000500563167499763	0.00100368556443914	0.00100368556443914	0.000500563167499763	0.00100293059410159	0.000500312729358253	0.000500563167499763	0.00100393747386616	0.00100393747386616	0.00125609237729171	0.000500437917096803	0.000750750813438586	0.000750750813438586	0.000750750813438586	0.000750750813438586	0.000750938736076617	0.00100143974332033	0.000750750813438586	0.000750750813438586	0.000750750813438586	0.000750750813438586	0.000750750813438586	0.000500547495518636	0.000750750813438586	0.000753437658866909	0.000500297073060848	0	0	0.0002501876459506	0.000501425951822136	0.0002501876459506	0	0	0	0.0010029463290539	0	0	0	0.000504222901232278	0.000500798168798593	0.00100368556443914	0.00176308225921653
LN_8B05_VL_474	0.000757575821988955	0.000251430012476622	0.000750938736076617	0.00278161267879999	0.000500187604237	0.000500312729358253	0.00100343378139953	0.000500688480614189	0.00100368556443914	0.00100368556443914	0.000500813856487082	0.00100343378139953	0.000500688480614189	0.000500939295165832	0.0010044416722627	0.00100393747386616	0.00125672380193334	0.000500813856487082	0.00125206631498401	0.000751314863730815	0.000751126752817216	0.00150244226045436	0.000751314863730815	0.00175325741494891	0.00100169052653989	0.000751314863730815	0.000751314863730815	0.000751314863730815	0.000751314863730815	0.00125223894253447	0.00150244226045436	0.000753816294640033	0.000500422252960458	0	0	0.000250125067747436	0.00050130026933433	0.000250125067747436	0	0.000750563063133546	0	0.00100269491671365	0	0	0	0.00126090725910361	0.000500672800782385	0.00100318212465199	0.00176219457480375
LN_7G04_VL_437	0.000757767177369329	0.000251556510191844	0.000751314863730815	0.00202346077056144	0.000500437917096803	0.000500437917096803	0.00100368556443914	0.000500688480614189	0.00100393747386616	0.00100393747386616	0.000500688480614189	0.00100318212465199	0.000500563167499763	0.000500813856487082	0.0010044416722627	0.00100418950977558	0.00125672380193334	0.000500688480614189	0.000751126752817216	0.000751126752817216	0.000750938736076617	0.000751126752817216	0.000751314863730815	0.00100169052653989	0.000751126752817216	0.000751126752817216	0.000751126752817216	0.000751126752817216	0.000751126752817216	0.000500798168798593	0.000751126752817216	0.000753816294640033	0.000500422252960458	0	0	0.000250250255474229	0.000501551697346243	0.000250250255474229	0	0	0	0.0010031978675024	0	0	0	0.000504350053664637	0.000500923599614763	0.00100393747386616	0.00176352643687776
LN_6F04_VL_347	0.00101669621880951	0.00152057589324235	0.00201841948910776	0.002546346207486	0.00176443138207967	0.00151247845561232	0.00126243532050273	0.00126116161219288	0.00126275414967552	0.00126275414967552	0.00100882751650173	0.00100959139439686	0.00100882751650173	0.00100908201399747	0.00101086709815368	0.00126307313993024	0.00126478268947719	0.00100908201399747	0.00126084358660233	0.00126147979825663	0.00126116161219288	0.00126052572136373	0.00151400505614968	0.00151285981705492	0.00126116161219288	0.00126147979825663	0.00126147979825663	0.00126147979825663	0.00126147979825663	0.00100849356475095	0.00126052572136373	0.00126497443983538	0.0012605098032399	0.00125995404766729	0.00125995404766729	0.00151266940889777	0.00126154353507354	0.00151266940889777	0.000504222901232278	0.000503714931988562	0.000504095812896894	0.00227406945417449	0.000504222901232278	0.00126090725910361	0.000504350053664637	0	0.00151343251699664	0.00176755010447805	0.0025346639782885
LN_4B06_VL_232	0.000504970828675342	0.000754717044818824	0.00075060998508641	0.00303495366554184	0.00100092288142821	0.00100117340580971	0.000752445510818405	0.00100192573197503	0.000752634282930057	0.000752634282930057	0.000751314863730815	0.00075225683337685	0.00100192573197503	0.000501064796697385	0.000753201167998673	0.000752823149783075	0.00100519892014478	0.00100217675868483	0.00175393174319807	0.00125292902071067	0.00125261513306511	0.00200443341906477	0.00125292902071067	0.00225550045923838	0.00150343028755962	0.00125292902071067	0.00125292902071067	0.00125292902071067	0.00125292902071067	0.00175413611625005	0.00200443341906477	0.00100496217565573	0.00100143974332033	0.000500297073060848	0.000500297073060848	0.000250109427110197	0.000250563773722741	0.000250109427110197	0.000500798168798593	0.00125161201532833	0.000500672800782385	0.00150493866840075	0.000500798168798593	0.000500672800782385	0.000500923599614763	0.00151343251699664	0	0.00075225683337685	0.00125798855759751
AMBX01721E09	0.00075762370515616	0.000756048451121084	0.00050130026933433	0.00278460588603838	0.00050117464983538	0.00050130026933433	0	0.000501677505953932	0	0	0.000250815154494442	0	0.000501677505953932	0.000250878078519818	0	0	0.000251051281509144	0.000501677505953932	0.0022596524340905	0.00175776952713489	0.00175732824435304	0.00251059429909482	0.00175776952713489	0.00276222993601151	0.00200871085397199	0.00175776952713489	0.00175776952713489	0.00175776952713489	0.00175776952713489	0.00225979463475949	0.00251059429909482	0.00100519892014478	0.00150526894482561	0.00100267918965342	0.00100267918965342	0.00100293059410159	0.000501190361129132	0.00100293059410159	0.00100368556443914	0.00175569138017233	0.00100343378139953	0.00201073034312664	0.00100368556443914	0.00100318212465199	0.00100393747386616	0.00176755010447805	0.00075225683337685	0	0.000502954894265246
A01X017260I8	0.00126734736099761	0.00151783507408113	0.00100595731066566	0.00279025663247598	0.00125765628401514	0.00125797270354664	0.000503207985201634	0.00125892291817611	0.000503334626211892	0.000503207985201634	0.00100698614197868	0.000503334626211892	0.00125892291817611	0.000755477273650173	0.000503461330980991	0.000503334626211892	0.000503588099557158	0.00125892291817611	0.00302424546465915	0.00252059246073176	0.0025199572815969	0.00327607252690364	0.00252059246073176	0.00352878923685782	0.00277241878658194	0.00252059246073176	0.00252059246073176	0.00252059246073176	0.00252059246073176	0.00302438888862329	0.00327607252690364	0.00151367095198648	0.00226643335405672	0.00176130778381209	0.00176130778381209	0.0015094820418985	0.00100628958424805	0.0015094820418985	0.00176308225921653	0.00251754689949081	0.00176263830524808	0.00277521663078116	0.00176308225921653	0.00176219457480375	0.00176352643687776	0.0025346639782885	0.00125798855759751	0.000502954894265246	0
A02X017260I9	0.00075781508474345	0.00100825526605246	0.00050117464983538	0.00278531097736669	0.00075192691186115	0.000752115423828738	0	0.000752681527289564	0	0	0.000501756188620067	0	0.000752681527289564	0.000250941034125601	0	0	0.000251114324083043	0.000752681527289564	0.0025112247664417	0.00200921534586133	0.00200871085397199	0.00276222993601151	0.00200921534586133	0.00301399227768528	0.00226021991360118	0.00200921534586133	0.00200921534586133	0.00200921534586133	0.00200921534586133	0.00251143027167616	0.00276222993601151	0.00100545158989755	0.00175646211765472	0.00125355726817321	0.00125355726817321	0.00100267918965342	0.00050131598850835	0.00100267918965342	0.0012548156551027	0.00200694766686659	0.00125450082157315	0.00226249268480036	0.0012548156551027	0.00125418614598755	0.00125513064669525	0.00202045855701242	0.000752068250534179	0	0.00050282844424311
A03X01721B05	0.00075762370515616	0.000756048451121084	0.00050130026933433	0.00278460588603838	0.00050117464983538	0.00050130026933433	0	0.000501677505953932	0	0	0.000250815154494442	0	0.000501677505953932	0.000250878078519818	0	0	0.000251051281509144	0.000501677505953932	0.0022596524340905	0.00175776952713489	0.00175732824435304	0.00251059429909482	0.00175776952713489	0.00276222993601151	0.00200871085397199	0.00175776952713489	0.00175776952713489	0.00175776952713489	0.00175776952713489	0.00225979463475949	0.00251059429909482	0.00100519892014478	0.00150526894482561	0.00100267918965342	0.00100267918965342	0.00100293059410159	0.000501190361129132	0.00100293059410159	0.00100368556443914	0.00175569138017233	0.00100343378139953	0.00201073034312664	0.00100368556443914	0.00100318212465199	0.00100393747386616	0.00176755010447805	0.00075225683337685	0	0.000502954894265246
AP3X01722A07	0.00203076451844391	0.00253081511498006	0.0020137672020822	0.00380755158933482	0.0022653400845595	0.00226591042477307	0.00100806479366477	0.00226762316983899	0.00100831890643238	0.00100806479366477	0.00201528907414783	0.00126020801635563	0.00226762316983899	0.00176397083840117	0.00100857314734569	0.00100831890643238	0.00100882751650173	0.00226762316983899	0.00403511264337793	0.00353120404729386	0.00353031359866681	0.00428706769535604	0.00353120404729386	0.00454016818165149	0.00378315810468703	0.00353120404729386	0.00353120404729386	0.00353120404729386	0.00353120404729386	0.00403532033633777	0.00428706769535604	0.00202039462666276	0.00327596094722353	0.00276962657802005	0.00276962657802005	0.00251805366349429	0.00151190719830496	0.00251805366349429	0.00277241878658194	0.00352701122170385	0.00277172020676613	0.00378697857668342	0.00277241878658194	0.00277102197891105	0.00277311771862475	0.00304573796684788	0.00251876746581461	0.00100755695217939	0.000503714931988562
AP7X01721H08	0.00126670521851182	0.00151706752105486	0.00100545158989755	0.00278954903528998	0.00125702392224883	0.00125734002362252	0.000502954894265246	0.00125828928233708	0.000503081407902105	0.000502954894265246	0.0010064793864925	0.000503081407902105	0.00125828928233708	0.000755096967885635	0.000503207985201634	0.000503081407902105	0.000503334626211892	0.00125828928233708	0.00302272188701014	0.00251932242250694	0.00251868788321989	0.00327442217869629	0.00251932242250694	0.00352701122170385	0.00277102197891105	0.00251932242250694	0.00251932242250694	0.00251932242250694	0.00251932242250694	0.00302286516623967	0.00327442217869629	0.00151290760357802	0.00226529243444895	0.00176042188489347	0.00176042188489347	0.001508722911544	0.00100578352936441	0.001508722911544	0.00176219457480375	0.00251627992755439	0.00176175106771455	0.00277381700316102	0.00176219457480375	0.00176130778381209	0.00176263830524808	0.00253337972376554	0.00125735586171568	0.000502702057787639	0
LN_4H04_VL_284	0.00101078715287691	0.000503318780142875	0	0.0022763701781747	0.000250250255474229	0.000250312896341828	0.000250878078519818	0.000250501007243714	0.000250941034125601	0.000250941034125601	0.000250438272202955	0.000250815154494442	0.000250501007243714	0	0.000251130090663495	0.000251004021335574	0.000502686251537858	0.000250563773722741	0.0020057679765646	0.0015045140451492	0.00150413687917938	0.00225639530478391	0.0015045140451492	0.00250765159147815	0.00175514090051499	0.0015045140451492	0.0015045140451492	0.0015045140451492	0.0015045140451492	0.00200594121122958	0.00225639530478391	0.00100546740409914	0.00125261513306511	0.000750938736076617	0.000750938736076617	0.000500563167499763	0.00075225683337685	0.000500563167499763	0.000751691368360974	0.00150281857700975	0.000751503068888516	0.00175690296551135	0.000751691368360974	0.000751503068888516	0.000751879762219236	0.00201841948910776	0.000500563167499763	0.000250815154494442	0.000754906958551094
LN_7F01_VL_425	0.000757241235822919	0.000755477273650173	0.000500923599614763	0.00278319677378918	0.000500798168798593	0.000500923599614763	0	0.00050130026933433	0	0	0.000250626571663649	0	0.00050130026933433	0.000250689401090112	0	0	0.000251051281509144	0.00050130026933433	0.00225795170401626	0.00175644634315238	0.00175600572440029	0.00250870479504622	0.00175644634315238	0.00276015061377261	0.00200719889722936	0.00175644634315238	0.00175644634315238	0.00175644634315238	0.00175644634315238	0.00225809369043494	0.00250870479504622	0.00100494637735172	0.00150413687917938	0.00100192573197503	0.00100192573197503	0.00100217675868483	0.000500939295165832	0.00100217675868483	0.00100293059410159	0.0017543713216852	0.00100267918965342	0.00200921534586133	0.00100293059410159	0.00100267918965342	0.00100318212465199	0.00176621216018549	0.000751691368360974	0	0.000502954894265246
LN_6E03_VL_337	0.000758389804066572	0.00100825526605246	0.00050117464983538	0.00278531097736669	0.00075192691186115	0.000752115423828738	0	0.000752681527289564	0	0	0.000752492731471816	0	0.000752681527289564	0.000501803377692981	0	0	0.000251303641918865	0.000752681527289564	0.0025112247664417	0.00200921534586133	0.00200871085397199	0.00276222993601151	0.00200921534586133	0.00301399227768528	0.00226021991360118	0.00200921534586133	0.00200921534586133	0.00200921534586133	0.00200921534586133	0.00251143027167616	0.00276222993601151	0.000754337503872236	0.00175646211765472	0.00125355726817321	0.00125355726817321	0.00100267918965342	0.000501693248804522	0.00100267918965342	0.0012548156551027	0.00200694766686659	0.00125450082157315	0.00226249268480036	0.0012548156551027	0.00125418614598755	0.00125513064669525	0.00202045855701242	0.00100267918965342	0	0.000503207985201634
LN_4G01_VL_272	0.00151860340418038	0.00252347158102197	0.00175657252334539	0.00380306397097873	0.00225833027648558	0.00225889709223923	0.000502559936547008	0.00226059924796178	0.000502686251537858	0.000502559936547008	0.00175789589770464	0.000754005755273437	0.00226059924796178	0.00175833746571807	0.000502812630041474	0.000502686251537858	0.000754717044818824	0.00200973683330573	0.00402243443200759	0.00351991704249593	0.00351903227619111	0.00427369387359819	0.00351991704249593	0.0045260916578574	0.00377117549888203	0.00351991704249593	0.00351991704249593	0.00351991704249593	0.00351991704249593	0.00402283103191477	0.00427369387359819	0.00151100258068716	0.00326558071883444	0.0027608433732644	0.0027608433732644	0.00276015061377261	0.00100494637735172	0.00276015061377261	0.0027636178921916	0.00351613052594792	0.00276292373979119	0.00377497179709935	0.0027636178921916	0.00276222993601151	0.00276431239347559	0.00303610675725701	0.002259605023287	0.000502307496912097	0.00100747752998497
C12X017904A5	0.00178011982612246	0.00203071600814176	0.00151405289901296	0.00330826808632139	0.00176676960896708	0.00176721564679725	0.00100978244402184	0.00176855511259102	0.00101003742358137	0.00100978244402184	0.00151572646795084	0.00101003742358137	0.00176855511259102	0.00126345622173871	0.00101029253194306	0.00101003742358137	0.00101054776920432	0.00176855511259102	0.00354039017480347	0.00303495366554184	0.00303418627988354	0.00379310909253079	0.00303495366554184	0.00404685180287383	0.00328767170990082	0.00303495366554184	0.00303495366554184	0.00303495366554184	0.00303495366554184	0.00354066301413659	0.00379310909253079	0.00202498127132451	0.00277950408421521	0.00227220317411044	0.00227220317411044	0.00201935866809015	0.00151438718792268	0.00201935866809015	0.00227450012107111	0.00303150476270545	0.00227392544907299	0.00329100086361451	0.00227450012107111	0.00227335106739348	0.00227507508360785	0.00305208097224967	0.00176710389787683	0.0010092728709188	0.000504413661947565
C06X017904A3	0.00156739868959443	0.000519801200373348	0.000517330620388165	0.00235007645917626	0.000258397938567576	0.000258464725321247	0.00077785711400132	0.000258665292887388	0.000778058853567898	0.000778058853567898	0.000258732217933814	0.000777655479023865	0.000258598402454369	0.000258732217933814	0.000778462646794788	0.000778260697805287	0.00103889377253408	0.000258665292887388	0.00207066285521172	0.00155319755225874	0.00155319755225874	0.00232939590553754	0.00155319755225874	0.00232999896061069	0.00181193008233239	0.00155319755225874	0.00155319755225874	0.00155319755225874	0.00155319755225874	0.00207084749359627	0.00232939590553754	0.00129856683591377	0.00129344386458454	0.000775394227763252	0.000775394227763252	0.00103432690959725	0.00129579031002082	0.00103432690959725	0.000775995930582226	0.00155179189929365	0.000775995930582226	0.00181427818727475	0.000775995930582226	0.000775995930582226	0.000776397584862382	0.00208632312721916	0.00129411340997547	0.000777655479023865	0.00156051953071238
C09X017904A4	0.00177157612732864	0.00202063434129937	0.00150659213675988	0.00380595884064568	0.00175810119638906	0.00175854286763863	0.00100482026848596	0.00175986921387529	0.00100507274792153	0.00100482026848596	0.00150834405362225	0.00100507274792153	0.00175986921387529	0.00125727706097416	0.0010053253542692	0.00100507274792153	0.00125773548246266	0.00175986921387529	0.00352284410785272	0.00301982232285782	0.00301906256894611	0.00377435565362847	0.00301982232285782	0.00402688091152151	0.00327133300820277	0.00301982232285782	0.00301982232285782	0.00301982232285782	0.00301982232285782	0.00352320943946775	0.00377435565362847	0.00201486100621832	0.00276570244374672	0.00226093002198464	0.00226093002198464	0.00200929438506795	0.00150682840608883	0.00200929438506795	0.00226320422259243	0.00301659767211901	0.00226263524363242	0.00327462913854869	0.00226320422259243	0.00226206655068817	0.00226377348778396	0.00303687511510093	0.00175833746571807	0.00100431568996847	0.00151024192057343
LN_7B03_VL_391	0.00101206588206957	0.00100938439427105	0.000501882099855371	0.00253336523011788	0.000752823228793674	0.000753012190518899	0.00025119317282912	0.000753579645285681	0.000251256286694288	0.00025119317282912	0.000753390398693383	0.000251256286694288	0.000753579645285681	0.000502386377357814	0.000251319432282947	0.000251256286694288	0.000251445818726426	0.000753579645285681	0.0025139557247812	0.00201131504849937	0.00201080950171886	0.00276527652369398	0.00201131504849937	0.00301735618620502	0.00226263524363242	0.00201131504849937	0.00201131504849937	0.00201131504849937	0.00201131504849937	0.00251425660912275	0.00276527652369398	0.00100673270046464	0.00175833746571807	0.00125489449593279	0.00125489449593279	0.00100395324044659	0.000753390319504124	0.00100395324044659	0.00125615557051349	0.00200923207929342	0.00125584006431194	0.0022649128777261	0.00125615557051349	0.00125552471656092	0.00125647123528484	0.00227579456084249	0.00100395324044659	0.000251067040173629	0.000503445476930138
A03X01791B04	0.00151630074392328	0.0012583051443759	0.00125230140265246	0.00328933544439299	0.00100092288142821	0.00100117340580971	0.000752681527289564	0.00100192573197503	0.000752870417866551	0.000752870417866551	0.00100192573197503	0.000752492731471816	0.00100192573197503	0.00100217675868483	0.000753437658866909	0.000753059403274211	0.00100546740409914	0.00100192573197503	0.00275782217013904	0.00225681932137737	0.00225625354795755	0.00300832409883989	0.00225681932137737	0.0032596435311228	0.00250732058813117	0.00225681932137737	0.00225681932137737	0.00225681932137737	0.00225681932137737	0.00275790101096924	0.00300832409883989	0.00175999510763403	0.00200419753673627	0.00150192494308486	0.00150192494308486	0.00175292757212349	0.00125387162822712	0.00175292757212349	0.00150343030333796	0.00225399327239212	0.00150305368044482	0.00250983777766905	0.00150343030333796	0.00150305368044482	0.00150380711502067	0.00226991086170397	0.00175380594247057	0.000752492731471816	0.00151062215487435
AP3X01792A08	0.00151515203045689	0.000502559936547008	0.000500250166791767	0.00252729812507212	0.000249875067669282	0.000249937520825521	0.000752115423828738	0.000250125067747436	0.00075230403034187	0.00075230403034187	0.0002501876459506	0.00075192691186115	0.000250125067747436	0.000250250255474229	0.000752870417866551	0.000752492731471816	0.00100470975178706	0.0002501876459506	0.0020027551778176	0.00150225388232721	0.00150187784856329	0.00225300618644346	0.00150225388232721	0.0025038842649633	0.00175250442022696	0.00150225388232721	0.00150225388232721	0.00150225388232721	0.00150225388232721	0.00200292789190309	0.00225300618644346	0.00125584006431194	0.0012507351049522	0.000749812609316399	0.000749812609316399	0.00100018770845065	0.00125292902071067	0.00100018770845065	0.000750562984832468	0.0015005635011149	0.00075037525018755	0.00175426119278483	0.000750562984832468	0.00075037525018755	0.000750750813438586	0.00201689288706458	0.00125136115363111	0.00075192691186115	0.00150948202592871
LN_6G03_VL_355	0.00151515203045689	0.000502559936547008	0.000500250166791767	0.00252729812507212	0.000249875067669282	0.000249937520825521	0.000752115423828738	0.000250125067747436	0.00075230403034187	0.00075230403034187	0.0002501876459506	0.00075192691186115	0.000250125067747436	0.000250250255474229	0.000752870417866551	0.000752492731471816	0.00100470975178706	0.0002501876459506	0.0020027551778176	0.00150225388232721	0.00150187784856329	0.00225300618644346	0.00150225388232721	0.0025038842649633	0.00175250442022696	0.00150225388232721	0.00150225388232721	0.00150225388232721	0.00150225388232721	0.00200292789190309	0.00225300618644346	0.00125584006431194	0.0012507351049522	0.000749812609316399	0.000749812609316399	0.00100018770845065	0.00125292902071067	0.00100018770845065	0.000750562984832468	0.0015005635011149	0.00075037525018755	0.00175426119278483	0.000750562984832468	0.00075037525018755	0.000750750813438586	0.00201689288706458	0.00125136115363111	0.00075192691186115	0.00150948202592871
AMBX01941E08	0.000253228670897654	0.00227392544907299	0.00201125169612083	0.00406071496341239	0.0025130072190829	0.00251363889896104	0.0012583051443759	0.00251553584541541	0.00125862189053954	0.0012583051443759	0.00226358320717906	0.00125862189053954	0.00251553584541541	0.00226415266293889	0.001258938796209	0.00125862189053954	0.00125957308654703	0.00251553584541541	0.00226377452233593	0.0017607545567826	0.00176031177400883	0.00251528491887522	0.0017607545567826	0.0027674917338065	0.00201226441224511	0.0017607545567826	0.0017607545567826	0.0017607545567826	0.0017607545567826	0.00251591774502686	0.00251528491887522	0.00100800118538184	0.00251438185889343	0.0020097991701946	0.0020097991701946	0.00175866857209773	0.000754337503872236	0.00175866857209773	0.00201182084954761	0.00276527652369398	0.00201131504849937	0.00302286516623967	0.00201182084954761	0.00201030420901438	0.00201232690505553	0.00253113629175858	0.00150791706990897	0.00125767213008414	0.00151290760357802
A01X019460I6	0.00203536591789203	0.00380924268006163	0.00378889170776528	0.00560244969189471	0.00404122771256389	0.00404224869317104	0.00278154852154591	0.00404531473264933	0.00278225206502029	0.00278154852154591	0.00379176503147566	0.00303490550695166	0.00404531473264933	0.00354013330178147	0.00278295596448279	0.00278225206502029	0.00278366022020386	0.00404531473264933	0.00379196118305879	0.00328652264000963	0.00328569198416803	0.0040446811654429	0.00328652264000963	0.00429848827749186	0.00353924168534176	0.00328652264000963	0.00328652264000963	0.00328652264000963	0.00328652264000963	0.00404570389340178	0.0040446811654429	0.00253220931380999	0.00404347872536995	0.00353502643195168	0.00353502643195168	0.00328269058927675	0.00227387743659012	0.00328269058927675	0.00353860045287906	0.00429529013646283	0.0035377062702959	0.00455741108748881	0.00353860045287906	0.00353681253950845	0.00353949508760061	0.00381821284885172	0.00328340763904925	0.00278014250148215	0.00227387743659012
A02X019461D1	0	0.00151476951264303	0.00150645009485199	0.00380426662610964	0.00175776952713489	0.00175821103159353	0.00100477294500877	0.00175953687670236	0.00100502540066081	0.00100477294500877	0.00150791706990897	0.00100502540066081	0.00175953687670236	0.00125703975237207	0.00100553069274291	0.00100502540066081	0.0012580995519478	0.00175953687670236	0.00150796496503177	0.0010053253542692	0.00100507274792153	0.00175928504029391	0.0010053253542692	0.0020111107822075	0.00125664508027272	0.0010053253542692	0.0010053253542692	0.0010053253542692	0.0010053253542692	0.00175972730670555	0.00175928504029391	0.000754906958551094	0.00175866857209773	0.00125513064669525	0.00125513064669525	0.00100393747386616	0.000501945071275251	0.00100393747386616	0.00125639219607815	0.00200946823005587	0.00125607657104199	0.0022653400845595	0.00125639219607815	0.00125576110454567	0.00125670797977389	0.00202301319276896	0.000753012111448895	0.00100426841400488	0.00125841619465381
A03X01941A02	0.0040762328977803	0.006356317754292	0.00632234996361567	0.0076477179011128	0.00657481651987925	0.00657647957518551	0.0050637592080816	0.00658147379287467	0.00506504162054911	0.0050637592080816	0.00632715028790007	0.00557060756987074	0.00658147379287467	0.00607603105086519	0.00506632468273331	0.00506504162054911	0.0048146985483811	0.00658147379287467	0.00632696823993379	0.00582126643222536	0.00581979344202768	0.00657982034335408	0.00582126643222536	0.00683440283357917	0.00607411694700226	0.00582126643222536	0.00582126643222536	0.00582126643222536	0.00582126643222536	0.00658148593440901	0.00657982034335408	0.00507042029961736	0.00657841769923213	0.00606720175628845	0.00606720175628845	0.00581473542890949	0.00480610873564988	0.00581473542890949	0.00607334315950139	0.00682978451722704	0.00607180664339009	0.00709769874538159	0.00607334315950139	0.0058162058584268	0.00607488045346815	0.00637120702353534	0.00581602873322525	0.00506119633032395	0.00405030632772123
AP3X01942A09	0.00382147594043114	0.00660723748331659	0.00632056978359932	0.00738997989559931	0.00682403868380321	0.00682576385862426	0.00480916951601696	0.00683094462077563	0.00481038709833042	0.00481038709833042	0.00632376739324764	0.00531634100247087	0.00683094462077563	0.00632536741165384	0.00455972004232355	0.00481160529733587	0.00430879966281318	0.006578815966361	0.00657804534723829	0.00607221057042907	0.0060706746222395	0.00683096398268521	0.00607221057042907	0.00708567616343565	0.00632512755393979	0.00607221057042907	0.00607221057042907	0.00607221057042907	0.00607221057042907	0.00683269266621339	0.00683096398268521	0.0048179855580399	0.00682821396952761	0.00631706386596894	0.00631706386596894	0.00606453088389612	0.00455241996204083	0.00606453088389612	0.00632345523022669	0.00708003451249085	0.00632185617698202	0.0073476785117666	0.00632345523022669	0.00606759733600844	0.00632505509261373	0.00662315072395031	0.00581437507078574	0.00480795254992748	0.00379887292353229
LN_4B04_VL_230	0	0.00126178219460911	0.00125483142960505	0.00329433676649276	0.00150602460243417	0.00150640271581972	0.0010052779832069	0.00150753819601814	0.00100553069274291	0.0010052779832069	0.00150715951246856	0.00100553069274291	0.00150753819601814	0.00125640801027978	0.00100603649316745	0.00100553069274291	0.00100654280270214	0.00150753819601814	0.00125628206794158	0.000753768986976803	0.000753579645285681	0.00150753883048896	0.000753768986976803	0.00175923780383839	0.00100502546401211	0.000753768986976803	0.000753768986976803	0.000753768986976803	0.000753768986976803	0.00150791770485823	0.00150753883048896	0.000503192147108501	0.00150682840608883	0.00100370132310374	0.00100370132310374	0.000752634282930057	0.00050219714667502	0.000752634282930057	0.00100470975178706	0.00175765974694222	0.00100445745469294	0.00201283321521507	0.00100470975178706	0.00100420528427802	0.00100496217565573	0.0020225017489414	0.000752634282930057	0.00100477294500877	0.00125936707981929
LN_7E07_VL_422	0.00177787541371951	0.00380248319268443	0.00378220419084353	0.00533989736780764	0.00403409526395419	0.00403511264337793	0.0025244902153316	0.00403816786292687	0.00252512768202278	0.0025244902153316	0.0037850673766314	0.00302954211478495	0.00403816786292687	0.00353387809038801	0.00252576547073298	0.00252512768202278	0.00252640358170618	0.00403816786292687	0.00378526282802725	0.00328071685347799	0.00327988912946127	0.00403753652240107	0.00328071685347799	0.00429089350780681	0.00353298961575669	0.00328071685347799	0.00328071685347799	0.00328071685347799	0.00328071685347799	0.00403855563992841	0.00403753652240107	0.00252772879196879	0.00403633833409612	0.00352878923685782	0.00352878923685782	0.00327689832501227	0.0022698630188406	0.00327689832501227	0.00353235065053736	0.00428770666057543	0.00353145962334734	0.00454934812811863	0.00353235065053736	0.00327855117081294	0.0035332421274743	0.00381142151537991	0.00327761284707938	0.002523216247031	0.0020183556878776
LN_8A07_VL_467	0	0.00126114567799012	0.00125420190465204	0.00329350215691692	0.00150526894482561	0.00150564667881707	0.00100477294500877	0.00150678101911695	0.00100502540066081	0.00100477294500877	0.00150640271581972	0.00100502540066081	0.00150678101911695	0.00125577690284957	0.00100553069274291	0.00100502540066081	0.00100603649316745	0.00150678101911695	0.00125565108683222	0.000753390398693383	0.000753201247128305	0.00150678165263215	0.000753390398693383	0.00175835398498338	0.00100452067941126	0.000753390398693383	0.000753390398693383	0.000753390398693383	0.000753390398693383	0.00150716014646135	0.00150678165263215	0.000502939072105804	0.00150607194179697	0.0010031978675024	0.0010031978675024	0.00075225683337685	0.000501945071275251	0.00075225683337685	0.00100420528427802	0.00175677751278805	0.00100395324044659	0.00201182084954761	0.00100420528427802	0.00100370132310374	0.00100445745469294	0.00202147963669235	0.00075225683337685	0.00100426841400488	0.00151076512926077
LN_6F02_VL_345	0.00592275182292378	0.00847568619967547	0.00817645034384038	0.00875841801172518	0.00868459081124801	0.00868680970776089	0.00665115576667827	0.00869347320570336	0.0066528576717588	0.0066528576717588	0.0081806309276336	0.00716399040912934	0.00869347320570336	0.00818272282309562	0.0064005683537944	0.00665456044803961	0.00588983950490668	0.0084388394881194	0.00869396953177148	0.00818295410242269	0.00818086208391546	0.00894947893521645	0.00818295410242269	0.00920734381973545	0.00843846126529596	0.00818295410242269	0.00818295410242269	0.00818295410242269	0.00818295410242269	0.00895176793913251	0.00894947893521645	0.00665970217755753	0.00868983689373076	0.00817163388541141	0.00817163388541141	0.00791651953275251	0.00639003886453505	0.00791651953275251	0.00817998948478121	0.00894383481109855	0.00817789898338127	0.0092183697062605	0.00817998948478121	0.00792056495814363	0.00818208105525131	0.00849617594105122	0.00766467979698636	0.0066494547321296	0.005376812493631
AMBX01951E07	0.00409082369267423	0.00561050806636701	0.00481933156575402	0.00536523859875346	0.00532496175193678	0.00532631235109009	0.0030458834403397	0.00507410864133036	0.00304665675502955	0.00304665675502955	0.00456584211958436	0.00355414594004792	0.00507410864133036	0.00456700057995076	0.00279433173795198	0.00304743046249117	0.00279504176375053	0.00482105550993793	0.00660097109820018	0.00634896196293498	0.00634734998794472	0.00660097109820018	0.00634896196293498	0.00685633371866416	0.00634734998794472	0.00634896196293498	0.00634896196293498	0.00634896196293498	0.00634896196293498	0.00634785298678529	0.00660097109820018	0.00432552025019702	0.00634463097903146	0.00583354648209522	0.00583354648209522	0.0055801194794887	0.00406195626592139	0.0055801194794887	0.00558295163577023	0.00583354648209522	0.00558153519835757	0.00686679626756326	0.00558295163577023	0.00558295163577023	0.005584368792274	0.00536616643388619	0.00532905670073648	0.0033004011348149	0.00253949244481665
A01X019560H7	0.00382366164027725	0.00534023889018119	0.00455280018601	0.00407436873221951	0.00505696238491598	0.0050582413579119	0.00303725815327153	0.0050582413579119	0.00303725815327153	0.00303802709374999	0.00455280018601	0.00354397505530155	0.00505952097801323	0.00455395203646404	0.00278646470657501	0.00303802709374999	0.00278717073947389	0.00480713824994212	0.00632967213711095	0.00607675744998611	0.00607521920541062	0.00632967213711095	0.00607521920541062	0.00632967213711095	0.00607675744998611	0.00607675744998611	0.00607675744998611	0.00607675744998611	0.00607675744998611	0.00607719309994455	0.00632967213711095	0.00430989204625413	0.00581979344202768	0.00531052879376795	0.00531052879376795	0.0050578715656941	0.00354379810977341	0.0050578715656941	0.005313216044284	0.00556459383988491	0.00531187207915747	0.00633930237572679	0.005313216044284	0.00506043107809384	0.00531456068966366	0.00509653819184498	0.00480743748276903	0.00303802709374999	0.0022791079749893
A02X019560H8	0.00408999140209812	0.00535483404441271	0.00456512033978089	0.00511171809220439	0.00507081459140108	0.00507210058299739	0.00304535279060716	0.00507338722703461	0.00304612583603153	0.00304612583603153	0.00456512033978089	0.00355361555937594	0.00507338722703461	0.00456627843436156	0.00279380000992681	0.00304689927402274	0.00254013751168023	0.00482043028369368	0.00660153900099189	0.00634785298678529	0.0063462415739493	0.00660153900099189	0.00634785298678529	0.00685696684818162	0.00634785298678529	0.00634785298678529	0.00634785298678529	0.00634785298678529	0.00634785298678529	0.00634845318871554	0.00660153900099189	0.00432479369340495	0.0060900634298614	0.00557920568822024	0.00557920568822024	0.00532577894063399	0.00380755158933482	0.00532577894063399	0.00558203691819598	0.00583411265270127	0.00558062094411216	0.00661161142922235	0.00558203691819598	0.00532712995371491	0.00558345361101848	0.00536660970849014	0.00507455483018537	0.00304612583603153	0.00177753703875742
A03X01951A01	0.0027964628983834	0.00456449543006979	0.00378335335671778	0.00406679880741529	0.00428656567684632	0.00428764681592256	0.00176676960896708	0.00378335335671778	0.00176676960896708	0.00176721564679725	0.00327906182300919	0.00227201284060573	0.00378335335671778	0.00327906182300919	0.00176766190989756	0.00176721564679725	0.00176810839843851	0.00353166998204632	0.00530023926797228	0.00504930210870516	0.00504930210870516	0.00529890185831924	0.00504802765173339	0.0055538532729025	0.00504802765173339	0.00504930210870516	0.00504930210870516	0.00504930210870516	0.00504930210870516	0.0050472178603015	0.00529890185831924	0.00303457120739188	0.0050472178603015	0.00479187402627328	0.00479187402627328	0.00453979005464375	0.00302920899310022	0.00453979005464375	0.00428878837439973	0.00453864535537558	0.00428878837439973	0.00581640804976501	0.00428878837439973	0.00454208118630088	0.00429095344026651	0.00406432757300179	0.00428950289646678	0.00227201284060573	0.00201988543979608
AP3X01952B01	0.00254375529202707	0.00304419266243487	0.00252251587919382	0.00432441993080226	0.00277459644036448	0.00277529647102883	0.00151519996205624	0.00277739868404265	0.00151558269735352	0.00151519996205624	0.00252442625264077	0.00176798055389123	0.00277739868404265	0.00227272901188432	0.00151596562605543	0.00151558269735352	0.00151634874830869	0.00277739868404265	0.00454910732682309	0.00404417983004848	0.00404315787394924	0.00480157193080238	0.00404417983004848	0.00505531464114546	0.00429664330396652	0.00404417983004848	0.00404417983004848	0.00404417983004848	0.00404417983004848	0.00454934812811863	0.00480157193080238	0.00253079905126448	0.0037879349006628	0.00328009382286557	0.00328009382286557	0.003028013197123	0.00201999640015426	0.003028013197123	0.00328340763904925	0.00403939541146057	0.00328257855743231	0.00430099151078772	0.00328340763904925	0.00328174989440728	0.00328423713957521	0.00356092419595971	0.00302882544311034	0.00151443507109003	0.00100925693671609
AP7X01951G07	0.00591581736275435	0.00769734854703298	0.00689002868902398	0.00668538859278449	0.00739823680795781	0.00740012469091672	0.00536230865481674	0.00740201353763496	0.00536367826872456	0.00536367826872456	0.00689002868902398	0.00587428680787686	0.00740201353763496	0.00689178739794825	0.00511098596433765	0.00536504858245564	0.00485803600743061	0.00714789918351444	0.0086850861007766	0.00842983872107961	0.00842768583769165	0.0086850861007766	0.00842983872107961	0.0089426189419066	0.00842983872107961	0.00842983872107961	0.00842983872107961	0.00842983872107961	0.00842983872107961	0.00843087410611382	0.0086850861007766	0.00665195746004056	0.00816930055618008	0.0076541424424784	0.0076541424424784	0.00739915851794197	0.00587351675497501	0.00739915851794197	0.00765805021661159	0.00791114578918023	0.00765609583089305	0.00869841806560191	0.00765805021661159	0.00740104686990969	0.00766000560039787	0.00745623148735652	0.00714701968147507	0.00536367826872456	0.0035808836741737
LN_4B03_VL_229	0.00235176482892812	0.00312928361815262	0.00233407736996778	0.00392897430806314	0.00285174337398578	0.00285248287958099	0.00129715181979026	0.00285322276880902	0.00129748842777986	0.00129715181979026	0.00233407736996778	0.00155682463788342	0.00285322276880902	0.0023346828516515	0.00129782521051296	0.00129748842777986	0.00155849283204045	0.00259417192340437	0.00441396323095227	0.00415455721840022	0.00415347872388862	0.00441396323095227	0.00415455721840022	0.00467458351311046	0.00415455721840022	0.00415455721840022	0.00415455721840022	0.00415455721840022	0.00415455721840022	0.00415477742034095	0.00441396323095227	0.00234009550218265	0.00389227188865621	0.00337122423805199	0.00337122423805199	0.00311208830270144	0.00181669992115953	0.00311208830270144	0.00337297363368287	0.00363130226732296	0.00337209870897682	0.00442085036059588	0.00337297363368287	0.00337297363368287	0.00337384901252361	0.00339664945949496	0.00285445033709364	0.00129715181979026	0.00156092552433409
LN_7D08_VL_414	0.00203943564673025	0.00254595789430956	0.00227891648565828	0.00306088862923125	0.00227833957988775	0.00227891648565828	0.00126537471704445	0.00177303470046962	0.00126569503284947	0.00126537471704445	0.00151956521203818	0.00126569503284947	0.001772585720765	0.00151956521203818	0.00101259431942819	0.00126569503284947	0.000506329157193135	0.001772585720765	0.00329433676649276	0.00304187764371557	0.00304187764371557	0.00329350215691692	0.00304187764371557	0.00354846637806257	0.00304110675305799	0.00304187764371557	0.00304187764371557	0.00304187764371557	0.00304187764371557	0.00304048121004016	0.00329350215691692	0.00228315518950966	0.00304048121004016	0.00278531097736669	0.00278531097736669	0.0027860164258589	0.00227809877859228	0.0027860164258589	0.00227968526978834	0.00253156826702366	0.00227968526978834	0.003808518333908	0.00227968526978834	0.00278672223178663	0.00228084073719951	0.00254887719615817	0.00253305975015102	0.00177144857490947	0.0015211061595405
LN_6E01_VL_335	0.00382268719394687	0.00533752424245645	0.00455049823227879	0.00458644216818958	0.00505440637827742	0.00505568405853456	0.00303572143946268	0.00505568405853456	0.00303572143946268	0.00303648960194089	0.00455049823227879	0.00354218170802731	0.00505696238491598	0.00455164891809552	0.00278505371332872	0.00303648960194089	0.00253273808440701	0.00480470698709755	0.00658045368623883	0.00632766666447604	0.00632606548436367	0.00658045368623883	0.00632606548436367	0.00632606548436367	0.00632766666447604	0.00632766666447604	0.00632766666447604	0.00632766666447604	0.00632766666447604	0.00632806994128765	0.00658045368623883	0.00430989204625413	0.00607060914078474	0.0055613784272408	0.0055613784272408	0.00530884863713104	0.00379560291573877	0.00530884863713104	0.00556419158551529	0.00581537894070422	0.00556278465071524	0.00659046181426507	0.00556419158551529	0.00531153418606367	0.00556559923218061	0.00534941919638574	0.00505870043088786	0.00303648960194089	0.00202506155734601
AP3X02092B03	0.000758006561041923	0.000756620492921342	0.000501677505953932	0.00202600692847658	0.000501551697346243	0.000501551697346243	0	0.000501803377692981	0	0	0.000250815154494442	0	0.000501551697346243	0.000250815154494442	0	0	0.000251051281509144	0.000501551697346243	0.00175732824435304	0.00175732824435304	0.00175732824435304	0.00175732824435304	0.00175776952713489	0.00200921534586133	0.00175732824435304	0.00175732824435304	0.00175732824435304	0.00175732824435304	0.00175732824435304	0.00150640271581972	0.00175732824435304	0.00100545158989755	0.00150564667881707	0.00100343378139953	0.00100343378139953	0.00100368556443914	0.0005015674322986	0.00100368556443914	0.00100343378139953	0.00100343378139953	0.00100343378139953	0.00201224762680703	0.00100343378139953	0.00100418950977558	0.00100393747386616	0.00101035642997607	0.000752823149783075	0	0.000503461330980991
AP7X02091I01	0.00385609943608089	0.0046179658758279	0.00382673507713811	0.00360030121709211	0.00433627643375218	0.00433738279548001	0.00306142470346142	0.00433738279548001	0.00306142470346142	0.00306220593080389	0.00382795684430686	0.00306220593080389	0.00433848972191	0.00382868859877827	0.00280860114392664	0.00306220593080389	0.00255419975100641	0.0040837279793485	0.00587563909487982	0.00562053283993808	0.00561909727293574	0.00587563909487982	0.00561909727293574	0.00587563909487982	0.00562053283993808	0.00562053283993808	0.00562053283993808	0.00562053283993808	0.00562053283993808	0.00562074643104359	0.00587563909487982	0.00409186989034191	0.00536146554929936	0.00484791656854682	0.00484791656854682	0.00459190017790472	0.00357273773575373	0.00459190017790472	0.00485039176650444	0.00510406411513249	0.00484915385166493	0.00588465900478695	0.00485039176650444	0.00485039176650444	0.00485163031354895	0.00513929502764865	0.00408351526165416	0.00306220593080389	0.00306827326426237
LN_4H05_VL_285	0.000505752974731293	0.000252334095691171	0.000251004021335574	0.00202711407419755	0.000250941034125601	0.000251004021335574	0	0.000251067040173629	0	0	0.000251004021335574	0	0.000251067040173629	0.000251067040173629	0	0	0.000251430012476622	0.000251067040173629	0.00150758563067114	0.00125639219607815	0.00125607657104199	0.00150758563067114	0.00125639219607815	0.00175922126758785	0.00125639219607815	0.00125639219607815	0.00125639219607815	0.00125639219607815	0.00125639219607815	0.00125647123528484	0.00150758563067114	0.000502939072105804	0.00100445745469294	0.000501929312610725	0.000501929312610725	0.000502055310754723	0.000251051281509144	0.000502055310754723	0.000502181372172642	0.000753059403274211	0.000502055310754723	0.00150986187763964	0.000502181372172642	0.000502181372172642	0.000502307496912097	0.00101104264014546	0.000502055310754723	0	0.000503968788610038
LN_8A08_VL_468	0.00151711557405636	0.000504095812896894	0.000250673689796292	0.00151634873211975	0.000250610868244232	0.000250610868244232	0.000753201167998673	0.000250799427434146	0.000753390319504124	0.000753390319504124	0.000250736542851799	0.000753012111448895	0.000250736542851799	0.000250799427434146	0.000753768907668121	0.000753579566036683	0.000502559936547008	0.000250736542851799	0.0017568871830811	0.00150607195765869	0.00150569401025204	0.0017568871830811	0.00150645009485199	0.00200820661536406	0.0017568871830811	0.00150607195765869	0.00150607195765869	0.00150607195765869	0.00150607195765869	0.00150602460243417	0.0017568871830811	0.00125797270354664	0.00125388737898166	0.000752115439607074	0.000752115439607074	0.000752304046132166	0.00125546158683403	0.000752304046132166	0.000752492747273958	0.00100293059410159	0.000752304046132166	0.00175953687670236	0.000752492747273958	0.000752492747273958	0.000752681543103554	0.00151673206425997	0.00100351256681796	0.000753201167998673	0.000755287072894608
LN_8A09_VL_469	0.00126766867644785	0.00177245722730285	0.00151095493057665	0.00228547434371327	0.00151057452877586	0.00151095493057665	0.000755334667005039	0.00125925586150463	0.000755334667005039	0.000755524891748645	0.00100747752998497	0.000755334667005039	0.00125925586150463	0.00100747752998497	0.000755905628819786	0.000755524891748645	0.000252000256334828	0.00125925586150463	0.00252059246073176	0.00226876645516847	0.00226876645516847	0.0025199572815969	0.00226819467647255	0.00277241878658194	0.00226876645516847	0.00226876645516847	0.00226876645516847	0.00226876645516847	0.00226876645516847	0.00226814688994953	0.0025199572815969	0.00176627599365874	0.0020158127942583	0.00176263830524808	0.00176263830524808	0.00176308225921653	0.001258938796209	0.00176308225921653	0.00151138321418692	0.00176263830524808	0.00151138321418692	0.00277731872258926	0.00151138321418692	0.00176352643687776	0.00151214502469917	0.00177478463155089	0.00151133552401564	0.00100722384109814	0.000757767177369329
LN_6F07_VL_350	0.00287696641824937	0.00313403347872609	0.00285667422203874	0.00366621416014504	0.00285593254213094	0.00285667422203874	0.00233589477547948	0.00285667422203874	0.00233589477547948	0.00233589477547948	0.00259718596986833	0.00233650120056243	0.00285667422203874	0.00259718596986833	0.00233650120056243	0.00233589477547948	0.00259862046545102	0.00285667422203874	0.00415874097494736	0.00389920192200908	0.00389920192200908	0.00415874097494736	0.00389818859802474	0.00441942919774523	0.00389920192200908	0.00389920192200908	0.00389920192200908	0.00389920192200908	0.00389920192200908	0.00389915097095652	0.00415874097494736	0.00337993854733437	0.00363765316645829	0.00311612902164634	0.00311612902164634	0.00311693842139068	0.00259592213585556	0.00311693842139068	0.00311693842139068	0.00337634240248693	0.00311693842139068	0.00416632140451225	0.00311693842139068	0.00311774824172045	0.00311855848296346	0.00340027184045161	0.0028574162872727	0.00233589477547948	0.00286572377805497
LN_4G03_VL_274	0.00075781508474345	0.000756429716163621	0.000501551697346243	0.00202549397005901	0.000501425951822136	0.000501425951822136	0	0.000501677505953932	0	0	0.000250752262025801	0	0.000501425951822136	0.000250752262025801	0	0	0.000251051281509144	0.000501425951822136	0.0017568871830811	0.0017568871830811	0.0017568871830811	0.0017568871830811	0.00175732824435304	0.00200871085397199	0.0017568871830811	0.0017568871830811	0.0017568871830811	0.0017568871830811	0.0017568871830811	0.00150602460243417	0.0017568871830811	0.00100519892014478	0.00150526894482561	0.00100318212465199	0.00100318212465199	0.00100343378139953	0.000501441678882376	0.00100343378139953	0.00100318212465199	0.00100318212465199	0.00100318212465199	0.00201174161121463	0.00100318212465199	0.00100393747386616	0.00100368556443914	0.00101010128932237	0.000752634282930057	0	0.000503461330980991
C01X02853B01	0.00382244670848253	0.00558972778258233	0.00505487181254714	0.00611708575233637	0.00555865619365847	0.00556006104272438	0.00354245482409057	0.00556427985378431	0.00354335140932219	0.00354335140932219	0.00505742829125891	0.00404930181810986	0.00556427985378431	0.00505870750056101	0.00329204337670764	0.0035442484485162	0.00304048121004016	0.00531212006235829	0.00683339845658606	0.0063275644864068	0.00632596335548172	0.00708631673865462	0.0063275644864068	0.00734109381423092	0.00658048104995694	0.0063275644864068	0.0063275644864068	0.0063275644864068	0.0063275644864068	0.00683422010606395	0.00708631673865462	0.00456396283248322	0.00606913172525208	0.00555865619365847	0.00555865619365847	0.00530612502914019	0.00379344613003804	0.00530612502914019	0.00556427985378431	0.00632104515966529	0.00556287287224826	0.00658714982153897	0.00556427985378431	0.00530746608861124	0.00556568754722289	0.00585855562682472	0.00505568405853456	0.00354155869247677	0.00253370155274609
LN_4H03_VL_283	0.00890990320524533	0.0104517415675479	0.00987558684009583	0.0104808116271418	0.0103920022345844	0.0103947028394789	0.00832389358265855	0.0104001082624444	0.00832605940020731	0.00832605940020731	0.00987815406289819	0.00884583795426342	0.0104001082624444	0.00988072262080607	0.00807037169009314	0.00832822634512504	0.00781441899128744	0.01014149001573	0.0119698066519515	0.0114501388264806	0.0114471598508	0.0119698066519515	0.0114501388264806	0.012232826121457	0.011709971946207	0.0114501388264806	0.0114501388264806	0.0114501388264806	0.0114501388264806	0.0117111536262562	0.0119698066519515	0.0093866241903746	0.0101325109089821	0.0106531544006202	0.0106531544006202	0.0103936625318036	0.00884270099109677	0.0103936625318036	0.010661465193736	0.0111779510901	0.0106586934889371	0.0117252281513701	0.010661465193736	0.0103963639970853	0.0106642383404607	0.0104763788180674	0.0101385707531124	0.00832389358265855	0.00625025248167464
C12X033728C3	0.000757241235822919	0.000755477273650173	0.000500923599614763	0.00278319677378918	0.000500798168798593	0.000500923599614763	0	0.00050130026933433	0	0	0.000250626571663649	0	0.00050130026933433	0.000250689401090112	0	0	0.000251051281509144	0.00050130026933433	0.00225795170401626	0.00175644634315238	0.00175600572440029	0.00250870479504622	0.00175644634315238	0.00276015061377261	0.00200719889722936	0.00175644634315238	0.00175644634315238	0.00175644634315238	0.00175644634315238	0.00225809369043494	0.00250870479504622	0.00100494637735172	0.00150413687917938	0.00100192573197503	0.00100192573197503	0.00100217675868483	0.000500939295165832	0.00100217675868483	0.00100293059410159	0.0017543713216852	0.00100267918965342	0.00200921534586133	0.00100293059410159	0.00100267918965342	0.00100318212465199	0.00176621216018549	0.000751691368360974	0	0.000502954894265246
A02X033761A2	0.00176842720337377	0.00125741918221478	0.00125161201532833	0.00176842720337377	0.00100029723206458	0.000750234546999606	0.0010031978675024	0.000500422252960458	0.001003449532154	0.001003449532154	0.000250234599176869	0.000752068250534179	0.000250109427110197	0.000250234599176869	0.000752823149783075	0.00100370132310374	0.00100469396142294	0.000250171997486246	0.00150154907393278	0.00150230100045984	0.00150230100045984	0.00150117339286258	0.00175292757212349	0.00175205008117649	0.00150192494308486	0.00150230100045984	0.00150230100045984	0.00150230100045984	0.00150230100045984	0.00125106373080182	0.00150117339286258	0.00150720692327207	0.0015015020030048	0.00150079788403735	0.00150079788403735	0.00175173715087787	0.00200627099117852	0.00175173715087787	0.00075060998508641	0.000750046992238829	0.00075060998508641	0.00250807559223389	0.00075060998508641	0.00150192492735389	0.000750985783428924	0.00126031940308877	0.00200375843791172	0.00150508044105306	0.00226605341518981
A03X03371C01	0.00407333146333952	0.00533307563676402	0.00454667039435612	0.0050921955856918	0.0050503270545123	0.0050516026741882	0.00303303720999238	0.0050516026741882	0.00303303720999238	0.00303380401478107	0.00454667039435612	0.00353924168534176	0.00505287893842684	0.00454781914574976	0.00278249275232674	0.00303380401478107	0.00252985560819204	0.00480094166567614	0.00657482862457296	0.00632216818410072	0.00632056978359932	0.00657482862457296	0.00632056978359932	0.00657482862457296	0.00632216818410072	0.00632216818410072	0.00632216818410072	0.00632216818410072	0.00632216818410072	0.00632276352332916	0.00657482862457296	0.00430617032484979	0.00606543731510903	0.00555665882397835	0.00555665882397835	0.00530425555066916	0.00379215015405282	0.00530425555066916	0.0055594672109752	0.0058105303704327	0.00555806266271805	0.00658481964755077	0.0055594672109752	0.00530693645570387	0.00556087246928806	0.00534475570503591	0.00505403714808904	0.00303380401478107	0.00252921575227878
AP3X03371I09	0.00644148205044284	0.00770800515372389	0.00689959659886006	0.00798925540840122	0.00740818588414299	0.00741007884321132	0.00588343379344076	0.00741576352925595	0.00588493917825985	0.00588493917825985	0.00690312468636072	0.00614050320784386	0.00741386766502525	0.00690312468636072	0.00563081674409615	0.00588644533364147	0.00512105400880038	0.007159104876516	0.0092120641769093	0.00870105142305836	0.00870105142305836	0.00946757234685432	0.00870105142305836	0.00972557028859519	0.00895655721343282	0.00870105142305836	0.00870105142305836	0.00870105142305836	0.00870105142305836	0.00921280811172851	0.00946757234685432	0.00717817086060867	0.00843961208135944	0.00792127228001632	0.00792127228001632	0.00766609525063386	0.00664907577008692	0.00766609525063386	0.00792734925365485	0.00869347320570336	0.00792734925365485	0.00896343858730421	0.00792734925365485	0.00767001522841717	0.00793140575221204	0.00850048382793682	0.00741432974287223	0.00588192917859282	0.00486426491179743
LN_7F03_VL_427	0.00176842720337377	0.00125741918221478	0.00125161201532833	0.00176842720337377	0.00100029723206458	0.000750234546999606	0.0010031978675024	0.000500422252960458	0.001003449532154	0.001003449532154	0.000250234599176869	0.000752068250534179	0.000250109427110197	0.000250234599176869	0.000752823149783075	0.00100370132310374	0.00100469396142294	0.000250171997486246	0.00150154907393278	0.00150230100045984	0.00150230100045984	0.00150117339286258	0.00175292757212349	0.00175205008117649	0.00150192494308486	0.00150230100045984	0.00150230100045984	0.00150230100045984	0.00150230100045984	0.00125106373080182	0.00150117339286258	0.00150720692327207	0.0015015020030048	0.00150079788403735	0.00150079788403735	0.00175173715087787	0.00200627099117852	0.00175173715087787	0.00075060998508641	0.000750046992238829	0.00075060998508641	0.00250807559223389	0.00075060998508641	0.00150192492735389	0.000750985783428924	0.00126031940308877	0.00200375843791172	0.00150508044105306	0.00226605341518981
LN_6E04_VL_338	0.00360208741785653	0.00487549871695787	0.00408351526165416	0.00437900221186697	0.00459229282439426	0.00459346474730063	0.00255406888007296	0.0045946372684957	0.00255472137414441	0.00255472137414441	0.00408351526165416	0.0030651874906136	0.00459346474730063	0.00408351526165416	0.00255537420168975	0.00255537420168975	0.00178876269121887	0.00433876789198327	0.00613074611673577	0.00587563909487982	0.00587563909487982	0.00613074611673577	0.00587563909487982	0.00638748553187613	0.00587563909487982	0.00587563909487982	0.00587563909487982	0.00587563909487982	0.00587563909487982	0.00587591840711126	0.00613074611673577	0.0038393206225113	0.00561787581132891	0.00510406411513249	0.00510406411513249	0.00484915385166493	0.00332113837040574	0.00484915385166493	0.00510536702662832	0.00536034295211181	0.00510536702662832	0.00614172841919007	0.00510536702662832	0.00485163031354895	0.00510797484620833	0.00488656828652995	0.00459654145603002	0.00255472137414441	0.00230532968392903
AMBX03431D09	0.00126275414967552	0.000251303641918865	0.000250125067747436	0.00227464419906298	0	0	0.000501425951822136	0	0.000501551697346243	0.000501551697346243	0	0.00050130026933433	0	0	0.000501803377692981	0.000501677505953932	0.000753390319504124	0	0.00175206577672749	0.00125169010860444	0.00125169010860444	0.00200225392441768	0.00125169010860444	0.00225357033231202	0.00150187784856329	0.00125169010860444	0.00125169010860444	0.00125169010860444	0.00125169010860444	0.00175217562987733	0.00200225392441768	0.00100445745469294	0.00100067248239307	0.000499937541658883	0.000499937541658883	0.000750187609433623	0.00100242791121279	0.000750187609433623	0.000500312729358253	0.00125050060479246	0.000500312729358253	0.00150375990226534	0.000500312729358253	0.000500312729358253	0.000500563167499763	0.00176487623987147	0.00100117340580971	0.00050130026933433	0.00125797270354664
A01X034361C6	0.00126243532050273	0.000251240504264066	0.000250062520841121	0.00227406945417449	0	0	0.00050130026933433	0	0.000501425951822136	0.000501425951822136	0	0.00050117464983538	0	0	0.000501803377692981	0.000501551697346243	0.000753390319504124	0	0.00175206577672749	0.00125169010860444	0.0012513768413196	0.00200225392441768	0.00125169010860444	0.00225300618644346	0.00150187784856329	0.00125169010860444	0.00125169010860444	0.00125169010860444	0.00125169010860444	0.00175217562987733	0.00200225392441768	0.00100445745469294	0.00100042220861038	0.000499812604108073	0.000499812604108073	0.000750000062500032	0.00100217675868483	0.000750000062500032	0.000500312729358253	0.0012501879325381	0.000500187604237	0.00150338311426496	0.000500312729358253	0.000500187604237	0.000500437917096803	0.00176443138207967	0.00100092288142821	0.00050117464983538	0.00125765628401514
A02X034361C7	0.00126275414967552	0.000502686251537858	0	0.00227464419906298	0.000249937520825521	0.000250000005208318	0.000501425951822136	0.0002501876459506	0.000501551697346243	0.000501551697346243	0.000250250255474229	0.00050130026933433	0.0002501876459506	0	0.000501929312610725	0.000501677505953932	0.000753579566036683	0.000250250255474229	0.00200325668225274	0.00150263010443766	0.00150225388232721	0.00225357033231202	0.00150263010443766	0.00250451136643768	0.00175294328341728	0.00150263010443766	0.00150263010443766	0.00150263010443766	0.00150263010443766	0.00200342948293849	0.00225357033231202	0.00100470975178706	0.00125104805096994	0.000750000062500032	0.000750000062500032	0.000499812604108073	0.00100242791121279	0.000499812604108073	0.000750750813438586	0.00150093887699542	0.000750562984832468	0.00175470093639098	0.000750750813438586	0.000750562984832468	0.000750938736076617	0.00201740149776456	0.00075060998508641	0.00050130026933433	0.00100595731066566
A03X03431B09	0.000757241235822919	0.000754717044818824	0.000751173808026054	0.00278319677378918	0.000500297073060848	0.000500422252960458	0	0.000500798168798593	0	0	0.000250438272202955	0	0.000500798168798593	0.000250501007243714	0	0	0.000251051281509144	0.000500923599614763	0.00225568804232596	0.00175468519354048	0.0017542454578324	0.00250618987608308	0.00175468519354048	0.00275738304891215	0.00200518649195808	0.00175468519354048	0.00175468519354048	0.00175468519354048	0.00175468519354048	0.00225582974383005	0.00250618987608308	0.00100494637735172	0.00150263010443766	0.00100092288142821	0.00100092288142821	0.00125167441305348	0.000500939295165832	0.00125167441305348	0.00100192573197503	0.00175261432844398	0.0010016748309889	0.00200719889722936	0.00100192573197503	0.0010016748309889	0.00100217675868483	0.00176443138207967	0.00100194143539441	0	0.000754337503872236
AP3X03432A01	0.00126243532050273	0.000251240504264066	0.000250062520841121	0.00227406945417449	0	0	0.00050130026933433	0	0.000501425951822136	0.000501425951822136	0	0.00050117464983538	0	0	0.000501803377692981	0.000501551697346243	0.000753390319504124	0	0.00175206577672749	0.00125169010860444	0.0012513768413196	0.00200225392441768	0.00125169010860444	0.00225300618644346	0.00150187784856329	0.00125169010860444	0.00125169010860444	0.00125169010860444	0.00125169010860444	0.00175217562987733	0.00200225392441768	0.00100445745469294	0.00100042220861038	0.000499812604108073	0.000499812604108073	0.000750000062500032	0.00100217675868483	0.000750000062500032	0.000500312729358253	0.0012501879325381	0.000500187604237	0.00150338311426496	0.000500312729358253	0.000500187604237	0.000500437917096803	0.00176443138207967	0.00100092288142821	0.00050117464983538	0.00125765628401514
AP7X03431F04	0.00126243532050273	0.000251240504264066	0.000250062520841121	0.00227406945417449	0	0	0.00050130026933433	0	0.000501425951822136	0.000501425951822136	0	0.00050117464983538	0	0	0.000501803377692981	0.000501551697346243	0.000753390319504124	0	0.00175206577672749	0.00125169010860444	0.0012513768413196	0.00200225392441768	0.00125169010860444	0.00225300618644346	0.00150187784856329	0.00125169010860444	0.00125169010860444	0.00125169010860444	0.00125169010860444	0.00175217562987733	0.00200225392441768	0.00100445745469294	0.00100042220861038	0.000499812604108073	0.000499812604108073	0.000750000062500032	0.00100217675868483	0.000750000062500032	0.000500312729358253	0.0012501879325381	0.000500187604237	0.00150338311426496	0.000500312729358253	0.000500187604237	0.000500437917096803	0.00176443138207967	0.00100092288142821	0.00050117464983538	0.00125765628401514
LN_4A09_VL_226	0.00126243532050273	0.000251240504264066	0.000250062520841121	0.00227406945417449	0	0	0.00050130026933433	0	0.000501425951822136	0.000501425951822136	0	0.00050117464983538	0	0	0.000501803377692981	0.000501551697346243	0.000753390319504124	0	0.00175206577672749	0.00125169010860444	0.0012513768413196	0.00200225392441768	0.00125169010860444	0.00225300618644346	0.00150187784856329	0.00125169010860444	0.00125169010860444	0.00125169010860444	0.00125169010860444	0.00175217562987733	0.00200225392441768	0.00100445745469294	0.00100042220861038	0.000499812604108073	0.000499812604108073	0.000750000062500032	0.00100217675868483	0.000750000062500032	0.000500312729358253	0.0012501879325381	0.000500187604237	0.00150338311426496	0.000500312729358253	0.000500187604237	0.000500437917096803	0.00176443138207967	0.00100092288142821	0.00050117464983538	0.00125765628401514
LN_8A03_VL_463	0.00126243532050273	0.000251240504264066	0.000250062520841121	0.00227406945417449	0	0	0.00050130026933433	0	0.000501425951822136	0.000501425951822136	0	0.00050117464983538	0	0	0.000501803377692981	0.000501551697346243	0.000753390319504124	0	0.00175206577672749	0.00125169010860444	0.0012513768413196	0.00200225392441768	0.00125169010860444	0.00225300618644346	0.00150187784856329	0.00125169010860444	0.00125169010860444	0.00125169010860444	0.00125169010860444	0.00175217562987733	0.00200225392441768	0.00100445745469294	0.00100042220861038	0.000499812604108073	0.000499812604108073	0.000750000062500032	0.00100217675868483	0.000750000062500032	0.000500312729358253	0.0012501879325381	0.000500187604237	0.00150338311426496	0.000500312729358253	0.000500187604237	0.000500437917096803	0.00176443138207967	0.00100092288142821	0.00050117464983538	0.00125765628401514
LN_8A04_VL_464	0.00126243532050273	0.000251240504264066	0.000250062520841121	0.00227406945417449	0	0	0.00050130026933433	0	0.000501425951822136	0.000501425951822136	0	0.00050117464983538	0	0	0.000501803377692981	0.000501551697346243	0.000753390319504124	0	0.00175206577672749	0.00125169010860444	0.0012513768413196	0.00200225392441768	0.00125169010860444	0.00225300618644346	0.00150187784856329	0.00125169010860444	0.00125169010860444	0.00125169010860444	0.00125169010860444	0.00175217562987733	0.00200225392441768	0.00100445745469294	0.00100042220861038	0.000499812604108073	0.000499812604108073	0.000750000062500032	0.00100217675868483	0.000750000062500032	0.000500312729358253	0.0012501879325381	0.000500187604237	0.00150338311426496	0.000500312729358253	0.000500187604237	0.000500437917096803	0.00176443138207967	0.00100092288142821	0.00050117464983538	0.00125765628401514
LN_6D08_VL_333	0.00151553474151057	0.000502686251537858	0.000500375323221637	0.00252793701096412	0.000249937520825521	0.000250000005208318	0.00075230403034187	0.0002501876459506	0.000752492731471816	0.000752492731471816	0.000250250255474229	0.000752115423828738	0.0002501876459506	0.000250312896341828	0.000753059403274211	0.000752681527289564	0.00100496217565573	0.000250250255474229	0.00200325668225274	0.00150263010443766	0.00150225388232721	0.00225357033231202	0.00150263010443766	0.00250451136643768	0.00175294328341728	0.00150263010443766	0.00150263010443766	0.00150263010443766	0.00150263010443766	0.00200342948293849	0.00225357033231202	0.00125615557051349	0.00125104805096994	0.000750000062500032	0.000750000062500032	0.00100043786490786	0.00125324306570724	0.00100043786490786	0.000750750813438586	0.00150093887699542	0.000750562984832468	0.00175470093639098	0.000750750813438586	0.000750562984832468	0.000750938736076617	0.00201740149776456	0.00125167441305348	0.000752115423828738	0.00150948202592871
LN_4G06_VL_277	0.00155727932718212	0.00155239382720744	0.00128711756855522	0.0036426401740432	0.00128612433237042	0.00128645524073152	0.000772598574631055	0.00128744898828123	0.000772797595422286	0.000772797595422286	0.00103006521214062	0.000772598574631055	0.00128744898828123	0.00103006521214062	0.000773395273482911	0.000772996718775088	0.00103217499545482	0.00128778057872568	0.00309283790468793	0.00257777059654606	0.0025771062770087	0.0033503721580349	0.00257777059654606	0.00360883688335611	0.00283530406224545	0.00257777059654606	0.00257777059654606	0.00257777059654606	0.00257777059654606	0.0030929879206693	0.0033503721580349	0.00180770206478008	0.00231779736361364	0.00180119003171085	0.00180119003171085	0.00180165362058611	0.00128713416643977	0.00180165362058611	0.00180304582013654	0.00257458539086023	0.00180258151461436	0.00283823033702976	0.00180304582013654	0.00180258151461436	0.00180351036491031	0.00259248962888747	0.00154519755919199	0.000772399656322436	0.00129245758011047
A03X03481B07	0.0114776491108239	0.0140559022903577	0.0137225828650411	0.0119822788021405	0.0142361781014297	0.0142398641193947	0.0116591930290246	0.0137261369458299	0.0116622147218562	0.0116622147218562	0.0132053089711126	0.0121800074179052	0.0137261369458299	0.013208729211099	0.0114092346921386	0.0116652379813956	0.0111559939253725	0.0134691792174524	0.013986726307066	0.0137315087093041	0.0137279518411218	0.0139831043232866	0.0137315087093041	0.0137208436301509	0.0137279518411218	0.0137315087093041	0.0137315087093041	0.0137315087093041	0.0137315087093041	0.0139831043232866	0.0139831043232866	0.0114214070356668	0.0139831043232866	0.0137156549673731	0.0137156549673731	0.0134570822665318	0.0119150322856766	0.0134570822665318	0.0132053465955854	0.0134536004540369	0.0132019280972469	0.0147916204433485	0.0132053465955854	0.0132019280972469	0.0132053465955854	0.0127723826944927	0.0132035679440795	0.0121800074179052	0.0101216084102922
C12X035304I5	0.00126243532050273	0.000754005771171139	0.00125106373080182	0.00328672815778559	0.00100000027092724	0.00100025033364617	0.00150493868422669	0.00100100127274271	0.0015053162524889	0.0015053162524889	0.0010012518364015	0.00150456130532285	0.00100100127274271	0.00100150252553032	0.00150645009485199	0.00150569401025204	0.00175917384886854	0.0010012518364015	0.00175206577672749	0.00125169010860444	0.0012513768413196	0.00200225392441768	0.00125169010860444	0.00225300618644346	0.00150187784856329	0.00125169010860444	0.00125169010860444	0.00125169010860444	0.00125169010860444	0.00175217562987733	0.00200225392441768	0.00125576110454567	0.00100042220861038	0.000499812604108073	0.000499812604108073	0.000750000062500032	0.00100217675868483	0.000750000062500032	0.000500312729358253	0.0012501879325381	0.000500187604237	0.00150338311426496	0.000500312729358253	0.000500187604237	0.000500437917096803	0.00176443138207967	0.00100092288142821	0.00150456130532285	0.00226534010057771
C09X035304I4	0.00126243532050273	0.000754005771171139	0.00125106373080182	0.00328672815778559	0.00100000027092724	0.00100025033364617	0.00150493868422669	0.00100100127274271	0.0015053162524889	0.0015053162524889	0.0010012518364015	0.00150456130532285	0.00100100127274271	0.00100150252553032	0.00150645009485199	0.00150569401025204	0.00175917384886854	0.0010012518364015	0.00175206577672749	0.00125169010860444	0.0012513768413196	0.00200225392441768	0.00125169010860444	0.00225300618644346	0.00150187784856329	0.00125169010860444	0.00125169010860444	0.00125169010860444	0.00125169010860444	0.00175217562987733	0.00200225392441768	0.00125576110454567	0.00100042220861038	0.000499812604108073	0.000499812604108073	0.000750000062500032	0.00100217675868483	0.000750000062500032	0.000500312729358253	0.0012501879325381	0.000500187604237	0.00150338311426496	0.000500312729358253	0.000500187604237	0.000500437917096803	0.00176443138207967	0.00100092288142821	0.00150456130532285	0.00226534010057771
LN_6I05_VL_375	0.00126243532050273	0.000754005771171139	0.00125106373080182	0.00328672815778559	0.00100000027092724	0.00100025033364617	0.00150493868422669	0.00100100127274271	0.0015053162524889	0.0015053162524889	0.0010012518364015	0.00150456130532285	0.00100100127274271	0.00100150252553032	0.00150645009485199	0.00150569401025204	0.00175917384886854	0.0010012518364015	0.00175206577672749	0.00125169010860444	0.0012513768413196	0.00200225392441768	0.00125169010860444	0.00225300618644346	0.00150187784856329	0.00125169010860444	0.00125169010860444	0.00125169010860444	0.00125169010860444	0.00175217562987733	0.00200225392441768	0.00125576110454567	0.00100042220861038	0.000499812604108073	0.000499812604108073	0.000750000062500032	0.00100217675868483	0.000750000062500032	0.000500312729358253	0.0012501879325381	0.000500187604237	0.00150338311426496	0.000500312729358253	0.000500187604237	0.000500437917096803	0.00176443138207967	0.00100092288142821	0.00150456130532285	0.00226534010057771
LN_4B05_VL_231	0.00825842325513941	0.010360408042371	0.0100398269635295	0.0114699380869683	0.0105652086920555	0.010568000104128	0.00846465189072487	0.0105763831977921	0.0084668915992334	0.0084668915992334	0.0100451350741043	0.00899588901094565	0.0105763831977921	0.0100477912348245	0.00820673766480741	0.00846913249331208	0.00847674900559719	0.0103138286369989	0.0113752978429287	0.0108464172968749	0.010843548579516	0.0116397404859242	0.0108464172968749	0.0119073348193116	0.0111108567922446	0.0108464172968749	0.0108464172968749	0.0108464172968749	0.0108464172968749	0.0113773237232133	0.0116397404859242	0.00848114229234813	0.0105726036074152	0.0100353129699478	0.0100353129699478	0.00977129727066639	0.00819443523349205	0.00977129727066639	0.0100459252751986	0.0108359536534348	0.010043270095168	0.0111226268970754	0.0100459252751986	0.00977646112405566	0.0100485818595622	0.00931313971465	0.00951067464687506	0.00846241336684563	0.00848448456399855
C09X036204B1	0.00151515203045689	0.000502559936547008	0.000500250166791767	0.00252729812507212	0.000249875067669282	0.000249937520825521	0.000752115423828738	0.000250125067747436	0.00075230403034187	0.00075230403034187	0.0002501876459506	0.00075192691186115	0.000250125067747436	0.000250250255474229	0.000752870417866551	0.000752492731471816	0.00100470975178706	0.0002501876459506	0.0020027551778176	0.00150225388232721	0.00150187784856329	0.00225300618644346	0.00150225388232721	0.0025038842649633	0.00175250442022696	0.00150225388232721	0.00150225388232721	0.00150225388232721	0.00150225388232721	0.00200292789190309	0.00225300618644346	0.00125584006431194	0.0012507351049522	0.000749812609316399	0.000749812609316399	0.00100018770845065	0.00125292902071067	0.00100018770845065	0.000750562984832468	0.0015005635011149	0.00075037525018755	0.00175426119278483	0.000750562984832468	0.00075037525018755	0.000750750813438586	0.00201689288706458	0.00125136115363111	0.00075192691186115	0.00150948202592871
AMBX03621D07	0.000758006561041923	0.000756096125262058	0.000250563773722741	0.00253177711990397	0.000501253174812795	0.000501378833689413	0	0.000501756188620067	0	0	0.000501630340545603	0	0.000501756188620067	0.000250878078519818	0	0	0.000251177398326756	0.000501756188620067	0.00225979463475949	0.00175778532543875	0.00175734403471713	0.00251079970101535	0.00175778532543875	0.00276249867436483	0.00200878985344352	0.00175778532543875	0.00175778532543875	0.00175778532543875	0.00175778532543875	0.00226003157776287	0.00251079970101535	0.000753958344469985	0.00150531623665108	0.00100269491671365	0.00100269491671365	0.000751879762219236	0.000501441678882376	0.000751879762219236	0.00100370132310374	0.00175589616384205	0.001003449532154	0.00201080950171886	0.00100370132310374	0.0010031978675024	0.00100395324044659	0.00202045855701242	0.000752068250534179	0	0.000502954894265246
A01X036261D5	0.00075781508474345	0.000756239035587737	0.000501425951822136	0.00253156826702366	0.00050130026933433	0.00050117464983538	0	0.000501803377692981	0	0	0.000250815154494442	0	0.000501677505953932	0.000250878078519818	0	0	0.000251051281509144	0.000501677505953932	0.00200871085397199	0.00175776952713489	0.00175732824435304	0.0022596524340905	0.00175821103159353	0.0025112247664417	0.00200871085397199	0.00175776952713489	0.00175776952713489	0.00175776952713489	0.00175776952713489	0.00200878985344352	0.0022596524340905	0.00100545158989755	0.00150489140031722	0.00100293059410159	0.00100293059410159	0.00100318212465199	0.00050131598850835	0.00100318212465199	0.00100343378139953	0.00150493866840075	0.00100343378139953	0.00201123585005185	0.00100368556443914	0.00100343378139953	0.00100393747386616	0.00151515203045689	0.000752445510818405	0	0.000503081407902105
A02X036261D6	0.000758006561041923	0.00100850947484442	0.00050130026933433	0.0027860164258589	0.000752115423828738	0.00075230403034187	0	0.000752870417866551	0	0	0.000501882099855371	0	0.000752870417866551	0.000251004021335574	0	0	0.000251114324083043	0.000752870417866551	0.00251185555051785	0.00200972009122266	0.00200921534586133	0.00276292373979119	0.00200972009122266	0.00301474948170476	0.00226078767821259	0.00200972009122266	0.00200972009122266	0.00200972009122266	0.00200972009122266	0.00251206115914428	0.00276292373979119	0.00100570438670588	0.00175690296551135	0.00125387162822712	0.00125387162822712	0.00100293059410159	0.000501441678882376	0.00100293059410159	0.00125513064669525	0.0020074512735128	0.0012548156551027	0.00226306159196536	0.00125513064669525	0.00125450082157315	0.00125544579646987	0.00202096896787905	0.00075225683337685	0	0.00050282844424311
A03X03621A06	0.00126638439122889	0.00151668403557584	0.00100519892014478	0.00278884179690065	0.00125670797977389	0.00125702392224883	0.00050282844424311	0.00125797270354664	0.000502954894265246	0.00050282844424311	0.00100622619996598	0.000502954894265246	0.00125797270354664	0.000754906958551094	0.000503081407902105	0.000502954894265246	0.000503207985201634	0.00125797270354664	0.0030219606737112	0.00251868788321989	0.00251805366349429	0.00327359762796891	0.00251868788321989	0.00352612288586194	0.00277032410275096	0.00251868788321989	0.00251868788321989	0.00251868788321989	0.00251868788321989	0.00302210388065567	0.00327359762796891	0.00151252621802012	0.00226472240528998	0.00175997926954089	0.00175997926954089	0.00150834363262423	0.00100553069274291	0.00150834363262423	0.00176175106771455	0.00251564691967533	0.00176130778381209	0.00277311771862475	0.00176175106771455	0.00176086472292776	0.00176219457480375	0.00253273808440701	0.00125703975237207	0.000502575734850941	0
AP7X03621F05	0.000758389804066572	0.000756096125262058	0.000250563773722741	0.00253177711990397	0.000501253174812795	0.000501378833689413	0	0.000501756188620067	0	0	0.000501630340545603	0	0.000501756188620067	0.000250878078519818	0	0	0.000251303641918865	0.000501756188620067	0.00225979463475949	0.00175778532543875	0.00175734403471713	0.00251079970101535	0.00175778532543875	0.00276249867436483	0.00200878985344352	0.00175778532543875	0.00175778532543875	0.00175778532543875	0.00175778532543875	0.00226003157776287	0.00251079970101535	0.000754147876514044	0.00150531623665108	0.00100269491671365	0.00100269491671365	0.000751879762219236	0.000501693248804522	0.000751879762219236	0.00100370132310374	0.00175589616384205	0.001003449532154	0.00201080950171886	0.00100370132310374	0.0010031978675024	0.00100395324044659	0.00202045855701242	0.000751879762219236	0	0.000503207985201634
LN_8B02_VL_471	0.00075762370515616	0.000755857962690945	0.00050117464983538	0.00278460588603838	0.000501049093277951	0.00050117464983538	0	0.000501551697346243	0	0	0.000250752262025801	0	0.000501551697346243	0.000250815154494442	0	0	0.000251051281509144	0.000501551697346243	0.00225908523946567	0.00175732824435304	0.0017568871830811	0.00250996414823872	0.00175732824435304	0.00276153648058999	0.00200820661536406	0.00175732824435304	0.00175732824435304	0.00175732824435304	0.00175732824435304	0.0022592273686641	0.00250996414823872	0.00100494637735172	0.00150489140031722	0.00100242791121279	0.00100242791121279	0.00100267918965342	0.000501064796697385	0.00100267918965342	0.00100343378139953	0.00175525114000643	0.00100318212465199	0.00201022509024736	0.00100343378139953	0.00100318212465199	0.00100368556443914	0.00176710389787683	0.000752068250534179	0	0.000502954894265246
LN_8B03_VL_472	0.00075781508474345	0.000756620492921342	0.000501677505953932	0.00202549397005901	0.000501551697346243	0.000501425951822136	0	0.000501803377692981	0	0	0.000250815154494442	0	0.000501677505953932	0.000250878078519818	0	0	0.000251051281509144	0.000501677505953932	0.00175776952713489	0.00175776952713489	0.00175732824435304	0.00175776952713489	0.00175821103159353	0.00200921534586133	0.00175776952713489	0.00175776952713489	0.00175776952713489	0.00175776952713489	0.00175776952713489	0.00150678101911695	0.00175776952713489	0.00100545158989755	0.00150526894482561	0.00100343378139953	0.00100343378139953	0.00100368556443914	0.0005015674322986	0.00100368556443914	0.00100343378139953	0.00100343378139953	0.00100343378139953	0.00201224762680703	0.00100368556443914	0.00100393747386616	0.00100393747386616	0.00101035642997607	0.000752823149783075	0	0.000503334626211892
LN_6E08_VL_342	0.000780487933678669	0.00155930286890884	0.00103352515728735	0.00234578873464661	0.00129185658511094	0.00129219045017469	0.000516862681155318	0.00129252448785011	0.000516996289209047	0.000516862681155318	0.00103379226991633	0.000516996289209047	0.00129252448785011	0.000775594691663378	0.000517263712648401	0.000516996289209047	0.000258648565954127	0.00129252448785011	0.00232758861187412	0.00206905623481032	0.00206852124856531	0.00232758861187412	0.00206905623481032	0.00258679027656961	0.00206905623481032	0.00206905623481032	0.00206905623481032	0.00206905623481032	0.00206905623481032	0.00206924058647227	0.00232758861187412	0.00129379532093969	0.00155083906803553	0.00155043832114844	0.00155043832114844	0.00129210685010176	0.000775444391263043	0.00129210685010176	0.00155124002214095	0.00180923749876898	0.00155083906803553	0.00259126398614361	0.00155124002214095	0.00155124002214095	0.00155164118362568	0.00156209376959396	0.00129245758011047	0.000516862681155318	0.000518201877310978
LN_4G05_VL_276	0.00101027656550939	0.000503318780142875	0	0.00227521923454549	0.000250250255474229	0.000250312896341828	0.000250752262025801	0.000250501007243714	0.000250815154494442	0.000250815154494442	0.000250438272202955	0.000250752262025801	0.000250501007243714	0	0.000251004021335574	0.000250878078519818	0.000502433685021088	0.000250501007243714	0.0020057679765646	0.0015045140451492	0.00150413687917938	0.00225639530478391	0.0015045140451492	0.00250765159147815	0.00175514090051499	0.0015045140451492	0.0015045140451492	0.0015045140451492	0.0015045140451492	0.00200594121122958	0.00225639530478391	0.00100521472639449	0.00125261513306511	0.000750938736076617	0.000750938736076617	0.000500563167499763	0.000752068250534179	0.000500563167499763	0.000751691368360974	0.00150281857700975	0.000751503068888516	0.00175690296551135	0.000751691368360974	0.000751314863730815	0.000751879762219236	0.00201943850833787	0.000500688480614189	0.000250689401090112	0.000754527226616499
A01X036761C4	0.00278742839542139	0.00303380591391559	0.00251338834907252	0.00482287749160953	0.00276540448344014	0.00276609988364903	0.00226491391384107	0.00276818818428353	0.00226548403980705	0.00226491391384107	0.0027674917338065	0.00226548403980705	0.00276818818428353	0.00251655088968752	0.00226605445287091	0.00226548403980705	0.00251932399869205	0.00276818818428353	0.00453345587181971	0.00402992367649572	0.00402890891070813	0.00478522281624403	0.00402992367649572	0.00503825925889145	0.00428168950254319	0.00402992367649572	0.00402992367649572	0.00402992367649572	0.00402992367649572	0.00453407660208333	0.00478522281624403	0.00302572508686457	0.00377478452186536	0.00326874089480993	0.00326874089480993	0.00301659767211901	0.00276736357965092	0.00301659767211901	0.00327203180316677	0.00402593437621877	0.00327120845500231	0.00403346519055091	0.00327203180316677	0.00327038552109635	0.00327285556590255	0.00405237857354941	0.00301659767211901	0.00226377452233593	0.00252059403930234
A02X036761C5	0.0027860164258589	0.00303227268898817	0.00251212555735034	0.00456744148869522	0.00276401473144338	0.0027647094327928	0.00226377452233593	0.00276679563368306	0.00226434407475618	0.00226377452233593	0.00276609988364903	0.00226434407475618	0.00276679563368306	0.00251528491887522	0.00226491391384107	0.00226434407475618	0.00226605445287091	0.00276679563368306	0.00453117343031312	0.00402789465584531	0.00402688091152151	0.00478281366303105	0.00402789465584531	0.00503572211556536	0.00427953377187465	0.00402789465584531	0.00402789465584531	0.00402789465584531	0.00402789465584531	0.00453179353456172	0.00478281366303105	0.00302420001728943	0.00377288560484551	0.00326709792181057	0.00326709792181057	0.00301508178744295	0.00276597185914886	0.00301508178744295	0.00327038552109635	0.00402390936801732	0.0032695630011364	0.00403143260214395	0.00327038552109635	0.00326874089480993	0.00327120845500231	0.00405032688400826	0.00301508178744295	0.00226263627662463	0.00277224564990208
A03X03671A05	0.00126497443983538	0.00126281801541643	0.00100482026848596	0.00329819607813869	0.0010045679158668	0.00100482026848596	0.000502386377357814	0.00100557808762469	0.000502512605112019	0.000502386377357814	0.000754147955942482	0.000502512605112019	0.00100557808762469	0.000754337583360636	0.00050276525100938	0.000502512605112019	0.000754764551128278	0.00100557808762469	0.00276779014236616	0.00226477003138845	0.00226420026504338	0.00301930070764415	0.00226477003138845	0.00327163480333534	0.00251627992755439	0.00226477003138845	0.00226477003138845	0.00226477003138845	0.00226477003138845	0.00276805996522633	0.00301930070764415	0.00151100258068716	0.00201131504849937	0.00150720692327207	0.00150720692327207	0.00150758563067114	0.00100445745469294	0.00150758563067114	0.00150872289559828	0.00226230397088638	0.00150834361669061	0.00251754689949081	0.00150872289559828	0.00150796452842941	0.00150910236529629	0.00227752228682832	0.00125647123528484	0.000502134111999122	0.00100800118538184
AP3X03672A04	0.00126435071421214	0.000251683135256403	0.000250501007243714	0.00227809877859228	0	0	0.000502181372172642	0	0.000502307496912097	0.000502307496912097	0	0.000502055310754723	0	0	0.000502686251537858	0.000502433685021088	0.000754717044818824	0	0.00175514090051499	0.00125388737898166	0.0012535730110237	0.0020057679765646	0.00125388737898166	0.00225696114939369	0.0015045140451492	0.00125388737898166	0.00125388737898166	0.00125388737898166	0.00125388737898166	0.00175525114000643	0.0020057679765646	0.00100622619996598	0.00100217675868483	0.000500688480614189	0.000500688480614189	0.000751314863730815	0.00100393747386616	0.000751314863730815	0.000501190361129132	0.00125237992762999	0.000501064796697385	0.00150526894482561	0.000501190361129132	0.000501064796697385	0.00050131598850835	0.00176755010447805	0.00100267918965342	0.000502055310754723	0.00125987456938791
AP7X03671F06	0.00126499047102518	0.000251809887862674	0.000250626571663649	0.00227925263810209	0	0	0.000502433685021088	0	0.000502559936547008	0.000502559936547008	0	0.000502307496912097	0	0	0.000502939072105804	0.000502686251537858	0.000755096967885635	0	0.00175602149098075	0.00125451658815355	0.00125420190465204	0.00200677425815198	0.00125451658815355	0.00225809369043494	0.00150526894482561	0.00125451658815355	0.00125451658815355	0.00125451658815355	0.00125451658815355	0.00175613184122991	0.00200677425815198	0.00100673270046464	0.00100267918965342	0.000500939295165832	0.000500939295165832	0.000751691368360974	0.0010044416722627	0.000751691368360974	0.000501441678882376	0.0012530076244731	0.00050131598850835	0.00150602460243417	0.000501441678882376	0.00050131598850835	0.0005015674322986	0.00176844319404498	0.00100318212465199	0.000502307496912097	0.0012605098032399
LN_8A01_VL_461	0.00126371160417392	0.000251493245427589	0.000250312896341828	0.0022763701781747	0	0	0.000501803377692981	0	0.000501929312610725	0.000501929312610725	0	0.000501677505953932	0	0	0.000502307496912097	0.000502055310754723	0.000754147876514044	0	0.00175382166953086	0.00125294474777089	0.0012526308522392	0.00200426044498325	0.00125294474777089	0.00225526446631887	0.00150338311426496	0.00125294474777089	0.00125294474777089	0.00125294474777089	0.00125294474777089	0.00175393174319807	0.00200426044498325	0.00100546740409914	0.00100142405563188	0.000500312729358253	0.000500312729358253	0.000750750813438586	0.00100318212465199	0.000750750813438586	0.000500813856487082	0.00125143956065305	0.000500688480614189	0.00150489140031722	0.000500813856487082	0.000500688480614189	0.000500939295165832	0.00176621216018549	0.00100192573197503	0.000501677505953932	0.00125892291817611
LN_6F08_VL_351	0.000759157453883218	0.000757767177369329	0.000502433685021088	0.00279096458873201	0.000502307496912097	0.000502433685021088	0	0.000502812630041474	0	0	0.000251382609618991	0	0.000502812630041474	0.000251445818726426	0	0	0.000251619806793391	0.000502812630041474	0.00226477003138845	0.00176175106771455	0.00176130778381209	0.00251627992755439	0.00176175106771455	0.00276848674248573	0.00201326042204846	0.00176175106771455	0.00176175106771455	0.00176175106771455	0.00176175106771455	0.0022649128777261	0.00251627992755439	0.00100747752998497	0.00150867538928877	0.00100494637735172	0.00100494637735172	0.00100519892014478	0.000502323279342412	0.00100519892014478	0.00100595731066566	0.00175966350177889	0.00100570438670588	0.00201427423731481	0.00100595731066566	0.00100545158989755	0.00100621036187289	0.00177157612732864	0.000753958344469985	0	0.000504095812896894
LN_4G04_VL_275	0.00126499047102518	0.000251809887862674	0.000250626571663649	0.00227925263810209	0	0	0.000502433685021088	0	0.000502559936547008	0.000502559936547008	0	0.000502307496912097	0	0	0.000502939072105804	0.000502686251537858	0.000755096967885635	0	0.00175602149098075	0.00125451658815355	0.00125420190465204	0.00200677425815198	0.00125451658815355	0.00225809369043494	0.00150526894482561	0.00125451658815355	0.00125451658815355	0.00125451658815355	0.00125451658815355	0.00175613184122991	0.00200677425815198	0.00100673270046464	0.00100267918965342	0.000500939295165832	0.000500939295165832	0.000751691368360974	0.0010044416722627	0.000751691368360974	0.000501441678882376	0.0012530076244731	0.00050131598850835	0.00150602460243417	0.000501441678882376	0.00050131598850835	0.0005015674322986	0.00176844319404498	0.00100318212465199	0.000502307496912097	0.0012605098032399
C12X039128F1	0.00126243532050273	0.000251240504264066	0.000250062520841121	0.00227406945417449	0	0	0.00050130026933433	0	0.000501425951822136	0.000501425951822136	0	0.00050117464983538	0	0	0.000501803377692981	0.000501551697346243	0.000753390319504124	0	0.00175206577672749	0.00125169010860444	0.0012513768413196	0.00200225392441768	0.00125169010860444	0.00225300618644346	0.00150187784856329	0.00125169010860444	0.00125169010860444	0.00125169010860444	0.00125169010860444	0.00175217562987733	0.00200225392441768	0.00100445745469294	0.00100042220861038	0.000499812604108073	0.000499812604108073	0.000750000062500032	0.00100217675868483	0.000750000062500032	0.000500312729358253	0.0012501879325381	0.000500187604237	0.00150338311426496	0.000500312729358253	0.000500187604237	0.000500437917096803	0.00176443138207967	0.00100092288142821	0.00050117464983538	0.00125765628401514
C12X041403G8	0.00126243532050273	0.000251240504264066	0.000250062520841121	0.00227406945417449	0	0	0.00050130026933433	0	0.000501425951822136	0.000501425951822136	0	0.00050117464983538	0	0	0.000501803377692981	0.000501551697346243	0.000753390319504124	0	0.00175206577672749	0.00125169010860444	0.0012513768413196	0.00200225392441768	0.00125169010860444	0.00225300618644346	0.00150187784856329	0.00125169010860444	0.00125169010860444	0.00125169010860444	0.00125169010860444	0.00175217562987733	0.00200225392441768	0.00100445745469294	0.00100042220861038	0.000499812604108073	0.000499812604108073	0.000750000062500032	0.00100217675868483	0.000750000062500032	0.000500312729358253	0.0012501879325381	0.000500187604237	0.00150338311426496	0.000500312729358253	0.000500187604237	0.000500437917096803	0.00176443138207967	0.00100092288142821	0.00050117464983538	0.00125765628401514
C01X04143F07	0.00126243532050273	0.000251240504264066	0.000250062520841121	0.00227406945417449	0	0	0.00050130026933433	0	0.000501425951822136	0.000501425951822136	0	0.00050117464983538	0	0	0.000501803377692981	0.000501551697346243	0.000753390319504124	0	0.00175206577672749	0.00125169010860444	0.0012513768413196	0.00200225392441768	0.00125169010860444	0.00225300618644346	0.00150187784856329	0.00125169010860444	0.00125169010860444	0.00125169010860444	0.00125169010860444	0.00175217562987733	0.00200225392441768	0.00100445745469294	0.00100042220861038	0.000499812604108073	0.000499812604108073	0.000750000062500032	0.00100217675868483	0.000750000062500032	0.000500312729358253	0.0012501879325381	0.000500187604237	0.00150338311426496	0.000500312729358253	0.000500187604237	0.000500437917096803	0.00176443138207967	0.00100092288142821	0.00050117464983538	0.00125765628401514
C02X04142E02	0.00126243532050273	0.000251240504264066	0.000250062520841121	0.00227406945417449	0	0	0.00050130026933433	0	0.000501425951822136	0.000501425951822136	0	0.00050117464983538	0	0	0.000501803377692981	0.000501551697346243	0.000753390319504124	0	0.00175206577672749	0.00125169010860444	0.0012513768413196	0.00200225392441768	0.00125169010860444	0.00225300618644346	0.00150187784856329	0.00125169010860444	0.00125169010860444	0.00125169010860444	0.00125169010860444	0.00175217562987733	0.00200225392441768	0.00100445745469294	0.00100042220861038	0.000499812604108073	0.000499812604108073	0.000750000062500032	0.00100217675868483	0.000750000062500032	0.000500312729358253	0.0012501879325381	0.000500187604237	0.00150338311426496	0.000500312729358253	0.000500187604237	0.000500437917096803	0.00176443138207967	0.00100092288142821	0.00050117464983538	0.00125765628401514
C03X04142C09	0.00126243532050273	0.000251240504264066	0.000250062520841121	0.00227406945417449	0	0	0.00050130026933433	0	0.000501425951822136	0.000501425951822136	0	0.00050117464983538	0	0	0.000501803377692981	0.000501551697346243	0.000753390319504124	0	0.00175206577672749	0.00125169010860444	0.0012513768413196	0.00200225392441768	0.00125169010860444	0.00225300618644346	0.00150187784856329	0.00125169010860444	0.00125169010860444	0.00125169010860444	0.00125169010860444	0.00175217562987733	0.00200225392441768	0.00100445745469294	0.00100042220861038	0.000499812604108073	0.000499812604108073	0.000750000062500032	0.00100217675868483	0.000750000062500032	0.000500312729358253	0.0012501879325381	0.000500187604237	0.00150338311426496	0.000500312729358253	0.000500187604237	0.000500437917096803	0.00176443138207967	0.00100092288142821	0.00050117464983538	0.00125765628401514
C06X041403G6	0.00126243532050273	0.000251240504264066	0.000250062520841121	0.00227406945417449	0	0	0.00050130026933433	0	0.000501425951822136	0.000501425951822136	0	0.00050117464983538	0	0	0.000501803377692981	0.000501551697346243	0.000753390319504124	0	0.00175206577672749	0.00125169010860444	0.0012513768413196	0.00200225392441768	0.00125169010860444	0.00225300618644346	0.00150187784856329	0.00125169010860444	0.00125169010860444	0.00125169010860444	0.00125169010860444	0.00175217562987733	0.00200225392441768	0.00100445745469294	0.00100042220861038	0.000499812604108073	0.000499812604108073	0.000750000062500032	0.00100217675868483	0.000750000062500032	0.000500312729358253	0.0012501879325381	0.000500187604237	0.00150338311426496	0.000500312729358253	0.000500187604237	0.000500437917096803	0.00176443138207967	0.00100092288142821	0.00050117464983538	0.00125765628401514
C09X041403G7	0.00126243532050273	0.000251240504264066	0.000250062520841121	0.00227406945417449	0	0	0.00050130026933433	0	0.000501425951822136	0.000501425951822136	0	0.00050117464983538	0	0	0.000501803377692981	0.000501551697346243	0.000753390319504124	0	0.00175206577672749	0.00125169010860444	0.0012513768413196	0.00200225392441768	0.00125169010860444	0.00225300618644346	0.00150187784856329	0.00125169010860444	0.00125169010860444	0.00125169010860444	0.00125169010860444	0.00175217562987733	0.00200225392441768	0.00100445745469294	0.00100042220861038	0.000499812604108073	0.000499812604108073	0.000750000062500032	0.00100217675868483	0.000750000062500032	0.000500312729358253	0.0012501879325381	0.000500187604237	0.00150338311426496	0.000500312729358253	0.000500187604237	0.000500437917096803	0.00176443138207967	0.00100092288142821	0.00050117464983538	0.00125765628401514
LN_6H04_VL_365	0.00126243532050273	0.000251240504264066	0.000250062520841121	0.00227406945417449	0	0	0.00050130026933433	0	0.000501425951822136	0.000501425951822136	0	0.00050117464983538	0	0	0.000501803377692981	0.000501551697346243	0.000753390319504124	0	0.00175206577672749	0.00125169010860444	0.0012513768413196	0.00200225392441768	0.00125169010860444	0.00225300618644346	0.00150187784856329	0.00125169010860444	0.00125169010860444	0.00125169010860444	0.00125169010860444	0.00175217562987733	0.00200225392441768	0.00100445745469294	0.00100042220861038	0.000499812604108073	0.000499812604108073	0.000750000062500032	0.00100217675868483	0.000750000062500032	0.000500312729358253	0.0012501879325381	0.000500187604237	0.00150338311426496	0.000500312729358253	0.000500187604237	0.000500437917096803	0.00176443138207967	0.00100092288142821	0.00050117464983538	0.00125765628401514
LN_4D08_VL_252	0.00126243532050273	0.000251240504264066	0.000250062520841121	0.00227406945417449	0	0	0.00050130026933433	0	0.000501425951822136	0.000501425951822136	0	0.00050117464983538	0	0	0.000501803377692981	0.000501551697346243	0.000753390319504124	0	0.00175206577672749	0.00125169010860444	0.0012513768413196	0.00200225392441768	0.00125169010860444	0.00225300618644346	0.00150187784856329	0.00125169010860444	0.00125169010860444	0.00125169010860444	0.00125169010860444	0.00175217562987733	0.00200225392441768	0.00100445745469294	0.00100042220861038	0.000499812604108073	0.000499812604108073	0.000750000062500032	0.00100217675868483	0.000750000062500032	0.000500312729358253	0.0012501879325381	0.000500187604237	0.00150338311426496	0.000500312729358253	0.000500187604237	0.000500437917096803	0.00176443138207967	0.00100092288142821	0.00050117464983538	0.00125765628401514
LN_6A01_VL_299	0.00126243532050273	0.000251240504264066	0.000250062520841121	0.00227406945417449	0	0	0.00050130026933433	0	0.000501425951822136	0.000501425951822136	0	0.00050117464983538	0	0	0.000501803377692981	0.000501551697346243	0.000753390319504124	0	0.00175206577672749	0.00125169010860444	0.0012513768413196	0.00200225392441768	0.00125169010860444	0.00225300618644346	0.00150187784856329	0.00125169010860444	0.00125169010860444	0.00125169010860444	0.00125169010860444	0.00175217562987733	0.00200225392441768	0.00100445745469294	0.00100042220861038	0.000499812604108073	0.000499812604108073	0.000750000062500032	0.00100217675868483	0.000750000062500032	0.000500312729358253	0.0012501879325381	0.000500187604237	0.00150338311426496	0.000500312729358253	0.000500187604237	0.000500437917096803	0.00176443138207967	0.00100092288142821	0.00050117464983538	0.00125765628401514
LN_4F04_VL_266	0.00126243532050273	0.000251240504264066	0.000250062520841121	0.00227406945417449	0	0	0.00050130026933433	0	0.000501425951822136	0.000501425951822136	0	0.00050117464983538	0	0	0.000501803377692981	0.000501551697346243	0.000753390319504124	0	0.00175206577672749	0.00125169010860444	0.0012513768413196	0.00200225392441768	0.00125169010860444	0.00225300618644346	0.00150187784856329	0.00125169010860444	0.00125169010860444	0.00125169010860444	0.00125169010860444	0.00175217562987733	0.00200225392441768	0.00100445745469294	0.00100042220861038	0.000499812604108073	0.000499812604108073	0.000750000062500032	0.00100217675868483	0.000750000062500032	0.000500312729358253	0.0012501879325381	0.000500187604237	0.00150338311426496	0.000500312729358253	0.000500187604237	0.000500437917096803	0.00176443138207967	0.00100092288142821	0.00050117464983538	0.00125765628401514
LN_6H05_VL_366	0.00126243532050273	0.000251240504264066	0.000250062520841121	0.00227406945417449	0	0	0.00050130026933433	0	0.000501425951822136	0.000501425951822136	0	0.00050117464983538	0	0	0.000501803377692981	0.000501551697346243	0.000753390319504124	0	0.00175206577672749	0.00125169010860444	0.0012513768413196	0.00200225392441768	0.00125169010860444	0.00225300618644346	0.00150187784856329	0.00125169010860444	0.00125169010860444	0.00125169010860444	0.00125169010860444	0.00175217562987733	0.00200225392441768	0.00100445745469294	0.00100042220861038	0.000499812604108073	0.000499812604108073	0.000750000062500032	0.00100217675868483	0.000750000062500032	0.000500312729358253	0.0012501879325381	0.000500187604237	0.00150338311426496	0.000500312729358253	0.000500187604237	0.000500437917096803	0.00176443138207967	0.00100092288142821	0.00050117464983538	0.00125765628401514
AMBX04141D06	0.00126243532050273	0.000251240504264066	0.000250062520841121	0.00227406945417449	0	0	0.00050130026933433	0	0.000501425951822136	0.000501425951822136	0	0.00050117464983538	0	0	0.000501803377692981	0.000501551697346243	0.000753390319504124	0	0.00175206577672749	0.00125169010860444	0.0012513768413196	0.00200225392441768	0.00125169010860444	0.00225300618644346	0.00150187784856329	0.00125169010860444	0.00125169010860444	0.00125169010860444	0.00125169010860444	0.00175217562987733	0.00200225392441768	0.00100445745469294	0.00100042220861038	0.000499812604108073	0.000499812604108073	0.000750000062500032	0.00100217675868483	0.000750000062500032	0.000500312729358253	0.0012501879325381	0.000500187604237	0.00150338311426496	0.000500312729358253	0.000500187604237	0.000500437917096803	0.00176443138207967	0.00100092288142821	0.00050117464983538	0.00125765628401514
A01X041461C8	0.00126243532050273	0.000251240504264066	0.000250062520841121	0.00227406945417449	0	0	0.00050130026933433	0	0.000501425951822136	0.000501425951822136	0	0.00050117464983538	0	0	0.000501803377692981	0.000501551697346243	0.000753390319504124	0	0.00175206577672749	0.00125169010860444	0.0012513768413196	0.00200225392441768	0.00125169010860444	0.00225300618644346	0.00150187784856329	0.00125169010860444	0.00125169010860444	0.00125169010860444	0.00125169010860444	0.00175217562987733	0.00200225392441768	0.00100445745469294	0.00100042220861038	0.000499812604108073	0.000499812604108073	0.000750000062500032	0.00100217675868483	0.000750000062500032	0.000500312729358253	0.0012501879325381	0.000500187604237	0.00150338311426496	0.000500312729358253	0.000500187604237	0.000500437917096803	0.00176443138207967	0.00100092288142821	0.00050117464983538	0.00125765628401514
A02X041461C9	0.00126275414967552	0.000251303641918865	0.000250125067747436	0.00202147963669235	0	0	0.000501425951822136	0	0.000501551697346243	0.000501551697346243	0	0.00050117464983538	0	0	0.000501803377692981	0.000501677505953932	0.000753390319504124	0	0.00150187784856329	0.00125169010860444	0.0012513768413196	0.00175206577672749	0.001252003532774	0.0020027551778176	0.00150187784856329	0.00125169010860444	0.00125169010860444	0.00125169010860444	0.00125169010860444	0.00150192492735389	0.00175206577672749	0.00100470975178706	0.00100042220861038	0.000499937541658883	0.000499937541658883	0.000750187609433623	0.00100242791121279	0.000750187609433623	0.000500312729358253	0.00100018770845065	0.000500187604237	0.00150375990226534	0.000500312729358253	0.000500312729358253	0.000500437917096803	0.00151247845561232	0.00100117340580971	0.00050130026933433	0.00125797270354664
A03X04141A07	0.00126243532050273	0.000251240504264066	0.000250062520841121	0.00227406945417449	0	0	0.00050130026933433	0	0.000501425951822136	0.000501425951822136	0	0.00050117464983538	0	0	0.000501803377692981	0.000501551697346243	0.000753390319504124	0	0.00175206577672749	0.00125169010860444	0.0012513768413196	0.00200225392441768	0.00125169010860444	0.00225300618644346	0.00150187784856329	0.00125169010860444	0.00125169010860444	0.00125169010860444	0.00125169010860444	0.00175217562987733	0.00200225392441768	0.00100445745469294	0.00100042220861038	0.000499812604108073	0.000499812604108073	0.000750000062500032	0.00100217675868483	0.000750000062500032	0.000500312729358253	0.0012501879325381	0.000500187604237	0.00150338311426496	0.000500312729358253	0.000500187604237	0.000500437917096803	0.00176443138207967	0.00100092288142821	0.00050117464983538	0.00125765628401514
AP7X04141F08	0.00126275414967552	0.000251430012476622	0.000250250255474229	0.00151630074392328	0	0	0.000501425951822136	0	0.000501551697346243	0.000501551697346243	0	0.00050117464983538	0	0	0.000501803377692981	0.000501677505953932	0.000753390319504124	0	0.00125169010860444	0.00125169010860444	0.0012513768413196	0.00125169010860444	0.001252003532774	0.00150225388232721	0.00125169010860444	0.00125169010860444	0.00125169010860444	0.00125169010860444	0.00125169010860444	0.00100142405563188	0.00125169010860444	0.00100470975178706	0.00100067248239307	0.000500187604237	0.000500187604237	0.000750562984832468	0.00100293059410159	0.000750562984832468	0.000500312729358253	0.000500187604237	0.000500187604237	0.0015045140451492	0.000500312729358253	0.000500563167499763	0.000500437917096803	0.00100857314734569	0.0010016748309889	0.000501551697346243	0.00125860602050675
LN_4A04_VL_221	0.00126243532050273	0.000251303641918865	0.000250125067747436	0.00202147963669235	0	0	0.00050130026933433	0	0.000501425951822136	0.000501425951822136	0	0.00050117464983538	0	0	0.000501803377692981	0.000501551697346243	0.000753390319504124	0	0.00175206577672749	0.00125169010860444	0.0012513768413196	0.00175206577672749	0.00125169010860444	0.0020027551778176	0.00150187784856329	0.00125169010860444	0.00125169010860444	0.00125169010860444	0.00125169010860444	0.00150192492735389	0.00175206577672749	0.00100445745469294	0.00100042220861038	0.000499937541658883	0.000499937541658883	0.000750187609433623	0.00100242791121279	0.000750187609433623	0.000500312729358253	0.00100018770845065	0.000500187604237	0.00150375990226534	0.000500312729358253	0.000500312729358253	0.000500437917096803	0.00151247845561232	0.00100117340580971	0.00050130026933433	0.00125797270354664
LN_8A05_VL_465	0.00126275414967552	0.000251303641918865	0.000250125067747436	0.00202147963669235	0	0	0.000501425951822136	0	0.000501551697346243	0.000501551697346243	0	0.00050117464983538	0	0	0.000501677505953932	0.000501677505953932	0.000753390319504124	0	0.00150187784856329	0.00125169010860444	0.0012513768413196	0.00175206577672749	0.001252003532774	0.0020027551778176	0.00150187784856329	0.00125169010860444	0.00125169010860444	0.00125169010860444	0.00125169010860444	0.00150192492735389	0.00175206577672749	0.00100470975178706	0.00100017205998623	0.000499937541658883	0.000499937541658883	0.000750187609433623	0.00100242791121279	0.000750187609433623	0.000500187604237	0.00100018770845065	0.000500187604237	0.00150375990226534	0.000500312729358253	0.000500312729358253	0.000500437917096803	0.00151247845561232	0.00100117340580971	0.00050130026933433	0.00125797270354664
LN_8A06_VL_466	0.00126243532050273	0.000251240504264066	0.000250062520841121	0.00227406945417449	0	0	0.00050130026933433	0	0.000501425951822136	0.000501425951822136	0	0.00050117464983538	0	0	0.000501803377692981	0.000501551697346243	0.000753390319504124	0	0.00175206577672749	0.00125169010860444	0.0012513768413196	0.00200225392441768	0.00125169010860444	0.00225300618644346	0.00150187784856329	0.00125169010860444	0.00125169010860444	0.00125169010860444	0.00125169010860444	0.00175217562987733	0.00200225392441768	0.00100445745469294	0.00100042220861038	0.000499812604108073	0.000499812604108073	0.000750000062500032	0.00100217675868483	0.000750000062500032	0.000500312729358253	0.0012501879325381	0.000500187604237	0.00150338311426496	0.000500312729358253	0.000500187604237	0.000500437917096803	0.00176443138207967	0.00100092288142821	0.00050117464983538	0.00125765628401514
LN_6D06_VL_331	0.00126243532050273	0.000251240504264066	0.000250062520841121	0.00227406945417449	0	0	0.00050130026933433	0	0.000501425951822136	0.000501425951822136	0	0.00050117464983538	0	0	0.000501803377692981	0.000501551697346243	0.000753390319504124	0	0.00175206577672749	0.00125169010860444	0.0012513768413196	0.00200225392441768	0.00125169010860444	0.00225300618644346	0.00150187784856329	0.00125169010860444	0.00125169010860444	0.00125169010860444	0.00125169010860444	0.00175217562987733	0.00200225392441768	0.00100445745469294	0.00100042220861038	0.000499812604108073	0.000499812604108073	0.000750000062500032	0.00100217675868483	0.000750000062500032	0.000500312729358253	0.0012501879325381	0.000500187604237	0.00150338311426496	0.000500312729358253	0.000500187604237	0.000500437917096803	0.00176443138207967	0.00100092288142821	0.00050117464983538	0.00125765628401514
LN_4F08_VL_270	0.00126275414967552	0.000251430012476622	0.000250250255474229	0.00151630074392328	0	0	0.000501425951822136	0	0.000501551697346243	0.000501551697346243	0	0.00050117464983538	0	0	0.000501803377692981	0.000501677505953932	0.000753390319504124	0	0.00125169010860444	0.00125169010860444	0.0012513768413196	0.00125169010860444	0.001252003532774	0.00150225388232721	0.00125169010860444	0.00125169010860444	0.00125169010860444	0.00125169010860444	0.00125169010860444	0.00100142405563188	0.00125169010860444	0.00100470975178706	0.00100067248239307	0.000500187604237	0.000500187604237	0.000750562984832468	0.00100293059410159	0.000750562984832468	0.000500312729358253	0.000500187604237	0.000500187604237	0.0015045140451492	0.000500312729358253	0.000500563167499763	0.000500437917096803	0.00100857314734569	0.0010016748309889	0.000501551697346243	0.00125860602050675
C12X042204F5	0.00202446883207615	0.00151152618857331	0.00150456172316172	0.00202446883207615	0.0012525526417155	0.00100205134361145	0.00125615557051349	0.00075192691186115	0.00125647123528484	0.00125647123528484	0.00050130026933433	0.00100445745469294	0.000501049093277951	0.00050130026933433	0.00100546740409914	0.00125678705874574	0.00125797270354664	0.00050117464983538	0.00175468519354048	0.00175556532665845	0.00175556532665845	0.0017542454578324	0.00200669541732197	0.00200518649195808	0.00175512514976056	0.00175556532665845	0.00175556532665845	0.00175556532665845	0.00175556532665845	0.00150375990226534	0.0017542454578324	0.00176143466416501	0.00175470093639098	0.00175393174319807	0.00175393174319807	0.00200543836185881	0.00226093002198464	0.00200543836185881	0.00100242791121279	0.0010016748309889	0.00100242791121279	0.0027636178921916	0.00100242791121279	0.00175525114000643	0.00100293059410159	0.00151481742001717	0.00225809369043494	0.00175898476085782	0.00252219864002635
A01X042261A5	0.00151553474151057	0.000502939072105804	0.000500625824051077	0.00176933718657071	0.000250062520841121	0.000250062520841121	0.00075230403034187	0.0002501876459506	0.000752492731471816	0.000752492731471816	0.0002501876459506	0.00075192691186115	0.000250125067747436	0.000250250255474229	0.000752870417866551	0.000752681527289564	0.00100470975178706	0.0002501876459506	0.00150225388232721	0.00150225388232721	0.00150187784856329	0.00150225388232721	0.00150263010443766	0.00175294328341728	0.00150225388232721	0.00150225388232721	0.00150225388232721	0.00150225388232721	0.00150225388232721	0.0012519878293546	0.00150225388232721	0.00125615557051349	0.00125104805096994	0.00075037525018755	0.00075037525018755	0.0010009385534093	0.00125387162822712	0.0010009385534093	0.000750562984832468	0.00075037525018755	0.00075037525018755	0.00175558108532285	0.000750562984832468	0.000750938736076617	0.000750750813438586	0.00126084358660233	0.00125230140265246	0.000752492731471816	0.00151062215487435
A02X042261A6	0.00151515203045689	0.000502559936547008	0.000500250166791767	0.00252729812507212	0.000249875067669282	0.000249937520825521	0.000752115423828738	0.000250125067747436	0.00075230403034187	0.00075230403034187	0.0002501876459506	0.00075192691186115	0.000250125067747436	0.000250250255474229	0.000752870417866551	0.000752492731471816	0.00100470975178706	0.0002501876459506	0.0020027551778176	0.00150225388232721	0.00150187784856329	0.00225300618644346	0.00150225388232721	0.0025038842649633	0.00175250442022696	0.00150225388232721	0.00150225388232721	0.00150225388232721	0.00150225388232721	0.00200292789190309	0.00225300618644346	0.00125584006431194	0.0012507351049522	0.000749812609316399	0.000749812609316399	0.00100018770845065	0.00125292902071067	0.00100018770845065	0.000750562984832468	0.0015005635011149	0.00075037525018755	0.00175426119278483	0.000750562984832468	0.00075037525018755	0.000750750813438586	0.00201689288706458	0.00125136115363111	0.00075192691186115	0.00150948202592871
A03X04221A09	0.00151515203045689	0.000502559936547008	0.000500250166791767	0.00252729812507212	0.000249875067669282	0.000249937520825521	0.000752115423828738	0.000250125067747436	0.00075230403034187	0.00075230403034187	0.0002501876459506	0.00075192691186115	0.000250125067747436	0.000250250255474229	0.000752870417866551	0.000752492731471816	0.00100470975178706	0.0002501876459506	0.0020027551778176	0.00150225388232721	0.00150187784856329	0.00225300618644346	0.00150225388232721	0.0025038842649633	0.00175250442022696	0.00150225388232721	0.00150225388232721	0.00150225388232721	0.00150225388232721	0.00200292789190309	0.00225300618644346	0.00125584006431194	0.0012507351049522	0.000749812609316399	0.000749812609316399	0.00100018770845065	0.00125292902071067	0.00100018770845065	0.000750562984832468	0.0015005635011149	0.00075037525018755	0.00175426119278483	0.000750562984832468	0.00075037525018755	0.000750750813438586	0.00201689288706458	0.00125136115363111	0.00075192691186115	0.00150948202592871
AP3X04221F03	0.00151591764595046	0.000503065577778849	0.000500751168544761	0.00176978452187125	0.000250125067747436	0.000250125067747436	0.000752492731471816	0.000250250255474229	0.000752681527289564	0.000752681527289564	0.000250250255474229	0.000752115423828738	0.000250125067747436	0.000250250255474229	0.000752870417866551	0.000752870417866551	0.00100470975178706	0.0002501876459506	0.00150225388232721	0.00150225388232721	0.00150225388232721	0.00150225388232721	0.00150263010443766	0.00175338236646348	0.00150225388232721	0.00150225388232721	0.00150225388232721	0.00150225388232721	0.00150225388232721	0.0012519878293546	0.00150225388232721	0.00125615557051349	0.00125136115363111	0.000750562984832468	0.000750562984832468	0.00100118908564159	0.00125418614598755	0.00100118908564159	0.000750562984832468	0.000750562984832468	0.000750562984832468	0.00175602149098075	0.000750562984832468	0.000751126752817216	0.000750938736076617	0.00126116161219288	0.00125261513306511	0.000752681527289564	0.00151100258068716
AP7X04221F09	0.00151515203045689	0.000502559936547008	0.000500250166791767	0.00252729812507212	0.000249875067669282	0.000249937520825521	0.000752115423828738	0.000250125067747436	0.00075230403034187	0.00075230403034187	0.0002501876459506	0.00075192691186115	0.000250125067747436	0.000250250255474229	0.000752870417866551	0.000752492731471816	0.00100470975178706	0.0002501876459506	0.0020027551778176	0.00150225388232721	0.00150187784856329	0.00225300618644346	0.00150225388232721	0.0025038842649633	0.00175250442022696	0.00150225388232721	0.00150225388232721	0.00150225388232721	0.00150225388232721	0.00200292789190309	0.00225300618644346	0.00125584006431194	0.0012507351049522	0.000749812609316399	0.000749812609316399	0.00100018770845065	0.00125292902071067	0.00100018770845065	0.000750562984832468	0.0015005635011149	0.00075037525018755	0.00175426119278483	0.000750562984832468	0.00075037525018755	0.000750750813438586	0.00201689288706458	0.00125136115363111	0.00075192691186115	0.00150948202592871
LN_7F06_VL_430	0.00151591764595046	0.000503065577778849	0.000500751168544761	0.00176978452187125	0.000250125067747436	0.000250125067747436	0.000752492731471816	0.000250250255474229	0.000752681527289564	0.000752681527289564	0.000250250255474229	0.000752115423828738	0.000250125067747436	0.000250250255474229	0.000752870417866551	0.000752870417866551	0.00100470975178706	0.0002501876459506	0.00150225388232721	0.00150225388232721	0.00150225388232721	0.00150225388232721	0.00150263010443766	0.00175338236646348	0.00150225388232721	0.00150225388232721	0.00150225388232721	0.00150225388232721	0.00150225388232721	0.0012519878293546	0.00150225388232721	0.00125615557051349	0.00125136115363111	0.000750562984832468	0.000750562984832468	0.00100118908564159	0.00125418614598755	0.00100118908564159	0.000750562984832468	0.000750562984832468	0.000750562984832468	0.00175602149098075	0.000750562984832468	0.000751126752817216	0.000750938736076617	0.00126116161219288	0.00125261513306511	0.000752681527289564	0.00151100258068716
LN_7F07_VL_431	0.00151553474151057	0.000502939072105804	0.000500625824051077	0.0020225017489414	0.000250062520841121	0.000250125067747436	0.00075230403034187	0.000250125067747436	0.00075230403034187	0.000752492731471816	0.000250250255474229	0.000752115423828738	0.0002501876459506	0.000250312896341828	0.000753059403274211	0.000752492731471816	0.00100496217565573	0.000250250255474229	0.00175294328341728	0.00150263010443766	0.00150225388232721	0.00175294328341728	0.00150225388232721	0.00200375843791172	0.00150263010443766	0.00150263010443766	0.00150263010443766	0.00150263010443766	0.00150263010443766	0.00150267723044474	0.00175294328341728	0.00125584006431194	0.00125136115363111	0.00075037525018755	0.00075037525018755	0.0010009385534093	0.00125387162822712	0.0010009385534093	0.000750750813438586	0.0010006881465294	0.000750562984832468	0.00175558108532285	0.000750750813438586	0.000750938736076617	0.000750938736076617	0.00151324137086153	0.00125230140265246	0.000752492731471816	0.00151062215487435
LN_6F05_VL_348	0.00101129825660092	0	0.000250501007243714	0.00227809877859228	0	0	0.000502181372172642	0	0.000502181372172642	0.000502307496912097	0	0.000502055310754723	0	0	0.000502686251537858	0.000502307496912097	0.000754717044818824	0	0.00150418409983282	0.00100293059410159	0.00100267918965342	0.00175481112056608	0.00100267918965342	0.00200594121122958	0.00125355726817321	0.00100293059410159	0.00100293059410159	0.00100293059410159	0.00100293059410159	0.00150432573024221	0.00175481112056608	0.00075419531116702	0.000751503068888516	0.000250297232205517	0.000250297232205517	0.000500798168798593	0.000752823149783075	0.000500798168798593	0.000250548078171724	0.00100180037968969	0.00025048531955521	0.0012548156551027	0.000250548078171724	0.00025048531955521	0.000250610868244232	0.00126218045352	0.000751879762219236	0.000502055310754723	0.00125987456938791
LN_4H02_VL_282	0.00151553474151057	0.000502939072105804	0.000500625824051077	0.00176933718657071	0.000250062520841121	0.000250062520841121	0.00075230403034187	0.0002501876459506	0.000752492731471816	0.000752492731471816	0.0002501876459506	0.00075192691186115	0.000250125067747436	0.000250250255474229	0.000752870417866551	0.000752681527289564	0.00100470975178706	0.0002501876459506	0.00150225388232721	0.00150225388232721	0.00150187784856329	0.00150225388232721	0.00150263010443766	0.00175294328341728	0.00150225388232721	0.00150225388232721	0.00150225388232721	0.00150225388232721	0.00150225388232721	0.0012519878293546	0.00150225388232721	0.00125615557051349	0.00125104805096994	0.00075037525018755	0.00075037525018755	0.0010009385534093	0.00125387162822712	0.0010009385534093	0.000750562984832468	0.00075037525018755	0.00075037525018755	0.00175558108532285	0.000750562984832468	0.000750938736076617	0.000750750813438586	0.00126084358660233	0.00125230140265246	0.000752492731471816	0.00151062215487435
C01X04303B03	0.00179388722379207	0.000765745766460119	0.00101566359730482	0.003077766082443	0.000761469756010212	0.00076166308384143	0.00127207076547345	0.000762243656787009	0.00127239448072511	0.00127239448072511	0.000762243656787009	0.00127207076547345	0.000762243656787009	0.00076263119737649	0.00127336661578043	0.00127271836077628	0.00152949112479531	0.000762243656787009	0.00228833129467219	0.00178020087444604	0.00177974825854809	0.0025423969321923	0.00178020087444604	0.0027971740077686	0.00203426595302332	0.00178020087444604	0.00178020087444604	0.00178020087444604	0.00178020087444604	0.00228837992036125	0.0025423969321923	0.00152944228378357	0.00152443928725319	0.00101548644771262	0.00101548644771262	0.00126980936254862	0.00152599014077653	0.00126980936254862	0.00101651870897423	0.00177787541371951	0.00101626044696253	0.00203633718005357	0.00101651870897423	0.00101600231614832	0.00101677710228341	0.00230473932968758	0.00152443928725319	0.00127174721489537	0.00204257624501184
C03X04302C01	0.00126273817516881	0.000754337503872236	0.00125167441305348	0.00278153247410558	0.00100042220861038	0.00100017205998623	0.00150526894482561	0.00100117340580971	0.00150564667881707	0.00150564667881707	0.00100117340580971	0.0015045140451492	0.00100092288142821	0.00100142405563188	0.00150602460243417	0.00150602460243417	0.00175909470620995	0.00100117340580971	0.00150192492735389	0.00125167441305348	0.00125136115363111	0.00150192492735389	0.0012519878293546	0.00175261432844398	0.00150192492735389	0.00125167441305348	0.00125167441305348	0.00125167441305348	0.00125167441305348	0.00125175285936429	0.00150192492735389	0.00125615557051349	0	0.000500046901048944	0.000500046901048944	0.000750422211246827	0.00100269491671365	0.000750422211246827	0.000500171955772585	0.000750234546999606	0.000500171955772585	0.00150418409983282	0.000500297073060848	0.000500422252960458	0.000500422252960458	0.0012605098032399	0.00100143974332033	0.00150526894482561	0.00226643335405672
AMBX04301D05	0.000757193401014259	0.000251240504264066	0.00075037525018755	0.00278020659378323	0.000499812604108073	0.000499937541658883	0.00100293059410159	0.000500312729358253	0.00100318212465199	0.00100318212465199	0.000500437917096803	0.00100267918965342	0.000500312729358253	0.000500563167499763	0.00100393747386616	0.00100343378139953	0.00125609237729171	0.000500437917096803	0.00125112641873235	0.000750750813438586	0.000750562984832468	0.00150131444072842	0.000750750813438586	0.00175194101239205	0.0010009385534093	0.000750750813438586	0.000750750813438586	0.000750750813438586	0.000750750813438586	0.00125129878706741	0.00150131444072842	0.000753248483583871	0.000500046901048944	0	0	0.000249937520825521	0.000500923599614763	0.000249937520825521	0	0.000750000140625065	0	0.00100194143539441	0	0	0	0.00125995404766729	0.000500297073060848	0.00100267918965342	0.00176130778381209
A01X043060I2	0.000252318177567448	0.000755477273650173	0.00100217675868483	0.0032901679432527	0.00100192573197503	0.00100217675868483	0.00050131598850835	0.00100293059410159	0.000501441678882376	0.000501441678882376	0.000752068250534179	0.000501190361129132	0.00100293059410159	0.00075225683337685	0.000501819128447479	0.0005015674322986	0.000753437674728679	0.00100293059410159	0.00175569138017233	0.00125418614598755	0.00125387162822712	0.00200644431283553	0.00125418614598755	0.00225776374511846	0.00150493866840075	0.00125418614598755	0.00125418614598755	0.00125418614598755	0.00125418614598755	0.00175589616384205	0.00200644431283553	0.000753579566036683	0.00100244363038679	0.000500798168798593	0.000500798168798593	0.000500923599614763	0	0.000500923599614763	0.00050130026933433	0.0012528664981059	0.00050117464983538	0.00150645007897817	0.00050130026933433	0.00050117464983538	0.000501425951822136	0.00126122531683976	0.000250501007243714	0.000501190361129132	0.00100628958424805
A02X043060I3	0.000757193401014259	0.000251240504264066	0.00075037525018755	0.00278020659378323	0.000499812604108073	0.000499937541658883	0.00100293059410159	0.000500312729358253	0.00100318212465199	0.00100318212465199	0.000500437917096803	0.00100267918965342	0.000500312729358253	0.000500563167499763	0.00100393747386616	0.00100343378139953	0.00125609237729171	0.000500437917096803	0.00125112641873235	0.000750750813438586	0.000750562984832468	0.00150131444072842	0.000750750813438586	0.00175194101239205	0.0010009385534093	0.000750750813438586	0.000750750813438586	0.000750750813438586	0.000750750813438586	0.00125129878706741	0.00150131444072842	0.000753248483583871	0.000500046901048944	0	0	0.000249937520825521	0.000500923599614763	0.000249937520825521	0	0.000750000140625065	0	0.00100194143539441	0	0	0	0.00125995404766729	0.000500297073060848	0.00100267918965342	0.00176130778381209
A03X04301B08	0.000757384563228227	0.000251303641918865	0.000750562984832468	0.00278090945855503	0.000499937541658883	0.00050006254168621	0.00100318212465199	0.000500437917096803	0.00100343378139953	0.00100343378139953	0.000500563167499763	0.00100293059410159	0.000500437917096803	0.000500688480614189	0.00100418950977558	0.00100368556443914	0.00125640801027978	0.000500563167499763	0.00125143956065305	0.000750938736076617	0.000750750813438586	0.00150169019245513	0.000750938736076617	0.00175237959354515	0.00100118908564159	0.000750938736076617	0.000750938736076617	0.000750938736076617	0.000750938736076617	0.00125161201532833	0.00150169019245513	0.000753437658866909	0.000500171955772585	0	0	0.000250000005208318	0.000501049093277951	0.000250000005208318	0	0.000750187687617283	0	0.00100219246997862	0	0	0	0.00126027162463853	0.000500422252960458	0.00100293059410159	0.00176175106771455
AP7X04301G01	0.000757193401014259	0.000251240504264066	0.00075037525018755	0.00278020659378323	0.000499812604108073	0.000499937541658883	0.00100293059410159	0.000500312729358253	0.00100318212465199	0.00100318212465199	0.000500437917096803	0.00100267918965342	0.000500312729358253	0.000500563167499763	0.00100393747386616	0.00100343378139953	0.00125609237729171	0.000500437917096803	0.00125112641873235	0.000750750813438586	0.000750562984832468	0.00150131444072842	0.000750750813438586	0.00175194101239205	0.0010009385534093	0.000750750813438586	0.000750750813438586	0.000750750813438586	0.000750750813438586	0.00125129878706741	0.00150131444072842	0.000753248483583871	0.000500046901048944	0	0	0.000249937520825521	0.000500923599614763	0.000249937520825521	0	0.000750000140625065	0	0.00100194143539441	0	0	0	0.00125995404766729	0.000500297073060848	0.00100267918965342	0.00176130778381209
LN_7E03_VL_418	0.000757193401014259	0.000251240504264066	0.00075037525018755	0.00278020659378323	0.000499812604108073	0.000499937541658883	0.00100293059410159	0.000500312729358253	0.00100318212465199	0.00100318212465199	0.000500437917096803	0.00100267918965342	0.000500312729358253	0.000500563167499763	0.00100393747386616	0.00100343378139953	0.00125609237729171	0.000500437917096803	0.00125112641873235	0.000750750813438586	0.000750562984832468	0.00150131444072842	0.000750750813438586	0.00175194101239205	0.0010009385534093	0.000750750813438586	0.000750750813438586	0.000750750813438586	0.000750750813438586	0.00125129878706741	0.00150131444072842	0.000753248483583871	0.000500046901048944	0	0	0.000249937520825521	0.000500923599614763	0.000249937520825521	0	0.000750000140625065	0	0.00100194143539441	0	0	0	0.00125995404766729	0.000500297073060848	0.00100267918965342	0.00176130778381209
LN_7E04_VL_419	0.000252509315641719	0.000756048451121084	0.00100293059410159	0.00329266797012604	0.00100267918965342	0.00100293059410159	0.0005015674322986	0.00100368556443914	0.000501693248804522	0.0005015674322986	0.000752634282930057	0.0005015674322986	0.00100368556443914	0.000752823149783075	0.000501945071275251	0.000501693248804522	0.000753626945068769	0.00100368556443914	0.00175701342668522	0.00125513064669525	0.0012548156551027	0.0020079551329643	0.00125513064669525	0.0022594641925935	0.00150607194179697	0.00125513064669525	0.00125513064669525	0.00125513064669525	0.00125513064669525	0.00175721851913081	0.0020079551329643	0.000753768907668121	0.0010031978675024	0.00050117464983538	0.00050117464983538	0.00050130026933433	0	0.00050130026933433	0.000501677505953932	0.00125380901171654	0.000501551697346243	0.00150758563067114	0.000501677505953932	0.000501551697346243	0.000501803377692981	0.00126218045352	0.000250689401090112	0.00050131598850835	0.00100654280270214
LN_6E05_VL_339	0.000505225953054769	0.000503445476930138	0.000500688480614189	0.00278302018678854	0.000751126752817216	0.000751314863730815	0.000752823149783075	0.000751879762219236	0.000753012111448895	0.000753012111448895	0.000751691368360974	0.000752634282930057	0.000751879762219236	0.00050131598850835	0.000753579566036683	0.000753201167998673	0.00100570438670588	0.000751879762219236	0.00150432573024221	0.0010029463290539	0.00100269491671365	0.00175501569877228	0.0010029463290539	0.0020062088716014	0.00125363595083925	0.0010029463290539	0.0010029463290539	0.0010029463290539	0.0010029463290539	0.00150456172316172	0.00175501569877228	0.000754005755273437	0.000751550171278425	0.000250312896341828	0.000250312896341828	0	0.000250689401090112	0	0.000250563773722741	0.00100200434335757	0.000250501007243714	0.00125489449593279	0.000250563773722741	0.000250501007243714	0.000250626571663649	0.00151381435984742	0	0.000752634282930057	0.00125862189053954
LN_4F07_VL_269	0.000252892461863184	0.000757193401014259	0.0010044416722627	0.00329767943908012	0.00100418950977558	0.0010044416722627	0.000502323279342412	0.00100519892014478	0.000502449475385125	0.000502449475385125	0.000753768907668121	0.000502323279342412	0.00100519892014478	0.000753958344469985	0.00050282844424311	0.000502575734850941	0.000754954504739952	0.00100519892014478	0.00175966350177889	0.00125702392224883	0.00125670797977389	0.00201098360926157	0.00125702392224883	0.00226287278335459	0.00150834361669061	0.00125702392224883	0.00125702392224883	0.00125702392224883	0.00125702392224883	0.00175986921387529	0.00201098360926157	0.000755096967885635	0.00100470975178706	0.000501929312610725	0.000501929312610725	0.000502055310754723	0	0.000502055310754723	0.000502433685021088	0.0012556982995875	0.000502307496912097	0.00150948202592871	0.000502433685021088	0.000502307496912097	0.000502559936547008	0.00126409507346404	0.000251067040173629	0.00050219714667502	0.00100831890643238
C12X043204D2	0.00151553474151057	0.00100583094808373	0.00100125189904225	0.00151553474151057	0.000750187687617283	0.000500125072955778	0.00075230403034187	0.0002501876459506	0.000752492731471816	0.000752492731471816	0	0.00050130026933433	0	0	0.000501803377692981	0.000752681527289564	0.000753390319504124	0	0.00125106373080182	0.00125169010860444	0.00125169010860444	0.00125075077693343	0.00150225388232721	0.0015015020030048	0.0012513768413196	0.00125169010860444	0.00125169010860444	0.00125169010860444	0.00125169010860444	0.00100067248239307	0.00125075077693343	0.00125584006431194	0.00125104805096994	0.00125050060479246	0.00125050060479246	0.00150131444072842	0.00175525114000643	0.00150131444072842	0.000500312729358253	0.000499937541658883	0.000500312729358253	0.00225696114939369	0.000500312729358253	0.00125143956065305	0.000500563167499763	0.00100806479366477	0.00175305324674285	0.00125412349812801	0.00201402123469816
C01X04323A02	0.00126275414967552	0.000251430012476622	0.000250250255474229	0.00151630074392328	0	0	0.000501425951822136	0	0.000501551697346243	0.000501551697346243	0	0.00050117464983538	0	0	0.000501803377692981	0.000501677505953932	0.000753390319504124	0	0.00125169010860444	0.00125169010860444	0.0012513768413196	0.00125169010860444	0.001252003532774	0.00150225388232721	0.00125169010860444	0.00125169010860444	0.00125169010860444	0.00125169010860444	0.00125169010860444	0.00100142405563188	0.00125169010860444	0.00100470975178706	0.00100067248239307	0.000500187604237	0.000500187604237	0.000750562984832468	0.00100293059410159	0.000750562984832468	0.000500312729358253	0.000500187604237	0.000500187604237	0.0015045140451492	0.000500312729358253	0.000500563167499763	0.000500437917096803	0.00100857314734569	0.0010016748309889	0.000501551697346243	0.00125860602050675
C02X04323F01	0.00126307313993024	0.000251430012476622	0.000250250255474229	0.00176933718657071	0	0	0.000501551697346243	0	0.000501677505953932	0.000501677505953932	0	0.00050130026933433	0	0	0.000501803377692981	0.000501803377692981	0.000753390319504124	0	0.00125169010860444	0.00125169010860444	0.00125169010860444	0.00150187784856329	0.001252003532774	0.00175294328341728	0.00125169010860444	0.00125169010860444	0.00125169010860444	0.00125169010860444	0.00125169010860444	0.00125167441305348	0.00150187784856329	0.00100470975178706	0.00100092288142821	0.000500187604237	0.000500187604237	0.000750562984832468	0.00100293059410159	0.000750562984832468	0.000500312729358253	0.00075037525018755	0.000500312729358253	0.0015045140451492	0.000500312729358253	0.000500563167499763	0.000500563167499763	0.00126084358660233	0.0010016748309889	0.000501551697346243	0.00125860602050675
C03X04322C08	0.00101078715287691	0.000251493245427589	0.000250312896341828	0.0022763701781747	0	0	0.000501803377692981	0	0.000501929312610725	0.000501929312610725	0	0.000501677505953932	0	0	0.000502307496912097	0.000502055310754723	0.000754147876514044	0	0.00150305366467829	0.00100217675868483	0.00100192573197503	0.00175349238493919	0.00100217675868483	0.00200443341906477	0.00125261513306511	0.00100217675868483	0.00100217675868483	0.00100217675868483	0.00100217675868483	0.00150319508212446	0.00175349238493919	0.00100521472639449	0.000750938736076617	0.000250109427110197	0.000250109427110197	0.000500422252960458	0.00075225683337685	0.000500422252960458	0.000250359896595639	0.00100104824160558	0.000250297232205517	0.00125387162822712	0.000250359896595639	0.000250297232205517	0.000250422592371072	0.00151367093588314	0.000751314863730815	0.000501677505953932	0.00125892291817611
C06X043204C9	0.00126307313993024	0.000251493245427589	0.000250312896341828	0.00151668403557584	0	0	0.000501551697346243	0	0.000501677505953932	0.000501677505953932	0	0.00050130026933433	0	0	0.000501803377692981	0.000501803377692981	0.000753390319504124	0	0.00125169010860444	0.00125169010860444	0.00125169010860444	0.00125169010860444	0.001252003532774	0.00150263010443766	0.00125169010860444	0.00125169010860444	0.00125169010860444	0.00125169010860444	0.00125169010860444	0.00100142405563188	0.00125169010860444	0.00100470975178706	0.00100092288142821	0.000500312729358253	0.000500312729358253	0.000750750813438586	0.00100318212465199	0.000750750813438586	0.000500312729358253	0.000500312729358253	0.000500312729358253	0.00150489140031722	0.000500312729358253	0.000500688480614189	0.000500563167499763	0.00100882751650173	0.00100192573197503	0.000501677505953932	0.00125892291817611
C09X043204D1	0.00151553474151057	0.00100583094808373	0.00100125189904225	0.00151553474151057	0.000750187687617283	0.000500125072955778	0.00075230403034187	0.0002501876459506	0.000752492731471816	0.000752492731471816	0	0.00050130026933433	0	0	0.000501803377692981	0.000752681527289564	0.000753390319504124	0	0.00125106373080182	0.00125169010860444	0.00125169010860444	0.00125075077693343	0.00150225388232721	0.0015015020030048	0.0012513768413196	0.00125169010860444	0.00125169010860444	0.00125169010860444	0.00125169010860444	0.00100067248239307	0.00125075077693343	0.00125584006431194	0.00125104805096994	0.00125050060479246	0.00125050060479246	0.00150131444072842	0.00175525114000643	0.00150131444072842	0.000500312729358253	0.000499937541658883	0.000500312729358253	0.00225696114939369	0.000500312729358253	0.00125143956065305	0.000500563167499763	0.00100806479366477	0.00175305324674285	0.00125412349812801	0.00201402123469816
LN_7B07_VL_395	0.00151553474151057	0.00100583094808373	0.00100125189904225	0.00151553474151057	0.000750187687617283	0.000500125072955778	0.00075230403034187	0.0002501876459506	0.000752492731471816	0.000752492731471816	0	0.00050130026933433	0	0	0.000501803377692981	0.000752681527289564	0.000753390319504124	0	0.00125106373080182	0.00125169010860444	0.00125169010860444	0.00125075077693343	0.00150225388232721	0.0015015020030048	0.0012513768413196	0.00125169010860444	0.00125169010860444	0.00125169010860444	0.00125169010860444	0.00100067248239307	0.00125075077693343	0.00125584006431194	0.00125104805096994	0.00125050060479246	0.00125050060479246	0.00150131444072842	0.00175525114000643	0.00150131444072842	0.000500312729358253	0.000499937541658883	0.000500312729358253	0.00225696114939369	0.000500312729358253	0.00125143956065305	0.000500563167499763	0.00100806479366477	0.00175305324674285	0.00125412349812801	0.00201402123469816
LN_4E03_VL_256	0.00126243532050273	0.000251240504264066	0.000250062520841121	0.00227406945417449	0	0	0.00050130026933433	0	0.000501425951822136	0.000501425951822136	0	0.00050117464983538	0	0	0.000501803377692981	0.000501551697346243	0.000753390319504124	0	0.00175206577672749	0.00125169010860444	0.0012513768413196	0.00200225392441768	0.00125169010860444	0.00225300618644346	0.00150187784856329	0.00125169010860444	0.00125169010860444	0.00125169010860444	0.00125169010860444	0.00175217562987733	0.00200225392441768	0.00100445745469294	0.00100042220861038	0.000499812604108073	0.000499812604108073	0.000750000062500032	0.00100217675868483	0.000750000062500032	0.000500312729358253	0.0012501879325381	0.000500187604237	0.00150338311426496	0.000500312729358253	0.000500187604237	0.000500437917096803	0.00176443138207967	0.00100092288142821	0.00050117464983538	0.00125765628401514
LN_7B06_VL_394	0.00126243532050273	0.000251240504264066	0.000250062520841121	0.00227406945417449	0	0	0.00050130026933433	0	0.000501425951822136	0.000501425951822136	0	0.00050117464983538	0	0	0.000501803377692981	0.000501551697346243	0.000753390319504124	0	0.00175206577672749	0.00125169010860444	0.0012513768413196	0.00200225392441768	0.00125169010860444	0.00225300618644346	0.00150187784856329	0.00125169010860444	0.00125169010860444	0.00125169010860444	0.00125169010860444	0.00175217562987733	0.00200225392441768	0.00100445745469294	0.00100042220861038	0.000499812604108073	0.000499812604108073	0.000750000062500032	0.00100217675868483	0.000750000062500032	0.000500312729358253	0.0012501879325381	0.000500187604237	0.00150338311426496	0.000500312729358253	0.000500187604237	0.000500437917096803	0.00176443138207967	0.00100092288142821	0.00050117464983538	0.00125765628401514
A01X043261B8	0.00126307313993024	0.000251493245427589	0.000250312896341828	0.00151668403557584	0	0	0.000501551697346243	0	0.000501677505953932	0.000501677505953932	0	0.00050130026933433	0	0	0.000501803377692981	0.000501803377692981	0.000753390319504124	0	0.00125169010860444	0.00125169010860444	0.00125169010860444	0.00125169010860444	0.001252003532774	0.00150263010443766	0.00125169010860444	0.00125169010860444	0.00125169010860444	0.00125169010860444	0.00125169010860444	0.00100142405563188	0.00125169010860444	0.00100470975178706	0.00100092288142821	0.000500312729358253	0.000500312729358253	0.000750750813438586	0.00100318212465199	0.000750750813438586	0.000500312729358253	0.000500312729358253	0.000500312729358253	0.00150489140031722	0.000500312729358253	0.000500688480614189	0.000500563167499763	0.00100882751650173	0.00100192573197503	0.000501677505953932	0.00125892291817611
A02X043261B9	0.00126307313993024	0.000251493245427589	0.000250312896341828	0.00176978452187125	0	0	0.000501551697346243	0	0.000501551697346243	0.000501677505953932	0	0.000501425951822136	0	0	0.000501929312610725	0.000501677505953932	0.000753579566036683	0	0.00150225388232721	0.001252003532774	0.001252003532774	0.00150225388232721	0.00125169010860444	0.00175338236646348	0.001252003532774	0.001252003532774	0.001252003532774	0.001252003532774	0.001252003532774	0.0012519878293546	0.00150225388232721	0.00100445745469294	0.00100117340580971	0.000500312729358253	0.000500312729358253	0.000750750813438586	0.00100318212465199	0.000750750813438586	0.000500437917096803	0.000750562984832468	0.000500437917096803	0.00150489140031722	0.000500437917096803	0.000500688480614189	0.000500688480614189	0.00126116161219288	0.00100192573197503	0.000501677505953932	0.00125892291817611
A03X04321A03	0.00126307313993024	0.000754384962392776	0.000750938814495392	0.00151591764595046	0.000500125072955778	0.000500125072955778	0.000501551697346243	0	0.000501677505953932	0.000501677505953932	0	0.00050130026933433	0	0	0.000501803377692981	0.000501803377692981	0.000753390319504124	0	0.0012513768413196	0.00125169010860444	0.00125169010860444	0.00125106373080182	0.001252003532774	0.00150187784856329	0.0012513768413196	0.00125169010860444	0.00125169010860444	0.00125169010860444	0.00125169010860444	0.00100092288142821	0.00125106373080182	0.00100470975178706	0.00125104805096994	0.00100043786490786	0.00100043786490786	0.00125112641873235	0.00150456128950878	0.00125112641873235	0.000500312729358253	0.00050006254168621	0.000500312729358253	0.00200627099117852	0.000500312729358253	0.00100118908564159	0.000500563167499763	0.00100831890643238	0.00150267723044474	0.00100330805167751	0.0017623215830845
AP7X04321H04	0.00126307313993024	0.000251493245427589	0.000250312896341828	0.00151668403557584	0	0	0.000501551697346243	0	0.000501677505953932	0.000501677505953932	0	0.00050130026933433	0	0	0.000501803377692981	0.000501803377692981	0.000753390319504124	0	0.00125169010860444	0.00125169010860444	0.00125169010860444	0.00125169010860444	0.001252003532774	0.00150263010443766	0.00125169010860444	0.00125169010860444	0.00125169010860444	0.00125169010860444	0.00125169010860444	0.00100142405563188	0.00125169010860444	0.00100470975178706	0.00100092288142821	0.000500312729358253	0.000500312729358253	0.000750750813438586	0.00100318212465199	0.000750750813438586	0.000500312729358253	0.000500312729358253	0.000500312729358253	0.00150489140031722	0.000500312729358253	0.000500688480614189	0.000500563167499763	0.00100882751650173	0.00100192573197503	0.000501677505953932	0.00125892291817611
LN_7G09_VL_442	0.00126307313993024	0.000251493245427589	0.000250312896341828	0.00176978452187125	0	0	0.000501551697346243	0	0.000501551697346243	0.000501677505953932	0	0.000501425951822136	0	0	0.000501929312610725	0.000501677505953932	0.000753579566036683	0	0.00150225388232721	0.001252003532774	0.001252003532774	0.00150225388232721	0.00125169010860444	0.00175338236646348	0.001252003532774	0.001252003532774	0.001252003532774	0.001252003532774	0.001252003532774	0.0012519878293546	0.00150225388232721	0.00100445745469294	0.00100117340580971	0.000500312729358253	0.000500312729358253	0.000750750813438586	0.00100318212465199	0.000750750813438586	0.000500437917096803	0.000750562984832468	0.000500437917096803	0.00150489140031722	0.000500437917096803	0.000500688480614189	0.000500688480614189	0.00126116161219288	0.00100192573197503	0.000501677505953932	0.00125892291817611
LN_7H01_VL_443	0.00126275414967552	0.000251430012476622	0.000250250255474229	0.00151630074392328	0	0	0.000501425951822136	0	0.000501551697346243	0.000501551697346243	0	0.00050117464983538	0	0	0.000501803377692981	0.000501677505953932	0.000753390319504124	0	0.00125169010860444	0.00125169010860444	0.0012513768413196	0.00125169010860444	0.001252003532774	0.00150225388232721	0.00125169010860444	0.00125169010860444	0.00125169010860444	0.00125169010860444	0.00125169010860444	0.00100142405563188	0.00125169010860444	0.00100470975178706	0.00100067248239307	0.000500187604237	0.000500187604237	0.000750562984832468	0.00100293059410159	0.000750562984832468	0.000500312729358253	0.000500187604237	0.000500187604237	0.0015045140451492	0.000500312729358253	0.000500563167499763	0.000500437917096803	0.00100857314734569	0.0010016748309889	0.000501551697346243	0.00125860602050675
LN_6E09_VL_343	0.00126243532050273	0.000251240504264066	0.000250062520841121	0.00227406945417449	0	0	0.00050130026933433	0	0.000501425951822136	0.000501425951822136	0	0.00050117464983538	0	0	0.000501803377692981	0.000501551697346243	0.000753390319504124	0	0.00175206577672749	0.00125169010860444	0.0012513768413196	0.00200225392441768	0.00125169010860444	0.00225300618644346	0.00150187784856329	0.00125169010860444	0.00125169010860444	0.00125169010860444	0.00125169010860444	0.00175217562987733	0.00200225392441768	0.00100445745469294	0.00100042220861038	0.000499812604108073	0.000499812604108073	0.000750000062500032	0.00100217675868483	0.000750000062500032	0.000500312729358253	0.0012501879325381	0.000500187604237	0.00150338311426496	0.000500312729358253	0.000500187604237	0.000500437917096803	0.00176443138207967	0.00100092288142821	0.00050117464983538	0.00125765628401514
[truncated: 141 more columns]
