# Supplementary material for: Transmission and dynamics of mother-infant gut viruses during pregnancy and early life
Source: Nat Commun. 2024 Mar 2;15:1945. doi: 10.1038/s41467-024-45257-4 (PMC10908809; doi:10.1038/s41467-024-45257-4)
Supplement: Supplementary file 6 — Source Data [file 41467_2024_45257_MOESM6_ESM.zip › Source data/Virus_genetic_distances/LN_6I08_VL_378_NODE_2883_length_4577_cov_30.464617.dist.txt]

LN_7C05_VL_402	LN_4B06_VL_232	LN_6H01_VL_362	LN_7A06_VL_385	LN_7D08_VL_414	LN_6I08_VL_378	LN_7C07_VL_404	LN_7C01_VL_398	LN_7B08_VL_396	LN_7A08_VL_387
LN_7C05_VL_402	0	0.000230202582335281	0.000475553592707709	0.000229621129179182	0	0.00045934775853629	0.000229673867152823	0.000461254645257662	0.000229621129179182	0.00023185718013432
LN_4B06_VL_232	0.000230202582335281	0	0.000235335650997406	0	0	0.000227221090027217	0	0.000228990157425882	0	0
LN_6H01_VL_362	0.000475553592707709	0.000235335650997406	0	0.000234728012422609	0.000239966408446046	0.000469524917418293	0.000234783122599103	0.000472520026540306	0.000234728012422609	0.000237065137254056
LN_7A06_VL_385	0.000229621129179182	0	0.000234728012422609	0	0	0.000226654582303734	0	0.00022841480525153	0	0
LN_7D08_VL_414	0	0	0.000239966408446046	0	0	0.000231910950354284	0	0.0002321801759854	0	0
LN_6I08_VL_378	0.00045934775853629	0.000227221090027217	0.000469524917418293	0.000226654582303734	0.000231910950354284	0	0.000226705966250691	0	0.000226654582303734	0.000228832955939328
LN_7C07_VL_404	0.000229673867152823	0	0.000234783122599103	0	0	0.000226705966250691	0	0.000228466990495543	0	0
LN_7C01_VL_398	0.000461254645257662	0.000228990157425882	0.000472520026540306	0.00022841480525153	0.0002321801759854	0	0.000228466990495543	0	0.00022841480525153	0.000230627310362005
LN_7B08_VL_396	0.000229621129179182	0	0.000234728012422609	0	0	0.000226654582303734	0	0.00022841480525153	0	0
LN_7A08_VL_387	0.00023185718013432	0	0.000237065137254056	0	0	0.000228832955939328	0	0.000230627310362005	0	0
