# Supplementary material for: Transmission and dynamics of mother-infant gut viruses during pregnancy and early life
Source: Nat Commun. 2024 Mar 2;15:1945. doi: 10.1038/s41467-024-45257-4 (PMC10908809; doi:10.1038/s41467-024-45257-4)
Supplement: Supplementary file 6 — Source Data [file 41467_2024_45257_MOESM6_ESM.zip › Source data/Virus_genetic_distances/LN_6H05_VL_366_NODE_349_length_11063_cov_34.429324.dist.txt]

AMBX00181E02	A01X001860H9	A02X001860I1	A03X00181C05	AP7X00181H07	A02X009561B7	A03X00951D03	LN_6G04_VL_356	A02X010861C1	A03X01081D02	AMBX01121F02	A01X011261C2	LN_6G05_VL_357	A02X013460I7	AP7X01341H06	LN_7G04_VL_437	LN_6F02_VL_345	A01X030061B4	A02X030061B5	AP7X03001G05	C12X030603H5	A02X030661A1	A03X03061C02	A02X036761C5	C06X041403G6	LN_6H05_VL_366	A03X04141A07
AMBX00181E02	0	9.24107660679678e-05	0.000829881987588312	0.000184425286405549	0.000186436729790587	0.00702052630669972	0.00639976281670463	0.00549431552590952	0.00448745885418956	0.00289380822208504	0.0021163851418524	0.00394234352742214	0.00110762434752026	0.000460479385461293	0.000850447396321917	0.00208031699974325	0.000926844309592318	0.00197360610094704	0.00129287632818842	0.00354595818804113	0.000554042239312083	0.00219258492403257	0.00122197054429739	0.00482455033838988	0.000368349572391303	0.0007373527357613	0.00319902183887066
A01X001860H9	9.24107660679678e-05	0	0.000925394813130689	0.000277578595231116	0.000280144747404883	0.0070472701028908	0.00642430872174966	0.00551344782370029	0.00450466272584242	0.00290501698553195	0.00202764344857552	0.00395633756352472	0.0011115229896642	0.000462181987781077	0.000853350314960939	0.00199185086457258	0.000836820170496516	0.00197993270765309	0.00129718888452723	0.00355924340178175	0.000463364131321407	0.00210489899418448	0.00122607732978833	0.00474771148506874	0.000277213087613601	0.000647540059540335	0.0032111070437412
A02X001860I1	0.000829881987588312	0.000925394813130689	0	0.0010157463450411	0.000559760267220055	0.00721556514488981	0.00678880315168452	0.00617637192522344	0.0042968023626494	0.00367091456631056	0.00260041409307147	0.00307692812287896	0.00092316296567815	0.000737556675565746	0.00160857682980392	0.00246058201021743	0.00111317274609829	0.00235180994819807	0.0020343412502862	0.00392314797620639	0.000739258434228652	0.00248041860981663	0.00216484932017806	0.0051088264610303	0.000922152064665923	0.000460929340633966	0.0035786495120334
A03X00181C05	0.000184425286405549	0.000277578595231116	0.0010157463450411	0	0.000373378152809563	0.0072198819128417	0.00660152591275658	0.00569424294826204	0.00430047738685341	0.00309099620485367	0.00231239126243105	0.00423681824865119	0.00138657832061778	0.000645711854865514	0.00104076197353739	0.00227229865163263	0.00111379266803352	0.00216423820018608	0.00147938446043652	0.00373860524422049	0.000739884463210186	0.00238686552238767	0.00141222377927095	0.00501715797106844	0.00055330138990474	0.000923173632576714	0.00339197429041808
AP7X00181H07	0.000186436729790587	0.000280144747404883	0.000559760267220055	0.000373378152809563	0	0.00681707926797303	0.00618920058584729	0.0055651248138391	0.0042513685497121	0.00293027072677463	0.00204559577925482	0.00349991765196376	0.00102770358871041	9.32031598064517e-05	0.000957036431870699	0.00172251632698335	0.00056258793073964	0.00209307186067965	0.00140253152168741	0.00330524020930795	0.000467350885378699	0.00183362214733404	0.00142713802789948	0.00450738163972125	0.000279674651088001	0.00027975289088179	0.00333403956448389
A02X009561B7	0.00702052630669972	0.0070472701028908	0.00721556514488981	0.0072198819128417	0.00681707926797303	0	0.00238278599118626	0.00269512434915793	0.010922184612088	0.00995000019150214	0.00883140070226624	0.0104084546660135	0.00760597824660983	0.00673431413748608	0.00769636757497222	0.00475321851487276	0.00725482630847031	0.00764796861320523	0.00684400743992842	0.0055364058137645	0.00742147775849587	0.00874636758838203	0.00813880522716311	0.00437217342759903	0.00702102484306735	0.0068332399771325	0.00940099979085017
A03X00951D03	0.00639976281670463	0.00642430872174966	0.00678880315168452	0.00660152591275658	0.00618920058584729	0.00238278599118626	0	0.00144217641232271	0.0102050620227035	0.00891275661729323	0.00819156970857939	0.0100841717919676	0.00718070710365948	0.00601600742164632	0.00706350740265054	0.00419828550913957	0.00653440955417765	0.00711443122287177	0.00602568268358346	0.00576333777274052	0.00699391158837985	0.00811466793637205	0.00751138049183235	0.00497777134436819	0.00640024941226203	0.00640269593206559	0.00691186331371964
LN_6G04_VL_356	0.00549431552590952	0.00551344782370029	0.00617637192522344	0.00569424294826204	0.0055651248138391	0.00269512434915793	0.00144217641232271	0	0.00960520639963341	0.00798795716812054	0.00736182432214276	0.00947126526989341	0.00637680692395419	0.00549431552590952	0.00613712851445192	0.00470394703888759	0.00591587306651665	0.00619465424699473	0.00492018501342812	0.00522313994211374	0.00609173882637642	0.0074924792606274	0.00649911530821058	0.0047321895807658	0.00549367671576283	0.00578808781662365	0.00599189605523968
A02X010861C1	0.00448745885418956	0.00450466272584242	0.0042968023626494	0.00430047738685341	0.0042513685497121	0.010922184612088	0.0102050620227035	0.00960520639963341	0	0.00588677072504327	0.00578726806143445	0.00777890075925401	0.00478127413340766	0.00410412705655036	0.00508344049232979	0.00597095991663674	0.00489968623207261	0.00544515702312423	0.00545828809243587	0.00744883476687026	0.00468985138557447	0.00583047226828283	0.00544205103270569	0.00885069332226822	0.00448749553163373	0.00410420031408262	0.00690412934200642
A03X01081D02	0.00289380822208504	0.00290501698553195	0.00367091456631056	0.00309099620485367	0.00293027072677463	0.00995000019150214	0.00891275661729323	0.00798795716812054	0.00588677072504327	0	0.00483453179496332	0.00685772482355672	0.00367414651419768	0.00289380822208504	0.00316280233432669	0.00475962662722226	0.00359109742845973	0.00423356499283141	0.00386957329195521	0.00606215741544171	0.00348270490438243	0.00497249441713324	0.004039361426679	0.00738588691475328	0.00289386425348352	0.00328240607469585	0.00561573839050531
AMBX01121F02	0.0021163851418524	0.00202764344857552	0.00260041409307147	0.00231239126243105	0.00204559577925482	0.00883140070226624	0.00819156970857939	0.00736182432214276	0.00578726806143445	0.00483453179496332	0	0.00542110879194269	0.00240958262470381	0.0021163851418524	0.00266801639658214	0.00355879179997574	0.00260973498777045	0.00363362827716557	0.00289335506585736	0.00526600411828433	0.0023148446432888	0.00396774659572803	0.00324328585446184	0.00629869794699433	0.00173113071150706	0.00211715340762544	0.00501402802057392
A01X011261C2	0.00394234352742214	0.00395633756352472	0.00307692812287896	0.00423681824865119	0.00349991765196376	0.0104084546660135	0.0100841717919676	0.00947126526989341	0.00777890075925401	0.00685772482355672	0.00542110879194269	0	0.0038481128297913	0.00384560904413769	0.00481195893784558	0.00552982889079727	0.00445021707628998	0.00529761168153602	0.00520729679675504	0.00701641277766393	0.00395252352514263	0.0056454853941741	0.00490820697123526	0.00832849566476636	0.00394188323421734	0.00355815072330566	0.00616986760820915
LN_6G05_VL_357	0.00110762434752026	0.0011115229896642	0.00092316296567815	0.00138657832061778	0.00102770358871041	0.00760597824660983	0.00718070710365948	0.00637680692395419	0.00478127413340766	0.00367414651419768	0.00240958262470381	0.0038481128297913	0	0.00110762434752026	0.00160898644262784	0.0028430933733451	0.00157924419210553	0.00244818464866221	0.00212878281729439	0.00430270582657735	0.000924958266273354	0.00267346371702842	0.00216714422158274	0.0052064455142433	0.000738237290425422	0.000646035328600254	0.00348561697774101
A02X013460I7	0.000460479385461293	0.000462181987781077	0.000737556675565746	0.000645711854865514	9.32031598064517e-05	0.00673431413748608	0.00601600742164632	0.00549431552590952	0.00410412705655036	0.00289380822208504	0.0021163851418524	0.00384560904413769	0.00110762434752026	0	0.000945007817712494	0.00179614367190367	0.000834034890453916	0.00206769499559434	0.00138530417928175	0.00326515511455621	0.000923591412476703	0.00209708337581406	0.00150408474484585	0.00463839756565527	0.000460462411220523	0.000368553207020434	0.00319902183887066
AP7X01341H06	0.000850447396321917	0.000853350314960939	0.00160857682980392	0.00104076197353739	0.000957036431870699	0.00769636757497222	0.00706350740265054	0.00613712851445192	0.00508344049232979	0.00316280233432669	0.00266801639658214	0.00481195893784558	0.00160898644262784	0.000945007817712494	0	0.00262059860915678	0.00161694667505062	0.00231381270237217	0.00179987124031691	0.00411870198566984	0.00142153188879471	0.00291353842013553	0.00193023060091581	0.00494616035867613	0.000850259892670965	0.00122952041920755	0.00375562841204566
LN_7G04_VL_437	0.00208031699974325	0.00199185086457258	0.00246058201021743	0.00227229865163263	0.00172251632698335	0.00475321851487276	0.00419828550913957	0.00470394703888759	0.00597095991663674	0.00475962662722226	0.00355879179997574	0.00552982889079727	0.0028430933733451	0.00179614367190367	0.00262059860915678	0	0.0021874343904422	0.00317308861926083	0.0014195409250099	0.00132894905980836	0.00246571571129144	0.00381917055948044	0.00308993340811767	0.00389563116952406	0.00198528044861257	0.00198659509889504	0.004345049388257
LN_6F02_VL_345	0.000926844309592318	0.000836820170496516	0.00111317274609829	0.00111379266803352	0.00056258793073964	0.00725482630847031	0.00653440955417765	0.00591587306651665	0.00489968623207261	0.00359109742845973	0.00260973498777045	0.00445021707628998	0.00157924419210553	0.000834034890453916	0.00161694667505062	0.0021874343904422	0	0.0023636930506758	0.00176529935277015	0.00375519830930468	0.00120825644474466	0.00210642638805995	0.00179593170377771	0.00485316784274235	0.000833951160794983	0.000834492436578907	0.00350133010495357
A01X030061B4	0.00197360610094704	0.00197993270765309	0.00235180994819807	0.00216423820018608	0.00209307186067965	0.00764796861320523	0.00711443122287177	0.00619465424699473	0.00544515702312423	0.00423356499283141	0.00363362827716557	0.00529761168153602	0.00244818464866221	0.00206769499559434	0.00231381270237217	0.00317308861926083	0.0023636930506758	0	0.00169255198201105	0.00361366583524816	0.00207301100113117	0.00389098707952025	0.00297412300790231	0.00567594334676345	0.00187917728118133	0.00197467309655562	0.00374077682715675
A02X030061B5	0.00129287632818842	0.00129718888452723	0.0020343412502862	0.00147938446043652	0.00140253152168741	0.00684400743992842	0.00602568268358346	0.00492018501342812	0.00545828809243587	0.00386957329195521	0.00289335506585736	0.00520729679675504	0.00212878281729439	0.00138530417928175	0.00179987124031691	0.0014195409250099	0.00176529935277015	0.00169255198201105	0	0.00242703845049934	0.00185249618040137	0.003346287286752	0.00216755269143093	0.00464755330338038	0.00129269734599381	0.00166376608311676	0.00329928677777545
AP7X03001G05	0.00354595818804113	0.00355924340178175	0.00392314797620639	0.00373860524422049	0.00330524020930795	0.0055364058137645	0.00576333777274052	0.00522313994211374	0.00744883476687026	0.00606215741544171	0.00526600411828433	0.00701641277766393	0.00430270582657735	0.00326515511455621	0.00411870198566984	0.00132894905980836	0.00375519830930468	0.00361366583524816	0.00242703845049934	0	0.00411824897175677	0.00502222944005499	0.00457264900012354	0.0042162643282294	0.00354607187238269	0.00354772720422126	0.00610182292723141
C12X030603H5	0.000554042239312083	0.000463364131321407	0.000739258434228652	0.000739884463210186	0.000467350885378699	0.00742147775849587	0.00699391158837985	0.00609173882637642	0.00468985138557447	0.00348270490438243	0.0023148446432888	0.00395252352514263	0.000924958266273354	0.000923591412476703	0.00142153188879471	0.00246571571129144	0.00120825644474466	0.00207301100113117	0.00185249618040137	0.00411824897175677	0	0.00277236174777556	0.00179126006706109	0.00502369254002991	0.000554016645690711	0.000554170155443047	0.00339576217273815
A02X030661A1	0.00219258492403257	0.00210489899418448	0.00248041860981663	0.00238686552238767	0.00183362214733404	0.00874636758838203	0.00811466793637205	0.0074924792606274	0.00583047226828283	0.00497249441713324	0.00396774659572803	0.0056454853941741	0.00267346371702842	0.00209708337581406	0.00291353842013553	0.00381917055948044	0.00210642638805995	0.00389098707952025	0.003346287286752	0.00502222944005499	0.00277236174777556	0	0.00320958560313626	0.00623949674460541	0.00238355960235852	0.00238492391033539	0.00514795415559217
A03X03061C02	0.00122197054429739	0.00122607732978833	0.00216484932017806	0.00141222377927095	0.00142713802789948	0.00813880522716311	0.00751138049183235	0.00649911530821058	0.00544205103270569	0.004039361426679	0.00324328585446184	0.00490820697123526	0.00216714422158274	0.00150408474484585	0.00193023060091581	0.00308993340811767	0.00179593170377771	0.00297412300790231	0.00216755269143093	0.00457264900012354	0.00179126006706109	0.00320958560313626	0	0.00577783037694319	0.00141020584063828	0.0018816524538137	0.00392860173879833
A02X036761C5	0.00482455033838988	0.00474771148506874	0.0051088264610303	0.00501715797106844	0.00450738163972125	0.00437217342759903	0.00497777134436819	0.0047321895807658	0.00885069332226822	0.00738588691475328	0.00629869794699433	0.00832849566476636	0.0052064455142433	0.00463839756565527	0.00494616035867613	0.00389563116952406	0.00485316784274235	0.00567594334676345	0.00464755330338038	0.0042162643282294	0.00502369254002991	0.00623949674460541	0.00577783037694319	0	0.00445146663939491	0.00454814789547595	0.00739328646786633
C06X041403G6	0.000368349572391303	0.000277213087613601	0.000922152064665923	0.00055330138990474	0.000279674651088001	0.00702102484306735	0.00640024941226203	0.00549367671576283	0.00448749553163373	0.00289386425348352	0.00173113071150706	0.00394188323421734	0.000738237290425422	0.000460462411220523	0.000850259892670965	0.00198528044861257	0.000833951160794983	0.00187917728118133	0.00129269734599381	0.00354607187238269	0.000554016645690711	0.00238355960235852	0.00141020584063828	0.00445146663939491	0	0.000368595664136021	0.00319930594026676
LN_6H05_VL_366	0.0007373527357613	0.000647540059540335	0.000460929340633966	0.000923173632576714	0.00027975289088179	0.0068332399771325	0.00640269593206559	0.00578808781662365	0.00410420031408262	0.00328240607469585	0.00211715340762544	0.00355815072330566	0.000646035328600254	0.000368553207020434	0.00122952041920755	0.00198659509889504	0.000834492436578907	0.00197467309655562	0.00166376608311676	0.00354772720422126	0.000554170155443047	0.00238492391033539	0.0018816524538137	0.00454814789547595	0.000368595664136021	0	0.00320020933500433
A03X04141A07	0.00319902183887066	0.0032111070437412	0.0035786495120334	0.00339197429041808	0.00333403956448389	0.00940099979085017	0.00691186331371964	0.00599189605523968	0.00690412934200642	0.00561573839050531	0.00501402802057392	0.00616986760820915	0.00348561697774101	0.00319902183887066	0.00375562841204566	0.004345049388257	0.00350133010495357	0.00374077682715675	0.00329928677777545	0.00610182292723141	0.00339576217273815	0.00514795415559217	0.00392860173879833	0.00739328646786633	0.00319930594026676	0.00320020933500433	0
