# Supplementary material for: Transmission and dynamics of mother-infant gut viruses during pregnancy and early life
Source: Nat Commun. 2024 Mar 2;15:1945. doi: 10.1038/s41467-024-45257-4 (PMC10908809; doi:10.1038/s41467-024-45257-4)
Supplement: Supplementary file 6 — Source Data [file 41467_2024_45257_MOESM6_ESM.zip › Source data/Virus_genetic_distances/LN_6C08_VL_324_NODE_10_length_35342_cov_52985.538045.dist.txt]

LN_4H09_VL_289	LN_4H04_VL_284	LN_6C03_VL_319	LN_4I05_VL_294	LN_6B04_VL_311	C02X03372D08	LN_4I07_VL_296	D02X03372D09	D03X03372D05	LN_7H03_VL_445	LN_6C08_VL_324	LN_4A01_VL_218	LN_6A09_VL_307	LN_4H08_VL_288	LN_6A07_VL_305	LN_4I01_VL_290
LN_4H09_VL_289	0	0	0	2.86909057065646e-05	2.87131484748905e-05	0	0	0	0	0	0	0	0.00340846039148788	5.72366844544573e-05	0	2.86670536782201e-05
LN_4H04_VL_284	0	0	0	2.86530898839641e-05	2.86695192901912e-05	0	0	0	0	0	0	0	0.00340315212966721	5.71483679106729e-05	0	2.86514479789132e-05
LN_6C03_VL_319	0	0	0	2.86637668552691e-05	2.86736295861184e-05	0	0	0	0	0	0	0	0.00340442853290447	5.71712386115175e-05	0	2.86629452673362e-05
LN_4I05_VL_294	2.86909057065646e-05	2.86530898839641e-05	2.86637668552691e-05	0	5.77325539959523e-05	2.86448822400888e-05	2.86448822400888e-05	2.86448822400888e-05	2.86448822400888e-05	2.86489854742239e-05	2.86448822400888e-05	2.89182409099125e-05	0.00339656253506814	2.87668375960247e-05	2.87395549743945e-05	5.76310747273141e-05
LN_6B04_VL_311	2.87131484748905e-05	2.86695192901912e-05	2.86736295861184e-05	5.77325539959523e-05	0	2.86686973724382e-05	2.86686973724382e-05	2.86686973724382e-05	2.86686973724382e-05	2.8671985326304e-05	2.86686973724382e-05	2.88948444438721e-05	0.00330852420157406	8.63607577671001e-05	2.87660100889274e-05	5.77275548571644e-05
C02X03372D08	0	0	0	2.86448822400888e-05	2.86686973724382e-05	0	0	0	0	0	0	0	0.00340217093212422	5.7146734989379e-05	0	2.86506270969763e-05
LN_4I07_VL_296	0	0	0	2.86448822400888e-05	2.86686973724382e-05	0	0	0	0	0	0	0	0.00340217093212422	5.7146734989379e-05	0	2.86506270969763e-05
D02X03372D09	0	0	0	2.86448822400888e-05	2.86686973724382e-05	0	0	0	0	0	0	0	0.00340217093212422	5.7146734989379e-05	0	2.86506270969763e-05
D03X03372D05	0	0	0	2.86448822400888e-05	2.86686973724382e-05	0	0	0	0	0	0	0	0.00340217093212422	5.7146734989379e-05	0	2.86506270969763e-05
LN_7H03_VL_445	0	0	0	2.86489854742239e-05	2.8671985326304e-05	0	0	0	0	0	0	0	0.00340266146016059	5.71532672346472e-05	0	2.86539109070225e-05
LN_6C08_VL_324	0	0	0	2.86448822400888e-05	2.86686973724382e-05	0	0	0	0	0	0	0	0.00340217093212422	5.7146734989379e-05	0	2.86506270969763e-05
LN_4A01_VL_218	0	0	0	2.89182409099125e-05	2.88948444438721e-05	0	0	0	0	0	0	0	0.00340390869938127	5.76142653251896e-05	0	2.88931747163401e-05
LN_6A09_VL_307	0.00340846039148788	0.00340315212966721	0.00340442853290447	0.00339656253506814	0.00330852420157406	0.00340217093212422	0.00340217093212422	0.00340217093212422	0.00340217093212422	0.00340266146016059	0.00340217093212422	0.00340390869938127	0	0.00344605723113927	0.00335585580237112	0.00342647380516878
LN_4H08_VL_288	5.72366844544573e-05	5.71483679106729e-05	5.71712386115175e-05	2.87668375960247e-05	8.63607577671001e-05	5.7146734989379e-05	5.7146734989379e-05	5.7146734989379e-05	5.7146734989379e-05	5.71532672346472e-05	5.7146734989379e-05	5.76142653251896e-05	0.00344605723113927	0	5.72858672510704e-05	8.61697545110391e-05
LN_6A07_VL_305	0	0	0	2.87395549743945e-05	2.87660100889274e-05	0	0	0	0	0	0	0	0.00335585580237112	5.72858672510704e-05	0	2.87486434297646e-05
LN_4I01_VL_290	2.86670536782201e-05	2.86514479789132e-05	2.86629452673362e-05	5.76310747273141e-05	5.77275548571644e-05	2.86506270969763e-05	2.86506270969763e-05	2.86506270969763e-05	2.86506270969763e-05	2.86539109070225e-05	2.86506270969763e-05	2.88931747163401e-05	0.00342647380516878	8.61697545110391e-05	2.87486434297646e-05	0
