# Supplementary material for: Transmission and dynamics of mother-infant gut viruses during pregnancy and early life
Source: Nat Commun. 2024 Mar 2;15:1945. doi: 10.1038/s41467-024-45257-4 (PMC10908809; doi:10.1038/s41467-024-45257-4)
Supplement: Supplementary file 6 — Source Data [file 41467_2024_45257_MOESM6_ESM.zip › Source data/Virus_genetic_distances/LN_7E07_VL_422_NODE_443_length_29512_cov_14.489323.dist.txt]

AP7X01341H06	C01X01542I09	C02X01542D07	C03X01542C07	C06X015405B5	A01X017260I8	A02X017260I9	C12X019404E8	C02X01942E04	C03X01942D01	C06X019404E6	C09X019404E7	LN_6H09_VL_370	A01X019460I6	A02X019461D1	LN_7E07_VL_422	LN_6F02_VL_345	C12X030603H5	C06X030603H3	AP7X03061G06	A02X033761A2	LN_7F03_VL_427	A03X03431B09	C02X04142E02	C12X042204F5	C03X04222B09	D12X042204F8	D01X04222I05	D03X04222C04	D09X042204F7	C03X04302C01
AP7X01341H06	0	0.00774324582308657	0.00844524459390248	0.00757086429729719	0.00740114698090361	0.00708913801273437	0.00635288780194592	0.00609894681300286	0.00681932331837627	0.00624081607386828	0.00617512194558333	0.00631987873752297	0.00670981473619319	0.00630616977369626	0.00620745968117196	0.00620590989248756	0.00635506005031945	0.0065265043035288	0.00609938190259834	0.00700212294580694	0.00667707152039678	0.00743376595361653	0.00518520503311263	0.00735090421934186	0.00717210342989586	0.00695029760204155	0.00725147474489713	0.0066014626184015	0.00671441234549895	0.00681772329189402	0.00617031709454783
C01X01542I09	0.00774324582308657	0	0.00124507996439533	0.000479244285794809	0.00037700430971458	0.00956493914445988	0.00862230170237209	0.00851184288876044	0.00908238935346546	0.00871175107719932	0.00874553999459851	0.00891611828907431	0.00940334154049355	0.00853334041498898	0.00861647886867515	0.00861410367373762	0.00865758997047162	0.00899742107715823	0.00847718200103171	0.0032290480928318	0.00357179115196739	0.0037793611554638	0.00636220301765386	0.00980599540974992	0.00757805429117581	0.00756973679343414	0.00815205601488056	0.00729836476424152	0.0073736249922349	0.00768132662032298	0.00868485849999064
C02X01542D07	0.00844524459390248	0.00124507996439533	0	0.000861229215137581	0.00110407279158662	0.00983708705159888	0.00895421696697327	0.00891209759311372	0.00924372512333128	0.00901158170542732	0.00890507074378486	0.00921563406532052	0.00996084769687266	0.00897290721986723	0.00891220381978275	0.008910040905855	0.00902330694972961	0.00904198309231342	0.0088078896336585	0.0038030299989058	0.00404358191849091	0.0040450648388183	0.0065761072149303	0.0102867352451053	0.00808156380798108	0.00786319668780127	0.00849165632714393	0.00772471987702928	0.00787131913577115	0.00821606402628115	0.00908692715080769
C03X01542C07	0.00757086429729719	0.000479244285794809	0.000861229215137581	0	0.000170720423871959	0.00921031650089677	0.00831444259330633	0.00816969637691678	0.00870174168976674	0.0082958765743645	0.00846085917464192	0.00846604478261826	0.00912080275960133	0.00843239820057128	0.00813601410928234	0.0081340594228781	0.0082798081597386	0.00843350585232149	0.00813537594986785	0.00290861724791956	0.0031126545260038	0.00328533025346536	0.00581731541427931	0.00952611653570432	0.00737642388964034	0.00719550605331626	0.00773464523281273	0.00685772657126522	0.00710522644137795	0.00744657618555614	0.00834228690763636
C06X015405B5	0.00740114698090361	0.00037700430971458	0.00110407279158662	0.000170720423871959	0	0.00932832867639565	0.0084630673963792	0.00824962582890864	0.00885236384873882	0.0084117530348427	0.00858064304909711	0.00865072334665792	0.00913192533940945	0.00833747056079848	0.00831807286407315	0.00831578616324152	0.00842771393545495	0.00864771085836337	0.00821554177977261	0.00308341299239636	0.00318546048008518	0.00332404133978606	0.00603308664014085	0.00960684905494763	0.0074557414757601	0.00730897891423237	0.00777926837491031	0.00703924690008938	0.00718355319905719	0.0074551019416224	0.00845713995752421
A01X017260I8	0.00708913801273437	0.00956493914445988	0.00983708705159888	0.00921031650089677	0.00932832867639565	0	0.00115287165234724	0.000942587640529738	0.00122927573441709	0.00123595176349543	0.000328420213231693	0.00137112391323574	0.00160308710383328	0.00150145696913681	0.00115237022508854	0.00115208860599044	0.00136288254915133	0.00117975238304499	0.00101249290253394	0.00833717899131119	0.00836685565825079	0.00890210173248599	0.00641633876995262	0.00175192400652922	0.00722359888294081	0.00704049797765199	0.00748671680375188	0.00733448883540242	0.00730463188056133	0.00782851063151793	0.00118719103238836
A02X017260I9	0.00635288780194592	0.00862230170237209	0.00895421696697327	0.00831444259330633	0.0084630673963792	0.00115287165234724	0	0.000272986303023145	0.000755304458238481	0.000414036717927456	0.000429162500800077	0.000446535633095602	0.000906660679151694	0.00066349321571057	0.000204744092699874	0.000204695197544938	0.000307377053482679	0.000733804874861553	0.000375394017148517	0.00811580910376132	0.00773154846553336	0.00866805540524064	0.00547167974550794	0.00144102947035831	0.0067175709420048	0.00681723356738558	0.00707120197097705	0.00644808294695027	0.00645296589185626	0.00693164664878017	0.000511946286572893
C12X019404E8	0.00609894681300286	0.00851184288876044	0.00891209759311372	0.00816969637691678	0.00824962582890864	0.000942587640529738	0.000272986303023145	0	0.000651726937085029	0.000241327005217084	0.000250232042224069	0.00037754453346827	0.000731606320376537	0.000523561145062792	0.000136391922627796	0.000136359375572271	0.000307114831112764	0.00059343741441333	0.000102266916810907	0.00800641357064192	0.00772523570660519	0.00866096428371719	0.00539927290930669	0.00147410332644202	0.00660974702178713	0.00649906737874611	0.00696017331892721	0.00633978291659733	0.0064475697559859	0.00678990090169662	0.000238661161731699
C02X01942E04	0.00681932331837627	0.00908238935346546	0.00924372512333128	0.00870174168976674	0.00885236384873882	0.00122927573441709	0.000755304458238481	0.000651726937085029	0	0.000971335823580301	0.000647296753114687	0.00110511181837977	0.00150764555154026	0.00119423086643466	0.000720387006090127	0.000720214061792948	0.000823950432270148	0.00119112994069805	0.000686071977156447	0.00818904933806096	0.00797684682343344	0.00888237592932044	0.00605723094337862	0.00206982688885112	0.00713711510235694	0.00667549887900702	0.00724709489520044	0.00692884780606387	0.00703956789071185	0.00741726019273553	0.000892071065836555
C03X01942D01	0.00624081607386828	0.00871175107719932	0.00901158170542732	0.0082958765743645	0.0084117530348427	0.00123595176349543	0.000414036717927456	0.000241327005217084	0.000971335823580301	0	0.000470164075872728	0.000485779805339851	0.000739645030361004	0.000635346478290202	0.000275846317956944	0.000275779754230111	0.000379576592040597	0.000741420763670123	0.000344800246229533	0.00799047399071726	0.00763697015382713	0.00851432132349185	0.00542409107955527	0.00152542253811641	0.00693019948882418	0.00688826877685635	0.00696749969536096	0.00647950266997344	0.00659005373202683	0.00693464903082024	0.000379288951233432
C06X019404E6	0.00617512194558333	0.00874553999459851	0.00890507074378486	0.00846085917464192	0.00858064304909711	0.000328420213231693	0.000429162500800077	0.000250232042224069	0.000647296753114687	0.000470164075872728	0	0.000647202686501838	0.000877386495094403	0.000658425218151668	0.000357485987758611	0.000357485987758611	0.000536788845486899	0.000804525366141024	0.000357498767838875	0.00799979221111654	0.00781367260631392	0.00868261964536056	0.00554739754906602	0.00161755070383851	0.00641974652740437	0.00644236621857062	0.00677561162134559	0.00650510769185936	0.00665248285279903	0.00675879538400731	0.000429070430327248
C09X019404E7	0.00631987873752297	0.00891611828907431	0.00921563406532052	0.00846604478261826	0.00865072334665792	0.00137112391323574	0.000446535633095602	0.00037754453346827	0.00110511181837977	0.000485779805339851	0.000647202686501838	0	0.000806716103509998	0.000666730737929186	0.000446259719578233	0.000446152511938573	0.000584044899081435	0.000807171239578188	0.000446239684854554	0.00809136821799963	0.00770606877218996	0.0085787438242822	0.00557362660789795	0.00179487894992285	0.00707350901246769	0.00689151019408941	0.00693550983685175	0.00665759998354415	0.00680243366107424	0.00718006675546931	0.000583597900534794
LN_6H09_VL_370	0.00670981473619319	0.00940334154049355	0.00996084769687266	0.00912080275960133	0.00913192533940945	0.00160308710383328	0.000906660679151694	0.000731606320376537	0.00150764555154026	0.000739645030361004	0.000877386495094403	0.000806716103509998	0	0.00124824480744791	0.000940898721446541	0.000940669257656408	0.00111600930024723	0.00128114290757798	0.000836237932005132	0.00866836801984071	0.00838555312307589	0.0090969129180388	0.00601261514704517	0.00189128799906634	0.00755346115568888	0.00745622531166718	0.00718012858221671	0.00721415030667073	0.0071840218040576	0.00735640454705144	0.000940770320762783
A01X019460I6	0.00630616977369626	0.00853334041498898	0.00897290721986723	0.00843239820057128	0.00833747056079848	0.00150145696913681	0.00066349321571057	0.000523561145062792	0.00119423086643466	0.000635346478290202	0.000658425218151668	0.000666730737929186	0.00124824480744791	0	0.000593417004243157	0.00059325133579663	0.000663748179756603	0.0011085948967246	0.000628317064198024	0.00840738213990117	0.00797690512490054	0.00900726463002209	0.00566820883338021	0.0018251839441289	0.00690573394880455	0.00707949762401896	0.00730672098936276	0.00659465507203651	0.00681168835063189	0.00694912834904455	0.000698188472111235
A02X019461D1	0.00620745968117196	0.00861647886867515	0.00891220381978275	0.00813601410928234	0.00831807286407315	0.00115237022508854	0.000204744092699874	0.000136391922627796	0.000720387006090127	0.000275846317956944	0.000357485987758611	0.000446259719578233	0.000940898721446541	0.000593417004243157	0	0	0.000170586751014577	0.000628448685883648	0.000238709993850227	0.00811050967314427	0.00772544267394691	0.00869645457646856	0.00536458062122373	0.00143989319960939	0.00667979121292472	0.00674235415249464	0.00703079499865354	0.00627147162771695	0.00641490424045686	0.00685957175334045	0.000375174902159495
LN_7E07_VL_422	0.00620590989248756	0.00861410367373762	0.008910040905855	0.0081340594228781	0.00831578616324152	0.00115208860599044	0.000204695197544938	0.000136359375572271	0.000720214061792948	0.000275779754230111	0.000357485987758611	0.000446152511938573	0.000940669257656408	0.00059325133579663	0	0	0.000170546020966146	0.000628295132610366	0.000238653024987624	0.00810855899552876	0.00772358630329373	0.00869436255553113	0.00536328124284089	0.00143954773366764	0.00667817325700557	0.00674072265405048	0.00702907388321241	0.00626996749352937	0.00641336418042374	0.0068576900962986	0.000375085351405786
LN_6F02_VL_345	0.00635506005031945	0.00865758997047162	0.00902330694972961	0.0082798081597386	0.00842771393545495	0.00136288254915133	0.000307377053482679	0.000307114831112764	0.000823950432270148	0.000379576592040597	0.000536788845486899	0.000584044899081435	0.00111600930024723	0.000663748179756603	0.000170586751014577	0.000170546020966146	0	0.000768739685475809	0.000409528370014282	0.00825449305483164	0.00786900062851364	0.00884094548165139	0.00550743903056634	0.00154385370962004	0.00685787828302646	0.00692058321245947	0.0071412569038556	0.00641335166483727	0.00652241117266312	0.00707034801825086	0.000546124910804052
C12X030603H5	0.0065265043035288	0.00899742107715823	0.00904198309231342	0.00843350585232149	0.00864771085836337	0.00117975238304499	0.000733804874861553	0.00059343741441333	0.00119112994069805	0.000741420763670123	0.000804525366141024	0.000807171239578188	0.00128114290757798	0.0011085948967246	0.000628448685883648	0.000628295132610366	0.000768739685475809	0	0.000488679056825736	0.00819473084704178	0.00790818523650143	0.00865223842585257	0.00588255033764373	0.00168462870571419	0.00725485488646235	0.00697262591046497	0.00752335988851952	0.00684191856253669	0.00691725819195191	0.00740843624224946	0.000733241197138373
C06X030603H3	0.00609938190259834	0.00847718200103171	0.0088078896336585	0.00813537594986785	0.00821554177977261	0.00101249290253394	0.000375394017148517	0.000102266916810907	0.000686071977156447	0.000344800246229533	0.000357498767838875	0.000446239684854554	0.000836237932005132	0.000628317064198024	0.000238709993850227	0.000238653024987624	0.000409528370014282	0.000488679056825736	0	0.00797250962612787	0.00772576623382516	0.00855766829600242	0.00536467597124109	0.00150852031461325	0.00664449900364462	0.00639522619800045	0.00699558497082303	0.00637440082825155	0.00648222463501156	0.00682458039167147	0.000272780359557901
AP7X03061G06	0.00700212294580694	0.0032290480928318	0.0038030299989058	0.00290861724791956	0.00308341299239636	0.00833717899131119	0.00811580910376132	0.00800641357064192	0.00818904933806096	0.00799047399071726	0.00799979221111654	0.00809136821799963	0.00866836801984071	0.00840738213990117	0.00811050967314427	0.00810855899552876	0.00825449305483164	0.00819473084704178	0.00797250962612787	0	0.000957420276527689	0.000615531956719426	0.00599660936656648	0.00922330409890162	0.00763028393224925	0.00706565692296035	0.00735438439085615	0.00721105947204291	0.00721685149576362	0.00745563913441905	0.00814507844308087
A02X033761A2	0.00667707152039678	0.00357179115196739	0.00404358191849091	0.0031126545260038	0.00318546048008518	0.00836685565825079	0.00773154846553336	0.00772523570660519	0.00797684682343344	0.00763697015382713	0.00781367260631392	0.00770606877218996	0.00838555312307589	0.00797690512490054	0.00772544267394691	0.00772358630329373	0.00786900062851364	0.00790818523650143	0.00772576623382516	0.000957420276527689	0	0.00112832106623187	0.00547338569097707	0.00897481167331113	0.00738164983849072	0.00702664172678063	0.00721279109465186	0.00693033947294442	0.00707500065810673	0.00714102406325234	0.00779472902486238
LN_7F03_VL_427	0.00743376595361653	0.0037793611554638	0.0040450648388183	0.00328533025346536	0.00332404133978606	0.00890210173248599	0.00866805540524064	0.00866096428371719	0.00888237592932044	0.00851432132349185	0.00868261964536056	0.0085787438242822	0.0090969129180388	0.00900726463002209	0.00869645457646856	0.00869436255553113	0.00884094548165139	0.00865223842585257	0.00855766829600242	0.000615531956719426	0.00112832106623187	0	0.00624063743362801	0.00984730281072526	0.00804704945897119	0.00730806182442796	0.00767429455921791	0.0076236286229599	0.00769878622382478	0.00786932359216138	0.00876559462092638
A03X03431B09	0.00518520503311263	0.00636220301765386	0.0065761072149303	0.00581731541427931	0.00603308664014085	0.00641633876995262	0.00547167974550794	0.00539927290930669	0.00605723094337862	0.00542409107955527	0.00554739754906602	0.00557362660789795	0.00601261514704517	0.00566820883338021	0.00536458062122373	0.00536328124284089	0.00550743903056634	0.00588255033764373	0.00536467597124109	0.00599660936656648	0.00547338569097707	0.00624063743362801	0	0.00661129496119372	0.00170730051607911	0.00177527325193101	0.00165041935623596	0.00117280744964694	0.00148485334245982	0.00151858527078361	0.00543395812378234
C02X04142E02	0.00735090421934186	0.00980599540974992	0.0102867352451053	0.00952611653570432	0.00960684905494763	0.00175192400652922	0.00144102947035831	0.00147410332644202	0.00206982688885112	0.00152542253811641	0.00161755070383851	0.00179487894992285	0.00189128799906634	0.0018251839441289	0.00143989319960939	0.00143954773366764	0.00154385370962004	0.00168462870571419	0.00150852031461325	0.00922330409890162	0.00897481167331113	0.00984730281072526	0.00661129496119372	0	0.00803783539344696	0.00792573790782354	0.00826413517486833	0.00761414204060558	0.00751501340455547	0.00806638756173688	0.00157710778276401
C12X042204F5	0.00717210342989586	0.00757805429117581	0.00808156380798108	0.00737642388964034	0.0074557414757601	0.00722359888294081	0.0067175709420048	0.00660974702178713	0.00713711510235694	0.00693019948882418	0.00641974652740437	0.00707350901246769	0.00755346115568888	0.00690573394880455	0.00667979121292472	0.00667817325700557	0.00685787828302646	0.00725485488646235	0.00664449900364462	0.00763028393224925	0.00738164983849072	0.00804704945897119	0.00170730051607911	0.00803783539344696	0	0.00107727473722154	0.00133087439217911	0.000550939311979748	0.000758246385368945	0.0010336310725247	0.00674853848961232
C03X04222B09	0.00695029760204155	0.00756973679343414	0.00786319668780127	0.00719550605331626	0.00730897891423237	0.00704049797765199	0.00681723356738558	0.00649906737874611	0.00667549887900702	0.00688826877685635	0.00644236621857062	0.00689151019408941	0.00745622531166718	0.00707949762401896	0.00674235415249464	0.00674072265405048	0.00692058321245947	0.00697262591046497	0.00639522619800045	0.00706565692296035	0.00702664172678063	0.00730806182442796	0.00177527325193101	0.00792573790782354	0.00107727473722154	0	0.000983221135501511	0.000722522103742617	0.000757334000186231	0.00120508265803182	0.00667313382992974
D12X042204F8	0.00725147474489713	0.00815205601488056	0.00849165632714393	0.00773464523281273	0.00777926837491031	0.00748671680375188	0.00707120197097705	0.00696017331892721	0.00724709489520044	0.00696749969536096	0.00677561162134559	0.00693550983685175	0.00718012858221671	0.00730672098936276	0.00703079499865354	0.00702907388321241	0.0071412569038556	0.00752335988851952	0.00699558497082303	0.00735438439085615	0.00721279109465186	0.00767429455921791	0.00165041935623596	0.00826413517486833	0.00133087439217911	0.000983221135501511	0	0.000904818830281397	0.00097543875656169	0.00111437487710687	0.00699558497082303
D01X04222I05	0.0066014626184015	0.00729836476424152	0.00772471987702928	0.00685772657126522	0.00703924690008938	0.00733448883540242	0.00644808294695027	0.00633978291659733	0.00692884780606387	0.00647950266997344	0.00650510769185936	0.00665759998354415	0.00721415030667073	0.00659465507203651	0.00627147162771695	0.00626996749352937	0.00641335166483727	0.00684191856253669	0.00637440082825155	0.00721105947204291	0.00693033947294442	0.0076236286229599	0.00117280744964694	0.00761414204060558	0.000550939311979748	0.000722522103742617	0.000904818830281397	0	0.000273004934675388	0.000579975426250564	0.00644307281022891
D03X04222C04	0.00671441234549895	0.0073736249922349	0.00787131913577115	0.00710522644137795	0.00718355319905719	0.00730463188056133	0.00645296589185626	0.0064475697559859	0.00703956789071185	0.00659005373202683	0.00665248285279903	0.00680243366107424	0.0071840218040576	0.00681168835063189	0.00641490424045686	0.00641336418042374	0.00652241117266312	0.00691725819195191	0.00648222463501156	0.00721685149576362	0.00707500065810673	0.00769878622382478	0.00148485334245982	0.00751501340455547	0.000758246385368945	0.000757334000186231	0.00097543875656169	0.000273004934675388	0	0.0007511784354493	0.00658607322333755
D09X042204F7	0.00681772329189402	0.00768132662032298	0.00821606402628115	0.00744657618555614	0.0074551019416224	0.00782851063151793	0.00693164664878017	0.00678990090169662	0.00741726019273553	0.00693464903082024	0.00675879538400731	0.00718006675546931	0.00735640454705144	0.00694912834904455	0.00685957175334045	0.0068576900962986	0.00707034801825086	0.00740843624224946	0.00682458039167147	0.00745563913441905	0.00714102406325234	0.00786932359216138	0.00151858527078361	0.00806638756173688	0.0010336310725247	0.00120508265803182	0.00111437487710687	0.000579975426250564	0.0007511784354493	0	0.006892460824481
C03X04302C01	0.00617031709454783	0.00868485849999064	0.00908692715080769	0.00834228690763636	0.00845713995752421	0.00118719103238836	0.000511946286572893	0.000238661161731699	0.000892071065836555	0.000379288951233432	0.000429070430327248	0.000583597900534794	0.000940770320762783	0.000698188472111235	0.000375174902159495	0.000375085351405786	0.000546124910804052	0.000733241197138373	0.000272780359557901	0.00814507844308087	0.00779472902486238	0.00876559462092638	0.00543395812378234	0.00157710778276401	0.00674853848961232	0.00667313382992974	0.00699558497082303	0.00644307281022891	0.00658607322333755	0.006892460824481	0
