# Supplementary material for: Transmission and dynamics of mother-infant gut viruses during pregnancy and early life
Source: Nat Commun. 2024 Mar 2;15:1945. doi: 10.1038/s41467-024-45257-4 (PMC10908809; doi:10.1038/s41467-024-45257-4)
Supplement: Supplementary file 6 — Source Data [file 41467_2024_45257_MOESM6_ESM.zip › Source data/Virus_genetic_distances/LN_4F05_VL_267_NODE_22_length_17526_cov_141.233931.dist.txt]

C03X00183E03	AMBX00181E02	C03X00953B07	A03X01081D02	LN_4F05_VL_267	AMBX01721E09	AMBX01941E08	LN_4G08_VL_279	C01X02043A01	LN_4E02_VL_255	LN_4G03_VL_274	LN_4F02_VL_264	AMBX02481E01	LN_4A07_VL_224	C03X03003D06	LN_4F01_VL_263	LN_4G06_VL_277	C03X03533E04	LN_4E07_VL_260	LN_4B05_VL_231	C01X03622I03	AMBX03621D07	A03X03621A06	C01X03913G01	C02X03913B08	LN_4D09_VL_253	LN_4D08_VL_252	LN_4F04_VL_266	A03X04221A09	AP7X04221F09	LN_4F03_VL_265	LN_4E03_VL_256
C03X00183E03	0	0.000293606430682696	0.000415152219570787	0.000583086163442534	0.0002900795725465	0.000992270581136243	0	0.0002900795725465	0.000348351144209547	0.0002900795725465	0.0002900795725465	0.0002900795725465	0.000348533262153812	0.0002900795725465	0.000290585329762451	0.0002900795725465	0.000291177613369768	0.00105442252703848	0.0002900795725465	0.0002900795725465	0.0002900795725465	0.000407917777321248	0.000290805039328763	0.0002900795725465	0.0002900795725465	0.0002900795725465	0.0002900795725465	0.0002900795725465	0.000293898955532145	0.000873973180527739	0.0002900795725465	0.0002900795725465
AMBX00181E02	0.000293606430682696	0	0.00035997120921411	0.000649172145154521	0.000293571952836947	0.00100433722408456	0.000296057700055717	0.000293571952836947	0.000352591185669295	0.000293571952836947	0.000293571952836947	0.000293571952836947	0.000411543384677284	0.000293571952836947	0.000294089972249162	0.000293571952836947	0.000294679275353084	0.00136307133077699	0.000293571952836947	0.000293571952836947	0.000293571952836947	0.000412440566979506	0.00029429769225248	0.000293571952836947	0.000293571952836947	0.000293571952836947	0.000293571952836947	0.000293571952836947	0.000356212577888105	0.00088454098475921	0.000293571952836947	0.000293571952836947
C03X00953B07	0.000415152219570787	0.00035997120921411	0	0.000476091309193593	0.000118380846266372	0.000835104302482939	0.000359259931424886	0.00017757783911535	0.00017783046912009	0.000118380846266372	0.000118415891700171	0.000118380846266372	0.000296813415582394	0.000118380846266372	0.000118661791934077	0.000118380846266372	0.000237752056653756	0.00119792067221122	0.000118380846266372	0.000118380846266372	0.000118380846266372	0.000237398412251057	0.000118704048839619	0.000118380846266372	0.000118380846266372	0.000118380846266372	0.000236780965109588	0.000118380846266372	0.000358704189138653	0.000356551266017378	0.000118380846266372	0.000118380846266372
A03X01081D02	0.000583086163442534	0.000649172145154521	0.000476091309193593	0	0.000349510328870731	0.000938416565410053	0.000529723388707608	0.000349510328870731	0.000349795595615354	0.000349510328870731	0.000349510328870731	0.000349510328870731	0.000525332732195011	0.000349510328870731	0.000350122185484645	0.000349510328870731	0.000350838731302801	0.00117739890421605	0.000349510328870731	0.000349510328870731	0.000349510328870731	0.000468092046650507	0.000350387989142086	0.000349510328870731	0.000349510328870731	0.000349510328870731	0.000349510328870731	0.000349510328870731	0.000649828457484485	0.00093609346897392	0.000349510328870731	0.000349510328870731
LN_4F05_VL_267	0.0002900795725465	0.000293571952836947	0.000118380846266372	0.000349510328870731	0	0.000700290388175649	0.000234242611459435	5.78795815831223e-05	5.79903446604641e-05	0.000115723161535852	0	0.000115723161535852	0.000174208441830917	0	0	0.000115723161535852	0.000232568282772036	0.00105442252703848	0.000115723161535852	0	0.000115723161535852	0.000116309500004561	0	0.000115723161535852	0	0.000115723161535852	0.000115803568466444	0	0.000293864408954507	0.000581587268178386	5.78728822667052e-05	0.000115723161535852
AMBX01721E09	0.000992270581136243	0.00100433722408456	0.000835104302482939	0.000938416565410053	0.000700290388175649	0	0.000707307430541419	0.000700290388175649	0.000759205152331551	0.000700290388175649	0.000700290388175649	0.000700290388175649	0.000876529280851788	0.000700290388175649	0.000701518555033212	0.000700290388175649	0.000702956872249689	0.00170896136296828	0.000700290388175649	0.000700290388175649	0.000700290388175649	0.000820461386749864	0.000702052099534344	0.000700290388175649	0.000700290388175649	0.000700290388175649	0.000700290388175649	0.000700290388175649	0.00100541601985865	0.00128939736976993	0.000700290388175649	0.000700290388175649
AMBX01941E08	0	0.000296057700055717	0.000359259931424886	0.000529723388707608	0.000234242611459435	0.000707307430541419	0	0.000234242611459435	0.000293055755127582	0.000234242611459435	0.000234242611459435	0.000234242611459435	0.000117298613380998	0.000234242611459435	0.000234654857712904	0.000234242611459435	0.000235137649394182	0.00106420996945129	0.000234242611459435	0.000234242611459435	0.000234242611459435	0.000352715550066115	0.000234820162789929	0.000234242611459435	0.000234242611459435	0.000234242611459435	0.000234242611459435	0.000234242611459435	5.93005500690922e-05	0.000764601291917437	0.000234242611459435	0.000234242611459435
LN_4G08_VL_279	0.0002900795725465	0.000293571952836947	0.00017757783911535	0.000349510328870731	5.78795815831223e-05	0.000700290388175649	0.000234242611459435	0	5.79903446604641e-05	5.78795815831223e-05	0	5.78795815831223e-05	0.000174208441830917	5.78795815831223e-05	0	5.78795815831223e-05	0.000290720496342278	0.00105442252703848	5.78795815831223e-05	5.78795815831223e-05	5.78795815831223e-05	0.000174471860581496	5.80543098598718e-05	5.78795815831223e-05	5.78795815831223e-05	5.78795815831223e-05	0.000173711639456426	5.78795815831223e-05	0.000293864408954507	0.000639771625465814	0.000115764188768524	5.78795815831223e-05
C01X02043A01	0.000348351144209547	0.000352591185669295	0.00017783046912009	0.000349795595615354	5.79903446604641e-05	0.000759205152331551	0.000293055755127582	5.79903446604641e-05	0	5.79903446604641e-05	5.79937077355239e-05	5.79903446604641e-05	0.000232504072225556	5.79903446604641e-05	5.80981568890423e-05	5.79903446604641e-05	5.82097589194865e-05	0.00111382646183169	5.79903446604641e-05	5.79903446604641e-05	5.79903446604641e-05	0.000174746255322447	5.81353099870548e-05	5.79903446604641e-05	5.79903446604641e-05	5.79903446604641e-05	5.79903446604641e-05	5.79903446604641e-05	0.00035294118298395	0.000640665908874053	5.79903446604641e-05	5.79903446604641e-05
LN_4E02_VL_255	0.0002900795725465	0.000293571952836947	0.000118380846266372	0.000349510328870731	0.000115723161535852	0.000700290388175649	0.000234242611459435	5.78795815831223e-05	5.79903446604641e-05	0	0	0	0.000174208441830917	0	0	0	0.000232568282772036	0.00105442252703848	0	0	0	0.000116309500004561	0	0	0	0	0.000115803568466444	0	0.000293864408954507	0.000581587268178386	5.78728822667052e-05	0
LN_4G03_VL_274	0.0002900795725465	0.000293571952836947	0.000118415891700171	0.000349510328870731	0	0.000700290388175649	0.000234242611459435	0	5.79937077355239e-05	0	0	0	0.000174208441830917	0	0	0	0.000116301890905037	0.00105442252703848	0	0	0	0.000116356866936273	0	0	0	0	0.000115850524130823	0	0.000293864408954507	0.000581756439256101	0	0
LN_4F02_VL_264	0.0002900795725465	0.000293571952836947	0.000118380846266372	0.000349510328870731	0.000115723161535852	0.000700290388175649	0.000234242611459435	5.78795815831223e-05	5.79903446604641e-05	0	0	0	0.000174208441830917	0	0	0	0.000232568282772036	0.00105442252703848	0	0	0	0.000116309500004561	0	0	0	0	0.000115803568466444	0	0.000293864408954507	0.000581587268178386	5.78728822667052e-05	0
AMBX02481E01	0.000348533262153812	0.000411543384677284	0.000296813415582394	0.000525332732195011	0.000174208441830917	0.000876529280851788	0.000117298613380998	0.000174208441830917	0.000232504072225556	0.000174208441830917	0.000174208441830917	0.000174208441830917	0	0.000174208441830917	0.000174532762693703	0.000174208441830917	0.000174868485775705	0.00117311279317057	0.000174208441830917	0.000174208441830917	0.000174208441830917	0.000291642977394246	0.000174644527064552	0.000174208441830917	0.000174208441830917	0.000174208441830917	0.000290366795417739	0.000174208441830917	0.000411950786604968	0.000758139979810446	0.000174208441830917	0.000174208441830917
LN_4A07_VL_224	0.0002900795725465	0.000293571952836947	0.000118380846266372	0.000349510328870731	0	0.000700290388175649	0.000234242611459435	5.78795815831223e-05	5.79903446604641e-05	0	0	0	0.000174208441830917	0	0	0	0.000232568282772036	0.00105442252703848	0	0	0	0.000116309500004561	0	0	0	0	0.000115803568466444	0	0.000293864408954507	0.000581587268178386	5.78795815831223e-05	0
C03X03003D06	0.000290585329762451	0.000294089972249162	0.000118661791934077	0.000350122185484645	0	0.000701518555033212	0.000234654857712904	0	5.80981568890423e-05	0	0	0	0.000174532762693703	0	0	0	0	0.00105504055966072	0	0	0	0.000116614676386481	0	0	0	0	0	0	0.000294331474101997	0.00058301137060992	0	0
LN_4F01_VL_263	0.0002900795725465	0.000293571952836947	0.000118380846266372	0.000349510328870731	0.000115723161535852	0.000700290388175649	0.000234242611459435	5.78795815831223e-05	5.79903446604641e-05	0	0	0	0.000174208441830917	0	0	0	0.000232568282772036	0.00105442252703848	0	0	0	0.000116309500004561	0	0	0	0	0.000115803568466444	0	0.000293864408954507	0.000581587268178386	5.78728822667052e-05	0
LN_4G06_VL_277	0.000291177613369768	0.000294679275353084	0.000237752056653756	0.000350838731302801	0.000232568282772036	0.000702956872249689	0.000235137649394182	0.000290720496342278	5.82097589194865e-05	0.000232568282772036	0.000116301890905037	0.000232568282772036	0.000174868485775705	0.000232568282772036	0	0.000232568282772036	0	0.00105845273139874	0.000232568282772036	0.000232568282772036	0.000232568282772036	0.000350385430339191	0.000233151186165724	0.000232568282772036	0.000232568282772036	0.000232568282772036	0.000348880319602001	0.000232568282772036	0.000294991345917119	0.000642386958940301	0.000174421141082706	0.000232568282772036
C03X03533E04	0.00105442252703848	0.00136307133077699	0.00119792067221122	0.00117739890421605	0.00105442252703848	0.00170896136296828	0.00106420996945129	0.00105442252703848	0.00111382646183169	0.00105442252703848	0.00105442252703848	0.00105442252703848	0.00117311279317057	0.00105442252703848	0.00105504055966072	0.00105442252703848	0.00105845273139874	0	0.00105442252703848	0.00105442252703848	0.00105442252703848	0.00117684032331907	0.00105702314183869	0.00105442252703848	0.00105442252703848	0.00105442252703848	0.00105442252703848	0.00105442252703848	0.001364288530383	0.00164731904476376	0.00105442252703848	0.00105442252703848
LN_4E07_VL_260	0.0002900795725465	0.000293571952836947	0.000118380846266372	0.000349510328870731	0.000115723161535852	0.000700290388175649	0.000234242611459435	5.78795815831223e-05	5.79903446604641e-05	0	0	0	0.000174208441830917	0	0	0	0.000232568282772036	0.00105442252703848	0	0	0	0.000116309500004561	0	0	0	0	0.000115803568466444	0	0.000293864408954507	0.000581587268178386	5.78728822667052e-05	0
LN_4B05_VL_231	0.0002900795725465	0.000293571952836947	0.000118380846266372	0.000349510328870731	0	0.000700290388175649	0.000234242611459435	5.78795815831223e-05	5.79903446604641e-05	0	0	0	0.000174208441830917	0	0	0	0.000232568282772036	0.00105442252703848	0	0	0	0.000116309500004561	0	0	0	0	0.000115803568466444	0	0.000293864408954507	0.000581587268178386	5.78795815831223e-05	0
C01X03622I03	0.0002900795725465	0.000293571952836947	0.000118380846266372	0.000349510328870731	0.000115723161535852	0.000700290388175649	0.000234242611459435	5.78795815831223e-05	5.79903446604641e-05	0	0	0	0.000174208441830917	0	0	0	0.000232568282772036	0.00105442252703848	0	0	0	0.000116309500004561	0	0	0	0	0.000115803568466444	0	0.000293864408954507	0.000581587268178386	5.78728822667052e-05	0
AMBX03621D07	0.000407917777321248	0.000412440566979506	0.000237398412251057	0.000468092046650507	0.000116309500004561	0.000820461386749864	0.000352715550066115	0.000174471860581496	0.000174746255322447	0.000116309500004561	0.000116356866936273	0.000116309500004561	0.000291642977394246	0.000116309500004561	0.000116614676386481	0.000116309500004561	0.000350385430339191	0.00117684032331907	0.000116309500004561	0.000116309500004561	0.000116309500004561	0	0.000116621476274364	0.000116309500004561	0.000116309500004561	0.000116309500004561	0.000232635066603018	0.000116309500004561	0.00041321531054519	0.000701019086917959	0.000174471860581496	0.000116309500004561
A03X03621A06	0.000290805039328763	0.00029429769225248	0.000118704048839619	0.000350387989142086	0	0.000702052099534344	0.000234820162789929	5.80543098598718e-05	5.81353099870548e-05	0	0	0	0.000174644527064552	0	0	0	0.000233151186165724	0.00105702314183869	0	0	0	0.000116621476274364	0	0	0	0	0.000116112832916263	0	0.000294591596842254	0.000583147363234307	5.80543098598718e-05	0
C01X03913G01	0.0002900795725465	0.000293571952836947	0.000118380846266372	0.000349510328870731	0.000115723161535852	0.000700290388175649	0.000234242611459435	5.78795815831223e-05	5.79903446604641e-05	0	0	0	0.000174208441830917	0	0	0	0.000232568282772036	0.00105442252703848	0	0	0	0.000116309500004561	0	0	0	0	0.000115803568466444	0	0.000293864408954507	0.000581587268178386	5.78728822667052e-05	0
C02X03913B08	0.0002900795725465	0.000293571952836947	0.000118380846266372	0.000349510328870731	0	0.000700290388175649	0.000234242611459435	5.78795815831223e-05	5.79903446604641e-05	0	0	0	0.000174208441830917	0	0	0	0.000232568282772036	0.00105442252703848	0	0	0	0.000116309500004561	0	0	0	0	0.000115803568466444	0	0.000293864408954507	0.000581587268178386	5.78728822667052e-05	0
LN_4D09_VL_253	0.0002900795725465	0.000293571952836947	0.000118380846266372	0.000349510328870731	0.000115723161535852	0.000700290388175649	0.000234242611459435	5.78795815831223e-05	5.79903446604641e-05	0	0	0	0.000174208441830917	0	0	0	0.000232568282772036	0.00105442252703848	0	0	0	0.000116309500004561	0	0	0	0	0.000115803568466444	0	0.000293864408954507	0.000581587268178386	5.78728822667052e-05	0
LN_4D08_VL_252	0.0002900795725465	0.000293571952836947	0.000236780965109588	0.000349510328870731	0.000115803568466444	0.000700290388175649	0.000234242611459435	0.000173711639456426	5.79903446604641e-05	0.000115803568466444	0.000115850524130823	0.000115803568466444	0.000290366795417739	0.000115803568466444	0	0.000115803568466444	0.000348880319602001	0.00105442252703848	0.000115803568466444	0.000115803568466444	0.000115803568466444	0.000232635066603018	0.000116112832916263	0.000115803568466444	0.000115803568466444	0.000115803568466444	0	0.000115803568466444	0.000293864408954507	0.00069795852184241	0.000173711639456426	0.000115803568466444
LN_4F04_VL_266	0.0002900795725465	0.000293571952836947	0.000118380846266372	0.000349510328870731	0	0.000700290388175649	0.000234242611459435	5.78795815831223e-05	5.79903446604641e-05	0	0	0	0.000174208441830917	0	0	0	0.000232568282772036	0.00105442252703848	0	0	0	0.000116309500004561	0	0	0	0	0.000115803568466444	0	0.000293864408954507	0.000581587268178386	5.78762317310074e-05	0
A03X04221A09	0.000293898955532145	0.000356212577888105	0.000358704189138653	0.000649828457484485	0.000293864408954507	0.00100541601985865	5.93005500690922e-05	0.000293864408954507	0.00035294118298395	0.000293864408954507	0.000293864408954507	0.000293864408954507	0.000411950786604968	0.000293864408954507	0.000294331474101997	0.000293864408954507	0.000294991345917119	0.001364288530383	0.000293864408954507	0.000293864408954507	0.000293864408954507	0.00041321531054519	0.000294591596842254	0.000293864408954507	0.000293864408954507	0.000293864408954507	0.000293864408954507	0.000293864408954507	0	0.000885425992690921	0.000293864408954507	0.000293864408954507
AP7X04221F09	0.000873973180527739	0.00088454098475921	0.000356551266017378	0.00093609346897392	0.000581587268178386	0.00128939736976993	0.000764601291917437	0.000639771625465814	0.000640665908874053	0.000581587268178386	0.000581756439256101	0.000581587268178386	0.000758139979810446	0.000581587268178386	0.00058301137060992	0.000581587268178386	0.000642386958940301	0.00164731904476376	0.000581587268178386	0.000581587268178386	0.000581587268178386	0.000701019086917959	0.000583147363234307	0.000581587268178386	0.000581587268178386	0.000581587268178386	0.00069795852184241	0.000581587268178386	0.000885425992690921	0	0.000581587268178386	0.000581587268178386
LN_4F03_VL_265	0.0002900795725465	0.000293571952836947	0.000118380846266372	0.000349510328870731	5.78728822667052e-05	0.000700290388175649	0.000234242611459435	0.000115764188768524	5.79903446604641e-05	5.78728822667052e-05	0	5.78728822667052e-05	0.000174208441830917	5.78795815831223e-05	0	5.78728822667052e-05	0.000174421141082706	0.00105442252703848	5.78728822667052e-05	5.78795815831223e-05	5.78728822667052e-05	0.000174471860581496	5.80543098598718e-05	5.78728822667052e-05	5.78728822667052e-05	5.78728822667052e-05	0.000173711639456426	5.78762317310074e-05	0.000293864408954507	0.000581587268178386	0	5.78728822667052e-05
LN_4E03_VL_256	0.0002900795725465	0.000293571952836947	0.000118380846266372	0.000349510328870731	0.000115723161535852	0.000700290388175649	0.000234242611459435	5.78795815831223e-05	5.79903446604641e-05	0	0	0	0.000174208441830917	0	0	0	0.000232568282772036	0.00105442252703848	0	0	0	0.000116309500004561	0	0	0	0	0.000115803568466444	0	0.000293864408954507	0.000581587268178386	5.78728822667052e-05	0
