# Supplementary material for: Transmission and dynamics of mother-infant gut viruses during pregnancy and early life
Source: Nat Commun. 2024 Mar 2;15:1945. doi: 10.1038/s41467-024-45257-4 (PMC10908809; doi:10.1038/s41467-024-45257-4)
Supplement: Supplementary file 6 — Source Data [file 41467_2024_45257_MOESM6_ESM.zip › Source data/Virus_genetic_distances/LN_4G09_VL_280_NODE_646_length_6883_cov_6.682191.dist.txt]

C12X001804E2	AMBX00181E02	A01X001860H9	A02X001860I1	A03X00181C05	LN_4G09_VL_280	LN_6G05_VL_357	A01X012861D4	A03X01281C09	LN_4H06_VL_286	C12X017203H2	LN_6H01_VL_362	AP3X01792A08	LN_6G03_VL_355	A03X01941A02	LN_6F02_VL_345	AMBX01951E07	A01X019560H7	A02X019560H8	A03X01951A01	LN_6E01_VL_335	A02X020460H6	LN_7D06_VL_412	LN_4G07_VL_278	A03X02091B01	LN_4H05_VL_285	LN_6F07_VL_350	LN_4G03_VL_274	A01X024861A3	LN_7D03_VL_409	AP3X02611I05	LN_4A07_VL_224	A01X028561A9	A02X028561D7	AP7X02851H01	A02X030061B5	A02X030661A1	A03X03061C02	AP3X03061I08	D12X033728C5	A02X033761A2	A03X03431B09	A01X034861B1	A02X034861B2	LN_7G03_VL_436	LN_4H08_VL_288	C12X035304I5	A01X036761C4	A02X036761C5	A03X03671A05
C12X001804E2	0	0.0283730294339156	0.0285538729075654	0.0272983690623179	0.0285461846361168	0.0290812292393719	0.0289489366837122	0.023268471288665	0.020427742361817	0.0230536648623446	0.024741541059424	0.024741541059424	0.0235627259684601	0.0292213514894033	0.0325694216998953	0.0310992005238994	0.0226050511851812	0.0224093649133967	0.030250068224648	0.0226588602284421	0.0223868823515768	0.0338149286155776	0.0274131005140892	0.0316117607703034	0.022678292706701	0.0228177928352248	0.025222884241634	0.0256769035917459	0.0272396747428474	0.025888458062122	0.0253537683256514	0.0295679875539699	0.025145941188818	0.0241969867370293	0.027592424912134	0.0271140637889054	0.0250892575805272	0.0234896689091051	0.0240213714816324	0.0225686368170338	0.0269930032860414	0.0323859181391968	0.0220089302154809	0.0243607651480671	0.0247325635370965	0.0251166711420622	0.0268657499656755	0.0273199937121112	0.0264280545518984
AMBX00181E02	0.0283730294339156	0	0.0156955694760681	0.0097423568297303	0.017645134332522	0.00951721146761392	0.0181912932916046	0.0162087975291659	0.0142083135314145	0.0151860961212764	0.0363901726194837	0.0363901726194837	0.015984621042955	0.0227099889920576	0.023763621955606	0.0248633165442323	0.0167672983777195	0.0191244226304995	0.0263092809422788	0.0220593784504348	0.0251972526345209	0.0339326933882844	0.0251215028816972	0.030300077971943	0.0125440193960805	0.0139438937231636	0.0133184925105218	0.0163263632880929	0.0167035148190063	0.0152242368656931	0.0156703807259457	0.0198194030064192	0.018241925776477	0.0185421711298676	0.0165827623033832	0.0234311514403664	0.0184898682332661	0.0206282543885488	0.0198615415828043	0.0406092653961361	0.0200200522098197	0.0232786187092722	0.0150838668421108	0.0160490695650677	0.0170171658855844	0.0168539314485291	0.0219111547459259	0.0199165515863113	0.0189695781191932
A01X001860H9	0.0285538729075654	0.0156955694760681	0	0.0123331821264899	0.00607754549732392	0.0113159221322321	0.0171558463018343	0.0158283546354474	0.01253404950098	0.01531441766756	0.0341320188916384	0.0341320188916384	0.0124307335427501	0.0172404559331301	0.026061719044024	0.0278018712894068	0.0160483637505174	0.0188635309816442	0.0251531469338169	0.022565597999923	0.0256565049435611	0.031472196689065	0.0202763736948072	0.0265735786727925	0.0115142521660033	0.0135345612780424	0.012321157086957	0.0149756215477919	0.0131769089246272	0.0121804047672579	0.0121749292815223	0.0150549268245897	0.0142127809691992	0.0143791870168367	0.0115508960806957	0.0178942563242678	0.0164899047705716	0.0198993528356471	0.0176746746937942	0.0405810360519072	0.0192389773878158	0.00854630619409561	0.0117238546016684	0.0131340602701026	0.0153717314732461	0.0143890989931985	0.0187959790639386	0.0175625719948316	0.0162078283820499
A02X001860I1	0.0272983690623179	0.0097423568297303	0.0123331821264899	0	0.0136210636472588	0.00180181961959475	0.0154381293389952	0.0128592061019753	0.0084562908831181	0.0143976630537699	0.0340676892288631	0.0340676892288631	0.0135515721348208	0.0201194021132784	0.021323809573825	0.022403502374821	0.0138027393967231	0.0161530797612374	0.0245898257321852	0.019153008142417	0.0231936711765459	0.0338904896647312	0.0216751169092756	0.0281448853772332	0.0102980898541448	0.010453800286494	0.00850545224266733	0.0140474337726237	0.0130368768451822	0.0108231079271533	0.0128797413680572	0.0171417675224503	0.0140708136646081	0.0156247362012881	0.0125559316764248	0.0208422867891219	0.0177807228350178	0.0201654438305988	0.0205670805972935	0.04061147668959	0.0200479162880614	0.0193412004553173	0.0116072638022319	0.0120779662351103	0.0153447918702046	0.0137682860346476	0.0192099825169485	0.0162794875182032	0.0152638663782192
A03X00181C05	0.0285461846361168	0.017645134332522	0.00607754549732392	0.0136210636472588	0	0.0138525221804321	0.017021647321366	0.0156331177072436	0.0127191060549651	0.0149497477901947	0.0318519229739358	0.0318519229739358	0.0119346672692618	0.0179201720644674	0.025540501775176	0.027240899838803	0.015032347507404	0.0164699671390233	0.0230364498057014	0.0199118047229012	0.0239968353578696	0.0306809873937179	0.0214360693972841	0.0252917654982806	0.0121362775840519	0.0128997825232684	0.0126292256476169	0.0126063996191474	0.0135155721842124	0.0126571952852409	0.0126084438119	0.0156693907566074	0.014785456267937	0.0162437497948306	0.0123301813945495	0.0182640685023911	0.01484619760693	0.0193723263958796	0.0179138242628249	0.0400432017752386	0.0186869711172906	0.00888326872419522	0.0107273951119014	0.0118519497045365	0.0146615083907401	0.0133034501915847	0.0188475851435512	0.0164436817612807	0.0152108303879863
LN_4G09_VL_280	0.0290812292393719	0.00951721146761392	0.0113159221322321	0.00180181961959475	0.0138525221804321	0	0.0159184391322702	0.0138417848027933	0.00964757365089089	0.015519899430424	0.0370752900772341	0.0370752900772341	0.0149819677907016	0.0215440009105224	0.0244325841366247	0.0253484497911874	0.0151142660524059	0.0181869202702841	0.0260144125435515	0.0216971817424099	0.0249323617109677	0.0354572213355062	0.0229191872623097	0.0299329969381101	0.0108325127278014	0.0111402315433433	0.00934755666296901	0.0145548802172137	0.0143065660012598	0.0107336063556011	0.0132412788912453	0.0176189922314015	0.0151889577284671	0.0171893290095669	0.0126115290990098	0.0227010439115661	0.0187421724484474	0.0229868778860652	0.0210769349039106	0.0421560321237286	0.0216070979860338	0.0204028675930338	0.0130404695145986	0.0136633904083941	0.0167796688438639	0.0144339778196697	0.0207435842649081	0.0175477715205437	0.0166660896717357
LN_6G05_VL_357	0.0289489366837122	0.0181912932916046	0.0171558463018343	0.0154381293389952	0.017021647321366	0.0159184391322702	0	0.0162747519856673	0.0141211223838203	0.0170321941076285	0.0373886990097052	0.0373886990097052	0.0139519920417536	0.0219087122793577	0.0300265331011465	0.031123110065671	0.0164995690418528	0.0196019827787133	0.0282427394152079	0.0241570057082274	0.0272924720759938	0.0380440469091855	0.0263675416372237	0.0299273574356177	0.0143617747207428	0.0124215420764706	0.014003190304386	0.0163734206564574	0.0135823267014756	0.0158945942292839	0.00992886516733195	0.0130112921361482	0.0207957715905903	0.0217379564800385	0.0175689741619686	0.0230819973169652	0.0203195168465391	0.0236854471490128	0.0211135162739349	0.0433866258035274	0.0220606146015295	0.0218493485965594	0.0124742443488258	0.0146720650000016	0.0178538254358151	0.0165677020266836	0.0233201403198902	0.0183191828321473	0.0180371213172657
A01X012861D4	0.023268471288665	0.0162087975291659	0.0158283546354474	0.0128592061019753	0.0156331177072436	0.0138417848027933	0.0162747519856673	0	0.00599741098542324	0.011361302983576	0.0317022219686068	0.0317022219686068	0.0149938056346	0.0218479265574852	0.0212919262155005	0.0191833093396043	0.0148244375772148	0.0175004216905817	0.0269506520928305	0.0192723850812247	0.0217443767087431	0.0330567159646116	0.0225519292078929	0.0273193650721721	0.0128333010732065	0.0129704611242422	0.0125192956543411	0.015696467105173	0.0141595927084986	0.01489064631008	0.014488520870417	0.0183409174983454	0.019012353532441	0.0194754466072278	0.0179897444575887	0.0203066224650865	0.0125353259407027	0.0159286074919042	0.0143847267326413	0.0363663304410643	0.0199624643381582	0.0204224882470658	0.0128651746285616	0.0139841232116325	0.0168600271534938	0.0163648638522789	0.0204276163699924	0.0176243366720611	0.0173760652695506
A03X01281C09	0.020427742361817	0.0142083135314145	0.01253404950098	0.0084562908831181	0.0127191060549651	0.00964757365089089	0.0141211223838203	0.00599741098542324	0	0.00899346699783767	0.0294336202114814	0.0294336202114814	0.00996294934720481	0.0172734341609387	0.0145091483391957	0.0154614325738352	0.0110717606348773	0.0126533827970194	0.0225952927386325	0.0162816444959589	0.0182828323788303	0.0263511953291257	0.0149347892183744	0.0228423903028892	0.0080111666346287	0.00964610704445531	0.00923067946801666	0.0109418927187324	0.00944272783870822	0.0111485300960827	0.012116443675973	0.0155624254458921	0.0112902183780504	0.0116225056257231	0.0122923985637616	0.0137166389840712	0.0104891094166194	0.0104442920930319	0.0113156944940647	0.0348123235221763	0.0157210482179006	0.0169115857565194	0.00815788154748086	0.00911010994951873	0.0111811395442993	0.0112972925415683	0.0130751075439076	0.0133487739633851	0.012234856875718
LN_4H06_VL_286	0.0230536648623446	0.0151860961212764	0.01531441766756	0.0143976630537699	0.0149497477901947	0.015519899430424	0.0170321941076285	0.011361302983576	0.00899346699783767	0	0.032421607069676	0.032421607069676	0.0140182924532602	0.0203483710969617	0.0207715597040745	0.0218626771459385	0.0136586148214761	0.0163594630454524	0.0248465940117805	0.0197090426531767	0.0210275943512452	0.0265160096583331	0.0199561333581793	0.02375582879387	0.0118409212103122	0.0130948868074757	0.014044888779947	0.0145178904887917	0.0152308955365137	0.0137482412246861	0.0136758395880819	0.0171913523043159	0.0169081440351763	0.015656371834591	0.0155785921279197	0.0188474985884909	0.0114122150526813	0.0119715877553472	0.00560177111165351	0.0349941984566582	0.0160971180877999	0.0194335073884594	0.0122058733731966	0.0137887143211061	0.0155479381235514	0.0152082178941228	0.0181844941886934	0.0169436821436644	0.0163824846858972
C12X017203H2	0.024741541059424	0.0363901726194837	0.0341320188916384	0.0340676892288631	0.0318519229739358	0.0370752900772341	0.0373886990097052	0.0317022219686068	0.0294336202114814	0.032421607069676	0	0	0.0266917197074583	0.0330726993720608	0.0397881231703836	0.0374923175514651	0.02950499563779	0.0302643440648625	0.0364651750773323	0.0284062964928517	0.0299141642937788	0.0414953898118526	0.0364533500406825	0.0399679445858705	0.0293961544617241	0.0295904098377914	0.0325929812966263	0.0289936752041919	0.0314816377912272	0.0334412230644279	0.0311501741747461	0.0351206376138588	0.033493940564485	0.0337997634486583	0.0343027348053894	0.0321666282525217	0.0303391193696051	0.0330069146085261	0.0337382550374155	0.0305003127371238	0.0373770515140522	0.0388389748093732	0.0260508046370408	0.026530517861094	0.026914127525219	0.0279477260778398	0.0342719847661689	0.0298456920545439	0.0289089882881293
LN_6H01_VL_362	0.024741541059424	0.0363901726194837	0.0341320188916384	0.0340676892288631	0.0318519229739358	0.0370752900772341	0.0373886990097052	0.0317022219686068	0.0294336202114814	0.032421607069676	0	0	0.0266917197074583	0.0330726993720608	0.0397881231703836	0.0374923175514651	0.02950499563779	0.0302643440648625	0.0364651750773323	0.0284062964928517	0.0299141642937788	0.0414953898118526	0.0364533500406825	0.0399679445858705	0.0293961544617241	0.0295904098377914	0.0325929812966263	0.0289936752041919	0.0314816377912272	0.0334412230644279	0.0311501741747461	0.0351206376138588	0.033493940564485	0.0337997634486583	0.0343027348053894	0.0321666282525217	0.0303391193696051	0.0330069146085261	0.0337382550374155	0.0305003127371238	0.0373770515140522	0.0388389748093732	0.0260508046370408	0.026530517861094	0.026914127525219	0.0279477260778398	0.0342719847661689	0.0298456920545439	0.0289089882881293
AP3X01792A08	0.0235627259684601	0.015984621042955	0.0124307335427501	0.0135515721348208	0.0119346672692618	0.0149819677907016	0.0139519920417536	0.0149938056346	0.00996294934720481	0.0140182924532602	0.0266917197074583	0.0266917197074583	0	0.0133815191608084	0.0261387688829704	0.027224617308905	0.0113648870672327	0.0154902376742316	0.0211550358197848	0.0178415142155809	0.0207641472259738	0.0284228426177593	0.0194306967089869	0.0255212437454335	0.00705401270142252	0.00678415771196086	0.0105778829538147	0.00602513160105735	0.00907941616911887	0.0121511001893245	0.00930462207315887	0.0136438187987258	0.0146580404263916	0.0152783967272423	0.011871145957685	0.0165929703559535	0.0139273972310106	0.0177547074636958	0.0163274018205526	0.0360925497037713	0.0168669004634862	0.0154515405513751	0.00380561787036389	0.00535247957805673	0.00613950156490631	0.00619055414243856	0.0160651166278136	0.00759911645227906	0.00702255871930343
LN_6G03_VL_355	0.0292213514894033	0.0227099889920576	0.0172404559331301	0.0201194021132784	0.0179201720644674	0.0215440009105224	0.0219087122793577	0.0218479265574852	0.0172734341609387	0.0203483710969617	0.0330726993720608	0.0330726993720608	0.0133815191608084	0	0.031286992582386	0.0325553131063716	0.017729012863877	0.0191862541888351	0.0183272099183659	0.0180672730424911	0.0201450596998996	0.029220151705722	0.0262044121846506	0.0224284480900912	0.0158806691781796	0.0149818095948822	0.018167246085216	0.0135765635599427	0.0168400446619545	0.0193391630392359	0.0170846787127318	0.0204415440407956	0.0222141968879459	0.0204486533581352	0.0176865678966862	0.0224645417770111	0.0205972299873114	0.0237235082544552	0.021581136120245	0.0400943807718005	0.0235450253583618	0.0223456619674166	0.012177020705006	0.0123455649095107	0.0133305581992911	0.0132906061236768	0.0235180637317444	0.0140837942504008	0.0134073392745957
A03X01941A02	0.0325694216998953	0.023763621955606	0.026061719044024	0.021323809573825	0.025540501775176	0.0244325841366247	0.0300265331011465	0.0212919262155005	0.0145091483391957	0.0207715597040745	0.0397881231703836	0.0397881231703836	0.0261387688829704	0.031286992582386	0	0.00214540753313414	0.0251466596923533	0.0267101362427026	0.0358573178516426	0.0298356311351477	0.0305491923567579	0.0341913572245957	0.0227239055384455	0.0325870495953955	0.0249054171853787	0.0260028491352965	0.0255747755818675	0.024907838737747	0.0241995202926183	0.0266799409437586	0.0261969778923654	0.0314625205907068	0.0213052427083961	0.0229068839151419	0.0243989034252864	0.0248622053471156	0.0207091151088281	0.017184297110662	0.0216756727562532	0.0440150856502098	0.0249320136841864	0.0309458051572864	0.0245259261453628	0.0240638323161881	0.0263626897802038	0.027089678896327	0.0224107561893657	0.0288955305161682	0.0279284673286405
LN_6F02_VL_345	0.0310992005238994	0.0248633165442323	0.0278018712894068	0.022403502374821	0.027240899838803	0.0253484497911874	0.031123110065671	0.0191833093396043	0.0154614325738352	0.0218626771459385	0.0374923175514651	0.0374923175514651	0.027224617308905	0.0325553131063716	0.00214540753313414	0	0.026257713436478	0.0274644254071588	0.0371279637393997	0.029456162138698	0.0293198794318103	0.0368822914124096	0.0246486882815945	0.0340747560021929	0.0258439129620415	0.0269515786101595	0.026493637805401	0.0261657051525774	0.0252836251182271	0.0277602562692333	0.0270120451848921	0.0328867524780003	0.023640887619586	0.0247790572207511	0.0269156334550381	0.026595919462059	0.0217621005554804	0.0193848486682016	0.0223726156124765	0.0426705255183057	0.02634115916019	0.0325013080239981	0.0254508035522094	0.0251491324502492	0.0274519573010892	0.028186313154106	0.0245020721782404	0.0299410702391895	0.0290113963145347
AMBX01951E07	0.0226050511851812	0.0167672983777195	0.0160483637505174	0.0138027393967231	0.015032347507404	0.0151142660524059	0.0164995690418528	0.0148244375772148	0.0110717606348773	0.0136586148214761	0.02950499563779	0.02950499563779	0.0113648870672327	0.017729012863877	0.0251466596923533	0.026257713436478	0	0.00328604194547077	0.0157411060680629	0.00959601057136841	0.0117170052512431	0.028947711227301	0.0199864607357205	0.0224795426676333	0.0123632166112028	0.0112258584648682	0.0139559412439293	0.0138075334735074	0.0144738654304848	0.0133222201474119	0.0120107642436725	0.0166597285955185	0.0151003441160159	0.0139981345218156	0.0158276368459291	0.0167326641663063	0.0180932309081202	0.0165193642220943	0.0176379165437449	0.033741074889013	0.0175111472199667	0.0211551945779582	0.0106579130340966	0.0112955322581974	0.0127385669269618	0.0125583240518962	0.0160456461568595	0.0151175848553131	0.0140932277745772
A01X019560H7	0.0224093649133967	0.0191244226304995	0.0188635309816442	0.0161530797612374	0.0164699671390233	0.0181869202702841	0.0196019827787133	0.0175004216905817	0.0126533827970194	0.0163594630454524	0.0302643440648625	0.0302643440648625	0.0154902376742316	0.0191862541888351	0.0267101362427026	0.0274644254071588	0.00328604194547077	0	0.0139462000954118	0.00903008921396817	0.0115733740136738	0.0291965384651193	0.0211156443197492	0.020119741435605	0.0155972010148692	0.0141062298477192	0.0170633524769122	0.0155270047010469	0.0173143355927578	0.0163130687353494	0.0153351743465379	0.0181649107897735	0.0182092196415696	0.0171130127736239	0.0191175282562127	0.0197082741502439	0.0201147511597052	0.0194966870515247	0.0200319754779321	0.034254788230369	0.0201435437693094	0.0244422533341002	0.013679473005448	0.0139940034383006	0.014964006348729	0.0155842859146724	0.0174329790921665	0.0169778769511219	0.0167340816978409
A02X019560H8	0.030250068224648	0.0263092809422788	0.0251531469338169	0.0245898257321852	0.0230364498057014	0.0260144125435515	0.0282427394152079	0.0269506520928305	0.0225952927386325	0.0248465940117805	0.0364651750773323	0.0364651750773323	0.0211550358197848	0.0183272099183659	0.0358573178516426	0.0371279637393997	0.0157411060680629	0.0139462000954118	0	0.00999924980601871	0.0104816588741553	0.0259451565134913	0.0275747456628114	0.018136021712571	0.0231708616091695	0.0226898084069928	0.0260130530731045	0.024829283437068	0.0249761164929702	0.0252128482585832	0.0224180386377622	0.025092634758803	0.0262259045209176	0.0254243624843772	0.0264756270558857	0.0274227382316295	0.027415848750532	0.0273162003951984	0.0257729730505373	0.0349792898827535	0.0254622633217355	0.0299274716384327	0.0224990127938282	0.0229688130246121	0.0230157569139052	0.0249099096921319	0.0270580320337345	0.0257084130603789	0.0251621576145421
A03X01951A01	0.0226588602284421	0.0220593784504348	0.022565597999923	0.019153008142417	0.0199118047229012	0.0216971817424099	0.0241570057082274	0.0192723850812247	0.0162816444959589	0.0197090426531767	0.0284062964928517	0.0284062964928517	0.0178415142155809	0.0180672730424911	0.0298356311351477	0.029456162138698	0.00959601057136841	0.00903008921396817	0.00999924980601871	0	0.0059313606402984	0.0257685506817699	0.0221292826311923	0.0186128111963648	0.0180023196172466	0.0182184328322556	0.0208826768138868	0.0204895552374084	0.0209928569154734	0.0199594452637065	0.0197093690312063	0.021381074103907	0.0222259770018276	0.0210915135154953	0.0225633820243403	0.0244108314956517	0.0227164957111521	0.0227486632376956	0.0232594855658529	0.0305054437711463	0.0227417198116729	0.0266621368807048	0.0177413618363308	0.0166084364432555	0.0187362944230548	0.0195667388848711	0.0222362390914078	0.0196989879864252	0.0190860414694164
LN_6E01_VL_335	0.0223868823515768	0.0251972526345209	0.0256565049435611	0.0231936711765459	0.0239968353578696	0.0249323617109677	0.0272924720759938	0.0217443767087431	0.0182828323788303	0.0210275943512452	0.0299141642937788	0.0299141642937788	0.0207641472259738	0.0201450596998996	0.0305491923567579	0.0293198794318103	0.0117170052512431	0.0115733740136738	0.0104816588741553	0.0059313606402984	0	0.0226594185680712	0.0238048881086053	0.016780192299796	0.0226181459821742	0.0224407053512671	0.0252451087948019	0.0242514307299546	0.024739678470624	0.0233635990166636	0.0217030770080377	0.0253143491596257	0.0241875295551707	0.0236829631465736	0.0248772199917646	0.0260458092327139	0.0228994765938928	0.0223144729909026	0.0232549835473206	0.0260563185105262	0.0245578833778064	0.0297724643175627	0.0214596927756856	0.0219429115880441	0.022145465223437	0.0233343787574049	0.0242169598339341	0.0257986580671868	0.0245881057273467
A02X020460H6	0.0338149286155776	0.0339326933882844	0.031472196689065	0.0338904896647312	0.0306809873937179	0.0354572213355062	0.0380440469091855	0.0330567159646116	0.0263511953291257	0.0265160096583331	0.0414953898118526	0.0414953898118526	0.0284228426177593	0.029220151705722	0.0341913572245957	0.0368822914124096	0.028947711227301	0.0291965384651193	0.0259451565134913	0.0257685506817699	0.0226594185680712	0	0.026021741577462	0.0206467057298961	0.0316350304993824	0.0320142590737682	0.0328323725912216	0.0322235778157978	0.0337279730830308	0.033820426245005	0.0319735784381057	0.0358014591545389	0.026550274556071	0.0270436022970344	0.0296655140218964	0.0316158332309758	0.0264267188826194	0.0267188614436023	0.026027035346249	0.0351458890354236	0.0282773886310468	0.0336313592699164	0.029238213960564	0.0290544311822536	0.0301617486496163	0.0317452203623971	0.0288627090543502	0.0320486275664034	0.0319403789025677
LN_7D06_VL_412	0.0274131005140892	0.0251215028816972	0.0202763736948072	0.0216751169092756	0.0214360693972841	0.0229191872623097	0.0263675416372237	0.0225519292078929	0.0149347892183744	0.0199561333581793	0.0364533500406825	0.0364533500406825	0.0194306967089869	0.0262044121846506	0.0227239055384455	0.0246486882815945	0.0199864607357205	0.0211156443197492	0.0275747456628114	0.0221292826311923	0.0238048881086053	0.026021741577462	0	0.0224449024287672	0.0195964849111763	0.0213893283769482	0.0217911636527718	0.0222347887718047	0.0225655196004938	0.0189469842410194	0.0229085026690798	0.0274991943231326	0.00901633523818402	0.0109034523054481	0.0165970174964047	0.0187186098299574	0.0189377342345074	0.0168721439207295	0.0188589119529283	0.0380744691380526	0.0227069604033297	0.0202267743169324	0.0180353357401087	0.0205890043649951	0.0208048626613325	0.0206805157067461	0.0158065240065495	0.0234141071997703	0.0240123712554865
LN_4G07_VL_278	0.0316117607703034	0.030300077971943	0.0265735786727925	0.0281448853772332	0.0252917654982806	0.0299329969381101	0.0299273574356177	0.0273193650721721	0.0228423903028892	0.02375582879387	0.0399679445858705	0.0399679445858705	0.0255212437454335	0.0224284480900912	0.0325870495953955	0.0340747560021929	0.0224795426676333	0.020119741435605	0.018136021712571	0.0186128111963648	0.016780192299796	0.0206467057298961	0.0224449024287672	0	0.0264295993591027	0.0270593412617537	0.0292725855171342	0.0279166477042809	0.0281001145055343	0.0261494655611554	0.0245003863003081	0.0305535707383593	0.0230373833416501	0.0233464757495441	0.0272563388472039	0.0274682299788497	0.0270772270331933	0.0242587745709677	0.0247635308696293	0.0366077278928115	0.0265698549404272	0.028613750455786	0.025035040110583	0.026046534547613	0.0264281624756174	0.0278747061477845	0.0255681638731646	0.0300411764931395	0.0301008338046924
A03X02091B01	0.022678292706701	0.0125440193960805	0.0115142521660033	0.0102980898541448	0.0121362775840519	0.0108325127278014	0.0143617747207428	0.0128333010732065	0.0080111666346287	0.0118409212103122	0.0293961544617241	0.0293961544617241	0.00705401270142252	0.0158806691781796	0.0249054171853787	0.0258439129620415	0.0123632166112028	0.0155972010148692	0.0231708616091695	0.0180023196172466	0.0226181459821742	0.0316350304993824	0.0195964849111763	0.0264295993591027	0	0.00704738433533942	0.00480264140809556	0.00785384728450775	0.00985010179730366	0.00995330525314962	0.0108959388040921	0.0151429010735516	0.0145678227864382	0.0152104383500511	0.0120556940031257	0.0171686348597238	0.0136677558185724	0.0172389691172471	0.0142578552755533	0.0381670376162788	0.0174326776124097	0.0160186620936259	0.00590437765405472	0.00731726072281128	0.00891374085997893	0.00723906295227862	0.0163098905946698	0.0102571193658857	0.00948151001215919
LN_4H05_VL_285	0.0228177928352248	0.0139438937231636	0.0135345612780424	0.010453800286494	0.0128997825232684	0.0111402315433433	0.0124215420764706	0.0129704611242422	0.00964610704445531	0.0130948868074757	0.0295904098377914	0.0295904098377914	0.00678415771196086	0.0149818095948822	0.0260028491352965	0.0269515786101595	0.0112258584648682	0.0141062298477192	0.0226898084069928	0.0182184328322556	0.0224407053512671	0.0320142590737682	0.0213893283769482	0.0270593412617537	0.00704738433533942	0	0.00703018082665328	0.0074274053539004	0.0104912757067754	0.010136756531529	0.0096122267904074	0.0138235590884434	0.0151332381177937	0.0156032217497933	0.0120282278935094	0.017883354200109	0.0150589672736631	0.0170202971006497	0.0171612129822245	0.0371179864528941	0.0176634269873024	0.017029111914684	0.00488551638460568	0.0058179010242648	0.0070764712243584	0.00650607789324973	0.0168628344557317	0.00853853069535245	0.00733757455589026
LN_6F07_VL_350	0.025222884241634	0.0133184925105218	0.012321157086957	0.00850545224266733	0.0126292256476169	0.00934755666296901	0.014003190304386	0.0125192956543411	0.00923067946801666	0.014044888779947	0.0325929812966263	0.0325929812966263	0.0105778829538147	0.018167246085216	0.0255747755818675	0.026493637805401	0.0139559412439293	0.0170633524769122	0.0260130530731045	0.0208826768138868	0.0252451087948019	0.0328323725912216	0.0217911636527718	0.0292725855171342	0.00480264140809556	0.00703018082665328	0	0.0106054665635299	0.0116214932064018	0.0108013961746833	0.011746338860373	0.0161768311995954	0.0151434423267175	0.0159145171465173	0.0123773344353062	0.0190837236844376	0.0155538798912228	0.0182497966172469	0.0163327794844857	0.0405635483914735	0.0182724063764535	0.0174632518744516	0.00805212408377149	0.00897152366860002	0.0119165529690263	0.00985128818480435	0.0177803589670175	0.0123438957935481	0.0129037930883085
LN_4G03_VL_274	0.0256769035917459	0.0163263632880929	0.0149756215477919	0.0140474337726237	0.0126063996191474	0.0145548802172137	0.0163734206564574	0.015696467105173	0.0109418927187324	0.0145178904887917	0.0289936752041919	0.0289936752041919	0.00602513160105735	0.0135765635599427	0.024907838737747	0.0261657051525774	0.0138075334735074	0.0155270047010469	0.024829283437068	0.0204895552374084	0.0242514307299546	0.0322235778157978	0.0222347887718047	0.0279166477042809	0.00785384728450775	0.0074274053539004	0.0106054665635299	0	0.0100427622742215	0.0134218382681535	0.0125235527979568	0.0160471703775992	0.0162479935311805	0.0165841441147296	0.0134715282332143	0.0193177214148468	0.0141314934089507	0.018301306632531	0.0165709817502168	0.0392583549847949	0.019431007921111	0.0186091672055108	0.00382654676162865	0.00413795924255887	0.00600437123610954	0.0057426420789287	0.0173668644102706	0.00605506618256861	0.00519536299760429
A01X024861A3	0.0272396747428474	0.0167035148190063	0.0131769089246272	0.0130368768451822	0.0135155721842124	0.0143065660012598	0.0135823267014756	0.0141595927084986	0.00944272783870822	0.0152308955365137	0.0314816377912272	0.0314816377912272	0.00907941616911887	0.0168400446619545	0.0241995202926183	0.0252836251182271	0.0144738654304848	0.0173143355927578	0.0249761164929702	0.0209928569154734	0.024739678470624	0.0337279730830308	0.0225655196004938	0.0281001145055343	0.00985010179730366	0.0104912757067754	0.0116214932064018	0.0100427622742215	0	0.0137670671326316	0.0106530901227315	0.0142337236676847	0.0167792124444792	0.0186482334173458	0.0141665885878174	0.0179008938921357	0.0157804747123661	0.0198869349588504	0.0182262712285023	0.0414000323208481	0.0201215477476741	0.0181741888668482	0.00886358086040897	0.00903028654027987	0.0124624788087875	0.0117791718780991	0.0189145285734563	0.0130255930597192	0.0125286696307208
LN_7D03_VL_409	0.025888458062122	0.0152242368656931	0.0121804047672579	0.0108231079271533	0.0126571952852409	0.0107336063556011	0.0158945942292839	0.01489064631008	0.0111485300960827	0.0137482412246861	0.0334412230644279	0.0334412230644279	0.0121511001893245	0.0193391630392359	0.0266799409437586	0.0277602562692333	0.0133222201474119	0.0163130687353494	0.0252128482585832	0.0199594452637065	0.0233635990166636	0.033820426245005	0.0189469842410194	0.0261494655611554	0.00995330525314962	0.010136756531529	0.0108013961746833	0.0134218382681535	0.0137670671326316	0	0.0123750088785484	0.016357195025274	0.0108222511252332	0.0115928803952797	0.0108144241808607	0.0208270910750553	0.0180761745558298	0.0206235983276397	0.018631494306898	0.0406245597009054	0.0195565337615519	0.0157927329110512	0.0106753603275603	0.0117679976259999	0.0142696064077457	0.0129765194388759	0.0202773710681994	0.0154895356155155	0.0151078476651229
AP3X02611I05	0.0253537683256514	0.0156703807259457	0.0121749292815223	0.0128797413680572	0.0126084438119	0.0132412788912453	0.00992886516733195	0.014488520870417	0.012116443675973	0.0136758395880819	0.0311501741747461	0.0311501741747461	0.00930462207315887	0.0170846787127318	0.0261969778923654	0.0270120451848921	0.0120107642436725	0.0153351743465379	0.0224180386377622	0.0197093690312063	0.0217030770080377	0.0319735784381057	0.0229085026690798	0.0245003863003081	0.0108959388040921	0.0096122267904074	0.011746338860373	0.0125235527979568	0.0106530901227315	0.0123750088785484	0	0.0100547836607273	0.0166839263893675	0.0170134182206591	0.0136663457045904	0.018348470353422	0.016938481640135	0.0198828636785323	0.0188472236510878	0.0378541003989475	0.0189653365032176	0.0167223056099067	0.00940338187869055	0.0101889579700614	0.013087037439331	0.0119210349136408	0.0181675903572826	0.0141444737454013	0.0134685292448962
LN_4A07_VL_224	0.0295679875539699	0.0198194030064192	0.0150549268245897	0.0171417675224503	0.0156693907566074	0.0176189922314015	0.0130112921361482	0.0183409174983454	0.0155624254458921	0.0171913523043159	0.0351206376138588	0.0351206376138588	0.0136438187987258	0.0204415440407956	0.0314625205907068	0.0328867524780003	0.0166597285955185	0.0181649107897735	0.025092634758803	0.021381074103907	0.0253143491596257	0.0358014591545389	0.0274991943231326	0.0305535707383593	0.0151429010735516	0.0138235590884434	0.0161768311995954	0.0160471703775992	0.0142337236676847	0.016357195025274	0.0100547836607273	0	0.0212413978424047	0.0215649954169661	0.0173952415393098	0.0218077262471073	0.0201402431664948	0.0244739221562162	0.0219214176201002	0.0399632904810906	0.0225600006163504	0.0213690098096748	0.0130910905742892	0.0137188574721924	0.0160935491695502	0.0151492997248817	0.0229957019035425	0.016387193830946	0.0166115616255548
A01X028561A9	0.025145941188818	0.018241925776477	0.0142127809691992	0.0140708136646081	0.014785456267937	0.0151889577284671	0.0207957715905903	0.019012353532441	0.0112902183780504	0.0169081440351763	0.033493940564485	0.033493940564485	0.0146580404263916	0.0222141968879459	0.0213052427083961	0.023640887619586	0.0151003441160159	0.0182092196415696	0.0262259045209176	0.0222259770018276	0.0241875295551707	0.026550274556071	0.00901633523818402	0.0230373833416501	0.0145678227864382	0.0151332381177937	0.0151434423267175	0.0162479935311805	0.0167792124444792	0.0108222511252332	0.0166839263893675	0.0212413978424047	0	0.00166247682575222	0.00926197771158951	0.0163216801974293	0.0155632542327756	0.016104886137562	0.0175026473330286	0.0377971290246428	0.0184485488194043	0.0144229938897245	0.0123916675548204	0.0140975400855053	0.0144472624238584	0.0144194780561498	0.0134661231444351	0.0185049057926605	0.0177662150281973
A02X028561D7	0.0241969867370293	0.0185421711298676	0.0143791870168367	0.0156247362012881	0.0162437497948306	0.0171893290095669	0.0217379564800385	0.0194754466072278	0.0116225056257231	0.015656371834591	0.0337997634486583	0.0337997634486583	0.0152783967272423	0.0204486533581352	0.0229068839151419	0.0247790572207511	0.0139981345218156	0.0171130127736239	0.0254243624843772	0.0210915135154953	0.0236829631465736	0.0270436022970344	0.0109034523054481	0.0233464757495441	0.0152104383500511	0.0156032217497933	0.0159145171465173	0.0165841441147296	0.0186482334173458	0.0115928803952797	0.0170134182206591	0.0215649954169661	0.00166247682575222	0	0.00989329836481952	0.0185033844697755	0.0160561206302415	0.0159496557590412	0.0171794134666336	0.0373045130957013	0.0187860436700425	0.016884632716556	0.0131542217376774	0.0145660390608931	0.0144481087566441	0.0155004772779087	0.0148600395093477	0.0188222957349089	0.018069785992097
AP7X02851H01	0.027592424912134	0.0165827623033832	0.0115508960806957	0.0125559316764248	0.0123301813945495	0.0126115290990098	0.0175689741619686	0.0179897444575887	0.0122923985637616	0.0155785921279197	0.0343027348053894	0.0343027348053894	0.011871145957685	0.0176865678966862	0.0243989034252864	0.0269156334550381	0.0158276368459291	0.0191175282562127	0.0264756270558857	0.0225633820243403	0.0248772199917646	0.0296655140218964	0.0165970174964047	0.0272563388472039	0.0120556940031257	0.0120282278935094	0.0123773344353062	0.0134715282332143	0.0141665885878174	0.0108144241808607	0.0136663457045904	0.0173952415393098	0.00926197771158951	0.00989329836481952	0	0.0179840020973596	0.0143274368892904	0.0201701088454445	0.0189415401960299	0.0407983369086319	0.0196654283909774	0.0146388996599183	0.0105312894876988	0.0121075703236105	0.0149762213602253	0.0130337542898326	0.0165181464571812	0.0162241406849812	0.0153527018169696
A02X030061B5	0.0271140637889054	0.0234311514403664	0.0178942563242678	0.0208422867891219	0.0182640685023911	0.0227010439115661	0.0230819973169652	0.0203066224650865	0.0137166389840712	0.0188474985884909	0.0321666282525217	0.0321666282525217	0.0165929703559535	0.0224645417770111	0.0248622053471156	0.026595919462059	0.0167326641663063	0.0197082741502439	0.0274227382316295	0.0244108314956517	0.0260458092327139	0.0316158332309758	0.0187186098299574	0.0274682299788497	0.0171686348597238	0.017883354200109	0.0190837236844376	0.0193177214148468	0.0179008938921357	0.0208270910750553	0.018348470353422	0.0218077262471073	0.0163216801974293	0.0185033844697755	0.0179840020973596	0	0.0165710799165338	0.0173889059479518	0.019371564663004	0.0374490745551451	0.0224976918206153	0.0211454052763365	0.0150694954601816	0.0171131898515877	0.0180813838583103	0.0174662360783207	0.0116374798730265	0.0212636297514775	0.0201732078343817
A02X030661A1	0.0250892575805272	0.0184898682332661	0.0164899047705716	0.0177807228350178	0.01484619760693	0.0187421724484474	0.0203195168465391	0.0125353259407027	0.0104891094166194	0.0114122150526813	0.0303391193696051	0.0303391193696051	0.0139273972310106	0.0205972299873114	0.0207091151088281	0.0217621005554804	0.0180932309081202	0.0201147511597052	0.027415848750532	0.0227164957111521	0.0228994765938928	0.0264267188826194	0.0189377342345074	0.0270772270331933	0.0136677558185724	0.0150589672736631	0.0155538798912228	0.0141314934089507	0.0157804747123661	0.0180761745558298	0.016938481640135	0.0201402431664948	0.0155632542327756	0.0160561206302415	0.0143274368892904	0.0165710799165338	0	0.0116960713534869	0.0109777235496715	0.0355048862112484	0.0169428703019837	0.0189138496158948	0.0116318397560075	0.0127527520910465	0.0137159434519464	0.0138488766820108	0.0151226551296252	0.0163910451305464	0.014898586168974
A03X03061C02	0.0234896689091051	0.0206282543885488	0.0198993528356471	0.0201654438305988	0.0193723263958796	0.0229868778860652	0.0236854471490128	0.0159286074919042	0.0104442920930319	0.0119715877553472	0.0330069146085261	0.0330069146085261	0.0177547074636958	0.0237235082544552	0.017184297110662	0.0193848486682016	0.0165193642220943	0.0194966870515247	0.0273162003951984	0.0227486632376956	0.0223144729909026	0.0267188614436023	0.0168721439207295	0.0242587745709677	0.0172389691172471	0.0170202971006497	0.0182497966172469	0.018301306632531	0.0198869349588504	0.0206235983276397	0.0198828636785323	0.0244739221562162	0.016104886137562	0.0159496557590412	0.0201701088454445	0.0173889059479518	0.0116960713534869	0	0.01042410339591	0.0357317695304154	0.0184625969338919	0.0222174612951856	0.0154620011215494	0.01673750010992	0.0174105578404993	0.0180417799149799	0.0151262247499971	0.0205788805945692	0.0201122621727712
AP3X03061I08	0.0240213714816324	0.0198615415828043	0.0176746746937942	0.0205670805972935	0.0179138242628249	0.0210769349039106	0.0211135162739349	0.0143847267326413	0.0113156944940647	0.00560177111165351	0.0337382550374155	0.0337382550374155	0.0163274018205526	0.021581136120245	0.0216756727562532	0.0223726156124765	0.0176379165437449	0.0200319754779321	0.0257729730505373	0.0232594855658529	0.0232549835473206	0.026027035346249	0.0188589119529283	0.0247635308696293	0.0142578552755533	0.0171612129822245	0.0163327794844857	0.0165709817502168	0.0182262712285023	0.018631494306898	0.0188472236510878	0.0219214176201002	0.0175026473330286	0.0171794134666336	0.0189415401960299	0.019371564663004	0.0109777235496715	0.01042410339591	0	0.0353972980646326	0.0147061369837093	0.020445140800205	0.0144226239400935	0.015254725523213	0.0157485443513526	0.0182118757084354	0.0178506139588127	0.0185247464511913	0.0181077288193053
D12X033728C5	0.0225686368170338	0.0406092653961361	0.0405810360519072	0.04061147668959	0.0400432017752386	0.0421560321237286	0.0433866258035274	0.0363663304410643	0.0348123235221763	0.0349941984566582	0.0305003127371238	0.0305003127371238	0.0360925497037713	0.0400943807718005	0.0440150856502098	0.0426705255183057	0.033741074889013	0.034254788230369	0.0349792898827535	0.0305054437711463	0.0260563185105262	0.0351458890354236	0.0380744691380526	0.0366077278928115	0.0381670376162788	0.0371179864528941	0.0405635483914735	0.0392583549847949	0.0414000323208481	0.0406245597009054	0.0378541003989475	0.0399632904810906	0.0377971290246428	0.0373045130957013	0.0407983369086319	0.0374490745551451	0.0355048862112484	0.0357317695304154	0.0353972980646326	0	0.0375545193574635	0.0465092759483982	0.0363381074997383	0.0370023516488562	0.0383747964517186	0.038574443931622	0.0392322351655724	0.0398443218777384	0.0396962326306838
A02X033761A2	0.0269930032860414	0.0200200522098197	0.0192389773878158	0.0200479162880614	0.0186869711172906	0.0216070979860338	0.0220606146015295	0.0199624643381582	0.0157210482179006	0.0160971180877999	0.0373770515140522	0.0373770515140522	0.0168669004634862	0.0235450253583618	0.0249320136841864	0.02634115916019	0.0175111472199667	0.0201435437693094	0.0254622633217355	0.0227417198116729	0.0245578833778064	0.0282773886310468	0.0227069604033297	0.0265698549404272	0.0174326776124097	0.0176634269873024	0.0182724063764535	0.019431007921111	0.0201215477476741	0.0195565337615519	0.0189653365032176	0.0225600006163504	0.0184485488194043	0.0187860436700425	0.0196654283909774	0.0224976918206153	0.0169428703019837	0.0184625969338919	0.0147061369837093	0.0375545193574635	0	0.0216187201865774	0.0162832718253095	0.0178499895536529	0.0183420507215564	0.0191805496587654	0.021347861884219	0.0209302890518755	0.0203139048845056
A03X03431B09	0.0323859181391968	0.0232786187092722	0.00854630619409561	0.0193412004553173	0.00888326872419522	0.0204028675930338	0.0218493485965594	0.0204224882470658	0.0169115857565194	0.0194335073884594	0.0388389748093732	0.0388389748093732	0.0154515405513751	0.0223456619674166	0.0309458051572864	0.0325013080239981	0.0211551945779582	0.0244422533341002	0.0299274716384327	0.0266621368807048	0.0297724643175627	0.0336313592699164	0.0202267743169324	0.028613750455786	0.0160186620936259	0.017029111914684	0.0174632518744516	0.0186091672055108	0.0181741888668482	0.0157927329110512	0.0167223056099067	0.0213690098096748	0.0144229938897245	0.016884632716556	0.0146388996599183	0.0211454052763365	0.0189138496158948	0.0222174612951856	0.020445140800205	0.0465092759483982	0.0216187201865774	0	0.0136612181389195	0.0153585684846211	0.0181829933550567	0.0163110468734694	0.0226245134724	0.0202157000099381	0.0194451612078494
A01X034861B1	0.0220089302154809	0.0150838668421108	0.0117238546016684	0.0116072638022319	0.0107273951119014	0.0130404695145986	0.0124742443488258	0.0128651746285616	0.00815788154748086	0.0122058733731966	0.0260508046370408	0.0260508046370408	0.00380561787036389	0.012177020705006	0.0245259261453628	0.0254508035522094	0.0106579130340966	0.013679473005448	0.0224990127938282	0.0177413618363308	0.0214596927756856	0.029238213960564	0.0180353357401087	0.025035040110583	0.00590437765405472	0.00488551638460568	0.00805212408377149	0.00382654676162865	0.00886358086040897	0.0106753603275603	0.00940338187869055	0.0130910905742892	0.0123916675548204	0.0131542217376774	0.0105312894876988	0.0150694954601816	0.0116318397560075	0.0154620011215494	0.0144226239400935	0.0363381074997383	0.0162832718253095	0.0136612181389195	0	0.00226896463773323	0.00303801799632906	0.00260025143896551	0.0125476994479179	0.00460451012982058	0.00392907745582404
A02X034861B2	0.0243607651480671	0.0160490695650677	0.0131340602701026	0.0120779662351103	0.0118519497045365	0.0136633904083941	0.0146720650000016	0.0139841232116325	0.00911010994951873	0.0137887143211061	0.026530517861094	0.026530517861094	0.00535247957805673	0.0123455649095107	0.0240638323161881	0.0251491324502492	0.0112955322581974	0.0139940034383006	0.0229688130246121	0.0166084364432555	0.0219429115880441	0.0290544311822536	0.0205890043649951	0.026046534547613	0.00731726072281128	0.0058179010242648	0.00897152366860002	0.00413795924255887	0.00903028654027987	0.0117679976259999	0.0101889579700614	0.0137188574721924	0.0140975400855053	0.0145660390608931	0.0121075703236105	0.0171131898515877	0.0127527520910465	0.01673750010992	0.015254725523213	0.0370023516488562	0.0178499895536529	0.0153585684846211	0.00226896463773323	0	0.0033440432620289	0.0030686836019707	0.0148768839740962	0.00306267485862171	0.0024117462848568
LN_7G03_VL_436	0.0247325635370965	0.0170171658855844	0.0153717314732461	0.0153447918702046	0.0146615083907401	0.0167796688438639	0.0178538254358151	0.0168600271534938	0.0111811395442993	0.0155479381235514	0.026914127525219	0.026914127525219	0.00613950156490631	0.0133305581992911	0.0263626897802038	0.0274519573010892	0.0127385669269618	0.014964006348729	0.0230157569139052	0.0187362944230548	0.022145465223437	0.0301617486496163	0.0208048626613325	0.0264281624756174	0.00891374085997893	0.0070764712243584	0.0119165529690263	0.00600437123610954	0.0124624788087875	0.0142696064077457	0.013087037439331	0.0160935491695502	0.0144472624238584	0.0144481087566441	0.0149762213602253	0.0180813838583103	0.0137159434519464	0.0174105578404993	0.0157485443513526	0.0383747964517186	0.0183420507215564	0.0181829933550567	0.00303801799632906	0.0033440432620289	0	0.00323043761430405	0.0152262928910778	0.00555046515702493	0.00500595217637458
LN_4H08_VL_288	0.0251166711420622	0.0168539314485291	0.0143890989931985	0.0137682860346476	0.0133034501915847	0.0144339778196697	0.0165677020266836	0.0163648638522789	0.0112972925415683	0.0152082178941228	0.0279477260778398	0.0279477260778398	0.00619055414243856	0.0132906061236768	0.027089678896327	0.028186313154106	0.0125583240518962	0.0155842859146724	0.0249099096921319	0.0195667388848711	0.0233343787574049	0.0317452203623971	0.0206805157067461	0.0278747061477845	0.00723906295227862	0.00650607789324973	0.00985128818480435	0.0057426420789287	0.0117791718780991	0.0129765194388759	0.0119210349136408	0.0151492997248817	0.0144194780561498	0.0155004772779087	0.0130337542898326	0.0174662360783207	0.0138488766820108	0.0180417799149799	0.0182118757084354	0.038574443931622	0.0191805496587654	0.0163110468734694	0.00260025143896551	0.0030686836019707	0.00323043761430405	0	0.0147417024213177	0.00560403518545548	0.00489955853183947
C12X035304I5	0.0268657499656755	0.0219111547459259	0.0187959790639386	0.0192099825169485	0.0188475851435512	0.0207435842649081	0.0233201403198902	0.0204276163699924	0.0130751075439076	0.0181844941886934	0.0342719847661689	0.0342719847661689	0.0160651166278136	0.0235180637317444	0.0224107561893657	0.0245020721782404	0.0160456461568595	0.0174329790921665	0.0270580320337345	0.0222362390914078	0.0242169598339341	0.0288627090543502	0.0158065240065495	0.0255681638731646	0.0163098905946698	0.0168628344557317	0.0177803589670175	0.0173668644102706	0.0189145285734563	0.0202773710681994	0.0181675903572826	0.0229957019035425	0.0134661231444351	0.0148600395093477	0.0165181464571812	0.0116374798730265	0.0151226551296252	0.0151262247499971	0.0178506139588127	0.0392322351655724	0.021347861884219	0.0226245134724	0.0125476994479179	0.0148768839740962	0.0152262928910778	0.0147417024213177	0	0.0200798612741144	0.0197830876166344
A01X036761C4	0.0273199937121112	0.0199165515863113	0.0175625719948316	0.0162794875182032	0.0164436817612807	0.0175477715205437	0.0183191828321473	0.0176243366720611	0.0133487739633851	0.0169436821436644	0.0298456920545439	0.0298456920545439	0.00759911645227906	0.0140837942504008	0.0288955305161682	0.0299410702391895	0.0151175848553131	0.0169778769511219	0.0257084130603789	0.0196989879864252	0.0257986580671868	0.0320486275664034	0.0234141071997703	0.0300411764931395	0.0102571193658857	0.00853853069535245	0.0123438957935481	0.00605506618256861	0.0130255930597192	0.0154895356155155	0.0141444737454013	0.016387193830946	0.0185049057926605	0.0188222957349089	0.0162241406849812	0.0212636297514775	0.0163910451305464	0.0205788805945692	0.0185247464511913	0.0398443218777384	0.0209302890518755	0.0202157000099381	0.00460451012982058	0.00306267485862171	0.00555046515702493	0.00560403518545548	0.0200798612741144	0	0.00290027213662593
A02X036761C5	0.0264280545518984	0.0189695781191932	0.0162078283820499	0.0152638663782192	0.0152108303879863	0.0166660896717357	0.0180371213172657	0.0173760652695506	0.012234856875718	0.0163824846858972	0.0289089882881293	0.0289089882881293	0.00702255871930343	0.0134073392745957	0.0279284673286405	0.0290113963145347	0.0140932277745772	0.0167340816978409	0.0251621576145421	0.0190860414694164	0.0245881057273467	0.0319403789025677	0.0240123712554865	0.0301008338046924	0.00948151001215919	0.00733757455589026	0.0129037930883085	0.00519536299760429	0.0125286696307208	0.0151078476651229	0.0134685292448962	0.0166115616255548	0.0177662150281973	0.018069785992097	0.0153527018169696	0.0201732078343817	0.014898586168974	0.0201122621727712	0.0181077288193053	0.0396962326306838	0.0203139048845056	0.0194451612078494	0.00392907745582404	0.0024117462848568	0.00500595217637458	0.00489955853183947	0.0197830876166344	0.00290027213662593	0
A03X03671A05	0.0338315348146848	0.0240515825014923	0.0215558469673956	0.0196077984222415	0.0181457056906448	0.0212916542719891	0.0240120469500167	0.0214914061338598	0.0176483221386316	0.0234777692917387	0.0292338970294648	0.0292338970294648	0.017700195959892	0.0221306365495999	0.0296838068569283	0.0304584322714107	0.0201513458530937	0.0207702932833153	0.0287544430478243	0.0242178310375201	0.0299221753982709	0.0374811129691767	0.0299730131834211	0.0344447752131781	0.0176881980155276	0.0175778110609765	0.0186445024553342	0.0175790572275191	0.0182700025314872	0.0216277115840862	0.0187199623478903	0.0205368115529819	0.0241665657052273	0.0254179756376313	0.0218206458995108	0.0256737514958699	0.0237710886569616	0.0283610320422883	0.0276074735909303	0.0397023678582347	0.0236246468288902	0.0268997322129011	0.0158795476579768	0.0145009253966179	0.0193563772873956	0.0181180016373051	0.0273168772199271	0.0155791673074323	0.0170521883364165
C12X041403G8	0.0406200063375899	0.031979837388247	0.0334416076288318	0.0338962922393972	0.0324419269526896	0.0362622753563197	0.0379086073689107	0.033641496014673	0.0324215938358622	0.0307444715874593	0.0420742306303569	0.0420742306303569	0.0338474186211157	0.0319234137027211	0.0350782496855354	0.0336035942679137	0.0312863664271389	0.0289459856514918	0.0316549383538418	0.0255642493653628	0.0272896612778842	0.0384008528271405	0.0396815871236529	0.0311523315594065	0.0342068660990499	0.0330619175349115	0.0363557379216948	0.0337351668152978	0.0349308449832913	0.0358682289866693	0.032082415820088	0.0353426012820121	0.0374241479602413	0.0372179251285862	0.0368319920231507	0.0356824419048935	0.0337842898510963	0.0343129516623184	0.035964502637327	0.0457735538006324	0.0350127094397664	0.0407467018080078	0.0331294564258438	0.0311412137189323	0.0338637976021721	0.0350450980187942	0.0359916942280735	0.0358335917792979	0.034294743022161
AMBX04141D06	0.0270303068407908	0.0175772182896717	0.00708572376952191	0.0135467804132678	0.00639398792296216	0.0146637768229481	0.0164664727311356	0.0156267140067402	0.0115527070839969	0.0155837365480829	0.0324110372007912	0.0324110372007912	0.0100469125229153	0.0172043468653805	0.0259603928006939	0.0275353282433478	0.0150271732863852	0.0181490472224659	0.0252314240761879	0.0218361686250019	0.0249697497103277	0.0303484615284695	0.0179429120140072	0.0251883875999164	0.0108448102209184	0.0108457300459065	0.0119703366965045	0.012585527785766	0.0112519406543772	0.0121466370327941	0.0111935226140842	0.0148896764961666	0.0112249149424052	0.0132483688946783	0.0104197706211216	0.0167343693402171	0.0147109753744286	0.0185577912166657	0.0169715676102922	0.0399536949371274	0.0188605827706382	0.00408892777209287	0.00827946662085699	0.00982342061564258	0.0126615471810467	0.0108846313572285	0.0171546291995235	0.0146531388561454	0.0139666519615048
A01X041461C8	0.028029073497409	0.0182941305720892	0.00876142551302895	0.0137111430154576	0.00827055738601164	0.0145455167325325	0.0174855613325671	0.0164861665105077	0.0125046181514396	0.0166022663269129	0.0325163664882824	0.0325163664882824	0.0111309400484143	0.0165798321022752	0.026734848662918	0.0280016908442437	0.015196837325264	0.0157980597321127	0.0243496954863338	0.0216330834124652	0.0256172771174449	0.0311902505059945	0.0198078203676728	0.0249803915791275	0.012090274872347	0.0117525600980817	0.0121282797737241	0.0132216523209629	0.0129513020816068	0.012283502954886	0.0118606938517815	0.0149216999232932	0.0134029059449807	0.0129377486990999	0.0103861046205301	0.0196446779538883	0.0166572863616276	0.0210138394286732	0.0192093830527216	0.0408102316423488	0.0199420627616052	0.0112675717418353	0.00963824982535498	0.0108908022150721	0.0139343499694684	0.0124557268501759	0.0180708789037094	0.0136917447853195	0.0147757220036961
A02X041461C9	0.025931530328291	0.0179053465729741	0.0104073959605483	0.0145940443948523	0.00997248972001942	0.0155740279199955	0.0156663139719643	0.0153844450805486	0.0114392671377469	0.0142826975523776	0.0305879013933798	0.0305879013933798	0.0100750169449013	0.0140673057331993	0.026844072302986	0.027286493436898	0.0136608834234543	0.0159146257392502	0.0226324410755247	0.0189075323639801	0.022931564925966	0.0320302350783339	0.0213470319318086	0.0240822350230894	0.0103974238178657	0.0104129828742519	0.0118738815896984	0.0115473615945055	0.0120561677946987	0.0122007666739053	0.00999571331202408	0.013734655665327	0.0157061581585608	0.014598820932985	0.0114361440601244	0.0189224584459482	0.015625427534689	0.0190140372986297	0.0172998328419125	0.0400581646457862	0.0184360452308971	0.0132168103692573	0.00811322394884309	0.00859415816065258	0.010987241920635	0.0106038709881411	0.0179854832429194	0.0107285894781055	0.0120158340354908
A03X04141A07	0.0252485995926997	0.0165214287472285	0.00539414125659781	0.0123464589878728	0.00671623027201722	0.0133324491842979	0.0144669785646993	0.013765684992161	0.0103040998141374	0.0135890879684355	0.0304683108879344	0.0304683108879344	0.00899219979950007	0.0135695463553557	0.0241341175141788	0.0253928951514975	0.0130064111069645	0.016017011643055	0.0229945887927431	0.0199556512216337	0.0230843597777907	0.0294039455700478	0.0175337141599181	0.0235830735384184	0.0102381687253906	0.0102479493095475	0.0104567115858925	0.0121545252533191	0.0102032798056497	0.0111011182543137	0.0100936447808052	0.0136672506051897	0.0120431655601761	0.0125109923601653	0.00951055593560497	0.0152272591302787	0.014754381999634	0.0176874027071836	0.0160450058526893	0.0385112086049198	0.0174880646112027	0.00624681078397402	0.00799490519867403	0.00923121622081898	0.0119283637869399	0.0106021236563841	0.016126019955219	0.0135823799295436	0.0129256208286447
AP7X04141F08	0.0300576423059057	0.0211131676134394	0.0114680012785888	0.0172522147637316	0.01124506764837	0.0182181414282138	0.0209213398779422	0.0208755694141981	0.015809663534328	0.0200178567562982	0.0334357980041393	0.0334357980041393	0.0135507406601281	0.0195412684274788	0.0301901909986262	0.0317644202117206	0.018999148648075	0.0217775813608396	0.0254542689680919	0.0236470568452083	0.0279866905519678	0.0318024946833124	0.0228059049941665	0.0272510359652174	0.0148845905650007	0.0153070892647562	0.0164413284277719	0.0162964100270515	0.0158441839832365	0.0156468222112274	0.0157544215196333	0.0194557563860436	0.0166125141796221	0.0180653738585965	0.0141003352254655	0.0221073527278135	0.0192878416020277	0.0234998598840326	0.0222755664514888	0.0424276579636261	0.0227303174690323	0.0102094821127163	0.0120337149422337	0.0136055000577378	0.0155700879794062	0.0145863151876032	0.0214683056504946	0.0174362128678298	0.0175099295988555
LN_4A04_VL_221	0.0284356915212736	0.017695026861341	0.00831459564684215	0.0139128946367891	0.00834543474723985	0.0149006662243715	0.0183336396863877	0.0163681994787911	0.0115784340089588	0.0152019150631705	0.0332606149682393	0.0332606149682393	0.0103643941783309	0.0171323739750855	0.0255711845357585	0.0271718194768954	0.0151283473881139	0.0181113844366794	0.0246157421544125	0.0213523044638063	0.0253520096144999	0.0298460055284729	0.0182392932216049	0.0253330012922281	0.0115129498990473	0.0124466750286867	0.013265075024072	0.0135717873459083	0.0117519117488135	0.0123395397773199	0.0110581727711942	0.0154441467391253	0.0123563657620919	0.0144156342237534	0.0112348074203553	0.0173267558904638	0.015594667198763	0.0195224334878158	0.0181040957652392	0.0422555838333661	0.0190298437681354	0.00740584013144724	0.00934963900093485	0.0107710824027529	0.0131842752434075	0.0115390834150729	0.0172751196362097	0.0142434688885319	0.0146554235247152
LN_8A06_VL_466	0.0285592798968176	0.0200267660923129	0.0130788856875833	0.0162504742431649	0.0108146858855552	0.0173608562823588	0.0185784074803193	0.0166382420667712	0.0127177541996154	0.0166107776956301	0.0317193129007589	0.0317193129007589	0.0111720345895021	0.0194988903602026	0.0262204801833601	0.0273130531836651	0.0170218904779242	0.0180313536627655	0.0278036006458359	0.0235518092276921	0.0268458668308441	0.0326417485573707	0.0194308215494942	0.0274317087219826	0.0122984801670296	0.0126041728167658	0.0146598103559213	0.0127773872060713	0.0128461412869919	0.0148384777218338	0.0113732215429841	0.0163495422501914	0.0147002825796581	0.0164166201448312	0.013290458083115	0.0190075860999793	0.0155444305456837	0.0208711618265665	0.0200076166810737	0.0418850990479288	0.0218372124720026	0.013476711199287	0.00969829433859552	0.0106366156522756	0.0131720849118295	0.0117032164009489	0.0180039082458497	0.0154871631408339	0.0144819505974313
LN_6D06_VL_331	0.0234930735967081	0.015074760074493	0.00692648277363454	0.0116365096435825	0.00585799805536648	0.0124878943200707	0.0141267077949116	0.0130749560692694	0.00905535494397155	0.0124110895074358	0.0281548490276787	0.0281548490276787	0.00709719591678836	0.0144825133683356	0.0243246460307003	0.025130463616936	0.0117821474800481	0.0145676916789385	0.0226075211557835	0.0188997828314765	0.022735760414735	0.0296557373585951	0.0173911356870096	0.0242444548621414	0.00753088278203825	0.00868550729053497	0.0097193773261721	0.0093617919604426	0.00958391401035293	0.0103536286566895	0.00902138741751171	0.0128002455196293	0.0111631385048296	0.0125898128435403	0.00906102837913733	0.0150148155337203	0.0121186446621821	0.0160563135789409	0.0142062743999309	0.0369757320722091	0.0160906810867405	0.00683644317152077	0.0057863172784211	0.00705159574817816	0.0091270938558005	0.00745942369859662	0.0145608380704439	0.0112831830680029	0.00986054872222637
C12X042204F5	0.0244350732804284	0.036073666339284	0.0338173168911863	0.0337561360393798	0.0316870255010364	0.0367649412185366	0.0370734646737668	0.0313866455493302	0.029114084778464	0.0321066475080564	0.000297281734729574	0.000297281734729574	0.026381155992749	0.0329186059908477	0.0394644245602298	0.0371701796982032	0.0291862744364509	0.0301069934953435	0.0361434185347847	0.0282472968351927	0.0295975922271362	0.0413232083853007	0.0359745067691236	0.0397947118385864	0.0290790468342076	0.0294327025535548	0.0322821162318341	0.0288404192501207	0.0311703316603328	0.0331246150616703	0.0308311106890007	0.0348071582245358	0.0331765181730816	0.033482515223019	0.0338278934709876	0.0316982666547641	0.0301755114464751	0.0326923132143148	0.0335734718668722	0.0301917853295852	0.0370550859550514	0.0385275400563857	0.0258989203317874	0.0263786424953712	0.0267576570145267	0.0277940051727864	0.0338036462140432	0.029692122661751	0.0287577700089923
LN_6I03_VL_373	0.024741541059424	0.0363901726194837	0.0341320188916384	0.0340676892288631	0.0318519229739358	0.0370752900772341	0.0373886990097052	0.0317022219686068	0.0294336202114814	0.032421607069676	0	0	0.0266917197074583	0.0330726993720608	0.0397881231703836	0.0374923175514651	0.02950499563779	0.0302643440648625	0.0364651750773323	0.0284062964928517	0.0299141642937788	0.0414953898118526	0.0364533500406825	0.0399679445858705	0.0293961544617241	0.0295904098377914	0.0325929812966263	0.0289936752041919	0.0314816377912272	0.0334412230644279	0.0311501741747461	0.0351206376138588	0.033493940564485	0.0337997634486583	0.0343027348053894	0.0321666282525217	0.0303391193696051	0.0330069146085261	0.0337382550374155	0.0305003127371238	0.0373770515140522	0.0388389748093732	0.0260508046370408	0.026530517861094	0.026914127525219	0.0279477260778398	0.0342719847661689	0.0298456920545439	0.0289089882881293
A03X04221A09	0.0268530332906016	0.0196807862236174	0.0151544331883311	0.0164100718585854	0.0133172634881422	0.017502856934019	0.0177914056912327	0.0175692367702807	0.0124210854158373	0.0154897898777891	0.0296670761094276	0.0296670761094276	0.00643499815006538	0.0144051967433991	0.0283421645434771	0.0294283068740869	0.0149472328779921	0.0178953956865002	0.0257821391386575	0.0217365767819834	0.0254872745467498	0.0335249136713918	0.0220064035272358	0.0283654390870147	0.00951794756485634	0.00736458483032205	0.0115856827208252	0.00475753142501832	0.0128879395637754	0.0145472042116855	0.0138320232127018	0.0174767507530881	0.0164274920130752	0.0170454007602862	0.0150885179505857	0.0197788460191969	0.014319666996548	0.0173364635068887	0.0171681039697026	0.0408229680018552	0.0202029171151414	0.0167365156956727	0.00303341021156553	0.00334063355706196	0.00410960228059508	0.00414875363385296	0.0184521086003053	0.00476792399724636	0.00408735905221191
AMBX04301D05	0.027054723534009	0.0201203092339291	0.0169017537851538	0.0167123031903511	0.0156267209868079	0.0179439699640771	0.0185598630475382	0.0180610229003116	0.0129543941911544	0.0170784348152438	0.028899563614276	0.028899563614276	0.00622375587562275	0.0131849003267612	0.0288791480862669	0.0299556056676269	0.0149576659274277	0.0178745279410589	0.0263374300652457	0.021698826607564	0.0255762453606615	0.0346224966007357	0.0238845941899157	0.0304379930278802	0.00927814212044317	0.00668996869927034	0.0119365720693606	0.00318865608755558	0.0129202434865233	0.0153304832633355	0.013871293189179	0.0180862092097992	0.017973811231236	0.0181226401580756	0.0157308323977336	0.0209857658273648	0.0151414013312356	0.0198537184010169	0.0186512463489451	0.0412133133859789	0.0212958672803825	0.0196413694111919	0.00270556749959673	0.00225523451278379	0.0034694243140649	0.00350004623754594	0.0199788620544174	0.00319491044200359	0.00239545255788131
LN_7B07_VL_395	0.0264554723107565	0.0216971967567993	0.0158080502137078	0.0174814872710959	0.0161109276840335	0.0188575724047286	0.0238815646861146	0.0208834594901478	0.012477019488533	0.0189529646435783	0.0359968104659018	0.0359968104659018	0.0174654831175912	0.0244103753271328	0.0209739462099267	0.023300635692121	0.0168615227244367	0.0185066931666045	0.0274735998475115	0.0231321317068939	0.0252570328874378	0.0294889016820998	0.012367918889696	0.0239973626926906	0.0172751381896918	0.0181128605389251	0.0185357269479341	0.019539894318881	0.0197211053410334	0.0176392306920333	0.0178283173890966	0.0230852736081183	0.00861277606015705	0.010288229086324	0.0154167076739352	0.0167971600335824	0.0174883304878911	0.0161148920676715	0.0194560443237747	0.0394819152190693	0.0206683109730698	0.0168763854064614	0.0151933011388782	0.0167405592863579	0.0175554641895733	0.0175556377955148	0.0133480350855414	0.0211500690742748	0.0209844718982961
A02X043261B9	0.0235368310230571	0.0144540578037425	0.00884231798355592	0.0125106968062386	0.00917343743920018	0.0135021909278883	0.0116467046558607	0.0139492268462738	0.00997755474464304	0.0132896346916714	0.0305066205203541	0.0305066205203541	0.00962805867287876	0.0152015663165131	0.0230161566274811	0.024265616786353	0.0120487424012122	0.0135110013167914	0.0215654871750167	0.0184183956266766	0.0213558163268253	0.0281199761589916	0.0164503270347068	0.0215911479505744	0.0100893297920617	0.00978583963615032	0.0106218497112	0.0115239133623482	0.010518846049472	0.0107916771112502	0.00929735057234276	0.0131931678528224	0.0100177895074116	0.0101831334527548	0.00997720100727549	0.0144630205414243	0.0138005991603413	0.0167663866809128	0.0150450038388568	0.0366181308843338	0.0171816103383756	0.0114907794508237	0.00847319862905182	0.010032681503278	0.0111453828837366	0.0110845073165354	0.0148844932778485	0.0144125229598035	0.0135741850529119
A03X04321A03	0.0279003432661744	0.0229737834378312	0.0193679576309158	0.019211301814084	0.0174608109251529	0.0209961404689579	0.0221275057318145	0.0214499756229453	0.0176388649455925	0.0207366721740083	0.0348623882180774	0.0348623882180774	0.0188888644867797	0.0188170252870765	0.027818238298994	0.0295841170677285	0.0172744479189568	0.016994137596634	0.0180190861126213	0.0146966421427644	0.0171533379893466	0.020589287386787	0.0207080820918811	0.0166978801724743	0.0193864814200684	0.019069597110827	0.0203190291925891	0.0216943169988357	0.020586457115769	0.0190612024050872	0.0167964999391814	0.0209547825124747	0.0174817554302964	0.0184513437588098	0.0214397945659725	0.0228833828795404	0.0217951491394905	0.0236656243872982	0.0226721878703736	0.0356838066694217	0.0227944844778014	0.0213180293771229	0.0185973819065179	0.0177887447010891	0.0197679708188864	0.0201320622635751	0.0205707990550658	0.021225098968764	0.0207601004455939
LN_7G09_VL_442	0.0239436177690374	0.0193107749798505	0.0115181464140554	0.0167972921146179	0.0119824324390642	0.0174675213762613	0.0175735509050856	0.0180213611567732	0.0130584905844027	0.0157212331083242	0.0311115815618683	0.0311115815618683	0.0136015209283869	0.0173260592288672	0.0232910755903714	0.0253453665595242	0.0149880630489214	0.0159239472745456	0.0216085222044547	0.0203947683968288	0.0210090806553837	0.0250510768064968	0.0173171761217442	0.0196404832149258	0.0148002097469107	0.014097954075266	0.0147490585101649	0.0160174550408739	0.0151292493566626	0.0155358662761466	0.0125550568117086	0.0156098141644333	0.0120891441589544	0.0111587065300783	0.0135158104002721	0.0165558806528932	0.015756827278905	0.0176283680398972	0.0172462336497122	0.0349800677103393	0.0182110529423353	0.0157472828704594	0.0124179582743939	0.0138336106841565	0.0152753602775918	0.0152745801167703	0.0163718621983943	0.0174911861628329	0.0170865558573174
LN_7H01_VL_443	0.0268525947285398	0.0217679952789497	0.0172202899682368	0.0194736557893764	0.0162049410720371	0.0206112634229327	0.0202604438388904	0.0209046347376601	0.0177193398541422	0.0197057755386704	0.0328039130083795	0.0328039130083795	0.0157828871978652	0.0197758806509514	0.0269026316190547	0.0281608827687198	0.0172132574348869	0.0184221231876451	0.0202501304377539	0.0193829889785648	0.0200567117153769	0.0217625752627543	0.0179017937795372	0.0190346087761568	0.0176904689085838	0.0180522384614009	0.0185038779253106	0.0196760899482041	0.018113248260056	0.0197994191968276	0.0165672930989811	0.0200693206967629	0.0153397977805575	0.0161563143431096	0.0178155184395367	0.0195527590921103	0.0199291058693084	0.0206590313790804	0.0208814463615518	0.0345924647859321	0.020761124329379	0.0195029549464981	0.0161613846488271	0.0171247455792965	0.0174712046340606	0.0186061281615165	0.0185767093436528	0.0206916218421168	0.020397314063493
LN_6E09_VL_343	0.0265025177291065	0.0229464260325728	0.0193089500522508	0.0210996865636473	0.0176600944795718	0.0222678302976219	0.0232495416800786	0.0229095855452445	0.0190316313767404	0.0203622212831629	0.0323850481001867	0.0323850481001867	0.0186550073212815	0.0189775913056836	0.028389432488257	0.0299931917549986	0.0190121795896698	0.017230627032314	0.0166826830362418	0.0155226766486265	0.0168339998066228	0.0171358617513309	0.020665670639918	0.0163524634534233	0.0206543247222341	0.0199947361705822	0.0220737206330131	0.0224739527409254	0.0210400759777432	0.0201430772895215	0.0193462083246168	0.0210689175736507	0.0173896382597307	0.01835905415067	0.0215548680271927	0.0226939319655163	0.0217432418748365	0.0233260381144098	0.0227883474860944	0.0317341481603417	0.0224338355331115	0.0211396554927584	0.0187086837495091	0.0181919330497407	0.0198775237830616	0.0212340878021785	0.0218466021826815	0.0213407952073571	0.0210481208782916
[truncated: 20 more columns]
