# Supplementary material for: Transmission and dynamics of mother-infant gut viruses during pregnancy and early life
Source: Nat Commun. 2024 Mar 2;15:1945. doi: 10.1038/s41467-024-45257-4 (PMC10908809; doi:10.1038/s41467-024-45257-4)
Supplement: Supplementary file 6 — Source Data [file 41467_2024_45257_MOESM6_ESM.zip › Source data/Virus_genetic_distances/LN_4I03_VL_292_NODE_36_length_8331_cov_6.899952.dist.txt]

C12X001804E2	C02X00183D02	C06X001804D9	C09X001804E1	A03X00181C05	AP3X00181I06	AP7X00181H07	A02X010861C1	A03X01081D02	AP7X01081I02	LN_7H02_VL_444	LN_6F01_VL_344	LN_4B02_VL_228	AMBX01121F02	A01X011261C2	A02X011261C3	A03X01121D01	AP7X01121H05	LN_7C09_VL_406	LN_7H07_VL_449	LN_7H08_VL_450	LN_6G05_VL_357	LN_7D01_VL_407	C12X012804F2	C01X01283A04	C02X01282E08	C06X012804E9	C09X012804F1	LN_6I07_VL_377	LN_6I02_VL_372	AMBX01281F01	A01X012861D4	A02X012861A7	A03X01281C09	AP7X01281H03	LN_4H06_VL_286	LN_8B01_VL_470	LN_7F08_VL_432	LN_6G01_VL_353	LN_4H01_VL_281	C12X013428B9	C02X01343C06	C03X01342C02	C06X013428B7	C09X013428B8	LN_6B05_VL_312	AMBX01341D04	A02X013460I7	A03X01341C08	AP3X01342A05
C12X001804E2	0	0.0147702337328736	0.00516736331258175	0.00295643007876038	0.0142030463050274	0.0138920174041796	0.0152187383294049	0.0133157829171174	0.0139632718656959	0.0192350015003062	0.0133140781639291	0.0134419410933296	0.0126512031934209	0.0133097578262827	0.0132258858904966	0.0134963068967055	0.0132014268528003	0.0135698044633761	0.0133810853702501	0.012774967381399	0.0135915110359051	0.013453998102384	0.013502443221618	0.0137029310675203	0.0147545930117636	0.0142319004574166	0.0139605460925	0.0135767569745557	0.0136994220920994	0.0148799186182641	0.0135828026121339	0.0137099544140975	0.0137064418410589	0.0137099544140975	0.0135793223665922	0.0135828026121339	0.0137240227289537	0.0137117113758618	0.0137064418410589	0.0141020581108362	0.0162860270057364	0.0156526229586114	0.0165570336389839	0.0162860270057364	0.0162860270057364	0.0162860270057364	0.0161579414318156	0.0161662344186623	0.015782797393088
C02X00183D02	0.0147702337328736	0	0.0176592322718085	0.0149810772640546	0.00464100005986061	0.00365625677924891	0.00682629911144605	0.00200559135622672	0.0028851969174659	0.00834022584637173	0.00200483743977107	0.00200508868226989	0.00217157475168687	0.0016283476417219	0.00115002550658066	0.00279025663247598	0.00238430043192001	0.002004586260227	0.00239406001084318	0.00178699739842521	0.00137800698325213	0.00200659746063938	0.00201258002829181	0.00150301830343145	0.00200694766686659	0.00150367764233085	0.0017534255912403	0.0016288339458601	0.00175364522610139	0.00213101466250728	0.00125295653419368	0.00150339490857398	0.00137800698325213	0.00137817963250136	0.00125264263275404	0.00125279956381109	0.00150490321832634	0.00150358328192749	0.00150339490857398	0.001252768127433	0.00275624824361264	0.00187947651309284	0.00275755532578818	0.00275624824361264	0.00275624824361264	0.00275624824361264	0.00275624824361264	0.00263234775593778	0.00200551656383317
C06X001804D9	0.00516736331258175	0.0176592322718085	0	0.00597330074048652	0.0169984428472523	0.0167688545831295	0.0178842559862937	0.0159125325624449	0.0157832500773402	0.0187128162726035	0.015910474104438	0.0159093957861009	0.0152858233412499	0.015779167113137	0.0157502022482766	0.015715967895302	0.0158037874913876	0.0161688259834327	0.0158697681220188	0.0148792485053578	0.0161970794620765	0.0160541871108555	0.0161146950127594	0.0163043299735626	0.0172435557297893	0.0167136720726974	0.0165649288783231	0.0161771966012409	0.0163001112671068	0.0174979514793017	0.0160562097820429	0.0163127739414425	0.0161803057331066	0.0161844959072633	0.0160520525148445	0.0160562097820429	0.0163296881446563	0.0163148863002687	0.0163085508644422	0.0165820975440685	0.0189180143374909	0.0181486700570069	0.0191941798475921	0.0189180143374909	0.0189180143374909	0.0189180143374909	0.0187886096321936	0.0187983537522626	0.0182828797595218
C09X001804E1	0.00295643007876038	0.0149810772640546	0.00597330074048652	0	0.0147363632795437	0.0140929517853918	0.0148911116437524	0.0132505663325585	0.0139011395676237	0.0188155620063671	0.0133773491832956	0.0133773491832956	0.0124506355846076	0.0131169690303138	0.0130272954470496	0.0134337488743408	0.0131389665569817	0.0135058369616517	0.0135822252560009	0.0124449656528411	0.0135275854006307	0.0133876818206324	0.0131805368007614	0.0136395886192992	0.0146962725827732	0.0141711072836442	0.0138984539725174	0.0136413439999685	0.0136360792129742	0.0148220987776142	0.0135188765624065	0.013646612854098	0.0135153961661435	0.0135188765624065	0.0135153961661435	0.0135188765624065	0.0136606830514277	0.0136483700434303	0.0136430998325419	0.014040555247691	0.016235056026549	0.0155985696646206	0.0165072588495878	0.016235056026549	0.016235056026549	0.016235056026549	0.0161063438624786	0.0162423297254229	0.0157293741127179
A03X00181C05	0.0142030463050274	0.00464100005986061	0.0169984428472523	0.0147363632795437	0	0.00201910383700728	0.00602066543489245	0.00366237348644155	0.00455094096851243	0.00955166754767185	0.00366237348644155	0.00366191102731282	0.00347000963775093	0.00328269058927675	0.00348857955578538	0.00332672418251291	0.00315971441941461	0.00378855743123201	0.00355594964542543	0.00346466632790288	0.00366802450450173	0.00366561397384017	0.00367949824811322	0.00391622514674604	0.00480859209040043	0.00430017940958371	0.00416921590186463	0.00391622514674604	0.00391523592190209	0.00506124442966471	0.00366582256225041	0.00391820509682347	0.00379105940123582	0.0037920177879355	0.00366489601806425	0.00366582256225041	0.00392217100916636	0.00391870039720052	0.00391721487159345	0.00417343408405917	0.00645075727672699	0.00569436668351929	0.00670964270361871	0.00645075727672699	0.00645075727672699	0.00645075727672699	0.00632436303466073	0.0063275644864068	0.00582229763243181
AP3X00181I06	0.0138920174041796	0.00365625677924891	0.0167688545831295	0.0140929517853918	0.00201910383700728	0	0.00415846831384015	0.00259552502354178	0.00346322175065701	0.00897995755033538	0.00247139591990656	0.00259488358617107	0.00276997529647353	0.00234682483720602	0.00252677074223531	0.00275452275304761	0.00222694363683405	0.00271769972023586	0.00260935818722076	0.00289545690369607	0.00272214408629654	0.0025968088501082	0.00285449092322238	0.00284256160981153	0.0037138133145677	0.00321698665225084	0.0030899804160429	0.00271937937146269	0.0028418591601875	0.00396103166193429	0.00259694689025322	0.00284396755136353	0.00271978837459861	0.00272046101893832	0.00259630474989669	0.00259694689025322	0.00284678361090813	0.00284431925408618	0.00284326440678428	0.00309303879866002	0.00532080428590233	0.0045803470535165	0.0055730673238808	0.00532080428590233	0.00532080428590233	0.00532080428590233	0.0051971310481667	0.00519970473422994	0.00470524585959782
AP7X00181H07	0.0152187383294049	0.00682629911144605	0.0178842559862937	0.0148911116437524	0.00602066543489245	0.00415846831384015	0	0.00567654447847757	0.00669223738590092	0.0113501750328773	0.00580327112977061	0.00580180723193152	0.00552718110823742	0.00542345964241684	0.00567909984976812	0.00546674938043026	0.00530498189402815	0.00580034407245828	0.00558070540314882	0.00591581617561397	0.00581224281546784	0.00580840059491467	0.00583033749361981	0.00605758520472745	0.00695259988359925	0.00644360983715581	0.00631049917225602	0.00605834977146479	0.0060560566500425	0.00720485363821617	0.00580876973155609	0.00606064463013353	0.005933212723146	0.00593471111132504	0.00580730305804296	0.00580876973155609	0.00606677276148349	0.00606140996941911	0.00605911453122949	0.0063168772416078	0.00859211333049105	0.00783746068976074	0.00885265159501924	0.00859211333049105	0.00859211333049105	0.00859211333049105	0.00846589168888827	0.00847017279914567	0.00796575901391546
A02X010861C1	0.0133157829171174	0.00200559135622672	0.0159125325624449	0.0132505663325585	0.00366237348644155	0.00259552502354178	0.00567654447847757	0	0.00085984158055283	0.00628117771708932	0	0	0.000250109427110197	0	0.000125549278751304	0.000871510198992304	0.000492046547657515	0.000122759637248118	0.000617569926395499	0.000250168084391277	0.00024594196265678	0	0.000246681367364232	0.000245609731083898	0.00135352513635572	0.000860797064551599	0.000491279823361291	0.000245670070044964	0.00024554942175525	0.0013529498757255	0.000245790836951647	0.000245730438660231	0.00024570025064444	0.000245760634095059	0.000245730438660231	0.000245790836951647	0.000245972210101438	0.000245760634095059	0.000245670070044964	0.000737689895302368	0.0027052161688879	0.00246073957611044	0.00295353500505264	0.0027052161688879	0.0027052161688879	0.0027052161688879	0.00258225949496803	0.00270664923031586	0.0023380713944553
A03X01081D02	0.0139632718656959	0.0028851969174659	0.0157832500773402	0.0139011395676237	0.00455094096851243	0.00346322175065701	0.00669223738590092	0.00085984158055283	0	0.00691204505788843	0.00085984158055283	0.000859735975288929	0.00112627902392026	0.000859947211763883	0.00100513188844432	0.00161962422257665	0.00135408896592071	0.000982782323734318	0.00148312988635919	0.000375375383211453	0.00110752223735868	0.000860687357564703	0.00111088279588005	0.00110602507903301	0.00221638787747149	0.00172275653663463	0.00135195217151278	0.00110629698849177	0.00110575330320322	0.0022155234983631	0.0011068412086902	0.00110656903167792	0.00110643299336272	0.00110670510344967	0.00110656903167792	0.0011068412086902	0.00110765854367206	0.00110670510344967	0.00110629698849177	0.00159949736133908	0.00356848211958737	0.00332441527906708	0.00381772905189014	0.00356848211958737	0.00356848211958737	0.00356848211958737	0.00344544924661526	0.00357040928459834	0.00320174772855868
AP7X01081I02	0.0192350015003062	0.00834022584637173	0.0187128162726035	0.0188155620063671	0.00955166754767185	0.00897995755033538	0.0113501750328773	0.00628117771708932	0.00691204505788843	0	0.00628117771708932	0.00627881140259275	0.00661084036521476	0.00628038874743637	0.00640909313039084	0.00661504529916031	0.00679792956664547	0.00640726522248577	0.00667073150467371	0.00583674057887428	0.00641693940931373	0.00628749661772928	0.00656399115047607	0.00640887556076601	0.00755294592682952	0.00704526387567606	0.00666037255391522	0.00641048670870765	0.00653256376223841	0.0075500946318948	0.00641290495007166	0.00641209866692159	0.00641129258649243	0.00641290495007166	0.00641129258649243	0.00641371143601908	0.0064185546147367	0.00641290495007166	0.00641048670870765	0.00691987191838524	0.00893051564543295	0.00868485248081275	0.0091893165481037	0.00893051564543295	0.00893051564543295	0.00893051564543295	0.00880502476440961	0.00893601959038634	0.00855942754942377
LN_7H02_VL_444	0.0133140781639291	0.00200483743977107	0.015910474104438	0.0133773491832956	0.00366237348644155	0.00247139591990656	0.00580327112977061	0	0.00085984158055283	0.00628117771708932	0	0	0.000250109427110197	0	0.000125517761422315	0.000871510198992304	0.000491986027648639	0.000122744569169274	0.000617493657285113	0.000250199380341467	0.000245851264941048	0	0.000246590123580018	0.000245579572716862	0.00135335860853959	0.000860691224456989	0.000491219491800154	0.000245609731083898	0.000245519278196228	0.00135278348944154	0.000245760634095059	0.00024570025064444	0.000245670070044964	0.000245730438660231	0.00024570025064444	0.000245760634095059	0.00024594196265678	0.000245730438660231	0.000245639896859024	0.000737599208710334	0.00270488356386234	0.00246043685093941	0.00295317157521634	0.00270488356386234	0.00270488356386234	0.00270488356386234	0.00258194200652772	0.00270631627287164	0.00233778371478534
LN_6F01_VL_344	0.0134419410933296	0.00200508868226989	0.0159093957861009	0.0133773491832956	0.00366191102731282	0.00259488358617107	0.00580180723193152	0	0.000859735975288929	0.00627881140259275	0	0	0.000250046888025164	0	0.000125486259913298	0.000871184807610141	0.00049192552252544	0.000122729504789001	0.000617341175565251	0.000250105515972743	0.000245821047232717	0	0.000246590123580018	0.00024554942175525	0.00123002424325498	0.000737553913702701	0.000491159175055226	0.000245609731083898	0.000245489142037128	0.00122950991706106	0.00024570025064444	0.000245639896859024	0.000245639896859024	0.000245670070044964	0.000245639896859024	0.00024570025064444	0.000245881490079308	0.000245670070044964	0.000245579572716862	0.000737417902400219	0.00258130726380089	0.00246013420024294	0.00295280823480858	0.00258130726380089	0.00258130726380089	0.00258130726380089	0.00245839600649187	0.00270565060367516	0.00233749610589971
LN_4B02_VL_228	0.0126512031934209	0.00217157475168687	0.0152858233412499	0.0124506355846076	0.00347000963775093	0.00276997529647353	0.00552718110823742	0.000250109427110197	0.00112627902392026	0.00661084036521476	0.000250109427110197	0.000250046888025164	0	0.000250140708385386	0.000383828053413184	0.00114113059036229	0.000751985787888113	0.000375187601621112	0.00075258713334825	0.000506309106038819	0.000375798579827921	0.000250297232205517	0.000502619136530409	0.000375281468925952	0.00150405480942655	0.00100205134361145	0.000625516101391768	0.000375375383211453	0.000500234506593205	0.00150348924531507	0.000375563352865262	0.000375469344512752	0.000375422357982821	0.000375516342805416	0.000375469344512752	0.000375563352865262	0.000375845660584083	0.000375516342805416	0.000375375383211453	0.000876722238388762	0.00288083059267384	0.00263200691789927	0.00313398622043645	0.00288083059267384	0.00288083059267384	0.00288083059267384	0.00275559488836007	0.00288242734403073	0.00250700784758738
AMBX01121F02	0.0133097578262827	0.0016283476417219	0.015779167113137	0.0131169690303138	0.00328269058927675	0.00234682483720602	0.00542345964241684	0	0.000859947211763883	0.00628038874743637	0	0	0.000250140708385386	0	0.000125439037286147	0.000871184807610141	0.000491804556914106	0.000122714444105966	0.000617264962941806	0.000250105515972743	0.000122850123468146	0	0.000246529331880968	0.000122744569169274	0.00110647844907749	0.000614326161567047	0.000368278926544214	0.000122774709026976	0.000245428891907805	0.00110629698849177	0.000122789784507072	0.000122789784507072	0.000122774709026976	0.000122789784507072	0.000122759637248118	0.000122789784507072	0.00012291052175953	0.000122804863689904	0.000122759637248118	0.000614220479383535	0.00245779178288809	0.00209043354300688	0.00282909479197807	0.00245779178288809	0.00245779178288809	0.00245779178288809	0.00233491080692343	0.00258172629415239	0.00221338992687512
A01X011261C2	0.0132258858904966	0.00115002550658066	0.0157502022482766	0.0130272954470496	0.00348857955578538	0.00252677074223531	0.00567909984976812	0.000125549278751304	0.00100513188844432	0.00640909313039084	0.000125517761422315	0.000125486259913298	0.000383828053413184	0.000125439037286147	0	0.000888546503055404	0.000628563205311178	0.000251004021335574	0.000757683460404939	0.000127860888051326	0.000377026535396364	0.000125612360916909	0.000378131413302849	0.000376647852085831	0.00138331251298419	0.000879728767854658	0.000627825295949411	0.000376742451580392	0.000376553300086904	0.00138305936016516	0.000376789769149759	0.000376789769149759	0.000376742451580392	0.000376789769149759	0.000376695145893954	0.000376789769149759	0.000377168738025689	0.000376837098606503	0.000376695145893954	0.000879555010253016	0.00276540448344014	0.00238983023963035	0.00314548554563912	0.00276540448344014	0.00276540448344014	0.00276540448344014	0.00263971231057962	0.00289229373435105	0.00251560129215237
A02X011261C3	0.0134963068967055	0.00279025663247598	0.015715967895302	0.0134337488743408	0.00332672418251291	0.00275452275304761	0.00546674938043026	0.000871510198992304	0.00161962422257665	0.00661504529916031	0.000871510198992304	0.000871184807610141	0.00114113059036229	0.000871184807610141	0.000888546503055404	0	0.00137182028992156	0.00099550101686624	0.00150225388232721	0.000887195107229035	0.00112201996563672	0.000872053058455076	0.00112518780290741	0.00112062289715418	0.00224569891972414	0.00174552470560046	0.00136979777223737	0.00112090203245467	0.00112034390084384	0.00224481152490265	0.00112146072044151	0.00112118130684913	0.00112104165225861	0.00112132099623907	0.00112118130684913	0.00112146072044151	0.00112229979744809	0.00112132099623907	0.00112090203245467	0.00162063376841312	0.00361564262119566	0.00336837746327433	0.00386822571716338	0.00361564262119566	0.00361564262119566	0.00361564262119566	0.00349098399624629	0.00361762106653567	0.00324409390681846
A03X01121D01	0.0132014268528003	0.00238430043192001	0.0158037874913876	0.0131389665569817	0.00315971441941461	0.00222694363683405	0.00530498189402815	0.000492046547657515	0.00135408896592071	0.00679792956664547	0.000491986027648639	0.00049192552252544	0.000751985787888113	0.000491804556914106	0.000628563205311178	0.00137182028992156	0	0.000614805787546723	0.000370782358312015	0.000626519350380366	0.000739018714725194	0.000492288776659702	0.000741289904676804	0.000738018796842468	0.00184838493404639	0.0013546159924614	0.000984112180089026	0.000738200398782955	0.000737837284230489	0.0018479291630114	0.000738472969328894	0.000738382090117925	0.000738200398782955	0.000738382090117925	0.000738291233272044	0.000738472969328894	0.000739109750723492	0.000738472969328894	0.000738200398782955	0.00123135681645413	0.00320214205465377	0.00283429310684618	0.00345133306604002	0.00320214205465377	0.00320214205465377	0.00320214205465377	0.00307900343217317	0.00320389062032213	0.00283447196361625
AP7X01121H05	0.0135698044633761	0.002004586260227	0.0161688259834327	0.0135058369616517	0.00378855743123201	0.00271769972023586	0.00580034407245828	0.000122759637248118	0.000982782323734318	0.00640726522248577	0.000122744569169274	0.000122729504789001	0.000375187601621112	0.000122714444105966	0.000251004021335574	0.00099550101686624	0.000614805787546723	0	0.000740752244379603	0.000375152418009486	0.000368731580133132	0.000122819946576805	0.000369833894774661	0.000368233722302226	0.00135285927086107	0.000860373860279472	0.000613798260239877	0.000368369368332025	0.000368143347101404	0.00147521042684221	0.000368505114334369	0.000368414605885964	0.000368369368332025	0.000368459854552022	0.000368414605885964	0.000368505114334369	0.000368776906698988	0.000368459854552022	0.000368324141886146	0.000737327282665657	0.00270388623932949	0.00245952912216426	0.00295208182214696	0.00270388623932949	0.00270388623932949	0.00270388623932949	0.00258099000945692	0.00270531789186245	0.00233692110037734
LN_7C09_VL_406	0.0133810853702501	0.00239406001084318	0.0158697681220188	0.0135822252560009	0.00355594964542543	0.00260935818722076	0.00558070540314882	0.000617569926395499	0.00148312988635919	0.00667073150467371	0.000617493657285113	0.000617341175565251	0.00075258713334825	0.000617264962941806	0.000757683460404939	0.00150225388232721	0.000370782358312015	0.000740752244379603	0	0.000752457318943803	0.00074185130051876	0.000617875191336194	0.000868255637706374	0.000740843707995054	0.00173180165053096	0.00123622797853223	0.00098781833958584	0.000741026703003078	0.000864056666321549	0.00185487566079521	0.000741392964361502	0.000741209788436197	0.000741118234412297	0.00074130136508313	0.000741209788436197	0.000741392964361502	0.000741943035762041	0.00074130136508313	0.000741026703003078	0.00111263376368385	0.00309040569729654	0.00284511118490343	0.00334050078093597	0.00309040569729654	0.00309040569729654	0.00309040569729654	0.002966825949241	0.00309215206957184	0.00272168547280555
LN_7H07_VL_449	0.012774967381399	0.00178699739842521	0.0148792485053578	0.0124449656528411	0.00346466632790288	0.00289545690369607	0.00591581617561397	0.000250168084391277	0.000375375383211453	0.00583674057887428	0.000250199380341467	0.000250105515972743	0.000506309106038819	0.000250105515972743	0.000127860888051326	0.000887195107229035	0.000626519350380366	0.000375152418009486	0.000752457318943803	0	0.000500951057983293	0.000250355977619346	0.000502055310754723	0.000500324462768675	0.00137866677173728	0.000876765480749062	0.000750574785791024	0.000500512276683304	0.000500199331779308	0.00162864985633674	0.000500700231655541	0.000500574912659818	0.000500512276683304	0.000500637564315284	0.000500574912659818	0.000500700231655541	0.000501076565409603	0.000500637564315284	0.000500449656379845	0.000751420728154523	0.00275546585206545	0.00250653229819898	0.00300847992710462	0.00275546585206545	0.00275546585206545	0.00275546585206545	0.0026302302019338	0.00275697618371455	0.00238154888885023
LN_7H08_VL_450	0.0135915110359051	0.00137800698325213	0.0161970794620765	0.0135275854006307	0.00366802450450173	0.00272214408629654	0.00581224281546784	0.00024594196265678	0.00110752223735868	0.00641693940931373	0.000245851264941048	0.000245821047232717	0.000375798579827921	0.000122850123468146	0.000377026535396364	0.00112201996563672	0.000739018714725194	0.000368731580133132	0.00074185130051876	0.000500951057983293	0	0.000246062997092106	0.000493533966608945	0	0.000615396043766211	0.000123001230632586	0.000245760634095059	0	0.000245760634095059	0.000984354358918392	0	0	0	0	0	0	0	0	0	0.000245987335684076	0.00196820329720441	0.00184666670302992	0.00246286073991016	0.00196820329720441	0.00196820329720441	0.00196820329720441	0.00184520166444368	0.00221512613969675	0.00184679192751402
LN_6G05_VL_357	0.013453998102384	0.00200659746063938	0.0160541871108555	0.0133876818206324	0.00366561397384017	0.0025968088501082	0.00580840059491467	0	0.000860687357564703	0.00628749661772928	0	0	0.000250297232205517	0	0.000125612360916909	0.000872053058455076	0.000492288776659702	0.000122819946576805	0.000617875191336194	0.000250355977619346	0.000246062997092106	0	0.000246803130833154	0.000245730438660231	0.00135419165763984	0.000861220685363656	0.00049152129787715	0.000245790836951647	0.000245670070044964	0.00135361583035791	0.000245911722650329	0.000245851264941048	0.000245821047232717	0.000245881490079308	0.000245851264941048	0.000245911722650329	0.000246093274317043	0.000245881490079308	0.000245790836951647	0.000738052864775642	0.00270654740736742	0.00246195122209161	0.00295498961934529	0.00270654740736742	0.00270654740736742	0.00270654740736742	0.00258353022991418	0.0027079818797711	0.00233922282150271
LN_7D01_VL_407	0.013502443221618	0.00201258002829181	0.0161146950127594	0.0131805368007614	0.00367949824811322	0.00285449092322238	0.00583033749361981	0.000246681367364232	0.00111088279588005	0.00656399115047607	0.000246590123580018	0.000246590123580018	0.000502619136530409	0.000246529331880968	0.000378131413302849	0.00112518780290741	0.000741289904676804	0.000369833894774661	0.000868255637706374	0.000502055310754723	0.000493533966608945	0.000246803130833154	0	0.00049322968458568	0.00123537677769289	0.000740752294245651	0.00073993013669073	0.000493412208758623	0.000493108076807112	0.00148184813062186	0.000493533966608945	0.000493412208758623	0.000493412208758623	0.000493473080173255	0.000493412208758623	0.000493533966608945	0.00049389960097662	0.000493473080173255	0.000493290510970453	0.000740660801461477	0.00259256306638446	0.00247091996412004	0.00296572699923278	0.00259256306638446	0.00259256306638446	0.00259256306638446	0.00246912079549179	0.00271747279324734	0.00234770748546275
C12X012804F2	0.0137029310675203	0.00150301830343145	0.0163043299735626	0.0136395886192992	0.00391622514674604	0.00284256160981153	0.00605758520472745	0.000245609731083898	0.00110602507903301	0.00640887556076601	0.000245579572716862	0.00024554942175525	0.000375281468925952	0.000122744569169274	0.000376647852085831	0.00112062289715418	0.000738018796842468	0.000368233722302226	0.000740843707995054	0.000500324462768675	0	0.000245730438660231	0.00049322968458568	0	0.00086070254728074	0.000368550385237006	0.000245428891907805	0	0.000245428891907805	0.00110602507903301	0	0	0	0	0	0	0	0	0	0.000245685158491296	0.00221175809694124	0.00196721980419204	0.00245952912216426	0.00221175809694124	0.00221175809694124	0.00221175809694124	0.00208889235622306	0.0022129474890257	0.00184452096120755
C01X01283A04	0.0147545930117636	0.00200694766686659	0.0172435557297893	0.0146962725827732	0.00480859209040043	0.0037138133145677	0.00695259988359925	0.00135352513635572	0.00221638787747149	0.00755294592682952	0.00135335860853959	0.00123002424325498	0.00150405480942655	0.00110647844907749	0.00138331251298419	0.00224569891972414	0.00184838493404639	0.00135285927086107	0.00173180165053096	0.00137866677173728	0.000615396043766211	0.00135419165763984	0.00123537677769289	0.00086070254728074	0	0.000491774338280227	0.000737474577794746	0.000984021486086805	0.000860490939591319	0.00135369524060668	0.000614866302902081	0.000491834806218345	0.000737837335372331	0.000491834806218345	0.000614715115841318	0.000491834806218345	0	0.000491895289028236	0.000614790700076797	0.000737928029374535	0.00159813632222726	0.0017229685550513	0.0015989225677772	0.00159813632222726	0.00159813632222726	0.00159813632222726	0.00147521042684221	0.00110624039198571	0.00172275653663463
C02X01282E08	0.0142319004574166	0.00150367764233085	0.0167136720726974	0.0141711072836442	0.00430017940958371	0.00321698665225084	0.00644360983715581	0.000860797064551599	0.00172275653663463	0.00704526387567606	0.000860691224456989	0.000737553913702701	0.00100205134361145	0.000614326161567047	0.000879728767854658	0.00174552470560046	0.0013546159924614	0.000860373860279472	0.00123622797853223	0.000876765480749062	0.000123001230632586	0.000861220685363656	0.000740752294245651	0.000368550385237006	0.000491774338280227	0	0.000491460906996564	0.000491581703601253	0.000614401650178054	0.00110711351962742	0.000122865217475364	0	0.000245730438660231	0	0.000122835033169053	0	0	0	0.000122850123468146	0.000245685158491296	0.00122869799291234	0.00135305965077329	0.00209146226491843	0.00122869799291234	0.00122869799291234	0.00122869799291234	0.00110569676227971	0.00147521042684221	0.00147606111591896
C06X012804E9	0.0139605460925	0.0017534255912403	0.0165649288783231	0.0138984539725174	0.00416921590186463	0.0030899804160429	0.00631049917225602	0.000491279823361291	0.00135195217151278	0.00666037255391522	0.000491219491800154	0.000491159175055226	0.000625516101391768	0.000368278926544214	0.000627825295949411	0.00136979777223737	0.000984112180089026	0.000613798260239877	0.00098781833958584	0.000750574785791024	0.000245760634095059	0.00049152129787715	0.00073993013669073	0.000245428891907805	0.000737474577794746	0.000491460906996564	0	0.000245519278196228	0	0.00085984158055283	0.00024554942175525	0.000245489142037128	0.000245489142037128	0.000245519278196228	0.000245519278196228	0.000245579572716862	0.000245730438660231	0.000245519278196228	0.000245489142037128	0.000491385420259526	0.00221148635918807	0.00196697796161417	0.00245922669472711	0.00221148635918807	0.00221148635918807	0.00221148635918807	0.00208863571266977	0.002212675458983	0.00184429417172157
C09X012804F1	0.0135767569745557	0.0016288339458601	0.0161771966012409	0.0136413439999685	0.00391622514674604	0.00271937937146269	0.00605834977146479	0.000245670070044964	0.00110629698849177	0.00641048670870765	0.000245609731083898	0.000245609731083898	0.000375375383211453	0.000122774709026976	0.000376742451580392	0.00112090203245467	0.000738200398782955	0.000368369368332025	0.000741026703003078	0.000500512276683304	0	0.000245790836951647	0.000493412208758623	0	0.000984021486086805	0.000491581703601253	0.000245519278196228	0	0.000245519278196228	0.00110643299336272	0	0	0	0	0	0	0	0	0	0.000368640951142576	0.00233548482347243	0.00209091707404334	0.00258343876313661	0.00233548482347243	0.00233548482347243	0.00233548482347243	0.00221257371102869	0.00233673552663691	0.00196820329720441
LN_6I07_VL_377	0.0136994220920994	0.00175364522610139	0.0163001112671068	0.0136360792129742	0.00391523592190209	0.0028418591601875	0.0060560566500425	0.00024554942175525	0.00110575330320322	0.00653256376223841	0.000245519278196228	0.000245489142037128	0.000500234506593205	0.000245428891907805	0.000376553300086904	0.00112034390084384	0.000737837284230489	0.000368143347101404	0.000864056666321549	0.000500199331779308	0.000245760634095059	0.000245670070044964	0.000493108076807112	0.000245428891907805	0.000860490939591319	0.000614401650178054	0	0.000245519278196228	0	0.000859947211763883	0.000245609731083898	0.00024554942175525	0.000245519278196228	0.000245579572716862	0.00024554942175525	0.000245609731083898	0.000245790836951647	0.000245579572716862	0.000245489142037128	0.000491445792586317	0.002457489782452	0.00221307193910895	0.00270544228082815	0.002457489782452	0.002457489782452	0.002457489782452	0.00233462390444779	0.00245879995268896	0.00209043354300688
LN_6I02_VL_372	0.0148799186182641	0.00213101466250728	0.0174979514793017	0.0148220987776142	0.00506124442966471	0.00396103166193429	0.00720485363821617	0.0013529498757255	0.0022155234983631	0.0075500946318948	0.00135278348944154	0.00122950991706106	0.00150348924531507	0.00110629698849177	0.00138305936016516	0.00224481152490265	0.0018479291630114	0.00147521042684221	0.00185487566079521	0.00162864985633674	0.000984354358918392	0.00135361583035791	0.00148184813062186	0.00110602507903301	0.00135369524060668	0.00110711351962742	0.00085984158055283	0.00110643299336272	0.000859947211763883	0	0.000983386358067164	0.000983265491807941	0.00110629698849177	0.000983386358067164	0.000983265491807941	0.000983507254044633	0.000984233254606188	0.000983386358067164	0.000983265491807941	0.00123014501817348	0.00233614521843489	0.00246094686301553	0.00209055007667604	0.00233614521843489	0.00233614521843489	0.00233614521843489	0.00245967627167657	0.00246075410554579	0.00221485307534914
AMBX01281F01	0.0135828026121339	0.00125295653419368	0.0160562097820429	0.0135188765624065	0.00366582256225041	0.00259694689025322	0.00580876973155609	0.000245790836951647	0.0011068412086902	0.00641290495007166	0.000245760634095059	0.00024570025064444	0.000375563352865262	0.000122789784507072	0.000376789769149759	0.00112146072044151	0.000738472969328894	0.000368505114334369	0.000741392964361502	0.000500700231655541	0	0.000245911722650329	0.000493533966608945	0	0.000614866302902081	0.000122865217475364	0.00024554942175525	0	0.000245609731083898	0.000983386358067164	0	0	0	0	0	0	0	0	0	0.000245715342798262	0.00184384076001547	0.00147583398251836	0.00221443324624681	0.00184384076001547	0.00184384076001547	0.00184384076001547	0.00172092989273803	0.00196757909534761	0.00159880520756626
A01X012861D4	0.0137099544140975	0.00150339490857398	0.0163127739414425	0.013646612854098	0.00391820509682347	0.00284396755136353	0.00606064463013353	0.000245730438660231	0.00110656903167792	0.00641209866692159	0.00024570025064444	0.000245639896859024	0.000375469344512752	0.000122789784507072	0.000376789769149759	0.00112118130684913	0.000738382090117925	0.000368414605885964	0.000741209788436197	0.000500574912659818	0	0.000245851264941048	0.000493412208758623	0	0.000491834806218345	0	0.000245489142037128	0	0.00024554942175525	0.000983265491807941	0	0	0	0	0	0	0	0	0	0.000245685158491296	0.00172029549770127	0.001721791312617	0.00221416085085658	0.00172029549770127	0.00172029549770127	0.00172029549770127	0.00159742998703982	0.00196709529294622	0.00159900186095865
A02X012861A7	0.0137064418410589	0.00137800698325213	0.0161803057331066	0.0135153961661435	0.00379105940123582	0.00271978837459861	0.005933212723146	0.00024570025064444	0.00110643299336272	0.00641129258649243	0.000245670070044964	0.000245639896859024	0.000375422357982821	0.000122774709026976	0.000376742451580392	0.00112104165225861	0.000738200398782955	0.000368369368332025	0.000741118234412297	0.000500512276683304	0	0.000245821047232717	0.000493412208758623	0	0.000737837335372331	0.000245730438660231	0.000245489142037128	0	0.000245519278196228	0.00110629698849177	0	0	0	0	0	0	0	0	0	0.000245715342798262	0.0020894058325884	0.00172145498079284	0.00233686003788273	0.0020894058325884	0.0020894058325884	0.0020894058325884	0.00196650995546496	0.00209053539097193	0.00172156475584073
A03X01281C09	0.0137099544140975	0.00137817963250136	0.0161844959072633	0.0135188765624065	0.0037920177879355	0.00272046101893832	0.00593471111132504	0.000245760634095059	0.00110670510344967	0.00641290495007166	0.000245730438660231	0.000245670070044964	0.000375516342805416	0.000122789784507072	0.000376789769149759	0.00112132099623907	0.000738382090117925	0.000368459854552022	0.00074130136508313	0.000500637564315284	0	0.000245881490079308	0.000493473080173255	0	0.000491834806218345	0	0.000245519278196228	0	0.000245579572716862	0.000983386358067164	0	0	0	0	0	0	0	0	0	0.000245685158491296	0.00172050691073818	0.00159890718075214	0.00221443324624681	0.00172050691073818	0.00172050691073818	0.00172050691073818	0.00159762630225187	0.00196733716440306	0.00159900186095865
AP7X01281H03	0.0135793223665922	0.00125264263275404	0.0160520525148445	0.0135153961661435	0.00366489601806425	0.00259630474989669	0.00580730305804296	0.000245730438660231	0.00110656903167792	0.00641129258649243	0.00024570025064444	0.000245639896859024	0.000375469344512752	0.000122759637248118	0.000376695145893954	0.00112118130684913	0.000738291233272044	0.000368414605885964	0.000741209788436197	0.000500574912659818	0	0.000245851264941048	0.000493412208758623	0	0.000614715115841318	0.000122835033169053	0.000245519278196228	0	0.00024554942175525	0.000983265491807941	0	0	0	0	0	0	0	0	0	0.000245654981599254	0.00184338757119349	0.00147547105727913	0.00221388852247242	0.00184338757119349	0.00184338757119349	0.00184338757119349	0.00172050691073818	0.00196709529294622	0.00159841204585851
LN_4H06_VL_286	0.0135828026121339	0.00125279956381109	0.0160562097820429	0.0135188765624065	0.00366582256225041	0.00259694689025322	0.00580876973155609	0.000245790836951647	0.0011068412086902	0.00641371143601908	0.000245760634095059	0.00024570025064444	0.000375563352865262	0.000122789784507072	0.000376789769149759	0.00112146072044151	0.000738472969328894	0.000368505114334369	0.000741392964361502	0.000500700231655541	0	0.000245911722650329	0.000493533966608945	0	0.000491834806218345	0	0.000245579572716862	0	0.000245609731083898	0.000983507254044633	0	0	0	0	0	0	0	0	0	0.000245654981599254	0.00159762630225187	0.00147601551209847	0.00221470570866789	0.00159762630225187	0.00159762630225187	0.00159762630225187	0.00147474574202352	0.00184416928596279	0.00159900186095865
LN_8B01_VL_470	0.0137240227289537	0.00150490321832634	0.0163296881446563	0.0136606830514277	0.00392217100916636	0.00284678361090813	0.00606677276148349	0.000245972210101438	0.00110765854367206	0.0064185546147367	0.00024594196265678	0.000245881490079308	0.000375845660584083	0.00012291052175953	0.000377168738025689	0.00112229979744809	0.000739109750723492	0.000368776906698988	0.000741943035762041	0.000501076565409603	0	0.000246093274317043	0.00049389960097662	0	0	0	0.000245730438660231	0	0.000245790836951647	0.000984233254606188	0	0	0	0	0	0	0	0	0	0.000245926840794704	0.00147565249758404	0.00172306277958263	0.00172272595099551	0.00147565249758404	0.00147565249758404	0.00147565249758404	0.0013526964372587	0.00147583398251836	0.00135402850291284
LN_7F08_VL_432	0.0137117113758618	0.00150358328192749	0.0163148863002687	0.0136483700434303	0.00391870039720052	0.00284431925408618	0.00606140996941911	0.000245760634095059	0.00110670510344967	0.00641290495007166	0.000245730438660231	0.000245670070044964	0.000375516342805416	0.000122804863689904	0.000376837098606503	0.00112132099623907	0.000738472969328894	0.000368459854552022	0.00074130136508313	0.000500637564315284	0	0.000245881490079308	0.000493473080173255	0	0.000491895289028236	0	0.000245519278196228	0	0.000245579572716862	0.000983386358067164	0	0	0	0	0	0	0	0	0	0.000245715342798262	0.00159742998703982	0.001721791312617	0.00221443324624681	0.00159742998703982	0.00159742998703982	0.00159742998703982	0.00147456452461856	0.00196733716440306	0.00147601551209847
LN_6G01_VL_353	0.0137064418410589	0.00150339490857398	0.0163085508644422	0.0136430998325419	0.00391721487159345	0.00284326440678428	0.00605911453122949	0.000245670070044964	0.00110629698849177	0.00641048670870765	0.000245639896859024	0.000245579572716862	0.000375375383211453	0.000122759637248118	0.000376695145893954	0.00112090203245467	0.000738200398782955	0.000368324141886146	0.000741026703003078	0.000500449656379845	0	0.000245790836951647	0.000493290510970453	0	0.000614790700076797	0.000122850123468146	0.000245489142037128	0	0.000245489142037128	0.000983265491807941	0	0	0	0	0	0	0	0	0	0.000245685158491296	0.00196602667858332	0.00196770366780128	0.00246013420024294	0.00196602667858332	0.00196602667858332	0.00196602667858332	0.00184316106031254	0.0022129474890257	0.00184497470754794
LN_4H01_VL_281	0.0141020581108362	0.001252768127433	0.0165820975440685	0.014040555247691	0.00417343408405917	0.00309303879866002	0.0063168772416078	0.000737689895302368	0.00159949736133908	0.00691987191838524	0.000737599208710334	0.000737417902400219	0.000876722238388762	0.000614220479383535	0.000879555010253016	0.00162063376841312	0.00123135681645413	0.000737327282665657	0.00111263376368385	0.000751420728154523	0.000245987335684076	0.000738052864775642	0.000740660801461477	0.000245685158491296	0.000737928029374535	0.000245685158491296	0.000491385420259526	0.000368640951142576	0.000491445792586317	0.00123014501817348	0.000245715342798262	0.000245685158491296	0.000245715342798262	0.000245685158491296	0.000245654981599254	0.000245654981599254	0.000245926840794704	0.000245715342798262	0.000245685158491296	0	0.00159765626563996	0.00147606070644661	0.00221475065688844	0.00159765626563996	0.00159765626563996	0.00159765626563996	0.00147460963034448	0.00184421431605846	0.00159903187575664
C12X013428B9	0.0162860270057364	0.00275624824361264	0.0189180143374909	0.016235056026549	0.00645075727672699	0.00532080428590233	0.00859211333049105	0.0027052161688879	0.00356848211958737	0.00893051564543295	0.00270488356386234	0.00258130726380089	0.00288083059267384	0.00245779178288809	0.00276540448344014	0.00361564262119566	0.00320214205465377	0.00270388623932949	0.00309040569729654	0.00275546585206545	0.00196820329720441	0.00270654740736742	0.00259256306638446	0.00221175809694124	0.00159813632222726	0.00122869799291234	0.00221148635918807	0.00233548482347243	0.002457489782452	0.00233614521843489	0.00184384076001547	0.00172029549770127	0.0020894058325884	0.00172050691073818	0.00184338757119349	0.00159762630225187	0.00147565249758404	0.00159742998703982	0.00196602667858332	0.00159765626563996	0	0.00085936282966193	0.00122779284055904	0	0	0	0.000122594091578971	0.000490748653437966	0.000368233722302226
C02X01343C06	0.0156526229586114	0.00187947651309284	0.0181486700570069	0.0155985696646206	0.00569436668351929	0.0045803470535165	0.00783746068976074	0.00246073957611044	0.00332441527906708	0.00868485248081275	0.00246043685093941	0.00246013420024294	0.00263200691789927	0.00209043354300688	0.00238983023963035	0.00336837746327433	0.00283429310684618	0.00245952912216426	0.00284511118490343	0.00250653229819898	0.00184666670302992	0.00246195122209161	0.00247091996412004	0.00196721980419204	0.0017229685550513	0.00135305965077329	0.00196697796161417	0.00209091707404334	0.00221307193910895	0.00246094686301553	0.00147583398251836	0.001721791312617	0.00172145498079284	0.00159890718075214	0.00147547105727913	0.00147601551209847	0.00172306277958263	0.001721791312617	0.00196770366780128	0.00147606070644661	0.00085936282966193	0	0.00122838088675723	0.00085936282966193	0.00085936282966193	0.00085936282966193	0.000859468343274149	0.000859890656952465	0
C03X01342C02	0.0165570336389839	0.00275755532578818	0.0191941798475921	0.0165072588495878	0.00670964270361871	0.0055730673238808	0.00885265159501924	0.00295353500505264	0.00381772905189014	0.0091893165481037	0.00295317157521634	0.00295280823480858	0.00313398622043645	0.00282909479197807	0.00314548554563912	0.00386822571716338	0.00345133306604002	0.00295208182214696	0.00334050078093597	0.00300847992710462	0.00246286073991016	0.00295498961934529	0.00296572699923278	0.00245952912216426	0.0015989225677772	0.00209146226491843	0.00245922669472711	0.00258343876313661	0.00270544228082815	0.00209055007667604	0.00221443324624681	0.00221416085085658	0.00233686003788273	0.00221443324624681	0.00221388852247242	0.00221470570866789	0.00172272595099551	0.00221443324624681	0.00246013420024294	0.00221475065688844	0.00122779284055904	0.00122838088675723	0	0.00122779284055904	0.00122779284055904	0.00122779284055904	0.00135089946612782	0.000490989605941536	0.000859785039629397
C06X013428B7	0.0162860270057364	0.00275624824361264	0.0189180143374909	0.016235056026549	0.00645075727672699	0.00532080428590233	0.00859211333049105	0.0027052161688879	0.00356848211958737	0.00893051564543295	0.00270488356386234	0.00258130726380089	0.00288083059267384	0.00245779178288809	0.00276540448344014	0.00361564262119566	0.00320214205465377	0.00270388623932949	0.00309040569729654	0.00275546585206545	0.00196820329720441	0.00270654740736742	0.00259256306638446	0.00221175809694124	0.00159813632222726	0.00122869799291234	0.00221148635918807	0.00233548482347243	0.002457489782452	0.00233614521843489	0.00184384076001547	0.00172029549770127	0.0020894058325884	0.00172050691073818	0.00184338757119349	0.00159762630225187	0.00147565249758404	0.00159742998703982	0.00196602667858332	0.00159765626563996	0	0.00085936282966193	0.00122779284055904	0	0	0	0.000122594091578971	0.000490748653437966	0.000368233722302226
C09X013428B8	0.0162860270057364	0.00275624824361264	0.0189180143374909	0.016235056026549	0.00645075727672699	0.00532080428590233	0.00859211333049105	0.0027052161688879	0.00356848211958737	0.00893051564543295	0.00270488356386234	0.00258130726380089	0.00288083059267384	0.00245779178288809	0.00276540448344014	0.00361564262119566	0.00320214205465377	0.00270388623932949	0.00309040569729654	0.00275546585206545	0.00196820329720441	0.00270654740736742	0.00259256306638446	0.00221175809694124	0.00159813632222726	0.00122869799291234	0.00221148635918807	0.00233548482347243	0.002457489782452	0.00233614521843489	0.00184384076001547	0.00172029549770127	0.0020894058325884	0.00172050691073818	0.00184338757119349	0.00159762630225187	0.00147565249758404	0.00159742998703982	0.00196602667858332	0.00159765626563996	0	0.00085936282966193	0.00122779284055904	0	0	0	0.000122594091578971	0.000490748653437966	0.000368233722302226
LN_6B05_VL_312	0.0162860270057364	0.00275624824361264	0.0189180143374909	0.016235056026549	0.00645075727672699	0.00532080428590233	0.00859211333049105	0.0027052161688879	0.00356848211958737	0.00893051564543295	0.00270488356386234	0.00258130726380089	0.00288083059267384	0.00245779178288809	0.00276540448344014	0.00361564262119566	0.00320214205465377	0.00270388623932949	0.00309040569729654	0.00275546585206545	0.00196820329720441	0.00270654740736742	0.00259256306638446	0.00221175809694124	0.00159813632222726	0.00122869799291234	0.00221148635918807	0.00233548482347243	0.002457489782452	0.00233614521843489	0.00184384076001547	0.00172029549770127	0.0020894058325884	0.00172050691073818	0.00184338757119349	0.00159762630225187	0.00147565249758404	0.00159742998703982	0.00196602667858332	0.00159765626563996	0	0.00085936282966193	0.00122779284055904	0	0	0	0.000122594091578971	0.000490748653437966	0.000368233722302226
AMBX01341D04	0.0161579414318156	0.00275624824361264	0.0187886096321936	0.0161063438624786	0.00632436303466073	0.0051971310481667	0.00846589168888827	0.00258225949496803	0.00344544924661526	0.00880502476440961	0.00258194200652772	0.00245839600649187	0.00275559488836007	0.00233491080692343	0.00263971231057962	0.00349098399624629	0.00307900343217317	0.00258099000945692	0.002966825949241	0.0026302302019338	0.00184520166444368	0.00258353022991418	0.00246912079549179	0.00208889235622306	0.00147521042684221	0.00110569676227971	0.00208863571266977	0.00221257371102869	0.00233462390444779	0.00245967627167657	0.00172092989273803	0.00159742998703982	0.00196650995546496	0.00159762630225187	0.00172050691073818	0.00147474574202352	0.0013526964372587	0.00147456452461856	0.00184316106031254	0.00147460963034448	0.000122594091578971	0.000859468343274149	0.00135089946612782	0.000122594091578971	0.000122594091578971	0.000122594091578971	0	0.000613583578416758	0.000491098873121055
A02X013460I7	0.0161662344186623	0.00263234775593778	0.0187983537522626	0.0162423297254229	0.0063275644864068	0.00519970473422994	0.00847017279914567	0.00270664923031586	0.00357040928459834	0.00893601959038634	0.00270631627287164	0.00270565060367516	0.00288242734403073	0.00258172629415239	0.00289229373435105	0.00361762106653567	0.00320389062032213	0.00270531789186245	0.00309215206957184	0.00275697618371455	0.00221512613969675	0.0027079818797711	0.00271747279324734	0.0022129474890257	0.00110624039198571	0.00147521042684221	0.002212675458983	0.00233673552663691	0.00245879995268896	0.00246075410554579	0.00196757909534761	0.00196709529294622	0.00209053539097193	0.00196733716440306	0.00196709529294622	0.00184416928596279	0.00147583398251836	0.00196733716440306	0.0022129474890257	0.00184421431605846	0.000490748653437966	0.000859890656952465	0.000490989605941536	0.000490748653437966	0.000490748653437966	0.000490748653437966	0.000613583578416758	0	0.000614111110363739
A03X01341C08	0.015782797393088	0.00200551656383317	0.0182828797595218	0.0157293741127179	0.00582229763243181	0.00470524585959782	0.00796575901391546	0.0023380713944553	0.00320174772855868	0.00855942754942377	0.00233778371478534	0.00233749610589971	0.00250700784758738	0.00221338992687512	0.00251560129215237	0.00324409390681846	0.00283447196361625	0.00233692110037734	0.00272168547280555	0.00238154888885023	0.00184679192751402	0.00233922282150271	0.00234770748546275	0.00184452096120755	0.00172275653663463	0.00147606111591896	0.00184429417172157	0.00196820329720441	0.00209043354300688	0.00221485307534914	0.00159880520756626	0.00159900186095865	0.00172156475584073	0.00159900186095865	0.00159841204585851	0.00159900186095865	0.00135402850291284	0.00147601551209847	0.00184497470754794	0.00159903187575664	0.000368233722302226	0	0.000859785039629397	0.000368233722302226	0.000368233722302226	0.000368233722302226	0.000491098873121055	0.000614111110363739	0
AP3X01342A05	0.016165195721268	0.00275755532578818	0.0187971202841838	0.0161135680853984	0.00632725429584116	0.00519943905162196	0.00846978193893992	0.00258331425189085	0.00344689149740888	0.00880935714512373	0.00258299650408771	0.00258236124292225	0.00275678341825337	0.00245879995268896	0.00276655408692858	0.00349246462032525	0.00308031177639106	0.00258204372950227	0.00296814413242828	0.00263134804235013	0.00209207900390868	0.00258458602524552	0.0025936491175278	0.00208976443839028	0.000983329747652689	0.00147521042684221	0.00208950758054269	0.00221349174982369	0.00233558654644693	0.00233746474479289	0.00184462285923313	0.00184394258296403	0.00196733716440306	0.00184416928596279	0.00184416928596279	0.00184416928596279	0.0013526964372587	0.00184416928596279	0.00208976443839028	0.00184421431605846	0.000490748653437966	0.00085984158055283	0.000368199821434382	0.000490748653437966	0.000490748653437966	0.000490748653437966	0.000613583578416758	0	0.00049129112950866
AP7X01341H06	0.016165195721268	0.00275755532578818	0.0187971202841838	0.0161135680853984	0.00632725429584116	0.00519943905162196	0.00846978193893992	0.00258331425189085	0.00344689149740888	0.00880935714512373	0.00258299650408771	0.00258236124292225	0.00275678341825337	0.00245879995268896	0.00276655408692858	0.00349246462032525	0.00308031177639106	0.00258204372950227	0.00296814413242828	0.00263134804235013	0.00209207900390868	0.00258458602524552	0.0025936491175278	0.00208976443839028	0.000983450629716587	0.00135256053366272	0.00208950758054269	0.00221349174982369	0.00233558654644693	0.0023371772145148	0.00184462285923313	0.00184394258296403	0.00196733716440306	0.00184416928596279	0.00184416928596279	0.00184439604471228	0.0013526964372587	0.00184416928596279	0.00208976443839028	0.00184444108584354	0.000613508290686106	0.000859735975288929	0.000368199821434382	0.000613508290686106	0.000613508290686106	0.000613508290686106	0.000736388442106668	0.000122684333826167	0.000491230795171708
LN_4A05_VL_222	0.0159473103795881	0.00204180651129971	0.0186270694054212	0.0158935849771554	0.00592954754194692	0.00478995932985984	0.00811239576564869	0.00212902172227215	0.00300790209114777	0.0084605559705912	0.00212875512397558	0.00212822212763459	0.00229710512790154	0.00200254815426525	0.00230534332202309	0.00304839986819004	0.00263431810249324	0.00212795572954022	0.00251849796604736	0.00216936253108837	0.00150348924531507	0.0021300887835522	0.00213771847339007	0.00162692115225915	0.00125107548184321	0.000750668637448845	0.00162671757205003	0.00175270459462356	0.00187717202522313	0.0017534255912403	0.00137718755608677	0.00125154521523064	0.00150217178689422	0.00125170187142186	0.00137684279764299	0.00112656098442317	0.00125170187142186	0.00125154521523064	0.00150179579417873	0.0011261380965898	0.00049979307383397	0.00125091898239394	0.000875324470581231	0.00049979307383397	0.00049979307383397	0.00049979307383397	0.00049979307383397	0.000499918001616222	0.000750668637448845
LN_7E08_VL_423	0.0157211634254607	0.00228485775651343	0.0183821977380252	0.0156666970486838	0.00576606399565439	0.0046367208432104	0.00793607776767334	0.00199222002337774	0.00286590578006868	0.00828282280232293	0.00199197199520728	0.00199147612409505	0.00215670258770857	0.00186655554638823	0.00216442389611079	0.0029042656535488	0.00249434059761577	0.00199122828110724	0.00237862905980059	0.00202973041354736	0.00149476909189201	0.00199321275402698	0.00200029495315668	0.00149309521658255	0.00124481504732282	0.00074659376370109	0.00149290946182104	0.00161810852070166	0.00174191389050158	0.00174310270652257	0.00124474136855031	0.00124427672758636	0.00136902663604018	0.00124443156936007	0.00124443156936007	0.00112000690499325	0.00112070423653981	0.00111986754280646	0.00149309521658255	0.00111972821529707	0.00012420817353655	0.000746222347018941	0.00111958904759168	0.00012420817353655	0.00012420817353655	0.00012420817353655	0.000248478076923933	0.000621515697261136	0.000248725288054061
LN_4F09_VL_271	0.0145550571799728	0.00151153781719154	0.017206562988119	0.0143653809423445	0.00448601165548567	0.00350976901353677	0.00665796861687936	0.000871886289219734	0.00174505816074291	0.00713874938269547	0.000871560616977398	0.000871560616977398	0.00101529302978937	0.000746779610725402	0.00101889764619661	0.00176820026906277	0.00137237659446493	0.000871452113621943	0.00125245432038872	0.000888208268281294	0.000373413002485955	0.000872320897663885	0.000874777531799019	0.000373413002485955	0.000373645542663954	0.000373459487363033	0.000497806561297769	0.000498054496104467	0.00062232405664928	0.0002489729915754	0.000249050499171993	0.00024898848846361	0.00024901948995731	0.00024901948995731	0.00024898848846361	0.00024901948995731	0.00024898848846361	0.00024898848846361	0.000373459487363033	0.000248926508627381	0.00111996038730897	0.00149439650936113	0.000995690680298167	0.00111996038730897	0.00111996038730897	0.00111996038730897	0.00111996038730897	0.000995690680298167	0.000996434786035392
C01X01542I09	0.0134375882937275	0.00225537119671933	0.015773046626351	0.0132428800060429	0.00391451941490865	0.00284135605537001	0.00592818647603041	0.000736693567607803	0.00159733549301113	0.00691030815941374	0.000736603125798799	0.000736512706193757	0.0010006881465294	0.000490918056128407	0.000627588886211392	0.00161841442657462	0.00110678443562472	0.000859151880139305	0.00135824991536155	0.00100073121996802	0.000860596730428252	0.000737055557045578	0.000986539344061379	0.000982243144853986	0.00184525882365781	0.0013523489925958	0.00122794360666152	0.000982484404559407	0.000982002003607418	0.00209053539097193	0.000737191434685119	0.000982725782810899	0.000859751131363769	0.000859962375304821	0.000737010328751806	0.000737191434685119	0.000983692483027431	0.00098284651641877	0.000982484404559407	0.00122915106974543	0.00344233722254534	0.00270588162439179	0.00369123053306366	0.00344233722254534	0.00344233722254534	0.00344233722254534	0.00331941028723802	0.00332104346351437	0.00282956466674889
C02X01542D07	0.0134479148620374	0.00150330089550219	0.0157852923519604	0.0132531042630452	0.00391748750365492	0.00284346370027725	0.00593267629361226	0.000737236685200533	0.00159851396892833	0.0067892747888844	0.000737146109996549	0.000737055557045578	0.000876173552010008	0.000368414605885964	0.00062806188386337	0.00161962422257665	0.00110760168668758	0.000859679448248357	0.00123543374875923	0.00100123220223847	0.000368742905739864	0.000737599208710334	0.00098702621426116	0.00049102349756278	0.000983900463650501	0.00049164212417438	0.000736512706193757	0.00049120439224442	0.000736693567607803	0.00159812095045853	0.000245609731083898	0.000491144079209657	0.000368335442482889	0.000368380671703504	0.000245609731083898	0.000245639896859024	0.000491626998608941	0.00049120439224442	0.000491144079209657	0.000491566581755602	0.00245831985849488	0.00172156475584073	0.00270642486818742	0.00245831985849488	0.00245831985849488	0.00245831985849488	0.002335423836351	0.00233657265627972	0.00184497470754794
C03X01542C07	0.0132022039827569	0.00150556421255928	0.0155409190712207	0.0131380921882687	0.00392046009679105	0.00272224006150059	0.00593792301734656	0.000738143662961445	0.00160048196444481	0.0067978215678386	0.000737962088925139	0.000737962088925139	0.000877271612406177	0.000368867593269793	0.000628851799659281	0.00162164457357747	0.00110896645713884	0.000860736530597931	0.0012369619336266	0.00100248685516365	0.000369196701302399	0.000738507079221463	0.000988245494780863	0.000491626998608941	0.00110852271068976	0.000615460442062906	0.000737599208710334	0.000491626998608941	0.000737599208710334	0.00160048196444481	0.000245972210101438	0.000491868814608091	0.000368833575585704	0.0003689242900319	0.000245972210101438	0.000246002464987082	0.000492353160959728	0.000491929305781747	0.000491747876880433	0.000492292565507013	0.00270810651347759	0.00197038474070859	0.00295676346837425	0.00270810651347759	0.00270810651347759	0.00270810651347759	0.00258502882861404	0.00258630229096299	0.00209403850479121
C06X015405B5	0.0137037733916193	0.00175424192962776	0.0160437444358793	0.0135101789306639	0.00417007948973296	0.00309062299833757	0.00618488945402801	0.000982967279695845	0.00184439604471228	0.00704002951641932	0.00098284651641877	0.000982725782810899	0.00112645527695193	0.000614024392530585	0.000879286748399124	0.00186875288876735	0.00135369524060668	0.00110528939050684	0.00148240849069771	0.00125151403497091	0.000614564003111893	0.000983450629716587	0.00123375728574861	0.000736512706193757	0.0013531921216953	0.000860585410386458	0.000982243144853986	0.000736784031628677	0.000982243144853986	0.00184439604471228	0.000491340169744141	0.000736874517869827	0.000613960294412149	0.000614111110363739	0.000491340169744141	0.000491400530954044	0.000737599208710334	0.000736965026339436	0.000736693567607803	0.000737508544412402	0.00295063006851624	0.00221393440541233	0.0031991599506593	0.00295063006851624	0.00295063006851624	0.00295063006851624	0.00282770351229183	0.00282909479197807	0.00233749610589971
C09X015405B6	0.0135775829125567	0.00162916390224413	0.0159165776356344	0.0133833634796215	0.00404429450408092	0.00296741015604339	0.00605954764674159	0.000860207664669366	0.00172166667891051	0.00691552147557959	0.000860101969462841	0.00085999630022703	0.00100143974332033	0.000491279823361291	0.000753768986976803	0.00174440585536804	0.00123079991325645	0.000982605078861363	0.00135908899855478	0.00112651408713347	0.000491653446998171	0.000860630705394119	0.001110528746691	0.000613843444139559	0.00110715903134653	0.000614703790234541	0.000859573882799875	0.00061406960971979	0.000859573882799875	0.00172166667891051	0.000368550385237006	0.00061406960971979	0.000491230795171708	0.00049129112950866	0.000368550385237006	0.000368550385237006	0.000614673533505768	0.000614145035286003	0.000613918814153329	0.00061459797807781	0.00270477704155018	0.00209120498953145	0.0030765211101034	0.00270477704155018	0.00270477704155018	0.00270477704155018	0.00258185065257623	0.00270610784741814	0.00221475162567138
LN_6G09_VL_361	0.0131920580973946	0.0022579174210128	0.0155268423825185	0.0131262566414975	0.00391699250966898	0.00271988418351437	0.00593267629361226	0.000737508544412402	0.00159910385921649	0.00691813108459305	0.000737327282665657	0.000737146109996549	0.00100181596525689	0.000491340169744141	0.000628140786130835	0.00162022979909097	0.00110801076498072	0.000860101969462841	0.0013597610119152	0.0010018591358929	0.00086133799526025	0.00073787133540153	0.000987513565252107	0.000983329747652689	0.00172393866946445	0.00123061839134529	0.00122930216961899	0.000983208895302021	0.000983088072653381	0.00196951668710028	0.000737916749359533	0.000983692483027431	0.00086070254728074	0.000860808390158364	0.000737735286918307	0.000737916749359533	0.000984661086989075	0.000983813454296334	0.000983450629716587	0.00123036090981602	0.00332267824765829	0.00270888023011516	0.00369532263400646	0.00332267824765829	0.00332267824765829	0.00332267824765829	0.00319963040445117	0.0033243146420453	0.00283270110026452
A01X015461D8	0.0135219469152684	0.00141269368001986	0.0151222047272542	0.0134472769655193	0.00414792414252833	0.00291432801625394	0.00568884262292894	0.000881719307002256	0.000881386248977412	0.00721702966977139	0.000881386248977412	0.000881497240358161	0.00102700311896249	0.000503536591839734	0.000772909660031663	0.00178797970289836	0.00126165090215373	0.00100690301190317	0.00139317500668895	0.001151975716045	0.000503952902571158	0.000882163776117759	0.00113828021379233	0.000629195988465042	0.000629734890702467	0.000629814213908531	0.000880831711065902	0.00062935438337595	0.000881053442474408	0.00176432041999059	0.000377655402050651	0.00062935438337595	0.000503382120564371	0.000503508849246074	0.000377655402050651	0.00037770294923855	0.00062935438337595	0.00062935438337595	0.00062935438337595	0.000377750508400498	0.00214110354381418	0.00163778430722553	0.00214182137171286	0.00214110354381418	0.00214110354381418	0.00214110354381418	0.00201519027820356	0.00176343148853767	0.0015122046524469
A02X015461B3	0.0143572718478201	0.00175408466093434	0.0167060884448899	0.0141664996403371	0.00480631718355599	0.00371206578577075	0.00682227221088311	0.00159871055066205	0.00246135978642532	0.0076756628992368	0.00159851396892833	0.00159831743553306	0.00175386491599253	0.00122905657571679	0.0015085928247807	0.00249389318021742	0.00197075958507757	0.00172082019869249	0.00197840869687621	0.00175371203655045	0.00110732913559755	0.00159949736133908	0.00172880769674822	0.00122893560264929	0.00159978895853483	0.0011068412086902	0.00147448514968544	0.00122938885468784	0.00147466634756704	0.000860101969462841	0.000983507254044633	0.00122908664952307	0.00110610431377777	0.00110624027126905	0.000983265491807941	0.000983386358067164	0.00123029636250724	0.00122923773353135	0.00122908664952307	0.00122969120850031	0.00258172496535278	0.00209080719085271	0.0022130372704794	0.00258172496535278	0.00258172496535278	0.00258172496535278	0.00270528617702576	0.00258299517332574	0.00209106436828151
A03X01541C07	0.013981183023023	0.00163026379286868	0.0163296881446563	0.0137903191155476	0.0043030750397768	0.00321908444717117	0.00644715206478467	0.00110746539437358	0.00197027421761363	0.007301911599607	0.00110732913559755	0.001107192910347	0.00125355726817321	0.00073787133540153	0.00100633705069622	0.00199633249865731	0.001478971443058	0.00110692056037293	0.00148479298561319	0.00112811429418822	0.000492531244272523	0.00110801076498072	0.00111208383189621	0.00061488517826626	0.00110779488354093	0.000614975941077302	0.000860660876630794	0.000738098226627712	0.000860766709247538	0.00123041760378907	0.000369003697480624	0.000615036448994433	0.00049192552252544	0.000492046547657515	0.000368912943985155	0.000369049090974534	0.000615566483181471	0.000615036448994433	0.000615036448994433	0.000615187794170527	0.00147565249758404	0.000860842381829998	0.00184565540111216	0.00147565249758404	0.00147565249758404	0.00147565249758404	0.00135253011331258	0.00147656036887844	0.000861054162417277
AP7X01541H02	0.0138459684458103	0.00137885098772342	0.0161918660574211	0.0136545428669703	0.00417448996361296	0.00309380434052128	0.00631767540691755	0.000983949491593464	0.00184625725376868	0.00717276450155462	0.000983828486880811	0.000983707511926363	0.00112767844825775	0.00061459797807781	0.000880107941325497	0.00187066360134019	0.00135508982740883	0.00110637626218707	0.00136046434149156	0.00112754895891869	0.000492228197053052	0.000984433808247307	0.00111153444534975	0.000614507326795287	0.00110779488354093	0.000614975941077302	0.000860237806281991	0.000614733981931139	0.000860343534870716	0.00172236236556975	0.000368776897411509	0.000614658411643723	0.000491623220002387	0.000491744096414902	0.000368731570848987	0.00036882223511895	0.000615187794170527	0.000614658411643723	0.000614658411643723	0.000122925630613015	0.00221366116530954	0.00159883521501192	0.00258416413760192	0.00221366116530954	0.00221366116530954	0.00221366116530954	0.00209072003145942	0.0022150231973703	0.00159922858488689
LN_8B05_VL_474	0.0132763050343466	0.00207020673264235	0.0157273843268077	0.0131179795190257	0.00430575754471093	0.00318891147779953	0.006385089814446	0.000887532570661555	0.00177640931186252	0.00635851394783426	0.000887420054329557	0.000887307566522375	0.00103390497367303	0.000760311830575361	0.000907844707638591	0.00180039613030823	0.00139690646747209	0.00101392184505403	0.00153041756968136	0.00116314164329328	0.000761469739635483	0.000887982921454137	0.00114596183360226	0.000887195107229035	0.00139527991529581	0.00139545692021697	0.0011407931981834	0.000887420054329557	0.00101392184505403	0.0020308935837259	0.000760793864453795	0.000887532570661555	0.000887420054329557	0.000887532570661555	0.000760697408787115	0.000760793864453795	0.000887532570661555	0.000887532570661555	0.000887420054329557	0.00101450452083603	0.00279070423618347	0.00241129973745433	0.00279194741038078	0.00279070423618347	0.00279070423618347	0.00279070423618347	0.00266388036052836	0.00241038202771193	0.00228470165299547
LN_7G04_VL_437	0.0145137231121642	0.00152033499419581	0.0166306731945804	0.0143252640293102	0.00460272613211084	0.00337595563212813	0.00673646917248728	0.0014918072316685	0.00236375880104202	0.00750605445701338	0.00149143640893736	0.00149143640893736	0.00164654426238918	0.00111816312307553	0.00139819383807825	0.00225942804086117	0.00186754249900938	0.00136617844049126	0.00199993874475895	0.00164654828137379	0.000870631420050267	0.00149254943060233	0.001622909588448	0.00111802422125206	0.000745909228279202	0.000745723814169312	0.00124218616060839	0.00124234048245935	0.00136651787827008	0.00199049585975381	0.000745723814169312	0.000869916604233189	0.000869657939377993	0.000745665929753611	0.000745631141676975	0.00062148479203887	0.000869916604233189	0.000869916604233189	0.000993985802054771	0.000621407552961991	0.00223659378741241	0.00198901118937126	0.00248645119710181	0.00223659378741241	0.00223659378741241	0.00223659378741241	0.00211241622279131	0.00198848969391089	0.00186522024572359
LN_6F04_VL_347	0.0145079202087501	0.00164532603242776	0.0168832024405741	0.0143158451263581	0.00485606803725829	0.00374964701590335	0.00689280976022788	0.00161479585837278	0.00248614295157785	0.00775470164480902	0.00161459530119944	0.00161439479383826	0.00177184447169209	0.00124141531460077	0.00152411287819728	0.00251933921299274	0.00199061995651142	0.00173812528810357	0.00212325291451384	0.00189820697866693	0.00111833684461025	0.00161559858555881	0.00187097875419803	0.00136522284695301	0.00111756155941384	0.00111770034822594	0.00161319279468726	0.00136573135467105	0.00161359326214376	0.000992848651889379	0.00111742280506526	0.00124129189512006	0.00124118796400263	0.00111722623522325	0.00111728408516736	0.000993276199589218	0.00124129189512006	0.00124129189512006	0.00124129189512006	0.000993276199589218	0.00211011825039009	0.00198691196622978	0.00161324258086866	0.00211011825039009	0.00211011825039009	0.00211011825039009	0.00223474284279125	0.00186224469401397	0.00173883433966145
LN_4B06_VL_232	0.0139775355647788	0.00150386608656732	0.0163233195117351	0.0139136971489335	0.00455472386279156	0.00334191401127791	0.00657150501765061	0.00135339260021132	0.0022162170744907	0.00742549704047797	0.00135305965077329	0.00135305965077329	0.0015039486585987	0.000983768148155314	0.00125786229862362	0.00224552356605454	0.0017251711797254	0.00147569807892243	0.00173173650056517	0.00150386631786472	0.000861656071238586	0.00135405899090583	0.00148250043144068	0.000983450629716587	0.00123108422818134	0.000984494534163387	0.00122930216961899	0.000983692483027431	0.00122945330664663	0.002092336494382	0.000737826006981625	0.000983692483027431	0.000860596730428252	0.000860808390158364	0.000737735286918307	0.000737916749359533	0.000738325326371524	0.000860736530597931	0.000983692483027431	0.000738052864775642	0.00196721980419204	0.00147601551209847	0.00246105690872008	0.00196721980419204	0.00196721980419204	0.00196721980419204	0.00184429382780688	0.00209168887739152	0.00135302920790056
AMBX01951E07	0.0135782099743841	0.0039689899933291	0.0147476349197963	0.0136441235686463	0.00463700017078094	0.00365590966933985	0.00655829053033595	0.00250828058167663	0.00162875566971455	0.00858616948694656	0.00238230633298292	0.00250733721466112	0.00268287689347702	0.00225634865948775	0.0020497525760139	0.00292073651030297	0.00288845796318238	0.0026326668424365	0.00302477005926741	0.00204376288796221	0.00263711853266924	0.00250953950916133	0.00264480421526551	0.00275903420109722	0.00364380934874103	0.00313916603971289	0.00301016566684403	0.00263398768479009	0.00275834234894207	0.0038939609524078	0.00250983933611479	0.00276041894712099	0.00263447189421288	0.002635133055665	0.00250920956384493	0.00250983933611479	0.0027631926133499	0.00276076535084128	0.00275972640040304	0.00301318907269163	0.00527414747282592	0.00452268421048072	0.00552999981894646	0.00527414747282592	0.00527414747282592	0.00527414747282592	0.00514861097131945	0.00515119845361578	0.00464945136032921
A01X019560H7	0.0134471057356599	0.00200533998774723	0.0159145915531875	0.0135119477694563	0.00353708307426699	0.00234732819059547	0.0056772606427793	0.00122928690656465	0.0020913216089858	0.00742090713339772	0.00110610431377777	0.00122898475149752	0.00125214459637158	0.00085999630022703	0.0011309851994108	0.00211895278945037	0.00160021285694623	0.00135153302793479	0.00173039096906897	0.00150254796792559	0.000860793196697497	0.00122989166264085	0.00148121926304159	0.000982499396677897	0.00159990646330039	0.00110692068131241	0.00122838088675723	0.000859920776375698	0.00122838088675723	0.00209106436828151	0.000737236685200533	0.000982982286510428	0.00085984158055283	0.000860158552065548	0.000737236685200533	0.000737417902400219	0.000983949491593464	0.000983103083145149	0.000982740782274621	0.000983828486880811	0.00319797946526192	0.00246043685093941	0.00344602668908535	0.00319797946526192	0.00319797946526192	0.00319797946526192	0.00307500745461747	0.0030765211101034	0.00258407455453552
A02X019560H8	0.0126338328592049	0.00582696801189328	0.0157663710783058	0.0138687183149186	0.00496568970117813	0.00373739405512424	0.0064831219808999	0.00471959871372093	0.00559305377124875	0.0105229636349822	0.00459441754385264	0.00471842665289733	0.00479886957159024	0.00446883679172718	0.00418368989249438	0.00465182717719173	0.00447439106542433	0.00459099705344086	0.00411482903298117	0.00454781348259666	0.00484974350227944	0.0047219445830873	0.00486351329965878	0.00496767890132928	0.00572206103532304	0.00534608600161786	0.00521640750303457	0.00484424036960757	0.00496644531129675	0.00609482777946857	0.00472209989791994	0.00497014792074584	0.00484492366138838	0.00484612772323662	0.0047209265944097	0.00472209989791994	0.00497509332979719	0.00497076555913164	0.00496891310432658	0.00522159571080979	0.00746008579709516	0.00671704241319358	0.00771553177240034	0.00746008579709516	0.00746008579709516	0.00746008579709516	0.00733588834442244	0.00733953868861933	0.00684300318059919
A03X01951A01	0.0135732798286246	0.00200508868226989	0.0160417249255093	0.0136387301611606	0.00366283606239237	0.00247048008889233	0.00580253908852038	0.00122883372965866	0.00209055007667604	0.00741810800394307	0.00110569664174093	0.00122838088675723	0.00125167441305348	0.000859573882799875	0.00113041698370625	0.00211816073885855	0.00160001590562027	0.00135103503633156	0.00172974958098633	0.00150198376700573	0.000860369996270571	0.00122943803982037	0.00148048828679689	0.00098213754053957	0.00147611775416582	0.000983450629716587	0.00122792837749115	0.000859603980058226	0.00122792837749115	0.00196712514728798	0.000736874517869827	0.000982499396677897	0.000859630395962656	0.000859735975288929	0.000736874517869827	0.000737055557045578	0.000983465651248663	0.000982620074651856	0.000982258129632594	0.000983344765503344	0.00307349528784644	0.00245983162399379	0.00344517867413859	0.00307349528784644	0.00307349528784644	0.00307349528784644	0.00295058382933939	0.00307500745461747	0.00258343876313661
LN_4B03_VL_229	0.0124059562702696	0.00266084256994894	0.014879394077995	0.0124679862814137	0.00357364971709339	0.00237135136172051	0.00573660748782828	0.00111722623522325	0.00198765245875493	0.0068538190883693	0.000992863961007436	0.00111667175732085	0.00126385531829143	0.000868317225937897	0.00101514819128246	0.00201417554066583	0.00149202755608914	0.00124087993085742	0.00174789006175401	0.00138621227415815	0.00124264943029945	0.00111778126404581	0.0013713500439014	0.00136545787889611	0.00211400919653813	0.00161555650100583	0.00161389002314844	0.00124149615011675	0.0013651189674017	0.00236199252454529	0.00111778138858034	0.00136596656177997	0.0012417236136607	0.00124187782062114	0.00111750380515988	0.00111778138858034	0.00136732490423132	0.00136613620697526	0.00136562739775605	0.00161529374290463	0.00372838899391987	0.0031087185534549	0.00410514451269856	0.00372838899391987	0.00372838899391987	0.00372838899391987	0.00360413303397936	0.00373024337378789	0.00323385566744057
LN_7D08_VL_414	0.0133089665224742	0.00225537067041364	0.0157731371810957	0.0133730846265394	0.00340828412259111	0.0022222238479928	0.0055470512605571	0.000982499396677897	0.0018435343411499	0.00728906429865008	0.000859498433149645	0.00098213754053957	0.00112584459470039	0.000736331933562491	0.000878671764191076	0.00186786827699143	0.00135308958180293	0.00110488219852698	0.00160546870713724	0.00125123202045602	0.000860475757360821	0.000982982286510428	0.0012333310888095	0.000982258129632594	0.00172190898450627	0.00122915106974543	0.00122792837749115	0.000859603980058226	0.00122747620149198	0.00196736702604066	0.000737055557045578	0.000982620074651856	0.000859735975288929	0.00085984158055283	0.000736874517869827	0.000737055557045578	0.000983586566719306	0.000982740782274621	0.000982378748341765	0.00122898475149752	0.00331891046688354	0.00270577502319405	0.00369118371045214	0.00331891046688354	0.00331891046688354	0.00331891046688354	0.00319601392440295	0.00332054315069468	0.0028294428258432
LN_7D09_VL_415	0.0135732798286246	0.00200508868226989	0.0160417249255093	0.0136387301611606	0.00366283606239237	0.00247048008889233	0.00580253908852038	0.00122883372965866	0.00209055007667604	0.00741904081243705	0.00110569664174093	0.0012282300132828	0.00125167441305348	0.000859468343274149	0.00113027501898026	0.00211816073885855	0.00160001590562027	0.00135103503633156	0.00172974958098633	0.00150198376700573	0.000860158552065548	0.00122943803982037	0.00148048828679689	0.00098213754053957	0.0013529498757255	0.000860419133032828	0.00122792837749115	0.000859603980058226	0.00122792837749115	0.00196736702604066	0.000736965026339436	0.000982378748341765	0.000859630395962656	0.000859630395962656	0.000736965026339436	0.000736965026339436	0.000983344765503344	0.000982499396677897	0.00098213754053957	0.000983223909472536	0.00295022112548629	0.00246013420024294	0.00344560262943451	0.00295022112548629	0.00295022112548629	0.00295022112548629	0.00282732486162534	0.00307462927344357	0.00258375661972337
LN_6E01_VL_335	0.0135802359025385	0.00200609428228661	0.0160479535986357	0.0136387301611606	0.00366468753530141	0.00247170134782226	0.00580546836218817	0.00122943803982037	0.00209157891298897	0.00742277439357942	0.00110624027126905	0.00122898475149752	0.00125230140265246	0.00085999630022703	0.0011309851994108	0.00211921693796363	0.00160080400195213	0.00135169910672797	0.00173060487080997	0.00150273612910399	0.000860687357564703	0.00123004294464447	0.00148121926304159	0.000982620074651856	0.00135361583035791	0.000860842381829998	0.00122853179730221	0.000860026427044146	0.00122853179730221	0.00196833513617571	0.000737327282665657	0.000982861519557226	0.000860052868931559	0.000860052868931559	0.000737327282665657	0.000737327282665657	0.000983828486880811	0.000982982286510428	0.000982620074651856	0.000983707511926363	0.00295167247619238	0.00246134524998663	0.00344729949455284	0.00295167247619238	0.00295167247619238	0.00295167247619238	0.00282871576823367	0.00307614255654469	0.00258502882861404
A02X020961D3	0.0143173437849706	0.00214317145826242	0.016682631077825	0.0141270152186019	0.00445361777080334	0.00336017769045711	0.00660911308211212	0.00123699258115379	0.00210443703060658	0.00759607245921363	0.00123683958497419	0.00123653370612595	0.00138614865183736	0.000988978510104001	0.00113790849005072	0.00213241818392936	0.00161067113622696	0.00135999035540175	0.00186613681746875	0.00151233558127845	0.0011140454856452	0.00123699258115379	0.0014903598120157	0.00123638082342931	0.00074234466725732	0.0012374213132809	0.00148378337410784	0.00123683958497419	0.00135999035540175	0.00173223020494458	0.000989467791398863	0.00123668662663623	0.00111280576910856	0.00111308102317004	0.000989345425693725	0.000989467791398863	0.00074229871208514	0.00123683958497419	0.00123653370612595	0.000865812539712526	0.0024737310913293	0.00210374403519256	0.0019789249170878	0.0024737310913293	0.0024737310913293	0.0024737310913293	0.0024737310913293	0.00173109411476061	0.00198027227864897
A03X02091B01	0.0140840982129498	0.00125847538806301	0.0165837761736791	0.0138933264060075	0.00395093952592055	0.00299145170602889	0.0061104596017455	0.00086734891060993	0.00173597004847459	0.00710073133659608	0.00086702661858	0.00086702661858	0.0010099099177075	0.000495233419216079	0.000760071086320752	0.00175887015849866	0.00124103392831602	0.000990758346024503	0.00124590049832213	0.00100969885176055	0.0003713905600876	0.000867779006221054	0.000994510979961871	0.000495279389559409	0.000495428927010691	0.000247800773254491	0.000742804181252223	0.000495463434187608	0.000742896152325535	0.00148764622911656	0.000247708699641614	0.000495279389559409	0.000371528542285445	0.000371482536828855	0.000247647355236015	0.000247678023640391	0.000247846834782414	0.000371471032854059	0.000495279389559409	0.000247678023640391	0.00111418340245442	0.00086734891060993	0.00185938252849049	0.00111418340245442	0.00111418340245442	0.00111418340245442	0.000990405615482749	0.00148662118453137	0.000743448457395274
AP3X02092B03	0.0142224026504831	0.00176165631019231	0.0167229235318556	0.0141609518427411	0.00420802584968558	0.00311811440898555	0.00636918095330039	0.000991633264633877	0.00186068554039361	0.00723191821764628	0.000991510362780679	0.000991387491388397	0.00113665088692015	0.000619394529133637	0.000887134913056232	0.00188547740552362	0.00136551936570494	0.00111514977708455	0.00149552562813459	0.00126292559948307	0.000619989744498582	0.000992125176881707	0.00124484589544891	0.000743126144522782	0.000619974401799322	0.000743782567284597	0.000867084115670197	0.000743310268969265	0.000991019059863241	0.000991429767460813	0.000371758740597857	0.000619452068965132	0.000619375334294199	0.000495586206614744	0.000371758740597857	0.000371712678117344	0.000371804816400757	0.000619452068965132	0.000743218195342308	0.000743782514896401	0.00198265314666048	0.00185961304412253	0.00185878318292206	0.00198265314666048	0.00198265314666048	0.00198265314666048	0.00198265314666048	0.0017349555943079	0.0016119194346871
AP7X02091I01	0.0143466441313861	0.00127354095980931	0.0168706222842984	0.0142853427428087	0.00411502481358791	0.00301778210625784	0.00629372414124233	0.000999922149704309	0.00187623282131211	0.00729190694696736	0.000999797184751978	0.000999672251030623	0.00114625373657187	0.000624609700215964	0.000894797631115081	0.00190144353443775	0.00137708184861559	0.00112434453037222	0.00150811844688708	0.00127350867661723	0.000625324457557424	0.00100042232205824	0.00125512689691002	0.000749391218117188	0.00137535639946817	0.000750187687617283	0.000999172828221427	0.000749672117004517	0.000999172828221427	0.00137512159134271	0.000499812611905966	0.000749672117004517	0.000624699433751724	0.000624777493389756	0.00049968773677917	0.000374859445272954	0.000750422211246827	0.000749765796768861	0.000749578460646969	0.000374906290996605	0.00124878284017058	0.000874719010241059	0.00174998542725982	0.00124878284017058	0.00124878284017058	0.00124878284017058	0.00137398569879228	0.00112448488236328	0.00087482832868652
LN_4H05_VL_285	0.0135853767853718	0.00139182497396775	0.0160767767067934	0.0135208248092152	0.0035729175892267	0.00249618042187145	0.00573621972021142	0.000372069956781241	0.00124113783364563	0.00660160830172496	0.00037202381715173	0.00037202381715173	0.000631903588365578	0	0.00025364616904135	0.00125784220250789	0.000745434276795987	0.000495954889233801	0.000873171976907858	0.000631899591708793	0.000248273724428509	0.000372300826706828	0.000622847320906821	0.000371885466898025	0.00111774673564789	0.000620578458714503	0.000495831934092565	0.000371977688964229	0.000371885466898025	0.00136573135467105	0.000124023317019407	0.00037202381715173	0.00024799665468656	0.00024802740967086	0.0001240079371436	0.000124038700710583	0.000372393254919848	0.000372069956781241	0.000371977688964229	0.000496385712864279	0.00260684968250267	0.00173845304725683	0.00285753401371849	0.00260684968250267	0.00260684968250267	0.00260684968250267	0.00248273330579225	0.00248396671305586	0.00198727116635031
LN_8A09_VL_469	0.0142309896258337	0.00175459119356612	0.0167103965605321	0.0141701545937841	0.00429889524929592	0.00321643130139114	0.0064425186959162	0.00110656903167792	0.00196867210944739	0.00729725012587458	0.00110643299336272	0.00110616101705262	0.00125248574100776	0.000737202743609326	0.00100541621144323	0.0019946877523113	0.0014777535395883	0.00122890553621724	0.00160706027690457	0.00137742672682276	0.00073787133540153	0.00110711351962742	0.0013578728468753	0.00085984158055283	0.000368822244409875	0.000860808390158364	0.0011056174653683	0.000860158552065548	0.00110575330320322	0.00184520132002102	0.000614412964658993	0.000860052868931559	0.000737236685200533	0.000737236685200533	0.000614412964658993	0.000614488474604258	0.000368731570848987	0.000860158552065548	0.000859947211763883	0.000860793196697497	0.00258231519569736	0.00209182157680305	0.00221376348291809	0.00258231519569736	0.00258231519569736	0.00258231519569736	0.00245937380809124	0.00184394258296403	0.00209207900390868
LN_6F07_VL_350	0.0138510165218758	0.00137977875810321	0.0163528245519621	0.013658711986839	0.00369854939334254	0.00274671095372732	0.00585982762803278	0.000620547620629221	0.00149041774827869	0.00685912804712341	0.000620316658994825	0.000620316658994825	0.000758725406133209	0.00024801587810118	0.000507421076151381	0.00150973137660094	0.000994468440578816	0.000744278456508168	0.00112318675003951	0.000884840029631162	0.000123973346246705	0.000620855837143781	0.000871618716808658	0.000371977688964229	0.000620975372882391	0.000124084874690707	0.000620008977452324	0.000372116107856987	0.000620085869219601	0.000620393627101348	0.000124038700710583	0.000248031256070651	0.000248058172284236	0.000124019471573632	0.000124038700710583	0	0.000248277578473323	0.000248062019638363	0.000248000500132349	0.000248185150259658	0.00173717386901451	0.00161429083692331	0.00211105883991356	0.00173717386901451	0.00173717386901451	0.00173717386901451	0.00173717386901451	0.00186238369652116	0.00161469184983408
LN_4G03_VL_274	0.0139829766664678	0.00125402492969811	0.0164612497820421	0.0139208503785263	0.00404910678034821	0.00297011777403143	0.0061922398217961	0.000861190300119897	0.00172363467629485	0.00704995452191326	0.000861084363321727	0.000860978452583341	0.00100267918965342	0.000491808338309433	0.000754574709022476	0.00174642620831179	0.00123224062137234	0.000983707511926363	0.00123717629118754	0.00100254960292313	0.000369287596346182	0.000861614308103251	0.000988306473286963	0.000491763002462309	0.000861266047232939	0.000615202942100026	0.000737644514834244	0.000491944442531223	0.000737644514834244	0.00159996658710069	0.000245957084519591	0.000491944442531223	0.000368878929091974	0.000368969665852023	0.000245926840794704	0.000245987335684076	0.000492126016537308	0.000491944442531223	0.000491883947633661	0	0.00184497436325236	0.00123004294464447	0.00196833513617571	0.00184497436325236	0.00184497436325236	0.00184497436325236	0.00172200309345214	0.00159930058607281	0.0012303456203292
C12X024804E5	0.0158888976097182	0.00214488554194942	0.0184047376624692	0.0158357092614216	0.005860048308906	0.00473513494318759	0.00801727202890145	0.00260080837914936	0.00347021626669599	0.00886973550594375	0.00260048631343725	0.00259952059471195	0.00277576013223294	0.00222749654814926	0.00253201935343288	0.00351641239749938	0.00297698204897867	0.00259952059471195	0.00298825124198236	0.00264947722103285	0.00198177538785832	0.00260209744014077	0.00261126080495096	0.00210388637110421	0.00185723049144782	0.00111399971815646	0.00210362603019148	0.00222846133451216	0.00235138163180269	0.00235321628341103	0.00160935648100801	0.00185639136819242	0.00185677069750302	0.0017327781364212	0.00160895811343702	0.0014851954521728	0.00161009219589617	0.00173264395393146	0.00210388637110421	0.00148514928084929	0.000493994895680422	0.000618276324608567	0.001484230820236	0.000493994895680422	0.000493994895680422	0.000493994895680422	0.000617634754888667	0.000865097885056688	0.000370919898316216
AMBX02481E01	0.0140948299278392	0.00150339490857398	0.0165713629598491	0.014033324250484	0.00417079672056887	0.00309112660048323	0.0063128894383396	0.000983103083145149	0.00184466791140412	0.00716735290790908	0.000982982286510428	0.000859920776375698	0.00112669024694228	0.00049120439224442	0.000753626929195095	0.00186903197958397	0.00135392229939432	0.0011054250272909	0.00148277483904928	0.00125170187142186	0.000491744096414902	0.000983586566719306	0.00111043729908251	0.00073673876258283	0.0011068412086902	0.000614446922931376	0.000982378748341765	0.000737010254616213	0.000982378748341765	0.00159799985829478	0.000368459845288492	0.000614129939424077	0.000614126164531173	0.000491321288798424	0.000368414596625768	0.000368505105067449	0.000491763002462309	0.000491340162336062	0.000614054517566563	0.000122835033169053	0.00208866505858942	0.00172115628254717	0.00282912346462114	0.00208866505858942	0.00208866505858942	0.00208866505858942	0.00196584478555286	0.00233631504795171	0.00172136790718363
A01X024861A3	0.0139614218402944	0.00150254796792559	0.0164356798124999	0.0138993711814908	0.0040427616755975	0.00296630987184395	0.00618410887633858	0.000859890656952465	0.00172103174070309	0.00703914458507607	0.000859785039629397	0.000736784031628677	0.00100106380385054	0.000368278926544214	0.000627825295949411	0.00174375403747666	0.0012303456203292	0.000982243144853986	0.00123512856478712	0.001000981648419	0.000122891640798835	0.000860313385856131	0.000863341168053994	0.00049102349756278	0.0004914722214775	0	0.000736422308784382	0.00049120439224442	0.000736512706193757	0.0013516348508833	0.000122789784507072	0.000245534348125721	0.000368335442482889	0.00012277094061967	0.000122759637248118	0	0.000245745534522877	0.0002455644953854	0.000245534348125721	0.000245654981599254	0.00196504535953649	0.00172071837574402	0.00270476117619258	0.00196504535953649	0.00196504535953649	0.00196504535953649	0.00184225523040245	0.00208911841265094	0.00184406743799777
A02X024861A4	0.0150022332784892	0.00200443341906477	0.0174900282840131	0.0149451175013798	0.00505870750056101	0.00395912327588594	0.00720120741189277	0.00184452096120755	0.00270725406957843	0.00805208519132913	0.00184429417172157	0.00172092989273803	0.0020041823407172	0.00135172948959607	0.00163403565434727	0.00274303439013833	0.00221688782411608	0.00184361413775431	0.00234892849359125	0.00200405311055224	0.00110711351962742	0.00184542867718393	0.00185191049477767	0.00147456452461856	0.000491532615137962	0.000983329747652689	0.00172008413661418	0.00159801907746794	0.00172029549770127	0.00135180095469299	0.00110624039198571	0.00122883372965866	0.00135195217151278	0.00110602507903301	0.00110596851032854	0.000983208895302021	0.000737565182659221	0.00122898475149752	0.00122883372965866	0.00122943803982037	0.00245773016695983	0.00246013420024294	0.00171988762664095	0.00245773016695983	0.00245773016695983	0.00245773016695983	0.00258121527697067	0.0018431607170314	0.00233714749018653
A03X02481C06	0.0135775829125567	0.00125248574100776	0.0160478974000137	0.0135136566399679	0.00366396994213285	0.00259566292702282	0.00580583712499695	0.000491385420259526	0.00135229951116466	0.00666305997059457	0.000491325062763848	0.00049120439224442	0.000625735279807046	0.000122759637248118	0.000376695145893954	0.00137015434088895	0.000861296262987542	0.000613918814153329	0.000988214955094865	0.000750762566443424	0.000122861443509954	0.000491626998608941	0.000740021345797222	0.000245474075807577	0.000491713885208652	0	0.000490902975109817	0.0002455644953854	0.00049102349756278	0.00122893560264929	0	0.000245474075807577	0.000122755869766023	0.000122740802612002	0	0	0.000245715342798262	0.000245504208267355	0.000245474075807577	0.000245685158491296	0.00196576964011359	0.001475289661587	0.00245984614293354	0.00196576964011359	0.00196576964011359	0.00196576964011359	0.00184293426193648	0.00208963200006153	0.00159860860253881
AP3X02482B04	0.0153894390032125	0.00200451154285777	0.0178816148229307	0.0153340819618456	0.00543914199439119	0.00433106738301797	0.00758169124180503	0.00221376348291809	0.00307692910724744	0.0084316518644958	0.00221349125229701	0.00209003603798586	0.00238041710246382	0.00172060870867939	0.00201135907030015	0.0031176019828559	0.0025868133076434	0.00221267496200663	0.0025968088501082	0.00225498193378773	0.00135342254589193	0.00221485307534914	0.00209923971138542	0.00172066887023993	0.000737372555401854	0.00122923773353135	0.00196615822674266	0.00184421431605846	0.00196639986775294	0.00184461108241325	0.00135229951116466	0.0014749380806615	0.00159804905553108	0.0013520916717867	0.0013519670993331	0.00122923773353135	0.000983692375176891	0.00147511938986933	0.0014749380806615	0.00098314465525604	0.00270374411023321	0.00246014872267999	0.00196627877558918	0.00270374411023321	0.00270374411023321	0.00270374411023321	0.00258090855633822	0.00208911408806779	0.00246045137687488
LN_7D03_VL_409	0.0125342659951162	0.00265983151214396	0.014887166827363	0.0121981884815463	0.00395519870004953	0.00312161849799851	0.0062475059921341	0.000868532700809257	0.00173834110643804	0.00723728123035625	0.000868424950007542	0.000868317225937897	0.00113497863014458	0.000868101857954651	0.00101450452083603	0.00176063972353763	0.00136674950738491	0.000992479133702831	0.00149776557376728	0.00113790849005072	0.00111805910993619	0.000869179767548379	0.000996807368349542	0.0011169490517148	0.00223780038106625	0.00173939443259521	0.00136531940084052	0.00111722635957233	0.00111667188148486	0.00223742901183566	0.00111750380515988	0.00111750380515988	0.00111722635957233	0.00111750380515988	0.00111722635957233	0.00111750380515988	0.001118614966866	0.00111764257963462	0.00111722635957233	0.00161489243101176	0.00360381000863711	0.00310833203525703	0.00385552003849008	0.00360381000863711	0.00360381000863711	0.00360381000863711	0.00347955407989268	0.00360530409152151	0.0032326494422157
LN_7F04_VL_428	0.0146236168817117	0.0015041486853296	0.0171084826433502	0.0145646256008623	0.00468130614397691	0.00358943993151579	0.00682513649757177	0.00147619708634083	0.00233902116562756	0.00767851748436505	0.00147601551209847	0.0013526964372587	0.00162908918487505	0.000983450629716587	0.00125743515548394	0.00236994729962224	0.00184815684736814	0.00147547105727913	0.00185530001678447	0.00150367764233085	0.000615335424069185	0.00147692383026306	0.00135864653952569	0.000983465651248663	0.000737837284230489	0.000245715342798262	0.000983344765503344	0.00110678443562472	0.00122928690656465	0.00159976969639816	0.000368912943985155	0.000491823467612488	0.00073774656140198	0.000368878929091974	0.00036882223511895	0.000245896604506634	0.000492247140357371	0.000491883947633661	0.000737644514834244	0	0.000982740782274621	0.000860736530597931	0.00184497436325236	0.000982740782274621	0.000982740782274621	0.000982740782274621	0.000859815151661643	0.00110624027126905	0.000983934455322271
LN_7F05_VL_429	0.0148703383669307	0.00150311259287456	0.0173561315709985	0.0148125927063359	0.0049310675603467	0.00383450241872129	0.00707320063580507	0.00172114146173936	0.00258358598498523	0.00792460202841149	0.00172092989273803	0.00172029549770127	0.0018784765510504	0.00135123135316366	0.00163341971552602	0.00261772366289391	0.00209323419468961	0.00172029549770127	0.00210125046995081	0.00175314355817862	0.000983749135197999	0.00172198825820161	0.00172804192358803	0.00122853179730221	0.00110616101705262	0.000614371423199321	0.00122838088675723	0.00135186522634242	0.00147420222338421	0.00122938885468784	0.000737327282665657	0.000860026427044146	0.000983023848400372	0.000737202692599249	0.000737146109996549	0.000614371423199321	0.000860766709247538	0.000860132103676346	0.00110569664174093	0.000860343534870716	0.00221144057821172	0.00172127386748694	0.00208963200006153	0.00221144057821172	0.00221144057821172	0.00221144057821172	0.00208860507763633	0.002335423836351	0.00184466857173131
LN_6G02_VL_354	0.0147470341125875	0.00187951191871169	0.0172323350399758	0.0146886247367327	0.00480631718355599	0.00371206578577075	0.00694935316213277	0.00159871055066205	0.00246135978642532	0.00780211712348184	0.00159851396892833	0.00159812095045853	0.00175386491599253	0.00122890553621724	0.00150840319414507	0.00249389318021742	0.00197075958507757	0.00172082019869249	0.00197840869687621	0.00175371203655045	0.000984191590337798	0.00159949736133908	0.00172859423897834	0.00122893560264929	0.000368731570848987	0.000860581544455708	0.00147448514968544	0.00122938885468784	0.00147466634756704	0.00184483794977547	0.000983386358067164	0.0011060702877265	0.00110624027126905	0.000983223909472536	0.00098314465525604	0.000860369996270571	0.000614733981931139	0.00110620623684762	0.0011060702877265	0.000614488474604258	0.00208911408806779	0.00196785096203942	0.00184367010273353	0.00208911408806779	0.00208911408806779	0.00208911408806779	0.00221249323335281	0.00147439442035943	0.0018448947927606
A03X02851B03	0.0133174881069366	0.00200609428228661	0.015785383026762	0.0131237513279716	0.00353485038070273	0.00247139591990656	0.00567797698781023	0	0.000860475757360821	0.00628433557898585	0	0	0.000250265911772412	0	0.000125580811912207	0.000871618716808658	0.000246044075224015	0.000122789784507072	0.000370564816303095	0.000250293315191018	0.000246002464987082	0	0.000246742234076585	0.000245670070044964	0.00135385831496355	0.000861008822851708	0.000491400530954044	0.000245730438660231	0.000245609731083898	0.00135328277111198	0.000245851264941048	0.000245790836951647	0.000245760634095059	0.000245821047232717	0.000245790836951647	0.000245851264941048	0.000246032727316378	0.000245821047232717	0.000245730438660231	0.00073787133540153	0.00270588162439179	0.00246134524998663	0.00295426213314349	0.00270588162439179	0.00270588162439179	0.00270588162439179	0.00258289470614655	0.00270731539104723	0.00233864696625328
LN_6G06_VL_358	0.0134937016707161	0.00179775033089904	0.0156453027039157	0.0133968737738049	0.00378977837562967	0.00293965694534892	0.0052039533815816	0.000762401060757357	0.000889615283997113	0.00728543548128831	0.000762013753960148	0.000762207358157351	0.00103544396468252	0.000762013753960148	0.000904756198130483	0.00141544959921645	0.00127213557772329	0.000889239962195259	0.00140529410906373	0.000774406025044685	0.00101666004646319	0.000762110543763118	0.000892678397377672	0.00101666004646319	0.00216455400171068	0.00165416808834289	0.00127098379483222	0.00101691851165232	0.00101640171262633	0.00216387289090848	0.00101730645594091	0.00101717710829399	0.00101704779353534	0.00101730645594091	0.00101704779353534	0.00101730645594091	0.00101821281139363	0.00101730645594091	0.00101691851165232	0.00152663353842919	0.00356311125772061	0.00318313263988632	0.0038208074812704	0.00356311125772061	0.00356311125772061	0.00356311125772061	0.00343586712445146	0.00356460514221627	0.00318340471705438
D12X033728C5	0.0134522743483781	0.00188106781692166	0.0159217528639078	0.0131313264064366	0.00341216066718375	0.0025968088501082	0.00555475442587331	0.000491642116752628	0.00135290422068072	0.00679207615465806	0.000491642116752628	0.000491400523543242	0.00062599775026157	0.000245654981599254	0.000376647842190844	0.00124559012197955	0.000861841646507507	0.000614431812220411	0.00111286321307254	0.000751232566194924	0.000615184006255975	0.000492004952310681	0.000740569384883786	0.000737553839402972	0.00147757180166426	0.00098441875721515	0.000983465651248663	0.000737735212563792	0.000737372555401854	0.00172342249398762	0.000491929305781747	0.000737825932599578	0.000614805787546723	0.000614881394079048	0.000491808338309433	0.000491929305781747	0.000738552496904637	0.000737916674950065	0.000737644514834244	0.000984312684391381	0.0030765211101034	0.00246255749264574	0.00344899803181855	0.0030765211101034	0.0030765211101034	0.0030765211101034	0.00295348867390253	0.00307803625650376	0.00258630229096299
D09X033728C4	0.0134751747443644	0.00339666114188336	0.0159507851943358	0.0132814366753414	0.00481544996421408	0.00396766078647434	0.00657379847073519	0.00184866899778035	0.00246625711268715	0.00806956538879285	0.00184866899778035	0.0018477580924791	0.00213362614989562	0.00160134618019202	0.00176358606663383	0.00262379653807205	0.00222250969791225	0.00197160928741874	0.00247965363701382	0.00213418161039576	0.00197433499535143	0.00185003704094258	0.00198036768635323	0.00209555210364809	0.0028398924824674	0.00234450501909137	0.00234226838790349	0.00209606885949531	0.00209503560253573	0.00308616593260907	0.00184990034076734	0.00209632733300344	0.00197287432630685	0.00197311762103949	0.00184944416882816	0.00184990034076734	0.00209839741821117	0.00209658587026605	0.00209581044971811	0.00234429137502344	0.00444255576207617	0.00382761135736359	0.00481741202445329	0.00444255576207617	0.00444255576207617	0.00444255576207617	0.00431920367802548	0.00444474977713439	0.00395201511250947
A02X033761A2	0.0165485371407576	0.00313374865529274	0.0190535600765279	0.0164987473911972	0.00657930607110092	0.00544620310567848	0.00872121831701399	0.00332155247394583	0.00418575319113542	0.00956565471186652	0.00332114390423372	0.00319738524320396	0.00350888699419816	0.00282750283897923	0.00314366161659613	0.0042410984807181	0.0036964246758238	0.00331991879795326	0.00371053861001383	0.00338337289858468	0.00246135978642532	0.00332318775854285	0.00321142373607704	0.00282751714595299	0.00196770366780128	0.0015979245136869	0.0028271695857823	0.00295150188347611	0.00307330966841639	0.00295257873422771	0.00221349125229701	0.00233593309691671	0.00258216743976673	0.00221311682138282	0.00221294699186601	0.00196712514728798	0.00209168454148207	0.0022130372704794	0.00258172496535278	0.00172082019869249	0.000858651224426654	0.00122830174926336	0.00208875204654107	0.000858651224426654	0.000858651224426654	0.000858651224426654	0.000981516200597136	0.00122772856286091	0.000982540917722226
A03X03371C01	0.0134350610718114	0.00200383309908668	0.0160313545418769	0.0133704696150425	0.0036605243504163	0.00259328137893697	0.00580034407245828	0	0.000859524842564373	0.00627881140259275	0	0	0.000250015630209595	0	0.000125423304307476	0.000870859659116928	0.000491623220002387	0.000122654238318992	0.000617036437933888	0.000250011722005718	0.00024570025064444	0	0.000246438200512577	0.000245398777932137	0.00122926822802782	0.000737100870594044	0.000490857813382643	0.000245459013275228	0.000245338572145173	0.00122875453383579	0.00024554942175525	0.000245489142037128	0.000245489142037128	0.000245519278196228	0.000245489142037128	0.00024554942175525	0.000245730438660231	0.000245519278196228	0.000245428891907805	0.000736965026339436	0.00257972177153889	0.00245862206291983	0.0029509928730447	0.00257972177153889	0.00257972177153889	0.00257972177153889	0.00245688600417495	0.00270398786247724	0.0023360591223246
AP3X03371I09	0.0134123717473463	0.00493159473912385	0.0152820746588646	0.0133413317924731	0.00616264519516327	0.00500001851864201	0.00758680787367785	0.00293455603821282	0.00383045983836114	0.0091289304489787	0.00293418166727474	0.00293343321188417	0.00311815330970737	0.00293343321188417	0.00300157574084907	0.00374984758081742	0.00293567563524438	0.0030608383256007	0.00320625126008934	0.00272656753161839	0.00319353807101503	0.00293455603821282	0.0032041759411603	0.00318946379521533	0.00421757132514754	0.00370400547988217	0.00344481142061296	0.00319027781849612	0.00318865018723738	0.00434448535369441	0.00319190711223915	0.00319068498597451	0.00319068498597451	0.0031910922573979	0.0031910922573979	0.00319149963280622	0.00319394607116945	0.0031910922573979	0.00318987075492298	0.00370389076458661	0.005619315273134	0.00549624865551292	0.00600852063502274	0.005619315273134	0.005619315273134	0.005619315273134	0.00549171273327268	0.00575035592192681	0.00536891030207628
LN_7F03_VL_427	0.0156566999469224	0.00213143937216521	0.0181534969127991	0.0156027354594152	0.00569571535124648	0.00458145283899455	0.00783924079259172	0.00246142158627376	0.00332528077427666	0.00868718359643718	0.00246111869321038	0.00233749610589971	0.00263266756174469	0.00196782540926889	0.00226448694430733	0.00336926601912566	0.00283502303634673	0.00246021046113025	0.00284570878982495	0.00250719281462765	0.0016004973820509	0.00246263390444446	0.00234770748546275	0.00196771918777637	0.00147611775416582	0.00110651240734987	0.001967477222357	0.00209146226491843	0.00221366213266325	0.00209220372957914	0.00135322610501243	0.00147583398251836	0.00172212079434606	0.0013529498757255	0.00135289323747865	0.00110692068131241	0.00123079991325645	0.00135286280211628	0.00172177648097916	0.000860914259070705	0.000736557878988123	0.00110637638294821	0.00196746170624721	0.000736557878988123	0.000736557878988123	0.000736557878988123	0.000859498433149645	0.00110583249902606	0.000860419133032828
LN_6E04_VL_338	0.0134367804168139	0.00200383309908668	0.016033427545751	0.0133721888436267	0.00366098645934433	0.0025936016620792	0.00580107555993404	0	0.000859630395962656	0.00627959997596245	0	0	0.000250046888025164	0	0.000125454774212314	0.000870968014977124	0.00049168365077946	0.000122669284226682	0.000617112594133053	0.000250042978843835	0.000245730438660231	0	0.000246498947270214	0.000245428891907805	0.00122941935671639	0.000737191434685119	0.000490918056128407	0.000245489142037128	0.000245368671345501	0.00135195217151278	0.000245609731083898	0.000245519278196228	0.000245519278196228	0.00024554942175525	0.00024554942175525	0.000245579572716862	0.000245760634095059	0.00024554942175525	0.000245459013275228	0.000737055557045578	0.00258003871415717	0.00245892434165475	0.0029513557668041	0.00258003871415717	0.00258003871415717	0.00258003871415717	0.00245718785622341	0.00270432024720401	0.00233634637767957
AMBX03431D09	0.0129868766917598	0.00151095522616976	0.0154646216366298	0.0129215143269689	0.00342529184905489	0.00235789196624956	0.00556419158551529	0.000246776486271835	0.00111125995558038	0.00656742387418984	0.000246746040710828	0.000246715602661264	0.000502891661305404	0	0.000126135217621517	0.000999063550787153	0.000617924800869781	0.00024656352498713	0.000868729041134009	0.000502808677485348	0.000370610592833826	0.000246928826844926	0.000495705198268152	0.000493507315470265	0.00123610600764333	0.000741198406269317	0.000740329541478879	0.000493690045214637	0.000493385570770838	0.00160641513334401	0.000246913585264717	0.000493750985203749	0.000370244681886022	0.000370336091867929	0.000246852633994591	0.000246913585264717	0.000494239047257424	0.000493811940239338	0.00049362912026644	0.000617558469767814	0.00284132714116814	0.00210102616037514	0.0030909755091658	0.00284132714116814	0.00284132714116814	0.00284132714116814	0.00271780850164769	0.00271915216510904	0.00222515554785537
A03X03431B09	0.015598723324012	0.00241413244177327	0.0179853676190447	0.0158023091005012	0.00550577613283512	0.00463693893711794	0.00793677560125893	0.00261733817998725	0.00336785061905717	0.00892945816265359	0.00261701200789657	0.00261701200789657	0.00241214880003938	0.00224234082646174	0.00254855330155534	0.00341254549721321	0.00299644638569127	0.00261635990753952	0.00300828861314075	0.00266644006961506	0.00199546080847432	0.00261897026077981	0.0026283941243005	0.00211743475229603	0.00199508785434923	0.00149537426680154	0.00211717104790489	0.00224192154755401	0.00236670318034536	0.00274345646522923	0.00161987622648458	0.00186892695763417	0.00186870579545861	0.00174440545564883	0.00161967440547676	0.00162007809779484	0.00187079169087918	0.00186915984596976	0.00211796235820184	0.00162029558988266	0.0014931414606211	0.000746919021025796	0.00174355590404228	0.0014931414606211	0.0014931414606211	0.0014931414606211	0.00136874772841499	0.00136942932981614	0.000871591558630606
AP3X03432A01	0.0141499158076561	0.00192164917321598	0.0166810646144201	0.0140576023669374	0.00465059272017375	0.00341198200508977	0.00644994410287365	0.00138203236670202	0.00226320422259243	0.0076905152571784	0.00138168517864377	0.00138151165002072	0.00153082026137093	0.00100450085340637	0.00128496356702538	0.00216592770056076	0.00176181057734318	0.00138133816497987	0.00176374860964608	0.00140332202825486	0.000754337503872236	0.0013827272665278	0.00138774242720318	0.000878919927634447	0.0013829683657837	0.000879172276198623	0.00112981370652375	0.00100456385341181	0.00112995555536089	0.00175944235689459	0.000628010563212343	0.00087914069745382	0.000753484930887498	0.000753579566036683	0.000627852843915642	0.000628010563212343	0.000880024886920047	0.000879251123959004	0.00087914069745382	0.000879472060212621	0.00226075278036727	0.00150783435503705	0.00251415690143488	0.00226075278036727	0.00226075278036727	0.00226075278036727	0.00213518727627844	0.0021362605281638	0.00163387332731823
C12X034805B9	0.0161569317341344	0.0025053385510525	0.0186568759792704	0.0161053742019936	0.0061970609613593	0.00507277158025518	0.00833838384982373	0.0029513557668041	0.00381491014606477	0.00918353630798912	0.0029509928730447	0.0028273559061561	0.00313163073787925	0.00245779178288809	0.00276540448344014	0.00386533177546013	0.00332545085446526	0.00294990472702038	0.00333802284908434	0.00300621888466965	0.00209130691260126	0.00295280823480858	0.00283972139402136	0.0024577156724654	0.00159813632222726	0.00122869799291234	0.00245741369080616	0.00258153326473691	0.00270344754396501	0.00258235991314196	0.00184384076001547	0.00196625279052357	0.00221240349581158	0.00184348934413662	0.00184338757119349	0.00159762630225187	0.001721791312617	0.00184338722778572	0.00221198409787722	0.00159765626563996	0.000245173157531367	0.000613798260239877	0.00147347815475907	0.000245173157531367	0.000245173157531367	0.000245173157531367	0.000367827373728723	0.000613466871493025	0.000368233722302226
C01X03483C04	0.0150099322324839	0.00162924221758024	0.017499097380146	0.0149528238368647	0.0050612678615119	0.00396108358483282	0.00720484840447872	0.00184542867718393	0.00270858731447861	0.00805512555918547	0.00184520166444368	0.00172177648097916	0.00200518703170241	0.00135239424311123	0.00163485762906457	0.0027444031184569	0.00221798049514034	0.00184452096120755	0.00222645026266134	0.00187975969105012	0.00110779488354093	0.00184633728700183	0.00172932264245651	0.00135236383026297	0.00110697734741199	0.000860419133032828	0.00135219758809479	0.00147583398251836	0.00159821553750749	0.00147611775416582	0.000737780604196742	0.000983707511926363	0.00110670510344967	0.000860793196697497	0.000737599208710334	0.000737780604196742	0.000738370721709852	0.000860766709247538	0.00122958921024255	0.000737735212563792	0.00073673876258283	0.000614446922931376	0.00159824552291213	0.00073673876258283	0.00073673876258283	0.00073673876258283	0.00061390372941377	0.000983103083145149	0.000491566581755602
C03X03483E05	0.0161569317341344	0.0025053385510525	0.0186568759792704	0.0161053742019936	0.0061970609613593	0.00507277158025518	0.00833838384982373	0.0029513557668041	0.00381491014606477	0.00918353630798912	0.0029509928730447	0.0028273559061561	0.00313163073787925	0.00245779178288809	0.00276540448344014	0.00386533177546013	0.00332545085446526	0.00294990472702038	0.00333802284908434	0.00300621888466965	0.00209130691260126	0.00295280823480858	0.00283972139402136	0.0024577156724654	0.00159813632222726	0.00122869799291234	0.00245741369080616	0.00258153326473691	0.00270344754396501	0.00258235991314196	0.00184384076001547	0.00196625279052357	0.00221240349581158	0.00184348934413662	0.00184338757119349	0.00159762630225187	0.001721791312617	0.00184338722778572	0.00221198409787722	0.00159765626563996	0.000245173157531367	0.000613798260239877	0.00147347815475907	0.000245173157531367	0.000245173157531367	0.000245173157531367	0.000367827373728723	0.000613466871493025	0.000368233722302226
C06X034805B7	0.0161569317341344	0.0025053385510525	0.0186568759792704	0.0161053742019936	0.0061970609613593	0.00507277158025518	0.00833838384982373	0.0029513557668041	0.00381491014606477	0.00918353630798912	0.0029509928730447	0.0028273559061561	0.00313163073787925	0.00245779178288809	0.00276540448344014	0.00386533177546013	0.00332545085446526	0.00294990472702038	0.00333802284908434	0.00300621888466965	0.00209130691260126	0.00295280823480858	0.00283972139402136	0.0024577156724654	0.00159813632222726	0.00122869799291234	0.00245741369080616	0.00258153326473691	0.00270344754396501	0.00258235991314196	0.00184384076001547	0.00196625279052357	0.00221240349581158	0.00184348934413662	0.00184338757119349	0.00159762630225187	0.001721791312617	0.00184338722778572	0.00221198409787722	0.00159765626563996	0.000245173157531367	0.000613798260239877	0.00147347815475907	0.000245173157531367	0.000245173157531367	0.000245173157531367	0.000367827373728723	0.000613466871493025	0.000368233722302226
C09X034805B8	0.0161569317341344	0.0025053385510525	0.0186568759792704	0.0161053742019936	0.0061970609613593	0.00507277158025518	0.00833838384982373	0.0029513557668041	0.00381491014606477	0.00918353630798912	0.0029509928730447	0.0028273559061561	0.00313163073787925	0.00245779178288809	0.00276540448344014	0.00386533177546013	0.00332545085446526	0.00294990472702038	0.00333802284908434	0.00300621888466965	0.00209130691260126	0.00295280823480858	0.00283972139402136	0.0024577156724654	0.00159813632222726	0.00122869799291234	0.00245741369080616	0.00258153326473691	0.00270344754396501	0.00258235991314196	0.00184384076001547	0.00196625279052357	0.00221240349581158	0.00184348934413662	0.00184338757119349	0.00159762630225187	0.001721791312617	0.00184338722778572	0.00221198409787722	0.00159765626563996	0.000245173157531367	0.000613798260239877	0.00147347815475907	0.000245173157531367	0.000245173157531367	0.000245173157531367	0.000367827373728723	0.000613466871493025	0.000368233722302226
LN_6H06_VL_367	0.0159032244376883	0.00239983329655574	0.0184213943935829	0.0158498881210409	0.00586553201446448	0.00473938880078862	0.00802489481532638	0.00260297151927274	0.00347319624728644	0.00887960174956033	0.00260264891780355	0.00247813364850627	0.00277827609180779	0.00210567942166928	0.0024076330849336	0.0035194722476869	0.00297956737554942	0.00260168159300103	0.00299113611532904	0.00265181776372589	0.00173603128672361	0.00260426272528417	0.00248912467195871	0.00210574038402309	0.00136268597784613	0.000866842495997372	0.00210547958420151	0.0022303932606023	0.00235338860217552	0.00223086529813042	0.00148685123373741	0.00161044469274745	0.001858380298033	0.00148663243551637	0.00148648287044805	0.00123880459588323	0.00148772674619521	0.00148662090299341	0.00185809242433923	0.00123849774447188	0.000494559874507566	0.000866489997126044	0.00173373181714049	0.000494559874507566	0.000494559874507566	0.000494559874507566	0.000618306868042475	0.000866198903333481	0.000618934491531655
AMBX03481D08	0.0133097578262827	0.00175424192962776	0.0157750862609502	0.0132428800060429	0.00340971943951188	0.00234740472697049	0.00542345964241684	0.000245594650049001	0.00110593437201668	0.00653441268101649	0.0002455644953854	0.000245534348125721	0.000500437917096803	0	0.000125517761422315	0.00112039028636863	0.000614960804327821	0.000368233713055699	0.000864437827432372	0.000500355741107023	0.000368833575585704	0.000245715342798262	0.000493320916187456	0.000491144079209657	0.0013531921216953	0.000860585410386458	0.000736784031628677	0.000491264720093944	0.00049102349756278	0.00159871055066205	0.000245730438660231	0.000491385420259526	0.000368471163476255	0.000368561699717995	0.000245670070044964	0.000245730438660231	0.000491868814608091	0.000491445792586317	0.000491264720093944	0.000737508544412402	0.00295063006851624	0.00221393440541233	0.0031991599506593	0.00295063006851624	0.00295063006851624	0.00295063006851624	0.00282770351229183	0.00282909479197807	0.00233749610589971
A01X034861B1	0.0133046494976232	0.00175292404892003	0.0157689689391174	0.0132394754252251	0.00340713779358331	0.00234566591676967	0.00554665589169005	0.000245413833072732	0.00110511957870614	0.00653030960141607	0.000245383722792274	0.000245353619899459	0.00050006254168621	0	0.000125423304307476	0.00111969334536908	0.000614507326795287	0.000367962720492553	0.000863904404719675	0.000500042991867595	0.000368561699717995	0.000245534348125721	0.000492956137813344	0.000490782511807274	0.00135219406018864	0.000859951071933266	0.00073624158052001	0.000490902975109817	0.000490662107611434	0.001597531784981	0.00024554942175525	0.00049102349756278	0.000368199821434382	0.000368290224367221	0.000245489142037128	0.00024554942175525	0.000491506179749896	0.00049108378098426	0.000490902975109817	0.000736965026339436	0.00294845511335179	0.00221230177283702	0.00319679985074016	0.00294845511335179	0.00294845511335179	0.00294845511335179	0.00282561915661682	0.00282700838547173	0.00233577193759751
A02X034861B2	0.0133046494976232	0.00175292404892003	0.0157689689391174	0.0132394754252251	0.00340713779358331	0.00234566591676967	0.00554665589169005	0.000245413833072732	0.00110511957870614	0.00653030960141607	0.000245383722792274	0.000245353619899459	0.00050006254168621	0	0.000125423304307476	0.00111969334536908	0.000614507326795287	0.000367962720492553	0.000863904404719675	0.000500042991867595	0.000368561699717995	0.000245534348125721	0.000492956137813344	0.000490782511807274	0.00135219406018864	0.000859951071933266	0.00073624158052001	0.000490902975109817	0.000490662107611434	0.001597531784981	0.00024554942175525	0.00049102349756278	0.000368199821434382	0.000368290224367221	0.000245489142037128	0.00024554942175525	0.000491506179749896	0.00049108378098426	0.000490902975109817	0.000736965026339436	0.00294845511335179	0.00221230177283702	0.00319679985074016	0.00294845511335179	0.00294845511335179	0.00294845511335179	0.00282561915661682	0.00282700838547173	0.00233577193759751
A03X03481B07	0.0133080546142465	0.00175336312242013	0.015773046626351	0.0132428800060429	0.00340799790774327	0.00234624523387643	0.00554735519701911	0.000245443950743555	0.00110525529420657	0.00653112980505754	0.000245443950743555	0.000245323524391619	0.00050012506514321	0	0.000125423304307476	0.00111983266419499	0.000614658411643723	0.000368053007018244	0.000864117694786426	0.000500105510434003	0.000368561699717995	0.000245594650049001	0.000493016896742049	0.000490902975109817	0.00122941935671639	0.000737191434685119	0.000736422308784382	0.00049102349756278	0.000490782511807274	0.00147484758998855	0.000245579572716862	0.00049108378098426	0.000368290224367221	0.000368335442482889	0.000245519278196228	0.000245579572716862	0.000491566581755602	0.000491144079209657	0.000490963228939764	0.000737055557045578	0.00282596633581112	0.00221284571608256	0.00319758616370498	0.00282596633581112	0.00282596633581112	0.00282596633581112	0.00270311537376184	0.0028273559061561	0.00233634637767957
AP3X03482A02	0.0133046494976232	0.00175292404892003	0.0157689689391174	0.0132394754252251	0.00340713779358331	0.00234566591676967	0.00554665589169005	0.000245413833072732	0.00110511957870614	0.00653030960141607	0.000245383722792274	0.000245353619899459	0.00050006254168621	0	0.000125423304307476	0.00111969334536908	0.000614507326795287	0.000367962720492553	0.000863904404719675	0.000500042991867595	0.000368561699717995	0.000245534348125721	0.000492956137813344	0.000490782511807274	0.00135219406018864	0.000859951071933266	0.00073624158052001	0.000490902975109817	0.000490662107611434	0.001597531784981	0.00024554942175525	0.00049102349756278	0.000368199821434382	0.000368290224367221	0.000245489142037128	0.00024554942175525	0.000491506179749896	0.00049108378098426	0.000490902975109817	0.000736965026339436	0.00294845511335179	0.00221230177283702	0.00319679985074016	0.00294845511335179	0.00294845511335179	0.00294845511335179	0.00282561915661682	0.00282700838547173	0.00233577193759751
AP7X03481G03	0.0131810402052398	0.00175380241593425	0.0156449167925656	0.0131152823666423	0.00340885845627643	0.00234682483720602	0.00554945417140761	0.000245534348125721	0.00110566264078182	0.00653359165266237	0.000245504208267355	0.000245474075807577	0.000500312729358253	0	0.000125486259913298	0.00112025082876876	0.000614809570803019	0.000368143337861767	0.000864331090197961	0.000500293159965868	0.000368652280461579	0.000245654981599254	0.000493199263426635	0.00049102349756278	0.00122972172560133	0.000737372629646908	0.000736603125798799	0.000491144079209657	0.000490902975109817	0.00159831743553306	0.000245670070044964	0.00049120439224442	0.000368380671703504	0.000368425912033292	0.000245609731083898	0.000245639896859024	0.000491687430315309	0.000491264720093944	0.00049108378098426	0.000737236685200533	0.00282666095020711	0.00221338992687512	0.00319837286358282	0.00282666095020711	0.00282666095020711	0.00282666095020711	0.00270377979581531	0.00282805120391036	0.00233692110037734
LN_4B07_VL_233	0.013371365168835	0.00176174751096856	0.0156814149046292	0.0133061821108409	0.00342398871752246	0.00235730688413357	0.00557406009164743	0.000246593925521319	0.00111043729908251	0.00453146441777184	0.00024656352498713	0.000246533131947603	0.000502449475385125	0	0.000126055717294426	0.00112529327266942	0.000617543205583089	0.000369776908760107	0.000868082645055689	0.000502492855262881	0.000370381813787154	0.000246746040710828	0.000495398233906763	0.000493203066305909	0.00135887575039528	0.000864197746002643	0.00073987308317018	0.000493324720943562	0.000493081471653874	0.00160542321889372	0.000246761263490961	0.000493446435611163	0.000370016354233008	0.000370107651491919	0.000246700387390388	0.000246761263490961	0.000493933895472084	0.000493507315470265	0.000493324720943562	0.000740603686908078	0.00296301567875992	0.0022232316977229	0.00321259995051691	0.00296301567875992	0.00296301567875992	0.00296301567875992	0.00283957319038974	0.00284097617769243	0.00234731467507094
LN_7G02_VL_435	0.0133046494976232	0.00175292404892003	0.0157689689391174	0.0132394754252251	0.00340713779358331	0.00234566591676967	0.00554665589169005	0.000245413833072732	0.00110511957870614	0.00653030960141607	0.000245383722792274	0.000245353619899459	0.00050006254168621	0	0.000125423304307476	0.00111969334536908	0.000614507326795287	0.000367962720492553	0.000863904404719675	0.000500042991867595	0.000368561699717995	0.000245534348125721	0.000492956137813344	0.000490782511807274	0.00135219406018864	0.000859951071933266	0.00073624158052001	0.000490902975109817	0.000490662107611434	0.001597531784981	0.00024554942175525	0.00049102349756278	0.000368199821434382	0.000368290224367221	0.000245489142037128	0.00024554942175525	0.000491506179749896	0.00049108378098426	0.000490902975109817	0.000736965026339436	0.00294845511335179	0.00221230177283702	0.00319679985074016	0.00294845511335179	0.00294845511335179	0.00294845511335179	0.00282561915661682	0.00282700838547173	0.00233577193759751
LN_7G03_VL_436	0.0133046494976232	0.00175292404892003	0.0157710075191416	0.0131119103403092	0.00328103356820332	0.00234566591676967	0.0054207248303805	0.000245443950743555	0.00110525529420657	0.00653030960141607	0.000245413833072732	0.000245383722792274	0.00050012506514321	0	0.000125439037286147	0.00111969334536908	0.00061458285993409	0.000368007858217768	0.000864011036589806	0.000500042991867595	0.000368561699717995	0.0002455644953854	0.000492956137813344	0.00049084273606749	0.00135236030152006	0.000860056730060306	0.000736331933562491	0.000490963228939764	0.000490722302323776	0.00159772812520037	0.000245579572716862	0.00049108378098426	0.000368245017352386	0.000368335442482889	0.000245519278196228	0.000245579572716862	0.000491566581755602	0.000491144079209657	0.000490963228939764	0.000737055557045578	0.00294881738318565	0.00221257371102869	0.00319719295887624	0.00294881738318565	0.00294881738318565	0.00294881738318565	0.00282596633581112	0.0028273559061561	0.0023360591223246
LN_6E02_VL_336	0.0133165750364972	0.00175424192962776	0.0157832500773402	0.0132496944236002	0.00340971943951188	0.00234769477933228	0.00555155473480009	0.000245624812119416	0.0011060702877265	0.00653605535692006	0.000245594650049001	0.0002455644953854	0.000500500534462312	0	0.000125533518108563	0.00112066930575885	0.000615036448994433	0.000368278917294297	0.000864651381007443	0.000500480950370285	0.0003688789272317	0.000245745534522877	0.000493381765075815	0.00049120439224442	0.00135335860853959	0.000860691224456989	0.000736874517869827	0.000491325062763848	0.00049108378098426	0.00159890718075214	0.000245760634095059	0.000491445792586317	0.000368516426036451	0.000368606984524944	0.00024570025064444	0.000245760634095059	0.000491929305781747	0.000491506179749896	0.000491325062763848	0.000737599208710334	0.0029509928730447	0.00221420674514688	0.00319955363948641	0.0029509928730447	0.0029509928730447	0.0029509928730447	0.00282805120391036	0.0028294428258432	0.00233778371478534
LN_4H08_VL_288	0.0133063518380825	0.00175314355817862	0.0157710075191416	0.013241177496778	0.00340756779638713	0.00234595553955845	0.00554735519701911	0.000245443950743555	0.00110525529420657	0.00653112980505754	0.000245413833072732	0.000245383722792274	0.00050012506514321	0	0.000125439037286147	0.00111983266419499	0.00061458285993409	0.000368007858217768	0.000864011036589806	0.000500105510434003	0.000368516426036451	0.0002455644953854	0.000493016896742049	0.00049084273606749	0.00122926822802782	0.000737100870594044	0.000736331933562491	0.000490963228939764	0.000490722302323776	0.00159772812520037	0.000245579572716862	0.00049102349756278	0.000368245017352386	0.000368290224367221	0.000245519278196228	0.00024554942175525	0.000491506179749896	0.00049108378098426	0.000490902975109817	0.000736965026339436	0.00282561915661682	0.00221257371102869	0.00319719295887624	0.00282561915661682	0.00282561915661682	0.00282561915661682	0.00270278328517573	0.00282700838547173	0.0023360591223246
LN_7B08_VL_396	0.0144931561837789	0.00140743130167748	0.0171811418332344	0.0141683298652436	0.00415747639545923	0.00330249720933782	0.00635940053562368	0.000631153832861075	0.00151583428888112	0.00697774658895569	0.000630914910211083	0.000630914910211083	0.000771257900187197	0.000504540910622529	0.000774593493414689	0.00153542365363607	0.00113790849005072	0.000757002415607536	0.00101540173630382	0.000771617480157535	0.000126167045837265	0.000630596627916951	0.000759794354206283	0.000252238623081884	0	0	0.000378357944653142	0.000252334095691171	0.000504540910622529	0.00100989408007282	0.000126167045837265	0	0.000252270439256693	0	0.00012615112972182	0	0	0	0.000126119309534857	0	0.0011351217789533	0.00164101649918837	0.00151419639542668	0.0011351217789533	0.0011351217789533	0.0011351217789533	0.0010090182771805	0.00113540818492559	0.00126249915397603
A01X035361A8	0.0148835390570447	0.00421918903280628	0.017407690600573	0.0150808518044111	0.00617031241285756	0.00554665589169005	0.00740504055214101	0.00313257065053335	0.00401319180973092	0.00910307041574753	0.00313296322036888	0.00313217817906595	0.00331914947904929	0.00313139353108817	0.00333212431534349	0.00381031964693692	0.00364085444826445	0.00325739816684678	0.0037813106129109	0.00344682804952568	0.00313532070718798	0.00313532070718798	0.00264114523726382	0.00313178580592987	0.00388964099432862	0.0033855873391815	0.00338219452733294	0.00313296322036888	0.00325699011552148	0.00413904129441247	0.00313257065053335	0.00313257065053335	0.00313217817906595	0.00313257065053335	0.00313217817906595	0.00313257065053335	0.00313571396663789	0.00313296322036888	0.00313257065053335	0.0032596435311228	0.00463846468289565	0.00413940640127156	0.00489351343133517	0.00463846468289565	0.00463846468289565	0.00463846468289565	0.00451318092954792	0.00464059820498082	0.00426475255669205
A03X03621A06	0.00793657216641545	0.0118850314357458	0.0108720251901806	0.00810711642513236	0.0110558036891536	0.0106963828199524	0.0121833878666268	0.0101421315038237	0.0106485327300976	0.0156060080800871	0.0101434016029877	0.0101408617226961	0.00943597179762231	0.00989060133099183	0.00946898220691835	0.0102804578351426	0.00952182697418611	0.0102672200756557	0.00981286812361832	0.0102043191436278	0.0102845591967925	0.0101510288834368	0.0103144292772146	0.0103962141478758	0.0112941191136823	0.0107851289896497	0.0106478205481931	0.0103988192311385	0.0103936103695542	0.0115420059791111	0.0101522175127347	0.0104014256203234	0.010274250059626	0.0102768254058031	0.01014967321337	0.0101522175127347	0.0104118642559451	0.0104027293049436	0.0103988192311385	0.0106585022172245	0.0129181641906917	0.0121709386741567	0.0131803173730138	0.0129181641906917	0.0129181641906917	0.0129181641906917	0.0127928649813246	0.012799286386454	0.0122993857111509
LN_8B02_VL_471	0.0131330152856159	0.00191151128354106	0.0147002533606275	0.0128158098052458	0.00346743530448427	0.0023865699017831	0.00525513264040362	0.000374543539310854	0.00124932878318714	0.00444593843448155	0.000374496784191996	0.000374450040744862	0.000636112152675621	0.00012477774017741	0.000255309645608122	0.001265935265522	0.000750199346760582	0.000499169370324927	0.000878321335422364	0.00063616473329586	0.000499984397134243	0.000374730676589824	0.000626990736606097	0.000624169111986319	0.00150079831444411	0.000999887045153187	0.000873903850007461	0.000624324985744438	0.000624013316042158	0.00175042302963639	0.000374730674639644	0.000624480937374614	0.000499484927771609	0.000499609701534809	0.000374637082632024	0.000374730674639644	0.000625105523785254	0.000624558942410011	0.000624324985744438	0.000874777531799019	0.0031248008017256	0.0023758905808461	0.00337764779312066	0.0031248008017256	0.0031248008017256	0.0031248008017256	0.00299983101489178	0.00300133159955888	0.00250154812796946
LN_8B03_VL_472	0.0133541948804489	0.00201199513245738	0.0147839471062478	0.0134205074050767	0.00342181903365888	0.00247940404854225	0.00569682290775952	0.000492956137813344	0.0013565938968841	0.00668503536711836	0.000492895393858643	0.000492834664872327	0.000753212999865958	0.000246347136494073	0.000377940864878623	0.00137456305947834	0.000864056666321549	0.000615941841439008	0.00111556446626652	0.000753390319504124	0.000616948866523135	0.000493199263426635	0.000742666232240329	0.00073938299333928	0.0016049852579207	0.00111043751508919	0.000985931431341055	0.000739565267350285	0.000739200809153076	0.00185135032969961	0.00049322968458568	0.000739747631252399	0.00061634046559262	0.000616492453302884	0.000493108076807112	0.00049322968458568	0.000740477987104325	0.000739838846933535	0.000739565267350285	0.000986904451664889	0.00320806862329698	0.00246881600474549	0.00345772617248958	0.00320806862329698	0.00320806862329698	0.00320806862329698	0.00308470213111797	0.00308622534858107	0.00259288317236131
C12X041403G8	0.0186092113749447	0.00838904640127144	0.0189983824466031	0.0192464213220426	0.00920339394541312	0.0100831993757358	0.0133038107059764	0.00848478476033446	0.00939176162269797	0.00664148886825048	0.00835543538695748	0.008481513641529	0.00876723044262688	0.00822529589462405	0.00855025045324125	0.00938047140425948	0.00888415715462974	0.00848260373417901	0.00865055593022404	0.00861761463396014	0.0081073444772215	0.00849133457343051	0.00826009407721667	0.00822506226373235	0.00810550916202873	0.00758612242365103	0.00822506226373235	0.00809787774390807	0.00835328781466866	0.00887629509648349	0.00771424602198861	0.00797066086653598	0.00796970723488307	0.00784245749312134	0.00771325431407814	0.00771424602198861	0.0079788669888246	0.00797168570858592	0.00822717694297358	0.00771424602198861	0.00796188216556194	0.00719484247975204	0.00822635315871219	0.00796188216556194	0.00796188216556194	0.00796188216556194	0.00783370578464027	0.00783773195354406	0.00732496596156938
C02X04142E02	0.014131918083394	0.00175911052836939	0.0166176143899516	0.014460100026559	0.00519643004797157	0.00396905047829993	0.00734625627062991	0.00197328525591465	0.00283868437000252	0.00820336004702775	0.00197279864369429	0.00197279864369429	0.0021359011425624	0.00160235238579688	0.00189126664900485	0.00287631419570213	0.00222333392291354	0.00197231227141218	0.00223191398743289	0.00200987428270587	0.00135713791749406	0.00197425920088051	0.00198100782949802	0.00147860697333848	0.00135712287595402	0.000863071287278257	0.00147860697333848	0.00160179021479921	0.00172539868614744	0.0020973618648162	0.000986132677640698	0.00123254437969307	0.00123241910009504	0.00110934231656857	0.000986132677640698	0.000986254249854239	0.00123376091203755	0.00123269631501982	0.001478971443058	0.000986254249854239	0.00098502480543233	0	0.00123231664895729	0.00098502480543233	0.00098502480543233	0.00098502480543233	0.000861902327819305	0.000862327037431436	0.000369549166859667
C03X04142C09	0.0143683236063825	0.00225936880118075	0.0168528786644308	0.014697147662022	0.00518832538091425	0.00396299386058194	0.007334813264995	0.00197003162352445	0.00283400383981345	0.00818995102803959	0.00196954661452162	0.00196954661452162	0.00213235115515286	0.00159969418503313	0.00188804084510122	0.0028715088518566	0.00234313495470154	0.00196906184427234	0.00235226852549977	0.00200652259310847	0.00135508982740883	0.00197100235849665	0.00197750721011876	0.00147638980351293	0.00135486237701337	0.000861640847769223	0.00147620818189268	0.00159937606033301	0.00172257428690184	0.00184762172862943	0.000984657186238064	0.00123072028024395	0.00123057262325547	0.00110769250904325	0.000984536007413564	0.000984778394896059	0.0012319332126695	0.00123087176616268	0.00147675318085863	0.00123132644775346	0.00135261714407719	0.000615093222984372	0.00159989105717278	0.00135261714407719	0.00135261714407719	0.00135261714407719	0.0012296611051701	0.00123026622960964	0.000738291284508441
C06X041403G6	0.015132263863902	0.00200571678363974	0.0176216607855552	0.015206361512728	0.00543801155869957	0.00420706298050977	0.00758105912650003	0.00221443324624681	0.00307785008747977	0.00843377859863862	0.00221388852247242	0.00221388852247242	0.00238111211300941	0.00184429417172157	0.00213801943347325	0.0031185474823374	0.00258757632564813	0.00221334406662331	0.00259750878911715	0.00225565330040058	0.00160028494686077	0.0022155234983631	0.00222360858011099	0.00172115628254717	0.00159990646330039	0.00110692068131241	0.00172094470993833	0.00184406709420988	0.00196697796161417	0.0023385206600168	0.00122989166264085	0.00147569766975221	0.00147557300540235	0.00135279843551645	0.00122958921024255	0.00122989166264085	0.00147715088905074	0.00147587916577445	0.00172157958386716	0.00122996719753147	0.00098236375989383	0.00024570025064444	0.00122898475149752	0.00098236375989383	0.00098236375989383	0.00098236375989383	0.000859573882799875	0.00085999630022703	0.000368640960419776
C09X041403G7	0.0161712982732172	0.0034164300503557	0.018696031577145	0.0165117441475375	0.00688880024445881	0.00561787912344796	0.00905156527483115	0.00359972836020641	0.00447192630269044	0.0099099518991704	0.00359883492183201	0.00359883492183201	0.00379422306446083	0.00322576223861776	0.00355399635706295	0.00453216606571916	0.00397900797668475	0.00359838836893554	0.00399470409868257	0.00366654088090848	0.00298141685694325	0.00360196389812754	0.00361219364721939	0.00310164531657937	0.00298044544285272	0.00248217349123609	0.00310126055560406	0.003225607733564	0.00334957024984202	0.00372551331688231	0.00260644340804871	0.00285442909163462	0.00285409420362154	0.00273044007333838	0.00260579656345709	0.00260644340804871	0.00285726591696491	0.00285478338670432	0.00310241512501606	0.00260676695270835	0.00260265959964201	0.00185990091814431	0.00285307456045569	0.00260265959964201	0.00260265959964201	0.00260265959964201	0.00247878945587326	0.00248001894605214	0.00198432431007469
LN_4F04_VL_266	0.01456846896247	0.00163803801391132	0.0170653393779467	0.0145088166268098	0.00483179503472664	0.00373130639742089	0.00698615664708454	0.00160733554063579	0.00247464933494089	0.00784561087167973	0.00160713683222169	0.00160693817293256	0.00176354233894699	0.00123566666173277	0.00151687605316022	0.00250753733414422	0.00198142549598297	0.00160654100165642	0.00211346669909774	0.00176336393479517	0.00111345967717329	0.00160813086590677	0.0017379708982154	0.00123559021996268	0.00160780587455672	0.000741702301968013	0.00135894020848447	0.00135961207469126	0.00148262604708674	0.00197880281440221	0.000865235304242524	0.00111234725618034	0.00098867289027211	0.000988795089652371	0.000865021462186552	0.000865235304242524	0.00111344818174227	0.00111248475280136	0.00123589563214494	0.000865464557810901	0.00123490369682752	0.000494177986740479	0.00148317579606305	0.00123490369682752	0.00123490369682752	0.00123490369682752	0.00111143153830908	0.00111198082313045	0.000617863723372408
LN_6H05_VL_366	0.014091089594898	0.00155864454070457	0.0159850790181151	0.0142904285951427	0.00485111752310011	0.00358999456235777	0.00668050242908282	0.00152935719329228	0.00152877268314302	0.00795908898865521	0.00152896747020943	0.00152896747020943	0.00168871314369709	0.00114631463338264	0.0014342745749419	0.002455902209323	0.00191484194015977	0.00152857794570101	0.00192233861488749	0.00155445513417288	0.000892597021992041	0.00153013723578802	0.00153555838646991	0.00101876371376747	0.00101947782706095	0.000764246100838835	0.00101863399532829	0.00114607123317881	0.00127354095980931	0.00152968607836481	0.00050959879115268	0.000764343460670356	0.000764233921686231	0.000636975175636104	0.000509533876688176	0.000509663722159521	0.000765123216654517	0.000764440843240398	0.00101902324978544	0.000509533876688176	0.00114552425779982	0.000509343288411389	0.00140135547462195	0.00114552425779982	0.00114552425779982	0.00114552425779982	0.00114552425779982	0.00101878400994136	0.00050947303675317
AMBX04141D06	0.0146124457534041	0.00150358328390051	0.0170952064068321	0.0145533641625025	0.00467797705643323	0.00358692812495785	0.00682029568543797	0.00147515344941999	0.00233736992459173	0.00767379967613225	0.00147497213183273	0.00147479085881284	0.00162799051627651	0.00110569664174093	0.0013822732236199	0.00236825211418881	0.00184688227002232	0.00147442844641061	0.00185415334783428	0.00150264188692329	0.00086108057633948	0.00147587916577445	0.00148131053666603	0.000982846408846182	0.00122984244118374	0.00073728194681575	0.000982725675278049	0.00110605894447033	0.00122845623630919	0.00135246577838623	0.000491642116752628	0.000737417917271146	0.000737293283564666	0.000614533785406331	0.000491521290460845	0.000491642116752628	0.000738143677876312	0.00073750855928878	0.000983087965001536	0.000245745534522877	0.00171957055363979	0.000983087965001536	0.00196697745214765	0.00171957055363979	0.00171957055363979	0.00171957055363979	0.00159679568527022	0.00159758061167281	0.00110619489080087
A01X041461C8	0.014120116305881	0.00125500073453237	0.0166014678412854	0.0141893881094945	0.00430398987977732	0.00309674837479628	0.00645012943798629	0.00110814731291215	0.00197145809874098	0.00730731922536992	0.00110787449323119	0.00110787449323119	0.00125426490767603	0.000738370796256814	0.00100704968585063	0.00199754791704412	0.0014798379757144	0.00110760180785053	0.00160927543606154	0.00125418240170189	0.000615926698218946	0.00110869335557229	0.00123635039244644	0.000738143662961445	0.000985464719106722	0.000615536209710071	0.000861160091791763	0.000861160091791763	0.000984297637051458	0.00147829968047419	0.000369276235396991	0.00061535436923921	0.000492197926349507	0.000492319085573927	0.000369230786010042	0.000369321695974223	0.000615884951775272	0.000615430110766769	0.000738325326371524	0.000246244772275833	0.00110705683959373	0.000369185347809206	0.00123102347319736	0.00110705683959373	0.00110705683959373	0.00110705683959373	0.000984055486115997	0.000861443994490613	0.000492368331269746
A02X041461C9	0.0140975049557024	0.00125232888855751	0.0165745756970241	0.0140360414285802	0.0041714804188265	0.00309162775713016	0.00631392340143793	0.000983265491807941	0.00184497436325236	0.00716907198257153	0.00098314465525604	0.000982903071230179	0.00112684308613732	0.000614111110363739	0.000879409031602796	0.00186934658273731	0.00135413070207913	0.0011056174653683	0.00148294660276389	0.00125190956755322	0.000614749107513013	0.000983749135197999	0.00123398938170951	0.00073693105879333	0.000983934455322271	0.000491653446998171	0.00098242025918404	0.000737202692599249	0.000982540917722226	0.000614201603990536	0.000491411842656105	0.00073693105879333	0.000614220479383535	0.000614145035286003	0.00049129112950866	0.000491351478668328	0.000737655860880933	0.000737021581150864	0.00073693105879333	0.000737383893080117	0.00208900871860536	0.00172145498079284	0.00184376094373219	0.00208900871860536	0.00208900871860536	0.00208900871860536	0.00221240299901853	0.00221294699186601	0.00172166667891051
A03X04141A07	0.013966788951929	0.00125232888855751	0.0164420637586219	0.0139047399606492	0.00404429450408092	0.00296741015604339	0.00618645120072231	0.000860207664669366	0.00172166667891051	0.00704180004677743	0.000860101969462841	0.000859785039629397	0.00100143974332033	0.000491159175055226	0.000753579645285681	0.00174440585536804	0.00123079991325645	0.000859785039629397	0.00123558639730743	0.000876200996625657	0.000245832375623448	0.000860630705394119	0.000863660725469143	0.000368414596625768	0.000614715115841318	0.000122819946576805	0.000613918814153329	0.000491385420259526	0.000613994202677773	0.000983325857595748	0.000122835033169053	0.000368414596625768	0.000245651208561073	0.000245621040008065	0.000122804863689904	0.000122819946576805	0.000368776897411509	0.000368459845288492	0.000368414596625768	0.000368550375966641	0.00147384010014153	0.00110624039198571	0.00184406709420988	0.00147384010014153	0.00147384010014153	0.00147384010014153	0.00159703750131865	0.00159742998703982	0.00110637638294821
AP7X04141F08	0.0138405666189171	0.00125279956381109	0.0163148646102513	0.0137778923391015	0.0039184778670397	0.00284416694359571	0.00606107796515305	0.000737417902400219	0.00159890718075214	0.00691726099611454	0.000737327282665657	0.000737146109996549	0.000876392944127487	0.000368459854552022	0.000628140786130835	0.00162002788994254	0.00110787437197871	0.000737055557045578	0.00111222126529087	0.000751138517600936	0.000122952079930451	0.000737780604196742	0.00074038661376409	0.000245654981599254	0.000491653446998171	0	0.00049120439224442	0.000368595657990349	0.000491264720093944	0.00122969120850031	0	0.000245654981599254	0.000122846350429892	0.000122831261057732	0	0	0.000245896604506634	0.000245685158491296	0.000245654981599254	0.000245745534522877	0.0012283961272097	0.000737553913702701	0.00172156475584073	0.0012283961272097	0.0012283961272097	0.0012283961272097	0.0011055609383277	0.00135189561670134	0.000860691224456989
LN_4A04_VL_221	0.0149846552998295	0.00126149174588997	0.0174909841837453	0.0149270563632874	0.00496838590905012	0.00386290638197982	0.00712664570452062	0.00173385112995136	0.00260264961278458	0.00798386655433877	0.00173363642494909	0.00173342177311478	0.00189256695759365	0.0013615669524577	0.00164620823552574	0.00263729631955318	0.00210868717344892	0.00173299262887051	0.00211675262368174	0.00176630819546024	0.00111514990074156	0.00173471048203421	0.0017410473885115	0.00123757445343963	0.000990355942947024	0.000866562820842851	0.0012374213132809	0.00136182730326468	0.00148506898427183	0.00111418340245442	0.00074286168784276	0.000990202621755808	0.00099026778785739	0.000866489997126044	0.000742677785521236	0.00074276972529891	0.000990447807811988	0.000990202621755808	0.00123772763150739	0.00074258586850122	0.00173188978379405	0.00148525279295212	0.00123688936848506	0.00173188978379405	0.00173188978379405	0.00173188978379405	0.00185603515126415	0.00160849845285188	0.00123788084749857
LN_8A05_VL_465	0.015171640585661	0.00190067198556669	0.0176894616556664	0.015114527592221	0.00511478566462204	0.00400251267106142	0.00728098486032036	0.00186455953940957	0.00273670489220971	0.0081434007503907	0.00186432779593187	0.00186409611005326	0.00202652014677455	0.00149073009953002	0.00177934438304872	0.00277327315862926	0.00224108415773799	0.00186363291100706	0.00225001344246904	0.00189970912328586	0.00124388581251629	0.00186548708974034	0.00187243810244532	0.00136652174382518	0.00161688130699349	0.00062129942209334	0.00136635200289323	0.00149123946233539	0.00161484574329172	0.00198950583335175	0.000869982190960882	0.00111847584144452	0.00111830206326207	0.000994232865440488	0.000869765996379621	0.000869982190960882	0.00111944967968579	0.00111847584144452	0.00136686135224133	0.00062130328572646	0.00173836002519879	0.00111801262939168	0.00211296069281113	0.00173836002519879	0.00173836002519879	0.00173836002519879	0.00161424418412865	0.00173943994459137	0.00111829046563503
LN_8A06_VL_466	0.0139668504247299	0.00150320658241453	0.0164420681750054	0.0139047191984276	0.00404450084408635	0.00296754703055306	0.00618676693560681	0.000860237806281991	0.00172172691432027	0.00704197570184678	0.000860132103676346	0.000860026427044146	0.00100154942761261	0.000491264720093944	0.000753721600023495	0.00174446768893367	0.00123087555967867	0.000982620074651856	0.00123580027822681	0.00100142013272722	0.000368878929091974	0.000860660876630794	0.000987208850117272	0.000491219484397468	0.000983749135197999	0.000491506179749896	0.00073673876258283	0.000491400523543242	0.000736829237700241	0.00110588917442061	0.000245654981599254	0.000491340162336062	0.000368471165330305	0.000368516427891168	0.000245624812119416	0.000245685158491296	0.000491763002462309	0.000491400523543242	0.000491340162336062	0.00049158169618228	0.00221202893626731	0.00147515344941999	0.00245934654649773	0.00221202893626731	0.00221202893626731	0.00221202893626731	0.0020889217092512	0.00208994894294253	0.00159844203860743
LN_6D06_VL_331	0.0146311246198045	0.00137954269112042	0.0171173575570229	0.0145721388195111	0.00468367650261234	0.00359121793076939	0.00682858882835667	0.00147692383026306	0.00234017352815189	0.0076823856712448	0.00147674207720662	0.00147619708634083	0.0016299061891363	0.00110678455651959	0.00138369604885848	0.0023711303440196	0.00184906814613429	0.00147619708634083	0.00185621837512865	0.00150443170277849	0.000861640847769223	0.00147765129010209	0.001482866601699	0.000983949491593464	0.000123031496683731	0.000491929305781747	0.000983828486880811	0.00110732913559755	0.00122989166264085	0.00172384691085496	0.000492110868607827	0.000738007439623326	0.000738109586642527	0.000615032662944163	0.000491989811835964	0.000492050332776192	0.000738279867662763	0.000738098226627712	0.000983949491593464	0.000492046547657515	0.000860313385856131	0.000491883955066363	0.000983749135197999	0.000860313385856131	0.000860313385856131	0.000860313385856131	0.000737417902400219	0.000614564003111893	0.000492004959748886
LN_4F08_VL_270	0.0146095596831063	0.00150267723044474	0.0170918953518499	0.0145505996238573	0.00467679331178713	0.00358606948693852	0.00681854332228492	0.00147484780815279	0.00233686003788273	0.00767077281289115	0.00147466656565086	0.00147412310531914	0.00162753219873303	0.00110525550720321	0.00138174864731655	0.00236772867675947	0.0018464393856397	0.00147412310531914	0.00185350045486456	0.00150225417284217	0.000860630705394119	0.00147557322388871	0.00148075100600375	0.000982540917722226	0.000368550385237006	0.000860173723078211	0.00122800007822177	0.00110575330320322	0.00122815089521766	0.00196746170624721	0.000737112176741331	0.000982661605901974	0.000859890656952465	0.000859890656952465	0.000736931109747064	0.000737112176741331	0.000491506179749896	0.000982782323734318	0.000982661605901974	0.000737112125750109	0.00208798240865012	0.00159772812520037	0.00171982337079608	0.00208798240865012	0.00208798240865012	0.00208798240865012	0.0019651922562912	0.00135063908462045	0.0015979245136869
C12X042204F5	0.0162860270057364	0.00275624824361264	0.0189180143374909	0.016235056026549	0.00645075727672699	0.00532080428590233	0.00859211333049105	0.0027052161688879	0.00356848211958737	0.00893051564543295	0.00270488356386234	0.00258130726380089	0.00288083059267384	0.00245779178288809	0.00276540448344014	0.00361564262119566	0.00320214205465377	0.00270388623932949	0.00309040569729654	0.00275546585206545	0.00196820329720441	0.00270654740736742	0.00259256306638446	0.00221175809694124	0.00159813632222726	0.00122869799291234	0.00221148635918807	0.00233548482347243	0.002457489782452	0.00233614521843489	0.00184384076001547	0.00172029549770127	0.0020894058325884	0.00172050691073818	0.00184338757119349	0.00159762630225187	0.00147565249758404	0.00159742998703982	0.00196602667858332	0.00159765626563996	0	0.00085936282966193	0.00122779284055904	0	0	0	0.000122594091578971	0.000490748653437966	0.000368233722302226
C01X04222I04	0.0162860270057364	0.00275624824361264	0.0189180143374909	0.016235056026549	0.00645075727672699	0.00532080428590233	0.00859211333049105	0.0027052161688879	0.00356848211958737	0.00893051564543295	0.00270488356386234	0.00258130726380089	0.00288083059267384	0.00245779178288809	0.00276540448344014	0.00361564262119566	0.00320214205465377	0.00270388623932949	0.00309040569729654	0.00275546585206545	0.00196820329720441	0.00270654740736742	0.00259256306638446	0.00221175809694124	0.00159813632222726	0.00122869799291234	0.00221148635918807	0.00233548482347243	0.002457489782452	0.00233614521843489	0.00184384076001547	0.00172029549770127	0.0020894058325884	0.00172050691073818	0.00184338757119349	0.00159762630225187	0.00147565249758404	0.00159742998703982	0.00196602667858332	0.00159765626563996	0	0.00085936282966193	0.00122779284055904	0	0	0	0.000122594091578971	0.000490748653437966	0.000368233722302226
C02X04222E09	0.0162860270057364	0.00275624824361264	0.0189180143374909	0.016235056026549	0.00645075727672699	0.00532080428590233	0.00859211333049105	0.0027052161688879	0.00356848211958737	0.00893051564543295	0.00270488356386234	0.00258130726380089	0.00288083059267384	0.00245779178288809	0.00276540448344014	0.00361564262119566	0.00320214205465377	0.00270388623932949	0.00309040569729654	0.00275546585206545	0.00196820329720441	0.00270654740736742	0.00259256306638446	0.00221175809694124	0.00159813632222726	0.00122869799291234	0.00221148635918807	0.00233548482347243	0.002457489782452	0.00233614521843489	0.00184384076001547	0.00172029549770127	0.0020894058325884	0.00172050691073818	0.00184338757119349	0.00159762630225187	0.00147565249758404	0.00159742998703982	0.00196602667858332	0.00159765626563996	0	0.00085936282966193	0.00122779284055904	0	0	0	0.000122594091578971	0.000490748653437966	0.000368233722302226
C03X04222B09	0.0162860270057364	0.00275624824361264	0.0189180143374909	0.016235056026549	0.00645075727672699	0.00532080428590233	0.00859211333049105	0.0027052161688879	0.00356848211958737	0.00893051564543295	0.00270488356386234	0.00258130726380089	0.00288083059267384	0.00245779178288809	0.00276540448344014	0.00361564262119566	0.00320214205465377	0.00270388623932949	0.00309040569729654	0.00275546585206545	0.00196820329720441	0.00270654740736742	0.00259256306638446	0.00221175809694124	0.00159813632222726	0.00122869799291234	0.00221148635918807	0.00233548482347243	0.002457489782452	0.00233614521843489	0.00184384076001547	0.00172029549770127	0.0020894058325884	0.00172050691073818	0.00184338757119349	0.00159762630225187	0.00147565249758404	0.00159742998703982	0.00196602667858332	0.00159765626563996	0	0.00085936282966193	0.00122779284055904	0	0	0	0.000122594091578971	0.000490748653437966	0.000368233722302226
C06X042204F3	0.0162860270057364	0.00275624824361264	0.0189180143374909	0.016235056026549	0.00645075727672699	0.00532080428590233	0.00859211333049105	0.0027052161688879	0.00356848211958737	0.00893051564543295	0.00270488356386234	0.00258130726380089	0.00288083059267384	0.00245779178288809	0.00276540448344014	0.00361564262119566	0.00320214205465377	0.00270388623932949	0.00309040569729654	0.00275546585206545	0.00196820329720441	0.00270654740736742	0.00259256306638446	0.00221175809694124	0.00159813632222726	0.00122869799291234	0.00221148635918807	0.00233548482347243	0.002457489782452	0.00233614521843489	0.00184384076001547	0.00172029549770127	0.0020894058325884	0.00172050691073818	0.00184338757119349	0.00159762630225187	0.00147565249758404	0.00159742998703982	0.00196602667858332	0.00159765626563996	0	0.00085936282966193	0.00122779284055904	0	0	0	0.000122594091578971	0.000490748653437966	0.000368233722302226
C09X042204F4	0.0162860270057364	0.00275624824361264	0.0189180143374909	0.016235056026549	0.00645075727672699	0.00532080428590233	0.00859211333049105	0.0027052161688879	0.00356848211958737	0.00893051564543295	0.00270488356386234	0.00258130726380089	0.00288083059267384	0.00245779178288809	0.00276540448344014	0.00361564262119566	0.00320214205465377	0.00270388623932949	0.00309040569729654	0.00275546585206545	0.00196820329720441	0.00270654740736742	0.00259256306638446	0.00221175809694124	0.00159813632222726	0.00122869799291234	0.00221148635918807	0.00233548482347243	0.002457489782452	0.00233614521843489	0.00184384076001547	0.00172029549770127	0.0020894058325884	0.00172050691073818	0.00184338757119349	0.00159762630225187	0.00147565249758404	0.00159742998703982	0.00196602667858332	0.00159765626563996	0	0.00085936282966193	0.00122779284055904	0	0	0	0.000122594091578971	0.000490748653437966	0.000368233722302226
LN_6I03_VL_373	0.0162860270057364	0.00275624824361264	0.0189180143374909	0.016235056026549	0.00645075727672699	0.00532080428590233	0.00859211333049105	0.0027052161688879	0.00356848211958737	0.00893051564543295	0.00270488356386234	0.00258130726380089	0.00288083059267384	0.00245779178288809	0.00276540448344014	0.00361564262119566	0.00320214205465377	0.00270388623932949	0.00309040569729654	0.00275546585206545	0.00196820329720441	0.00270654740736742	0.00259256306638446	0.00221175809694124	0.00159813632222726	0.00122869799291234	0.00221148635918807	0.00233548482347243	0.002457489782452	0.00233614521843489	0.00184384076001547	0.00172029549770127	0.0020894058325884	0.00172050691073818	0.00184338757119349	0.00159762630225187	0.00147565249758404	0.00159742998703982	0.00196602667858332	0.00159765626563996	0	0.00085936282966193	0.00122779284055904	0	0	0	0.000122594091578971	0.000490748653437966	0.000368233722302226
LN_7I06_VL_457	0.0164265477558067	0.00348612635407231	0.0194191708239047	0.0166436196328377	0.00679611863436569	0.00562160831810639	0.00887711610145834	0.00279202719697014	0.00368319022645001	0.00922729242348692	0.00291876606218912	0.00266415695116555	0.00297530770478692	0.00266373428057074	0.00298583338458742	0.00373297211033481	0.00343269503776424	0.00291765528398197	0.00331861130111522	0.00284573620192219	0.00215882437567065	0.00292061923987953	0.00280394762814411	0.00240987799400287	0.00215718477391759	0.00152188959241776	0.00240957237396692	0.0025376027253126	0.00266339644300835	0.00228340851546551	0.00203037355130598	0.00190284199384783	0.00228369821658037	0.00190308341178367	0.0020298583796446	0.00190308341178367	0.00165058084425062	0.00177608315710038	0.00215635985514537	0.00190260063715511	0.00164681717408348	0.00240984572152849	0.00240923860762227	0.00164681717408348	0.00164681717408348	0.00164681717408348	0.00164681717408348	0.00215554362951731	0.00190235934168191
LN_6H03_VL_364	0.0163510318260176	0.00276699472393859	0.0189943179406634	0.0163001685878727	0.00647615080146435	0.00534129323280749	0.00862590143268426	0.00271556765148108	0.00358214656733954	0.00896547460567626	0.00271523249631808	0.00259118098132834	0.00289206007782027	0.0024671907531314	0.002776222632234	0.00362967134121613	0.00321441452490917	0.00271422752702431	0.0031022940331819	0.00276620622895455	0.00197573757065506	0.00271690909994232	0.00260252324548818	0.00222021521681547	0.00160425002790196	0.00123339595548467	0.00221994139712264	0.00234441830869352	0.00246688643862645	0.0023450837630164	0.00185089379003767	0.0017268735538622	0.00209739712027237	0.0017270865868916	0.00185043712794959	0.00160373609840091	0.00148129936516633	0.0016035382788747	0.00197354426523357	0.00160376629046965	0	0.000862645844421028	0.00123248387071187	0	0	0	0.000123061777633293	0.000492622244759982	0.000369640233690721
D12X042204F8	0.0162881158662921	0.00275659360117046	0.0189204661730422	0.0162371483105758	0.00645157331393748	0.00532146276582831	0.00859319913706167	0.00270554885572091	0.00356892128082713	0.00893163909782861	0.0027052161688879	0.0025816245961483	0.00288119147279345	0.00245809385755885	0.00276575213983291	0.00361609346768596	0.00320253647789111	0.00270421859911332	0.00309078776963545	0.002755811013846	0.00196844544125699	0.00270688042173265	0.00259288317236131	0.00221202990148275	0.00159833281111373	0.00122884898140585	0.00221175809694124	0.00233577193759751	0.00245779178288809	0.00233643249486327	0.00184406743799777	0.00172050691073818	0.00208966266544715	0.00172071837574402	0.00184361413775431	0.00159782266572185	0.00147583398251836	0.00159762630225187	0.00196626828732868	0.00159785263644619	0	0.000859468343274149	0.00122794360666152	0	0	0	0.000122609122733087	0.000490808869389814	0.000368278926544214
D01X04222I05	0.0162860270057364	0.00275624824361264	0.0189180143374909	0.016235056026549	0.00645075727672699	0.00532080428590233	0.00859211333049105	0.0027052161688879	0.00356848211958737	0.00893051564543295	0.00270488356386234	0.00258130726380089	0.00288083059267384	0.00245779178288809	0.00276540448344014	0.00361564262119566	0.00320214205465377	0.00270388623932949	0.00309040569729654	0.00275546585206545	0.00196820329720441	0.00270654740736742	0.00259256306638446	0.00221175809694124	0.00159813632222726	0.00122869799291234	0.00221148635918807	0.00233548482347243	0.002457489782452	0.00233614521843489	0.00184384076001547	0.00172029549770127	0.0020894058325884	0.00172050691073818	0.00184338757119349	0.00159762630225187	0.00147565249758404	0.00159742998703982	0.00196602667858332	0.00159765626563996	0	0.00085936282966193	0.00122779284055904	0	0	0	0.000122594091578971	0.000490748653437966	0.000368233722302226
D02X04222F01	0.015412323903597	0.00191649321145714	0.0181097693698044	0.0153556102284388	0.00519555703296719	0.00419073264733489	0.0073958484508852	0.00164048725100833	0.00252568703268472	0.00800868891384103	0.00163986643978008	0.00151373093609861	0.00180049138989188	0.00138689568017737	0.00167774954915706	0.00255962737991459	0.0021487969815354	0.00163965960710619	0.00203020066265067	0.00167158033965239	0.000882719993061602	0.00164131573086563	0.00151937281309508	0.00113489520639579	0.00100876381185476	0.000252091575038041	0.00113475211471537	0.00126146006924434	0.0013870705640986	0.00100893481135136	0.000756823309548926	0.000630544892023064	0.00100906207111077	0.000630624419429208	0.000756632430509907	0.000630544892023064	0.000504839378527523	0.000504457373591912	0.000882719993061602	0.000630306430108663	0.000125908905447873	0.000756286733777176	0.00088232663512971	0.000125908905447873	0.000125908905447873	0.000125908905447873	0.000125908905447873	0.000630088012047848	0.000378131413302849
D03X04222C04	0.0162860270057364	0.00275624824361264	0.0189180143374909	0.016235056026549	0.00645075727672699	0.00532080428590233	0.00859211333049105	0.0027052161688879	0.00356848211958737	0.00893051564543295	0.00270488356386234	0.00258130726380089	0.00288083059267384	0.00245779178288809	0.00276540448344014	0.00361564262119566	0.00320214205465377	0.00270388623932949	0.00309040569729654	0.00275546585206545	0.00196820329720441	0.00270654740736742	0.00259256306638446	0.00221175809694124	0.00159813632222726	0.00122869799291234	0.00221148635918807	0.00233548482347243	0.002457489782452	0.00233614521843489	0.00184384076001547	0.00172029549770127	0.0020894058325884	0.00172050691073818	0.00184338757119349	0.00159762630225187	0.00147565249758404	0.00159742998703982	0.00196602667858332	0.00159765626563996	0	0.00085936282966193	0.00122779284055904	0	0	0	0.000122594091578971	0.000490748653437966	0.000368233722302226
D06X042204F6	0.0161652236914361	0.00263210054960137	0.0187971753624711	0.0162413344970014	0.0063270980539492	0.00519934975198475	0.00846951699531802	0.00270654740736742	0.00357023941334129	0.00893501115163054	0.00270621447493051	0.00258257706149799	0.00288227465584413	0.00245869822971446	0.0027664477149214	0.00361744668202256	0.00320372033081634	0.0027052161688879	0.0030919345536994	0.00275684701822156	0.00196892990814933	0.0027078799567013	0.00259384396475341	0.00221284571608256	0.00159872593387093	0.00122915106974543	0.00221257371102869	0.00233663370368848	0.00245869822971446	0.00233729474822317	0.00184452096120755	0.00172114146173936	0.00209043354300688	0.00172135308276727	0.00184406743799777	0.00159821553750749	0.00147637870526204	0.00159821553750749	0.00196699346999776	0.00159824552291213	0	0.000736931109747064	0.0012283961272097	0	0	0	0.000122654238318992	0.00049092934563612	0.000368369368332025
D09X042204F7	0.0161672980108729	0.00250722298600887	0.018671391773019	0.0161157568704383	0.0062017670495626	0.00507654020687275	0.00834470952313024	0.00270721351805658	0.00357111870941297	0.00893726060241221	0.00270688042173265	0.00258321242894227	0.00288299723046164	0.00245900052725391	0.00276679563368306	0.0036183493877225	0.00320411514298222	0.00270588162439179	0.00309269954929851	0.00275753812065889	0.00196941461357125	0.00270854672354383	0.00259448488869267	0.00221338992687512	0.0015989225677772	0.00122930216961899	0.00221311778802318	0.00233720856777247	0.00245930289913786	0.00233786993745278	0.00184474780647613	0.00172156475584073	0.00209069062859899	0.00172156475584073	0.00184429417172157	0.00159841204585851	0.00147674207720662	0.00159860860253881	0.001967477222357	0.00159844203860743	0	0.000614250691503664	0.00122869799291234	0	0	0	0.000122684333826167	0.000491049881042302	0.000368414605885964
LN_7A08_VL_387	0.0162860270057364	0.00275624824361264	0.0189180143374909	0.016235056026549	0.00645075727672699	0.00532080428590233	0.00859211333049105	0.0027052161688879	0.00356848211958737	0.00893051564543295	0.00270488356386234	0.00258130726380089	0.00288083059267384	0.00245779178288809	0.00276540448344014	0.00361564262119566	0.00320214205465377	0.00270388623932949	0.00309040569729654	0.00275546585206545	0.00196820329720441	0.00270654740736742	0.00259256306638446	0.00221175809694124	0.00159813632222726	0.00122869799291234	0.00221148635918807	0.00233548482347243	0.002457489782452	0.00233614521843489	0.00184384076001547	0.00172029549770127	0.0020894058325884	0.00172050691073818	0.00184338757119349	0.00159762630225187	0.00147565249758404	0.00159742998703982	0.00196602667858332	0.00159765626563996	0	0.00085936282966193	0.00122779284055904	0	0	0	0.000122594091578971	0.000490748653437966	0.000368233722302226
LN_4E09_VL_262	0.0154870396156539	0.00204137306211932	0.0179067824292215	0.015286380343087	0.00442446224423153	0.00351525631166617	0.00537951037697301	0.000941615225884447	0.00188474355665962	0.00370168012197979	0.000941235390857608	0.000941108847270704	0.000958079286916683	0.000806465253224458	0.00110205674470645	0.00190942084473179	0.00148237134039934	0.000941108847270704	0.00135241176240592	0.000956116353903523	0.000403239373921484	0.000940729420584548	0.000944633074752489	0.000403293581874388	0.000942090417917222	0.000403456293215112	0.00067198434870204	0.000537901033583922	0.000672074673440617	0.000672165022464449	0.000403402041515364	0.000403293581874388	0.000403347804403716	0.000403347804403716	0.000403293581874388	0.000403347804403716	0.000403727770743594	0.000403347804403716	0.000403293581874388	0.000672381995274259	0.00174774186536253	0.00201804254193648	0.00201754049185706	0.00174774186536253	0.00174774186536253	0.00174774186536253	0.00174774186536253	0.00201781189318554	0.00174915282035035
LN_7I08_VL_459	0.0154734147388532	0.00209967008420383	0.0183645722898349	0.0154167633475069	0.00517345242358712	0.00414819174004371	0.0074204947574251	0.00141655963997343	0.00231978930415595	0.00791471532779245	0.00141637724146538	0.00141619488992299	0.00157461002733642	0.00128714660523367	0.00158135400362443	0.00235069027114194	0.0019350356360779	0.00154451409700456	0.0018133214015662	0.001575062202602	0.000901908382638063	0.0014172897040272	0.00155164118362568	0.00102951424090933	0.000900863744072941	0.000772113904298851	0.00115801575258552	0.00102991185681884	0.00128681534113908	0.00128747803992656	0.00090132772897115	0.000772312675438323	0.00102964674542885	0.000772412099391402	0.000901095676794176	0.000643728547590623	0.000772312675438323	0.000772312675438323	0.000900979695507476	0.000643562835664178	0.000771518204302797	0.0014157639553616	0.000900400236628766	0.000771518204302797	0.000771518204302797	0.000771518204302797	0.000771518204302797	0.000643148928869399	0.000901095676794176
LN_6I04_VL_374	0.0164225374467543	0.00275772869096582	0.0189291014846085	0.0163722074201409	0.00645437309600087	0.00532374333391766	0.00859688930526686	0.00295304709455735	0.00381706637698632	0.00918828412030719	0.00295268378472525	0.0028289703724592	0.00313341717130413	0.00270465271365704	0.00301803347324892	0.00386754540773286	0.0034502894429139	0.00295159439140332	0.00333984706517457	0.00300795016234967	0.00221539877269264	0.00295450122838957	0.00284132714116814	0.00245910227520822	0.00184474780647613	0.00147502909521116	0.00245879995268896	0.00258299650408771	0.00270498526186651	0.00258375593976858	0.00209053539097193	0.00196733716440306	0.0023364481756207	0.00196733716440306	0.00209002135939553	0.00184416928596279	0.00172272595099551	0.00184439604471228	0.00221321958596433	0.00184421431605846	0.000245289674327649	0.000859856740360023	0.00147430421425043	0.000245289674327649	0.000245289674327649	0.000245289674327649	0.000368019148648952	0.000736512706193757	0.000613960294412149
A01X042261A5	0.0165570336389839	0.00275755532578818	0.0191941798475921	0.0165072588495878	0.00670964270361871	0.0055730673238808	0.00885265159501924	0.00295353500505264	0.00381772905189014	0.0091893165481037	0.00295317157521634	0.00295280823480858	0.00313398622043645	0.00282909479197807	0.00314548554563912	0.00386822571716338	0.00345133306604002	0.00295208182214696	0.00334050078093597	0.00300847992710462	0.00246286073991016	0.00295498961934529	0.00296572699923278	0.00245952912216426	0.0015989225677772	0.00209146226491843	0.00245922669472711	0.00258343876313661	0.00270544228082815	0.00209055007667604	0.00221443324624681	0.00221416085085658	0.00233686003788273	0.00221443324624681	0.00221388852247242	0.00221470570866789	0.00172272595099551	0.00221443324624681	0.00246013420024294	0.00221475065688844	0.00122779284055904	0.00122838088675723	0	0.00122779284055904	0.00122779284055904	0.00122779284055904	0.00135089946612782	0.000490989605941536	0.000859785039629397
A02X042261A6	0.0135775829125567	0.00125264263275404	0.0160499746884876	0.0135153961661435	0.00366443292158893	0.00259598379878913	0.00580656999899666	0.000368561699717995	0.00122943803982037	0.00653758319696156	0.000368516426036451	0.000368380671703504	0.000500606222314087	0.000122744569169274	0.000376647852085831	0.00124567169230117	0.000861296262987542	0.000491170475651965	0.000864716176502694	0.000625672648730782	0	0.000368742905739864	0.000616720575469104	0.000122740802612002	0.000491713885208652	0	0.000368199821434382	0.000122786015174276	0.000368290224367221	0.00110610431377777	0	0.000122740802612002	0.000122755869766023	0.000122740802612002	0	0	0.000122861443509954	0.000122755869766023	0.000122740802612002	0.000245685158491296	0.00184303632806566	0.00147547105727913	0.00233700725973138	0.00184303632806566	0.00184303632806566	0.00184303632806566	0.00172018588456844	0.00196685348095515	0.00159860860253881
A03X04221A09	0.0146273697873429	0.00137920069038359	0.0172435067103604	0.0146961993996275	0.0048093586841782	0.00371436378572823	0.00695374629637393	0.00123036090981602	0.00209310934624209	0.00742643170823359	0.00123020954957591	0.00123005822657211	0.00137863516209736	0.00110664846520286	0.00138352201476513	0.00212078810576931	0.00172527352996284	0.00122975569221891	0.00160808104540624	0.0012532393269091	0.000738597989207034	0.00123096672341597	0.0012354339345616	0.000737689895302368	0.00110738596458839	0.000737780604196742	0.000737599208710334	0.000860948259099901	0.000983571541504471	0.00110743149873826	0.000491929305781747	0.000491929305781747	0.000614824700106	0.000491989811835964	0.000491808338309433	0.000491989811835964	0.000492292565507013	0.000491929305781747	0.00073787133540153	0.000492004952310681	0.000737146109996549	0.000614503547259374	0.00110651228654419	0.000737146109996549	0.000737146109996549	0.000737146109996549	0.000614220479383535	0.000860475757360821	0.000368731570848987
AP3X04221F03	0.0142291652603384	0.00150377170249273	0.0168386745947111	0.014168329348544	0.00442562617297483	0.00333993783381632	0.00656845221472475	0.000737553913702701	0.00159911925005912	0.00691714921491417	0.000737463260533934	0.000737282021033383	0.000876471390438461	0.000614250691503664	0.00087961822133269	0.00162024560280503	0.00123117503379086	0.000737191434685119	0.00111222126339935	0.000751232618207524	0.00024594196265678	0.000737916749359533	0.000740478038797368	0.000245670070044964	0.000491713885208652	0	0.000245639896859024	0.000368640960419776	0.000491340169744141	0.000983749135197999	0	0	0.000122865217475364	0	0	0	0	0	0.000245670070044964	0.000245775733667918	0.000982680576722279	0.000983329747652689	0.00147533522045995	0.000982680576722279	0.000982680576722279	0.000982680576722279	0.000859845439763294	0.00122896608208998	0.000860585410386458
AP7X04221F09	0.0151255159474443	0.0021301506013528	0.0177441960288037	0.0150688979043112	0.00531052879376795	0.00420566862153687	0.00745236074284667	0.00159782266572185	0.00245997880966751	0.00779718307896177	0.00159762630225187	0.00159742998703982	0.00175283376011657	0.00147420222338421	0.0017592057907583	0.00249247547015697	0.00209286638330553	0.00159703750131865	0.00197721308517157	0.00162753219873303	0.00110692056037293	0.00159860860253881	0.00160443252864451	0.0011054250272909	0.0012296611051701	0.00110583249902606	0.00110528927010135	0.00122868274493143	0.00135103503633156	0.00172151520142187	0.000860237806281991	0.000860026427044146	0.000982861519557226	0.000860132103676346	0.000860026427044146	0.000860237806281991	0.000860872567895101	0.000860132103676346	0.00110569664174093	0.000614295942019007	0.000981881477378959	0.000736919735041937	0.00122838088675723	0.000981881477378959	0.000981881477378959	0.000981881477378959	0.000859151880139305	0.00098242025918404	0.000614145035286003
LN_7F06_VL_430	0.015609611135807	0.00201655507758106	0.0182503909131301	0.0155549969239661	0.00572571229040662	0.0046049812330066	0.00788059716582844	0.00197866957259635	0.00284639865094625	0.00822517572625425	0.00197842490676612	0.00197793575658114	0.00214175830959947	0.00185386759646195	0.00214937279095206	0.00288423465138649	0.00247734736647164	0.00197769127218145	0.00236236298072369	0.00201566669336681	0.0014845980681267	0.00197964884135895	0.00198663481140512	0.00148294688221912	0.00123680913145687	0.000741610626238152	0.00148276364381469	0.00160710651363441	0.00173007457775581	0.00173124728418717	0.00123627771278774	0.00123581936786032	0.00135971917337494	0.00123597211173595	0.00123597211173595	0.00111239314317546	0.00123688936848506	0.00123597211173595	0.00148294688221912	0.00111248475280136	0.000123365408965345	0.000617558469767814	0.00086467044236357	0.000123365408965345	0.000123365408965345	0.000123365408965345	0.000246791712809023	0.000370290381235553	0.000247035578147772
LN_7F07_VL_431	0.0150118582058952	0.00175540428781027	0.0175036354563304	0.0149547516627484	0.00506254901414415	0.00396206446745534	0.00720667028182311	0.00159965292123768	0.00246273595287383	0.00780505171457484	0.00159945610765072	0.00159906262573115	0.00175479572045475	0.00147533522045995	0.00176061250695264	0.00249530598947019	0.00209491488949165	0.00159886595736272	0.00197929239344244	0.00162938407928694	0.00110773813375953	0.00160044066018401	0.00160603374587539	0.00110664846520286	0.00110697734741199	0.000860630705394119	0.00110651240734987	0.00123005822657211	0.00135256053366272	0.00135346424094751	0.000860842381829998	0.000860736530597931	0.000983813454296334	0.000860736530597931	0.000860630705394119	0.000860736530597931	0.000615278646352596	0.000737780604196742	0.00110664846520286	0.000614703790234541	0.000368369359075329	0.000491626998608941	0.00110637626218707	0.000368369359075329	0.000368369359075329	0.000368369359075329	0.000491264720093944	0.000860052868931559	0.000245745534522877
LN_6F05_VL_348	0.0149315933616011	0.00176114569017757	0.0174306401939207	0.0148739026718887	0.00495172846161704	0.00385021863562663	0.0071028063918614	0.0014811624539819	0.00234683753345663	0.00770371444130275	0.00148097965623968	0.00148061419608152	0.00163458855250637	0.00135656381148092	0.00164001376600438	0.00237797208975495	0.00197779420463922	0.00148043153363252	0.00186137822874449	0.00150878250310152	0.000987822265789733	0.00148189409643013	0.0014869091208786	0.000986725717164755	0.001110528746691	0.000493400804809715	0.000986604028686901	0.00111047171662721	0.00123339595548467	0.00135797562697157	0.000740146890586161	0.000740146890586161	0.000863497149985507	0.000740146890586161	0.000739964329796844	0.000740146890586161	0.000617177326652344	0.000616796653712521	0.00098684743566453	0.000739964329796844	0.000246366105009153	0.000246548328466969	0.00073987308317018	0.000246366105009153	0.000246366105009153	0.000246366105009153	0.000246396456877435	0.000492986528979566	0
LN_4H02_VL_282	0.0150314775364638	0.00167217117803791	0.0177249964702417	0.0149727938096712	0.00494047297939209	0.003813359429902	0.00714312567132256	0.00113655538646998	0.00202203505703552	0.00749911529077231	0.00113641187585824	0.00113626840148352	0.00128703485653289	0.00100976661037261	0.001291873449983	0.0020494900165312	0.00164441371404508	0.00113598156139034	0.0015238221653079	0.00115826425447116	0.000631759882364752	0.00113712979156211	0.00114137189582419	0.000630962648521844	0.00101008130607066	0.000126214818289782	0.000630883035789001	0.000757432406091588	0.000883328701037233	0.000757432406091588	0.000378787886839521	0.000378644460901271	0.000504907087834851	0.000378692257477478	0.000378692257477478	0.000378692257477478	0.000379027171680258	0.000378692257477478	0.000631042281350149	0.000378596676388844	0.000378262532225765	0.000504715961826597	0.000504616486593289	0.000378262532225765	0.000378262532225765	0.000378262532225765	0.000378262532225765	0.000504616486593289	0.000252397784259171
C12X043204D2	0.0162860270057364	0.00275624824361264	0.0189180143374909	0.016235056026549	0.00645075727672699	0.00532080428590233	0.00859211333049105	0.0027052161688879	0.00356848211958737	0.00893051564543295	0.00270488356386234	0.00258130726380089	0.00288083059267384	0.00245779178288809	0.00276540448344014	0.00361564262119566	0.00320214205465377	0.00270388623932949	0.00309040569729654	0.00275546585206545	0.00196820329720441	0.00270654740736742	0.00259256306638446	0.00221175809694124	0.00159813632222726	0.00122869799291234	0.00221148635918807	0.00233548482347243	0.002457489782452	0.00233614521843489	0.00184384076001547	0.00172029549770127	0.0020894058325884	0.00172050691073818	0.00184338757119349	0.00159762630225187	0.00147565249758404	0.00159742998703982	0.00196602667858332	0.00159765626563996	0	0.00085936282966193	0.00122779284055904	0	0	0	0.000122594091578971	0.000490748653437966	0.000368233722302226
C01X04323A02	0.0155115533321766	0.00225480493328669	0.0181345451729309	0.0154568155076003	0.00569023536138339	0.00457706792141335	0.00783181835839434	0.00196675168301403	0.00282924190534222	0.00817346124432723	0.00196650995546496	0.00196626828732868	0.00212861769330755	0.00184293460509116	0.00213640730897572	0.00286662016962741	0.00246240179549487	0.00196578512920694	0.00234805763701279	0.00200330034976331	0.00147601551209847	0.00196771918777637	0.00197486479475355	0.00147402113952209	0.00159872593387093	0.00110596851032854	0.00147384010014153	0.00159742998703982	0.00171966157021298	0.00209029302572822	0.00122883372965866	0.00122868274493143	0.00135136698994769	0.00122883372965866	0.00122853179730221	0.00122898475149752	0.00122989166264085	0.00122883372965866	0.0014743833517443	0.00122890913474054	0.000736196452020881	0.000490963228939764	0.000982122559428842	0.000736196452020881	0.000736196452020881	0.000736196452020881	0.000613421742993968	0.00073656924249515	0.000368278926544214
C02X04323F01	0.0157089166612383	0.00227993782643603	0.0183677263594306	0.0156544336793091	0.00576163437389191	0.00463323709450013	0.00792998740540785	0.00199073278015294	0.00286376474619472	0.00827649479266215	0.00199048512214029	0.00198998999092946	0.00215506217604398	0.00186516297300185	0.00216277172170495	0.0029020669428974	0.00249247547015697	0.00198974251768523	0.00237684370128894	0.00202818665994981	0.00149365275832047	0.00199172402878742	0.00199879563389509	0.00149198138087066	0.00111978632477836	0.000870368564092159	0.00149179590313152	0.00161690098703765	0.0017406144607126	0.00149235247474832	0.00124381243337835	0.00124334848553829	0.001368005089032	0.00124350309635686	0.00124350309635686	0.00124350309635686	0.000995458392703948	0.00111903209745661	0.00149198138087066	0.00124342568131428	0	0.000496940730014678	0.000496844295562677	0	0	0	0	0.000496782589659632	0
C06X043204C9	0.0162975664407217	0.00275755532578818	0.0189315123955365	0.016246490186332	0.0064555666756408	0.00532464245868435	0.00859857032557119	0.0027069209634103	0.00357081728174228	0.00893810923876761	0.00270658793920439	0.00270592213655825	0.0028828034798216	0.00258231519569736	0.00289294137021723	0.00361803990777991	0.00320429962239538	0.00270558935805753	0.00309265616978333	0.00275730522104608	0.00221567097380918	0.00270825388015885	0.002717792479396	0.00221321908862125	0.00110651228654419	0.00159851396892833	0.00221294699186601	0.00233700725973138	0.00245907141888405	0.00221475065688844	0.00196809301932942	0.00196736702604066	0.00209080719085271	0.00196760896428385	0.00196760896428385	0.00196785096203942	0.00147606070644661	0.00196760896428385	0.00221321908862125	0.00196772969090103	0.00085920833784222	0.000982861519557226	0.000245500439860104	0.00085920833784222	0.00085920833784222	0.00085920833784222	0.00085920833784222	0.000368143337861767	0.000614295942019007
C09X043204D1	0.0162860270057364	0.00275624824361264	0.0189180143374909	0.016235056026549	0.00645075727672699	0.00532080428590233	0.00859211333049105	0.0027052161688879	0.00356848211958737	0.00893051564543295	0.00270488356386234	0.00258130726380089	0.00288083059267384	0.00245779178288809	0.00276540448344014	0.00361564262119566	0.00320214205465377	0.00270388623932949	0.00309040569729654	0.00275546585206545	0.00196820329720441	0.00270654740736742	0.00259256306638446	0.00221175809694124	0.00159813632222726	0.00122869799291234	0.00221148635918807	0.00233548482347243	0.002457489782452	0.00233614521843489	0.00184384076001547	0.00172029549770127	0.0020894058325884	0.00172050691073818	0.00184338757119349	0.00159762630225187	0.00147565249758404	0.00159742998703982	0.00196602667858332	0.00159765626563996	0	0.00085936282966193	0.00122779284055904	0	0	0	0.000122594091578971	0.000490748653437966	0.000368233722302226
LN_7B07_VL_395	0.0165517245895979	0.00300846601394949	0.0191879737835965	0.0165019819584537	0.0067074298743766	0.00557128636755271	0.00884970932258065	0.00295268378472525	0.00381659643317095	0.00918712774993365	0.00295232056427756	0.00295123143891089	0.00313302448740682	0.00282757921491808	0.00314377330759847	0.00386706295286319	0.0034502894429139	0.00295123143891089	0.00333943398273007	0.00300757321850178	0.00233817334257854	0.00295413756068985	0.00296447964882964	0.00245879995268896	0.00122915106974543	0.00159813632222726	0.00245849770449604	0.00258267883444119	0.00270465271365704	0.00270675785221689	0.00221376398062831	0.00209002135939553	0.0023364481756207	0.00209027834358159	0.00221321958596433	0.00196733716440306	0.00159880520756626	0.00209027834358159	0.0023358736855518	0.00196736702604066	0.000613357770638794	0.00122845264037254	0.000736478831204606	0.000613357770638794	0.000613357770638794	0.000613357770638794	0.000736207730455981	0.000122654238318992	0.000859856740360023
LN_7B06_VL_394	0.0160903403443909	0.00231725046957463	0.0187934263753642	0.0160368333690005	0.00598198246678082	0.00483137164365891	0.00818405819950186	0.00214730840818579	0.00303375700445604	0.00853495543187975	0.00214703721075178	0.00214649502133982	0.00231721382248471	0.00201973781563267	0.00232559714942065	0.00307495875404365	0.00265698265799611	0.00214622402931004	0.0025402498782718	0.0021883518656129	0.00164295894939283	0.0021483938833807	0.00215615550640939	0.0016408851736013	0.0015144948797028	0.00100982630434614	0.00164067808391766	0.00176775373408886	0.00189328359138759	0.00164200095168467	0.00138901295415867	0.00138866225042206	0.0015150685208463	0.00138883758015076	0.00138866225042206	0.0012626066837345	0.00138866225042206	0.00138866225042206	0.00164109231557008	0.00126228792901128	0.000756250961136899	0.00126165090215373	0.000756632430509907	0.000756250961136899	0.000756250961136899	0.000756250961136899	0.000756346292414801	0.000630306430108663	0.000757109808752953
A01X043261B8	0.0142164077878854	0.00150264188692329	0.0168234198306405	0.0141555657866905	0.00442171238947288	0.00333704824486376	0.00656264937722209	0.000736919809150276	0.00159774348934921	0.00691106491581683	0.000736829311781271	0.000736648383707985	0.000875703860908306	0.000613722919818318	0.000878845172905687	0.00161883326698243	0.00123011489267171	0.000736557952987391	0.00111125995558038	0.000750574785791024	0.000245730438660231	0.000737282021033383	0.00073983889849281	0.000245459013275228	0.0004914722214775	0	0.000245428891907805	0.000368324141886146	0.000490918056128407	0.000983023848400372	0	0	0.000122759637248118	0	0	0	0	0	0.000245459013275228	0.000245594650049001	0.00159586120050031	0.00172009893939813	0.00221225595791071	0.00159586120050031	0.00159586120050031	0.00159586120050031	0.00147311638710617	0.00196540385656423	0.00147456452461856
A02X043261B9	0.0147518055782775	0.0016296388898473	0.017368519668605	0.0146933588683825	0.0049348201148187	0.00383732928162654	0.00707860271176467	0.0012299635929617	0.00209246125072976	0.00742459060074038	0.00122981233046574	0.0012296611051701	0.00137822286811859	0.00110643299336272	0.00138323327786342	0.0021201227560664	0.00172476099284254	0.00122935876612501	0.00160765649272631	0.00125285064128154	0.000738472969328894	0.00123056901522376	0.00123505621442409	0.000737474526728214	0.001107192910347	0.000737928029374535	0.000737383893080117	0.000860687357564703	0.000983265491807941	0.00110692068131241	0.000491865032282413	0.000491804556914106	0.000614654630248369	0.000491865032282413	0.000491744096414902	0.00049192552252544	0.000492167632354271	0.000491804556914106	0.000737655860880933	0.000245926840794704	0.0012286336202507	0.00122905639277719	0.00159819631356773	0.0012286336202507	0.0012286336202507	0.0012286336202507	0.00110566264078182	0.00135242414487112	0.000860445508056639
A03X04321A03	0.0142252397889864	0.00180257735979231	0.0169072232878674	0.0141627035640876	0.00506840220664177	0.0039388912420104	0.00727001616187751	0.00126235588280117	0.00214757967413959	0.00762510899860327	0.00126219654860404	0.00126187800084621	0.00141517220230253	0.00113540831544525	0.00142032200268649	0.00217672781529716	0.00177021247129634	0.001261718787255	0.00165012949790153	0.00128430345349664	0.000757719366731573	0.00126299362206603	0.00126753606696464	0.000756859136378029	0.000504461352118838	0.00012615112972182	0.000756763675781514	0.000883328701037233	0.00100912974424743	0.00126257495120423	0.000504779654416542	0.000504588624854423	0.000630883035789001	0.000504652285307912	0.000504652285307912	0.000504715961826597	0.000378501143536817	0.000378453395188155	0.000756859136378029	0.000504588624854423	0.000252016134367611	0.000504524980460011	0.00063052902304426	0.000252016134367611	0.000252016134367611	0.000252016134367611	0.000126008065183038	0.000378119503777985	0.000126135217621517
AP7X04321H04	0.0147692589219681	0.00165876212211775	0.0174338880173747	0.0147098855744716	0.00476879317954235	0.00365503779837687	0.00695255543502357	0.00100187885744474	0.00187980716842597	0.00730587679166448	0.00100175340295846	0.0010015025882181	0.00114844789308091	0.000876095343045538	0.00115251683760849	0.00190511468211071	0.00150518675180177	0.0010013772279405	0.00138499052498631	0.00102081132015137	0.000375845670415945	0.00100238098977326	0.00100592189669479	0.000500563175332841	0.000626342793087531	0	0.000500500542292444	0.00062593899011011	0.000750844841388544	0.000626029105997063	0.000250375568576846	0.000125140784034559	0.000375516352611385	0.000125156446210459	0.000250312896341828	0	0.000125250501656972	0.000125140784034559	0.00037542236778151	0.000250359896595639	0.000750328367389139	0.00137725426612897	0.0015026303951711	0.000750328367389139	0.000750328367389139	0.000750328367389139	0.000750328367389139	0.00112637310096213	0.00100180037968969
LN_7G09_VL_442	0.0145749426771789	0.00151058643630009	0.0172043729882179	0.0145154197614109	0.00470691392210572	0.00360864618188541	0.00686243299411126	0.000989242316013434	0.00185608143329412	0.00721068172791709	0.000989120006052854	0.000988997726333328	0.00113369204366219	0.000865159034297391	0.00113794460548156	0.00188074995532048	0.00148617251928316	0.000988753257572745	0.00136742911965025	0.00100769580799631	0.000494927038679005	0.000989731858491177	0.000993307126706102	0.000494254334080882	0.00086570546273844	0.000618047050264151	0.000617741615518634	0.000618047050264151	0.000741381576583845	0.000741564837453585	0.000370828199939892	0.000370782367751745	0.000494376507956699	0.000370828199939892	0.000370736546891474	0.000370874043459974	0.000123685838602248	0.000247188238874651	0.000494376507956699	0.000494422319377242	0.000370370387305457	0.000494116941309057	0.000494021599520071	0.000370370387305457	0.000370370387305457	0.000370370387305457	0.000370370387305457	0.000617753053291852	0
LN_7H01_VL_443	0.014223694969436	0.00150301830343145	0.0168321334522531	0.0141628564331672	0.00442394798913116	0.00333869882601073	0.00656596402826212	0.000737282021033383	0.00159852934832238	0.00691454034686273	0.000737191434685119	0.000737010328751806	0.000876142284525752	0.000614024392530585	0.000879286748399124	0.00161964001437837	0.0012307204639275	0.000736919809150276	0.00111180907075483	0.000750950548886245	0.000245851264941048	0.000737644589161449	0.00074020398635413	0.000245579572716862	0.000614412964658993	0.000122850123468146	0.000368324141886146	0.000368505114334369	0.000491159175055226	0.000737383893080117	0.000122835033169053	0.000122789784507072	0.000122819946576805	0.000122804863689904	0.000122804863689904	0.000122819946576805	0.00012291052175953	0.000122804863689904	0.000245579572716862	0.000368550375966641	0.00122794360666152	0.00135203138679304	0.00159782266572185	0.00122794360666152	0.00122794360666152	0.00122794360666152	0.00135106538926382	0.00147430421425043	0.00110624039198571
LN_6E09_VL_343	0.0152691903681815	0.00188065473117021	0.0178920690098061	0.0152132153187198	0.00544236268604185	0.00433356783767539	0.00758618232058952	0.00172241196897593	0.00258549451579499	0.00792958928431028	0.00172220008752748	0.00172177648097916	0.0018798890831075	0.00159841204585851	0.00188603505117129	0.00261968298207479	0.0022181282976043	0.00172156475584073	0.00210280995240939	0.00175446176909362	0.00123095141879386	0.00172326001638009	0.00172932264245651	0.00122943803982037	0.00110752223735868	0.000983586566719306	0.00122928690656465	0.00135286280211628	0.001475289661587	0.00147629935357926	0.000983828486880811	0.000983707511926363	0.00110678443562472	0.000983828486880811	0.000983586566719306	0.000860872567895101	0.000984433808247307	0.000983707511926363	0.00122958921024255	0.000860887712096473	0.000491144079209657	0.000860237806281991	0.00122928690656465	0.000491144079209657	0.000491144079209657	0.000491144079209657	0.000368324132632784	0.000737202692599249	0.000491626998608941
[truncated: 138 more columns]
