# Supplementary material for: Transmission and dynamics of mother-infant gut viruses during pregnancy and early life
Source: Nat Commun. 2024 Mar 2;15:1945. doi: 10.1038/s41467-024-45257-4 (PMC10908809; doi:10.1038/s41467-024-45257-4)
Supplement: Supplementary file 6 — Source Data [file 41467_2024_45257_MOESM6_ESM.zip › Source data/Virus_genetic_distances/LN_7A05_VL_384_NODE_1441_length_3023_cov_5.729784.dist.txt]

C12X012804F2	C06X012804E9	LN_6I07_VL_377	C12X019504D8	LN_7A05_VL_384	A03X01951A01	AP3X03061I08	AP7X03061G06	A02X033761A2	LN_7F03_VL_427	AP3X03672A04	AP7X03671F06
C12X012804F2	0	0.00105485249456383	0.00140978522285613	0.00140486482300696	0.00140585233959395	0.00141280402041683	0.00212389522467818	0.00140535840782347	0.00140733622029085	0.0017595419420867	0.00105633820279355	0.00283524918855879
C06X012804E9	0.00105485249456383	0	0.000351710202587274	0.000350877207381854	0.000350877207381854	0.000352733700696186	0.00319262631801338	0.00035075413574518	0.000351123609935348	0.000702586456234669	0.00176326499029404	0.00212389522467818
LN_6I07_VL_377	0.00140978522285613	0.000351710202587274	0	0.000703575100993224	0.000704070467485953	0.000707808068491028	0.00284125936096853	0.00070382269707699	0.000704070467485953	0.000351741133042789	0.00141180671696935	0.00141979324364045
C12X019504D8	0.00140486482300696	0.000350877207381854	0.000703575100993224	0	0	0	0.00354321622018688	0.000701262387042773	0.000702247306449279	0.00105309373512807	0.00211425966452167	0.00212164215035821
LN_7A05_VL_384	0.00140585233959395	0.000350877207381854	0.000704070467485953	0	0	0	0.00354698654949319	0.000701508357795866	0.000702247306449279	0.00105383359235607	0.00211649707845762	0.00247675126955416
A03X01951A01	0.00141280402041683	0.000352733700696186	0.000707808068491028	0	0	0	0.00356468804437961	0.000704970155559344	0.000705965524976444	0.0010594158337831	0.00212700126791133	0.00213371409917346
AP3X03061I08	0.00212389522467818	0.00319262631801338	0.00284125936096853	0.00354321622018688	0.00354698654949319	0.00356468804437961	0	0.00283524918855879	0.00283826689004344	0.00248110917568504	0.00177267341105352	0.0035737335881369
AP7X03061G06	0.00140535840782347	0.00035075413574518	0.00070382269707699	0.000701262387042773	0.000701508357795866	0.000704970155559344	0.00283524918855879	0	0	0.00035096956510144	0.00140928852416878	0.00141442792375715
A02X033761A2	0.00140733622029085	0.000351123609935348	0.000704070467485953	0.000702247306449279	0.000702247306449279	0.000705965524976444	0.00283826689004344	0	0	0.000351092787988633	0.00141028227178636	0.00141643136492
LN_7F03_VL_427	0.0017595419420867	0.000702586456234669	0.000351741133042789	0.00105309373512807	0.00105383359235607	0.0010594158337831	0.00248110917568504	0.00035096956510144	0.000351092787988633	0	0.00105671028400248	0.0010620412131273
AP3X03672A04	0.00105633820279355	0.00176326499029404	0.00141180671696935	0.00211425966452167	0.00211649707845762	0.00212700126791133	0.00177267341105352	0.00140928852416878	0.00141028227178636	0.00105671028400248	0	0.00142080186640186
AP7X03671F06	0.00283524918855879	0.00212389522467818	0.00141979324364045	0.00212164215035821	0.00247675126955416	0.00213371409917346	0.0035737335881369	0.00141442792375715	0.00141643136492	0.0010620412131273	0.00142080186640186	0
