# Supplementary material for: Transmission and dynamics of mother-infant gut viruses during pregnancy and early life
Source: Nat Commun. 2024 Mar 2;15:1945. doi: 10.1038/s41467-024-45257-4 (PMC10908809; doi:10.1038/s41467-024-45257-4)
Supplement: Supplementary file 6 — Source Data [file 41467_2024_45257_MOESM6_ESM.zip › Source data/Virus_genetic_distances/LN_4E08_VL_261_NODE_1_length_103571_cov_1031.913453.dist.txt]

C01X01542I09	C02X01542D07	C03X01542C07	LN_4E08_VL_261	LN_6A08_VL_306	LN_4F05_VL_267	LN_6G09_VL_361	LN_8B05_VL_474	LN_7G04_VL_437	LN_6F04_VL_347	LN_4B06_VL_232	LN_4F02_VL_264	LN_4F01_VL_263	LN_6A09_VL_307
C01X01542I09	0	4.8353257310199e-05	2.90121367475212e-05	9.67005763384869e-06	0	2.90107339751673e-05	8.70558441150539e-05	0.000145121663627574	0.000222523597142074	0.000203139755187658	0.000194658641310096	0	0	0.00026242080952473
C02X01542D07	4.8353257310199e-05	0	6.76993582498517e-05	5.80232214105428e-05	4.83523221133279e-05	6.76947753570021e-05	0.000125752001170904	0.000174154786380833	0.000270914008643431	0.000241844803258536	0.000233591421615897	4.83541925433241e-05	4.83527897072664e-05	0.000262418160909837
C03X01542C07	2.90121367475212e-05	6.76993582498517e-05	0	3.86827554793821e-05	1.9341143933903e-05	3.86824749204173e-05	8.70580896645049e-05	0.00017415710315818	0.000251564654147663	0.000232176875970494	0.000223872490339815	2.90126978943469e-05	2.90121367475212e-05	0.000282627709282698
LN_4E08_VL_261	9.67005763384869e-06	5.80232214105428e-05	3.86827554793821e-05	0	9.66987061743771e-06	3.86801370344743e-05	7.7379986355956e-05	0.000125768542153967	0.000203168041446222	0.00018378972277395	0.000175186532006682	9.67005763384869e-06	9.66977711192458e-06	0.00027251050624132
LN_6A08_VL_306	0	4.83523221133279e-05	1.9341143933903e-05	9.66987061743771e-06	0	1.9340021759442e-05	7.73807348209959e-05	0.000145121663627574	0.000222523597142074	0.000203141720242785	0.000194656746729123	0	0	0.000262418160909837
LN_4F05_VL_267	2.90107339751673e-05	6.76947753570021e-05	3.86824749204173e-05	3.86801370344743e-05	1.9340021759442e-05	0	8.7051353198235e-05	0.000174148678372296	0.000251552484587122	0.00023216564607567	0.000223859416609708	2.90110145187681e-05	2.90096118549479e-05	0.000282610593514293
LN_6G09_VL_361	8.70558441150539e-05	0.000125752001170904	8.70580896645049e-05	7.7379986355956e-05	7.73807348209959e-05	8.7051353198235e-05	0	0.000193538899538619	0.000270958952039759	0.000251567556801444	0.000262852461532413	8.70566862032868e-05	8.70524759254233e-05	0.000343263229082584
LN_8B05_VL_474	0.000145121663627574	0.000174154786380833	0.00017415710315818	0.000125768542153967	0.000145121663627574	0.000174148678372296	0.000193538899538619	0	7.74022593393667e-05	2.90233638114814e-05	7.78614383444506e-05	0.000135448238485239	0.000135445617646697	0.000403914244282023
LN_7G04_VL_437	0.000222523597142074	0.000270914008643431	0.000251564654147663	0.000203168041446222	0.000222523597142074	0.000251552484587122	0.000270958952039759	7.74022593393667e-05	0	7.73955199278382e-05	0.000155731094972498	0.000212850827054899	0.000212846708455075	0.000464489410387681
LN_6F04_VL_347	0.000203139755187658	0.000241844803258536	0.000232176875970494	0.00018378972277395	0.000203141720242785	0.00023216564607567	0.000251567556801444	2.90233638114814e-05	7.73955199278382e-05	0	0.000126535080471637	0.000193468388304195	0.000193464645374865	0.000434112346640754
LN_4B06_VL_232	0.000194658641310096	0.000233591421615897	0.000223872490339815	0.000175186532006682	0.000194656746729123	0.000223859416609708	0.000262852461532413	7.78614383444506e-05	0.000155731094972498	0.000126535080471637	0	0.000184927796701763	0.000184922397129379	0.000416524100672337
LN_4F02_VL_264	0	4.83541925433241e-05	2.90126978943469e-05	9.67005763384869e-06	0	2.90110145187681e-05	8.70566862032868e-05	0.000135448238485239	0.000212850827054899	0.000193468388304195	0.000184927796701763	0	0	0.00026242080952473
LN_4F01_VL_263	0	4.83527897072664e-05	2.90121367475212e-05	9.66977711192458e-06	0	2.90096118549479e-05	8.70524759254233e-05	0.000135445617646697	0.000212846708455075	0.000193464645374865	0.000184922397129379	0	0	0.000262415512348444
LN_6A09_VL_307	0.00026242080952473	0.000262418160909837	0.000282627709282698	0.00027251050624132	0.000262418160909837	0.000282610593514293	0.000343263229082584	0.000403914244282023	0.000464489410387681	0.000434112346640754	0.000416524100672337	0.00026242080952473	0.000262415512348444	0
