# Supplementary material for: Transmission and dynamics of mother-infant gut viruses during pregnancy and early life
Source: Nat Commun. 2024 Mar 2;15:1945. doi: 10.1038/s41467-024-45257-4 (PMC10908809; doi:10.1038/s41467-024-45257-4)
Supplement: Supplementary file 6 — Source Data [file 41467_2024_45257_MOESM6_ESM.zip › Source data/Virus_genetic_distances/LN_4F03_VL_265_NODE_219_length_5033_cov_22.178787.dist.txt]

A02X010861C1	A03X01081D02	LN_7H02_VL_444	C12X024804E5	AMBX02481E01	A01X024861A3	A02X024861A4	A03X02481C06	AP3X02482B04	LN_7F04_VL_428	LN_7F05_VL_429	LN_6G02_VL_354	LN_7D02_VL_408	LN_4I05_VL_294	C12X030603H5	C01X03063B02	C03X03063E01	C06X030603H3	C09X030603H4	A02X030661A1	A03X03061C02	AP3X03061I08	AP7X03061G06	LN_7F02_VL_426	LN_6F06_VL_349	LN_4G02_VL_273	C12X041403G8	C02X04142E02	C03X04142C09	C06X041403G6	C09X041403G7	C03X04302C01	LN_4F03_VL_265	AMBX04301D05	A01X043060I2	A02X043060I3	A03X04301B08	AP7X04301G01	LN_7E03_VL_418
A02X010861C1	0	0.000632911429965004	0.000423224454340067	0.00189463871480539	0.00147568218895839	0.00189927034745472	0.00189927034745472	0.0014753711632226	0.00168861109290121	0.00253378758816164	0.00253271802497328	0.00168699733074194	0.00281778680405836	0.00439403199480992	0.00408201828687809	0.00469809816154914	0.00453052172623981	0.00485911249354171	0.00365098548813122	0.00466980333114738	0.00464846392612115	0.00443591841662325	0.00464355812309174	0.00452759137629983	0.00367227973604211	0.00354434380356288	0.00533742382223688	0.00258485248136322	0.00344025741525741	0.00620475879079233	0.0065996268863984	0.0031708878486175	0.00252858306041953	0.00252805036061947	0.00252805036061947	0.00263346135110897	0.00512947444157147	0.00252911598476361	0.00252805036061947
A03X01081D02	0.000632911429965004	0	0	0.00168770912137717	0.00126756147759872	0.00169218289415177	0.00169182503420357	0.0012672937487087	0.00148067649557363	0.00232808991394627	0.00232759729010288	0.00147927941160028	0.00260505354603942	0.00418358470705225	0.00387639997129839	0.00449516097536913	0.00432419074942111	0.00465775560760436	0.0034436483161973	0.00446705723063813	0.00444661780485807	0.00423366463560697	0.004441915043518	0.00432045423991394	0.00346302723115128	0.00333023479409771	0.00513621818399096	0.00237514788882707	0.00323294071208654	0.00622018673772677	0.00640348851199192	0.00317827837725481	0.00253445760943294	0.00253392243181753	0.00253392243181753	0.00263983394002569	0.00514156238736328	0.00253552864314586	0.00253392243181753
LN_7H02_VL_444	0.000423224454340067	0	0	0.00148130316185822	0.00105958053747791	0.00148528833007136	0.00148497324222463	0.00105935604279619	0.00127310886082868	0.00212299813079433	0.00212254751385054	0.00127186057647729	0.00239813211622651	0.00397707444673318	0.00367259353366875	0.00429549628639123	0.00412097440754233	0.00445983867015647	0.0032386664059729	0.00426769057328738	0.00424805256912747	0.0040345299605879	0.00424354584582548	0.00411829470386836	0.00325765730126987	0.00311907827801192	0.0049363793654784	0.00216412952175449	0.00302432500805013	0.00602186339100767	0.00620773170650311	0.00276257283505471	0.00211823199297994	0.00211778339668076	0.00211778339668076	0.00220657129038935	0.00472699577379745	0.00211912975596001	0.00211778339668076
C12X024804E5	0.00189463871480539	0.00168770912137717	0.00148130316185822	0	0	0.00063108078450884	0.000630948058098001	0	0.000631346404923316	0.00147491578462286	0.00147460508187429	0	0.00194777229368812	0.00372447844796233	0.00321354747580946	0.00404772661098251	0.00365638755526561	0.00421351648496726	0.00299777380875777	0.00423366463560697	0.00400337705619166	0.00400253370254796	0.00399916383822343	0.00386935042523772	0.00301520602394926	0.00287225039619574	0.00447108889431898	0.00171839847310124	0.00278846208276413	0.00554787270356038	0.0059469489680196	0.00274102093994342	0.00210175951676433	0.00210131786965646	0.00210131786965646	0.00218870201275487	0.00469672097750918	0.00210264336815729	0.00210131786965646
AMBX02481E01	0.00147568218895839	0.00126756147759872	0.00105958053747791	0	0	0	0	0	0	0.000415228517835297	0.00020758731883788	0	0.000639386227982799	0.00280501887114351	0.0021108982481571	0.00293839474027112	0.00254291547946669	0.00311449651130587	0.00189886962851912	0.00312921370923602	0.00290727475336484	0.00290667114537534	0.00290425921776351	0.00275275006232292	0.00190934357890961	0.00174040878053339	0.00356794101728897	0.00106345662947698	0.00191357204205022	0.00484308985384209	0.00481409667066357	0.00187035865736809	0.00124300871973089	0.00124275126115596	0.00124275126115596	0.00129366178247546	0.00378603496316271	0.00124352395703694	0.00124275126115596
A01X024861A3	0.00189927034745472	0.00169218289415177	0.00148528833007136	0.00063108078450884	0	0	0	0	0	0	0	0.000207243150434324	0.000426121252449136	0.00194230770632565	0.00126649124019173	0.00209921126698903	0.00169557864601412	0.00228434730936546	0.00105510864569204	0.00229514772685397	0.00207697518944931	0.00207654389589742	0.00207482051140782	0.00190651170146499	0.00106115466835592	0.000870357703684703	0.00335829657255098	0.00106345662947698	0.00191397899091956	0.00463171804769272	0.00502412556604182	0.00166323552400985	0.00103648461660458	0.00103626980098621	0.00103626980098621	0.00107874907001062	0.00357798514806714	0.00103691451513605	0.00103626980098621
A02X024861A4	0.00189927034745472	0.00169182503420357	0.00148497324222463	0.000630948058098001	0	0	0	0	0	0	0	0.000207200209609565	0.000426121252449136	0.00194230770632565	0.00126649124019173	0.00209921126698903	0.00169521934857413	0.00228387302152442	0.00105488604174403	0.00229466894390845	0.00207654389589742	0.00207611278142875	0.00207439011215792	0.00190610792151212	0.00106092950622313	0.000870357703684703	0.00335829657255098	0.00106345662947698	0.00191397899091956	0.00463171804769272	0.00502412556604182	0.00187113636847816	0.00124378173590087	0.00124352395703694	0.00124352395703694	0.00129449910495264	0.00378842549132515	0.00124429761438257	0.00124352395703694
A03X02481C06	0.0014753711632226	0.0012672937487087	0.00105935604279619	0	0	0	0	0	0	0.00020758731883788	0.000415056174669916	0	0.000639386227982799	0.00280501887114351	0.00211045275256329	0.00293839474027112	0.0025423767245579	0.00311384997133861	0.0018984690786399	0.00312856104498463	0.00290667114537534	0.00290606778797633	0.00290365686116813	0.00275275006232292	0.00190934357890961	0.00174040878053339	0.00356719233752907	0.00106323048953555	0.00191357204205022	0.00484207025905114	0.00481308924644981	0.00186997004419649	0.00124275126115596	0.00124249390921143	0.00124249390921143	0.00129338291564526	0.00378523879072278	0.00124326628500246	0.00124249390921143
AP3X02482B04	0.00168861109290121	0.00148067649557363	0.00127310886082868	0.000631346404923316	0	0	0	0	0	0	0	0.00020732908550101	0.000426212061462293	0.00194314641543105	0.00126702613289197	0.00189009639458791	0.00169593809579069	0.00207713660647659	0.00105533134360854	0.00208694462600045	0.00186967844446511	0.00186929011392602	0.00186773840355019	0.00190691565252348	0.00106137992608181	0.000870547125572534	0.00335970693645164	0.001063909198071	0.00170207214373455	0.00463366913212643	0.00481719875379316	0.00166392740040099	0.00103691451513605	0.00103669952130274	0.00103669952130274	0.00107921475095486	0.00357873836676028	0.00103734477043018	0.00103669952130274
LN_7F04_VL_428	0.00253378758816164	0.00232808991394627	0.00212299813079433	0.00147491578462286	0.000415228517835297	0	0	0.00020758731883788	0	0	0	0.000415153107082651	0.000426030482123279	0.00237566084808273	0.00126702613289197	0.00189089060994353	0.00169629769800097	0.00207843176387295	0.00105555413555299	0.00208825204756102	0.00187084440475893	0.00187045558978086	0.00186890194466537	0.00190731977479634	0.00106160527946164	0.000870547125572534	0.00399133025181361	0.00170297762349855	0.00234227411975188	0.00463736403917003	0.00544666307738771	0.00208146008805426	0.00145271349681979	0.00145241207685445	0.00145241207685445	0.00151169335541728	0.00399952795960053	0.00145331671222969	0.00145241207685445
LN_7F05_VL_429	0.00253271802497328	0.00232759729010288	0.00212254751385054	0.00147460508187429	0.00020758731883788	0	0	0.000415056174669916	0	0	0	0.000415066948911913	0.000425939750460255	0.00237668743158291	0.00126756147759872	0.00210053410813199	0.00169701736011054	0.00228624643225996	0.00105600000176399	0.00229706485827011	0.00207870215672282	0.00207827014572097	0.00207654389589742	0.00190812853342108	0.00106205627342713	0.000870926216807059	0.00378231522359169	0.00170370296582091	0.00255458762714472	0.00463659884279834	0.00565332623252391	0.00228957750667703	0.00166022587868233	0.00165988140616892	0.00165988140616892	0.00172725693742069	0.00420996871484202	0.00166091525281442	0.00165988140616892
LN_6G02_VL_354	0.00168699733074194	0.00147927941160028	0.00127186057647729	0	0	0.000207243150434324	0.000207200209609565	0	0.00020732908550101	0.000415153107082651	0.000415066948911913	0	0.000639556644974165	0.00280600793855374	0.00189967062422131	0.00272876023816934	0.00233085876863014	0.00290658348787734	0.00168770912137717	0.00292023636472701	0.00269929724509155	0.00269873688309005	0.0026964977597307	0.00254143345686757	0.00169737742020409	0.00152305239185917	0.00356870108238796	0.00127632449436367	0.00212684702942441	0.00505425001875942	0.00502412556604182	0.00207870215672282	0.00145050972916721	0.00145020922288842	0.00145020922288842	0.00150963266450742	0.00399664016146986	0.0014511111154979	0.00145020922288842
LN_7D02_VL_408	0.00281778680405836	0.00260505354603942	0.00239813211622651	0.00194777229368812	0.000639386227982799	0.000426121252449136	0.000426121252449136	0.000639386227982799	0.000426212061462293	0.000426030482123279	0.000425939750460255	0.000639556644974165	0	0.00195854590573589	0.00151715811026979	0.00234997374111805	0.00217707472186684	0.00277330374359033	0.00151748700589153	0.00257235124764014	0.00213415565216579	0.00234722766339642	0.00255809387442474	0.00238823947079343	0.00152111429174398	0.00131237251795572	0.003877647586468	0.00152862323965998	0.00238118884265873	0.00432203612875567	0.00537501608903458	0.00213638896068183	0.00149093712607705	0.00149061963734461	0.00149061963734461	0.00155347266648179	0.00410628920878486	0.00149157250944905	0.00149061963734461
LN_4I05_VL_294	0.00439403199480992	0.00418358470705225	0.00397707444673318	0.00372447844796233	0.00280501887114351	0.00194230770632565	0.00194230770632565	0.00280501887114351	0.00194314641543105	0.00237566084808273	0.00237668743158291	0.00280600793855374	0.00195854590573589	0	0.0030198035735788	0.00280683577280158	0.00302567733848796	0.00301655021450159	0.0030198035735788	0.00302175895962011	0.00301655021450159	0.00301720032539869	0.00301655021450159	0.00345296977787394	0.00302502356979384	0.0021725927196711	0.00475952087175282	0.00261111117255448	0.0024141118497197	0.00348484863900789	0.00412854503037195	0.00345923470361146	0.00301746817747655	0.00301681795099522	0.00301681795099522	0.00292033137909977	0.00547460502118054	0.00301876947167829	0.00301681795099522
C12X030603H5	0.00408201828687809	0.00387639997129839	0.00367259353366875	0.00321354747580946	0.0021108982481571	0.00126649124019173	0.00126649124019173	0.00211045275256329	0.00126702613289197	0.00126702613289197	0.00126756147759872	0.00189967062422131	0.00151715811026979	0.0030198035735788	0	0	0.000845610188409781	0.000421008335127555	0.000210470931228245	0.000210825913042512	0.000210470931228245	0.000210559564564576	0.00021042664253632	0.000844895735888191	0	0	0.00465677167890364	0.00212805742426877	0.002160703975443	0.00405200226289546	0.00404061765576288	0.00296067498609149	0.00253004806333158	0.00252951474637597	0.00252951474637597	0.00241497996624766	0.00471011870445412	0.00253111537218814	0.00252951474637597
C01X03063B02	0.00469809816154914	0.00449516097536913	0.00429549628639123	0.00404772661098251	0.00293839474027112	0.00209921126698903	0.00209921126698903	0.00293839474027112	0.00189009639458791	0.00189089060994353	0.00210053410813199	0.00272876023816934	0.00234997374111805	0.00280683577280158	0	0	0.000640204904430488	0	0	0	0.000209237853608363	0.00020936927754469	0	0.000851188434530447	0	0	0.00445297320780299	0.00193261035437753	0.00234227411975188	0.0044619981088893	0.00507297635392508	0.00315275810460999	0.00272418567627584	0.0027236149342557	0.0027236149342557	0.00261780524267617	0.00489373427405542	0.00272532787822308	0.0027236149342557
C03X03063E01	0.00453052172623981	0.00432419074942111	0.00412097440754233	0.00365638755526561	0.00254291547946669	0.00169557864601412	0.00169521934857413	0.0025423767245579	0.00169593809579069	0.00169629769800097	0.00169701736011054	0.00233085876863014	0.00217707472186684	0.00302567733848796	0.000845610188409781	0.000640204904430488	0	0.000633847491772962	0.000633847491772962	0.000634517804344152	0.000633713599173138	0.000634115446779126	0.000633713599173138	0.00105962528599937	0.000636132353657967	0.000216966807483491	0.00510101019917628	0.00256424246317516	0.00282230317952414	0.00449711271695605	0.0046995924201439	0.0038228865947948	0.0033878100430895	0.00338709286439062	0.00338709286439062	0.00330779831016682	0.00559064013406875	0.00338924531200286	0.00338709286439062
C06X030603H3	0.00485911249354171	0.00465775560760436	0.00445983867015647	0.00421351648496726	0.00311449651130587	0.00228434730936546	0.00228387302152442	0.00311384997133861	0.00207713660647659	0.00207843176387295	0.00228624643225996	0.00290658348787734	0.00277330374359033	0.00301655021450159	0.000421008335127555	0	0.000633847491772962	0	0.000210382372479536	0.00020788940527116	0	0.000207071493837343	0.000206729032317037	0.000844717311354772	0.000211584239539899	0	0.0048242384218894	0.00212715208320215	0.0027607200444593	0.00547216018256464	0.00564741385745906	0.00374338338324289	0.00331756436475271	0.0033168766159369	0.0033168766159369	0.0032364284477221	0.00547295725455182	0.0033189407183629	0.0033168766159369
C09X030603H4	0.00365098548813122	0.0034436483161973	0.0032386664059729	0.00299777380875777	0.00189886962851912	0.00105510864569204	0.00105488604174403	0.0018984690786399	0.00105533134360854	0.00105555413555299	0.00105600000176399	0.00168770912137717	0.00151748700589153	0.0030198035735788	0.000210470931228245	0	0.000633847491772962	0.000210382372479536	0	0	0	0	0	0.000844717311354772	0	0	0.00444355079280194	0.00191503077408332	0.00216117094088502	0.00383745149467577	0.00404061765576288	0.0031717921662478	0.0027406091921407	0.00274003154819886	0.00274003154819886	0.00263421951794772	0.00492360459579187	0.00274176521099556	0.00274003154819886
A02X030661A1	0.00466980333114738	0.00446705723063813	0.00426769057328738	0.00423366463560697	0.00312921370923602	0.00229514772685397	0.00229466894390845	0.00312856104498463	0.00208694462600045	0.00208825204756102	0.00229706485827011	0.00292023636472701	0.00257235124764014	0.00302175895962011	0.000210825913042512	0	0.000634517804344152	0.00020788940527116	0	0	0.00020788940527116	0.000207803005183843	0	0.000634383628433745	0	0	0.00463233672358635	0.0021307780772699	0.00256222396709744	0.0052813297300165	0.00546720103969037	0.00376101592163431	0.00333316968270652	0.00333247544900008	0.00333247544900008	0.00325225305561269	0.00486278846612489	0.00333455901823576	0.00333247544900008
A03X03061C02	0.00464846392612115	0.00444661780485807	0.00424805256912747	0.00400337705619166	0.00290727475336484	0.00207697518944931	0.00207654389589742	0.00290667114537534	0.00186967844446511	0.00187084440475893	0.00207870215672282	0.00269929724509155	0.00213415565216579	0.00301655021450159	0.000210470931228245	0.000209237853608363	0.000633713599173138	0	0	0.00020788940527116	0	0	0	0.000844717311354772	0	0	0.00482828936122928	0.00233965827870835	0.00276365453955675	0.00568477334364168	0.00565332623252391	0.00353586048171063	0.00311062129380523	0.00310997636159151	0.00310997636159151	0.00302106190295575	0.00526310417354768	0.00311191196102565	0.00310997636159151
AP3X03061I08	0.00443591841662325	0.00423366463560697	0.0040345299605879	0.00400253370254796	0.00290667114537534	0.00207654389589742	0.00207611278142875	0.00290606778797633	0.00186929011392602	0.00187045558978086	0.00207827014572097	0.00269873688309005	0.00234722766339642	0.00301720032539869	0.000210559564564576	0.00020936927754469	0.000634115446779126	0.000207071493837343	0	0.000207803005183843	0	0	0	0.000844717311354772	0	0	0.00503889329848378	0.00255214198365567	0.00276483008509787	0.0056835766762008	0.00586232618272608	0.00353512520237929	0.00310997636159151	0.00310933169675351	0.00310933169675351	0.00302041012673357	0.00505110213718421	0.0031112664935611	0.00310933169675351
AP7X03061G06	0.00464355812309174	0.004441915043518	0.00424354584582548	0.00399916383822343	0.00290425921776351	0.00207482051140782	0.00207439011215792	0.00290365686116813	0.00186773840355019	0.00186890194466537	0.00207654389589742	0.0026964977597307	0.00255809387442474	0.00301655021450159	0.00021042664253632	0	0.000633713599173138	0.000206729032317037	0	0	0	0	0	0.00084453896216462	0	0	0.00482120467544363	0.00233816632006326	0.00254807832926551	0.00547011382693447	0.00564387236468842	0.00353218714053661	0.00310739930483258	0.00310675570783667	0.00310675570783667	0.00301780583176365	0.00525756990921714	0.00310868729912514	0.00310675570783667
LN_7F02_VL_426	0.00452759137629983	0.00432045423991394	0.00411829470386836	0.00386935042523772	0.00275275006232292	0.00190651170146499	0.00190610792151212	0.00275275006232292	0.00190691565252348	0.00190731977479634	0.00190812853342108	0.00254143345686757	0.00238823947079343	0.00345296977787394	0.000844895735888191	0.000851188434530447	0.00105962528599937	0.000844717311354772	0.000844717311354772	0.000634383628433745	0.000844717311354772	0.000844717311354772	0.00084453896216462	0	0.000635324053238851	0.000434063116086679	0.00531089982443562	0.00277589919378041	0.00303058852374364	0.00470782172941744	0.00469558016796935	0.00382007951690588	0.00338531143662348	0.00338459531551669	0.00338459531551669	0.00330528269449887	0.00558649082378147	0.00338674458833627	0.00338459531551669
LN_6F06_VL_349	0.00367227973604211	0.00346302723115128	0.00325765730126987	0.00301520602394926	0.00190934357890961	0.00106115466835592	0.00106092950622313	0.00190934357890961	0.00106137992608181	0.00106160527946164	0.00106205627342713	0.00169737742020409	0.00152111429174398	0.00302502356979384	0	0	0.000636132353657967	0.000211584239539899	0	0	0	0	0	0.000635324053238851	0	0	0.00446908335331757	0.0019256842660659	0.00216679031054863	0.00364402958918094	0.00384866382442189	0.00297673958006786	0.00254375831470174	0.00254321920251491	0.00254321920251491	0.00242858876222616	0.00473596509057725	0.00254483722505404	0.00254321920251491
LN_4G02_VL_273	0.00354434380356288	0.00333023479409771	0.00311907827801192	0.00287225039619574	0.00174040878053339	0.000870357703684703	0.000870357703684703	0.00174040878053339	0.000870547125572534	0.000870547125572534	0.000870926216807059	0.00152305239185917	0.00131237251795572	0.0021725927196711	0	0	0.000216966807483491	0	0	0	0	0	0	0.000434063116086679	0	0	0.00435953089783279	0.0017534255912403	0.00198986767956414	0.00307397237052395	0.00372599955204708	0.00261609313435243	0.00217328958636966	0.0021728173696806	0.0021728173696806	0.0020393154144975	0.00375120168659888	0.00217423463577514	0.0021728173696806
C12X041403G8	0.00533742382223688	0.00513621818399096	0.0049363793654784	0.00447108889431898	0.00356794101728897	0.00335829657255098	0.00335829657255098	0.00356719233752907	0.00335970693645164	0.00399133025181361	0.00378231522359169	0.00356870108238796	0.003877647586468	0.00475952087175282	0.00465677167890364	0.00445297320780299	0.00510101019917628	0.0048242384218894	0.00444355079280194	0.00463233672358635	0.00482828936122928	0.00503889329848378	0.00482120467544363	0.00531089982443562	0.00446908335331757	0.00435953089783279	0	0.00362269593049597	0.00321543900871501	0.00381279357416874	0.00358493880070188	0.0044146930481916	0.00377283503014152	0.00377204440059347	0.00377204440059347	0.00217993312930715	0.00638523147299245	0.00377441728396373	0.00377204440059347
C02X04142E02	0.00258485248136322	0.00237514788882707	0.00216412952175449	0.00171839847310124	0.00106345662947698	0.00106345662947698	0.00106345662947698	0.00106323048953555	0.001063909198071	0.00170297762349855	0.00170370296582091	0.00127632449436367	0.00152862323965998	0.00261111117255448	0.00212805742426877	0.00193261035437753	0.00256424246317516	0.00212715208320215	0.00191503077408332	0.0021307780772699	0.00233965827870835	0.00255214198365567	0.00233816632006326	0.00277589919378041	0.0019256842660659	0.0017534255912403	0.00362269593049597	0	0.000865367814350556	0.00279010579743597	0.00277823783699325	0.00191747879640049	0.00127446070421607	0.00127419005328118	0.00127419005328118	0.00132776450599089	0.00388354243542729	0.00127500235116661	0.00127419005328118
C03X04142C09	0.00344025741525741	0.00323294071208654	0.00302432500805013	0.00278846208276413	0.00191357204205022	0.00191397899091956	0.00191397899091956	0.00191357204205022	0.00170207214373455	0.00234227411975188	0.00255458762714472	0.00212684702942441	0.00238118884265873	0.0024141118497197	0.002160703975443	0.00234227411975188	0.00282230317952414	0.0027607200444593	0.00216117094088502	0.00256222396709744	0.00276365453955675	0.00276483008509787	0.00254807832926551	0.00303058852374364	0.00216679031054863	0.00198986767956414	0.00321543900871501	0.000865367814350556	0	0.00299717632392026	0.00277467996146362	0.00191584608670149	0.00127337878975916	0.00127310859810231	0.00127310859810231	0.00132659023934336	0.00388019378093429	0.0012739195172755	0.00127310859810231
C06X041403G6	0.00620475879079233	0.00622018673772677	0.00602186339100767	0.00554787270356038	0.00484308985384209	0.00463171804769272	0.00463171804769272	0.00484207025905114	0.00463366913212643	0.00463736403917003	0.00463659884279834	0.00505425001875942	0.00432203612875567	0.00348484863900789	0.00405200226289546	0.0044619981088893	0.00449711271695605	0.00547216018256464	0.00383745149467577	0.0052813297300165	0.00568477334364168	0.0056835766762008	0.00547011382693447	0.00470782172941744	0.00364402958918094	0.00307397237052395	0.00381279357416874	0.00279010579743597	0.00299717632392026	0	0.00549501090820029	0.00527241916264485	0.00483596169430744	0.00483494509832669	0.00483494509832669	0.00437115624565952	0.00726031968826662	0.00483799616931123	0.00483494509832669
C09X041403G7	0.0065996268863984	0.00640348851199192	0.00620773170650311	0.0059469489680196	0.00481409667066357	0.00502412556604182	0.00502412556604182	0.00481308924644981	0.00481719875379316	0.00544666307738771	0.00565332623252391	0.00502412556604182	0.00537501608903458	0.00412854503037195	0.00404061765576288	0.00507297635392508	0.0046995924201439	0.00564741385745906	0.00404061765576288	0.00546720103969037	0.00565332623252391	0.00586232618272608	0.00564387236468842	0.00469558016796935	0.00384866382442189	0.00372599955204708	0.00358493880070188	0.00277823783699325	0.00277467996146362	0.00549501090820029	0	0.0050294893163261	0.00438810679989959	0.00438719006077981	0.00438719006077981	0.00455663673089733	0.0067874371592151	0.00438994142798395	0.00438719006077981
C03X04302C01	0.0031708878486175	0.00317827837725481	0.00276257283505471	0.00274102093994342	0.00187035865736809	0.00166323552400985	0.00187113636847816	0.00186997004419649	0.00166392740040099	0.00208146008805426	0.00228957750667703	0.00207870215672282	0.00213638896068183	0.00345923470361146	0.00296067498609149	0.00315275810460999	0.0038228865947948	0.00374338338324289	0.0031717921662478	0.00376101592163431	0.00353586048171063	0.00353512520237929	0.00353218714053661	0.00382007951690588	0.00297673958006786	0.00261609313435243	0.0044146930481916	0.00191747879640049	0.00191584608670149	0.00527241916264485	0.0050294893163261	0	0.000621665082336396	0.000621665082336396	0.000621665082336396	0.000647144538372957	0.00294572410258188	0.000622051790248822	0.000621665082336396
LN_4F03_VL_265	0.00252858306041953	0.00253445760943294	0.00211823199297994	0.00210175951676433	0.00124300871973089	0.00103648461660458	0.00124378173590087	0.00124275126115596	0.00103691451513605	0.00145271349681979	0.00166022587868233	0.00145050972916721	0.00149093712607705	0.00301746817747655	0.00253004806333158	0.00272418567627584	0.0033878100430895	0.00331756436475271	0.0027406091921407	0.00333316968270652	0.00311062129380523	0.00310997636159151	0.00310739930483258	0.00338531143662348	0.00254375831470174	0.00217328958636966	0.00377283503014152	0.00127446070421607	0.00127337878975916	0.00483596169430744	0.00438810679989959	0.000621665082336396	0	0	0	0	0.0025178383951712	0	0
AMBX04301D05	0.00252805036061947	0.00253392243181753	0.00211778339668076	0.00210131786965646	0.00124275126115596	0.00103626980098621	0.00124352395703694	0.00124249390921143	0.00103669952130274	0.00145241207685445	0.00165988140616892	0.00145020922288842	0.00149061963734461	0.00301681795099522	0.00252951474637597	0.0027236149342557	0.00338709286439062	0.0033168766159369	0.00274003154819886	0.00333247544900008	0.00310997636159151	0.00310933169675351	0.00310675570783667	0.00338459531551669	0.00254321920251491	0.0021728173696806	0.00377204440059347	0.00127419005328118	0.00127310859810231	0.00483494509832669	0.00438719006077981	0.000621665082336396	0	0	0	0	0.00251731021269589	0	0
A01X043060I2	0.00252805036061947	0.00253392243181753	0.00211778339668076	0.00210131786965646	0.00124275126115596	0.00103626980098621	0.00124352395703694	0.00124249390921143	0.00103669952130274	0.00145241207685445	0.00165988140616892	0.00145020922288842	0.00149061963734461	0.00301681795099522	0.00252951474637597	0.0027236149342557	0.00338709286439062	0.0033168766159369	0.00274003154819886	0.00333247544900008	0.00310997636159151	0.00310933169675351	0.00310675570783667	0.00338459531551669	0.00254321920251491	0.0021728173696806	0.00377204440059347	0.00127419005328118	0.00127310859810231	0.00483494509832669	0.00438719006077981	0.000621665082336396	0	0	0	0	0.00251731021269589	0	0
A02X043060I3	0.00263346135110897	0.00263983394002569	0.00220657129038935	0.00218870201275487	0.00129366178247546	0.00107874907001062	0.00129449910495264	0.00129338291564526	0.00107921475095486	0.00151169335541728	0.00172725693742069	0.00150963266450742	0.00155347266648179	0.00292033137909977	0.00241497996624766	0.00261780524267617	0.00330779831016682	0.0032364284477221	0.00263421951794772	0.00325225305561269	0.00302106190295575	0.00302041012673357	0.00301780583176365	0.00330528269449887	0.00242858876222616	0.0020393154144975	0.00217993312930715	0.00132776450599089	0.00132659023934336	0.00437115624565952	0.00455663673089733	0.000647144538372957	0	0	0	0	0.00262180889038888	0	0
A03X04301B08	0.00512947444157147	0.00514156238736328	0.00472699577379745	0.00469672097750918	0.00378603496316271	0.00357798514806714	0.00378842549132515	0.00378523879072278	0.00357873836676028	0.00399952795960053	0.00420996871484202	0.00399664016146986	0.00410628920878486	0.00547460502118054	0.00471011870445412	0.00489373427405542	0.00559064013406875	0.00547295725455182	0.00492360459579187	0.00486278846612489	0.00526310417354768	0.00505110213718421	0.00525756990921714	0.00558649082378147	0.00473596509057725	0.00375120168659888	0.00638523147299245	0.00388354243542729	0.00388019378093429	0.00726031968826662	0.0067874371592151	0.00294572410258188	0.0025178383951712	0.00251731021269589	0.00251731021269589	0.00262180889038888	0	0.0025188954253421	0.00251731021269589
AP7X04301G01	0.00252911598476361	0.00253552864314586	0.00211912975596001	0.00210264336815729	0.00124352395703694	0.00103691451513605	0.00124429761438257	0.00124326628500246	0.00103734477043018	0.00145331671222969	0.00166091525281442	0.0014511111154979	0.00149157250944905	0.00301876947167829	0.00253111537218814	0.00272532787822308	0.00338924531200286	0.0033189407183629	0.00274176521099556	0.00333455901823576	0.00311191196102565	0.0031112664935611	0.00310868729912514	0.00338674458833627	0.00254483722505404	0.00217423463577514	0.00377441728396373	0.00127500235116661	0.0012739195172755	0.00483799616931123	0.00438994142798395	0.000622051790248822	0	0	0	0	0.0025188954253421	0	0
LN_7E03_VL_418	0.00252805036061947	0.00253392243181753	0.00211778339668076	0.00210131786965646	0.00124275126115596	0.00103626980098621	0.00124352395703694	0.00124249390921143	0.00103669952130274	0.00145241207685445	0.00165988140616892	0.00145020922288842	0.00149061963734461	0.00301681795099522	0.00252951474637597	0.0027236149342557	0.00338709286439062	0.0033168766159369	0.00274003154819886	0.00333247544900008	0.00310997636159151	0.00310933169675351	0.00310675570783667	0.00338459531551669	0.00254321920251491	0.0021728173696806	0.00377204440059347	0.00127419005328118	0.00127310859810231	0.00483494509832669	0.00438719006077981	0.000621665082336396	0	0	0	0	0.00251731021269589	0	0
