# Supplementary material for: Transmission and dynamics of mother-infant gut viruses during pregnancy and early life
Source: Nat Commun. 2024 Mar 2;15:1945. doi: 10.1038/s41467-024-45257-4 (PMC10908809; doi:10.1038/s41467-024-45257-4)
Supplement: Supplementary file 6 — Source Data [file 41467_2024_45257_MOESM6_ESM.zip › Source data/Virus_genetic_distances/LN_6I01_VL_371_NODE_4_length_87092_cov_9507.222710.dist.txt]

LN_7I01_VL_452	LN_7I02_VL_453	LN_8B06_VL_475	LN_7I04_VL_455	LN_6I02_VL_372	LN_7F01_VL_425	C02X01942E04	C03X01942D01	C06X019404E6	C09X019404E7	LN_6C04_VL_320	LN_6I01_VL_371	AMBX01941E08	A01X019460I6	A02X019461D1	A03X01941A02	AP3X01942A09	LN_4B04_VL_230	LN_7E07_VL_422	LN_8A07_VL_467	LN_6F02_VL_345	LN_7H03_VL_445	LN_8B02_VL_471	LN_8B03_VL_472	LN_7I09_VL_460	LN_6I03_VL_373	LN_7I05_VL_456	LN_7I06_VL_457	LN_7I07_VL_458	LN_7I08_VL_459	LN_4I09_VL_298
LN_7I01_VL_452	0	0.000328331796189509	0.00079762341278291	0.000142426578433531	0.000178942201945973	0.00122039579303559	0.000142426578433531	0.000142426578433531	0.000142426578433531	0.000142431649946685	0.000142426578433531	0.000142426578433531	0.000618393990038254	0.000760893267294599	0.000677956094921516	0.00106983695072931	0.00203501606178928	0.000665838252608851	0.000701610294497212	0.000725658605408922	0.00120274286175108	0.000190930325890807	0.000630623912465944	0.000833869615516917	0.00953060463519088	0.000181930759284189	0.000142426578433531	0.000142426578433531	0.000130562777153825	0.000142426578433531	0.000142429959402149
LN_7I02_VL_453	0.000328331796189509	0	0.000947367280917468	0.000188814615907299	0.000237238182015069	0.00130962503610631	0.000200615000847778	0.000188814615907299	0.000200615000847778	0.000200622103401338	0.000188814615907299	0.000200615000847778	0.000756883743822106	0.000851182281306265	0.00082795345687577	0.00115833592629303	0.00214182643648274	0.000792197880699897	0.000792263453932324	0.000863577874609967	0.00130399856328874	0.000201874852829939	0.000733622456123146	0.000935832000901594	0.0100474519005916	0.000228840605666424	0.000188814615907299	0.000188814615907299	0.000188821300698813	0.000188814615907299	0.000188816844118538
LN_8B06_VL_475	0.00079762341278291	0.000947367280917468	0	0.000739151045272304	0.000766292625320298	0.000732652336040868	0.000739142508740614	0.000739159582001218	0.000739151045272304	0.00073917665605055	0.000739159582001218	0.000739151045272304	0.000207889104269045	0.000358136165230318	0.000138606642702243	0.000670213839798431	0.00136489531322682	0.00018476880834596	0.00025415282832156	0.000196394230302461	0.000783258686769982	0.000790475670406819	0.000277461462568386	0.00032390922629622	0.00928583019090804	0.000815605475450116	0.000739159582001218	0.000739159582001218	0.000739185193370969	0.000739159582001218	0.00073917665605055
LN_7I04_VL_455	0.000142426578433531	0.000188814615907299	0.000739151045272304	0	3.47145882333269e-05	0.00110294683493777	0	0	0	0	0	0	0.000542084165155586	0.000634118788618924	0.000611368164155969	0.000933693959789455	0.001996533943386	0.000576567377583672	0.000576607271939803	0.000657635234676421	0.00107319877872929	4.63471225851716e-05	0.000600106266405995	0.000785600874597879	0.00969675179746664	5.88944452837378e-05	0	0	0	0	0
LN_6I02_VL_372	0.000178942201945973	0.000237238182015069	0.000766292625320298	3.47145882333269e-05	0	0.00114381584751027	3.47141865370734e-05	3.47145882333269e-05	3.47141865370734e-05	3.47153916537035e-05	3.47145882333269e-05	3.47141865370734e-05	0.00056819123854708	0.000672302158414994	0.000637858276712838	0.000973490108088578	0.00199570315965413	0.000614447640026546	0.000614490384048739	0.000684372176117662	0.00110235139709267	8.15344450600509e-05	0.00059173833768424	0.000778224382264458	0.00968939687482627	8.28791542446946e-05	3.47145882333269e-05	3.47145882333269e-05	3.47161951112764e-05	3.47145882333269e-05	3.47153916537035e-05
LN_7F01_VL_425	0.00122039579303559	0.00130962503610631	0.000732652336040868	0.00110294683493777	0.00114381584751027	0	0.00110293402990687	0.00110294683493777	0.00110293402990687	0.00110297244589176	0.00110294683493777	0.00110293402990687	0.000720437539880822	0.000627221566145178	0.000743787615164651	0.000696694665006452	0.00240830666339067	0.000697048865003882	0.000685416509644107	0.000825319531851836	0.000810351482202166	0.00115663372024917	0.000906749900441075	0.000930256619593011	0.0095581762739333	0.00117651681793668	0.00110294683493777	0.00110294683493777	0.00110299805803512	0.00110294683493777	0.00110297244589176
C02X01942E04	0.000142426578433531	0.000200615000847778	0.000739142508740614	0	3.47141865370734e-05	0.00110293402990687	0	0	0	0	0	0	0.000542077912987971	0.000634111477672799	0.000611361111952977	0.000933683197140672	0.00199651090231519	0.000576560729061075	0.000576600622497073	0.000657627647322838	0.00107318625978889	4.63471225851716e-05	0.000600099340955936	0.000785591798690764	0.00969663426257628	5.88937515808166e-05	0	0	0	0	0
C03X01942D01	0.000142426578433531	0.000188814615907299	0.000739159582001218	0	3.47145882333269e-05	0.00110294683493777	0	0	0	0	0	0	0.000542090417467264	0.000634126099733679	0.000611375216521629	0.000933704722686289	0.00199655698498867	0.000576574026259689	0.000576613921535898	0.00065764282220521	0.00107321129796177	4.63471225851716e-05	0.000600106266405995	0.000785609950714653	0.00969675179746664	4.71157435210786e-05	0	0	0	0	0
C06X019404E6	0.000142426578433531	0.000200615000847778	0.000739151045272304	0	3.47141865370734e-05	0.00110293402990687	0	0	0	0	0	0	0.000542084165155586	0.000634118788618924	0.000611368164155969	0.000933693959789455	0.001996533943386	0.000576567377583672	0.000576607271939803	0.000657635234676421	0.00107319877872929	4.63471225851716e-05	0.000600099340955936	0.000785600874597879	0.00969663426257628	4.71151885542827e-05	0	0	0	0	0
C09X019404E7	0.000142431649946685	0.000200622103401338	0.00073917665605055	0	3.47153916537035e-05	0.00110297244589176	0	0	0	0	0	0	0.000542102922523424	0.000634140722468913	0.000611389321741064	0.000933726249224447	0.00199660306978967	0.000576587324071652	0.000576627221188183	0.000657657997787958	0.00107323633730298	4.6348733682937e-05	0.000600120117785758	0.000785628103577403	0.00969698687579583	4.71168534938111e-05	0	0	0	0	0
LN_6C04_VL_320	0.000142426578433531	0.000188814615907299	0.000739159582001218	0	3.47145882333269e-05	0.00110294683493777	0	0	0	0	0	0	0.000542090417467264	0.000634126099733679	0.000611375216521629	0.000933704722686289	0.00199655698498867	0.000576574026259689	0.000576613921535898	0.00065764282220521	0.00107321129796177	4.63471225851716e-05	0.000600106266405995	0.000785609950714653	0.00969675179746664	4.71157435210786e-05	0	0	0	0	0
LN_6I01_VL_371	0.000142426578433531	0.000200615000847778	0.000739151045272304	0	3.47141865370734e-05	0.00110293402990687	0	0	0	0	0	0	0.000542084165155586	0.000634118788618924	0.000611368164155969	0.000933693959789455	0.001996533943386	0.000576567377583672	0.000576607271939803	0.000657635234676421	0.00107319877872929	4.63471225851716e-05	0.000600099340955936	0.000785600874597879	0.00969663426257628	4.71151885542827e-05	0	0	0	0	0
AMBX01941E08	0.000618393990038254	0.000756883743822106	0.000207889104269045	0.000542084165155586	0.00056819123854708	0.000720437539880822	0.000542077912987971	0.000542090417467264	0.000542084165155586	0.000542102922523424	0.000542090417467264	0.000542084165155586	0	0.000334630049379888	5.76688963937977e-05	0.000692525742313497	0.00122436278887408	6.91881919310525e-05	0.000207724266980646	9.22843108689232e-05	0.00079428903453339	0.000557297149490729	0.000184733375543162	0.000312049447353885	0.00933128910304681	0.000578344628514213	0.000542090417467264	0.000542090417467264	0.00054210917526796	0.000542090417467264	0.000542096669923284
A01X019460I6	0.000760893267294599	0.000851182281306265	0.000358136165230318	0.000634118788618924	0.000672302158414994	0.000627221566145178	0.000634111477672799	0.000634126099733679	0.000634118788618924	0.000634140722468913	0.000634126099733679	0.000634118788618924	0.000334630049379888	0	0.0003577690763243	0.000184466316203803	0.00195258902565916	0.000299906584820503	0.000161463186807912	0.00043865153570817	0.000268362955596309	0.000684821488096478	0.000508180125101499	0.000485482708231917	0.00936476972710046	0.000707986501877024	0.000634126099733679	0.000634126099733679	0.000634148034089392	0.000634126099733679	0.000634140722468913
A02X019461D1	0.000677956094921516	0.00082795345687577	0.000138606642702243	0.000611368164155969	0.000637858276712838	0.000743787615164651	0.000611361111952977	0.000611375216521629	0.000611368164155969	0.000611389321741064	0.000611375216521629	0.000611368164155969	5.76688963937977e-05	0.0003577690763243	0	0.000681093653641984	0.00129376864137008	9.22683453927041e-05	0.000242371883957052	0.000103829880770759	0.000806096182634726	0.000650209247523204	0.000184719479566171	0.000265796124526594	0.00933213867360628	0.000672766990446692	0.000611375216521629	0.000611375216521629	0.000611396374594784	0.000611375216521629	0.000611382269049957
A03X01941A02	0.00106983695072931	0.00115833592629303	0.000670213839798431	0.000933693959789455	0.000973490108088578	0.000696694665006452	0.000933683197140672	0.000933704722686289	0.000933693959789455	0.000933726249224447	0.000933704722686289	0.000933693959789455	0.000692525742313497	0.000184466316203803	0.000681093653641984	0	0.00257651913214461	0.000611526177381769	0.000380658470815948	0.000808250477081687	0.000151580213072787	0.000986427368768507	0.000866345163426989	0.00082073918005851	0.00961779837981427	0.00101459193068431	0.000933704722686289	0.000933704722686289	0.000933737012865714	0.000933704722686289	0.000933726249224447
AP3X01942A09	0.00203501606178928	0.00214182643648274	0.00136489531322682	0.001996533943386	0.00199570315965413	0.00240830666339067	0.00199651090231519	0.00199655698498867	0.001996533943386	0.00199660306978967	0.00199655698498867	0.001996533943386	0.00122436278887408	0.00195258902565916	0.00129376864137008	0.00257651913214461	0	0.00146694293785041	0.00180275298925575	0.00115516702320681	0.00268933536316743	0.00197473692720222	0.00135235795815402	0.00129568136832574	0.0107359224112918	0.00192453055258487	0.00199655698498867	0.00199655698498867	0.00199662611298794	0.00199655698498867	0.00199658002712326
LN_4B04_VL_230	0.000665838252608851	0.000792197880699897	0.00018476880834596	0.000576567377583672	0.000614447640026546	0.000697048865003882	0.000576560729061075	0.000576574026259689	0.000576567377583672	0.000576587324071652	0.000576574026259689	0.000576567377583672	6.91881919310525e-05	0.000299906584820503	9.22683453927041e-05	0.000611526177381769	0.00146694293785041	0	0.000173041916438516	0.000161513481022265	0.000723977087270702	0.000615246510239237	0.000219342618304787	0.000288894840587975	0.0093295346108538	0.000637251847309398	0.000576574026259689	0.000576574026259689	0.000576593973207763	0.000576574026259689	0.000576580675089016
LN_7E07_VL_422	0.000701610294497212	0.000792263453932324	0.00025415282832156	0.000576607271939803	0.000614490384048739	0.000685416509644107	0.000576600622497073	0.000576613921535898	0.000576607271939803	0.000576627221188183	0.000576613921535898	0.000576607271939803	0.000207724266980646	0.000161463186807912	0.000242371883957052	0.000380658470815948	0.00180275298925575	0.000173041916438516	0	0.000300157766190566	0.00050196976332175	0.000626941508375911	0.000369593443729613	0.000369845034600104	0.0093785974804712	0.000649143883445951	0.000576613921535898	0.000576613921535898	0.000576633871244428	0.000576613921535898	0.000576627221188183
LN_8A07_VL_467	0.000725658605408922	0.000863577874609967	0.000196394230302461	0.000657635234676421	0.000684372176117662	0.000825319531851836	0.000657627647322838	0.00065764282220521	0.000657635234676421	0.000657657997787958	0.00065764282220521	0.000657635234676421	9.22843108689232e-05	0.00043865153570817	0.000103829880770759	0.000808250477081687	0.00115516702320681	0.000161513481022265	0.000300157766190566	0	0.000899728498103234	0.000696779321034868	0.000242505130256788	0.000300496935674996	0.0093582651520825	0.000696490621623662	0.00065764282220521	0.00065764282220521	0.000657665585841918	0.00065764282220521	0.000657650409908981
LN_6F02_VL_345	0.00120274286175108	0.00130399856328874	0.000783258686769982	0.00107319877872929	0.00110235139709267	0.000810351482202166	0.00107318625978889	0.00107321129796177	0.00107319877872929	0.00107323633730298	0.00107321129796177	0.00107319877872929	0.00079428903453339	0.000268362955596309	0.000806096182634726	0.000151580213072787	0.00268933536316743	0.000723977087270702	0.00050196976332175	0.000899728498103234	0	0.00112717858566852	0.000981705203952842	0.000924078580200355	0.00976010291549999	0.00115840240731419	0.00107321129796177	0.00107321129796177	0.0010732488574117	0.00107321129796177	0.00107323633730298
LN_7H03_VL_445	0.000190930325890807	0.000201874852829939	0.000790475670406819	4.63471225851716e-05	8.15344450600509e-05	0.00115663372024917	4.63471225851716e-05	4.63471225851716e-05	4.63471225851716e-05	4.6348733682937e-05	4.63471225851716e-05	4.63471225851716e-05	0.000557297149490729	0.000684821488096478	0.000650209247523204	0.000986427368768507	0.00197473692720222	0.000615246510239237	0.000626941508375911	0.000696779321034868	0.00112717858566852	0	0.00060401680645657	0.000790738750357905	0.00963208475378538	9.47590474881002e-05	4.63471225851716e-05	4.63471225851716e-05	4.63492707404904e-05	4.63471225851716e-05	4.63476596053053e-05
LN_8B02_VL_471	0.000630623912465944	0.000733622456123146	0.000277461462568386	0.000600106266405995	0.00059173833768424	0.000906749900441075	0.000600099340955936	0.000600106266405995	0.000600099340955936	0.000600120117785758	0.000600106266405995	0.000600099340955936	0.000184733375543162	0.000508180125101499	0.000184719479566171	0.000866345163426989	0.00135235795815402	0.000219342618304787	0.000369593443729613	0.000242505130256788	0.000981705203952842	0.00060401680645657	0	0.000289050762310699	0.00947892328561455	0.000590429239336192	0.000600106266405995	0.000600106266405995	0.000600133969804939	0.000600106266405995	0.000600113192015935
LN_8B03_VL_472	0.000833869615516917	0.000935832000901594	0.00032390922629622	0.000785600874597879	0.000778224382264458	0.000930256619593011	0.000785591798690764	0.000785609950714653	0.000785600874597879	0.000785628103577403	0.000785609950714653	0.000785600874597879	0.000312049447353885	0.000485482708231917	0.000265796124526594	0.00082073918005851	0.00129568136832574	0.000288894840587975	0.000369845034600104	0.000300496935674996	0.000924078580200355	0.000790738750357905	0.000289050762310699	0	0.00948404700586357	0.000792037145199135	0.000785609950714653	0.000785609950714653	0.000785637180323435	0.000785609950714653	0.000785619027041198
LN_7I09_VL_460	0.00953060463519088	0.0100474519005916	0.00928583019090804	0.00969675179746664	0.00968939687482627	0.0095581762739333	0.00969663426257628	0.00969675179746664	0.00969663426257628	0.00969698687579583	0.00969675179746664	0.00969663426257628	0.00933128910304681	0.00936476972710046	0.00933213867360628	0.00961779837981427	0.0107359224112918	0.0093295346108538	0.0093785974804712	0.0093582651520825	0.00976010291549999	0.00963208475378538	0.00947892328561455	0.00948404700586357	0	0.00985514752236558	0.00969675179746664	0.00969675179746664	0.00969722196552344	0.00969675179746664	0.00969698687579583
LN_6I03_VL_373	0.000181930759284189	0.000228840605666424	0.000815605475450116	5.88944452837378e-05	8.28791542446946e-05	0.00117651681793668	5.88937515808166e-05	4.71157435210786e-05	4.71151885542827e-05	4.71168534938111e-05	4.71157435210786e-05	4.71151885542827e-05	0.000578344628514213	0.000707986501877024	0.000672766990446692	0.00101459193068431	0.00192453055258487	0.000637251847309398	0.000649143883445951	0.000696490621623662	0.00115840240731419	9.47590474881002e-05	0.000590429239336192	0.000792037145199135	0.00985514752236558	0	4.71157435210786e-05	4.71157435210786e-05	5.88965264906625e-05	4.71157435210786e-05	4.71162985009768e-05
LN_7I05_VL_456	0.000142426578433531	0.000188814615907299	0.000739159582001218	0	3.47145882333269e-05	0.00110294683493777	0	0	0	0	0	0	0.000542090417467264	0.000634126099733679	0.000611375216521629	0.000933704722686289	0.00199655698498867	0.000576574026259689	0.000576613921535898	0.00065764282220521	0.00107321129796177	4.63471225851716e-05	0.000600106266405995	0.000785609950714653	0.00969675179746664	4.71157435210786e-05	0	0	0	0	0
LN_7I06_VL_457	0.000142426578433531	0.000188814615907299	0.000739159582001218	0	3.47145882333269e-05	0.00110294683493777	0	0	0	0	0	0	0.000542090417467264	0.000634126099733679	0.000611375216521629	0.000933704722686289	0.00199655698498867	0.000576574026259689	0.000576613921535898	0.00065764282220521	0.00107321129796177	4.63471225851716e-05	0.000600106266405995	0.000785609950714653	0.00969675179746664	4.71157435210786e-05	0	0	0	0	0
LN_7I07_VL_458	0.000130562777153825	0.000188821300698813	0.000739185193370969	0	3.47161951112764e-05	0.00110299805803512	0	0	0	0	0	0	0.00054210917526796	0.000634148034089392	0.000611396374594784	0.000933737012865714	0.00199662611298794	0.000576593973207763	0.000576633871244428	0.000657665585841918	0.0010732488574117	4.63492707404904e-05	0.000600133969804939	0.000785637180323435	0.00969722196552344	5.88965264906625e-05	0	0	0	0	0
LN_7I08_VL_459	0.000142426578433531	0.000188814615907299	0.000739159582001218	0	3.47145882333269e-05	0.00110294683493777	0	0	0	0	0	0	0.000542090417467264	0.000634126099733679	0.000611375216521629	0.000933704722686289	0.00199655698498867	0.000576574026259689	0.000576613921535898	0.00065764282220521	0.00107321129796177	4.63471225851716e-05	0.000600106266405995	0.000785609950714653	0.00969675179746664	4.71157435210786e-05	0	0	0	0	0
LN_4I09_VL_298	0.000142429959402149	0.000188816844118538	0.00073917665605055	0	3.47153916537035e-05	0.00110297244589176	0	0	0	0	0	0	0.000542096669923284	0.000634140722468913	0.000611382269049957	0.000933726249224447	0.00199658002712326	0.000576580675089016	0.000576627221188183	0.000657650409908981	0.00107323633730298	4.63476596053053e-05	0.000600113192015935	0.000785619027041198	0.00969698687579583	4.71162985009768e-05	0	0	0	0	0
