# Supplementary material for: Transmission and dynamics of mother-infant gut viruses during pregnancy and early life
Source: Nat Commun. 2024 Mar 2;15:1945. doi: 10.1038/s41467-024-45257-4 (PMC10908809; doi:10.1038/s41467-024-45257-4)
Supplement: Supplementary file 6 — Source Data [file 41467_2024_45257_MOESM6_ESM.zip › Source data/Virus_genetic_distances/LN_6I06_VL_376_NODE_21_length_79291_cov_32.510879.dist.txt]

A02X001860I1	C12X011205C3	C09X011205C2	LN_6I06_VL_376	C12X019504D8	C02X01952E06	C03X01952D04	C09X019504D7	LN_7A05_VL_384	LN_6C03_VL_319	LN_7A06_VL_385	LN_4B03_VL_229	LN_7D08_VL_414	C12X033728C3	C06X033728C1	D12X033728C5	D06X033728C6	D09X033728C4	C12X034805B9	C02X03482E05	C03X03483E05	C06X034805B7	C09X034805B8	LN_6C05_VL_321	AMBX03621D07
A02X001860I1	0	0.00640828552148815	0.00640811756423852	0.0063947411762382	0.00625130712378442	0.00619891192752463	0.00621099781721864	0.0062117106594041	0.00622491550962854	0.00615996199464173	0.00615927633337364	0.00656008139458694	0.00640641029313526	0.0059388295277092	0.0057950169709687	0.005965356557426	0.00626056403941682	0.00594269797280949	0.00590862669671977	0.00589365790155069	0.00571715117403984	0.00594101782665001	0.00589543408846697	0.00565611717056209	0.00511767233742374
C12X011205C3	0.00640828552148815	0	5.05770525814164e-05	2.52877668875386e-05	0.00680198887245839	0.00664887665608881	0.00668389973827118	0.00669723022408569	0.0067105877656134	0.00656020967338924	0.00665936599420853	0.00690971230565352	0.00677007043306579	0.00641095115070263	0.00622263902484663	0.00645714065235933	0.00665924062614261	0.00641882940387232	0.00630893239456178	0.00618716489329784	0.00606550651114881	0.00636584519280059	0.00617898100917038	0.00599851114612384	0.00551952933260343
C09X011205C2	0.00640811756423852	5.05770525814164e-05	0	2.52871274325176e-05	0.00680181160618439	0.00664870329527116	0.0066837255707897	0.00669705570138633	0.00671041288627018	0.00656003855690821	0.00665919242630153	0.00690952796765757	0.00675673730690093	0.0064107837384032	0.00620924292719379	0.00645697219137466	0.00665906465436231	0.0064186615798631	0.0063218746880092	0.00620015499448582	0.00606534759185959	0.00637888033789977	0.00619203674379248	0.00599835298535704	0.00553252441489948
LN_6I06_VL_376	0.0063947411762382	2.52877668875386e-05	2.52871274325176e-05	0	0.00677520325271117	0.0066221815312284	0.00665721684221964	0.00667063146547186	0.00668389973827118	0.00653359717041839	0.00663276602058442	0.00688237214066468	0.00674347165637568	0.00638423460578421	0.00619562418958208	0.006430529023856	0.00663226851035558	0.00639199573006897	0.00629526780127724	0.00617371005600077	0.00603881459953272	0.00635224907737378	0.00616545894223553	0.00597165451992678	0.00550605139331834
C12X019504D8	0.00625130712378442	0.00680198887245839	0.00680181160618439	0.00677520325271117	0	0.0002592790745916	0.000233210971971499	0.000220265284063262	0.000362834088514058	0.000220488326069598	0.00031103998032812	0.000782825336996565	0.000519967251679938	0.00675400710990732	0.00662232769007419	0.00677420182444986	0.00705967748049271	0.00676315584554772	0.00587527227226976	0.00571536146408364	0.00568414322285011	0.00595838178845045	0.00581060310923447	0.00573427175730202	0.00647856794086268
C02X01952E06	0.00619891192752463	0.00664887665608881	0.00664870329527116	0.0066221815312284	0.0002592790745916	0	0.000155521499878731	0.00015554732869259	0.000181471401253751	0.000129728397762101	0.000181525687521785	0.000716452962625721	0.000415971194895605	0.00666485328614123	0.00650578247371963	0.00666002060772556	0.0069564290927129	0.00663618806575623	0.00578551810841032	0.00561330384739576	0.00560789712775308	0.00582983849986139	0.00576027542472021	0.00564283841838665	0.00640239626576243
C03X01952D04	0.00621099781721864	0.00668389973827118	0.0066837255707897	0.00665721684221964	0.000233210971971499	0.000155521499878731	0	0.000129548236476739	0.000233196997777995	0.000129665864367243	0.000168458868782298	0.000703074901744351	0.000441891097321857	0.00667434375582323	0.00655524621398958	0.00670852816896191	0.00699233259401738	0.00667150272449814	0.00582192670363055	0.00567566181334935	0.00564393013654113	0.00585280222636803	0.00575714157894723	0.00566728144199084	0.00641182193480514
C09X019504D7	0.0062117106594041	0.00669723022408569	0.00669705570138633	0.00667063146547186	0.000220265284063262	0.00015554732869259	0.000129548236476739	0	0.000246186330499269	0.000129691257357775	0.000155511422658751	0.000689877630990795	0.000454926248062971	0.0066623515665797	0.00654283260052381	0.00666991974514719	0.00697997247846156	0.00667181188377074	0.00579639139563661	0.00566317255721033	0.00561844459623736	0.00585356867211402	0.00577099578112474	0.00565479496803808	0.00638685222865746
LN_7A05_VL_384	0.00622491550962854	0.0067105877656134	0.00671041288627018	0.00668389973827118	0.000362834088514058	0.000181471401253751	0.000233196997777995	0.000246186330499269	0	0.000207503313058384	0.000207341972508895	0.000742969362017441	0.00048094152681567	0.00671427096484635	0.00658245837804075	0.00676145710577981	0.00703293600746743	0.00672443702503297	0.0058488199417881	0.00571526698918839	0.00565770997829665	0.00593240591372602	0.00578406963445724	0.0057076639477156	0.00645200311550338
LN_6C03_VL_319	0.00615996199464173	0.00656020967338924	0.00656003855690821	0.00653359717041839	0.000220488326069598	0.000129728397762101	0.000129665864367243	0.000129691257357775	0.000207503313058384	0	0.000116742243112579	0.000676632412207185	0.000377082833978559	0.0066631584433939	0.00653082497987823	0.00665806642660371	0.00696804447561895	0.00659472708378147	0.00580079363529994	0.00558813104138312	0.00558284905972144	0.00585773229547327	0.00572155502923264	0.00564213594709206	0.00640085493191355
LN_7A06_VL_385	0.00615927633337364	0.00665936599420853	0.00665919242630153	0.00663276602058442	0.00031103998032812	0.000181525687521785	0.000168458868782298	0.000155511422658751	0.000207341972508895	0.000116742243112579	0	0.00067663663999979	0.000480956351229262	0.00664967804101555	0.00651633286211771	0.00669678930747807	0.006966888134348	0.00664538409591501	0.00575789034100703	0.00562468677165869	0.00556691578578135	0.0058937968057559	0.00571858933954203	0.00564179705234577	0.00640055637480623
LN_4B03_VL_229	0.00656008139458694	0.00690971230565352	0.00690952796765757	0.00688237214066468	0.000782825336996565	0.000716452962625721	0.000703074901744351	0.000689877630990795	0.000742969362017441	0.000676632412207185	0.00067663663999979	0	0.00089048616125683	0.0070687121056503	0.00683894987968525	0.00709091057541194	0.00727588358920819	0.00705273478500931	0.00621281383755635	0.00610311758026864	0.00607098372592785	0.00629864608962939	0.00622606903856713	0.00599603118424103	0.00685356390756892
LN_7D08_VL_414	0.00640641029313526	0.00677007043306579	0.00675673730690093	0.00674347165637568	0.000519967251679938	0.000415971194895605	0.000441891097321857	0.000454926248062971	0.00048094152681567	0.000377082833978559	0.000480956351229262	0.00089048616125683	0	0.00687679897938216	0.00666305216592054	0.0069113558889244	0.00719440224309824	0.00681957290542341	0.00607559911743985	0.00590180117489059	0.00584500775316858	0.00612034072364612	0.00600866910669793	0.00592827691291088	0.00666622232099042
C12X033728C3	0.0059388295277092	0.00641095115070263	0.0064107837384032	0.00638423460578421	0.00675400710990732	0.00666485328614123	0.00667434375582323	0.0066623515665797	0.00671427096484635	0.0066631584433939	0.00664967804101555	0.0070687121056503	0.00687679897938216	0	0.000328632017369655	0.000181854410202751	0.000552054655677614	0.000234174266733127	0.00505371182217579	0.00511054106094319	0.00494083729906497	0.00513711892457561	0.00507823851931577	0.00495624123437924	0.00455403160246371
C06X033728C1	0.0057950169709687	0.00622263902484663	0.00620924292719379	0.00619562418958208	0.00662232769007419	0.00650578247371963	0.00655524621398958	0.00654283260052381	0.00658245837804075	0.00653082497987823	0.00651633286211771	0.00683894987968525	0.00666305216592054	0.000328632017369655	0	0.000262865286939314	0.000689249636471837	0.000315578227994654	0.00514417803198369	0.00500941885502445	0.00500383377272526	0.00518896947789958	0.00516888363517919	0.00497874598107042	0.00441849548803852
D12X033728C5	0.005965356557426	0.00645714065235933	0.00645697219137466	0.006430529023856	0.00677420182444986	0.00666002060772556	0.00670852816896191	0.00666991974514719	0.00676145710577981	0.00665806642660371	0.00669678930747807	0.00709091057541194	0.0069113558889244	0.000181854410202751	0.000262865286939314	0	0.000512566630107904	0.000182071994114426	0.00508905330994818	0.00509343694721143	0.00491029897467688	0.0051715882780647	0.00506122813660879	0.00491305592579555	0.00452789359115118
D06X033728C6	0.00626056403941682	0.00665924062614261	0.00665906465436231	0.00663226851035558	0.00705967748049271	0.0069564290927129	0.00699233259401738	0.00697997247846156	0.00703293600746743	0.00696804447561895	0.006966888134348	0.00727588358920819	0.00719440224309824	0.000552054655677614	0.000689249636471837	0.000512566630107904	0	0.000460051886928434	0.00527991751175491	0.00528908284371833	0.00513955190012784	0.00532480404920319	0.00522367516393746	0.00510036961477168	0.00485417948910145
D09X033728C4	0.00594269797280949	0.00641882940387232	0.0064186615798631	0.00639199573006897	0.00676315584554772	0.00663618806575623	0.00667150272449814	0.00667181188377074	0.00672443702503297	0.00659472708378147	0.00664538409591501	0.00705273478500931	0.00681957290542341	0.000234174266733127	0.000315578227994654	0.000182071994114426	0.000460051886928434	0	0.00498086753749371	0.00494733968401535	0.00478877026973732	0.00505060593462286	0.00493835717024234	0.00484262794896228	0.00454436576357829
C12X034805B9	0.00590862669671977	0.00630893239456178	0.0063218746880092	0.00629526780127724	0.00587527227226976	0.00578551810841032	0.00582192670363055	0.00579639139563661	0.0058488199417881	0.00580079363529994	0.00575789034100703	0.00621281383755635	0.00607559911743985	0.00505371182217579	0.00514417803198369	0.00508905330994818	0.00527991751175491	0.00498086753749371	0	0.00031259820185123	0.000182504649217962	0.000143343190310305	0.0001435564515597	0.000196770472997259	0.00595467389897572
C02X03482E05	0.00589365790155069	0.00618716489329784	0.00620015499448582	0.00617371005600077	0.00571536146408364	0.00561330384739576	0.00567566181334935	0.00566317255721033	0.00571526698918839	0.00558813104138312	0.00562468677165869	0.00610311758026864	0.00590180117489059	0.00511054106094319	0.00500941885502445	0.00509343694721143	0.00528908284371833	0.00494733968401535	0.00031259820185123	0	0.000156414077708867	0.00037799656622676	0.000208843888379176	0.000236149324892397	0.00591265583184529
C03X03483E05	0.00571715117403984	0.00606550651114881	0.00606534759185959	0.00603881459953272	0.00568414322285011	0.00560789712775308	0.00564393013654113	0.00561844459623736	0.00565770997829665	0.00558284905972144	0.00556691578578135	0.00607098372592785	0.00584500775316858	0.00494083729906497	0.00500383377272526	0.00491029897467688	0.00513955190012784	0.00478877026973732	0.000182504649217962	0.000156414077708867	0	0.000247701515863715	0.000182749348749076	0.000131176443186454	0.00577687348803465
C06X034805B7	0.00594101782665001	0.00636584519280059	0.00637888033789977	0.00635224907737378	0.00595838178845045	0.00582983849986139	0.00585280222636803	0.00585356867211402	0.00593240591372602	0.00585773229547327	0.0058937968057559	0.00629864608962939	0.00612034072364612	0.00513711892457561	0.00518896947789958	0.0051715882780647	0.00532480404920319	0.00505060593462286	0.000143343190310305	0.00037799656622676	0.000247701515863715	0	0.000221863072392971	0.000236146614164768	0.00593358947095964
C09X034805B8	0.00589543408846697	0.00617898100917038	0.00619203674379248	0.00616545894223553	0.00581060310923447	0.00576027542472021	0.00575714157894723	0.00577099578112474	0.00578406963445724	0.00572155502923264	0.00571858933954203	0.00622606903856713	0.00600866910669793	0.00507823851931577	0.00516888363517919	0.00506122813660879	0.00522367516393746	0.00493835717024234	0.0001435564515597	0.000208843888379176	0.000182749348749076	0.000221863072392971	0	0.000275736461344539	0.00591512741006031
LN_6C05_VL_321	0.00565611717056209	0.00599851114612384	0.00599835298535704	0.00597165451992678	0.00573427175730202	0.00564283841838665	0.00566728144199084	0.00565479496803808	0.0057076639477156	0.00564213594709206	0.00564179705234577	0.00599603118424103	0.00592827691291088	0.00495624123437924	0.00497874598107042	0.00491305592579555	0.00510036961477168	0.00484262794896228	0.000196770472997259	0.000236149324892397	0.000131176443186454	0.000236146614164768	0.000275736461344539	0	0.00574446935715248
AMBX03621D07	0.00511767233742374	0.00551952933260343	0.00553252441489948	0.00550605139331834	0.00647856794086268	0.00640239626576243	0.00641182193480514	0.00638685222865746	0.00645200311550338	0.00640085493191355	0.00640055637480623	0.00685356390756892	0.00666622232099042	0.00455403160246371	0.00441849548803852	0.00452789359115118	0.00485417948910145	0.00454436576357829	0.00595467389897572	0.00591265583184529	0.00577687348803465	0.00593358947095964	0.00591512741006031	0.00574446935715248	0
