# Supplementary material for: Transmission and dynamics of mother-infant gut viruses during pregnancy and early life
Source: Nat Commun. 2024 Mar 2;15:1945. doi: 10.1038/s41467-024-45257-4 (PMC10908809; doi:10.1038/s41467-024-45257-4)
Supplement: Supplementary file 6 — Source Data [file 41467_2024_45257_MOESM6_ESM.zip › Source data/Virus_genetic_distances/LN_4I05_VL_294_NODE_251_length_7296_cov_15.952355.dist.txt]

AMBX00181E02	A01X001860H9	A02X001860I1	AP7X00181H07	LN_4G09_VL_280	A01X009561B6	A02X009561B7	A03X00951D03	AP7X00951I03	LN_4H09_VL_289	AMBX01121F02	A01X011261C2	A03X01121D01	AP7X01121H05	LN_6G05_VL_357	AMBX01281F01	A03X01281C09	A02X013460I7	AP3X01342A05	AP7X01341H06	AMBX01721E09	A01X017260I8	A02X017260I9	A03X01721B05	AP3X01722A07	AP7X01721H08	LN_4H04_VL_284	A03X01791B04	AP3X01792A08	LN_6G03_VL_355	AMBX01941E08	A01X019460I6	A03X01941A02	LN_6F02_VL_345	AMBX01951E07	A01X019560H7	A02X019560H8	A03X01951A01	AP3X01952B01	AP7X01951G07	LN_4B03_VL_229	LN_7D08_VL_414	LN_6E01_VL_335	LN_4G08_VL_279	A01X020460H5	A02X020460H6	A03X02041B02	AP3X02042B02	AP7X02041G08	LN_7D06_VL_412
AMBX00181E02	0	0.000588338091683971	0.00338961962305508	0.00536495354354272	0.00412606620800472	0.00409479185412746	0.00409050242298968	0.00394406268045916	0.00394925472944508	0.00426072118398751	0.0049986585905078	0.00521374395918045	0.00394867716015609	0.00653581638880346	0.00439125866706251	0.00981217074585866	0.00425135193677702	0.00260390532286636	0.00147518801322211	0.00484410440254004	0.00394348662871486	0.00394175948266832	0.00394648125409287	0.00394694546546483	0.00394233502989318	0.00394463890052395	0.00568896401571455	0.00474005696279811	0.0045416037203196	0.00647956965084473	0.0127265437787763	0.0109957407672689	0.0133408792142153	0.0124736611083009	0.0039411841034693	0.0039411841034693	0.00394291074521751	0.00394348662871486	0.0039411841034693	0.0039411841034693	0.0039411841034693	0.00408881225373257	0.00394233502989318	0.0039411841034693	0.00469181899203841	0.00634302729672816	0.00487631550591423	0.00600390303470371	0.00571008720507943
A01X001860H9	0.000588338091683971	0	0.00295096107427593	0.00432796705529333	0.00280316867646217	0.0027823364734497	0.00277897881169879	0.00277857241150015	0.00263596575643668	0.00265306069907693	0.00353019810404413	0.0040350987293214	0.00263519394650737	0.00580322733740984	0.0030770728562707	0.00908131391241077	0.00308365768229089	0.00412026062965917	0.0036839982057074	0.00382065953903874	0.00263172638761832	0.00263057256169702	0.00248850813738586	0.00263442258841767	0.00263249616738998	0.00263326639761492	0.00449778156227352	0.00356019549015286	0.00352050538746397	0.00558554135893501	0.0113914446509069	0.00995627478494798	0.00991689415643332	0.0106971148422875	0.00263018817785547	0.00263018817785547	0.00263172638761832	0.00263172638761832	0.00263018817785547	0.00263018817785547	0.00263018817785547	0.00277745574046498	0.00263095705790511	0.00263018817785547	0.00352397792054934	0.00561265512791569	0.003995277036142	0.00498198013763648	0.00454396773586386
A02X001860I1	0.00338961962305508	0.00295096107427593	0	0.00702065705090029	0.00561579711979627	0.00513073819202258	0.0054194450340822	0.00512697489073469	0.00513224289474317	0.00351855212117063	0.00544654740377657	0.00418100526883748	0.00542577578630875	0.00742150162076574	0.00587087327452406	0.00997308474500089	0.00588383249332181	0.00460689409190542	0.00326398473439175	0.0057370094388669	0.00541703769549394	0.00541624471902339	0.0052747632332436	0.00527399047862335	0.00542021192469422	0.00527399047862335	0.0070554648490979	0.00593975037741785	0.00602018204402883	0.00739600820113749	0.0136632620565287	0.0116418445115239	0.0124860244151722	0.0138770943846106	0.00541624471902339	0.00541624471902339	0.00527167357267708	0.00541941801869227	0.00541624471902339	0.00541624471902339	0.00541624471902339	0.00556480327444714	0.00527013009931445	0.00541624471902339	0.00602531643483341	0.00705472573684166	0.00592303913752747	0.00674667796611871	0.0070465873549627
AP7X00181H07	0.00536495354354272	0.00432796705529333	0.00702065705090029	0	0.00174190862455783	0.00172935702439859	0.00187062404020821	0.00187197086956323	0.00172935702439859	0.00364276711065457	0.00420722206131915	0.00453669150969836	0.00172885872172102	0.00589633032067387	0.00216256949341494	0.00481742977458023	0.00318641419343922	0.00681754852109761	0.00463247815744621	0.00391248787679841	0.00172612318195352	0.00172587492572074	0.00201669074173398	0.00172736553519251	0.00158310240276205	0.00143911896820213	0.00472771163711472	0.00245812875100996	0.00259909442461297	0.00430499604365132	0.0142160510166342	0.0135445801952907	0.0123115338638698	0.0164000757001104	0.00172587492572074	0.00172587492572074	0.00172637150961689	0.00172686837935859	0.00172587492572074	0.00172587492572074	0.00172587492572074	0.00187048449519445	0.00172587492572074	0.00172587492572074	0.00231103514779514	0.0083790057216837	0.00379368756807605	0.00520235336463233	0.0046226891274858
LN_4G09_VL_280	0.00412606620800472	0.00280316867646217	0.00561579711979627	0.00174190862455783	0	0.000284956102958148	0.000284636738616526	0.00028475831763747	0.000142526279066713	0.00230536832654465	0.00258140336842726	0.00448809420250422	0.000142485663163668	0.00408165974541097	0.000570425263021947	0.0075461204953608	0.00200562430442863	0.0058223284009031	0.0033981057643102	0.00286752576328111	0.000142282930385664	0.000142222223001402	0.000569694085213542	0.000142404500764409	0.000142303177698883	0.000142323430775509	0.00306763359426009	0.00115431813666563	0.00142779694155553	0.00308234691886555	0.0125907247220605	0.0122012943575523	0.0108369787042658	0.0148719011359094	0.000142201998716873	0.000142201998716873	0.000142282930385664	0.000142282930385664	0.000142201998716873	0.000142201998716873	0.000142201998716873	0.000284510201900779	0.000142242453039395	0.000142201998716873	0.00085691343576313	0.00712493664183385	0.00245325049392956	0.00357239525573253	0.00299971371673519
A01X009561B6	0.00409479185412746	0.0027823364734497	0.00513073819202258	0.00172935702439859	0.000284956102958148	0	0	0.000141282849202275	0	0.00171477639718217	0.00241943988772838	0.00445297072246201	0.000141442716643379	0.00390538111189641	0.000566231407736762	0.00734477996079219	0.00199073821561652	0.00562369836642393	0.00337213885543242	0.00270296364709926	0.000141262891178385	0.000141203050924334	0.00028278544267508	0	0.000141322782173197	0	0.00275397847696432	0.000716291406066278	0.0014173698558927	0.00291390518895127	0.0122043180194015	0.011958423195258	0.0106052626841212	0.0146061362870152	0.000141183115437581	0.000141183115437581	0	0.000141262891178385	0.000141183115437581	0.000141183115437581	0.000141183115437581	0.000282485883220183	0	0.000141183115437581	0.000708852917705351	0.00707050519282172	0.00229150622944806	0.0034038389620987	0.00297794308184401
A02X009561B7	0.00409050242298968	0.00277897881169879	0.0054194450340822	0.00187062404020821	0.000284636738616526	0	0	0.000282266606895888	0	0.0018562615752228	0.00256047290513982	0.00444948595876574	0.000141297821245143	0.00419125988069842	0.000565585895531064	0.0074797759096683	0.00213104665730326	0.00592259946166741	0.0035155244402317	0.00298550294711903	0.000141078546240685	0.000141038751156568	0.000423803658266509	0.000141198066348949	0.000141138280991531	0.000141118363788179	0.00304098037046811	0.00100181978917838	0.0014162706989879	0.00291136015748727	0.0126290704096626	0.0122435288427218	0.0108908204582675	0.0148910485632633	0.000141018862032257	0.000141018862032257	0.000141058645891878	0.000141098452205322	0.000141018862032257	0.000141018862032257	0.000141018862032257	0.000282142168272604	0.000141018862032257	0.000141018862032257	0.00084985844787648	0.00720921156073002	0.0025758622466247	0.00368402685961838	0.00311655351499196
A03X00951D03	0.00394406268045916	0.00277857241150015	0.00512697489073469	0.00187197086956323	0.00028475831763747	0.000141282849202275	0.000282266606895888	0	0	0.0017140569326625	0.001990712878	0.00429890187134034	0.000141337762681273	0.00390368717575465	0.000565665878695652	0.00777234135336516	0.00227369821328208	0.0059234815808538	0.00366187400517013	0.00284387655571224	0.000141138280991531	0.000141078546240685	0.000565346081691672	0.000141297821245143	0.000141198066348949	0.000141218006058447	0.00304274283442542	0.00114555764562813	0.0011332050583545	0.00320404567912989	0.0124815921544604	0.0120933247135564	0.0107413024646328	0.0147403649087574	0.000141058645891878	0.000141058645891878	0.000141138280991531	0.000141138280991531	0.000141058645891878	0.000141058645891878	0.000141058645891878	0.000282221794942932	0.000141098452205322	0.000141058645891878	0.000992023475694988	0.00721125432576112	0.00272003055532178	0.00354303071052283	0.0034015025295393
AP7X00951I03	0.00394925472944508	0.00263596575643668	0.00513224289474317	0.00172935702439859	0.000142526279066713	0	0	0	0	0.0017157571108753	0.00241972839338426	0.00430592321020331	0	0.00405167016969115	0.000424748701710745	0.00749055054808084	0.00213316806987693	0.00577803356068923	0.00352016515911605	0.00284630492057997	0	0	0.000282945468397712	0	0	0	0.00289922707728798	0.000859983985453716	0.00127618893651095	0.0029156043500351	0.0123546867817915	0.0121111867561997	0.010757131010086	0.014762125785991	0	0	0	0	0	0	0	0.000141262891178385	0	0	0.000709255123787331	0.00721337181090363	0.00257918406138585	0.00354705225938096	0.00311964705754341
LN_4H09_VL_289	0.00426072118398751	0.00265306069907693	0.00351855212117063	0.00364276711065457	0.00230536832654465	0.00171477639718217	0.0018562615752228	0.0017140569326625	0.0017157571108753	0	0.00301521910145557	0.00505702416859809	0.00214561725509709	0.00551598369079028	0.00257695314366452	0.00797901305310023	0.00243952074811044	0.00565380438965851	0.00325192309274945	0.00358818194962618	0.00214255252123692	0.00214163480760167	0.0020009608494062	0.00200153299105866	0.00214316476739685	0.00200038903475579	0.00395437966109578	0.00260682506967785	0.0028645285602366	0.00397299985403403	0.0128885577263557	0.0117313580225376	0.0100786193631004	0.0148608501833456	0.00214132907773486	0.00214132907773486	0.00199953192529605	0.00214255252123692	0.00214132907773486	0.00214132907773486	0.00214132907773486	0.00228496122072355	0.00199896092692536	0.00214132907773486	0.00272388887634096	0.00780924459043143	0.00361099133402657	0.00443665541657507	0.00444046849151327
AMBX01121F02	0.0049986585905078	0.00353019810404413	0.00544654740377657	0.00420722206131915	0.00258140336842726	0.00241943988772838	0.00256047290513982	0.001990712878	0.00241972839338426	0.00301521910145557	0	0.00371048515961392	0.00241766365409191	0.00463996566989307	0.0021346402662968	0.00969646663699323	0.00429138215424719	0.00671384568273174	0.00545709975408436	0.00443534466913271	0.00241731987340597	0.00241628911770717	0.00284633033049875	0.0024190397552126	0.00241800753257377	0.00241869558309236	0.00466973182430831	0.00288269522674714	0.00327940039880326	0.00542498566263038	0.0104977516932983	0.00976625614173785	0.00826691102999574	0.0130310455044278	0.00241594572778835	0.00241594572778835	0.00241731987340597	0.00241663260525533	0.00241594572778835	0.00241594572778835	0.00241594572778835	0.00255906245951572	0.00241663260525533	0.00241594572778835	0.00314012983789789	0.00884412852719992	0.00431929453557293	0.00470580771275683	0.00456427264118317
A01X011261C2	0.00521374395918045	0.0040350987293214	0.00418100526883748	0.00453669150969836	0.00448809420250422	0.00445297072246201	0.00444948595876574	0.00429890187134034	0.00430592321020331	0.00505702416859809	0.00371048515961392	0	0.00430336734391838	0.0062857224205097	0.00415508569726737	0.00643336065865078	0.00581133926729136	0.0050982141231469	0.00551609162584256	0.00566059982706079	0.00429953922851841	0.00429762772370316	0.00445098870301923	0.00430336734391838	0.00430081451001391	0.00430209054825593	0.00608176020831989	0.00405855349576626	0.00535345447123615	0.00703264212104596	0.00973480364749787	0.00944268379091637	0.00862679169553715	0.0124560425233174	0.0042969909330761	0.0042969909330761	0.00429953922851841	0.00429953922851841	0.0042969909330761	0.0042969909330761	0.0042969909330761	0.00444702995263199	0.00429826470309656	0.0042969909330761	0.00491206435794865	0.00581913170520028	0.00524097827492451	0.00638715711654952	0.00624274479709373
A03X01121D01	0.00394867716015609	0.00263519394650737	0.00542577578630875	0.00172885872172102	0.000142485663163668	0.000141442716643379	0.000141297821245143	0.000141337762681273	0	0.00214561725509709	0.00241766365409191	0.00430336734391838	0	0.00390425165783677	0.000424328158419239	0.00763431525750647	0.00227499137539717	0.00592895449943513	0.00351921380290229	0.00298934305755323	0	0	0.000424268148776906	0	0	0	0.0027547770670902	0.0010028603962105	0.00141787717797727	0.00305855361253408	0.0119091608759895	0.0115117078737079	0.0101585101617703	0.0141588183162519	0	0	0	0	0	0	0	0.000141222992041802	0	0	0.00085083764988062	0.00735832035518592	0.00257812214242241	0.00368881681544135	0.0031188583677355
AP7X01121H05	0.00653581638880346	0.00580322733740984	0.00742150162076574	0.00589633032067387	0.00408165974541097	0.00390538111189641	0.00419125988069842	0.00390368717575465	0.00405167016969115	0.00551598369079028	0.00463996566989307	0.0062857224205097	0.00390425165783677	0	0.00361432815143863	0.009986588146926	0.00478440796863121	0.0075373690874773	0.0064143414406313	0.00464308176300225	0.00404640043616745	0.00404464690323085	0.00419356344300413	0.00404874084662984	0.00404698528507789	0.00404757030307615	0.00607459159493021	0.00439362431221869	0.00507284520192235	0.00595127786053561	0.00778444807229245	0.00773737383565794	0.00581220534162809	0.0107541300091121	0.00404406272993951	0.00404406272993951	0.00404581575627168	0.00404640043616745	0.00404406272993951	0.00404406272993951	0.00404406272993951	0.00419020080272592	0.00404464690323085	0.00404406272993951	0.00449536901880181	0.00964528500391377	0.00511096127044416	0.00564724794512768	0.00535967993832038
LN_6G05_VL_357	0.00439125866706251	0.0030770728562707	0.00587087327452406	0.00216256949341494	0.000570425263021947	0.000566231407736762	0.000565585895531064	0.000565665878695652	0.000424748701710745	0.00257695314366452	0.0021346402662968	0.00415508569726737	0.000424328158419239	0.00361432815143863	0	0.00807225172321159	0.0027046093610399	0.00639182994668699	0.00410971481466317	0.00341931171128479	0.000424028279846147	0.000423908447063211	0.000849377214224473	0.000424448228645967	0.000424208156105548	0.000424268148776906	0.0033374822959537	0.00143407777171822	0.00184477793222181	0.00349803869796507	0.0108910000593464	0.0104770688137724	0.0091279522761568	0.013126401603504	0.000423848556067177	0.000423848556067177	0.000424028279846147	0.000424088221647453	0.000423848556067177	0.000423848556067177	0.000423848556067177	0.000565351078960326	0.000423908447063211	0.000423848556067177	0.00127751721873191	0.00780129967870885	0.00300952418275172	0.00411793765514271	0.00354865880091334
AMBX01281F01	0.00981217074585866	0.00908131391241077	0.00997308474500089	0.00481742977458023	0.0075461204953608	0.00734477996079219	0.0074797759096683	0.00777234135336516	0.00749055054808084	0.00797901305310023	0.00969646663699323	0.00643336065865078	0.00763431525750647	0.009986588146926	0.00807225172321159	0	0.0062067772068312	0.00798260013444559	0.00741460948549998	0.00766058829772338	0.00762223786141056	0.00762114181089492	0.00690776824128374	0.00734055131905588	0.00704724216422283	0.0071918344150859	0.00959048122823404	0.00406342716142809	0.00807589633938126	0.00964312567438425	0.0192231509846372	0.0179864427681992	0.0165991914834192	0.021318778956013	0.007620046075553	0.007620046075553	0.00733410789957621	0.00762333422723606	0.007620046075553	0.007620046075553	0.007620046075553	0.00776689286024974	0.00747654956003182	0.007620046075553	0.0077946694952652	0.0105329085647473	0.00711167974072411	0.00980356788501427	0.00937512046789929
A03X01281C09	0.00425135193677702	0.00308365768229089	0.00588383249332181	0.00318641419343922	0.00200562430442863	0.00199073821561652	0.00213104665730326	0.00227369821328208	0.00213316806987693	0.00243952074811044	0.00429138215424719	0.00581133926729136	0.00227499137539717	0.00478440796863121	0.0027046093610399	0.0062067772068312	0	0.00395050011864602	0.00176239035690362	0.00171281832936751	0.0022727293060592	0.00227176122426007	0.00156326771732542	0.00199022793138465	0.00184634998199785	0.00156265710127434	0.00451685658748623	0.00244800876421414	0.00242159413203892	0.00395028130778538	0.0128111017116216	0.0119737201826438	0.0109181377080998	0.0147940494402273	0.00227143871357219	0.00227143871357219	0.00198819380257743	0.00227208382654449	0.00227143871357219	0.00227143871357219	0.00227143871357219	0.00241437181839831	0.00212983631491649	0.00227143871357219	0.0021379870797187	0.00694564160584091	0.00229841896420775	0.00370285928570632	0.00327327709689966
A02X013460I7	0.00260390532286636	0.00412026062965917	0.00460689409190542	0.00681754852109761	0.0058223284009031	0.00562369836642393	0.00592259946166741	0.0059234815808538	0.00577803356068923	0.00565380438965851	0.00671384568273174	0.0050982141231469	0.00592895449943513	0.0075373690874773	0.00639182994668699	0.00798260013444559	0.00395050011864602	0	0.000457247384990431	0.00456490443984436	0.0060723414569404	0.00606957720077795	0.00546948640960606	0.00562203587961742	0.00531301171557904	0.00531301171557904	0.0071603630415152	0.00631592449018635	0.00532272510367284	0.00798381344357432	0.0137712201417183	0.0118130517013864	0.0129611583308426	0.0135632094716865	0.00606957720077795	0.00606957720077795	0.00576838537704254	0.00607326343526926	0.00606957720077795	0.00606957720077795	0.00606957720077795	0.00606957720077795	0.00591900396704446	0.00606957720077795	0.00609636325768075	0.00628112093759921	0.00536350882612971	0.00683793142566059	0.00653570647689377
AP3X01342A05	0.00147518801322211	0.0036839982057074	0.00326398473439175	0.00463247815744621	0.0033981057643102	0.00337213885543242	0.0035155244402317	0.00366187400517013	0.00352016515911605	0.00325192309274945	0.00545709975408436	0.00551609162584256	0.00351921380290229	0.0064143414406313	0.00410971481466317	0.00741460948549998	0.00176239035690362	0.000457247384990431	0	0.00235179207223712	0.00366133770973232	0.00365972976551716	0.00293063778066375	0.00337120966100695	0.00307473943923022	0.00292892105695148	0.00450181423657418	0.00386186755125708	0.00322996101631775	0.00543975097948447	0.0115863667772601	0.0105771849531284	0.0103916834711228	0.0111527037878756	0.00365919409791493	0.00365919409791493	0.00336769506438155	0.00366133770973232	0.00365919409791493	0.00365919409791493	0.00365919409791493	0.00380710846915066	0.00351346582379987	0.00365919409791493	0.00352735963806626	0.00502864217008721	0.00296094909094522	0.00454992333070393	0.00425494319430049
AP7X01341H06	0.00484410440254004	0.00382065953903874	0.0057370094388669	0.00391248787679841	0.00286752576328111	0.00270296364709926	0.00298550294711903	0.00284387655571224	0.00284630492057997	0.00358818194962618	0.00443534466913271	0.00566059982706079	0.00298934305755323	0.00464308176300225	0.00341931171128479	0.00766058829772338	0.00171281832936751	0.00456490443984436	0.00235179207223712	0	0.003127084162713	0.00312619544539372	0.00270298903963733	0.00270296872444878	0.00255865308059146	0.00241695084564154	0.00495462951311898	0.00316988823473661	0.00285038690686941	0.00468962115242081	0.0131221003017182	0.0118424963614434	0.0107892868624847	0.0154003709002059	0.00312575127613752	0.00312575127613752	0.00298465430845255	0.00312752871088378	0.00312575127613752	0.00312575127613752	0.00312575127613752	0.00326908988431458	0.00298423017001512	0.00312575127613752	0.00299531241274786	0.00752738074986789	0.00301986434404669	0.00356007863460578	0.00356113362497274
AMBX01721E09	0.00394348662871486	0.00263172638761832	0.00541703769549394	0.00172612318195352	0.000142282930385664	0.000141262891178385	0.000141078546240685	0.000141138280991531	0	0.00214255252123692	0.00241731987340597	0.00429953922851841	0	0.00404640043616745	0.000424028279846147	0.00762223786141056	0.0022727293060592	0.0060723414569404	0.00366133770973232	0.003127084162713	0	0	0.000423609161219057	0	0	0	0.00289503039614804	0.00100142569568481	0.00141546882384693	0.00305588315670263	0.0126240692858255	0.0122387677164734	0.0108866645490005	0.0148875129416423	0	0	0	0	0	0	0	0.000141023833962678	0	0	0.000849512521446298	0.00734983676492035	0.00271769616844329	0.00368306880930385	0.00311532517706155
A01X017260I8	0.00394175948266832	0.00263057256169702	0.00541624471902339	0.00172587492572074	0.000142222223001402	0.000141203050924334	0.000141038751156568	0.000141078546240685	0	0.00214163480760167	0.00241628911770717	0.00429762772370316	0	0.00404464690323085	0.000423908447063211	0.00762114181089492	0.00227176122426007	0.00606957720077795	0.00365972976551716	0.00312619544539372	0	0	0.000423549354755164	0	0	0	0.00289461139616268	0.00100128245137446	0.00141526849692031	0.00305499404072689	0.0126185761026766	0.0122333559452581	0.0108818617057278	0.0148809322440653	0	0	0	0	0	0	0	0.000140964196028158	0	0	0.000849392259871184	0.00734877769139492	0.00271730749346203	0.00382396531112897	0.00325627209252303
A02X017260I9	0.00394648125409287	0.00248850813738586	0.0052747632332436	0.00201669074173398	0.000569694085213542	0.00028278544267508	0.000423803658266509	0.000565346081691672	0.000282945468397712	0.0020009608494062	0.00284633033049875	0.00445098870301923	0.000424268148776906	0.00419356344300413	0.000849377214224473	0.00690776824128374	0.00156326771732542	0.00546948640960606	0.00293063778066375	0.00270298903963733	0.000423609161219057	0.000423549354755164	0	0.000282505832789684	0.000423848556067177	0.000282585664890054	0.00318843239604249	0.00114471241461369	0.00169961237619033	0.00291139739088441	0.0124914869341067	0.0118046756997147	0.0104526083511471	0.0144532840681265	0.000423489565176169	0.000423489565176169	0.000282465933651866	0.000423728824830283	0.000423489565176169	0.000423489565176169	0.000423489565176169	0.000564872052397401	0.000282386169177235	0.000423489565176169	0.000708054891027222	0.00648713598658096	0.00157375401542311	0.00297661623886562	0.00240873184586846
A03X01721B05	0.00394694546546483	0.00263442258841767	0.00527399047862335	0.00172736553519251	0.000142404500764409	0	0.000141198066348949	0.000141297821245143	0	0.00200153299105866	0.0024190397552126	0.00430336734391838	0	0.00404874084662984	0.000424448228645967	0.00734055131905588	0.00199022793138465	0.00562203587961742	0.00337120966100695	0.00270296872444878	0	0	0.000282505832789684	0	0	0	0.0028967076098129	0.000858507380068357	0.00127510408694567	0.00276592105648309	0.0121994977086142	0.0118070735144405	0.0104547988125695	0.0144584039736602	0	0	0	0	0	0	0	0.000141183115437581	0	0	0.000566552207408532	0.00677665539246995	0.00200384537035727	0.00283468672041588	0.00226693315978047
AP3X01722A07	0.00394233502989318	0.00263249616738998	0.00542021192469422	0.00158310240276205	0.000142303177698883	0.000141322782173197	0.000141138280991531	0.000141198066348949	0	0.00214316476739685	0.00241800753257377	0.00430081451001391	0	0.00404698528507789	0.000424208156105548	0.00704724216422283	0.00184634998199785	0.00531301171557904	0.00307473943923022	0.00255865308059146	0	0	0.000423848556067177	0	0	0	0.0028967076098129	0.00100185567463354	0.00113279881415007	0.00291050748580319	0.0124852163349447	0.0120975592583249	0.0107451264681903	0.0147455775958504	0	0	0	0	0	0	0	0.000141083522380743	0	0	0.000849993908485463	0.00720813551980807	0.00243224772698156	0.00354312651651249	0.00297517121538104
AP7X01721H08	0.00394463890052395	0.00263326639761492	0.00527399047862335	0.00143911896820213	0.000142323430775509	0	0.000141118363788179	0.000141218006058447	0	0.00200038903475579	0.00241869558309236	0.00430209054825593	0	0.00404757030307615	0.000424268148776906	0.0071918344150859	0.00156265710127434	0.00531301171557904	0.00292892105695148	0.00241695084564154	0	0	0.000282585664890054	0	0	0	0.0026061175691607	0.000858876055831698	0.00127438187798637	0.00276592105648309	0.0124865216111093	0.0119496020600037	0.0107413024646328	0.0145940606053106	0	0	0	0	0	0	0	0.000141103429749797	0	0	0.000708250463170485	0.00706534987128447	0.00228990241183729	0.00354303071052283	0.00297506548973336
LN_4H04_VL_284	0.00568896401571455	0.00449778156227352	0.0070554648490979	0.00472771163711472	0.00306763359426009	0.00275397847696432	0.00304098037046811	0.00304274283442542	0.00289922707728798	0.00395437966109578	0.00466973182430831	0.00608176020831989	0.0027547770670902	0.00607459159493021	0.0033374822959537	0.00959048122823404	0.00451685658748623	0.0071603630415152	0.00450181423657418	0.00495462951311898	0.00289503039614804	0.00289461139616268	0.00318843239604249	0.0028967076098129	0.0028967076098129	0.0026061175691607	0	0.00322944359902004	0.00421288389318975	0.00582020760932788	0.0150340194868301	0.0142146813737031	0.0122101756889337	0.0160079787421026	0.00289419251744451	0.00289419251744451	0.00289461139616268	0.0028958687601303	0.00289419251744451	0.00289419251744451	0.00289419251744451	0.0030400209727766	0.00289419251744451	0.00289419251744451	0.00363258272817576	0.0091601909730132	0.00484229279663301	0.00610474877725533	0.00552118509162767
A03X01791B04	0.00474005696279811	0.00356019549015286	0.00593975037741785	0.00245812875100996	0.00115431813666563	0.000716291406066278	0.00100181978917838	0.00114555764562813	0.000859983985453716	0.00260682506967785	0.00288269522674714	0.00405855349576626	0.0010028603962105	0.00439362431221869	0.00143407777171822	0.00406342716142809	0.00244800876421414	0.00631592449018635	0.00386186755125708	0.00316988823473661	0.00100142569568481	0.00100128245137446	0.00114471241461369	0.000858507380068357	0.00100185567463354	0.000858876055831698	0.00322944359902004	0	0.00186515808290899	0.00309650163608891	0.0129473441584669	0.0124126522462372	0.0110416814458361	0.0152481901925772	0.00100113924803761	0.00100113924803761	0.000858507380068357	0.00100171230729674	0.00100113924803761	0.00100113924803761	0.00100113924803761	0.00114463062291319	0.0008582617720152	0.00100113924803761	0.000860600740865624	0.0061288012790399	0.00159358937170334	0.0027270164965903	0.0021520818209646
AP3X01792A08	0.0045416037203196	0.00352050538746397	0.00602018204402883	0.00259909442461297	0.00142779694155553	0.0014173698558927	0.0014162706989879	0.0011332050583545	0.00127618893651095	0.0028645285602366	0.00327940039880326	0.00535345447123615	0.00141787717797727	0.00507284520192235	0.00184477793222181	0.00807589633938126	0.00242159413203892	0.00532272510367284	0.00322996101631775	0.00285038690686941	0.00141546882384693	0.00141526849692031	0.00169961237619033	0.00127510408694567	0.00113279881415007	0.00127438187798637	0.00421288389318975	0.00186515808290899	0	0.00364680999429609	0.0133960407971941	0.0127146582182657	0.0112029288323984	0.0156675482194365	0.00141506822668918	0.00141506822668918	0.00141586964788223	0.00141586964788223	0.00141506822668918	0.00141506822668918	0.00141506822668918	0.00155721226916188	0.00141546882384693	0.00141506822668918	0.00170388073323848	0.00736256949879253	0.00286755155420777	0.00383438951428425	0.00355067482653389
LN_6G03_VL_355	0.00647956965084473	0.00558554135893501	0.00739600820113749	0.00430499604365132	0.00308234691886555	0.00291390518895127	0.00291136015748727	0.00320404567912989	0.0029156043500351	0.00397299985403403	0.00542498566263038	0.00703264212104596	0.00305855361253408	0.00595127786053561	0.00349803869796507	0.00964312567438425	0.00395028130778538	0.00798381344357432	0.00543975097948447	0.00468962115242081	0.00305588315670263	0.00305499404072689	0.00291139739088441	0.00276592105648309	0.00291050748580319	0.00276592105648309	0.00582020760932788	0.00309650163608891	0.00364680999429609	0	0.0143644810126251	0.0138407214345646	0.0125931574785155	0.016720388701052	0.00305454967672873	0.00305454967672873	0.0029105128013146	0.00305632790879311	0.00305454967672873	0.00305454967672873	0.00305454967672873	0.00320125364151111	0.00290966593824789	0.00305454967672873	0.00291783794811223	0.00815937351944919	0.00398139824819633	0.00481830258890643	0.00437836043186709
AMBX01941E08	0.0127265437787763	0.0113914446509069	0.0136632620565287	0.0142160510166342	0.0125907247220605	0.0122043180194015	0.0126290704096626	0.0124815921544604	0.0123546867817915	0.0128885577263557	0.0104977516932983	0.00973480364749787	0.0119091608759895	0.00778444807229245	0.0108910000593464	0.0192231509846372	0.0128111017116216	0.0137712201417183	0.0115863667772601	0.0131221003017182	0.0126240692858255	0.0126185761026766	0.0124914869341067	0.0121994977086142	0.0124852163349447	0.0124865216111093	0.0150340194868301	0.0129473441584669	0.0133960407971941	0.0143644810126251	0	0.00352218296244127	0.00397651067953424	0.0064847635189831	0.0126185761026766	0.0126185761026766	0.0124792738428356	0.0126259014098688	0.0126185761026766	0.0126185761026766	0.0126185761026766	0.0127688652604665	0.0124756531130812	0.0126185761026766	0.0126713777750044	0.0153069196210958	0.0127732306100676	0.0132270720230681	0.0129318862579399
A01X019460I6	0.0109957407672689	0.00995627478494798	0.0116418445115239	0.0135445801952907	0.0122012943575523	0.011958423195258	0.0122435288427218	0.0120933247135564	0.0121111867561997	0.0117313580225376	0.00976625614173785	0.00944268379091637	0.0115117078737079	0.00773737383565794	0.0104770688137724	0.0179864427681992	0.0119737201826438	0.0118130517013864	0.0105771849531284	0.0118424963614434	0.0122387677164734	0.0122333559452581	0.0118046756997147	0.0118070735144405	0.0120975592583249	0.0119496020600037	0.0142146813737031	0.0124126522462372	0.0127146582182657	0.0138407214345646	0.00352218296244127	0	0.00251715537301782	0.00486513740517063	0.0122333559452581	0.0122333559452581	0.0120915414067473	0.0122405727044229	0.0122333559452581	0.0122333559452581	0.0122333559452581	0.012385994558462	0.0120879763705303	0.0122333559452581	0.0122852111463076	0.0139901728394205	0.0120574945202094	0.012542952960651	0.0124017753263289
A03X01941A02	0.0133408792142153	0.00991689415643332	0.0124860244151722	0.0123115338638698	0.0108369787042658	0.0106052626841212	0.0108908204582675	0.0107413024646328	0.010757131010086	0.0100786193631004	0.00826691102999574	0.00862679169553715	0.0101585101617703	0.00581220534162809	0.0091279522761568	0.0165991914834192	0.0109181377080998	0.0129611583308426	0.0103916834711228	0.0107892868624847	0.0108866645490005	0.0108818617057278	0.0104526083511471	0.0104547988125695	0.0107451264681903	0.0107413024646328	0.0122101756889337	0.0110416814458361	0.0112029288323984	0.0125931574785155	0.00397651067953424	0.00251715537301782	0	0.00505982860685713	0.0108818617057278	0.0108818617057278	0.010739722171767	0.0108882664390509	0.0108818617057278	0.0108818617057278	0.0108818617057278	0.011033607397519	0.0107365629806433	0.0108818617057278	0.0109278118387797	0.0143572890530688	0.0106982370730314	0.0116322264602692	0.0114926073965569
LN_6F02_VL_345	0.0124736611083009	0.0106971148422875	0.0138770943846106	0.0164000757001104	0.0148719011359094	0.0146061362870152	0.0148910485632633	0.0147403649087574	0.014762125785991	0.0148608501833456	0.0130310455044278	0.0124560425233174	0.0141588183162519	0.0107541300091121	0.013126401603504	0.021318778956013	0.0147940494402273	0.0135632094716865	0.0111527037878756	0.0154003709002059	0.0148875129416423	0.0148809322440653	0.0144532840681265	0.0144584039736602	0.0147455775958504	0.0145940606053106	0.0160079787421026	0.0152481901925772	0.0156675482194365	0.016720388701052	0.0064847635189831	0.00486513740517063	0.00505982860685713	0	0.014878739970898	0.014878739970898	0.014738192349223	0.0148875129416423	0.014878739970898	0.014878739970898	0.014878739970898	0.0150324457558072	0.0147338491509341	0.014878739970898	0.0149417186655483	0.0168306145938768	0.0147577342994163	0.0154985077676033	0.0153497761695637
AMBX01951E07	0.0039411841034693	0.00263018817785547	0.00541624471902339	0.00172587492572074	0.000142201998716873	0.000141183115437581	0.000141018862032257	0.000141058645891878	0	0.00214132907773486	0.00241594572778835	0.0042969909330761	0	0.00404406272993951	0.000423848556067177	0.007620046075553	0.00227143871357219	0.00606957720077795	0.00365919409791493	0.00312575127613752	0	0	0.000423489565176169	0	0	0	0.00289419251744451	0.00100113924803761	0.00141506822668918	0.00305454967672873	0.0126185761026766	0.0122333559452581	0.0108818617057278	0.014878739970898	0	0	0	0	0	0	0	0.000140944327924151	0	0	0.000849272032341062	0.0073477189230421	0.00271691892963873	0.00382342380467885	0.00325581114357581
A01X019560H7	0.0039411841034693	0.00263018817785547	0.00541624471902339	0.00172587492572074	0.000142201998716873	0.000141183115437581	0.000141018862032257	0.000141058645891878	0	0.00214132907773486	0.00241594572778835	0.0042969909330761	0	0.00404406272993951	0.000423848556067177	0.007620046075553	0.00227143871357219	0.00606957720077795	0.00365919409791493	0.00312575127613752	0	0	0.000423489565176169	0	0	0	0.00289419251744451	0.00100113924803761	0.00141506822668918	0.00305454967672873	0.0126185761026766	0.0122333559452581	0.0108818617057278	0.014878739970898	0	0	0	0	0	0	0	0.000140944327924151	0	0	0.000849272032341062	0.0073477189230421	0.00271691892963873	0.00382342380467885	0.00325581114357581
A02X019560H8	0.00394291074521751	0.00263172638761832	0.00527167357267708	0.00172637150961689	0.000142282930385664	0	0.000141058645891878	0.000141138280991531	0	0.00199953192529605	0.00241731987340597	0.00429953922851841	0	0.00404581575627168	0.000424028279846147	0.00733410789957621	0.00198819380257743	0.00576838537704254	0.00336769506438155	0.00298465430845255	0	0	0.000282465933651866	0	0	0	0.00289461139616268	0.000858507380068357	0.00141586964788223	0.0029105128013146	0.0124792738428356	0.0120915414067473	0.010739722171767	0.014738192349223	0	0	0	0	0	0	0	0.000141023833962678	0	0	0.000708049872495158	0.00720713323467976	0.00257475687567824	0.00368350493039538	0.00311567077226835
A03X01951A01	0.00394348662871486	0.00263172638761832	0.00541941801869227	0.00172686837935859	0.000142282930385664	0.000141262891178385	0.000141098452205322	0.000141138280991531	0	0.00214255252123692	0.00241663260525533	0.00429953922851841	0	0.00404640043616745	0.000424088221647453	0.00762333422723606	0.00227208382654449	0.00607326343526926	0.00366133770973232	0.00312752871088378	0	0	0.000423728824830283	0	0	0	0.0028958687601303	0.00100171230729674	0.00141586964788223	0.00305632790879311	0.0126259014098688	0.0122405727044229	0.0108882664390509	0.0148875129416423	0	0	0	0	0	0	0	0.000141023833962678	0	0	0.000849753146789201	0.00734983676492035	0.00271847385207054	0.00382559075118666	0.0032567331720088
AP3X01952B01	0.0039411841034693	0.00263018817785547	0.00541624471902339	0.00172587492572074	0.000142201998716873	0.000141183115437581	0.000141018862032257	0.000141058645891878	0	0.00214132907773486	0.00241594572778835	0.0042969909330761	0	0.00404406272993951	0.000423848556067177	0.007620046075553	0.00227143871357219	0.00606957720077795	0.00365919409791493	0.00312575127613752	0	0	0.000423489565176169	0	0	0	0.00289419251744451	0.00100113924803761	0.00141506822668918	0.00305454967672873	0.0126185761026766	0.0122333559452581	0.0108818617057278	0.014878739970898	0	0	0	0	0	0	0	0.000140944327924151	0	0	0.000849272032341062	0.0073477189230421	0.00271691892963873	0.00382342380467885	0.00325581114357581
AP7X01951G07	0.0039411841034693	0.00263018817785547	0.00541624471902339	0.00172587492572074	0.000142201998716873	0.000141183115437581	0.000141018862032257	0.000141058645891878	0	0.00214132907773486	0.00241594572778835	0.0042969909330761	0	0.00404406272993951	0.000423848556067177	0.007620046075553	0.00227143871357219	0.00606957720077795	0.00365919409791493	0.00312575127613752	0	0	0.000423489565176169	0	0	0	0.00289419251744451	0.00100113924803761	0.00141506822668918	0.00305454967672873	0.0126185761026766	0.0122333559452581	0.0108818617057278	0.014878739970898	0	0	0	0	0	0	0	0.000140944327924151	0	0	0.000849272032341062	0.0073477189230421	0.00271691892963873	0.00382342380467885	0.00325581114357581
LN_4B03_VL_229	0.0039411841034693	0.00263018817785547	0.00541624471902339	0.00172587492572074	0.000142201998716873	0.000141183115437581	0.000141018862032257	0.000141058645891878	0	0.00214132907773486	0.00241594572778835	0.0042969909330761	0	0.00404406272993951	0.000423848556067177	0.007620046075553	0.00227143871357219	0.00606957720077795	0.00365919409791493	0.00312575127613752	0	0	0.000423489565176169	0	0	0	0.00289419251744451	0.00100113924803761	0.00141506822668918	0.00305454967672873	0.0126185761026766	0.0122333559452581	0.0108818617057278	0.014878739970898	0	0	0	0	0	0	0	0.000140944327924151	0	0	0.000849272032341062	0.0073477189230421	0.00271691892963873	0.00382342380467885	0.00325581114357581
LN_7D08_VL_414	0.00408881225373257	0.00277745574046498	0.00556480327444714	0.00187048449519445	0.000284510201900779	0.000282485883220183	0.000282142168272604	0.000282221794942932	0.000141262891178385	0.00228496122072355	0.00255906245951572	0.00444702995263199	0.000141222992041802	0.00419020080272592	0.000565351078960326	0.00776689286024974	0.00241437181839831	0.00606957720077795	0.00380710846915066	0.00326908988431458	0.000141023833962678	0.000140964196028158	0.000564872052397401	0.000141183115437581	0.000141083522380743	0.000141103429749797	0.0030400209727766	0.00114463062291319	0.00155721226916188	0.00320125364151111	0.0127688652604665	0.012385994558462	0.011033607397519	0.0150324457558072	0.000140944327924151	0.000140944327924151	0.000141023833962678	0.000141023833962678	0.000140944327924151	0.000140944327924151	0.000140944327924151	0	0.000140984069734332	0.000140944327924151	0.00099121579574037	0.00749465935825726	0.00286104479327835	0.00396659279177818	0.00339871812255829
LN_6E01_VL_335	0.00394233502989318	0.00263095705790511	0.00527013009931445	0.00172587492572074	0.000142242453039395	0	0.000141018862032257	0.000141098452205322	0	0.00199896092692536	0.00241663260525533	0.00429826470309656	0	0.00404464690323085	0.000423908447063211	0.00747654956003182	0.00212983631491649	0.00591900396704446	0.00351346582379987	0.00298423017001512	0	0	0.000282386169177235	0	0	0	0.00289419251744451	0.0008582617720152	0.00141546882384693	0.00290966593824789	0.0124756531130812	0.0120879763705303	0.0107365629806433	0.0147338491509341	0	0	0	0	0	0	0	0.000140984069734332	0	0	0.000707849395410106	0.00720505610660455	0.00257438862948574	0.00368246151548607	0.00311478852946569
LN_4G08_VL_279	0.0039411841034693	0.00263018817785547	0.00541624471902339	0.00172587492572074	0.000142201998716873	0.000141183115437581	0.000141018862032257	0.000141058645891878	0	0.00214132907773486	0.00241594572778835	0.0042969909330761	0	0.00404406272993951	0.000423848556067177	0.007620046075553	0.00227143871357219	0.00606957720077795	0.00365919409791493	0.00312575127613752	0	0	0.000423489565176169	0	0	0	0.00289419251744451	0.00100113924803761	0.00141506822668918	0.00305454967672873	0.0126185761026766	0.0122333559452581	0.0108818617057278	0.014878739970898	0	0	0	0	0	0	0	0.000140944327924151	0	0	0.000849272032341062	0.0073477189230421	0.00271691892963873	0.00382342380467885	0.00325581114357581
A01X020460H5	0.00469181899203841	0.00352397792054934	0.00602531643483341	0.00231103514779514	0.00085691343576313	0.000708852917705351	0.00084985844787648	0.000992023475694988	0.000709255123787331	0.00272388887634096	0.00314012983789789	0.00491206435794865	0.00085083764988062	0.00449536901880181	0.00127751721873191	0.0077946694952652	0.0021379870797187	0.00609636325768075	0.00352735963806626	0.00299531241274786	0.000849512521446298	0.000849392259871184	0.000708054891027222	0.000566552207408532	0.000849993908485463	0.000708250463170485	0.00363258272817576	0.000860600740865624	0.00170388073323848	0.00291783794811223	0.0126713777750044	0.0122852111463076	0.0109278118387797	0.0149417186655483	0.000849272032341062	0.000849272032341062	0.000708049872495158	0.000849753146789201	0.000849272032341062	0.000849272032341062	0.000849272032341062	0.00099121579574037	0.000707849395410106	0.000849272032341062	0	0.0066464585058634	0.00172093977919113	0.00255647270572972	0.00198704484478898
A02X020460H6	0.00634302729672816	0.00561265512791569	0.00705472573684166	0.0083790057216837	0.00712493664183385	0.00707050519282172	0.00720921156073002	0.00721125432576112	0.00721337181090363	0.00780924459043143	0.00884412852719992	0.00581913170520028	0.00735832035518592	0.00964528500391377	0.00780129967870885	0.0105329085647473	0.00694564160584091	0.00628112093759921	0.00502864217008721	0.00752738074986789	0.00734983676492035	0.00734877769139492	0.00648713598658096	0.00677665539246995	0.00720813551980807	0.00706534987128447	0.0091601909730132	0.0061288012790399	0.00736256949879253	0.00815937351944919	0.0153069196210958	0.0139901728394205	0.0143572890530688	0.0168306145938768	0.0073477189230421	0.0073477189230421	0.00720713323467976	0.00734983676492035	0.0073477189230421	0.0073477189230421	0.0073477189230421	0.00749465935825726	0.00720505610660455	0.0073477189230421	0.0066464585058634	0	0.00523435645949607	0.00663208453390854	0.00663399747029445
A03X02041B02	0.00487631550591423	0.003995277036142	0.00592303913752747	0.00379368756807605	0.00245325049392956	0.00229150622944806	0.0025758622466247	0.00272003055532178	0.00257918406138585	0.00361099133402657	0.00431929453557293	0.00524097827492451	0.00257812214242241	0.00511096127044416	0.00300952418275172	0.00711167974072411	0.00229841896420775	0.00536350882612971	0.00296094909094522	0.00301986434404669	0.00271769616844329	0.00271730749346203	0.00157375401542311	0.00200384537035727	0.00243224772698156	0.00228990241183729	0.00484229279663301	0.00159358937170334	0.00286755155420777	0.00398139824819633	0.0127732306100676	0.0120574945202094	0.0106982370730314	0.0147577342994163	0.00271691892963873	0.00271691892963873	0.00257475687567824	0.00271847385207054	0.00271691892963873	0.00271691892963873	0.00271691892963873	0.00286104479327835	0.00257438862948574	0.00271691892963873	0.00172093977919113	0.00523435645949607	0	0.00243391182609335	0.00214870620440335
AP3X02042B02	0.00600390303470371	0.00498198013763648	0.00674667796611871	0.00520235336463233	0.00357239525573253	0.0034038389620987	0.00368402685961838	0.00354303071052283	0.00354705225938096	0.00443665541657507	0.00470580771275683	0.00638715711654952	0.00368881681544135	0.00564724794512768	0.00411793765514271	0.00980356788501427	0.00370285928570632	0.00683793142566059	0.00454992333070393	0.00356007863460578	0.00368306880930385	0.00382396531112897	0.00297661623886562	0.00283468672041588	0.00354312651651249	0.00354303071052283	0.00610474877725533	0.0027270164965903	0.00383438951428425	0.00481830258890643	0.0132270720230681	0.012542952960651	0.0116322264602692	0.0154985077676033	0.00382342380467885	0.00382342380467885	0.00368350493039538	0.00382559075118666	0.00382342380467885	0.00382342380467885	0.00382342380467885	0.00396659279177818	0.00368246151548607	0.00382342380467885	0.00255647270572972	0.00663208453390854	0.00243391182609335	0	0.000707553903982934
AP7X02041G08	0.00571008720507943	0.00454396773586386	0.0070465873549627	0.0046226891274858	0.00299971371673519	0.00297794308184401	0.00311655351499196	0.0034015025295393	0.00311964705754341	0.00444046849151327	0.00456427264118317	0.00624274479709373	0.0031188583677355	0.00535967993832038	0.00354865880091334	0.00937512046789929	0.00327327709689966	0.00653570647689377	0.00425494319430049	0.00356113362497274	0.00311532517706155	0.00325627209252303	0.00240873184586846	0.00226693315978047	0.00297517121538104	0.00297506548973336	0.00552118509162767	0.0021520818209646	0.00355067482653389	0.00437836043186709	0.0129318862579399	0.0124017753263289	0.0114926073965569	0.0153497761695637	0.00325581114357581	0.00325581114357581	0.00311567077226835	0.0032567331720088	0.00325581114357581	0.00325581114357581	0.00325581114357581	0.00339871812255829	0.00311478852946569	0.00325581114357581	0.00198704484478898	0.00663399747029445	0.00214870620440335	0.000707553903982934	0
LN_7D06_VL_412	0.00468062131243964	0.00366247720830811	0.00601302646881879	0.0031744599031803	0.00156943196936557	0.0011332050583545	0.00155655121045011	0.0016989959082801	0.0014171689905319	0.00271815168534632	0.00342082154699526	0.00505002368807262	0.00155843083104632	0.00419644802840592	0.00198506817860282	0.00777937364308567	0.00256168793122395	0.00577724826537482	0.00337219821819121	0.00270415837246396	0.0015560059019506	0.00155578582800054	0.00113207735785317	0.00113199736063497	0.00155644623668721	0.00141536376096527	0.00275589661589873	0.000859368116360157	0.001986078731574	0.00306173909042291	0.0125002748190499	0.012112555650007	0.0104669903804923	0.0147638942280614	0.00155556581629421	0.00155556581629421	0.00141476303936621	0.00155644623668721	0.00155556581629421	0.00155556581629421	0.00155556581629421	0.00169768909927152	0.00141436284151321	0.00155556581629421	0.0009927218761634	0.00634152501213437	0.00214747572207884	0.00226876111077251	0.00184288180517446
LN_4G07_VL_278	0.00468199098209826	0.00351604146773416	0.00601390846854242	0.00389892827323638	0.00242732937153302	0.00226811788307056	0.00240739258800988	0.00269189845166335	0.00241080656627332	0.00329201744977439	0.00456530902894453	0.00549523655912777	0.00241017843117123	0.00419644802840592	0.00283790455272071	0.00864619565793539	0.00227683234934823	0.0054695561509293	0.00307744296760197	0.00270373800099961	0.00254783344711068	0.00254747286137225	0.0021243615008313	0.0019825627719317	0.00226564913984711	0.0022659046521724	0.00362617524248095	0.00186398011807671	0.00312274674760973	0.00393830980973394	0.0120580587666485	0.0115140188691405	0.0101651042686973	0.0141625616672911	0.0025471123776843	0.0025471123776843	0.00240671095232992	0.00254855492491238	0.0025471123776843	0.0025471123776843	0.0025471123776843	0.00268967741969316	0.00240602970254138	0.0025471123776843	0.00198651628745629	0.00619421290539387	0.00214776779079347	0.00241013812888957	0.00198398264835596
AMBX02091E05	0.00380311885164419	0.00190339020867552	0.00498514080483245	0.00390368717575465	0.00228756960710268	0.00212886887188384	0.00226843441139235	0.0021270575800005	0.0021291710538187	0.00143118894832033	0.00356821375270452	0.0046024581748657	0.0021291710538187	0.00507317910680651	0.0025575472354065	0.00823127181978207	0.00299189843550896	0.00501752134583187	0.00293315728012559	0.00342419021180303	0.00212645450077441	0.0021255505228738	0.0019853490934086	0.00212735924791023	0.0021270575800005	0.0021270575800005	0.00436117506503238	0.00287453214759493	0.00298606441877076	0.00482459417618191	0.0123587989939092	0.0118116475257096	0.0107587164308417	0.0144618158913323	0.00212524936767863	0.00212524936767863	0.00212585176343068	0.00212645450077441	0.00212524936767863	0.00212524936767863	0.00212524936767863	0.00226779640597373	0.0021255505228738	0.00212524936767863	0.00270296872444878	0.00751532392165858	0.00359024832505504	0.00426628411099806	0.00412429346189042
A01X020961D2	0.00379867367011456	0.00204817002319206	0.00527249426153285	0.00288643955912445	0.00128479688807101	0.00113384230434285	0.00127370537264367	0.00127460730295487	0.00113384230434285	0.00228694129016629	0.00299493117143012	0.00459904414453033	0.00113384230434285	0.00463165710277929	0.00156013839968216	0.00735233338008961	0.00199215459445511	0.00562113525421262	0.00322569873991961	0.00284835717435823	0.001131917180596	0.00113159696202385	0.00099146144530612	0.00113287892461956	0.00113255816173978	0.00113239784840579	0.00333786085863846	0.00200988662719058	0.0022724065204645	0.00364840125315799	0.0127826991834079	0.0120944753314078	0.0108912190989207	0.0147438792646799	0.00113159696202385	0.00113159696202385	0.001131917180596	0.00113223758045006	0.00113159696202385	0.00113159696202385	0.00113159696202385	0.00127354018111797	0.00113159696202385	0.00113159696202385	0.00184703585752383	0.0073594295057116	0.0028683740762932	0.00383361718173438	0.00312274674760973
A02X020961D3	0.00379811875295526	0.00219248755265161	0.00527244564843945	0.00447783679165636	0.00285647302574382	0.00283540981231344	0.00283260379076595	0.00269147684930256	0.00269414836089389	0.00200267825649252	0.00399298102254218	0.00430100785492101	0.00269376639172919	0.00492480601773372	0.00312175437098636	0.00894486032999631	0.00327519751531291	0.00561772140344073	0.00322435056378143	0.00399013081640844	0.00268995264865812	0.0026888106305985	0.00255103798168929	0.00269300277823566	0.00269109563722911	0.00269147684930256	0.00450111648838738	0.00359076399542143	0.00383638636465206	0.00569763301385673	0.012487029214567	0.012089758625816	0.0107444644459987	0.0147360204300429	0.00268843017336756	0.00268843017336756	0.00268995264865812	0.00268995264865812	0.00268843017336756	0.00268843017336756	0.00268843017336756	0.002830994940096	0.00268919119552667	0.00268843017336756	0.00355401048053074	0.00808839077928196	0.00444807810068473	0.00539817548117484	0.00511306694915403
A03X02091B01	0.00453465322265416	0.00307469101928449	0.0057185190271801	0.00404276398498651	0.00257071195561316	0.00226811284456994	0.00254850968122949	0.00212434641390022	0.00226811284456994	0.00243251875752415	0.00342228308783886	0.00475045174443023	0.00241044456732603	0.00521453204716795	0.00283782878601088	0.00937881543336468	0.00370388880372677	0.00577105999593019	0.00410719525753097	0.00398964394271079	0.00240635018231804	0.00240566913674358	0.00269340974340263	0.0024083956346604	0.0024080544844872	0.00226554358835185	0.00420820526665797	0.00315941281262694	0.00341044562960038	0.00525858279520749	0.0127864139451922	0.0122519427295358	0.0107492109102163	0.0147547568557984	0.00240566913674358	0.00240566913674358	0.00240635018231804	0.00240703161361044	0.00240566913674358	0.00240566913674358	0.00240566913674358	0.0025474125820585	0.00240566913674358	0.00240566913674358	0.00298465430845255	0.00823614022759546	0.00444935494820182	0.00482944174865593	0.00468765226923004
AP3X02092B03	0.00468644614238496	0.00293192664469484	0.00572444341063943	0.00477886514949355	0.00314995444573272	0.0028410740111848	0.00312353232174	0.00312496458588526	0.00284188141172081	0.00301219162429139	0.00457117841018109	0.00475626120824425	0.00312578674389619	0.00449787752204887	0.00355708010112722	0.00983887709984052	0.00399757749026397	0.00547949393256589	0.00308461069354635	0.00342663468170327	0.00312356773905944	0.00312223784778248	0.00312397586054755	0.00284026706929663	0.00312401128794622	0.00298255000832333	0.00495030121925005	0.00359648254558513	0.00412934258014764	0.00570762303852747	0.0119250277797681	0.0115259290339953	0.0112128462027382	0.0143250662710898	0.00312179480230592	0.00312179480230592	0.00298127974720561	0.00312268101903116	0.00312179480230592	0.00312179480230592	0.00312179480230592	0.003264969010885	0.00298043350740315	0.00312179480230592	0.00327467521908984	0.00723319875108962	0.00373904403828483	0.00412625729066779	0.00369712333131631
AP7X02091I01	0.00321434460180084	0.00248553211007178	0.00528327850081565	0.00479553227014181	0.0031607797497325	0.00299450410732056	0.00313376568317994	0.00270646955055571	0.00285241953421211	0.00417064562186973	0.00430369472258075	0.0043046448976757	0.00299488523701831	0.00537427565705643	0.00342565647387584	0.0103060924221315	0.004440535548528	0.00576926696062896	0.00381036450254276	0.00458221865656811	0.00299062020066069	0.00298934305755323	0.00342272519854172	0.00299403125681826	0.00299189843550896	0.00299232475664278	0.00525627940402183	0.00404558501631994	0.00414545898885086	0.00617379807600019	0.0123570022649499	0.0116534823804909	0.0124428729658291	0.0143060508809675	0.0029889175855514	0.0029889175855514	0.00299062020066069	0.00299062020066069	0.0029889175855514	0.0029889175855514	0.0029889175855514	0.00313246271559968	0.00298976865070421	0.0029889175855514	0.00386107404043245	0.00780811540452318	0.00519421790020932	0.00542592411438027	0.00528342729376339
LN_4H05_VL_285	0.00409552511917304	0.00234250175737774	0.00542498566263038	0.0044811393266412	0.00285949577532405	0.00269702730043689	0.00283517423492113	0.00269435007849084	0.00269702730043689	0.00200441916301274	0.0042829127402925	0.00460266308560741	0.00269702730043689	0.00536327325990326	0.00312506077399246	0.00895187075681063	0.00356193141898859	0.00501445417562685	0.00351932714886738	0.00370881235695026	0.00269282262241141	0.00269205954363695	0.00241128971222861	0.00255224406645002	0.00269396805203955	0.00269396805203955	0.00465007955078734	0.00330588413740185	0.00355619707715094	0.00526324405601571	0.0123557573753339	0.0119544513270236	0.0109041081362113	0.0146078584658805	0.00269205954363695	0.00269205954363695	0.00269282262241141	0.00269358613390659	0.00269205954363695	0.00269205954363695	0.00269205954363695	0.00283488825769019	0.00269205954363695	0.00269205954363695	0.00313039679042765	0.00736899987196853	0.00373330943669125	0.00469256208215746	0.00426555858244122
LN_8A08_VL_468	0.00438868907672995	0.00307564008741095	0.00557133574155433	0.00332704540988737	0.00171673894698895	0.00141999106452471	0.00170188698754631	0.00113481236244298	0.00141999106452471	0.00215086293977949	0.00257034486252629	0.00475131776517695	0.00156257623575582	0.0053717704288867	0.00199014690465622	0.00882270056162563	0.00299706832046984	0.00623420484260878	0.00410779781360342	0.00356925310160659	0.0015599171553606	0.001559474854913	0.00184571960559393	0.00156080250935844	0.00156080250935844	0.00156058107665437	0.00407434601897384	0.00244548656881732	0.00227693387899174	0.0039473775332059	0.0126424144888033	0.0122561847872131	0.0106099511813063	0.0149086339200729	0.001559474854913	0.001559474854913	0.0015599171553606	0.00156035970677123	0.001559474854913	0.001559474854913	0.001559474854913	0.00170190210591009	0.001559474854913	0.001559474854913	0.00213555199398583	0.00796395627699376	0.0035954480662487	0.00327240157279864	0.0035581587396505
LN_8A09_VL_469	0.00365117785981267	0.00219248755265161	0.00512547867364429	0.0034798434052529	0.0018637953274731	0.00184994737015345	0.00184816215125162	0.00170630353893876	0.00170800359048655	0.0015787643505724	0.00343495662683925	0.00459699815643116	0.00170776051860232	0.00494257165860018	0.00213651028828232	0.0081083636206359	0.0024293850537423	0.00561772140344073	0.00322482319914519	0.00371766376321588	0.00170533359951815	0.00170460686830077	0.00156480414108929	0.00170727458232931	0.00170606095066007	0.00170630353893876	0.00378928880945513	0.00273920416818925	0.00285239401525836	0.0046931303825523	0.0124834039816522	0.012089758625816	0.0104510697111436	0.0147360204300429	0.00170436476218567	0.00170436476218567	0.00170533359951815	0.00170533359951815	0.00170436476218567	0.00170436476218567	0.00170436476218567	0.00184705609763675	0.00170484904320829	0.00170436476218567	0.00256851098611392	0.00768282441919141	0.00374389491681086	0.00442020748483012	0.00413423273187693
LN_6F07_VL_350	0.0036538460338169	0.00219473311965407	0.00512622937312587	0.00346777606503949	0.00185740426854281	0.00170214351568435	0.00184213867577342	0.0017007414056656	0.0017026719431093	0.00200153299105866	0.00270990801303525	0.00459836194616906	0.00170243038628034	0.00506935201985921	0.00212983633791331	0.00764753432503994	0.00299104615756977	0.00592618187406404	0.00337269271422548	0.00399297591174374	0.00169977777768774	0.00169905577300536	0.00170117829871339	0.00170122362949163	0.00170050039625543	0.0017007414056656	0.00333983667831739	0.00215457028773898	0.00255792587488099	0.00453071975502216	0.0127892789339772	0.0123926268011846	0.0113398366699174	0.0150426542959782	0.00169905577300536	0.00169905577300536	0.00170001858229545	0.00170001858229545	0.00169905577300536	0.00169905577300536	0.00169905577300536	0.00184130058065702	0.00169953704128944	0.00169905577300536	0.00241764336782797	0.00736150675288205	0.00301379683068369	0.00469086209591979	0.00426385865994453
LN_4G03_VL_274	0.00365011168099856	0.00248531879081136	0.00483307333928941	0.00259492490860452	0.000997841590273204	0.000707453791636166	0.000989519355807938	0.000848311438815726	0.000849151841680776	0.0017145467409324	0.00199215459445511	0.00444702995263199	0.000849151841680776	0.00448379708923212	0.00127480291642052	0.00719896264376352	0.00227553709422556	0.00577189589006703	0.00351706998637686	0.00341590502870767	0.000847951775174522	0.000847592416381531	0.000565745884485372	0.00084867140769326	0.000848311438815726	0.000848311438815726	0.0028995788186913	0.00128959877594927	0.00184366588060349	0.00364529491658846	0.0127739079457862	0.0120915414067473	0.0104486443876234	0.014738192349223	0.000847472697794278	0.000847472697794278	0.00084783195505731	0.000847951775174522	0.000847472697794278	0.000847472697794278	0.000847472697794278	0.000989074906521972	0.000847592416381531	0.000847472697794278	0.0014187772279036	0.00692452075120313	0.00214747572207884	0.00397149483873793	0.00368663872593272
C09X023427I2	0.00423533240130123	0.00292399735933342	0.0057118188591582	0.00201463902985311	0.000426818442508452	0.000423788696086584	0.000423265511010273	0.000423384980522047	0.000282565704044789	0.0024280227381516	0.00270153289786387	0.00459583947753995	0.000282485883220183	0.00433521240467046	0.000706773792390763	0.00791158972133769	0.00255670031352392	0.00637639079570773	0.00395399448665824	0.00341158062338093	0.000282087454590793	0.000281968145073151	0.000706174865263821	0.000282406107479347	0.000282206865118373	0.000282246691096382	0.00318505360613574	0.00128787657719482	0.0016989959082801	0.00334711128548596	0.0129155358394004	0.0125350702900374	0.0111821958087166	0.0151818109548269	0.000281928397658479	0.000281928397658479	0.000282087454590793	0.000282087454590793	0.000281928397658479	0.000281928397658479	0.000281928397658479	0.000423071524325124	0.000282007903696955	0.000281928397658479	0.00113279881415007	0.0076395239109148	0.00271776288003949	0.00410813695844863	0.00354024199934676
A03X02341A08	0.00572820802674253	0.00452779029271637	0.00558418226848599	0.00461754032213478	0.00324042748761333	0.00306942701282227	0.0032120409356479	0.0029204584452059	0.00292378293223398	0.0042731227810874	0.00425447043740845	0.00501862009255357	0.00306889805893861	0.00640550803251266	0.00350935581538131	0.0091491836712518	0.00513570988542769	0.00575962687110524	0.0057261158175124	0.00514070826071653	0.00306486701109981	0.00306397266038029	0.00350730441494852	0.00306800135443392	0.00306576188408107	0.00306665727978175	0.00614819754101762	0.00414756185899332	0.00380627364365544	0.00596110647815423	0.0140929530027871	0.0135320047819549	0.012287639864425	0.016297885396864	0.00306352568072589	0.00306352568072589	0.00306531438227911	0.00306531438227911	0.00306352568072589	0.00306352568072589	0.00306352568072589	0.00321070414835788	0.0030644197704859	0.00306352568072589	0.00395561916105181	0.00818188337402625	0.00516282446967694	0.00570925129454242	0.00556526214265699
AMBX02481E01	0.00495959448818002	0.00436244712997031	0.00464128868309786	0.007621947914345	0.00648050610943803	0.00627900214026381	0.00642530954300365	0.00657541461768244	0.00643107538999607	0.00642819117355491	0.00719976343863281	0.00560636024131584	0.00642919174202898	0.00905460238963001	0.00688804164379095	0.0101178106715837	0.00553039413095868	0.0038637991198781	0.00255883233295454	0.00569320307552216	0.00657246800536924	0.00657050506390136	0.00597791536110436	0.0061289195903564	0.00627250545289149	0.00612525701299332	0.00826962683518304	0.00651293812273362	0.00658624150474023	0.00784267737942468	0.01418310546219	0.0133148862397954	0.0133973632098247	0.0152017562113784	0.00656952403279543	0.00656952403279543	0.00642243049486601	0.0065714863880488	0.00656952403279543	0.00656952403279543	0.00656952403279543	0.00672154641318475	0.00642147138542333	0.00656952403279543	0.00583836977342545	0.00598330871780304	0.00617690620334625	0.00762568071758336	0.00717710518954789
A01X024861A3	0.001337097367965	0.0017822838694246	0.00193971525442186	0.00406348848783614	0.0029750212229833	0.00280473646526032	0.00280225448795052	0.0029504820603169	0.00280639356080776	0.00267585353667067	0.00370518236679229	0.00419290102750037	0.00280595173506835	0.00419447277946892	0.00325187921325177	0.0070027843042214	0.00162610432072909	0.000458242661975835	0.00118318614334097	0.00251689820306802	0.00294913862657291	0.00294826914000403	0.00280355503919112	0.0025086175906431	0.00265369582469904	0.00250717591540128	0.00438764858004849	0.00299058550710577	0.003251426039609	0.0045628215487824	0.00955515826624395	0.00925860203281993	0.0104045477442838	0.0107819333849599	0.00294783458895283	0.00294783458895283	0.002801428138054	0.00294957356220383	0.00294783458895283	0.00294783458895283	0.00294783458895283	0.00309643612932254	0.00280101514583926	0.00294783458895283	0.00295833774116175	0.00238512490466051	0.00282977794312956	0.0038384313631054	0.00339704171681632
A02X024861A4	0.00264356273106084	0.00192395395831431	0.00266548481358723	0.00673391157166666	0.00562178898301088	0.00557877842102813	0.00572116570065526	0.0058676453431686	0.0057287292024158	0.00559694818122446	0.00662979941445061	0.00641625568868162	0.00572716071159469	0.00713999164166827	0.00617404306954437	0.0104062249348101	0.00426182155423758	0.00244608244098734	0.00103622029017819	0.00455805981440111	0.00586592437572491	0.00586420441750264	0.00528100217719327	0.00542917704655259	0.00542533196362459	0.0051339217199431	0.00706276697626939	0.00564949776038782	0.00573305404612278	0.00739145927834229	0.0132214619092205	0.0111657840183171	0.0135092780026494	0.0125189065120137	0.00586334481657209	0.00586334481657209	0.0057186489696527	0.00586678473323855	0.00586334481657209	0.00586334481657209	0.00586334481657209	0.00601236136982906	0.00571781055129595	0.00586334481657209	0.00558944609406446	0.00487952506816985	0.00532336794873027	0.00630969421831543	0.00616693744224822
A03X02481C06	0.00147160586011163	0.00176685044182729	0.00251529319956308	0.00462349627411174	0.00339109157634524	0.00321909084564885	0.00336233865929097	0.00336233865929097	0.00336676831666141	0.00236046602514934	0.00411828036680063	0.00463171520615916	0.00336538182096435	0.00401428530992187	0.00380878160134962	0.00833029979272774	0.00205142837939053	0.00198012965113679	0.000882888639312106	0.00220169105978182	0.00350738484353894	0.00350635999532947	0.00321717026836582	0.00307122261443929	0.0032145589127164	0.00306934660778417	0.0044958103102619	0.00355676492806962	0.00336874080189793	0.00542661396692866	0.00976246927455045	0.00948553107386095	0.0110748487636323	0.0109768456289036	0.00350584779578574	0.00350584779578574	0.00336086469597032	0.00350789749233601	0.00350584779578574	0.00350584779578574	0.00350584779578574	0.00365341396342703	0.00336037366199869	0.00350584779578574	0.00351856831548142	0.00399469971852743	0.00340206649160731	0.00395201592808122	0.0038058431708985
AP3X02482B04	0.00402212333064677	0.00388259034136762	0.0047424861145243	0.00814905839813766	0.00701161844655069	0.00680984231927902	0.00695249775254619	0.0071012408742738	0.00695867399175759	0.00695352636427096	0.00772128915910944	0.00572469860000498	0.00695680731388815	0.0095766896941362	0.00741179457590857	0.0119906527307883	0.00592314960890372	0.00599834728482894	0.00254332303947589	0.00622886704822155	0.00709809052026768	0.00709599183671168	0.00650762279559182	0.00665744420180168	0.0066537216111293	0.00665529303208307	0.0086392338355571	0.00689473417782878	0.00681606807176186	0.00776278433505643	0.0145403616557379	0.0121898170054782	0.0130408065098031	0.0141631629222982	0.00709494296025516	0.00709494296025516	0.00694941374248469	0.00709704102333663	0.00709494296025516	0.00709494296025516	0.00709494296025516	0.00724573990919101	0.0069483863470521	0.00709494296025516	0.00667081320827919	0.00622068011455919	0.00685960198172632	0.00769463329708126	0.00695529735539671
A01X026160H3	0.0040894094277774	0.00292430158646139	0.00556483027713247	0.00259255848889483	0.00099696855752964	0.000848356452413933	0.000988521202872891	0.000706274615950505	0.000706973660593583	0.00271458987834875	0.00199107708137207	0.00444768925526819	0.000848311435984854	0.00462849158544983	0.00127335999494702	0.00835015726641269	0.002985321910286	0.00652975157286979	0.00425072878517398	0.00355657405939866	0.00084699415863076	0.000846755093061829	0.00127245982835816	0.000847951772347267	0.000847472694971808	0.000847472694971808	0.00376780380961062	0.00186221910692728	0.00184199831734173	0.00393359145140014	0.0126227658977405	0.0123878212277874	0.0110352308849621	0.0150346616215402	0.000846635610877779	0.000846635610877779	0.00084699415863076	0.000847113742044102	0.000846635610877779	0.000846635610877779	0.000846635610877779	0.000988137500153147	0.000846755093061829	0.000846635610877779	0.00170122360662185	0.00793508331553447	0.00343657111223562	0.00396771696021645	0.00396784303878918
A02X026160H4	0.00394348662871486	0.00263172638761832	0.00527167357267708	0.00172637150961689	0.000142282930385664	0	0.000141058645891878	0.000141138280991531	0	0.00199953192529605	0.00241731987340597	0.00429953922851841	0	0.00404581575627168	0.000424028279846147	0.00747870015043928	0.0021304413142054	0.00592080116849869	0.00351449483055642	0.00298507856747011	0	0	0.000282465933651866	0	0	0	0.00289503039614804	0.000858507380068357	0.00141586964788223	0.0029105128013146	0.0124792738428356	0.0120915414067473	0.010739722171767	0.014738192349223	0	0	0	0	0	0	0	0.000141023833962678	0	0	0.000708049872495158	0.00720713323467976	0.0025751252272354	0.00368350493039538	0.00311567077226835
A03X02611C04	0.00408881225373257	0.00292387407134881	0.00556480327444714	0.0025939124457766	0.000997389634976037	0.000848671404858772	0.000989074906521972	0.000989354491049076	0.000848896525262573	0.00228561403866491	0.00241918189788836	0.00444702995263199	0.000848656384751594	0.00433691938780308	0.0012740659915523	0.00791500540657152	0.00284314914035772	0.00637824032087732	0.00410248905554214	0.00341396139442723	0.000847457717286182	0.000847098777050069	0.00127298474690999	0.00084841638006666	0.00084781696183802	0.000847936777714565	0.00304222298114575	0.0014325011814001	0.00226854023279911	0.00393529543013733	0.012916871023119	0.012536219893728	0.0110352308849621	0.015183150537084	0.000846979197863636	0.000846979197863636	0.000847457717286182	0.000847457717286182	0.000846979197863636	0.000846979197863636	0.000846979197863636	0.000988521202872891	0.000847218390006557	0.000846979197863636	0.00170190210591009	0.00764283414905522	0.00314911952882968	0.00411163168828454	0.00354325255927883
AP3X02611I05	0.00394694546546483	0.00263403707868875	0.00527708285641251	0.00172786297736583	0.000142404500764409	0	0.000141198066348949	0.000141257902377311	0	0.0020009608494062	0.00241938402529607	0.00430336734391838	0	0.00404932637233196	0.000424448228645967	0.00734149822224044	0.00213195531723321	0.00592439884754558	0.00351758547045924	0.00298762665663682	0	0	0.000282705497674137	0	0	0	0.00289796679594896	0.000859245048377922	0.0014170734831824	0.00291263211726229	0.0124847088798729	0.0121022491439206	0.0107492109102163	0.0147490615561066	0	0	0	0	0	0	0	0.000141143261346559	0	0	0.000708651985678913	0.00721337181090363	0.00257696856707522	0.00368663872593272	0.00311832050190285
AP7X02611G09	0.00395619876308006	0.0026402188054517	0.00543613903513446	0.00173185285272705	0.000142729706407521	0.000141683197320991	0.000141537809055006	0.000141577886302882	0	0.0021489986049647	0.00242490570381374	0.00431360905746819	0	0.00391273852179925	0.000425290626649833	0.00750243856081803	0.00227952904978599	0.00609176197546207	0.00367317261337757	0.00313689350706156	0	0	0.000424989386637487	0	0	0	0.00290512291329074	0.00100473166411381	0.00142009204661425	0.00306569769923751	0.0123667819133518	0.0119796471512807	0.0106240415794155	0.0146320425714249	0	0	0	0	0	0	0	0.000141442716643379	0	0	0.00085228796744516	0.00737427998809892	0.00272549308491183	0.00383700763868967	0.00326737415677104
LN_6E07_VL_341	0.00482536807603562	0.00322117660461001	0.00601147982357482	0.00317469355116944	0.00156979324582745	0.0015583152823349	0.00155646598631412	0.00141526849692031	0.00141667197735683	0.0028604316598041	0.00370616898844611	0.00519537400753159	0.00141667197735683	0.00491994768821584	0.00184294725422641	0.00807072204131929	0.00284610420933905	0.00653589282891642	0.00439813320202317	0.0035592685523383	0.00141446775592654	0.00141406772512064	0.00184138099107013	0.00141607014503931	0.00141526849692031	0.00141526849692031	0.00362618052712419	0.00243978403631805	0.00255555157132871	0.00452479473203245	0.0132211359387173	0.0129940667788113	0.0111993093024932	0.0154953601301068	0.00141386779455625	0.00141386779455625	0.00141446775592654	0.00141466785621628	0.00141386779455625	0.00141386779455625	0.00141386779455625	0.00155589071275804	0.00141406772512064	0.00141386779455625	0.00227282538475702	0.00808261676647991	0.00358353437874131	0.00440291913906168	0.00411820103618663
LN_4A07_VL_224	0.00395098845152604	0.00263673801860278	0.00542975697178938	0.00173010501723819	0.000142546595702726	0.000141502760248218	0.000141357741868324	0.000141397717192558	0	0.00214623125429096	0.00242110684662369	0.00430784210316853	0	0.00405342979904905	0.000424869010087564	0.00749270920188417	0.00227596221271886	0.00608342370608173	0.00366832182645485	0.00313331936031367	0	0	0.000424508289244653	0	0	0	0.00290132998385463	0.00100357928915507	0.00141848054758721	0.00306212148900535	0.0126479284515822	0.0122640860910109	0.010909133991485	0.0149138940405348	0	0	0	0	0	0	0	0.000141262891178385	0	0	0.000851320540319678	0.00736363255159704	0.00272314931653392	0.00383265032221082	0.00326273910960694
C12X028505D3	0.0043868767046045	0.0030744828917877	0.0057159883884502	0.00216021837907195	0.000569780310515612	0.000424343170027733	0.000564951833777307	0.000565351078960326	0.000424343170027733	0.00243112215286083	0.00284679137870865	0.00475010104532232	0.000424223159222524	0.00448396004706744	0.000849151838841392	0.00777584022146633	0.00241746181374536	0.00607980079725402	0.00381213228144638	0.00313112524089168	0.000423624121986209	0.000423504517495009	0.000565346081691672	0.000282460944850784	0.000423803655445206	0.000423803655445206	0.00318834271974064	0.00114539363128691	0.00170116361225789	0.00305855361253408	0.0123467833638961	0.011956926779453	0.0106041597009055	0.014608769035499	0.000423504517495009	0.000423504517495009	0.000423624121986209	0.000423743794053087	0.000423504517495009	0.000423504517495009	0.000423504517495009	0.000564906971188484	0.000423504517495009	0.000423504517495009	0.000850355306946204	0.00706840749230582	0.00229121407708757	0.00326126537669617	0.0026931085996423
LN_7C01_VL_398	0.00394694546546483	0.00263442258841767	0.0052747632332436	0.00172761422047126	0.000142384224609826	0	0.000141178132269556	0.000141277858991453	0	0.00200124687933964	0.0024190397552126	0.00430272885136747	0	0.00404874084662984	0.000424448228645967	0.00734160802293783	0.00199022793138465	0.00577367310008029	0.00337120966100695	0.00284549500496293	0	0	0.000282545743200765	0	0	0	0.00289712721692379	0.000858753128732613	0.0012752847671053	0.00276632376394833	0.0121977261594226	0.0118053311350445	0.0104532595267186	0.0144562710786256	0	0	0	0	0	0	0	0.000141163185579101	0	0	0.000566632464131352	0.00677861014227045	0.00214747572207884	0.00311869700109772	0.00255072181204148
A01X028561A9	0.00717844942243219	0.00614015433941202	0.00869789901990777	0.00486143619164094	0.00334976023233136	0.00332475359949384	0.00332139273372109	0.00361193025064339	0.00332619605357612	0.00526294671287432	0.00582010287054175	0.0077465156845874	0.003469786232853	0.00694263898890747	0.00390726983239629	0.0104505054495661	0.00479045931098912	0.00885148763965637	0.00614539467019546	0.00567130156206434	0.00346527730397277	0.00346377693068342	0.00317838485870945	0.00303450230860867	0.00332218079712357	0.00317683644770046	0.00574058912845817	0.00351295648616696	0.00449118193330263	0.0050607877929356	0.0152873596125021	0.0150901363759412	0.0136939341165885	0.0178079965438568	0.00346327709493377	0.00346327709493377	0.00332043373401422	0.00346527730397277	0.00346327709493377	0.00346327709493377	0.00346327709493377	0.0036091204806899	0.00331947528794128	0.00346327709493377	0.0033314957773254	0.00973258802568444	0.00497640899674062	0.00608626249676664	0.00550398732760903
AP3X02851I07	0.00570350821890037	0.00420879583337285	0.00586211527479855	0.00355247259523504	0.00234305353046753	0.0023252456014971	0.00232321982834365	0.00246871670118757	0.00232625981345983	0.00307978049168372	0.0037951617492293	0.00623666731754739	0.00247051052394164	0.00534028227227596	0.00290983586117237	0.00886223400627164	0.00306595438862472	0.0063757706814853	0.0042157693690342	0.00379695047581445	0.00246728351747434	0.00246656754945047	0.00188759490778345	0.00203309121989966	0.00232332022892954	0.00217784452234611	0.00536754937473228	0.00279625883623928	0.00291011190254732	0.00478855389255218	0.0138602196237588	0.0124027827440271	0.0110995074791124	0.015583804720909	0.00246656754945047	0.00246656754945047	0.00232254535478561	0.00246799990126593	0.00246656754945047	0.00246656754945047	0.00246656754945047	0.0026127380639547	0.00232187127273849	0.00246656754945047	0.00247554712444009	0.00814425255658852	0.00323376086071047	0.004510710455127	0.004221493852554
LN_4I05_VL_294	0.00411817710384415	0.00279739067887601	0.0054562074221424	0.00188308845916979	0.000286512433847047	0.000142201998716873	0.000284030397458237	0.000284191835701888	0.000142201998716873	0.00215642876297288	0.00257696856707522	0.00447938248624089	0.000142201998716873	0.0042186970142089	0.000569207673821492	0.00767509986439058	0.00228793772741181	0.00611687324592064	0.00368664358306124	0.00314856086547498	0.00014197991061792	0.000141939605472697	0.000426515037899847	0.000142100963511228	0.000142060589617634	0.000142040411272958	0.00306003452974738	0.00100831360212278	0.00156800310632171	0.00307694356154089	0.012712111790534	0.0123253476197164	0.0109634308071284	0.0149905094576649	0.00014191946148024	0.00014191946148024	0.000141959755184461	0.000142000071775572	0.00014191946148024	0.00014191946148024	0.00014191946148024	0.000283944705733931	0.00014191946148024	0.00014191946148024	0.000855310142590391	0.0072563620011068	0.00259254182966894	0.0037081403435214	0.00313648200423288
A02X030061B5	0.0028297125257525	0.00504763742656236	0.00372794629346998	0.00418007046827468	0.00250861212798005	0.00248950910659241	0.00263390819735952	0.0029280042951103	0.002637768000724	0.00412477963920805	0.00441387159671047	0.00497073619464694	0.00248917147567606	0.00460109195466506	0.00293106727608216	0.00875773847598842	0.00294092085541079	0.00600019299973629	0.00460949780144298	0.00308462694033669	0.00277931555456332	0.00277850267614447	0.00263504882388363	0.00234219559995731	0.00248777351858796	0.00248771445126213	0.00450113879152338	0.00266919085998442	0.00381505336333124	0.00452287120215202	0.0102891712436153	0.00944371603047969	0.00955399354345273	0.0104971955345354	0.00277809641521872	0.00277809641521872	0.00263313759180866	0.00277972217216084	0.00277809641521872	0.00277809641521872	0.00277809641521872	0.00292549363626079	0.0026323674370402	0.00277809641521872	0.00219915727474542	0.00413225931495446	0.00310069841275137	0.00410199050137751	0.00366466034658464
A02X030661A1	0.00556458151942177	0.00439852441486644	0.00689942609532211	0.00331786760961075	0.00156942727092721	0.0014160454015617	0.00169785439438636	0.00184011862150666	0.00155831064749422	0.00357942972558034	0.00356227781083551	0.00549860194791643	0.00169973335243437	0.00521340582844842	0.00212629006300999	0.00879428813586375	0.00313112677224328	0.00699858465895926	0.00454910226057484	0.00384585905958696	0.00169756928905681	0.00169684915862955	0.00141568948021412	0.00141582991390538	0.00169804971568038	0.00155676687494324	0.00449993684456602	0.00186420711856553	0.00283887379461387	0.00393601323971612	0.0123498205704105	0.0119615129324237	0.0106081403918849	0.0146121708313765	0.00169660925090742	0.00169660925090742	0.00155588609173587	0.00169756928905681	0.00169660925090742	0.00169660925090742	0.00169660925090742	0.00183877233153028	0.00155544607377196	0.00169660925090742	0.00156100945680585	0.00779459057632539	0.00315266439786197	0.00397363057178564	0.00340480656052824
A03X03061C02	0.00586278832200499	0.00454910226057484	0.00719818219061599	0.00303130881490637	0.00257112520049079	0.00226847472798459	0.00240841576579375	0.00255108331818746	0.00226976195344191	0.00386877315955322	0.00456542670317773	0.00639598016945432	0.0024105201834854	0.00594556917840116	0.00283871015261158	0.00836737907020666	0.00341992127661915	0.00746469176733419	0.00499621587999853	0.00442209909643068	0.00240778887559894	0.002406766230214	0.00226654662501234	0.00226718896172134	0.00240847112213332	0.00226718896172134	0.0052333559923429	0.00200734972966283	0.00369432139770767	0.00481614471282698	0.013978874878754	0.0133102062757032	0.011948107833456	0.0158150903070382	0.00240642554143278	0.00240642554143278	0.0022659046521724	0.00240778887559894	0.00240642554143278	0.00240642554143278	0.00240642554143278	0.00254899123890137	0.00226526304289232	0.00240642554143278	0.00269916433616964	0.00852655812496569	0.00373048627470925	0.0049754614132444	0.00440519864425538
AP3X03061I08	0.00571091215736118	0.00454508997059273	0.00704599312013568	0.00346210685909064	0.0017121013561542	0.00155764865593464	0.0018393375593252	0.0019816619383208	0.00169997414455587	0.00372253356334582	0.00370470911204875	0.00564712780441501	0.00184137685194366	0.00535735082610929	0.00226803415354144	0.00893820046579991	0.00327339562985506	0.00715049539794982	0.00469573189629909	0.00398818888996817	0.00183903245196956	0.00183825231134476	0.00155725263016431	0.00155741312383253	0.00183955291369711	0.00169829003098031	0.00464495015468768	0.00186367261470508	0.00298079938583538	0.00422730642457728	0.0123498205704105	0.0119597467490371	0.0106065776305558	0.0146100143303993	0.001837992411536	0.001837992411536	0.00169732917767549	0.00183903245196956	0.001837992411536	0.001837992411536	0.001837992411536	0.00198021555895986	0.00169684915862955	0.001837992411536	0.00156100945680585	0.00764947375626737	0.00300941744127587	0.00383071797547128	0.0032620760868044
AP7X03061G06	0.00454310213122301	0.00308133181227934	0.00573028221442554	0.00274445339450078	0.00114299523825988	0.000992480633460033	0.00127520938803297	0.00127564628108073	0.00113488791421793	0.00243602501927624	0.00328194436899721	0.00506009965900496	0.00127655096336363	0.00478597013953519	0.00170347270281788	0.00764897433440297	0.00213689090526127	0.00563140758128828	0.00352553091052834	0.00328127181138925	0.00127492345797562	0.00127438187798637	0.000566893484763478	0.000992405311364341	0.0012752847671053	0.00113376205765425	0.00407135725226972	0.00143572492526696	0.00227392088346063	0.00365053223438832	0.0120813852798162	0.0113863909788272	0.0100310422769565	0.0138881085161016	0.00127420145355766	0.00127420145355766	0.00113295924105533	0.00127492345797562	0.00127420145355766	0.00127420145355766	0.00127420145355766	0.00141636609808695	0.00113279881415007	0.00127420145355766	0.00127919687427257	0.00679239354716943	0.00186455603457924	0.00326868106666679	0.0028415333576327
A02X033761A2	0.00576015018954871	0.00311495628049316	0.00475366965870789	0.00366711277920907	0.00246970273239514	0.00230740478803706	0.00259335132733822	0.00259447272509124	0.00245295394198134	0.00393416461555209	0.00362691267762662	0.00523541842730205	0.00245233494601481	0.00560402702552393	0.00288715274852471	0.00688183478975808	0.00289702187353559	0.00444267327411093	0.0029596126096604	0.0040595515913259	0.00259268230069662	0.0025919356258694	0.0023060380675977	0.00216214843173481	0.00244844972957966	0.0020166023675049	0.00428256330373652	0.00277492015159625	0.00303307440198951	0.00444709278032919	0.0127133738296567	0.0123749659075048	0.0108660148403352	0.0143009603530125	0.00259156244971059	0.00259156244971059	0.00244800876421414	0.00259305579945808	0.00259156244971059	0.00259156244971059	0.00259156244971059	0.00273665071190396	0.00244800876421414	0.00259156244971059	0.002456440872365	0.00808572129417968	0.00350213826814642	0.00433290925440978	0.00375379157937551
A03X03371C01	0.00427025711699866	0.00294943864566939	0.00561247386753992	0.00276000147939397	0.00114884782490185	0.00085544734692662	0.00113935794326225	0.00128247795889181	0.000998426146301553	0.00230504140807233	0.00344396827766523	0.00478656650716663	0.00114071353487248	0.00393282926660723	0.00156979324582745	0.00754369725094591	0.00171798323214878	0.00489698505910673	0.00250898783163962	0.00214962998971431	0.00113925152986578	0.00113876502730417	0.00113998196447521	0.000997430285630589	0.000996720172002098	0.000997004096084393	0.00277448823558246	0.00173166510082183	0.00214188003251183	0.00337706852394566	0.0119942464901163	0.0115899475600564	0.00978380526305948	0.0133676738521154	0.00113860295210593	0.00113860295210593	0.000854229432935738	0.00113925152986578	0.00113860295210593	0.00113860295210593	0.00113860295210593	0.00128145850651415	0.000996436409584019	0.00113860295210593	0.00128609739248397	0.00682784805739057	0.00245218887525699	0.00357249265977904	0.00314291864396357
AMBX03481D08	0.00163389428643756	0.00385671432605776	0.00282999495140739	0.00465921207816911	0.00356574840455649	0.00339009191260656	0.00368182798539947	0.00353476331920532	0.00368671458155015	0.00415125134907989	0.00473616887601889	0.00494689153416377	0.00368681833345051	0.00626977062511426	0.00413286924835821	0.00833597574778054	0.00280399605374442	0.00198105234104333	0.00177390244135871	0.00265767950032801	0.00382897450313689	0.00382728358701708	0.0033895323236993	0.00339018461984908	0.00309213827073598	0.00309293485796651	0.00528410610173524	0.0035839697455272	0.0035425897202761	0.00547116632996542	0.0111833274932792	0.0104491031329427	0.0105666828094969	0.0118279645091104	0.00382672028014096	0.00382672028014096	0.00368074383381262	0.00382897450313689	0.00382672028014096	0.00382672028014096	0.00382672028014096	0.00397553573311222	0.00368020199741403	0.00382672028014096	0.00369481648291974	0.00415978037400835	0.00356586477419021	0.00486610085145414	0.004722409666493
A01X034861B1	0.00280244544726554	0.00412326804324296	0.00517274387249958	0.00655695585735262	0.00545147149691451	0.00540995231455248	0.00555106991109262	0.00569776200544101	0.00555837769502508	0.00603169563972934	0.00675460343544965	0.00702419325979267	0.00555765630982945	0.00668262550614974	0.00600167572634213	0.0100886506904511	0.00292806344909885	0.00486723250339257	0.00265408711065644	0.00424931034969951	0.00569609763770963	0.0056936029084863	0.0051150134196561	0.00526255533724174	0.00481908663748301	0.00496629459277928	0.00793828791610507	0.00562835658515333	0.00556335197899673	0.00738143804645224	0.0119845208793525	0.0106900434805751	0.0119929307067963	0.0138094225732685	0.00569277181761922	0.00569277181761922	0.0054028424973383	0.00569609763770963	0.00569277181761922	0.00569277181761922	0.00569277181761922	0.0058410833118825	0.00554782817151118	0.00569277181761922	0.00556972417922264	0.00767270851950828	0.00546266830938506	0.00628823370887329	0.00584962539478537
A02X034861B2	0.0028042363723323	0.00456402869011535	0.00533362096050736	0.00702173717788235	0.00590827639740766	0.00571605331189723	0.00600334151918641	0.00556416659916219	0.00586496140228656	0.00590663585413125	0.00677449881373005	0.00658886368629775	0.00601135529876309	0.00831987546374446	0.00645688291847529	0.0108699652657073	0.0044008403488137	0.0039535036485438	0.00294785639445638	0.0045499612515765	0.00614952144061688	0.00614682142426816	0.0057151669778346	0.00571529677064307	0.00541646048045345	0.00541794425645571	0.00750344668775594	0.00593820335140186	0.00572562560955819	0.00785585552128619	0.0130258105840594	0.011283469763681	0.0103533684800835	0.0127941055511956	0.00614592194562117	0.00614592194562117	0.006001583970179	0.00614952144061688	0.00614592194562117	0.00614592194562117	0.00614592194562117	0.00629477999082885	0.00600070558152827	0.00614592194562117	0.00602445284656669	0.00784188432281779	0.00607279208556297	0.00689500275495828	0.00674766763251821
A03X03481B07	0.00162498527552347	0.00412890930763598	0.0042915237073579	0.00456494389507606	0.00349453730103315	0.00346823000606114	0.00360946394535422	0.00375424460367001	0.00361416021985623	0.0036358798702619	0.00566704805266711	0.00599171968542216	0.00361370601640142	0.0063089365675051	0.00405085262335742	0.00777087668615845	0.0014460640854274	0.00441033603372436	0.00250529033230192	0.00231671772182351	0.00375316073333383	0.00375153610077103	0.00303294878190098	0.00332299013449541	0.00288664719073742	0.00303168230884445	0.00562581262042066	0.00380590237697623	0.00347329652366875	0.00521017080228218	0.0122081031981538	0.0111533910132476	0.0112386304972278	0.0133854332715574	0.00375099486909695	0.00375099486909695	0.00346372512467267	0.00375316073333383	0.00375099486909695	0.00375099486909695	0.00375099486909695	0.00389681623622992	0.00360738062756874	0.00375099486909695	0.00362145298266023	0.0059814458743876	0.00321059723408627	0.0046285563262445	0.00433846998234587
AP7X03481G03	0.0013369153266577	0.00192977050063603	0.00179106237309815	0.0040607737897965	0.00312362670938531	0.00309963540822684	0.00324421210202529	0.00339153158038257	0.00324852347664296	0.00281928064354129	0.00414922921145696	0.00464034979869007	0.00324808217254259	0.0055292808919269	0.00369427049572269	0.00595034794158109	0.00132828305251153	0.000305547603526942	0.000591513660072848	0.0019216514141625	0.00339103154513892	0.0033895323236993	0.00265566979059735	0.00295133644547725	0.00265332100661503	0.00265410347283658	0.00468619199717769	0.00328936178470969	0.00310377494351738	0.00502062723354001	0.0117725561960796	0.0100008922046826	0.0105437053634463	0.0113851882761825	0.00338903287776595	0.00338903287776595	0.00309552326230548	0.00339103154513892	0.00338903287776595	0.00338903287776595	0.00338903287776595	0.00353780788956518	0.00324229960673174	0.00338903287776595	0.00325524738668661	0.00387044650720791	0.0025276347111703	0.00368823699985918	0.00354245842555643
LN_7G02_VL_435	0.00252819357945946	0.00416762687547665	0.0037300338366203	0.00560136955811618	0.00448895135852266	0.0044534490842084	0.00459836194616906	0.00474657810492928	0.00460450902713967	0.00416411369244106	0.00536517137470983	0.0067841261531842	0.00460403023945436	0.00735677896338797	0.00505401729723159	0.00872931737592592	0.0022263305841193	0.00368614827778044	0.00238514161216411	0.00297399924562157	0.00474587414383445	0.00474376351284489	0.00400635899457005	0.0043048385879316	0.00385557048930241	0.00400475861776843	0.00608164956857114	0.00451280600432363	0.00445959022146751	0.00550392918555908	0.0126068309057272	0.0111137316317542	0.0115474976698549	0.0124749309391677	0.00474306038630386	0.00474306038630386	0.00444816648395254	0.00474587414383445	0.00474306038630386	0.00474306038630386	0.00474306038630386	0.00489334283528851	0.00459563517540657	0.00474306038630386	0.00461187205635154	0.00552085655390649	0.00404355898496009	0.00549173562493491	0.00534525584481414
LN_4H08_VL_288	0.00236229598280119	0.00177162741346152	0.00356143230434	0.00494022638615746	0.0038480891015372	0.00381867254529775	0.00396187430805749	0.00410843842275631	0.0039671133885717	0.00384126683846558	0.00486877564113956	0.00628076894929999	0.00396599674279855	0.00595286041864545	0.00441119395831429	0.00863226978424506	0.00205650801244341	0.0016772194036487	0.00103410454600301	0.00250160371495892	0.00410783567871645	0.004106028507267	0.00352320084188142	0.00367094473145911	0.00322711824827228	0.00352119809433554	0.00571550682351455	0.00416589718663567	0.00411696607238095	0.00560071416097835	0.0116883885497099	0.0131627978412476	0.0128578370284124	0.0136640603189049	0.00410542647008139	0.00410542647008139	0.00381363149252876	0.00410783567871645	0.00410542647008139	0.00410542647008139	0.00410542647008139	0.0042537544531689	0.00395955026698123	0.00410542647008139	0.0039752743243807	0.00532784714641722	0.00370134239734987	0.00469792626221423	0.00455337328850668
AMBX03532H07	0.0039411841034693	0.00263018817785547	0.00541624471902339	0.00172661990874164	0.000142262688833353	0.000141242938792375	0.000141078546240685	0.000141118363788179	0	0.00214224652931527	0.00241697619047436	0.00429890187134034	0	0.00404581575627168	0.000424028279846147	0.00762333422723606	0.0022724065204645	0.0060723414569404	0.00366080157135679	0.003127084162713	0	0	0.00042366898457502	0	0	0	0.00289544951745296	0.00100156898098641	0.00141566920749288	0.00305588315670263	0.0126240692858255	0.0122387677164734	0.0108866645490005	0.0148853187291516	0	0	0	0	0	0	0	0.000141003949045005	0	0	0.000849632817080828	0.00735089614375024	0.00271808495463015	0.00382504878431769	0.00325719438208853
A01X035361A8	0.0039411841034693	0.00263018817785547	0.00541624471902339	0.00172587492572074	0.000142201998716873	0.000141183115437581	0.000141018862032257	0.000141058645891878	0	0.00214132907773486	0.00241594572778835	0.0042969909330761	0	0.00404406272993951	0.000423848556067177	0.007620046075553	0.00227143871357219	0.00606957720077795	0.00365919409791493	0.00312575127613752	0	0	0.000423489565176169	0	0	0	0.00289419251744451	0.00100113924803761	0.00141506822668918	0.00305454967672873	0.0126185761026766	0.0122333559452581	0.0108818617057278	0.014878739970898	0	0	0	0	0	0	0	0.000140944327924151	0	0	0.000849272032341062	0.0073477189230421	0.00271691892963873	0.00382342380467885	0.00325581114357581
A03X03531B06	0.00394521528898299	0.00263288122617105	0.00542100606333437	0.00172811180590709	0.000142404500764409	0.000141382723973256	0.000141218006058447	0.000141257902377311	0	0.00214408379299117	0.00241938402529607	0.00430336734391838	0	0.00404991206741573	0.000424448228645967	0.00748623696981369	0.00227434461052079	0.00607787752971367	0.00366455784071202	0.00313019865646229	0	0	0.000424088221647453	0	0	0	0.00289838676796878	0.00100257312732986	0.0014170734831824	0.00305855361253408	0.0126332352271855	0.0122514138228312	0.0108978876879993	0.0149006918138853	0	0	0	0	0	0	0	0.000141143261346559	0	0	0.000850475841402151	0.00735832035518592	0.00272042000974622	0.0038288457803612	0.00326042651394372
AP3X03532A03	0.00408930761109257	0.002777759967593	0.00556562372292772	0.00187062404020821	0.000284555743595941	0.000282500842578868	0.000282186954939926	0.000282266606895888	0.000141277858991453	0.00228528246788724	0.00255938069990192	0.00444750703996675	0.000141237951400438	0.00419065421956312	0.000565425997038672	0.00776786912448968	0.0024146287837398	0.00622476307374509	0.00380757444882673	0.00326952923456081	0.000141038751156568	0.000140979100607355	0.000564946843566417	0.000141198066348949	0.000141098452205322	0.000141118363788179	0.00304054007345843	0.00114473804330586	0.00155734742609526	0.00320171421226569	0.0127702004441852	0.0123871441621526	0.0110345582183699	0.0150337853380644	0.000140959228301986	0.000140959228301986	0.000141038751156568	0.000141038751156568	0.000140959228301986	0.000140959228301986	0.000140959228301986	0.000282022812479306	0.000140998978516667	0.000140959228301986	0.000991321037200423	0.00749576595196403	0.00286139764256717	0.00396705899036896	0.00339909376957944
AP7X03531G02	0.00394175948266832	0.00263057256169702	0.00541703769549394	0.00172686837935859	0.000142282930385664	0.000141262891178385	0.000141098452205322	0.000141138280991531	0	0.00214255252123692	0.00241731987340597	0.00429953922851841	0	0.00404640043616745	0.000424088221647453	0.00762443090850747	0.0022727293060592	0.00607326343526926	0.00366133770973232	0.00312752871088378	0	0	0.000423728824830283	0	0	0	0.0028958687601303	0.00100171230729674	0.00141586964788223	0.00305632790879311	0.0126259014098688	0.0122405727044229	0.0108882664390509	0.0148875129416423	0	0	0	0	0	0	0	0.000141023833962678	0	0	0.000849753146789201	0.00735195582801665	0.00271847385207054	0.00382559075118666	0.00325765572281784
LN_7F09_VL_433	0.00439652023131935	0.00308079747532754	0.0058786441230891	0.00202162104276974	0.000427899027439195	0.00056690853751617	0.000566231407736762	0.000566391762148073	0.000425245420013684	0.00257955368085424	0.0028536966849872	0.00476140968061261	0.000425185150665137	0.00449566495606643	0.000851079026603806	0.00793899803532619	0.00256544575910261	0.00639970925405892	0.00396794049221696	0.00342325936982995	0.000424583395456498	0.000424403200896836	0.000850355306946204	0.000425064663204759	0.000424703610195491	0.000424763743096406	0.0033417777236993	0.0014359982003907	0.00184670827487993	0.00350469534111469	0.0131073444868199	0.0127285241596365	0.0113702665332741	0.0153847302919167	0.000424343170027733	0.000424343170027733	0.000424583395456498	0.000424583395456498	0.000424343170027733	0.000424343170027733	0.000424343170027733	0.000566026103605965	0.000424463248753207	0.000424343170027733	0.00127901508398275	0.00781144049586841	0.00315861426827244	0.00426525390058564	0.00369522450197032
LN_6F03_VL_346	0.00394406268045916	0.00263211122122223	0.00542021192469422	0.00172711692149852	0.000142303177698883	0.000141282849202275	0.000141118363788179	0.000141158203817824	0	0.00214255252123692	0.00241766365409191	0.00430017677471492	0	0.00404698528507789	0.000424148180398214	0.00748085197842547	0.0022727293060592	0.00607418569361462	0.00366187400517013	0.00312797338546726	0	0	0.000423788681991963	0	0	0	0.00289628812423269	0.00100185567463354	0.00141607014503931	0.00305677279036075	0.0126240692858255	0.0122423782248704	0.0108898688005944	0.0148897078011461	0	0	0	0	0	0	0	0.000141043724489572	0	0	0.000849753146789201	0.0073530158178517	0.00271847385207054	0.00382613287165923	0.00325811719425206
LN_4B05_VL_231	0.00394463890052395	0.00263249616738998	0.00542021192469422	0.00172811180590709	0.000142384224609826	0.000141362737724247	0.000141198066348949	0.000141237951400438	0	0.00214377736356238	0.0024190397552126	0.00430272885136747	0	0.00404932637233196	0.000424388185039832	0.00748515935140977	0.00227402136596631	0.00607787752971367	0.0036640207589262	0.00312975334900609	0	0	0.000424028279846147	0	0	0	0.00289796679594896	0.00100242955459674	0.00141687270182551	0.00305855361253408	0.0126314009742213	0.0122496056363558	0.0108962829658649	0.0148984937150193	0	0	0	0	0	0	0	0.000141123342737569	0	0	0.000850355306946204	0.00735725883552331	0.00272003055532178	0.00382830289089084	0.00325996438815054
AMBX03621D07	0.00408751670141811	0.00277654219217582	0.00556317929884821	0.00186981687243931	0.000284434337456706	0.000282381183193898	0.000282067561258078	0.000282147145817099	0.000141218006058447	0.00228430366479367	0.00255828942605826	0.00444552988064834	0.000141178132269556	0.00418883828596347	0.000565186318748442	0.00776451832890835	0.00241360032119322	0.00622192915238167	0.00380590237697623	0.0032681355021905	0.000140979100607355	0.000140919500493752	0.000564707571234611	0.000141138280991531	0.000141038751156568	0.000141058645891878	0.00303921994709449	0.00114424684460922	0.00155668625270534	0.00320031696010109	0.0127646432253915	0.0123816663722855	0.0110296897852734	0.0150271404800061	0.000140899644986053	0.000140899644986053	0.000140979100607355	0.000140979100607355	0.000140899644986053	0.000140899644986053	0.000140899644986053	0.000281903557626424	0.000140939361598285	0.000140899644986053	0.00099090005139276	0.0074925257968194	0.00286017002846904	0.00396537353577619	0.00339765015043446
A01X036261D5	0.00408811349698866	0.00277694799865845	0.00556399386826263	0.00187008585095335	0.000284474794657405	0.000282421058390739	0.000282107347924743	0.000282186954939926	0.000141237951400438	0.0022846298393163	0.00255865308059146	0.00444618873840156	0.000141198066348949	0.00418944342227142	0.000565266188931471	0.0077656349395152	0.00241394304468312	0.00622287350608266	0.00380645957106224	0.00326859994760181	0.000140998978516667	0.000140939361598285	0.000564787306155564	0.000141158203817824	0.000141058645891878	0.000141078546240685	0.00303965986182702	0.00114441053066368	0.00155690658144822	0.00320078257529795	0.0127664950941539	0.0123834917638423	0.0110313121189018	0.0150293547799006	0.000140919500493752	0.000140919500493752	0.000140998978516667	0.000140998978516667	0.000140919500493752	0.000140919500493752	0.000140919500493752	0.000281943298036329	0.000140959228301986	0.000140919500493752	0.00099104034026063	0.00749360553724137	0.00286057911611192	0.00396593519482044	0.00339813122054875
A02X036261D6	0.00408811349698866	0.00277694799865845	0.00556399386826263	0.00187008585095335	0.000284474794657405	0.000282421058390739	0.000282107347924743	0.000282186954939926	0.000141237951400438	0.0022846298393163	0.00255865308059146	0.00444618873840156	0.000141198066348949	0.00418944342227142	0.000565266188931471	0.0077656349395152	0.00241394304468312	0.00622287350608266	0.00380645957106224	0.00326859994760181	0.000140998978516667	0.000140939361598285	0.000564787306155564	0.000141158203817824	0.000141058645891878	0.000141078546240685	0.00303965986182702	0.00114441053066368	0.00155690658144822	0.00320078257529795	0.0127664950941539	0.0123834917638423	0.0110313121189018	0.0150293547799006	0.000140919500493752	0.000140919500493752	0.000140998978516667	0.000140998978516667	0.000140919500493752	0.000140919500493752	0.000140919500493752	0.000281943298036329	0.000140959228301986	0.000140919500493752	0.00099104034026063	0.00749360553724137	0.00286057911611192	0.00396593519482044	0.00339813122054875
A03X03621A06	0.00408751670141811	0.00277654219217582	0.00556317929884821	0.00186981687243931	0.000284434337456706	0.000282381183193898	0.000282067561258078	0.000282147145817099	0.000141218006058447	0.00228430366479367	0.00255828942605826	0.00444552988064834	0.000141178132269556	0.00418883828596347	0.000565186318748442	0.00776451832890835	0.00241360032119322	0.00622192915238167	0.00380590237697623	0.0032681355021905	0.000140979100607355	0.000140919500493752	0.000564707571234611	0.000141138280991531	0.000141038751156568	0.000141058645891878	0.00303921994709449	0.00114424684460922	0.00155668625270534	0.00320031696010109	0.0127646432253915	0.0123816663722855	0.0110296897852734	0.0150271404800061	0.000140899644986053	0.000140899644986053	0.000140979100607355	0.000140979100607355	0.000140899644986053	0.000140899644986053	0.000140899644986053	0.000281903557626424	0.000140939361598285	0.000140899644986053	0.00099090005139276	0.0074925257968194	0.00286017002846904	0.00396537353577619	0.00339765015043446
AP7X03621F05	0.00408751670141811	0.00277654219217582	0.00556317929884821	0.00186981687243931	0.000284434337456706	0.000282381183193898	0.000282067561258078	0.000282147145817099	0.000141218006058447	0.00228430366479367	0.00255828942605826	0.00444552988064834	0.000141178132269556	0.00418883828596347	0.000565186318748442	0.00776451832890835	0.00241360032119322	0.00622192915238167	0.00380590237697623	0.0032681355021905	0.000140979100607355	0.000140919500493752	0.000564707571234611	0.000141138280991531	0.000141038751156568	0.000141058645891878	0.00303921994709449	0.00114424684460922	0.00155668625270534	0.00320031696010109	0.0127646432253915	0.0123816663722855	0.0110296897852734	0.0150271404800061	0.000140899644986053	0.000140899644986053	0.000140979100607355	0.000140979100607355	0.000140899644986053	0.000140899644986053	0.000140899644986053	0.000281903557626424	0.000140939361598285	0.000140899644986053	0.00099090005139276	0.0074925257968194	0.00286017002846904	0.00396537353577619	0.00339765015043446
LN_8B02_VL_471	0.0040911000908019	0.00233952554006775	0.00512622937312587	0.00288560664489691	0.00128424688913428	0.00113287892461956	0.00127298474690999	0.001131917180596	0.00113287892461956	0.00200128273984817	0.00256416613476238	0.00430017677471492	0.0011331998692436	0.00419368427694065	0.00155925379873371	0.00821595820320483	0.00270373800099961	0.00546618191290391	0.00366230266256038	0.00284590498684167	0.00113143692067041	0.00113111697373263	0.00141616523723367	0.00113255816173978	0.00113207735785317	0.001131917180596	0.00333613045608174	0.00200873310480201	0.00227121223664029	0.00408680765480564	0.012193688050389	0.0119425545164912	0.0104526083511471	0.0145889163367692	0.00113095706810987	0.00113095706810987	0.00113127692457967	0.00113159696202385	0.00113095706810987	0.00113095706810987	0.00113095706810987	0.00127281974222696	0.00113095706810987	0.00113095706810987	0.0018462489137474	0.00750231250945049	0.00372781193232534	0.00354755559499083	0.00340584691156059
LN_8B03_VL_472	0.00424379466791511	0.00263712431939879	0.00542898737832626	0.00347078504697403	0.00200249440255801	0.00170388075621561	0.00198573659305522	0.00184422933934418	0.00184632475374404	0.00200525990188386	0.00328541347576613	0.00490330600966118	0.00184632475374404	0.00507465023376787	0.00227431932482412	0.00751002332658025	0.00285076771074405	0.00578155583060078	0.00381477761835496	0.00371076605879962	0.00184370622869288	0.00184292211890067	0.00170315526247197	0.00184527645167895	0.00184396774691848	0.00184396774691848	0.0034884420688454	0.00215672326909645	0.00270258425030806	0.00409236046833163	0.0133944111122089	0.0127121200799881	0.0118034637066062	0.015215929060984	0.00184266089715969	0.00184266089715969	0.00184344478463573	0.00184370622869288	0.00184266089715969	0.00184266089715969	0.00184266089715969	0.00198510791183644	0.00184292211890067	0.00184266089715969	0.00256270588896809	0.00766172216292678	0.00316032051916643	0.00469752425362858	0.00441262153365791
LN_4G05_VL_276	0.00438347840797031	0.00307159132024461	0.00586143709263344	0.00215934713192832	0.00056939506780039	0.000565266188931471	0.00056465278733339	0.000564812248752427	0.000424043273065357	0.00257218136539196	0.00284509021997609	0.00474622422072758	0.000423923431806474	0.00448172101362939	0.000848551384128347	0.00805935201751978	0.00269993144847859	0.00653169461037599	0.00410241893039032	0.00355552176870014	0.000423325240148856	0.000423146111710822	0.00084783195505731	0.000423803658266509	0.000423504520310253	0.000423564314113793	0.00333178099957828	0.00143157818906434	0.00184131565332979	0.0034944893915929	0.0130663516738291	0.0126877385719476	0.0113337793183836	0.0153353388333397	0.000423086435914455	0.000423086435914455	0.000423325240148856	0.000423325240148856	0.000423086435914455	0.000423086435914455	0.000423086435914455	0.000564309234093639	0.000423205804343878	0.000423086435914455	0.00127514907452631	0.00778784575404916	0.00314901668444614	0.00425237532753679	0.00368402685961838
A01X036761C4	0.00616621118099311	0.00514344690856082	0.00691325830792611	0.00463788317370948	0.00300952418275172	0.00298721690800179	0.00312667522886542	0.00327001944995016	0.00313112524089168	0.0044481816269306	0.00357504703111194	0.00609753830521132	0.00313030027296855	0.00550918868636456	0.00356018557659793	0.00851382966272774	0.00313923369088791	0.00653379596850182	0.0045606714158252	0.0038582537217006	0.0031254085316316	0.00326682398428262	0.00241661233631646	0.00227427876962993	0.00298479116277806	0.00284268927129566	0.00524721438080602	0.00244730393745772	0.00341887048172424	0.00454061486064039	0.0135416214768819	0.0125503611209665	0.0111970233885333	0.0152438245830006	0.00326636004335611	0.00326636004335611	0.00312578674389619	0.0032682165981566	0.00326636004335611	0.00326636004335611	0.00326636004335611	0.00340971791128108	0.00312489876373317	0.00326636004335611	0.00256520130359846	0.00505671685961926	0.00272673363612558	0.00270108293485184	0.00270185113825011
A02X036761C5	0.00572160449362335	0.00454910226057484	0.00661386483816573	0.00463675543130305	0.00300873908623965	0.0029868377269926	0.00312585260353364	0.00326914566721358	0.00313030027296855	0.00401772089141921	0.00400231286185717	0.00594452560900303	0.00312950618926778	0.00537135110169169	0.0035592685523383	0.00938071681553623	0.00314051162049776	0.00653268693098512	0.00440855212806124	0.00371394643140592	0.00312461692697824	0.00326598226045334	0.00241592040459524	0.00227369821328208	0.00298404928713895	0.00298394292851848	0.00509937941130016	0.00273536994975797	0.00356028231456565	0.00453792917645922	0.0131024953523276	0.012254375193424	0.0110459346268752	0.0147782661856655	0.00326551855850851	0.00326551855850851	0.00312496458588526	0.00326737415677104	0.00326551855850851	0.00326551855850851	0.00326551855850851	0.00340885566499366	0.00312407707264489	0.00326551855850851	0.00256448564557371	0.0052023960947914	0.0031571871810021	0.0025575472354065	0.00241626378730394
A03X03671A05	0.00659521091073391	0.00513213391627782	0.00660410944997945	0.00520936519077276	0.00357709315971014	0.00355108294802194	0.00368934025123475	0.00397503961549834	0.00369458279099199	0.00415391845084349	0.003996316186949	0.00609300749877775	0.00369364962925209	0.00535967993832038	0.0041233238520614	0.00923314537761385	0.00370661059531615	0.00668436048859958	0.00529195183052272	0.00399411508624695	0.00368788656298817	0.00382895183685907	0.00298043350740315	0.00283839317508856	0.00354777801193871	0.00354765164636548	0.00611358699219183	0.00316279952136964	0.004409966332097	0.00511797837119189	0.0136704361423231	0.0123896484359983	0.0110366743391227	0.0156559773163278	0.00382840891724737	0.00382840891724737	0.00368829352815519	0.00383058152000897	0.00382840891724737	0.00382840891724737	0.00382840891724737	0.00397178290233333	0.00368724739885151	0.00382840891724737	0.00313023422542298	0.00664137097120709	0.00358581539959607	0.00312223784778248	0.00326589623418504
AP3X03672A04	0.00617574440991517	0.00456544387790064	0.00573363568683066	0.00654088294135128	0.00488838014156798	0.00456518111267752	0.00499031816911332	0.00456253656771469	0.00471027921846448	0.00315807809971035	0.00472850228756873	0.0062635046478272	0.00485138604321683	0.00625075546973396	0.00528624133253218	0.0101505900053199	0.00500887117642269	0.00549301170615043	0.00546505046114853	0.00487302342655766	0.004845163908445	0.00498672731117179	0.00441893198999741	0.00441890643746554	0.00484792733013009	0.00484864426726187	0.00628361228078637	0.00462117743546078	0.00543057664571798	0.00720037945396931	0.0137303422746891	0.0122943101006983	0.0107851061104806	0.0157262051055825	0.00498672731117179	0.00498672731117179	0.00484657079252333	0.00498814871856267	0.00498672731117179	0.00498672731117179	0.00498672731117179	0.00513114886253755	0.00484518946097684	0.00498672731117179	0.00500312256571105	0.00884034179638652	0.00490104305476884	0.00556588825321264	0.00571082086236287
AP7X03671F06	0.00528871646923254	0.00337771238586323	0.00588556398585252	0.00464191981743038	0.0028692538679609	0.00270531346789334	0.00298768760799716	0.00284606753155386	0.00284922472640051	0.00272823258562272	0.00400851795028916	0.00521727705285001	0.0029911683242682	0.00494113506983116	0.00342138388734782	0.00795721217951877	0.00299963692889359	0.00548199715794528	0.00383010261085952	0.00286025217668427	0.00284444843081814	0.00298606441877076	0.00199130452539953	0.002418751413691	0.00298776378418298	0.00284598118618193	0.00481263283157524	0.00273852400685554	0.00328022015849831	0.00483803329561466	0.0126761032807917	0.0116845082336507	0.0104717609261229	0.0148185917901766	0.00298563987942408	0.00298563987942408	0.00284476676169744	0.00298733876152291	0.00298563987942408	0.00298563987942408	0.00298563987942408	0.00312906107869381	0.00284395772100472	0.00298563987942408	0.00256741191114926	0.00680626488770107	0.00316399810117051	0.00313331936031367	0.00313514109580286
LN_4G04_VL_275	0.00670660425581916	0.00478584682086643	0.00565338840840087	0.00786983067835161	0.0064615589135569	0.00582733951441332	0.0062599194477384	0.00582473498902135	0.00582903791231126	0.00451949064623371	0.00643216284599232	0.0067841261531842	0.00611987087804663	0.00827246225525028	0.00656465774924641	0.0121029955937664	0.0061288012790399	0.00829126605218395	0.00554785336201239	0.00701876690761825	0.00625709589586205	0.00625709589586205	0.00582161646476661	0.00582234103448847	0.00611541543000137	0.00611549561258859	0.00776367515733569	0.00619387772922374	0.0065655672241976	0.00717984537778813	0.0146840653470552	0.0143964892088006	0.0125713681006325	0.0176303787464836	0.00625618552878106	0.00625618552878106	0.00611282538606771	0.00625800652792676	0.00625618552878106	0.00625618552878106	0.00625618552878106	0.00640411991295251	0.00611104653013836	0.00625618552878106	0.00627648993117382	0.00869562811612913	0.00661483708448096	0.00699307372604868	0.00699817154745018
AMBX04141D06	0.00409359453529449	0.00278070765762255	0.00557051360822635	0.00187210068210187	0.000284834355024775	0.00028276545359878	0.000282460944850784	0.000282540751579548	0.000141422713430461	0.00228757473254733	0.00256161175503809	0.00445098870301923	0.000141342757125005	0.00419383661085179	0.000565750888826756	0.00777472067411095	0.0024171180903984	0.00623144964186061	0.00381157342542312	0.00327234567850517	0.000141163185579101	0.000141123342737569	0.000565430995720703	0.000141322782173197	0.000141242938792375	0.000141262891178385	0.00304354571803756	0.00114577817943185	0.00155875692525207	0.00320451770640395	0.0124901486532939	0.0121022491439206	0.0107492109102163	0.0147512373216651	0.000141103429749797	0.000141103429749797	0.000141183115437581	0.000141183115437581	0.000141103429749797	0.000141103429749797	0.000141103429749797	0.000282326376784159	0.000141143261346559	0.000141103429749797	0.000992199279528743	0.00750222839293204	0.00286309265506085	0.00397053017104204	0.00340209059718025
A01X041461C8	0.00394175948266832	0.00263057256169702	0.00541703769549394	0.00172612318195352	0.000142222223001402	0.000141203050924334	0.000141038751156568	0.000141078546240685	0	0.00214163480760167	0.00241628911770717	0.00429762772370316	0	0.00404464690323085	0.000423908447063211	0.00762114181089492	0.00227176122426007	0.00607049833982219	0.00365972976551716	0.00312619544539372	0	0	0.000423549354755164	0	0	0	0.00289461139616268	0.00100128245137446	0.00141526849692031	0.00305499404072689	0.0126204066324608	0.0122351593371263	0.0108834621825469	0.0148809322440653	0	0	0	0	0	0	0	0.000140964196028158	0	0	0.000849392259871184	0.00734877769139492	0.00271691892963873	0.00382396531112897	0.00325627209252303
A02X041461C9	0.0042363553828337	0.00292463803408717	0.00571349243117314	0.00201494922772178	0.000426939929287724	0.000423848556067177	0.000423384983335013	0.000423504520310253	0.000282625597862055	0.00242869602854855	0.00270219988552815	0.00459682685727108	0.000282545743200765	0.00433615078871734	0.000706953654550992	0.00791357382301438	0.00255724463851679	0.00607141975850053	0.00380813213264866	0.00341248989119018	0.000282147145817099	0.000282027785812271	0.000706354422692345	0.000282465933651866	0.000282266606895888	0.000282266606895888	0.0027507887412148	0.00128812218818227	0.00169905575022296	0.00334806447740313	0.0129182384168131	0.0125374025774151	0.0108850631302351	0.0151822848912564	0.000281988021582818	0.000281988021582818	0.000282147145817099	0.000282147145817099	0.000281988021582818	0.000281988021582818	0.000281988021582818	0.00042313118188625	0.000282067561258078	0.000281988021582818	0.0011331998692436	0.00764176892800184	0.00300474113903092	0.00410968175676275	0.00354152497970902
A03X04141A07	0.0039411841034693	0.00263018817785547	0.00541624471902339	0.00172587492572074	0.000142201998716873	0.000141183115437581	0.000141018862032257	0.000141058645891878	0	0.00214132907773486	0.00241594572778835	0.0042969909330761	0	0.00404406272993951	0.000423848556067177	0.007620046075553	0.00227143871357219	0.00606957720077795	0.00365919409791493	0.00312575127613752	0	0	0.000423489565176169	0	0	0	0.00289419251744451	0.00100113924803761	0.00141506822668918	0.00305454967672873	0.0126185761026766	0.0122333559452581	0.0108818617057278	0.014878739970898	0	0	0	0	0	0	0	0.000140944327924151	0	0	0.000849272032341062	0.0073477189230421	0.00271691892963873	0.00382342380467885	0.00325581114357581
AP7X04141F08	0.00394175948266832	0.00263057256169702	0.00541703769549394	0.00172612318195352	0.000142222223001402	0.000141203050924334	0.000141038751156568	0.000141078546240685	0	0.00214163480760167	0.00241628911770717	0.00429762772370316	0	0.00404464690323085	0.000423908447063211	0.00762114181089492	0.00227176122426007	0.00607049833982219	0.00365972976551716	0.00312619544539372	0	0	0.000423549354755164	0	0	0	0.00289461139616268	0.00100128245137446	0.00141526849692031	0.00305499404072689	0.0126204066324608	0.0122351593371263	0.0108834621825469	0.0148809322440653	0	0	0	0	0	0	0	0.000140964196028158	0	0	0.000849392259871184	0.00734877769139492	0.00271730749346203	0.00382396531112897	0.00325627209252303
LN_4A04_VL_221	0.00501689811087754	0.00365257637784769	0.00640151962919299	0.00254345208165483	0.0010353007474804	0.000880669409864005	0.00102634475263625	0.00102694703942045	0.000880928012011146	0.00297016125554863	0.00339854759004956	0.00540204727409484	0.000880928012011146	0.00480380804994459	0.00102785179615761	0.00852691531185395	0.00280516695333685	0.00680349371108922	0.00426748549363432	0.00369422661622514	0.000879507576602963	0.000879249807617587	0.00117394599304926	0.000880281791196732	0.000879894513592996	0.000879765496772548	0.00389954449425248	0.00178520046034647	0.0023536356799147	0.00362867354353605	0.0126729135589649	0.0122724525510652	0.0108656733125574	0.0150255806778719	0.000879120979777524	0.000879120979777524	0.000879378673220515	0.000879636517781367	0.000879120979777524	0.000879120979777524	0.000879120979777524	0.00102604925215433	0.000879120979777524	0.000879120979777524	0.00161868100632533	0.00809618406005454	0.00327268022401084	0.00441764067410251	0.0038271311992966
LN_8A05_VL_465	0.00408811349698866	0.00277694799865845	0.00556399386826263	0.00187008585095335	0.000284474794657405	0.000282421058390739	0.000282107347924743	0.000282186954939926	0.000141237951400438	0.0022846298393163	0.00255865308059146	0.00444618873840156	0.000141198066348949	0.00418944342227142	0.000565266188931471	0.0077656349395152	0.00241394304468312	0.00622287350608266	0.00380645957106224	0.00326859994760181	0.000140998978516667	0.000140939361598285	0.000564787306155564	0.000141158203817824	0.000141058645891878	0.000141078546240685	0.00303965986182702	0.00114441053066368	0.00155690658144822	0.00320078257529795	0.0127664950941539	0.0123834917638423	0.0110313121189018	0.0150293547799006	0.000140919500493752	0.000140919500493752	0.000140998978516667	0.000140998978516667	0.000140919500493752	0.000140919500493752	0.000140919500493752	0.000281943298036329	0.000140959228301986	0.000140919500493752	0.00099104034026063	0.00749360553724137	0.00286057911611192	0.00396593519482044	0.00339813122054875
LN_8A06_VL_466	0.00394291074521751	0.00263134166652916	0.00541862434522641	0.00172661990874164	0.000142262688833353	0.000141242938792375	0.000141078546240685	0.000141118363788179	0	0.00214224652931527	0.00241663260525533	0.00429826470309656	0	0.00404523124531717	0.000423968354987013	0.00762333422723606	0.0022724065204645	0.0060723414569404	0.00366080157135679	0.003127084162713	0	0	0.00042366898457502	0	0	0	0.00289544951745296	0.00100156898098641	0.00141566920749288	0.00305588315670263	0.0124774632152839	0.012089758625816	0.0107381423438389	0.0147360204300429	0	0	0	0	0	0	0	0.000141003949045005	0	0	0.000849632817080828	0.00735089614375024	0.00271808495463015	0.00382504878431769	0.00325719438208853
LN_6D06_VL_331	0.00394175948266832	0.00263057256169702	0.00541703769549394	0.00172612318195352	0.000142222223001402	0.000141203050924334	0.000141038751156568	0.000141078546240685	0	0.00214163480760167	0.00241628911770717	0.00429762772370316	0	0.00404464690323085	0.000423908447063211	0.00762114181089492	0.00227176122426007	0.00607049833982219	0.00365972976551716	0.00312619544539372	0	0	0.000423549354755164	0	0	0	0.00289461139616268	0.00100128245137446	0.00141526849692031	0.00305499404072689	0.0126204066324608	0.0122351593371263	0.0108834621825469	0.0148809322440653	0	0	0	0	0	0	0	0.000140964196028158	0	0	0.000849392259871184	0.00734877769139492	0.00271730749346203	0.00382396531112897	0.00325627209252303
LN_4F08_VL_270	0.00394348662871486	0.00263172638761832	0.00541941801869227	0.00172686837935859	0.000142282930385664	0.000141262891178385	0.000141098452205322	0.000141138280991531	0	0.00214255252123692	0.00241697619047436	0.00429890187134034	0	0.00390143087875867	0.000424088221647453	0.00762443090850747	0.0022727293060592	0.00607326343526926	0.00366133770973232	0.00312752871088378	0	0	0.000423728824830283	0	0	0	0.0028958687601303	0.00100171230729674	0.00141586964788223	0.00305588315670263	0.0124792738428356	0.0120915414067473	0.010739722171767	0.014738192349223	0	0	0	0	0	0	0	0.000141023833962678	0	0	0.000849753146789201	0.00735195582801665	0.00271847385207054	0.00382559075118666	0.00325765572281784
A01X042261A5	0.00424090672324988	0.00322317043309297	0.00557214728533628	0.00288742449640551	0.00171306284326025	0.00141736957530714	0.00169923607096584	0.00184154129709292	0.00170164565339328	0.00257621549998002	0.00327893287914895	0.0051984509659123	0.0017009371626313	0.00419747873400782	0.00212827990511511	0.0063333932079912	0.000995267556476299	0.00425401560518695	0.00234524238396467	0.00199270140108235	0.00183997742195199	0.00183971703429563	0.00155730728352813	0.00141576926584637	0.00155707177297393	0.00141576424589189	0.0036273121127214	0.00143366657369865	0.00227037077730455	0.00364582652221517	0.0123546867817915	0.0116625050935821	0.0103122616062222	0.0144618158913323	0.00183945672032725	0.00183945672032725	0.00169851452636977	0.00184049841845403	0.00183945672032725	0.00183945672032725	0.00183945672032725	0.00198172086726694	0.00169827414765792	0.00183945672032725	0.00170310982857	0.00620213327105702	0.00200439347550374	0.00312219740496335	0.00255355616234848
A02X042261A6	0.00383462169696088	0.00280658508558104	0.00532154659267799	0.00189048219713111	0.000575353335872297	0.000285484882252357	0.000427899027439195	0.000713506009577674	0.000428510224483537	0.00201885069993092	0.00258560621171347	0.00464382545307274	0.000571081875422225	0.00379334558514662	0.00100038806244224	0.00638650106215765	0.00114701530694417	0.00458373638676308	0.00236537885330904	0.00200932520080896	0.000570349014415013	0.000570186411776878	0.000285204997371009	0.000285281273522567	0.000427792253875467	0.000285281273522567	0.00292545070624606	0.000577799898344929	0.00142963404673929	0.0026444044387227	0.0124647141307385	0.0119148126636715	0.0105504645863416	0.0147343999160035	0.000570105145220611	0.000570105145220611	0.000427655036533667	0.000570430350516688	0.000570105145220611	0.000570105145220611	0.000570105145220611	0.00071292105482654	0.000427655036533667	0.000570105145220611	0.000714939434147725	0.00654384854075608	0.00144335075358829	0.00286096264800871	0.00228790184195663
A03X04221A09	0.00394763527701607	0.00278287843679918	0.00542418494632322	0.00173016772453168	0.000427670284513659	0.000283060596585786	0.000424163179272073	0.000707273674940046	0.000424763743096406	0.00214531038722221	0.00284881887961091	0.00475221732084566	0.00056610621133604	0.00376151526854176	0.000991637049953529	0.00647593309738835	0.000710363547641432	0.0041021242621777	0.00190467169774733	0.00156480414108929	0.000565465983669775	0.000565226271477002	0.000141397717192558	0.000282845432517932	0.000424028293964665	0.000282725481098253	0.00333499391568368	0.000859491219600946	0.00127564628108073	0.00247541423662184	0.0122096399572082	0.0116607836052834	0.0104556869907266	0.0144575487209559	0.000565146412570242	0.000565146412570242	0.000423983341142585	0.000565465983669775	0.000565146412570242	0.000565146412570242	0.000565146412570242	0.000706728866386585	0.000423923428982838	0.000565146412570242	0.000567029061982105	0.00648911705820928	0.00143136814540307	0.00269453548405965	0.002126469614846
AP3X04221F03	0.00409912257095042	0.00279050925935421	0.0029444443596471	0.0030529021995897	0.00186853987425259	0.00156971163939646	0.00185335564107816	0.00185388424240098	0.00185600166641783	0.00244765630009552	0.0031571871810021	0.00520231440965142	0.00185444883631412	0.004371041840886	0.00228499701385944	0.00652123212904985	0.000715471428322693	0.00304662513797467	0.00205409954450298	0.00214932197303223	0.00199527773345421	0.00199470916184589	0.00156792677646951	0.00156817066040815	0.00171019433196534	0.0015679216860705	0.00379863079037289	0.00158815130940921	0.00199983800171858	0.00381815512803386	0.0125815145577778	0.0116711201652413	0.0103366265015521	0.0140310016686338	0.00199442499753895	0.00199442499753895	0.00185256330405661	0.00199556214082497	0.00199442499753895	0.00199442499753895	0.00199442499753895	0.00213772820685266	0.00185229934224395	0.00199442499753895	0.00185785326602284	0.00609596795239594	0.0020173909142749	0.00300001936900766	0.00271377347304125
AP7X04221F09	0.00410032312638106	0.00337290859302133	0.00454524810703458	0.00318230665928199	0.00200210033308107	0.00170382012791336	0.0019859123407768	0.0019864759078246	0.00198873337826106	0.00228822904492877	0.00327887676106351	0.00534525584481414	0.00198791149145192	0.00463366913212643	0.00241628911770717	0.00662340609709213	0.00113933255506662	0.00440497672700831	0.00220169105978182	0.00213711908566833	0.0021273743748635	0.002126469614846	0.00170214351568435	0.00170238498822606	0.00170146482108612	0.00170188698754631	0.00421667083156704	0.00172395304773586	0.00198958125304134	0.00365328531475582	0.0128129670865002	0.0113689219180437	0.0100192181092984	0.0146277184771775	0.00212616819916688	0.00212616819916688	0.00198506758951951	0.0021273743748635	0.00212616819916688	0.00212616819916688	0.00212616819916688	0.00226879639745255	0.0019847861654482	0.00212616819916688	0.0019912842449131	0.00606176579962182	0.0021499226417488	0.0032681355021905	0.0028430933733451
AMBX04301D05	0.00570070905227651	0.00421171718716931	0.00555668393713254	0.00628384152693452	0.00473288656262667	0.00455080252691027	0.00483969570370591	0.00484055164033867	0.00469952297635793	0.00472256842359474	0.00604217218335813	0.00623116611958888	0.0048448155808936	0.00642783953777719	0.00529065727642387	0.0111556432002046	0.00470712718463515	0.00711725291657255	0.00376752097153969	0.0051550944890552	0.004984734335496	0.00498327313579717	0.004695169058139	0.00454826710705815	0.00469347640355303	0.00469400805658883	0.00646690130196457	0.00505439082540787	0.00573636729147692	0.00643203737072037	0.0132929208642495	0.0123937802718661	0.0114700775660287	0.0155922941171783	0.00498254285714846	0.00498254285714846	0.00483756729984923	0.00498546525673447	0.00498254285714846	0.00498254285714846	0.00498254285714846	0.00513119232551932	0.00483685824785114	0.00498254285714846	0.00485453284928307	0.00804791872876614	0.00577479847468808	0.00557628982631713	0.00528561044290491
A01X043060I2	0.00369704602693502	0.00266825066491157	0.00368717093486503	0.00852691531185395	0.00650731404367499	0.00660217159778399	0.00674557470285044	0.00674656947113797	0.0067515151146273	0.00660992985097951	0.00751555237081735	0.00403468078903174	0.00689693947662342	0.0093642425285716	0.00734687939333314	0.0123375807119975	0.0064720138046177	0.00476244013697392	0.00222558714328465	0.00692041122552289	0.00688986213454901	0.00688784270389392	0.00615931176979379	0.00645480937718957	0.00674558012695927	0.00659925067219364	0.00887010844863043	0.00683681474317356	0.00719927791303079	0.00830425282270887	0.0142734746834176	0.0126890560565497	0.0133850565370657	0.0134506927177398	0.00688683343242852	0.00688683343242852	0.00674359688792676	0.00688885227122411	0.00688683343242852	0.00688683343242852	0.00688683343242852	0.00703612767729624	0.00674162023246882	0.00688683343242852	0.00661867970960025	0.0048408721298352	0.00665588038291574	0.00777627336399308	0.00748466897930478
A02X043060I3	0.00279855606779444	0.002649936054737	0.0042864491004138	0.00714530599876269	0.00529805163682475	0.00525781477386966	0.00539964567814137	0.0054004338012517	0.00540674707823604	0.00514431236404778	0.00660314038010285	0.00672711083903973	0.00555179494259286	0.00816619662058957	0.00599535444692416	0.011129719980701	0.00468419953114205	0.00579477484554212	0.00236016148518711	0.00556810815642825	0.00554369557378846	0.00554207853504318	0.00481614471282698	0.00525549595734522	0.00539965104046462	0.00525396194130645	0.00747998711133265	0.00591690053098869	0.00585027085842489	0.00707043271108685	0.0127248622108626	0.0112797735609001	0.0121552048011532	0.0130619940915052	0.00554127036937564	0.00554127036937564	0.00539807012182044	0.00554450444707267	0.00554127036937564	0.00554127036937564	0.00554127036937564	0.005689321261732	0.00539649548469468	0.00554127036937564	0.00541706468707017	0.00839617043048967	0.00575140872840767	0.00671897708386429	0.00628261343519114
A03X04301B08	0.00209845758431601	0.00269098808647645	0.00316272363379187	0.00557982839306322	0.00387501669068653	0.0036980518275935	0.00398996064417229	0.00399120612816386	0.00384749214439016	0.00402627159216475	0.00550247529099049	0.00456268566190229	0.00414243822356968	0.00525507029505034	0.00459102726950089	0.00932281598143374	0.00355240451000486	0.00338601224891117	0.00299329910754581	0.00445237282649786	0.00413631876335171	0.00413509704028155	0.00384355472206183	0.00384407904522748	0.00399056682344766	0.00384180700797178	0.00514737780008054	0.00419456554418915	0.00429555807448231	0.00619195246195084	0.0109565831767788	0.0103854269768957	0.0108885223103555	0.0122126835516922	0.00413448644934775	0.00413448644934775	0.00398878174641593	0.00413692989564792	0.00413448644934775	0.00413448644934775	0.00413448644934775	0.00428385596082155	0.00398760354510388	0.00413448644934775	0.00400239784464043	0.00478070140426722	0.00373619135623352	0.00503387032158186	0.00518165287560584
AP7X04301G01	0.00387928745279249	0.00223982730517896	0.00252922769807646	0.00830694553362719	0.00642055190648555	0.00637010147098214	0.00666179243107252	0.00636549701187693	0.0065218097709032	0.00607000095149379	0.00728497730679021	0.00451919425174984	0.00681760126727963	0.00926882343639402	0.00726869494665862	0.0122919013715561	0.00637387290809109	0.00445436865464614	0.00269463054358857	0.00668256757833088	0.00680751187087445	0.00680549757407931	0.00607081135637271	0.00636825336395469	0.00666085608418512	0.00651504996863979	0.00865350422727702	0.00675180165138684	0.00697296703882046	0.00823186045280946	0.0140508200515616	0.0129002701027524	0.013434129625903	0.01402780906578	0.00680449087263135	0.00680449087263135	0.00665883509309146	0.00680851946648615	0.00680449087263135	0.00680449087263135	0.00680449087263135	0.00695314554891584	0.00665784989716512	0.00680449087263135	0.00653437317130075	0.00489037178152458	0.00656952403279543	0.00740472683436218	0.00756024937632736
A01X043261B8	0.00409050242298968	0.00277897881169879	0.00556725453274003	0.00172711692149852	0.000284677253419897	0.000282620603418312	0.000282306449738637	0.000282386169177235	0.000141337762681273	0.00228626211015733	0.00256047290513982	0.00444948595876574	0.000141297821245143	0.00419247172832742	0.000565665878695652	0.00777010459540278	0.00227337515242889	0.00607418569361462	0.00366241045773935	0.00312841818651711	0.000141078546240685	0.000141018862032257	0.000565186318748442	0.000141237951400438	0.000141158203817824	0.000141158203817824	0.00304186134715217	0.00114506574345997	0.00155800916136612	0.00320311268504018	0.0127739079457862	0.012390798715647	0.0110378062288582	0.0150404360755785	0.000141018862032257	0.000141018862032257	0.000141098452205322	0.000141098452205322	0.000141018862032257	0.000141018862032257	0.000141018862032257	0.000282142168272604	0.000141058645891878	0.000141018862032257	0.000991601893191477	0.00749900891076542	0.00271925198090259	0.00396874587835611	0.00340053861599975
A02X043261B9	0.00409888569596205	0.0032233356657358	0.00513450160438673	0.00260130008453386	0.00142981290746138	0.000993310542250183	0.00141745010270434	0.00113420406025181	0.00113533079523288	0.00214993809469211	0.0025703295184321	0.00460570531445907	0.00113565313080695	0.00434998309894712	0.00156261668432665	0.00736269573612056	0.00228137737747332	0.00516617784501656	0.00337409062169979	0.00256709169428586	0.00127557088207261	0.00127520941084449	0.00156135156956324	0.00113468667270977	0.00113404328064978	0.00127557088207261	0.00290638942785498	0.00143733965033383	0.00199045518149809	0.00394859659162831	0.0129596232376644	0.0119743341023586	0.0107691951988067	0.0150662508679787	0.00127520941084449	0.00127520941084449	0.00127557088207261	0.00127593255828453	0.00127520941084449	0.00127520941084449	0.00127520941084449	0.00141739473779587	0.00127520941084449	0.00127520941084449	0.00199216983084299	0.00621540711750958	0.00244127237754601	0.00369809376852547	0.00355603259267127
A03X04321A03	0.00394579184591028	0.00263480821100742	0.00527553621434884	0.00143974055595664	0.000142404500764409	0	0.000141178132269556	0.000141277858991453	0	0.00200124687933964	0.00241972839338426	0.00430400602599296	0	0.00404932637233196	0.000424508289244653	0.00690765856750978	0.00156332335749176	0.0051645851137221	0.00278420283090817	0.00241763829481716	0	0	0.000282745464523667	0	0	0	0.00289796679594896	0.000859368116360157	0.00113344079452288	0.00276753259024419	0.0124919629647009	0.0121040356108893	0.0107507939970235	0.0147555907792355	0	0	0	0	0	0	0	0.000141183115437581	0	0	0.000708651985678913	0.00706942728750214	0.00229055805668425	0.0035450403444231	0.00297717437112004
AP7X04321H04	0.00472191099574323	0.00350594211962094	0.0057965485941024	0.00222446544124649	0.000889547917475652	0.000735656597365293	0.000881704730495911	0.000735007741359011	0.000735764851427603	0.0026757869916593	0.00310795853065822	0.00245410232724937	0.000735332026224724	0.00420928955700401	0.00103058108268775	0.002514921095453	0.00251457653789176	0.00452816643932616	0.00395040725296169	0.00310652979915229	0.000734575806200095	0.00073436002893819	0.000882499065058766	0.000735007741359011	0.000734683742389398	0.000734899709954854	0.00377406618402644	0.0013253000981696	0.00206387090922208	0.00348877930157034	0.0128501019128139	0.0124306796308629	0.0110229375051338	0.0152150873929165	0.000734252187837749	0.000734252187837749	0.000734575806200095	0.000734683742389398	0.000734252187837749	0.000734252187837749	0.000734252187837749	0.000881461876026868	0.00073436002893819	0.000734252187837749	0.00117983249775722	0.00539329862417783	0.00266785519191736	0.00383277295213286	0.00339153158038257
LN_7G09_VL_442	0.00394406268045916	0.00278101259722916	0.00541941801869227	0.00187224046819672	0.00028483942803557	0.00028278044257912	0.000282465933651866	0.000282585664890054	0.000141417713334519	0.00214285860058486	0.00256193062968789	0.00430081451001391	0.000141397717192558	0.00404698528507789	0.000566066134087013	0.00734255519863764	0.00213225837609887	0.00577364402464923	0.0033711503331199	0.00298762665663682	0.000141178132269556	0.000141118363788179	0.000565505934981927	0.000141317789140991	0.000141198066348949	0.000141257902377311	0.00304362483273211	0.00114588581526692	0.00127520938803297	0.00276632908256142	0.0127831861252133	0.0123999445408421	0.0110459346268752	0.015051533724771	0.000141118363788179	0.000141118363788179	0.000141178132269556	0.000141198066348949	0.000141118363788179	0.000141118363788179	0.000141118363788179	0.000282341319255427	0.000141158203817824	0.000141118363788179	0.000992304729906203	0.00720917482200088	0.00272042000974622	0.00382938882382727	0.00326088877077566
LN_7H01_VL_443	0.00412009834187381	0.0028003802041319	0.0051632794962833	0.00202984867850158	0.000860477316658382	0.000427061479472913	0.000711171852600014	0.000426863998607399	0.000427304793372958	0.00201451399554483	0.00257844514013104	0.00463292926364819	0.000712007365654659	0.00436722396452084	0.00114016985693443	0.00753604434961265	0.0018599849012705	0.0051978340018403	0.00295043835577981	0.00257733755177103	0.000710994898339451	0.000710792750310544	0.000853485156116544	0.000569131750348267	0.000711096015477845	0.000569050784126507	0.0034884420688454	0.00129703278635177	0.000855203566013422	0.00307919940351404	0.0121361489901449	0.0115858513879204	0.0103749280036013	0.0144024799828235	0.000710691719395705	0.000710691719395705	0.000568727149478083	0.000711096015477845	0.000710691719395705	0.000710691719395705	0.000710691719395705	0.000853181801808298	0.000568646298326503	0.000710691719395705	0.00099867538286328	0.00667808886768693	0.00216140039656358	0.00328276368740127	0.002996717280928
LN_6E09_VL_343	0.00379987518355124	0.00263596575643668	0.00498221878665188	0.00201913727296572	0.000855676076843668	0.000424688573069128	0.000707253651908348	0.00056598603770096	0.000566627444176884	0.001715281974048	0.00227877799916058	0.00445429304970835	0.000708049872495158	0.00419732613477426	0.00113384230434285	0.00662235327132905	0.000995267556476299	0.00440698493996682	0.00219846416479818	0.00199273695555919	0.000707148618745575	0.00070684871046911	0.000707453791636166	0.000566146253146101	0.000706948651625281	0.000565665878695652	0.00304707864631378	0.00100314782976152	0.00127575167170402	0.00306129276215786	0.0123559954668537	0.0116590626251369	0.0103077059704743	0.014455416079987	0.000706748797566243	0.000706748797566243	0.000565585895531064	0.000707148618745575	0.000706748797566243	0.000706748797566243	0.000706748797566243	0.000848431391675179	0.000565505934981927	0.000706748797566243	0.00113513440364594	0.00648994274737672	0.00186158298652645	0.00340669243397588	0.00298005604604223
[truncated: 95 more columns]
