# Supplementary material for: Transmission and dynamics of mother-infant gut viruses during pregnancy and early life
Source: Nat Commun. 2024 Mar 2;15:1945. doi: 10.1038/s41467-024-45257-4 (PMC10908809; doi:10.1038/s41467-024-45257-4)
Supplement: Supplementary file 6 — Source Data [file 41467_2024_45257_MOESM6_ESM.zip › Source data/Virus_genetic_distances/LN_6F03_VL_346_NODE_129_length_53816_cov_30.505869.dist.txt]

C12X001804E2	C09X001804E1	A02X010861C1	A03X01081D02	C12X012804F2	AMBX01281F01	A02X012861A7	C12X013428B9	C02X01343C06	C06X013428B7	C09X013428B8	C01X01542I09	C06X015405B5	LN_6G09_VL_361	AMBX01721E09	A01X017260I8	A02X017260I9	A03X01721B05	LN_4H04_VL_284	A03X01791B04	AP3X01792A08	LN_6G03_VL_355	C12X024804E5	A01X024861A3	C02X03372D08	C03X03372D02	LN_4I07_VL_296	D02X03372D09	D03X03372D05	LN_7H03_VL_445	A03X03371C01	LN_6E04_VL_338	AMBX03481D08	A01X034861B1	A02X034861B2	A03X03481B07	AP3X03482A02	AP7X03481G03	LN_4B07_VL_233	LN_7G02_VL_435	LN_7G03_VL_436	LN_6E02_VL_336	LN_4H08_VL_288	AMBX03532H07	A03X03531B06	LN_6F03_VL_346	C12X039128F1	C03X04302C01	C12X043204D2	A02X043261B9
C12X001804E2	0	0.000330427993106844	0.00150639716125833	0.00103571837020709	0.000995994451764586	0.000488920312067759	0.00127808643205524	0.00072011698439573	0.000748065984692995	0.000777638620313162	0.000622751696598236	0.000691265241630286	0.00199425810984142	0.000878180279671641	0.0014820601197184	0.000583158718354342	0.000817891618856508	0.000545598101073818	0.00254622146172196	0.00107159221343392	0.00125884404428308	0.000937967638148281	0.0117706862775744	0.00202257009721418	0.000505707565498716	0.000645352027161719	0.000720256777960167	0.000838982612898718	0.000563819867602765	0.00103184257739446	0.000643265799933686	0.00068602169021738	0.00175535697328363	0.00302054222251315	0.00486915778769002	0.00435685524764561	0.00387518940831944	0.00275321903555163	0.00475268753012966	0.00235691971197786	0.00471203334689325	0.00435668122098423	0.00195588010722563	0.00699154118079556	0.0080870408981592	0.00785758235161284	0.00869849545806891	0.00783082282646998	0.00474215831029369
C09X001804E1	0.000330427993106844	0	0.00174012330079627	0.00105499945941137	0.000916556233945995	0.000508539117886702	0.00125725775534058	0.000739176606436108	0.000708509237374499	0.000854753334494515	0.000661251253344375	0.000849730132913378	0.00193476979940688	0.00081879590412184	0.00146198339424903	0.00062169453661847	0.000739546076380294	0.000428513801383718	0.00246632157154379	0.00109033686807081	0.00121880296151008	0.000996364111525476	0.0118278663950189	0.00198117449655946	0.000485973652801154	0.000625207630780835	0.000680760971845993	0.000975124713504949	0.000543897171866189	0.00107008291826662	0.000603865821757113	0.00080348552640105	0.00189031067758699	0.00292072036807138	0.00492585956641971	0.00437329673289389	0.0040685160295249	0.00267207645001277	0.00472965397759215	0.00243272019650364	0.00474958103977245	0.00437385470846061	0.00197374703566863	0.00712982263026028	0.0081200834641565	0.00792907269843801	0.0088717163080052	0.0078819917129797	0.00473841773638139
A02X010861C1	0.00150639716125833	0.00174012330079627	0	0.00107051196269011	0.00190263990502963	0.00146555681011967	0.00230052560136235	0.00192547667639345	0.00165065029305335	0.00200098871843384	0.00213894498938469	0.00163330324059738	0.00354170809371093	0.00185682765374982	0.00226718416217811	0.00182881078999555	0.00218257940901661	0.00165639179577206	0.00358542689889813	0.00193185705016474	0.00174896955262033	0.00158343511910388	0.0124636707404161	0.00286674290108138	0.00148554804071521	0.00155217427090373	0.00185714836290884	0.00160725676050929	0.00189510156893206	0.00187732757333244	0.00124914041890333	0.00186302384389861	0.0031396369649235	0.00333120692889385	0.00528438476626095	0.00512825959963209	0.00472281572437558	0.0035468560170866	0.00547379655857327	0.00341381766402782	0.00536047378969514	0.0051904951992372	0.00326830099548943	0.0087441574136418	0.00924767362619535	0.00879313052805463	0.00934709289223026	0.00844176088665087	0.00552621643343789
A03X01081D02	0.00103571837020709	0.00105499945941137	0.00107051196269011	0	0.00133251285354031	0.00121109968812987	0.00200289187021366	0.00155650841531483	0.0015134280494909	0.00139885105998666	0.00155582596359509	0.00147512674529405	0.00297198091138599	0.00132826704149937	0.00197278782767841	0.00140049526672231	0.00175323902281163	0.00136402236543321	0.00336590440602858	0.0013658000724997	0.00155202180195318	0.00121159614233448	0.0120985614429926	0.00258965863079128	0.00101557908361412	0.000980966344203407	0.00138715664023701	0.00127291813605988	0.00140578499750241	0.00154425804055974	0.00105377305849142	0.00141178633518264	0.00266980124739957	0.00269781576625723	0.00488505410250852	0.00461639114483587	0.00426655743832362	0.00303211126882528	0.00519437401840035	0.00256863506239704	0.00476989966383392	0.00464940461525769	0.00258042250435472	0.00843741221888218	0.00875699422841826	0.00840383376864924	0.00876431690850577	0.00796014211491421	0.00507822872183395
C12X012804F2	0.000995994451764586	0.000916556233945995	0.00190263990502963	0.00133251285354031	0	0.000569066790792169	0.00135873796957653	0.00119158247252625	0.00110590820336738	0.00124829789762832	0.00109325123504962	0.000970439562424906	0.00215544363022542	0.000821309445744877	0.00178095731809846	0.0010730437718958	0.00115199131096438	0.000801645868849335	0.00288613292570135	0.00142696609234185	0.00145977797358736	0.00129408009264064	0.0121292802979062	0.00222239278367655	0.00091724500000926	0.00101898217179634	0.00113206676740075	0.00138918334300955	0.00113136013260853	0.00156245806602935	0.000997233144486297	0.00121871805876096	0.00246398723822603	0.00332314483107025	0.00535695203074506	0.00484064493777475	0.00440012768191667	0.00318873325472956	0.00517717837068368	0.00273552082712655	0.00521942933106492	0.00470201357472585	0.00248981353417964	0.00776357240033093	0.00866349852403442	0.00847526002983327	0.00911034531999442	0.00834993977389466	0.00512723926308169
AMBX01281F01	0.000488920312067759	0.000508539117886702	0.00146555681011967	0.00121109968812987	0.000569066790792169	0	0.00131695792668266	0.000992784207834254	0.00110100751193815	0.00087528898409995	0.00128504749617435	0.000788127719776974	0.00201108512290447	0.000644924349851665	0.00142754010542594	0.000778934106850452	0.000994511419814232	0.00072144718331676	0.00262443977998541	0.00119230744828648	0.00143534080221146	0.00107704742273593	0.011695470995041	0.00202299955445528	0.000528338140403864	0.000688386780160875	0.000802352940485702	0.000883230530213733	0.000918855149171176	0.00086132915404935	0.000468833584446622	0.000982832371621843	0.00202922490223373	0.00270042117131957	0.00449528422692135	0.00416503346232115	0.00401623844076652	0.00279879011640145	0.00450977497421393	0.00241946968150635	0.00461652552165909	0.00443392560810776	0.00230914586254655	0.00813854764047857	0.00840882613742453	0.0078233360808959	0.00848539140575595	0.00767771058367193	0.00479004466967041
A02X012861A7	0.00127808643205524	0.00125725775534058	0.00230052560136235	0.00200289187021366	0.00135873796957653	0.00131695792668266	0	0.00180231123143625	0.00187754527702212	0.00180031431621827	0.0020561021123894	0.00156654026971293	0.00237859136482485	0.00157231527559084	0.00206283195628243	0.0016260787901824	0.00166630261600296	0.00151071167158668	0.00322870885000622	0.0019837818989894	0.00223494180463977	0.00180976979988433	0.0120769778516876	0.00274158961695802	0.00133677515356495	0.00102624382941938	0.00163150635030341	0.00139902795291259	0.00166999907185569	0.00190823161606592	0.00147312952195288	0.00165602897837214	0.00302180323170682	0.00318740720815816	0.00531189436507207	0.00512159969110101	0.00495183461747347	0.00358304452654853	0.0050058512878987	0.00314111854063807	0.00555760114253593	0.00519098312524041	0.00320681566265899	0.00880833264687401	0.00909721291941422	0.00882240709640989	0.00849643099711817	0.00835173660444351	0.00528308741005847
C12X013428B9	0.00072011698439573	0.000739176606436108	0.00192547667639345	0.00155650841531483	0.00119158247252625	0.000992784207834254	0.00180231123143625	0	0.000898609304046671	0.000675642928642179	0.000966733207331118	0.00133619066832878	0.00288066094547758	0.00124460838765628	0.00153750335946137	0.0011037442848772	0.0012797378067481	0.000775391795495846	0.00284747187366499	0.00139839482310008	0.00174129667853914	0.00120712715783791	0.012264936326418	0.00240403029576369	0.000583737412555829	0.00068463175144658	0.00081743199082802	0.0010150703564929	0.00087455526083586	0.00105147743446824	0.000660780957810134	0.00099599550898935	0.00244627309711255	0.00296526313263995	0.00487500379267055	0.00467337459156669	0.00428794488467705	0.00310016656001858	0.00503140237278886	0.00286089790467553	0.00510425777915387	0.00498930414068499	0.0026679477517724	0.00852269921459252	0.00874561038092941	0.00825693102162136	0.00893771539351772	0.00806561096708774	0.00507088345294142
C02X01343C06	0.000748065984692995	0.000708509237374499	0.00165065029305335	0.0015134280494909	0.00110590820336738	0.00110100751193815	0.00187754527702212	0.000898609304046671	0	0.000605275820787879	0.00107454977276874	0.00128794747849638	0.00275537381170191	0.00110116406865569	0.00145537201009469	0.00111653220487528	0.00129417829056634	0.00103808754393754	0.00293517903748925	0.00153209995844391	0.00189816105208809	0.00122003613898115	0.0118792305272478	0.00238675508876589	0.00070831755140124	0.000672206812761645	0.000984082842998352	0.000947283163946897	0.00102253492581557	0.00110282918549992	0.000608544102339647	0.00100602704244349	0.00264863856239357	0.00268085010239824	0.00458864331652098	0.00448835419079182	0.00421815668874255	0.00285479785405825	0.00476467322539128	0.00255618610711754	0.00494225684940268	0.00479698767957567	0.00248178439450884	0.00822292913445268	0.00841152388497185	0.00809627477556174	0.00640050232941329	0.00795490151888676	0.00477317533327985
C06X013428B7	0.000777638620313162	0.000854753334494515	0.00200098871843384	0.00139885105998666	0.00124829789762832	0.00087528898409995	0.00180031431621827	0.000675642928642179	0.000605275820787879	0	0.000946177471519061	0.001255826843813	0.00295479844121675	0.00130121781594925	0.00184661663751467	0.0011988783724096	0.00129758258809365	0.000871478368446142	0.0028052998733811	0.00170710650121961	0.00170039506958848	0.00108870466728922	0.0123050982998337	0.00242113512202524	0.000738436177901288	0.000722805502334846	0.00103032367496411	0.00107214270874496	0.00102879652820109	0.00130285613819302	0.00054352303677525	0.000819065929664296	0.00279123002273777	0.00319600316593673	0.00504446269290347	0.00488176682843132	0.00457536087209101	0.00319327549837831	0.00524040100589782	0.00301267682511662	0.00521381581219352	0.00509945832726075	0.00281891308947331	0.00871548964334537	0.00890906611175483	0.00851680151916941	0.00900143170549937	0.00823231781916946	0.00514255225793806
C09X013428B8	0.000622751696598236	0.000661251253344375	0.00213894498938469	0.00155582596359509	0.00109325123504962	0.00128504749617435	0.0020561021123894	0.000966733207331118	0.00107454977276874	0.000946177471519061	0	0.00151234361165873	0.00243278954050196	0.0012054165495186	0.00159431948301366	0.00127821889346086	0.00157101410192098	0.00110451424375292	0.00294309828051275	0.00149487959079748	0.00162325267810517	0.00134382811193585	0.0123874454615982	0.00238289721564467	0.00066116539655814	0.000625329336423516	0.000933753511654252	0.000936270653919999	0.000854998711163454	0.00114838003481853	0.000563091378861132	0.00119054224606197	0.00289075915001896	0.00272912991891058	0.00477604575252802	0.00481189508716684	0.00436733773837131	0.00306096126682809	0.00492791341811061	0.00280158033456084	0.00537946863840142	0.0052071482421049	0.00245342049517379	0.00813949052626184	0.00817179060256576	0.00827536884187088	0.00879280480239544	0.00788970765777319	0.00514867016065654
C01X01542I09	0.000691265241630286	0.000849730132913378	0.00163330324059738	0.00147512674529405	0.000970439562424906	0.000788127719776974	0.00156654026971293	0.00133619066832878	0.00128794747849638	0.001255826843813	0.00151234361165873	0	0.00206828130229426	0.000630609766912018	0.00173711471307556	0.00119899534984548	0.00137770936798491	0.00108099505536514	0.00305895179130578	0.00155867013383363	0.00174883074906326	0.00128380108734111	0.0121466668790803	0.0022002686585891	0.000908577334861757	0.00087278772513855	0.00110634273981099	0.0010684752380075	0.00118465782424094	0.00132390019477997	0.000888023656293262	0.00138549352751386	0.00267767963497671	0.0028646865772764	0.00499697581225157	0.00470062494075224	0.0044739446445961	0.00328134550328053	0.00522225654946192	0.0028151356049905	0.00495611695683007	0.0049834932491911	0.00288301543992001	0.00862608280759069	0.00894327000289787	0.00846849754435668	0.0078136556618724	0.00821672244973477	0.00525227059786451
C06X015405B5	0.00199425810984142	0.00193476979940688	0.00354170809371093	0.00297198091138599	0.00215544363022542	0.00201108512290447	0.00237859136482485	0.00288066094547758	0.00275537381170191	0.00295479844121675	0.00243278954050196	0.00206828130229426	0	0.00161953874578584	0.00246258909722328	0.00264741209223994	0.00266876344549283	0.00249642906092083	0.00344573945377314	0.00291164322231158	0.00300976070813314	0.00295766970789168	0.012586038963953	0.00262920320158831	0.00209266470704597	0.00153221130558566	0.00230800960705527	0.00195970462993039	0.00224648791932803	0.00254364917954863	0.00211029369803763	0.00251435719940652	0.00403607076897765	0.00410750239186777	0.00629117057940511	0.00636415435096283	0.00598062077014045	0.00448726321405733	0.00563285219627531	0.00415037698549559	0.00685422080736667	0.00591294244258966	0.00382711661875865	0.0095974331560448	0.0100121481981287	0.00995438486716834	0.00912588084003875	0.00945340411461574	0.00607755463523725
LN_6G09_VL_361	0.000878180279671641	0.00081879590412184	0.00185682765374982	0.00132826704149937	0.000821309445744877	0.000644924349851665	0.00157231527559084	0.00124460838765628	0.00110116406865569	0.00130121781594925	0.0012054165495186	0.000630609766912018	0.00161953874578584	0	0.00156263291011446	0.00103126097393343	0.00122765795327318	0.000760114604610558	0.00299382708329671	0.00136613848809244	0.00151225450583806	0.00123246822062066	0.0121686840875919	0.00221497789378529	0.000838553698438898	0.000960188520741022	0.00107244071606732	0.00129100239596848	0.000974233901450628	0.00132670783373012	0.000995027351932341	0.00117732763279777	0.00243620850778335	0.00310871101929435	0.0052210960557263	0.00477681504595431	0.00440418473918535	0.00317004113122162	0.005134806269022	0.00282962318726659	0.00518732032972513	0.00480166378234194	0.00240297325057365	0.00776334491505955	0.00861333765052009	0.00838032676346437	0.0089216717518123	0.0080882980101389	0.00505862428248691
AMBX01721E09	0.0014820601197184	0.00146198339424903	0.00226718416217811	0.00197278782767841	0.00178095731809846	0.00142754010542594	0.00206283195628243	0.00153750335946137	0.00145537201009469	0.00184661663751467	0.00159431948301366	0.00173711471307556	0.00246258909722328	0.00156263291011446	0	0.00134087480869542	0.00136263006462294	0.00122735982696042	0.00201416744770903	0.00192968247798235	0.0020050827086674	0.00174027006659096	0.0113126086941575	0.00239095355124192	0.00130615335206515	0.00129223175786047	0.00156071853427206	0.00148605845135176	0.00169541948105629	0.00191259536178553	0.0014022928360678	0.00168586055821687	0.00276778763427844	0.0035407095398353	0.00547598342147929	0.0051255299841138	0.00474124942240639	0.00354195204376947	0.00402528279649743	0.00326282512523841	0.00562004087137653	0.00521029994288195	0.00271795492353157	0.00853055194652921	0.00889854302016441	0.00870135877271526	0.00821956763385559	0.00866085628009303	0.00518794341820514
A01X017260I8	0.000583158718354342	0.00062169453661847	0.00182881078999555	0.00140049526672231	0.0010730437718958	0.000778934106850452	0.0016260787901824	0.0011037442848772	0.00111653220487528	0.0011988783724096	0.00127821889346086	0.00119899534984548	0.00264741209223994	0.00103126097393343	0.00134087480869542	0	0.000988008434402771	0.000659730787341762	0.00253562075559259	0.00130059656419321	0.00150767536092784	0.00116789375139297	0.0122011899412617	0.00209269959496793	0.000466513123685687	0.000684050635741678	0.000855765130945697	0.00109205414682891	0.000854631548250361	0.00114782033746694	0.00054383973975228	0.0010546773878067	0.00242561533148448	0.00294049292179344	0.00486647162806933	0.00460896314704745	0.00424818167650654	0.00311538549461112	0.00504218350002268	0.00289586047772235	0.00525727646749526	0.00486828297319572	0.00262725276367444	0.00843696215985093	0.00875407019838858	0.00830309526445159	0.00888917197857533	0.00799799416659	0.00505073630323928
A02X017260I9	0.000817891618856508	0.000739546076380294	0.00218257940901661	0.00175323902281163	0.00115199131096438	0.000994511419814232	0.00166630261600296	0.0012797378067481	0.00129417829056634	0.00129758258809365	0.00157101410192098	0.00137770936798491	0.00266876344549283	0.00122765795327318	0.00136263006462294	0.000988008434402771	0	0.00077690605432503	0.00259758652020513	0.00167253837559448	0.00196095955818628	0.00140301731042792	0.0121262163838238	0.00227157950103597	0.000798577084041628	0.000900357740395726	0.000974046866758507	0.001171957948344	0.0010701737847546	0.00134504787033822	0.000797685899239349	0.00109462172787821	0.00258621700592281	0.00306157525652994	0.00497052950335652	0.00481005664686505	0.0047070683540909	0.00319621845635051	0.00511011937530749	0.00305727569415059	0.00522395285613583	0.00491159398770347	0.00294404213908998	0.00850699925013242	0.00909832208667407	0.00855292973273976	0.00892094288893124	0.0081510462490666	0.00495607759153896
A03X01721B05	0.000545598101073818	0.000428513801383718	0.00165639179577206	0.00136402236543321	0.000801645868849335	0.00072144718331676	0.00151071167158668	0.000775391795495846	0.00103808754393754	0.000871478368446142	0.00110451424375292	0.00108099505536514	0.00249642906092083	0.000760114604610558	0.00122735982696042	0.000659730787341762	0.00077690605432503	0	0.00216510297038214	0.00134306954959825	0.00145120715269248	0.00103395815511981	0.0114930921035837	0.00207539443334811	0.000467418289241514	0.000606900008416449	0.000681948684160766	0.000801005326182065	0.000720281492941822	0.000994349755735672	0.000486641431068255	0.000899296376064463	0.00235236870966616	0.00261481592797121	0.00458461057097781	0.00434923597849176	0.00408115328488975	0.00279139038434892	0.00473659337912147	0.00249384758927703	0.00466292077286651	0.00448436814304435	0.00238118317097398	0.00786906081337661	0.00833437834359602	0.00778826768299846	0.00825556653175115	0.00762511085776959	0.00483089458190108
LN_4H04_VL_284	0.00254622146172196	0.00246632157154379	0.00358542689889813	0.00336590440602858	0.00288613292570135	0.00262443977998541	0.00322870885000622	0.00284747187366499	0.00293517903748925	0.0028052998733811	0.00294309828051275	0.00305895179130578	0.00344573945377314	0.00299382708329671	0.00201416744770903	0.00253562075559259	0.00259758652020513	0.00216510297038214	0	0.00307369570331702	0.00340864496119043	0.00300112647237563	0.0119555172687562	0.00306010306598579	0.00250654849336827	0.00196534364071179	0.00282012304617558	0.00261043767207028	0.00289692340563461	0.00307720006750599	0.00273856839288053	0.00283157704167729	0.00416085723348198	0.00459929341098329	0.00667131468683311	0.00630907125519655	0.00591468638159714	0.00467745692813986	0.00551967487291185	0.00435472148192822	0.00658070963865285	0.00651043619598059	0.00405327333318326	0.00996987067269727	0.0103092640230542	0.00990528727259124	0.00945463014815603	0.00983116987135914	0.00635208746865443
A03X01791B04	0.00107159221343392	0.00109033686807081	0.00193185705016474	0.0013658000724997	0.00142696609234185	0.00119230744828648	0.0019837818989894	0.00139839482310008	0.00153209995844391	0.00170710650121961	0.00149487959079748	0.00155867013383363	0.00291164322231158	0.00136613848809244	0.00192968247798235	0.00130059656419321	0.00167253837559448	0.00134306954959825	0.00307369570331702	0	0.000960484972422628	0.000818367137449027	0.011678478518768	0.0024317918174975	0.000895497298867765	0.00107644450932294	0.0012075040269997	0.00140657357689927	0.00130323789128704	0.00146127364925969	0.00105076820839075	0.00158455024517273	0.00278484976582608	0.00302576833962264	0.00452052700417344	0.00458440029767193	0.00420324701012298	0.00322079173787076	0.00538892437117441	0.0030597708137665	0.00496056239590271	0.00470771793226317	0.00291241365389626	0.00732691253614708	0.0081030110908862	0.00761850771671958	0.00860477540474152	0.00739790305127451	0.00488476201337254
AP3X01792A08	0.00125884404428308	0.00121880296151008	0.00174896955262033	0.00155202180195318	0.00145977797358736	0.00143534080221146	0.00223494180463977	0.00174129667853914	0.00189816105208809	0.00170039506958848	0.00162325267810517	0.00174883074906326	0.00300976070813314	0.00151225450583806	0.0020050827086674	0.00150767536092784	0.00196095955818628	0.00145120715269248	0.00340864496119043	0.000960484972422628	0	0.00092286732877829	0.0114229593153332	0.00254478120213768	0.00112070093946321	0.00122486033043526	0.00135664849914971	0.00151873628615977	0.00141406781499711	0.0014160066567113	0.00101993219022622	0.00169815201690883	0.00272613200940653	0.00285443084191688	0.0043228237691482	0.00442595418207367	0.00411212965678867	0.00305269705088756	0.00495891997077394	0.00275082328106278	0.00482017120318337	0.00447508893136754	0.00255803586647619	0.00765476221471045	0.00772389524377884	0.00730235105700045	0.00886274689638887	0.00708493919566491	0.00496807968782261
LN_6G03_VL_355	0.000937967638148281	0.000996364111525476	0.00158343511910388	0.00121159614233448	0.00129408009264064	0.00107704742273593	0.00180976979988433	0.00120712715783791	0.00122003613898115	0.00108870466728922	0.00134382811193585	0.00128380108734111	0.00295766970789168	0.00123246822062066	0.00174027006659096	0.00116789375139297	0.00140301731042792	0.00103395815511981	0.00300112647237563	0.000818367137449027	0.00092286732877829	0	0.0119737674218477	0.00238069726174343	0.000742513026499587	0.000844479286114318	0.0010359589609293	0.00123459702486891	0.0011517851191636	0.00117294775745104	0.000800634921171935	0.00113598202832533	0.00271457950363053	0.00317080496855097	0.0049671869634579	0.00485028674370719	0.00460535812660316	0.00342481531814634	0.00530563320943625	0.00322346238286838	0.004966438348359	0.00486951414261578	0.00309433791172631	0.00839984840740715	0.00829747873229068	0.00787306013944323	0.00838930674009585	0.00779502389584956	0.00464422209268737
C12X024804E5	0.0117706862775744	0.0118278663950189	0.0124636707404161	0.0120985614429926	0.0121292802979062	0.011695470995041	0.0120769778516876	0.012264936326418	0.0118792305272478	0.0123050982998337	0.0123874454615982	0.0121466668790803	0.012586038963953	0.0121686840875919	0.0113126086941575	0.0122011899412617	0.0121262163838238	0.0114930921035837	0.0119555172687562	0.011678478518768	0.0114229593153332	0.0119737674218477	0	0.0109267872676232	0.0116937069412275	0.0109680620381774	0.011978893751675	0.0117480530603188	0.0120506098767613	0.0120857087960022	0.0113793754914258	0.0121139719533583	0.0119734760256226	0.0101797102147101	0.00535737252103537	0.00608701373443231	0.00657853308593162	0.0116167826498813	0.0119208972603099	0.0100614808600732	0.00542516452682417	0.00582674232011512	0.0118034337523193	0.00650696520689088	0.00594449839491478	0.00461659389357978	0.0161959276174822	0.0052774147479962	0.0121039990690076
A01X024861A3	0.00202257009721418	0.00198117449655946	0.00286674290108138	0.00258965863079128	0.00222239278367655	0.00202299955445528	0.00274158961695802	0.00240403029576369	0.00238675508876589	0.00242113512202524	0.00238289721564467	0.0022002686585891	0.00262920320158831	0.00221497789378529	0.00239095355124192	0.00209269959496793	0.00227157950103597	0.00207539443334811	0.00306010306598579	0.0024317918174975	0.00254478120213768	0.00238069726174343	0.0109267872676232	0	0.00196176741756324	0.00165341873554025	0.00213885884027041	0.00214432888661421	0.00225513873652238	0.00241490307777567	0.00209454320408767	0.00228692501973907	0.00205290091305312	0.00270563373852728	0.00502760310987866	0.00433611267511761	0.00398726769752152	0.00235002547859797	0.00358420928115398	0.00214929295157018	0.00498928837724376	0.00432246265068483	0.00166588618932776	0.00783404487574572	0.00857444103989995	0.00824259945491251	0.00925730835485454	0.00822885970667459	0.00490068707942218
C02X03372D08	0.000505707565498716	0.000485973652801154	0.00148554804071521	0.00101557908361412	0.00091724500000926	0.000528338140403864	0.00133677515356495	0.000583737412555829	0.00070831755140124	0.000738436177901288	0.00066116539655814	0.000908577334861757	0.00209266470704597	0.000838553698438898	0.00130615335206515	0.000466513123685687	0.000798577084041628	0.000467418289241514	0.00250654849336827	0.000895497298867765	0.00112070093946321	0.000742513026499587	0.0116937069412275	0.00196176741756324	0	0.000429534501954814	0.000388685661625473	0.000740442633663965	0.000271883503718317	0.000680546438270792	0.000506271499343134	0.000626824198888816	0.00187129911308918	0.00276692268791168	0.00477259186974597	0.00422003516501643	0.00393403052595161	0.00261567044481455	0.0047518461147065	0.00241552082484933	0.00467564288166253	0.00427901522115292	0.00183890964946523	0.00680644439862214	0.00788536705579271	0.00763665139582025	0.00865098028902962	0.0076486119001316	0.00464166053937791
C03X03372D02	0.000645352027161719	0.000625207630780835	0.00155217427090373	0.000980966344203407	0.00101898217179634	0.000688386780160875	0.00102624382941938	0.00068463175144658	0.000672206812761645	0.000722805502334846	0.000625329336423516	0.00087278772513855	0.00153221130558566	0.000960188520741022	0.00129223175786047	0.000684050635741678	0.000900357740395726	0.000606900008416449	0.00196534364071179	0.00107644450932294	0.00122486033043526	0.000844479286114318	0.0109680620381774	0.00165341873554025	0.000429534501954814	0	0.000546966121181133	0.000450128021817782	0.000371029969401536	0.000586237806861972	0.000587102573465726	0.000728265059239305	0.00209615814990582	0.0028975206786004	0.00483748012769745	0.00433926169577767	0.00399492628329373	0.00246814483306095	0.00417537156757912	0.00220917368645651	0.00459687503110404	0.00429659554499666	0.00192564397118661	0.00680542278503875	0.00801087283385583	0.00779958375008815	0.00807305222290084	0.00769183817043004	0.00436979817857627
LN_4I07_VL_296	0.000720256777960167	0.000680760971845993	0.00185714836290884	0.00138715664023701	0.00113206676740075	0.000802352940485702	0.00163150635030341	0.00081743199082802	0.000984082842998352	0.00103032367496411	0.000933753511654252	0.00110634273981099	0.00230800960705527	0.00107244071606732	0.00156071853427206	0.000855765130945697	0.000974046866758507	0.000681948684160766	0.00282012304617558	0.0012075040269997	0.00135664849914971	0.0010359589609293	0.011978893751675	0.00213885884027041	0.000388685661625473	0.000546966121181133	0	0.000955535978724025	0.000544025878384505	0.000758573298082066	0.000740279808051796	0.00099941603039217	0.00214518657666942	0.0030438556710408	0.00497258060078517	0.00455735362102781	0.0042705803866458	0.002892017171681	0.00491024410743812	0.00259240504354641	0.00487377624785811	0.00449852210804502	0.00209379576594098	0.0072990330228417	0.0081465923179636	0.00789629026966685	0.00906757090186074	0.00781224009871485	0.00483768673606144
D02X03372D09	0.000838982612898718	0.000975124713504949	0.00160725676050929	0.00127291813605988	0.00138918334300955	0.000883230530213733	0.00139902795291259	0.0010150703564929	0.000947283163946897	0.00107214270874496	0.000936270653919999	0.0010684752380075	0.00195970462993039	0.00129100239596848	0.00148605845135176	0.00109205414682891	0.001171957948344	0.000801005326182065	0.00261043767207028	0.00140657357689927	0.00151873628615977	0.00123459702486891	0.0117480530603188	0.00214432888661421	0.000740442633663965	0.000450128021817782	0.000955535978724025	0	0.000720990081861885	0.00107250345406265	0.000918162319913528	0.000922720032854954	0.00256126430974617	0.00324586715350186	0.0052990702670853	0.00476517514482154	0.0043796903444354	0.00311552004123722	0.00496226422842731	0.00271772816648794	0.00502485494960355	0.00474703798458888	0.00249168256481065	0.00730911674557499	0.00844256659890064	0.0082529966023157	0.00827575090840416	0.00820746762898741	0.00467350302841567
D03X03372D05	0.000563819867602765	0.000543897171866189	0.00189510156893206	0.00140578499750241	0.00113136013260853	0.000918855149171176	0.00166999907185569	0.00087455526083586	0.00102253492581557	0.00102879652820109	0.000854998711163454	0.00118465782424094	0.00224648791932803	0.000974233901450628	0.00169541948105629	0.000854631548250361	0.0010701737847546	0.000720281492941822	0.00289692340563461	0.00130323789128704	0.00141406781499711	0.0011517851191636	0.0120506098767613	0.00225513873652238	0.000271883503718317	0.000371029969401536	0.000544025878384505	0.000720990081861885	0	0.000796860333321331	0.000778388910598385	0.00099854095266005	0.00218250416639997	0.00300079956569707	0.00488830902056463	0.00464968276134419	0.00432351600926587	0.00300633534737669	0.00488902734044426	0.00270772872647869	0.00498655305673512	0.00465325902561459	0.00218915628189114	0.00732707987093897	0.00833142761791705	0.00804080362670644	0.00888581088888011	0.00791921368123991	0.00506662221779434
LN_7H03_VL_445	0.00103184257739446	0.00107008291826662	0.00187732757333244	0.00154425804055974	0.00156245806602935	0.00086132915404935	0.00190823161606592	0.00105147743446824	0.00110282918549992	0.00130285613819302	0.00114838003481853	0.00132390019477997	0.00254364917954863	0.00132670783373012	0.00191259536178553	0.00114782033746694	0.00134504787033822	0.000994349755735672	0.00307720006750599	0.00146127364925969	0.0014160066567113	0.00117294775745104	0.0120857087960022	0.00241490307777567	0.000680546438270792	0.000586237806861972	0.000758573298082066	0.00107250345406265	0.000796860333321331	0	0.000838017918241632	0.00115668194073446	0.00243884155917288	0.00335837047259907	0.00520907218163515	0.00473591050095182	0.00444841788456863	0.00314870307311787	0.00528721485828931	0.00286822103527621	0.00515091322043518	0.00473924374951194	0.00238807862688834	0.00723793889785468	0.00830619218566039	0.00817260139000891	0.00926600385587505	0.00812853587541012	0.00511516380504914
A03X03371C01	0.000643265799933686	0.000603865821757113	0.00124914041890333	0.00105377305849142	0.000997233144486297	0.000468833584446622	0.00147312952195288	0.000660780957810134	0.000608544102339647	0.00054352303677525	0.000563091378861132	0.000888023656293262	0.00211029369803763	0.000995027351932341	0.0014022928360678	0.00054383973975228	0.000797685899239349	0.000486641431068255	0.00273856839288053	0.00105076820839075	0.00101993219022622	0.000800634921171935	0.0113793754914258	0.00209454320408767	0.000506271499343134	0.000587102573465726	0.000740279808051796	0.000918162319913528	0.000778388910598385	0.000838017918241632	0	0.000528514811283689	0.00186933471032435	0.00259452241708131	0.00438625981445997	0.00384088306293713	0.00363549188533785	0.00253539639404531	0.00457721736094739	0.00215939897226978	0.00429601385404819	0.00395656535062479	0.00173973415836533	0.00727564645121351	0.00766105754076567	0.00741497853174072	0.0086693236404768	0.00746482105146175	0.0044585755060483
LN_6E04_VL_338	0.00068602169021738	0.00080348552640105	0.00186302384389861	0.00141178633518264	0.00121871805876096	0.000982832371621843	0.00165602897837214	0.00099599550898935	0.00100602704244349	0.000819065929664296	0.00119054224606197	0.00138549352751386	0.00251435719940652	0.00117732763279777	0.00168586055821687	0.0010546773878067	0.00109462172787821	0.000899296376064463	0.00283157704167729	0.00158455024517273	0.00169815201690883	0.00113598202832533	0.0121139719533583	0.00228692501973907	0.000626824198888816	0.000728265059239305	0.00099941603039217	0.000922720032854954	0.00099854095266005	0.00115668194073446	0.000528514811283689	0	0.00250626634724223	0.00264826974601745	0.00490675062812661	0.0044531689681034	0.00421140678156724	0.00300132471381371	0.00525981674984297	0.00284086500370403	0.00496601766690056	0.0045264287093691	0.00255557481081569	0.00835192263487452	0.00857355394949596	0.00816251293034539	0.0085522707927439	0.00800689250830033	0.0050109791765287
AMBX03481D08	0.00175535697328363	0.00189031067758699	0.0031396369649235	0.00266980124739957	0.00246398723822603	0.00202922490223373	0.00302180323170682	0.00244627309711255	0.00264863856239357	0.00279123002273777	0.00289075915001896	0.00267767963497671	0.00403607076897765	0.00243620850778335	0.00276778763427844	0.00242561533148448	0.00258621700592281	0.00235236870966616	0.00416085723348198	0.00278484976582608	0.00272613200940653	0.00271457950363053	0.0119734760256226	0.00205290091305312	0.00187129911308918	0.00209615814990582	0.00214518657666942	0.00256126430974617	0.00218250416639997	0.00243884155917288	0.00186933471032435	0.00250626634724223	0	0.00154448673528793	0.00407585551134984	0.00376869350549207	0.00368127782348945	0.00188749521675612	0.00376623210447387	0.00192637767330285	0.00456282123314284	0.0038934452474408	0.00139844097211379	0.0081299183008246	0.00880379948355786	0.00837698038921819	0.0102489449869778	0.00782691669502725	0.00520052285557905
A01X034861B1	0.00302054222251315	0.00292072036807138	0.00333120692889385	0.00269781576625723	0.00332314483107025	0.00270042117131957	0.00318740720815816	0.00296526313263995	0.00268085010239824	0.00319600316593673	0.00272912991891058	0.0028646865772764	0.00410750239186777	0.00310871101929435	0.0035407095398353	0.00294049292179344	0.00306157525652994	0.00261481592797121	0.00459929341098329	0.00302576833962264	0.00285443084191688	0.00317080496855097	0.0101797102147101	0.00270563373852728	0.00276692268791168	0.0028975206786004	0.0030438556710408	0.00324586715350186	0.00300079956569707	0.00335837047259907	0.00259452241708131	0.00264826974601745	0.00154448673528793	0	0.00400911507663822	0.00266432693138005	0.00306972524396032	0.00204317329210339	0.00450980664673826	0.00162627566853822	0.00374158850333268	0.00288064179574776	0.00154446298038089	0.00624771083904408	0.00690737717631223	0.00696712490966031	0.0104505152843495	0.00681794365096313	0.00536446960269575
A02X034861B2	0.00486915778769002	0.00492585956641971	0.00528438476626095	0.00488505410250852	0.00535695203074506	0.00449528422692135	0.00531189436507207	0.00487500379267055	0.00458864331652098	0.00504446269290347	0.00477604575252802	0.00499697581225157	0.00629117057940511	0.0052210960557263	0.00547598342147929	0.00486647162806933	0.00497052950335652	0.00458461057097781	0.00667131468683311	0.00452052700417344	0.0043228237691482	0.0049671869634579	0.00535737252103537	0.00502760310987866	0.00477259186974597	0.00483748012769745	0.00497258060078517	0.0052990702670853	0.00488830902056463	0.00520907218163515	0.00438625981445997	0.00490675062812661	0.00407585551134984	0.00400911507663822	0	0.00152849272629886	0.00166219956808844	0.00422750314596352	0.00681413930747487	0.00341395030990632	0.00151181644161633	0.00138709022343067	0.00396525714001229	0.00273810812299704	0.00286529575311746	0.00200818172071489	0.012686717255223	0.00251516591235765	0.00579784984289749
A03X03481B07	0.00435685524764561	0.00437329673289389	0.00512825959963209	0.00461639114483587	0.00484064493777475	0.00416503346232115	0.00512159969110101	0.00467337459156669	0.00448835419079182	0.00488176682843132	0.00481189508716684	0.00470062494075224	0.00636415435096283	0.00477681504595431	0.0051255299841138	0.00460896314704745	0.00481005664686505	0.00434923597849176	0.00630907125519655	0.00458440029767193	0.00442595418207367	0.00485028674370719	0.00608701373443231	0.00433611267511761	0.00422003516501643	0.00433926169577767	0.00455735362102781	0.00476517514482154	0.00464968276134419	0.00473591050095182	0.00384088306293713	0.0044531689681034	0.00376869350549207	0.00266432693138005	0.00152849272629886	0	0.00113964708906243	0.00360697971669902	0.00630053437334554	0.00304101759972741	0.00150167580336114	0.0015326193171796	0.00366039950587024	0.00420181897316365	0.00356077937800291	0.0025704982645832	0.0119556982835865	0.00289975974559506	0.00577415263803063
AP3X03482A02	0.00387518940831944	0.0040685160295249	0.00472281572437558	0.00426655743832362	0.00440012768191667	0.00401623844076652	0.00495183461747347	0.00428794488467705	0.00421815668874255	0.00457536087209101	0.00436733773837131	0.0044739446445961	0.00598062077014045	0.00440418473918535	0.00474124942240639	0.00424818167650654	0.0047070683540909	0.00408115328488975	0.00591468638159714	0.00420324701012298	0.00411212965678867	0.00460535812660316	0.00657853308593162	0.00398726769752152	0.00393403052595161	0.00399492628329373	0.0042705803866458	0.0043796903444354	0.00432351600926587	0.00444841788456863	0.00363549188533785	0.00421140678156724	0.00368127782348945	0.00306972524396032	0.00166219956808844	0.00113964708906243	0	0.0032753145277371	0.00617958878731013	0.00282812406961741	0.00163607322068116	0.00157077717246274	0.00304268724586469	0.00463416453791323	0.00430461718868872	0.00319324167618709	0.0118289300752668	0.00333601113580919	0.0057928387439031
AP7X03481G03	0.00275321903555163	0.00267207645001277	0.0035468560170866	0.00303211126882528	0.00318873325472956	0.00279879011640145	0.00358304452654853	0.00310016656001858	0.00285479785405825	0.00319327549837831	0.00306096126682809	0.00328134550328053	0.00448726321405733	0.00317004113122162	0.00354195204376947	0.00311538549461112	0.00319621845635051	0.00279139038434892	0.00467745692813986	0.00322079173787076	0.00305269705088756	0.00342481531814634	0.0116167826498813	0.00235002547859797	0.00261567044481455	0.00246814483306095	0.002892017171681	0.00311552004123722	0.00300633534737669	0.00314870307311787	0.00253539639404531	0.00300132471381371	0.00188749521675612	0.00204317329210339	0.00422750314596352	0.00360697971669902	0.0032753145277371	0	0.00471963033449698	0.00219694730176453	0.00439501689578159	0.00387141907695091	0.00187862024264178	0.00836826802855466	0.00839368472482551	0.00775629020488875	0.010407709953364	0.00753531107309155	0.00565472537430477
LN_4B07_VL_233	0.00475268753012966	0.00472965397759215	0.00547379655857327	0.00519437401840035	0.00517717837068368	0.00450977497421393	0.0050058512878987	0.00503140237278886	0.00476467322539128	0.00524040100589782	0.00492791341811061	0.00522225654946192	0.00563285219627531	0.005134806269022	0.00402528279649743	0.00504218350002268	0.00511011937530749	0.00473659337912147	0.00551967487291185	0.00538892437117441	0.00495891997077394	0.00530563320943625	0.0119208972603099	0.00358420928115398	0.0047518461147065	0.00417537156757912	0.00491024410743812	0.00496226422842731	0.00488902734044426	0.00528721485828931	0.00457721736094739	0.00525981674984297	0.00376623210447387	0.00450980664673826	0.00681413930747487	0.00630053437334554	0.00617958878731013	0.00471963033449698	0	0.00429354106041198	0.0069842261347762	0.00662187317457584	0.00399028394664876	0.0100343630691929	0.010528436973807	0.0102238949939449	0.010935084823125	0.0100673068812141	0.00711814139629637
LN_7G02_VL_435	0.00235691971197786	0.00243272019650364	0.00341381766402782	0.00256863506239704	0.00273552082712655	0.00241946968150635	0.00314111854063807	0.00286089790467553	0.00255618610711754	0.00301267682511662	0.00280158033456084	0.0028151356049905	0.00415037698549559	0.00282962318726659	0.00326282512523841	0.00289586047772235	0.00305727569415059	0.00249384758927703	0.00435472148192822	0.0030597708137665	0.00275082328106278	0.00322346238286838	0.0100614808600732	0.00214929295157018	0.00241552082484933	0.00220917368645651	0.00259240504354641	0.00271772816648794	0.00270772872647869	0.00286822103527621	0.00215939897226978	0.00284086500370403	0.00192637767330285	0.00162627566853822	0.00341395030990632	0.00304101759972741	0.00282812406961741	0.00219694730176453	0.00429354106041198	0	0.00361586955733219	0.0032772640794466	0.00193941850149803	0.00719749736175488	0.00720151536628546	0.00659740233068971	0.0104705849509723	0.0064651291178975	0.00513987597147251
LN_7G03_VL_436	0.00471203334689325	0.00474958103977245	0.00536047378969514	0.00476989966383392	0.00521942933106492	0.00461652552165909	0.00555760114253593	0.00510425777915387	0.00494225684940268	0.00521381581219352	0.00537946863840142	0.00495611695683007	0.00685422080736667	0.00518732032972513	0.00562004087137653	0.00525727646749526	0.00522395285613583	0.00466292077286651	0.00658070963865285	0.00496056239590271	0.00482017120318337	0.004966438348359	0.00542516452682417	0.00498928837724376	0.00467564288166253	0.00459687503110404	0.00487377624785811	0.00502485494960355	0.00498655305673512	0.00515091322043518	0.00429601385404819	0.00496601766690056	0.00456282123314284	0.00374158850333268	0.00151181644161633	0.00150167580336114	0.00163607322068116	0.00439501689578159	0.0069842261347762	0.00361586955733219	0	0.00184125197134308	0.00449541735249963	0.0038304185128156	0.00375665158868733	0.00243595433155135	0.0125324627699127	0.00249567175329795	0.00631472886096272
LN_6E02_VL_336	0.00435668122098423	0.00437385470846061	0.0051904951992372	0.00464940461525769	0.00470201357472585	0.00443392560810776	0.00519098312524041	0.00498930414068499	0.00479698767957567	0.00509945832726075	0.0052071482421049	0.0049834932491911	0.00591294244258966	0.00480166378234194	0.00521029994288195	0.00486828297319572	0.00491159398770347	0.00448436814304435	0.00651043619598059	0.00470771793226317	0.00447508893136754	0.00486951414261578	0.00582674232011512	0.00432246265068483	0.00427901522115292	0.00429659554499666	0.00449852210804502	0.00474703798458888	0.00465325902561459	0.00473924374951194	0.00395656535062479	0.0045264287093691	0.0038934452474408	0.00288064179574776	0.00138709022343067	0.0015326193171796	0.00157077717246274	0.00387141907695091	0.00662187317457584	0.0032772640794466	0.00184125197134308	0	0.00369909728919515	0.00404726324490692	0.00358443285844932	0.00262959866334094	0.0109765284920538	0.00238228166368036	0.00596521310834826
LN_4H08_VL_288	0.00195588010722563	0.00197374703566863	0.00326830099548943	0.00258042250435472	0.00248981353417964	0.00230914586254655	0.00320681566265899	0.0026679477517724	0.00248178439450884	0.00281891308947331	0.00245342049517379	0.00288301543992001	0.00382711661875865	0.00240297325057365	0.00271795492353157	0.00262725276367444	0.00294404213908998	0.00238118317097398	0.00405327333318326	0.00291241365389626	0.00255803586647619	0.00309433791172631	0.0118034337523193	0.00166588618932776	0.00183890964946523	0.00192564397118661	0.00209379576594098	0.00249168256481065	0.00218915628189114	0.00238807862688834	0.00173973415836533	0.00255557481081569	0.00139844097211379	0.00154446298038089	0.00396525714001229	0.00366039950587024	0.00304268724586469	0.00187862024264178	0.00399028394664876	0.00193941850149803	0.00449541735249963	0.00369909728919515	0	0.00816374504590853	0.00825168291383472	0.00814058098673595	0.0102572160429405	0.00746021614131436	0.00529499131999979
AMBX03532H07	0.00699154118079556	0.00712982263026028	0.0087441574136418	0.00843741221888218	0.00776357240033093	0.00813854764047857	0.00880833264687401	0.00852269921459252	0.00822292913445268	0.00871548964334537	0.00813949052626184	0.00862608280759069	0.0095974331560448	0.00776334491505955	0.00853055194652921	0.00843696215985093	0.00850699925013242	0.00786906081337661	0.00996987067269727	0.00732691253614708	0.00765476221471045	0.00839984840740715	0.00650696520689088	0.00783404487574572	0.00680644439862214	0.00680542278503875	0.0072990330228417	0.00730911674557499	0.00732707987093897	0.00723793889785468	0.00727564645121351	0.00835192263487452	0.0081299183008246	0.00624771083904408	0.00273810812299704	0.00420181897316365	0.00463416453791323	0.00836826802855466	0.0100343630691929	0.00719749736175488	0.0038304185128156	0.00404726324490692	0.00816374504590853	0	0.00319889684026546	0.00250052739331962	0.0110253135333846	0.00253217265558613	0.00917468092431993
A03X03531B06	0.0080870408981592	0.0081200834641565	0.00924767362619535	0.00875699422841826	0.00866349852403442	0.00840882613742453	0.00909721291941422	0.00874561038092941	0.00841152388497185	0.00890906611175483	0.00817179060256576	0.00894327000289787	0.0100121481981287	0.00861333765052009	0.00889854302016441	0.00875407019838858	0.00909832208667407	0.00833437834359602	0.0103092640230542	0.0081030110908862	0.00772389524377884	0.00829747873229068	0.00594449839491478	0.00857444103989995	0.00788536705579271	0.00801087283385583	0.0081465923179636	0.00844256659890064	0.00833142761791705	0.00830619218566039	0.00766105754076567	0.00857355394949596	0.00880379948355786	0.00690737717631223	0.00286529575311746	0.00356077937800291	0.00430461718868872	0.00839368472482551	0.010528436973807	0.00720151536628546	0.00375665158868733	0.00358443285844932	0.00825168291383472	0.00319889684026546	0	0.00195519630172438	0.0140231456621998	0.00284155088825221	0.00896244604894932
LN_6F03_VL_346	0.00785758235161284	0.00792907269843801	0.00879313052805463	0.00840383376864924	0.00847526002983327	0.0078233360808959	0.00882240709640989	0.00825693102162136	0.00809627477556174	0.00851680151916941	0.00827536884187088	0.00846849754435668	0.00995438486716834	0.00838032676346437	0.00870135877271526	0.00830309526445159	0.00855292973273976	0.00778826768299846	0.00990528727259124	0.00761850771671958	0.00730235105700045	0.00787306013944323	0.00461659389357978	0.00824259945491251	0.00763665139582025	0.00779958375008815	0.00789629026966685	0.0082529966023157	0.00804080362670644	0.00817260139000891	0.00741497853174072	0.00816251293034539	0.00837698038921819	0.00696712490966031	0.00200818172071489	0.0025704982645832	0.00319324167618709	0.00775629020488875	0.0102238949939449	0.00659740233068971	0.00243595433155135	0.00262959866334094	0.00814058098673595	0.00250052739331962	0.00195519630172438	0	0.0155096855178579	0.00163863170328926	0.00859673525061953
C12X039128F1	0.00869849545806891	0.0088717163080052	0.00934709289223026	0.00876431690850577	0.00911034531999442	0.00848539140575595	0.00849643099711817	0.00893771539351772	0.00640050232941329	0.00900143170549937	0.00879280480239544	0.0078136556618724	0.00912588084003875	0.0089216717518123	0.00821956763385559	0.00888917197857533	0.00892094288893124	0.00825556653175115	0.00945463014815603	0.00860477540474152	0.00886274689638887	0.00838930674009585	0.0161959276174822	0.00925730835485454	0.00865098028902962	0.00807305222290084	0.00906757090186074	0.00827575090840416	0.00888581088888011	0.00926600385587505	0.0086693236404768	0.0085522707927439	0.0102489449869778	0.0104505152843495	0.012686717255223	0.0119556982835865	0.0118289300752668	0.010407709953364	0.010935084823125	0.0104705849509723	0.0125324627699127	0.0109765284920538	0.0102572160429405	0.0110253135333846	0.0140231456621998	0.0155096855178579	0	0.0154355117774702	0.0118716413130517
C03X04302C01	0.00783082282646998	0.0078819917129797	0.00844176088665087	0.00796014211491421	0.00834993977389466	0.00767771058367193	0.00835173660444351	0.00806561096708774	0.00795490151888676	0.00823231781916946	0.00788970765777319	0.00821672244973477	0.00945340411461574	0.0080882980101389	0.00866085628009303	0.00799799416659	0.0081510462490666	0.00762511085776959	0.00983116987135914	0.00739790305127451	0.00708493919566491	0.00779502389584956	0.0052774147479962	0.00822885970667459	0.0076486119001316	0.00769183817043004	0.00781224009871485	0.00820746762898741	0.00791921368123991	0.00812853587541012	0.00746482105146175	0.00800689250830033	0.00782691669502725	0.00681794365096313	0.00251516591235765	0.00289975974559506	0.00333601113580919	0.00753531107309155	0.0100673068812141	0.0064651291178975	0.00249567175329795	0.00238228166368036	0.00746021614131436	0.00253217265558613	0.00284155088825221	0.00163863170328926	0.0154355117774702	0	0.00833180167817283
C12X043204D2	0.00474215831029369	0.00473841773638139	0.00552621643343789	0.00507822872183395	0.00512723926308169	0.00479004466967041	0.00528308741005847	0.00507088345294142	0.00477317533327985	0.00514255225793806	0.00514867016065654	0.00525227059786451	0.00607755463523725	0.00505862428248691	0.00518794341820514	0.00505073630323928	0.00495607759153896	0.00483089458190108	0.00635208746865443	0.00488476201337254	0.00496807968782261	0.00464422209268737	0.0121039990690076	0.00490068707942218	0.00464166053937791	0.00436979817857627	0.00483768673606144	0.00467350302841567	0.00506662221779434	0.00511516380504914	0.0044585755060483	0.0050109791765287	0.00520052285557905	0.00536446960269575	0.00579784984289749	0.00577415263803063	0.0057928387439031	0.00565472537430477	0.00711814139629637	0.00513987597147251	0.00631472886096272	0.00596521310834826	0.00529499131999979	0.00917468092431993	0.00896244604894932	0.00859673525061953	0.0118716413130517	0.00833180167817283	0
A02X043261B9	0.00313315136562477	0.00315058070863842	0.00360578375201713	0.0033128028726438	0.00341648775762696	0.00308315634637236	0.00396351788095901	0.00314390159781616	0.00300040898392269	0.00329534912655402	0.00306367596547593	0.00327100300139313	0.00427774817718098	0.00335123275152797	0.0036964902904436	0.00310198767625756	0.00322416458960355	0.00305302919110936	0.00495377424320664	0.00322633751817594	0.00307511526561715	0.00294070310797656	0.0113293434420731	0.00361927691456466	0.00297386740831059	0.00298931551252004	0.00328839237237895	0.00315823782999459	0.00334336521419282	0.00328903616225793	0.00287325314371526	0.00316451405219772	0.00330317200291483	0.00384437605435565	0.00476951019499877	0.00434149912508056	0.00443221210594477	0.00370434807132228	0.00574500362129012	0.00348527813334835	0.00483774869570132	0.00455691678338721	0.00319643435328008	0.00779508843197228	0.00759302148815331	0.00758749693999928	0.0102628891843689	0.00737971489759549	0.00211121981966008
LN_7H01_VL_443	0.00472993437111254	0.00482673364811637	0.00540383673932407	0.00500451255320973	0.00517633052023428	0.00487296936564455	0.00511055218771636	0.00492476235466477	0.00463816895694998	0.00495826519502452	0.00464849721586022	0.00514037474178386	0.00573981034924673	0.00519874034659681	0.00404303779838938	0.00484427670063475	0.00492528859184505	0.00467513100065581	0.00523373691436581	0.00496999721348685	0.00493211696703445	0.00485730125370966	0.0115259607196605	0.00458427300171897	0.00455108862139458	0.00401419097712193	0.00492859006636363	0.00460109021258486	0.0047846045906635	0.00496880358231761	0.0045365190174212	0.00489375479184747	0.00516218342359279	0.00591716998686725	0.00719257550866273	0.00699264220949748	0.0068047866676916	0.00567174899739731	0.00413344101639864	0.00552936411577018	0.00725957165678018	0.00706547675860888	0.00531352959398696	0.00985947159738328	0.010173983155336	0.0099627255993601	0.0101568301781602	0.0097677868244973	0.00515298277617284
[truncated: 2 more columns]
