# Supplementary material for: Transmission and dynamics of mother-infant gut viruses during pregnancy and early life
Source: Nat Commun. 2024 Mar 2;15:1945. doi: 10.1038/s41467-024-45257-4 (PMC10908809; doi:10.1038/s41467-024-45257-4)
Supplement: Supplementary file 6 — Source Data [file 41467_2024_45257_MOESM6_ESM.zip › Source data/Virus_genetic_distances/LN_7B02_VL_390_NODE_587_length_9162_cov_121.014714.dist.txt]

C12X001804E2	C06X001804D9	C09X001804E1	LN_7B02_VL_390	AMBX00181E02	A02X001860I1	A03X00181C05	AP3X00181I06	AP7X00181H07	LN_6F09_VL_352	LN_4G09_VL_280	A01X010861D9	A02X010861C1	A03X01081D02	AP7X01081I02	LN_8B06_VL_475	LN_7H02_VL_444	LN_6F01_VL_344	LN_4B02_VL_228	AMBX01721E09	A01X017260I8	A02X017260I9	A03X01721B05	AP3X01722A07	AP7X01721H08	LN_4H04_VL_284	LN_7F01_VL_425	AP3X02851I07	C12X034329B1	C12X036204B2
C12X001804E2	0	0	0	0	0.000111607143320548	0.000670400476768318	0.0001115946885561	0.0001115946885561	0.0001115946885561	0.000112157918819301	0.000114298777500846	0	0	0	0.000223572977551905	0	0	0.000337495794116683	0.000225361636980846	0	0	0	0	0	0.000450856652417163	0	0	0.000340609131886664	0	0.000116873630819512
C06X001804D9	0	0	0	0	0.000111607143320548	0.000670400476768318	0.0001115946885561	0.0001115946885561	0.0001115946885561	0.000112157918819301	0.000114298777500846	0	0	0	0.000223572977551905	0	0	0.000337495794116683	0.000225361636980846	0	0	0	0	0	0.000450856652417163	0	0	0.000340609131886664	0	0.000116873630819512
C09X001804E1	0	0	0	0	0.000111607143320548	0.000670400476768318	0.0001115946885561	0.0001115946885561	0.0001115946885561	0.000112157918819301	0.000114298777500846	0	0	0	0.000223572977551905	0	0	0.000337495794116683	0.000225361636980846	0	0	0	0	0	0.000450856652417163	0	0	0.000340609131886664	0	0.000116873630819512
LN_7B02_VL_390	0	0	0	0	0.000111607143320548	0.000670400476768318	0.0001115946885561	0.0001115946885561	0.0001115946885561	0.000112157918819301	0.000114298777500846	0	0	0	0.000223572977551905	0	0	0.000337495794116683	0.000225361636980846	0	0	0	0	0	0.000450856652417163	0	0	0.000340609131886664	0	0.000116873630819512
AMBX00181E02	0.000111607143320548	0.000111607143320548	0.000111607143320548	0.000111607143320548	0	0.00055861867438003	0	0	0	0	0	0.000111731844040385	0.000111731844040385	0.000111731844040385	0.000335429778215888	0.000111731844040385	0.000111731844040385	0.000450045034884572	0.000338113897065355	0.000111607143320548	0.000111607143320548	0.000111607143320548	0.000111607143320548	0.000111656990191578	0.000563659759790314	0.000111607143320548	0.00011161960086537	0.000454245445463559	0.000111607143320548	0.0002337643385407
A02X001860I1	0.000670400476768318	0.000670400476768318	0.000670400476768318	0.000670400476768318	0.00055861867438003	0	0.00055861867438003	0.00055861867438003	0.00055861867438003	0.000561441359165183	0.000572170787194828	0.000671150376046913	0.000671150376046913	0.000671150376046913	0.000895505805236904	0.000671150376046913	0.000671150376046913	0.000450045034884572	0.00090267995813346	0.000670400476768318	0.000670400476768318	0.000670400476768318	0.000670400476768318	0.000670700235296604	0.00112862698619976	0.000670400476768318	0.000670475391277788	0.00102323134083825	0.000670400476768318	0.000584699622722548
A03X00181C05	0.0001115946885561	0.0001115946885561	0.0001115946885561	0.0001115946885561	0	0.00055861867438003	0	0	0	0	0	0.000111719361430044	0.000111719361430044	0.000111719361430044	0.000335392278029133	0.000111719361430044	0.000111719361430044	0.000450045034884572	0.000338075794356259	0.0001115946885561	0.0001115946885561	0.0001115946885561	0.0001115946885561	0.000111644524299969	0.000563596224484449	0.0001115946885561	0.000111607143320548	0.000454193866586811	0.0001115946885561	0.0002337643385407
AP3X00181I06	0.0001115946885561	0.0001115946885561	0.0001115946885561	0.0001115946885561	0	0.00055861867438003	0	0	0	0	0	0.000111719361430044	0.000111719361430044	0.000111719361430044	0.000335392278029133	0.000111719361430044	0.000111719361430044	0.000450045034884572	0.000338075794356259	0.0001115946885561	0.0001115946885561	0.0001115946885561	0.0001115946885561	0.000111644524299969	0.000563596224484449	0.0001115946885561	0.000111607143320548	0.000454193866586811	0.0001115946885561	0.0002337643385407
AP7X00181H07	0.0001115946885561	0.0001115946885561	0.0001115946885561	0.0001115946885561	0	0.00055861867438003	0	0	0	0	0	0.000111719361430044	0.000111719361430044	0.000111719361430044	0.000335392278029133	0.000111719361430044	0.000111719361430044	0.000450045034884572	0.000338075794356259	0.0001115946885561	0.0001115946885561	0.0001115946885561	0.0001115946885561	0.000111644524299969	0.000563596224484449	0.0001115946885561	0.000111607143320548	0.000454193866586811	0.0001115946885561	0.0002337643385407
LN_6F09_VL_352	0.000112157918819301	0.000112157918819301	0.000112157918819301	0.000112157918819301	0	0.000561441359165183	0	0	0	0	0	0.000112283854053716	0.000112283854053716	0.000112283854053716	0.000337088129408185	0.000112283854053716	0.000112283854053716	0.000452284065213469	0.000339798961459817	0.000112157918819301	0.000112157918819301	0.000112157918819301	0.000112157918819301	0.000112157918819301	0.000566469565613783	0.000112157918819301	0.000112157918819301	0.000454193866586811	0.000112157918819301	0.000234917560864374
LN_4G09_VL_280	0.000114298777500846	0.000114298777500846	0.000114298777500846	0.000114298777500846	0	0.000572170787194828	0	0	0	0	0	0.000114429569099983	0.000114429569099983	0.000114429569099983	0.000343534405860507	0.000114429569099983	0.000114429569099983	0.000461041987484212	0.000346350343076311	0.000114298777500846	0.000114298777500846	0.000114298777500846	0.000114298777500846	0.000114351058245702	0.000577393907140927	0.000114298777500846	0.000114311843204816	0.000465397032541561	0.000114298777500846	0.00023970396798767
A01X010861D9	0	0	0	0	0.000111731844040385	0.000671150376046913	0.000111719361430044	0.000111719361430044	0.000111719361430044	0.000112283854053716	0.000114429569099983	0	0	0	0.000223572977551905	0	0	0.000337495794116683	0.000225361636980846	0	0	0	0	0	0.00045136540518427	0	0	0.000340996286727846	0	0.000117010385105557
A02X010861C1	0	0	0	0	0.000111731844040385	0.000671150376046913	0.000111719361430044	0.000111719361430044	0.000111719361430044	0.000112283854053716	0.000114429569099983	0	0	0	0.000223572977551905	0	0	0.000337495794116683	0.000225361636980846	0	0	0	0	0	0.00045136540518427	0	0	0.000340996286727846	0	0.000117010385105557
A03X01081D02	0	0	0	0	0.000111731844040385	0.000671150376046913	0.000111719361430044	0.000111719361430044	0.000111719361430044	0.000112283854053716	0.000114429569099983	0	0	0	0.000223572977551905	0	0	0.000337495794116683	0.000225361636980846	0	0	0	0	0	0.00045136540518427	0	0	0.000340996286727846	0	0.000117010385105557
AP7X01081I02	0.000223572977551905	0.000223572977551905	0.000223572977551905	0.000223572977551905	0.000335429778215888	0.000895505805236904	0.000335392278029133	0.000335392278029133	0.000335392278029133	0.000337088129408185	0.000343534405860507	0.000223572977551905	0.000223572977551905	0.000223572977551905	0	0.000223572977551905	0.000223572977551905	0.000562882459678187	0.000451047291284264	0.000223572977551905	0.000223572977551905	0.000223572977551905	0.000223572977551905	0.000223672992026449	0.000677516393326676	0.000223572977551905	0.000223597972784426	0.000568737668027691	0.000223572977551905	0.00035124693300939
LN_8B06_VL_475	0	0	0	0	0.000111731844040385	0.000671150376046913	0.000111719361430044	0.000111719361430044	0.000111719361430044	0.000112283854053716	0.000114429569099983	0	0	0	0.000223572977551905	0	0	0.000337495794116683	0.000225361636980846	0	0	0	0	0	0.00045136540518427	0	0	0.000340996286727846	0	0.000117010385105557
LN_7H02_VL_444	0	0	0	0	0.000111731844040385	0.000671150376046913	0.000111719361430044	0.000111719361430044	0.000111719361430044	0.000112283854053716	0.000114429569099983	0	0	0	0.000223572977551905	0	0	0.000337495794116683	0.000225361636980846	0	0	0	0	0	0.00045136540518427	0	0	0.000340996286727846	0	0.000117010385105557
LN_6F01_VL_344	0.000337495794116683	0.000337495794116683	0.000337495794116683	0.000337495794116683	0.000450045034884572	0.000450045034884572	0.000450045034884572	0.000450045034884572	0.000450045034884572	0.000452284065213469	0.000461041987484212	0.000337495794116683	0.000337495794116683	0.000337495794116683	0.000562882459678187	0.000337495794116683	0.000337495794116683	0	0.000567417791308939	0.000337495794116683	0.000337495794116683	0.000337495794116683	0.000337495794116683	0.000337647733709197	0.000795428798731938	0.000337495794116683	0.000337533766193621	0.00068682311165596	0.000337495794116683	0.000469990407774668
LN_4B02_VL_228	0.000225361636980846	0.000225361636980846	0.000225361636980846	0.000225361636980846	0.000338113897065355	0.00090267995813346	0.000338075794356259	0.000338075794356259	0.000338075794356259	0.000339798961459817	0.000346350343076311	0.000225361636980846	0.000225361636980846	0.000225361636980846	0.000451047291284264	0.000225361636980846	0.000225361636980846	0.000567417791308939	0	0.000225361636980846	0.000225361636980846	0.000225361636980846	0.000225361636980846	0.000225463258519752	0.000682992131100373	0.000225361636980846	0.000225387033776438	0.0005733682331282	0.000225361636980846	0.000354191269865017
AMBX01721E09	0	0	0	0	0.000111607143320548	0.000670400476768318	0.0001115946885561	0.0001115946885561	0.0001115946885561	0.000112157918819301	0.000114298777500846	0	0	0	0.000223572977551905	0	0	0.000337495794116683	0.000225361636980846	0	0	0	0	0	0.000450856652417163	0	0	0.000340609131886664	0	0.000116873630819512
A01X017260I8	0	0	0	0	0.000111607143320548	0.000670400476768318	0.0001115946885561	0.0001115946885561	0.0001115946885561	0.000112157918819301	0.000114298777500846	0	0	0	0.000223572977551905	0	0	0.000337495794116683	0.000225361636980846	0	0	0	0	0	0.000450856652417163	0	0	0.000340609131886664	0	0.000116873630819512
A02X017260I9	0	0	0	0	0.000111607143320548	0.000670400476768318	0.0001115946885561	0.0001115946885561	0.0001115946885561	0.000112157918819301	0.000114298777500846	0	0	0	0.000223572977551905	0	0	0.000337495794116683	0.000225361636980846	0	0	0	0	0	0.000450856652417163	0	0	0.000340609131886664	0	0.000116873630819512
A03X01721B05	0	0	0	0	0.000111607143320548	0.000670400476768318	0.0001115946885561	0.0001115946885561	0.0001115946885561	0.000112157918819301	0.000114298777500846	0	0	0	0.000223572977551905	0	0	0.000337495794116683	0.000225361636980846	0	0	0	0	0	0.000450856652417163	0	0	0.000340609131886664	0	0.000116873630819512
AP3X01722A07	0	0	0	0	0.000111656990191578	0.000670700235296604	0.000111644524299969	0.000111644524299969	0.000111644524299969	0.000112157918819301	0.000114351058245702	0	0	0	0.000223672992026449	0	0	0.000337647733709197	0.000225463258519752	0	0	0	0	0	0.0004510600158372	0	0	0.000340609131886664	0	0.000116928294156879
AP7X01721H08	0.000450856652417163	0.000450856652417163	0.000450856652417163	0.000450856652417163	0.000563659759790314	0.00112862698619976	0.000563596224484449	0.000563596224484449	0.000563596224484449	0.000566469565613783	0.000577393907140927	0.00045136540518427	0.00045136540518427	0.00045136540518427	0.000677516393326676	0.00045136540518427	0.00045136540518427	0.000795428798731938	0.000682992131100373	0.000450856652417163	0.000450856652417163	0.000450856652417163	0.000450856652417163	0.0004510600158372	0	0.000450856652417163	0.000450907476078773	0.000802906928398487	0.000450856652417163	0.000589674849893758
LN_4H04_VL_284	0	0	0	0	0.000111607143320548	0.000670400476768318	0.0001115946885561	0.0001115946885561	0.0001115946885561	0.000112157918819301	0.000114298777500846	0	0	0	0.000223572977551905	0	0	0.000337495794116683	0.000225361636980846	0	0	0	0	0	0.000450856652417163	0	0	0.000340609131886664	0	0.000116873630819512
LN_7F01_VL_425	0	0	0	0	0.00011161960086537	0.000670475391277788	0.000111607143320548	0.000111607143320548	0.000111607143320548	0.000112157918819301	0.000114311843204816	0	0	0	0.000223597972784426	0	0	0.000337533766193621	0.000225387033776438	0	0	0	0	0	0.000450907476078773	0	0	0.000340609131886664	0	0.000116873630819512
AP3X02851I07	0.000340609131886664	0.000340609131886664	0.000340609131886664	0.000340609131886664	0.000454245445463559	0.00102323134083825	0.000454193866586811	0.000454193866586811	0.000454193866586811	0.000454193866586811	0.000465397032541561	0.000340996286727846	0.000340996286727846	0.000340996286727846	0.000568737668027691	0.000340996286727846	0.000340996286727846	0.00068682311165596	0.0005733682331282	0.000340609131886664	0.000340609131886664	0.000340609131886664	0.000340609131886664	0.000340609131886664	0.000802906928398487	0.000340609131886664	0.000340609131886664	0	0.000340609131886664	0.000475893061703899
C12X034329B1	0	0	0	0	0.000111607143320548	0.000670400476768318	0.0001115946885561	0.0001115946885561	0.0001115946885561	0.000112157918819301	0.000114298777500846	0	0	0	0.000223572977551905	0	0	0.000337495794116683	0.000225361636980846	0	0	0	0	0	0.000450856652417163	0	0	0.000340609131886664	0	0.000116873630819512
C12X036204B2	0.000116873630819512	0.000116873630819512	0.000116873630819512	0.000116873630819512	0.0002337643385407	0.000584699622722548	0.0002337643385407	0.0002337643385407	0.0002337643385407	0.000234917560864374	0.00023970396798767	0.000117010385105557	0.000117010385105557	0.000117010385105557	0.00035124693300939	0.000117010385105557	0.000117010385105557	0.000469990407774668	0.000354191269865017	0.000116873630819512	0.000116873630819512	0.000116873630819512	0.000116873630819512	0.000116928294156879	0.000589674849893758	0.000116873630819512	0.000116873630819512	0.000475893061703899	0.000116873630819512	0
