# Supplementary material for: Transmission and dynamics of mother-infant gut viruses during pregnancy and early life
Source: Nat Commun. 2024 Mar 2;15:1945. doi: 10.1038/s41467-024-45257-4 (PMC10908809; doi:10.1038/s41467-024-45257-4)
Supplement: Supplementary file 6 — Source Data [file 41467_2024_45257_MOESM6_ESM.zip › Source data/Virus_genetic_distances/LN_4H09_VL_289_NODE_4483_length_4971_cov_10.219691.dist.txt]

AMBX00181E02	A01X001860H9	A02X001860I1	A03X00181C05	AP3X00181I06	AP7X00181H07	LN_7E01_VL_416	LN_6F09_VL_352	LN_4G09_VL_280	A01X009561B6	A02X009561B7	A03X00951D03	AP7X00951I03	LN_6G04_VL_356	LN_4H09_VL_289	A03X01121D01	AP7X01121H05	LN_6G05_VL_357	C12X012804F2	C06X012804E9	C09X012804F1	LN_6I07_VL_377	C12X013428B9	C06X013428B7	C09X013428B8	AMBX01341D04	A02X013460I7	A01X017260I8	A02X017260I9	LN_4H04_VL_284	LN_7F01_VL_425	A03X01791B04	AP3X01792A08	LN_6G03_VL_355	C12X019404E8	C02X01942E04	LN_7E07_VL_422	LN_6F02_VL_345	C12X020404C8	C02X02042E07	C03X02042C03	C06X020404C6	C09X020404C7	AMBX02041E06	AP7X02041G08	LN_7D06_VL_412	LN_7D07_VL_413	LN_4G07_VL_278	C12X020903I8	C09X020903I7
AMBX00181E02	0	0.00316726801137659	0.00171063611837484	0	0	0	0	0	0.000210084036704161	0.000418016531437624	0	0.000211315972760284	0.000834844404976666	0.000209940694260811	0	0	0	0	0.00209550412146719	0.0014668798341009	0.00209462626120706	0.0016759199521791	0.00167521806899125	0.00146508196022977	0.00251075888784692	0.00315726808193258	0.00230951562986047	0.0020927959057633	0.00334711110308164	0.00230147605762064	0.00418621346070496	0.00272748118970464	0.00251417743077577	0.00168367966491655	0	0.00169226083946259	0	0	0	0	0	0	0	0.00272632614946094	0	0	0.000636571074068411	0.000208757374208793	0.00188248524750358
A01X001860H9	0.00316726801137659	0	0.00389456787295281	0.00316726801137659	0.00316726801137659	0.00316726801137659	0.00316726801137659	0.00316726801137659	0.00340411444800212	0.00359814808699665	0.00316860612339921	0.00256688185423442	0.00337966676198298	0.00340186363263207	0.00316726801137659	0.00316793692608561	0.00316726801137659	0.00316726801137659	0.00422601835160693	0.00359364057383836	0.00380403119504765	0.00380393023361273	0.00380322743786658	0.00401348535198568	0.00401348535198568	0.00468162521607437	0.0038122564405604	0.00380312651919137	0.00359212188905729	0.00401603035022704	0.00401772880961034	0.00423855693943477	0.00401539475608128	0.00382657297597495	0.00316726801137659	0.0049275486593078	0.00319356674458963	0.0031793518612636	0.00316726801137659	0.00316726801137659	0.00316726801137659	0.00316726801137659	0.00316726801137659	0.0042349105484881	0.00316927560349646	0.00316860612339921	0.00278533494190323	0.00317058176687367	0.00380393023361273
A02X001860I1	0.00171063611837484	0.00389456787295281	0	0.00171063611837484	0.00171063611837484	0.00171063611837484	0.00171063611837484	0.00171063611837484	0.00193923831376707	0.002143532468383	0.00171136800068619	0.00195104446273865	0.00256853014412158	0.00193802044526904	0.00171063611837484	0.00171100198126464	0.00171063611837484	0.00171063611837484	0.00257597445089377	0.00193205771618293	0.0025748689833026	0.00214601689611402	0.00214509621269322	0.00193053872327139	0.00300065287630127	0.00409905776583102	0.00279625936084282	0.00235884935227728	0.00385884104951448	0.00257100730743689	0.0045028984627856	0.00300844632503522	0.00300469953453728	0.00194105099931715	0.00171063611837484	0.00347141716684322	0.00172502168642911	0.00171724568198888	0.00171063611837484	0.00171063611837484	0.00171063611837484	0.00171063611837484	0.00171063611837484	0.00300838838536484	0.00171173417673981	0.00171100198126464	0.00130434815484521	0.0017121005095261	0.00278720714000191
A03X00181C05	0	0.00316726801137659	0.00171063611837484	0	0	0	0	0	0.000210084036704161	0.000418016531437624	0	0.000211315972760284	0.000834844404976666	0.000209940694260811	0	0	0	0	0.00209550412146719	0.0014668798341009	0.00209462626120706	0.0016759199521791	0.00167521806899125	0.00146508196022977	0.00251075888784692	0.00315726808193258	0.00230951562986047	0.0020927959057633	0.00334711110308164	0.00230147605762064	0.00418621346070496	0.00272748118970464	0.00251417743077577	0.00168367966491655	0	0.00169226083946259	0	0	0	0	0	0	0	0.00272632614946094	0	0	0.000636571074068411	0.000208757374208793	0.00188248524750358
AP3X00181I06	0	0.00316726801137659	0.00171063611837484	0	0	0	0	0	0.000210084036704161	0.000418016531437624	0	0.000211315972760284	0.000834844404976666	0.000209940694260811	0	0	0	0	0.00209550412146719	0.0014668798341009	0.00209462626120706	0.0016759199521791	0.00167521806899125	0.00146508196022977	0.00251075888784692	0.00315726808193258	0.00230951562986047	0.0020927959057633	0.00334711110308164	0.00230147605762064	0.00418621346070496	0.00272748118970464	0.00251417743077577	0.00168367966491655	0	0.00169226083946259	0	0	0	0	0	0	0	0.00272632614946094	0	0	0.000636571074068411	0.000208757374208793	0.00188248524750358
AP7X00181H07	0	0.00316726801137659	0.00171063611837484	0	0	0	0	0	0.000210084036704161	0.000418016531437624	0	0.000211315972760284	0.000834844404976666	0.000209940694260811	0	0	0	0	0.00209550412146719	0.0014668798341009	0.00209462626120706	0.0016759199521791	0.00167521806899125	0.00146508196022977	0.00251075888784692	0.00315726808193258	0.00230951562986047	0.0020927959057633	0.00334711110308164	0.00230147605762064	0.00418621346070496	0.00272748118970464	0.00251417743077577	0.00168367966491655	0	0.00169226083946259	0	0	0	0	0	0	0	0.00272632614946094	0	0	0.000636571074068411	0.000208757374208793	0.00188248524750358
LN_7E01_VL_416	0	0.00316726801137659	0.00171063611837484	0	0	0	0	0	0.000210084036704161	0.000418016531437624	0	0.000211315972760284	0.000834844404976666	0.000209940694260811	0	0	0	0	0.00209550412146719	0.0014668798341009	0.00209462626120706	0.0016759199521791	0.00167521806899125	0.00146508196022977	0.00251075888784692	0.00315726808193258	0.00230951562986047	0.0020927959057633	0.00334711110308164	0.00230147605762064	0.00418621346070496	0.00272748118970464	0.00251417743077577	0.00168367966491655	0	0.00169226083946259	0	0	0	0	0	0	0	0.00272632614946094	0	0	0.000636571074068411	0.000208757374208793	0.00188248524750358
LN_6F09_VL_352	0	0.00316726801137659	0.00171063611837484	0	0	0	0	0	0.000210084036704161	0.000418016531437624	0	0.000211315972760284	0.000834844404976666	0.000209940694260811	0	0	0	0	0.00209550412146719	0.0014668798341009	0.00209462626120706	0.0016759199521791	0.00167521806899125	0.00146508196022977	0.00251075888784692	0.00315726808193258	0.00230951562986047	0.0020927959057633	0.00334711110308164	0.00230147605762064	0.00418621346070496	0.00272748118970464	0.00251417743077577	0.00168367966491655	0	0.00169226083946259	0	0	0	0	0	0	0	0.00272632614946094	0	0	0.000636571074068411	0.000208757374208793	0.00188248524750358
LN_4G09_VL_280	0.000210084036704161	0.00340411444800212	0.00193923831376707	0.000210084036704161	0.000210084036704161	0.000210084036704161	0.000210084036704161	0.000210084036704161	0	0.000631711976702527	0.000210172344414511	0.000425837715978842	0.00105138116609007	0.000423045411171159	0.000210084036704161	0.000210128181281351	0.000210084036704161	0.000210084036704161	0.00232249259307046	0.00168913450611478	0.00232151228388336	0.00189967062422131	0.00189886901796027	0.00168708673704724	0.00274056344197293	0.00339328524257406	0.00253861182276693	0.00231943155486785	0.00358299204647032	0.00252964707261547	0.0044286582100084	0.00295947739772791	0.00274425607559412	0.00190853316999089	0.000210084036704161	0.0019181937733885	0.000211819532928589	0.0002108814877317	0.000210084036704161	0.000210084036704161	0.000210084036704161	0.000210084036704161	0.000210084036704161	0.0029581706916413	0.000210216526115255	0.000210172344414511	0.000855192047674816	0.00042064307096479	0.00210742766364699
A01X009561B6	0.000418016531437624	0.00359814808699665	0.002143532468383	0.000418016531437624	0.000418016531437624	0.000418016531437624	0.000418016531437624	0.000418016531437624	0.000631711976702527	0	0.000418191342340356	0.00063549231122191	0.00125526330317598	0.000631346414254081	0.000418016531437624	0.000418103918616654	0.000418016531437624	0.000418016531437624	0.00252051445755516	0.00189039333547921	0.00251945606894027	0.00209982712585253	0.00209894564066189	0.00188788242722988	0.00293601507937772	0.00358676068625498	0.00273516271525893	0.00251730884529014	0.00377451675551997	0.00272633718328647	0.00461573672261449	0.00315457878320575	0.00294015446233749	0.00210957255531987	0.000418016531437624	0.00212047675150655	0.000421451922078982	0.00041959511074782	0.000418016531437624	0.000418016531437624	0.000418016531437624	0.000418016531437624	0.000418016531437624	0.00315328577783283	0.000418278802631417	0.000418191342340356	0.00106354725494417	0.000627779297992461	0.00230624631885228
A02X009561B7	0	0.00316860612339921	0.00171136800068619	0	0	0	0	0	0.000210172344414511	0.000418191342340356	0	0.000211405319402765	0.000835193033129803	0.000210028881480242	0	0	0	0	0.00209638271786097	0.00146749487397148	0.00209550412146719	0.00167662242376403	0.0016759199521791	0.00146569549321491	0.00251180998071666	0.00315859775593791	0.00231048583157791	0.00209367223208374	0.00334851208576923	0.00230243951470464	0.00418796663762199	0.00272862615660669	0.00251523138813896	0.00168438865799768	0	0.0016929770795665	0	0	0	0	0	0	0	0.00272747014660106	0	0	0.000636841337280893	0.000208844569897904	0.00188327307767991
A03X00951D03	0.000211315972760284	0.00256688185423442	0.00195104446273865	0.000211315972760284	0.000211315972760284	0.000211315972760284	0.000211315972760284	0.000211315972760284	0.000425837715978842	0.00063549231122191	0.000211405319402765	0	0.00105761928541024	0.000425577209941254	0.000211315972760284	0.000211360636639365	0.000211315972760284	0.000211315972760284	0.00233617999925545	0.00169905575022296	0.00233518810388089	0.00191086294859522	0.00191005187093335	0.00169684888807851	0.00275662220520966	0.00341347583213301	0.00255350043561783	0.0023331504384807	0.00360434133887573	0.00254456553475268	0.00445486248803906	0.00297704199861595	0.00276049385163652	0.00191983047878934	0.000211315972760284	0.0019293997624187	0.000213071967676261	0.000212122821697499	0.000211315972760284	0.000211315972760284	0.000211315972760284	0.000211315972760284	0.000211315972760284	0.00297578776534893	0.000211450021062596	0.000211405319402765	0.000860400258597179	0.000423146111710822	0.00211985814985234
AP7X00951I03	0.000834844404976666	0.00337966676198298	0.00256853014412158	0.000834844404976666	0.000834844404976666	0.000834844404976666	0.000834844404976666	0.000834844404976666	0.00105138116609007	0.00125526330317598	0.000835193033129803	0.00105761928541024	0	0.00105072939973507	0.000834844404976666	0.000835018682664298	0.000834844404976666	0.000834844404976666	0.00188643100366963	0.00146718728958054	0.00209506509937824	0.00167627111437564	0.00167556893708174	0.00188471964318015	0.00293128438894975	0.00379191007293029	0.00231000062884773	0.0023023845950707	0.00292846924121546	0.00251217106140399	0.00355823262640685	0.00293892004948012	0.00251470429902423	0.00231595754214034	0.000834844404976666	0.00254089540621996	0.000841695582994082	0.000837992575678253	0.000834844404976666	0.000834844404976666	0.000834844404976666	0.000834844404976666	0.000834844404976666	0.00293645433074229	0.000835367456418573	0.000835193033129803	0.000849257066150913	0.00104480126028271	0.00230143216240673
LN_6G04_VL_356	0.000209940694260811	0.00340186363263207	0.00193802044526904	0.000209940694260811	0.000209940694260811	0.000209940694260811	0.000209940694260811	0.000209940694260811	0.000423045411171159	0.000631346414254081	0.000210028881480242	0.000425577209941254	0.00105072939973507	0	0.000209940694260811	0.000209984778611597	0.000209940694260811	0.000209940694260811	0.00232089969286982	0.00168794259895918	0.00231992072777941	0.00189836814558597	0.00189756763802354	0.00168576449010558	0.00273861990669317	0.00339104872144707	0.00253676652492175	0.00231790960924456	0.00358080600490548	0.00252794814972302	0.00442575762128156	0.00295754576759906	0.00274244111970532	0.00190721851328158	0.000209940694260811	0.00191666217139281	0.000211673813226616	0.000210737055377233	0.000209940694260811	0.000209940694260811	0.000209940694260811	0.000209940694260811	0.000209940694260811	0.00295630790444216	0.000210073002878579	0.000210028881480242	0.000854701023851349	0.000420388879819442	0.00210601831416344
LN_4H09_VL_289	0	0.00316726801137659	0.00171063611837484	0	0	0	0	0	0.000210084036704161	0.000418016531437624	0	0.000211315972760284	0.000834844404976666	0.000209940694260811	0	0	0	0	0.00209550412146719	0.0014668798341009	0.00209462626120706	0.0016759199521791	0.00167521806899125	0.00146508196022977	0.00251075888784692	0.00315726808193258	0.00230951562986047	0.0020927959057633	0.00334711110308164	0.00230147605762064	0.00418621346070496	0.00272748118970464	0.00251417743077577	0.00168367966491655	0	0.00169226083946259	0	0	0	0	0	0	0	0.00272632614946094	0	0	0.000636571074068411	0.000208757374208793	0.00188248524750358
A03X01121D01	0	0.00316793692608561	0.00171100198126464	0	0	0	0	0	0.000210128181281351	0.000418103918616654	0	0.000211360636639365	0.000835018682664298	0.000209984778611597	0	0	0	0	0.00209594332758949	0.00146718728958054	0.00209506509937824	0.00167627111437564	0.00167556893708174	0.00146538866250339	0.00251128432429847	0.00315793277896739	0.00231000062884773	0.00209323397720565	0.00334781144785535	0.00230195768535167	0.00418708986564476	0.00272805355301958	0.00251470429902423	0.00168403408683395	0	0.00169261888374441	0	0	0	0	0	0	0	0.00272689802804754	0	0	0.000636706176994953	0.000208800962950064	0.00188287908018118
AP7X01121H05	0	0.00316726801137659	0.00171063611837484	0	0	0	0	0	0.000210084036704161	0.000418016531437624	0	0.000211315972760284	0.000834844404976666	0.000209940694260811	0	0	0	0	0.00209550412146719	0.0014668798341009	0.00209462626120706	0.0016759199521791	0.00167521806899125	0.00146508196022977	0.00251075888784692	0.00315726808193258	0.00230951562986047	0.0020927959057633	0.00334711110308164	0.00230147605762064	0.00418621346070496	0.00272748118970464	0.00251417743077577	0.00168367966491655	0	0.00169226083946259	0	0	0	0	0	0	0	0.00272632614946094	0	0	0.000636571074068411	0.000208757374208793	0.00188248524750358
LN_6G05_VL_357	0	0.00316726801137659	0.00171063611837484	0	0	0	0	0	0.000210084036704161	0.000418016531437624	0	0.000211315972760284	0.000834844404976666	0.000209940694260811	0	0	0	0	0.00209550412146719	0.0014668798341009	0.00209462626120706	0.0016759199521791	0.00167521806899125	0.00146508196022977	0.00251075888784692	0.00315726808193258	0.00230951562986047	0.0020927959057633	0.00334711110308164	0.00230147605762064	0.00418621346070496	0.00272748118970464	0.00251417743077577	0.00168367966491655	0	0.00169226083946259	0	0	0	0	0	0	0	0.00272632614946094	0	0	0.000636571074068411	0.000208757374208793	0.00188248524750358
C12X012804F2	0.00209550412146719	0.00422601835160693	0.00257597445089377	0.00209550412146719	0.00209550412146719	0.00209550412146719	0.00209550412146719	0.00209550412146719	0.00232249259307046	0.00252051445755516	0.00209638271786097	0.00233617999925545	0.00188643100366963	0.00232089969286982	0.00209550412146719	0.00209594332758949	0.00209550412146719	0.00209550412146719	0	0.000209599667709939	0.00041905661157636	0.00020951184048432	0.00041905661157636	0.0012568409607523	0.00146617741786909	0.00211000651908834	0.000419947526622531	0.000418881076686381	0.000628436830783524	0.00125736773131894	0.00104807538537231	0.00126023974201574	0.000419067594581492	0.000632144609450903	0.00209550412146719	0.00340046304563843	0.00211277068142539	0.00210343810130426	0.00209550412146719	0.00209550412146719	0.00209550412146719	0.00209550412146719	0.00209550412146719	0.00104939519992786	0.00188682648922651	0.00188653006748513	0.00127554445871397	0.00125789494363385	0.000628436821581206
C06X012804E9	0.0014668798341009	0.00359364057383836	0.00193205771618293	0.0014668798341009	0.0014668798341009	0.0014668798341009	0.0014668798341009	0.0014668798341009	0.00168913450611478	0.00189039333547921	0.00146749487397148	0.00169905575022296	0.00146718728958054	0.00168794259895918	0.0014668798341009	0.00146718728958054	0.0014668798341009	0.0014668798341009	0.000209599667709939	0	0.000837817054541238	0	0.000837817054541238	0	0.000628305204860306	0.00126582308528982	0.00125974368281606	0	0.000838168170373403	0.000419199353836127	0.00104807538537231	0.000840292104226926	0.000837817054541238	0	0.0014668798341009	0.00276288590988604	0.00147896686786054	0.00147243382255116	0.0014668798341009	0.0014668798341009	0.0014668798341009	0.0014668798341009	0.0014668798341009	0.000419947526622531	0.00125789494363385	0.00125773026294494	0.00106324181169133	0.00104813037414112	0.000209544766492301
C09X012804F1	0.00209462626120706	0.00380403119504765	0.0025748689833026	0.00209462626120706	0.00209462626120706	0.00209462626120706	0.00209462626120706	0.00209462626120706	0.00232151228388336	0.00251945606894027	0.00209550412146719	0.00233518810388089	0.00209506509937824	0.00231992072777941	0.00209462626120706	0.00209506509937824	0.00209462626120706	0.00209462626120706	0.00041905661157636	0.000837817054541238	0	0.000837817054541238	0.00104662755433178	0.000209413122219355	0.00125605164116306	0.00189806816323426	0.00104882300910684	0.000209500866681577	0.00125707131880305	0.000837828032943686	0.0016769298561871	0.000839575581585606	0.00146561839207314	0.000210737055377233	0.00209462626120706	0.003399018263544	0.00211187829782557	0.00210255358236364	0.00209462626120706	0.00209462626120706	0.00209462626120706	0.00209462626120706	0.00209462626120706	0.000629756037218988	0.00188603568386845	0.00188573951044064	0.00148768913376886	0.00125733474543929	0.000209544766492301
LN_6I07_VL_377	0.0016759199521791	0.00380393023361273	0.00214601689611402	0.0016759199521791	0.0016759199521791	0.0016759199521791	0.0016759199521791	0.0016759199521791	0.00189967062422131	0.00209982712585253	0.00167662242376403	0.00191086294859522	0.00167627111437564	0.00189836814558597	0.0016759199521791	0.00167627111437564	0.0016759199521791	0.0016759199521791	0.00020951184048432	0	0.000837817054541238	0	0.000837817054541238	0.00041905661157636	0.00104703294685754	0.00168753079573199	0.00125974368281606	0	0.00104742770986178	0.000419199353836127	0.00146711028868843	0.000839939207042007	0.000837817054541238	0	0.0016759199521791	0.00297460258879612	0.00168972519930525	0.00168226346782581	0.0016759199521791	0.0016759199521791	0.0016759199521791	0.0016759199521791	0.0016759199521791	0.000629623867394254	0.00146711028868843	0.0014668798341009	0.00106278981058062	0.00125736773131894	0.000418892050489138
C12X013428B9	0.00167521806899125	0.00380322743786658	0.00214509621269322	0.00167521806899125	0.00167521806899125	0.00167521806899125	0.00167521806899125	0.00167521806899125	0.00189886901796027	0.00209894564066189	0.0016759199521791	0.00191005187093335	0.00167556893708174	0.00189756763802354	0.00167521806899125	0.00167556893708174	0.00167521806899125	0.00167521806899125	0.00041905661157636	0.000837817054541238	0.00104662755433178	0.000837817054541238	0	0	0.00083695150604478	0.00147544857538326	0.00104878993544362	0	0.000837904872570237	0.000628140740234602	0.00125763153548345	0.00125984306148718	0.00104610187651324	0	0.00167521806899125	0.00297333908666696	0.0016890117075415	0.00168155626231198	0.00167521806899125	0.00167521806899125	0.00167521806899125	0.00167521806899125	0.00167521806899125	0.000419771244718173	0.00146649557112652	0.00146626530955168	0.00127500235116661	0.000837992575678253	0.000209555744894758
C06X013428B7	0.00146508196022977	0.00401348535198568	0.00193053872327139	0.00146508196022977	0.00146508196022977	0.00146508196022977	0.00146508196022977	0.00146508196022977	0.00168708673704724	0.00188788242722988	0.00146569549321491	0.00169684888807851	0.00188471964318015	0.00168576449010558	0.00146508196022977	0.00146538866250339	0.00146508196022977	0.00146508196022977	0.0012568409607523	0	0.000209413122219355	0.00041905661157636	0	0	0.000418355353247993	0.00105316389878147	0.000419760224787722	0.00104632078817768	0.00125601871515513	0.000627910685272169	0.0016759199521791	0.00104961549225673	0.000837828032943686	0.000842049957898292	0.00146508196022977	0.00275873643232108	0.00147713926448701	0.00147062231821317	0.00146508196022977	0.00146508196022977	0.00146508196022977	0.00146508196022977	0.00146508196022977	0.00167798505536256	0.00125631488384453	0.00125628206794158	0.00106273348330543	0.000628140786130835	0.000628009247495736
C09X013428B8	0.00251075888784692	0.00401348535198568	0.00300065287630127	0.00251075888784692	0.00251075888784692	0.00251075888784692	0.00251075888784692	0.00251075888784692	0.00274056344197293	0.00293601507937772	0.00251180998071666	0.00275662220520966	0.00293128438894975	0.00273861990669317	0.00251075888784692	0.00251128432429847	0.00251075888784692	0.00251075888784692	0.00146617741786909	0.000628305204860306	0.00125605164116306	0.00104703294685754	0.00083695150604478	0.000418355353247993	0	0.000841751003327823	0.0010487458927139	0.000837126664671783	0.00188406156755507	0.00083695150604478	0.00188406156755507	0.00209850517553716	0.00146534448753951	0.000631578984691676	0.00251075888784692	0.00381923167778445	0.002531415176955	0.00252025051196308	0.00251075888784692	0.00251075888784692	0.00251075888784692	0.00251075888784692	0.00251075888784692	0.0014683302512228	0.00230256031399049	0.00230226500720744	0.001911268745791	0.00167451677346151	0.000628009247495736
AMBX01341D04	0.00315726808193258	0.00468162521607437	0.00409905776583102	0.00315726808193258	0.00315726808193258	0.00315726808193258	0.00315726808193258	0.00315726808193258	0.00339328524257406	0.00358676068625498	0.00315859775593791	0.00341347583213301	0.00379191007293029	0.00339104872144707	0.00315726808193258	0.00315793277896739	0.00315726808193258	0.00315726808193258	0.00211000651908834	0.00126582308528982	0.00189806816323426	0.00168753079573199	0.00147544857538326	0.00105316389878147	0.000841751003327823	0	0.00169047288779697	0.00168584184657769	0.00358307017642032	0.00168434424320846	0.00358307017642032	0.0029581706916413	0.00210868287081409	0.0012717256120364	0.00315726808193258	0.00448349851476832	0.00318340032741268	0.00316927560349646	0.00315726808193258	0.00315726808193258	0.00315726808193258	0.00315726808193258	0.00315726808193258	0.00232330598933274	0.0029482034911026	0.0029476383876433	0.00235311471162262	0.00231645637304837	0.00147457177079939
A02X013460I7	0.00230951562986047	0.0038122564405604	0.00279625936084282	0.00230951562986047	0.00230951562986047	0.00230951562986047	0.00230951562986047	0.00230951562986047	0.00253861182276693	0.00273516271525893	0.00231048583157791	0.00255350043561783	0.00231000062884773	0.00253676652492175	0.00230951562986047	0.00231000062884773	0.00230951562986047	0.00230951562986047	0.000419947526622531	0.00125974368281606	0.00104882300910684	0.00125974368281606	0.00104878993544362	0.000419760224787722	0.0010487458927139	0.00169047288779697	0	0.0004199364974316	0.00104967064284894	0.00104961549225673	0.00147026894790383	0.0016838573241206	0.000838871285660885	0.000422419951274932	0.00230951562986047	0.00361959918192899	0.00232858274635656	0.00231827688941068	0.00230951562986047	0.00230951562986047	0.00230951562986047	0.00230951562986047	0.00230951562986047	0.000841518507371942	0.00210048923128246	0.00210025800221276	0.00170424770951715	0.00147026894790383	0.000209984778611597
A01X017260I8	0.0020927959057633	0.00380312651919137	0.00235884935227728	0.0020927959057633	0.0020927959057633	0.0020927959057633	0.0020927959057633	0.0020927959057633	0.00231943155486785	0.00251730884529014	0.00209367223208374	0.0023331504384807	0.0023023845950707	0.00231790960924456	0.0020927959057633	0.00209323397720565	0.0020927959057633	0.0020927959057633	0.000418881076686381	0	0.000209500866681577	0	0	0.00104632078817768	0.000837126664671783	0.00168584184657769	0.0004199364974316	0	0.00188327308687649	0.00104676986028683	0.00188442310191227	0.00125984306148718	0.000838179157984067	0.00105161336876504	0.0020927959057633	0.00339625688458657	0.00211001767916067	0.00210070935174186	0.0020927959057633	0.0020927959057633	0.0020927959057633	0.0020927959057633	0.0020927959057633	0.00188600267030054	0.00188442310191227	0.00188406156755507	0.000425034554854717	0.00167481245119729	0.00125523041852229
A02X017260I9	0.00334711110308164	0.00359212188905729	0.00385884104951448	0.00334711110308164	0.00334711110308164	0.00334711110308164	0.00334711110308164	0.00334711110308164	0.00358299204647032	0.00377451675551997	0.00334851208576923	0.00360434133887573	0.00292846924121546	0.00358080600490548	0.00334711110308164	0.00334781144785535	0.00334711110308164	0.00334711110308164	0.000628436830783524	0.000838168170373403	0.00125707131880305	0.00104742770986178	0.000837904872570237	0.00125601871515513	0.00188406156755507	0.00358307017642032	0.00104967064284894	0.00188327308687649	0	0.00251269708905538	0.00167288654641499	0.00273051148965518	0.0012572031885844	0.00252688351963855	0.00334711110308164	0.00466826298184537	0.0033746434612384	0.00335976231013722	0.00334711110308164	0.00334711110308164	0.00334711110308164	0.00334711110308164	0.00334711110308164	0.00272638133714166	0.00313952544840662	0.00313876951455718	0.00127496843283641	0.00292978283567243	0.00272079641340272
LN_4H04_VL_284	0.00230147605762064	0.00401603035022704	0.00257100730743689	0.00230147605762064	0.00230147605762064	0.00230147605762064	0.00230147605762064	0.00230147605762064	0.00252964707261547	0.00272633718328647	0.00230243951470464	0.00254456553475268	0.00251217106140399	0.00252794814972302	0.00230147605762064	0.00230195768535167	0.00230147605762064	0.00230147605762064	0.00125736773131894	0.000419199353836127	0.000837828032943686	0.000419199353836127	0.000628140740234602	0.000627910685272169	0.00083695150604478	0.00168434424320846	0.00104961549225673	0.00104676986028683	0.00251269708905538	0	0.00209411067051298	0.00125921491072032	0.0012568409607523	0.000631745255056105	0.00230147605762064	0.00360740071070118	0.00232041010706983	0.00231017630859317	0.00230147605762064	0.00230147605762064	0.00230147605762064	0.00230147605762064	0.00230147605762064	0.00167867822571772	0.00209323397720565	0.00209287274538991	0.000850012782372982	0.00146525670630254	0.00125631464058123
LN_7F01_VL_425	0.00418621346070496	0.00401772880961034	0.0045028984627856	0.00418621346070496	0.00418621346070496	0.00418621346070496	0.00418621346070496	0.00418621346070496	0.0044286582100084	0.00461573672261449	0.00418796663762199	0.00445486248803906	0.00355823262640685	0.00442575762128156	0.00418621346070496	0.00418708986564476	0.00418621346070496	0.00418621346070496	0.00104807538537231	0.00104807538537231	0.0016769298561871	0.00146711028868843	0.00125763153548345	0.0016759199521791	0.00188406156755507	0.00358307017642032	0.00147026894790383	0.00188442310191227	0.00167288654641499	0.00209411067051298	0	0.00336188014851946	0.00167728197647276	0.00231743241586065	0.00418621346070496	0.00551950813318767	0.00422066735175064	0.00420204509512788	0.00418621346070496	0.00418621346070496	0.00418621346070496	0.00418621346070496	0.00418621346070496	0.00251787016085819	0.00397880386619608	0.00397804793234658	0.00191330032945661	0.00376888519329575	0.00272238473146027
A03X01791B04	0.00272748118970464	0.00423855693943477	0.00300844632503522	0.00272748118970464	0.00272748118970464	0.00272748118970464	0.00272748118970464	0.00272748118970464	0.00295947739772791	0.00315457878320575	0.00272862615660669	0.00297704199861595	0.00293892004948012	0.00295754576759906	0.00272748118970464	0.00272805355301958	0.00272748118970464	0.00272748118970464	0.00126023974201574	0.000840292104226926	0.000839575581585606	0.000839939207042007	0.00125984306148718	0.00104961549225673	0.00209850517553716	0.0029581706916413	0.0016838573241206	0.00125984306148718	0.00273051148965518	0.00125921491072032	0.00336188014851946	0	0.00168017681866541	0.000844360688270001	0.00272748118970464	0.00404332244105984	0.00274998279417078	0.00273782061488743	0.00272748118970464	0.00272748118970464	0.00272748118970464	0.00272748118970464	0.00272748118970464	0.00189357521504646	0.00251889405535071	0.0025183985688086	0.00149052879930033	0.00188920289856689	0.000839762869580695
AP3X01792A08	0.00251417743077577	0.00401539475608128	0.00300469953453728	0.00251417743077577	0.00251417743077577	0.00251417743077577	0.00251417743077577	0.00251417743077577	0.00274425607559412	0.00294015446233749	0.00251523138813896	0.00276049385163652	0.00251470429902423	0.00274244111970532	0.00251417743077577	0.00251470429902423	0.00251417743077577	0.00251417743077577	0.000419067594581492	0.000837817054541238	0.00146561839207314	0.000837817054541238	0.00104610187651324	0.000837828032943686	0.00146534448753951	0.00210868287081409	0.000838871285660885	0.000838179157984067	0.0012572031885844	0.0012568409607523	0.00167728197647276	0.00168017681866541	0	0.000632377777768643	0.00251417743077577	0.00382504886166776	0.00253489023360804	0.0025236949655104	0.00251417743077577	0.00251417743077577	0.00251417743077577	0.00251417743077577	0.00251417743077577	0.00104984691555696	0.00230576289508824	0.00230533473198211	0.00212616819916688	0.0016769298561871	0.000419144434202177
LN_6G03_VL_355	0.00168367966491655	0.00382657297597495	0.00194105099931715	0.00168367966491655	0.00168367966491655	0.00168367966491655	0.00168367966491655	0.00168367966491655	0.00190853316999089	0.00210957255531987	0.00168438865799768	0.00191983047878934	0.00231595754214034	0.00190721851328158	0.00168367966491655	0.00168403408683395	0.00168367966491655	0.00168367966491655	0.000632144609450903	0	0.000210737055377233	0	0	0.000842049957898292	0.000631578984691676	0.0012717256120364	0.000422419951274932	0.00105161336876504	0.00252688351963855	0.000631745255056105	0.00231743241586065	0.000844360688270001	0.000632377777768643	0	0.00168367966491655	0.00298857231826774	0.00169761357944551	0.00168545326790924	0.00168367966491655	0.00168367966491655	0.00168367966491655	0.00168367966491655	0.00168367966491655	0.00168611924727137	0.00147390635239649	0.00147367375855687	0	0.00126319148570063	0.000631047576143718
C12X019404E8	0	0.00316726801137659	0.00171063611837484	0	0	0	0	0	0.000210084036704161	0.000418016531437624	0	0.000211315972760284	0.000834844404976666	0.000209940694260811	0	0	0	0	0.00209550412146719	0.0014668798341009	0.00209462626120706	0.0016759199521791	0.00167521806899125	0.00146508196022977	0.00251075888784692	0.00315726808193258	0.00230951562986047	0.0020927959057633	0.00334711110308164	0.00230147605762064	0.00418621346070496	0.00272748118970464	0.00251417743077577	0.00168367966491655	0	0.00169226083946259	0	0	0	0	0	0	0	0.00272632614946094	0	0	0.000636571074068411	0.000208757374208793	0.00188248524750358
C02X01942E04	0.00169226083946259	0.0049275486593078	0.00347141716684322	0.00169226083946259	0.00169226083946259	0.00169226083946259	0.00169226083946259	0.00169226083946259	0.0019181937733885	0.00212047675150655	0.0016929770795665	0.0019293997624187	0.00254089540621996	0.00191666217139281	0.00169226083946259	0.00169261888374441	0.00169226083946259	0.00169226083946259	0.00340046304563843	0.00276288590988604	0.003399018263544	0.00297460258879612	0.00297333908666696	0.00275873643232108	0.00381923167778445	0.00448349851476832	0.00361959918192899	0.00339625688458657	0.00466826298184537	0.00360740071070118	0.00551950813318767	0.00404332244105984	0.00382504886166776	0.00298857231826774	0.00169226083946259	0	0.00170633774404225	0.00169872890098186	0.00169226083946259	0.00169226083946259	0.00169226083946259	0.00169226083946259	0.00169226083946259	0.00404179572266026	0.00148156075211006	0.0016929770795665	0.00215308699851732	0.00190610799778477	0.00318215141974832
LN_7E07_VL_422	0	0.00319356674458963	0.00172502168642911	0	0	0	0	0	0.000211819532928589	0.000421451922078982	0	0.000213071967676261	0.000841695582994082	0.000211673813226616	0	0	0	0	0.00211277068142539	0.00147896686786054	0.00211187829782557	0.00168972519930525	0.0016890117075415	0.00147713926448701	0.002531415176955	0.00318340032741268	0.00232858274635656	0.00211001767916067	0.0033746434612384	0.00232041010706983	0.00422066735175064	0.00274998279417078	0.00253489023360804	0.00169761357944551	0	0.00170633774404225	0	0	0	0	0	0	0	0.00274880862100437	0	0	0.000641882928020476	0.000210470931228245	0.00189796780739697
LN_6F02_VL_345	0	0.0031793518612636	0.00171724568198888	0	0	0	0	0	0.0002108814877317	0.00041959511074782	0	0.000212122821697499	0.000837992575678253	0.000210737055377233	0	0	0	0	0.00210343810130426	0.00147243382255116	0.00210255358236364	0.00168226346782581	0.00168155626231198	0.00147062231821317	0.00252025051196308	0.00316927560349646	0.00231827688941068	0.00210070935174186	0.00335976231013722	0.00231017630859317	0.00420204509512788	0.00273782061488743	0.0025236949655104	0.00168545326790924	0	0.00169872890098186	0	0	0	0	0	0	0	0.00273665680262788	0	0	0.000639011732647431	0.000209544766492301	0.00188959953805443
C12X020404C8	0	0.00316726801137659	0.00171063611837484	0	0	0	0	0	0.000210084036704161	0.000418016531437624	0	0.000211315972760284	0.000834844404976666	0.000209940694260811	0	0	0	0	0.00209550412146719	0.0014668798341009	0.00209462626120706	0.0016759199521791	0.00167521806899125	0.00146508196022977	0.00251075888784692	0.00315726808193258	0.00230951562986047	0.0020927959057633	0.00334711110308164	0.00230147605762064	0.00418621346070496	0.00272748118970464	0.00251417743077577	0.00168367966491655	0	0.00169226083946259	0	0	0	0	0	0	0	0.00272632614946094	0	0	0.000636571074068411	0.000208757374208793	0.00188248524750358
C02X02042E07	0	0.00316726801137659	0.00171063611837484	0	0	0	0	0	0.000210084036704161	0.000418016531437624	0	0.000211315972760284	0.000834844404976666	0.000209940694260811	0	0	0	0	0.00209550412146719	0.0014668798341009	0.00209462626120706	0.0016759199521791	0.00167521806899125	0.00146508196022977	0.00251075888784692	0.00315726808193258	0.00230951562986047	0.0020927959057633	0.00334711110308164	0.00230147605762064	0.00418621346070496	0.00272748118970464	0.00251417743077577	0.00168367966491655	0	0.00169226083946259	0	0	0	0	0	0	0	0.00272632614946094	0	0	0.000636571074068411	0.000208757374208793	0.00188248524750358
C03X02042C03	0	0.00316726801137659	0.00171063611837484	0	0	0	0	0	0.000210084036704161	0.000418016531437624	0	0.000211315972760284	0.000834844404976666	0.000209940694260811	0	0	0	0	0.00209550412146719	0.0014668798341009	0.00209462626120706	0.0016759199521791	0.00167521806899125	0.00146508196022977	0.00251075888784692	0.00315726808193258	0.00230951562986047	0.0020927959057633	0.00334711110308164	0.00230147605762064	0.00418621346070496	0.00272748118970464	0.00251417743077577	0.00168367966491655	0	0.00169226083946259	0	0	0	0	0	0	0	0.00272632614946094	0	0	0.000636571074068411	0.000208757374208793	0.00188248524750358
C06X020404C6	0	0.00316726801137659	0.00171063611837484	0	0	0	0	0	0.000210084036704161	0.000418016531437624	0	0.000211315972760284	0.000834844404976666	0.000209940694260811	0	0	0	0	0.00209550412146719	0.0014668798341009	0.00209462626120706	0.0016759199521791	0.00167521806899125	0.00146508196022977	0.00251075888784692	0.00315726808193258	0.00230951562986047	0.0020927959057633	0.00334711110308164	0.00230147605762064	0.00418621346070496	0.00272748118970464	0.00251417743077577	0.00168367966491655	0	0.00169226083946259	0	0	0	0	0	0	0	0.00272632614946094	0	0	0.000636571074068411	0.000208757374208793	0.00188248524750358
C09X020404C7	0	0.00316726801137659	0.00171063611837484	0	0	0	0	0	0.000210084036704161	0.000418016531437624	0	0.000211315972760284	0.000834844404976666	0.000209940694260811	0	0	0	0	0.00209550412146719	0.0014668798341009	0.00209462626120706	0.0016759199521791	0.00167521806899125	0.00146508196022977	0.00251075888784692	0.00315726808193258	0.00230951562986047	0.0020927959057633	0.00334711110308164	0.00230147605762064	0.00418621346070496	0.00272748118970464	0.00251417743077577	0.00168367966491655	0	0.00169226083946259	0	0	0	0	0	0	0	0.00272632614946094	0	0	0.000636571074068411	0.000208757374208793	0.00188248524750358
AMBX02041E06	0.00272632614946094	0.0042349105484881	0.00300838838536484	0.00272632614946094	0.00272632614946094	0.00272632614946094	0.00272632614946094	0.00272632614946094	0.0029581706916413	0.00315328577783283	0.00272747014660106	0.00297578776534893	0.00293645433074229	0.00295630790444216	0.00272632614946094	0.00272689802804754	0.00272632614946094	0.00272632614946094	0.00104939519992786	0.000419947526622531	0.000629756037218988	0.000629623867394254	0.000419771244718173	0.00167798505536256	0.0014683302512228	0.00232330598933274	0.000841518507371942	0.00188600267030054	0.00272638133714166	0.00167867822571772	0.00251787016085819	0.00189357521504646	0.00104984691555696	0.00168611924727137	0.00272632614946094	0.00404179572266026	0.00274880862100437	0.00273665680262788	0.00272632614946094	0.00272632614946094	0.00272632614946094	0.00272632614946094	0.00272632614946094	0	0.00251787016085819	0.00251730884529014	0.000851788923815626	0.00230770884562298	0.00209634969969045
AP7X02041G08	0	0.00316927560349646	0.00171173417673981	0	0	0	0	0	0.000210216526115255	0.000418278802631417	0	0.000211450021062596	0.000835367456418573	0.000210073002878579	0	0	0	0	0.00188682648922651	0.00125789494363385	0.00188603568386845	0.00146711028868843	0.00146649557112652	0.00125631488384453	0.00230256031399049	0.0029482034911026	0.00210048923128246	0.00188442310191227	0.00313952544840662	0.00209323397720565	0.00397880386619608	0.00251889405535071	0.00230576289508824	0.00147390635239649	0	0.00148156075211006	0	0	0	0	0	0	0	0.00251787016085819	0	0	0.000636841337280893	0.000208888195063647	0.00167411149520856
LN_7D06_VL_412	0	0.00316860612339921	0.00171100198126464	0	0	0	0	0	0.000210172344414511	0.000418191342340356	0	0.000211405319402765	0.000835193033129803	0.000210028881480242	0	0	0	0	0.00188653006748513	0.00125773026294494	0.00188573951044064	0.0014668798341009	0.00146626530955168	0.00125628206794158	0.00230226500720744	0.0029476383876433	0.00210025800221276	0.00188406156755507	0.00313876951455718	0.00209287274538991	0.00397804793234658	0.0025183985688086	0.00230533473198211	0.00147367375855687	0	0.0016929770795665	0	0	0	0	0	0	0	0.00251730884529014	0	0	0.000636706176994953	0	0.00167381606485221
LN_7D07_VL_413	0.000636571074068411	0.00278533494190323	0.00130434815484521	0.000636571074068411	0.000636571074068411	0.000636571074068411	0.000636571074068411	0.000636571074068411	0.000855192047674816	0.00106354725494417	0.000636841337280893	0.000860400258597179	0.000849257066150913	0.000854701023851349	0.000636571074068411	0.000636706176994953	0.000636571074068411	0.000636571074068411	0.00127554445871397	0.00106324181169133	0.00148768913376886	0.00106278981058062	0.00127500235116661	0.00106273348330543	0.001911268745791	0.00235311471162262	0.00170424770951715	0.000425034554854717	0.00127496843283641	0.000850012782372982	0.00191330032945661	0.00149052879930033	0.00212616819916688	0	0.000636571074068411	0.00215308699851732	0.000641882928020476	0.000639011732647431	0.000636571074068411	0.000636571074068411	0.000636571074068411	0.000636571074068411	0.000636571074068411	0.000851788923815626	0.000636841337280893	0.000636706176994953	0	0.000637111830077164	0
LN_4G07_VL_278	0.000208757374208793	0.00317058176687367	0.0017121005095261	0.000208757374208793	0.000208757374208793	0.000208757374208793	0.000208757374208793	0.000208757374208793	0.00042064307096479	0.000627779297992461	0.000208844569897904	0.000423146111710822	0.00104480126028271	0.000420388879819442	0.000208757374208793	0.000208800962950064	0.000208757374208793	0.000208757374208793	0.00125789494363385	0.00104813037414112	0.00125733474543929	0.00125736773131894	0.000837992575678253	0.000628140786130835	0.00167451677346151	0.00231645637304837	0.00147026894790383	0.00167481245119729	0.00292978283567243	0.00146525670630254	0.00376888519329575	0.00188920289856689	0.0016769298561871	0.00126319148570063	0.000208757374208793	0.00190610799778477	0.000210470931228245	0.000209544766492301	0.000208757374208793	0.000208757374208793	0.000208757374208793	0.000208757374208793	0.000208757374208793	0.00230770884562298	0.000208888195063647	0	0.000637111830077164	0	0.00146465450535355
C12X020903I8	0.00188248524750358	0.00380393023361273	0.00278720714000191	0.00188248524750358	0.00188248524750358	0.00188248524750358	0.00188248524750358	0.00188248524750358	0.00210742766364699	0.00230624631885228	0.00188327307767991	0.00211985814985234	0.00230143216240673	0.00210601831416344	0.00188248524750358	0.00188287908018118	0.00188248524750358	0.00188248524750358	0.000628436821581206	0.000209544766492301	0.000209544766492301	0.000418892050489138	0.000209555744894758	0.000628009247495736	0.000628009247495736	0.00147457177079939	0.000209984778611597	0.00125523041852229	0.00272079641340272	0.00125631464058123	0.00272238473146027	0.000839762869580695	0.000419144434202177	0.000631047576143718	0.00188248524750358	0.00318215141974832	0.00189796780739697	0.00188959953805443	0.00188248524750358	0.00188248524750358	0.00188248524750358	0.00188248524750358	0.00188248524750358	0.00209634969969045	0.00167411149520856	0.00167381606485221	0	0.00146465450535355	0
C09X020903I7	0.00188564052971887	0.00401603035022704	0.00236087442606633	0.00188564052971887	0.00188564052971887	0.00188564052971887	0.00188564052971887	0.00188564052971887	0.00211098666775078	0.002310121018726	0.00188643100366963	0.00212345929832302	0.00167621612560691	0.00210957255531987	0.00188564052971887	0.00188603568386845	0.00188564052971887	0.00188564052971887	0.000628700220517698	0.000628272288048972	0.000837817054541238	0.00104697807324112	0.00020936927754469	0.00020951184048432	0.000837553977224816	0.00147639328517814	0.000839575581585606	0.00041905661157636	0.00125736798442	0.000419144434202177	0.00125763153548345	0.00147048941601798	0.00020936927754469	0.000421529638600517	0.00188564052971887	0.00318756119017556	0.00190117524872882	0.00189277873437935	0.00188564052971887	0.00188564052971887	0.00188564052971887	0.00188564052971887	0.00188564052971887	0.000839751840389799	0.00167691884550544	0.00167662242376403	0.00148831042900314	0.00146711028868843	0.00062856849345541
A01X024861A3	0.00251049552565047	0.00380242402026785	0.00278675949405831	0.00251049552565047	0.00251049552565047	0.00251049552565047	0.00251049552565047	0.00251049552565047	0.00274020693164535	0.00293583854739444	0.00251154639767519	0.00275581236744028	0.00272127794437449	0.00273839732635838	0.00251049552565047	0.00251102085171414	0.00251049552565047	0.00251049552565047	0.00104764717683867	0.000628436821581206	0.00125631464058123	0.00104719735181094	0.000837126664671783	0.000627615099386399	0.000209062878134822	0.00105235495926752	0.00104896591249277	0.00083752109717661	0.00188406157676325	0.000627779288818946	0.00230334881307373	0.00188916976461297	0.00146565129967649	0.000842582080110747	0.00251049552565047	0.00381936746660963	0.00253114745765801	0.00251998515211736	0.00251049552565047	0.00251049552565047	0.00251049552565047	0.00251049552565047	0.00251049552565047	0.00125895070499354	0.0023023845950707	0.00230195768535167	0.001699721211498	0.00167447287824764	0.00104706590967485
A02X024861A4	0.00209462626120706	0.00380403119504765	0.0025748689833026	0.00209462626120706	0.00209462626120706	0.00209462626120706	0.00209462626120706	0.00209462626120706	0.00232151228388336	0.00251945606894027	0.00209550412146719	0.00233518810388089	0.00209506509937824	0.00231992072777941	0.00209462626120706	0.00209506509937824	0.00209462626120706	0.00209462626120706	0.00041905661157636	0.000837817054541238	0.000627746427106166	0.000837817054541238	0.00104653979148218	0.000418881076686381	0.00125605164116306	0.00189806816323426	0.00146863831504657	0.00041905661157636	0.00104741672225116	0.00104741672225116	0.00125733474543929	0.00125974367353812	0.00146561839207314	0.000421529638600517	0.00209462626120706	0.003399018263544	0.00211187829782557	0.00210255358236364	0.00209462626120706	0.00209462626120706	0.00209462626120706	0.00209462626120706	0.00209462626120706	0.000839751840389799	0.00188603568386845	0.00188573951044064	0.00148768913376886	0.00125733474543929	0.000209544766492301
A03X02481C06	0.003384101467883	0.00405964542959856	0.00368537674665433	0.003384101467883	0.003384101467883	0.003384101467883	0.003384101467883	0.003384101467883	0.00362306079757282	0.00381612844949424	0.0033855335943767	0.00364461472084925	0.00338459271851221	0.00362055225303206	0.003384101467883	0.00338481737964534	0.003384101467883	0.003384101467883	0.000423672725999703	0.00063549230170598	0.00127041298406132	0.000635223182052548	0.000846516162408252	0.000634685625971304	0.000634283055595237	0.00212841954581247	0.00106076055228703	0.000846236394941949	0.00253861042034326	0.00126933791867122	0.00296323581550363	0.00191001801023446	0.0014820982609552	0.000851369603540925	0.003384101467883	0.00471969906889154	0.00341224829823094	0.00339703439134748	0.003384101467883	0.003384101467883	0.003384101467883	0.003384101467883	0.003384101467883	0.00169648849880589	0.00317407102994268	0.00317356797074632	0.00128924857828365	0.00253918126841588	0.00126933792816288
LN_7F04_VL_428	0.0029310975026361	0.00401503582518171	0.00300296231042336	0.0029310975026361	0.0029310975026361	0.0029310975026361	0.0029310975026361	0.0029310975026361	0.003164195616286	0.00335768028159809	0.00293232535182378	0.00318282655973699	0.00293159029658362	0.00316202721128308	0.0029310975026361	0.00293171129866885	0.0029310975026361	0.0029310975026361	0.00020936927754469	0.000209599667709939	0.000209555744894758	0.00020951184048432	0.000209555744894758	0.00125631463137892	0.00104703294685754	0.00231889802327045	0.000209984778611597	0.000209117527096746	0.00188327308687649	0.00146587038547601	0.00167482343420237	0.00126000823079223	0.000209544766492301	0.00126289232112952	0.0029310975026361	0.00424661149799943	0.00295522756350004	0.00294218530319543	0.0029310975026361	0.0029310975026361	0.0029310975026361	0.0029310975026361	0.0029310975026361	0.00188722214064328	0.00272298794807123	0.0027225606808037	0.000850475841402151	0.00230388621376209	0.0016737612371956
LN_7F05_VL_429	0.00397801491417607	0.00359516054331057	0.00450562336209683	0.00397801491417607	0.00397801491417607	0.00397801491417607	0.00397801491417607	0.00397801491417607	0.00421884196042408	0.00440728098878447	0.00397968136367395	0.00424398742109155	0.00355897754957471	0.00421625207676333	0.00397801491417607	0.00397884796443601	0.00397801491417607	0.00397801491417607	0.000838706397714891	0.000628832012022521	0.00104794372285388	0.00083822312686302	0.00125759828250375	0.00125710430007156	0.00209453829577831	0.00337322053164517	0.00126037235216931	0.00188485072717769	0.00230143216240673	0.00272470010219505	0.00335079185723819	0.00210025708910909	0.00146740683470364	0.00210707274278708	0.00397801491417607	0.00530926911724031	0.00401076448672404	0.00399306339202582	0.00397801491417607	0.00397801491417607	0.00397801491417607	0.00397801491417607	0.00397801491417607	0.0023081930857968	0.00377056339791783	0.00376967450815675	0.00170117829871339	0.00356055650072129	0.00167454973627888
LN_6G02_VL_354	0.00232384155169817	0.00426398430973944	0.00281390378645148	0.00232384155169817	0.00232384155169817	0.00232384155169817	0.00232384155169817	0.00232384155169817	0.00255441723431439	0.00275289449460614	0.00232482382932355	0.00256963016414071	0.00253552656756117	0.00255268488539214	0.00232384155169817	0.00232433258673161	0.00232384155169817	0.00232384155169817	0.000634014958939676	0.000845263985409064	0.00126715975233014	0.00105604444890475	0.000422063375283058	0.000633747088824884	0.00126675863007671	0.0019141141592293	0.00126987521907702	0.000211237856965343	0.00147927941160028	0.000633880995582688	0.00211491618819276	0.00148232229005166	0.000844371838916637	0.000424989400852259	0.00232384155169817	0.00364296045726587	0.0023431469310593	0.00233271204650645	0.00232384155169817	0.00232384155169817	0.00232384155169817	0.00232384155169817	0.00232384155169817	0.00105827962994268	0.00211358544370828	0.00211321715609584	0.00171508287613852	0.00147950258954974	0.000633981488151441
C12X030004I8	0.0016759199521791	0.00380393023361273	0.00214601689611402	0.0016759199521791	0.0016759199521791	0.0016759199521791	0.0016759199521791	0.0016759199521791	0.00189967062422131	0.00209982712585253	0.00167662242376403	0.00191086294859522	0.00167627111437564	0.00189836814558597	0.0016759199521791	0.00167627111437564	0.0016759199521791	0.0016759199521791	0.00020951184048432	0.000418804333581891	0.00104750463236162	0.000418629009930097	0.00041879336437601	0.00041905661157636	0.00125667655579884	0.00189876865269727	0.00125974367353812	0	0.000837828032943686	0.000628832002802854	0.00125746667053312	0.00105006739760128	0.000837817054541238	0	0.0016759199521791	0.00297460258879612	0.00168972519930525	0.00168226346782581	0.0016759199521791	0.0016759199521791	0.0016759199521791	0.0016759199521791	0.0016759199521791	0.000419771244718173	0.00146711028868843	0.0014668798341009	0.000850114340502426	0.00125736773131894	0.000209467954467014
C01X03002I07	0.00230432484508909	0.00380393023361273	0.00278951865499208	0.00230432484508909	0.00230432484508909	0.00230432484508909	0.00230432484508909	0.00230432484508909	0.00253271663229762	0.00272981635060452	0.00230529068925235	0.0025478070786538	0.00230480766598486	0.00253114746708974	0.00230432484508909	0.00230480766598486	0.00230432484508909	0.00230432484508909	0.000628667262291362	0.000628272288048972	0.00125605164116306	0.000628272288048972	0.000837170523122486	0.000628436830783524	0.00125601871515513	0.0018979678168108	0.0014686934563724	0.000419067594581492	0.0012572031885844	0.00104742770986178	0.00167728197647276	0.00168009944260586	0.000627779297992461	0.000421540751663291	0.00230432484508909	0.0036123626100953	0.00232330598933274	0.00231304668825486	0.00230432484508909	0.00230432484508909	0.00230432484508909	0.00230432484508909	0.00230432484508909	0.000839807004885742	0.00209591032327035	0.00209541608219932	0.00191330032945661	0.00146715431293793	0.000209555744894758
C02X03002F03	0.00146557446004991	0.00359364057383836	0.00171650933795719	0.00146557446004991	0.00146557446004991	0.00146557446004991	0.00146557446004991	0.00146557446004991	0.00168758653013431	0.00188877329624735	0.00146618840547976	0.00169755718010225	0.00188524555034223	0.0016864635605789	0.00146557446004991	0.00146588136848108	0.00146557446004991	0.00146557446004991	0.000628700220517698	0	0	0	0	0.000418804333581891	0.000209413122219355	0.000843348254423559	0.000210028881480242	0.000627779297992461	0.00167517413696797	0.000628272288048972	0.0016763041464063	0.000630152879842114	0.000209588684704824	0.000420908649433323	0.00146557446004991	0.0027606636262082	0.00147763990139212	0.00147111854876786	0.00146557446004991	0.00146557446004991	0.00146557446004991	0.00146557446004991	0.00146557446004991	0.0018879808585333	0.00125680800252592	0.00125657774095105	0	0.00104719735181094	0.000627779297992461
C03X03003D06	0.00146640810249815	0.00401418755427463	0.00193147064823295	0.00146640810249815	0.00146640810249815	0.00146640810249815	0.00146640810249815	0.00146640810249815	0.00168861109290121	0.00188969893529322	0.00146702274684598	0.00169845851780631	0.0014668798341009	0.0016873531509943	0.00146640810249815	0.00146671536027859	0.00146640810249815	0.00146640810249815	0.00104697807324112	0	0	0	0	0.00041870568879136	0.000837477201962739	0.00126528920773353	0.000209940694260811	0.000418892050489138	0.000838003558683416	0.000418935927315653	0.00125789494363385	0.000419848342607735	0.000209500866681577	0	0.00146640810249815	0.00276165538682375	0.00147848733291417	0.00147195851325779	0.00146640810249815	0.00146640810249815	0.00146640810249815	0.00146640810249815	0.00146640810249815	0.000839454514927491	0.00125746667053312	0.00125736798442	0.000637619640076281	0.000628700220517698	0
C06X030004I6	0.00209454929260864	0.00380403119504765	0.00257469587056	0.00209454929260864	0.00209454929260864	0.00209454929260864	0.00209454929260864	0.00209454929260864	0.00232138948531006	0.00251942290246228	0.00209542708826108	0.00233513160857553	0.00209498809848614	0.00231986496983211	0.00209454929260864	0.00209498809848614	0.00209454929260864	0.00209454929260864	0.00041905661157636	0.000837828032943686	0.000627779297992461	0.000837828032943686	0.000418453833007974	0.000209413122219355	0.00104659461913882	0.00168681915561035	0.0010487458927139	0.000209500866681577	0.00125710429085177	0.000837828032943686	0.00167709493330159	0.00104962652608225	0.000837115704650903	0.000210737055377233	0.00209454929260864	0.00339914298096589	0.00211180005455137	0.00210247602935408	0.00209454929260864	0.00209454929260864	0.00209454929260864	0.00209454929260864	0.00209454929260864	0.000629756037218988	0.00188600267030054	0.00188564052971887	0.0017004437819022	0.00125736774054441	0.000209555744894758
C09X030004I7	0.0023043138390274	0.00401518165892952	0.00278959950970989	0.0023043138390274	0.0023043138390274	0.0023043138390274	0.0023043138390274	0.0023043138390274	0.00253275015027444	0.00272976102350832	0.00230527967394766	0.0025477731507041	0.00230479665530317	0.00253111398215538	0.0023043138390274	0.00230479665530317	0.0023043138390274	0.0023043138390274	0.00041905661157636	0.000837828032943686	0.000837170523122486	0.000837828032943686	0.000836765469854741	0.000628272288048972	0.00146534448753951	0.00210868287081409	0.0012586866008552	0.000628535549042681	0.00104747164188507	0.0012568409607523	0.00146733026228146	0.00125974368281606	0.000836776420702215	0.000421540751663291	0.0023043138390274	0.00361214700620495	0.00232329480091142	0.00231303559858555	0.0023043138390274	0.0023043138390274	0.0023043138390274	0.0023043138390274	0.0023043138390274	0.000839807004885742	0.00209585525136724	0.00209542708826108	0.00191326634370399	0.00146715431293793	0.000209555744894758
LN_6G08_VL_360	0.00167521806899125	0.00380403119504765	0.00214509621269322	0.00167521806899125	0.00167521806899125	0.00167521806899125	0.00167521806899125	0.00167521806899125	0.00189886901796027	0.00209894564066189	0.0016759199521791	0.00191005187093335	0.00167556893708174	0.00189756763802354	0.00167521806899125	0.00167556893708174	0.00167521806899125	0.00167521806899125	0.00041905661157636	0.000837817054541238	0.00104662755433178	0.000837817054541238	0	0	0.000837126664671783	0.00147575963369212	0.00104878993544362	0	0.000837904872570237	0.000628272288048972	0.00125763153548345	0.00125984306148718	0.000836940550612079	0	0.00167521806899125	0.00297333908666696	0.0016890117075415	0.00168155626231198	0.00167521806899125	0.00167521806899125	0.00167521806899125	0.00167521806899125	0.00167521806899125	0.000419771244718173	0.00146649557112652	0.00146626530955168	0.00127500235116661	0.000837992575678253	0.000209555744894758
LN_4I05_VL_294	0.00272177073832204	0.00380393023361273	0.00278855281033338	0.00272177073832204	0.00272177073832204	0.00272177073832204	0.00272177073832204	0.00272177073832204	0.00295323451004359	0.00314795845150499	0.00272291091486495	0.00297072486695395	0.00293153528474087	0.00295131101849783	0.00272177073832204	0.0027223407072106	0.00272177073832204	0.00272177073832204	0.000418881076686381	0.000209599667709939	0.00041905661157636	0.00020951184048432	0.00020951184048432	0.00146556348164743	0.00104681373711334	0.00253058021606829	0.0004199364974316	0.00125483681045243	0.00167384900004515	0.00167586498646972	0.00188442310191227	0.00168017681866541	0.000628667262291362	0.00147266602522618	0.00272177073832204	0.00403473623934432	0.0027441778323199	0.00273206683232799	0.00272177073832204	0.00272177073832204	0.00272177073832204	0.00272177073832204	0.00272177073832204	0.00167622712705142	0.002513617769687	0.00251312435632284	0.000637619592070675	0.00230383122499325	0.00188363430949571
LN_7C06_VL_403	0.00313575211631835	0.00401518165892952	0.00342663737673489	0.00313575211631835	0.00313575211631835	0.00313575211631835	0.00313575211631835	0.00313575211631835	0.00337005804286116	0.00356213674762366	0.00313706372591311	0.0033898372559004	0.00376583021266853	0.00336771867681345	0.00313575211631835	0.00313640778399047	0.00313575211631835	0.00313575211631835	0.00146680286550244	0.00062856849345541	0.00125657775015921	0.00104747164188507	0.000837301896629064	0.000209117527096746	0.000208931838458793	0.0014720909654692	0.00104918602460841	0.00146465450535355	0.00292913685637069	0.00125473828488264	0.00313876950533742	0.00230818204269329	0.00146595824032028	0.00105227732222756	0.00313575211631835	0.00445199526457509	0.00316152795994968	0.00314759623562177	0.00313575211631835	0.00313575211631835	0.00313575211631835	0.00313575211631835	0.00313575211631835	0.00230730205464858	0.00292803237365764	0.00292760653389508	0.00169941667586293	0.00230051340651826	0.0014643919688359
A01X030061B4	0.00272063151624279	0.00422512557626554	0.00300231832008585	0.00272063151624279	0.00272063151624279	0.00272063151624279	0.00272063151624279	0.00272063151624279	0.00295198909176157	0.00314663771826034	0.00272177073832204	0.0029694646563727	0.00293093256397427	0.00295006722175927	0.00272063151624279	0.00272120100804942	0.00272063151624279	0.00272063151624279	0.00062840389097346	0.000209544766492301	0.000628272288048972	0.00020945698526115	0.00041871665340331	0.00104611283653409	0.000627615099386399	0.00210707274278708	0.000839575581585606	0.000836645211990446	0.00188327308687649	0.00104633175278969	0.00209409967829386	0.00146961849348828	0.00104719735181094	0.00126289232112952	0.00272063151624279	0.00403302337313225	0.0027430197796103	0.00273091897670519	0.00272063151624279	0.00272063151624279	0.00272063151624279	0.00272063151624279	0.00272063151624279	0.00167735855814954	0.0025125651639615	0.00251207216367135	0.000850114340502426	0.00188445606935254	0.00146543236999074
A02X030061B5	0.00188613470612399	0.003805538681982	0.00236157755908628	0.00188613470612399	0.00188613470612399	0.00188613470612399	0.00188613470612399	0.00188613470612399	0.00211157760652346	0.0023106615849807	0.00188692559462808	0.00212398944672343	0.00188682649847525	0.00211009579024725	0.00188613470612399	0.00188653006748513	0.00188613470612399	0.00188613470612399	0.000418979804147962	0.000209676576381601	0.000209676576381601	0.000209588684704824	0.000209676576381601	0.000838003558683416	0.00125707131880305	0.00189953668446299	0.000210117142818276	0.000418804333581891	0.00146696790106286	0.00125789494363385	0.00167727042645198	0.0010507183426926	0.000209676576381601	0.000631978128820118	0.00188613470612399	0.00318813659809783	0.00190167760398267	0.0018932766606246	0.00188613470612399	0.00188613470612399	0.00188613470612399	0.00188613470612399	0.00188613470612399	0.00146925483065782	0.00167732548448634	0.00167709493330159	0.00085083764988062	0.00146749487397148	0.000628272288048972
A03X03001C03	0.0023043138390274	0.00401588445467567	0.00278959950970989	0.0023043138390274	0.0023043138390274	0.0023043138390274	0.0023043138390274	0.0023043138390274	0.00253275015027444	0.00272976102350832	0.00230527967394766	0.0025477731507041	0.00251417743077577	0.00253111398215538	0.0023043138390274	0.00230479665530317	0.0023043138390274	0.0023043138390274	0.000628667262291362	0.000837817054541238	0.0010465507606881	0.000837817054541238	0.000836995346131304	0.000418892050489138	0.00104653979148218	0.0016868302968432	0.0012586866008552	0.000418979804147962	0.00146680286550244	0.000837817054541238	0.00188692559462808	0.00146987186409739	0.00104640851426993	0.000421451922078982	0.0023043138390274	0.00361214700620495	0.00232329480091142	0.00231303559858555	0.0023043138390274	0.0023043138390274	0.0023043138390274	0.0023043138390274	0.0023043138390274	0.00104970377214483	0.00209585525136724	0.00209542708826108	0.00191326634370399	0.00146715431293793	0.000628700220517698
AP7X03001G05	0.00146556348164743	0.0035944003978862	0.00193105558583825	0.00146556348164743	0.00146556348164743	0.00146556348164743	0.00146556348164743	0.00146556348164743	0.00168753079573199	0.00188880641627705	0.00146617741786909	0.00169756846380466	0.00146617741786909	0.00168647469710926	0.00146556348164743	0.00146587038547601	0.00146556348164743	0.00146556348164743	0.000838431767217043	0	0	0	0	0.000628305214056897	0.000837992575678253	0.00147656048841815	0.000210073002878579	0.00125631464058123	0.00125628170077117	0.000837828032943686	0.00167622712705142	0.000840336295217356	0.000209632621330702	0.00105293101091935	0.00146556348164743	0.00276085608374163	0.00147762874131976	0.00147110748707335	0.00146556348164743	0.00146556348164743	0.00146556348164743	0.00146556348164743	0.00146556348164743	0.00230867752923546	0.00125684096996624	0.00125654479653837	0.000212664152745989	0.00104720833481601	0.00125631464058123
LN_7G05_VL_438	0.00188573951044064	0.00380473428780439	0.00236107066287012	0.00188573951044064	0.00188573951044064	0.00188573951044064	0.00188573951044064	0.00188573951044064	0.00211113182424353	0.00231017630859317	0.00188653006748513	0.00212353840905398	0.00188643101291257	0.00210965063341189	0.00188573951044064	0.00188613470612399	0.00188573951044064	0.00188573951044064	0.000418892050489138	0.000209632621330702	0.000209632621330702	0.000209544766492301	0.000209632621330702	0.000837828032943686	0.00125680800252592	0.00189913585333521	0.000210073002878579	0.00041871665340331	0.00146666053746496	0.00125763128222315	0.00167691884550544	0.0010504975872387	0.000209632621330702	0.000631845024733562	0.00188573951044064	0.00318745912670645	0.00190127586884573	0.00189287846672769	0.00188573951044064	0.00188573951044064	0.00188573951044064	0.00188573951044064	0.00188573951044064	0.00146894650816437	0.0016769738804368	0.00167674342584926	0.000850656707169513	0.00146718728958054	0.000628140740234602
LN_7G06_VL_439	0.0023043138390274	0.00422722576728138	0.00278959950970989	0.0023043138390274	0.0023043138390274	0.0023043138390274	0.0023043138390274	0.0023043138390274	0.00253275015027444	0.00272976102350832	0.00230527967394766	0.0025477731507041	0.00230479665530317	0.00253111398215538	0.0023043138390274	0.00230479665530317	0.0023043138390274	0.0023043138390274	0.000628700229731582	0.00125710430007156	0.00167539394455364	0.00125710430007156	0.000836765469854741	0.000837817054541238	0.00167481245119729	0.00231987612519008	0.0012586865916006	0.000838168170373403	0.000837828032943686	0.00146648457890752	0.00125746667053312	0.00189065883488728	0.000836776420702215	0.000632411135710254	0.0023043138390274	0.00361214700620495	0.00232329480091142	0.00231303559858555	0.0023043138390274	0.0023043138390274	0.0023043138390274	0.0023043138390274	0.0023043138390274	0.00104992419408807	0.00209585525136724	0.00209542708826108	0.00191326634370399	0.00146715431293793	0.000628799030754117
LN_4H03_VL_283	0.00188327307767991	0.00401588445467567	0.00235884935227728	0.00188327307767991	0.00188327307767991	0.00188327307767991	0.00188327307767991	0.00188327307767991	0.0021083162891453	0.00230721377476042	0.00188406156755507	0.00212075729139421	0.0025125651639615	0.00210690575118334	0.00188327307767991	0.00188366724010336	0.00188327307767991	0.00188327307767991	0.00125736773131894	0	0.000209588684704824	0.000419144434202177	0.000209588684704824	0.000628042145925483	0.00041871665340331	0.0010534635772205	0.000420123956647447	0.00125578875183553	0.00230287759536087	0.000837466232756811	0.00188485072717769	0.00126023974201574	0.000419243285865198	0.000631346404923316	0.00188327307767991	0.00318350214014771	0.00189876865269727	0.00189039333547921	0.00188327307767991	0.00188327307767991	0.00188327307767991	0.00188327307767991	0.00188327307767991	0.00209762479964669	0.00167481245119729	0.00167451677346151	0.000637890746512094	0.00125605163196654	0.00104589401186387
C12X033728C3	0.000208550576537591	0.00337895302723962	0.00192472304093478	0.000208550576537591	0.000208550576537591	0.000208550576537591	0.000208550576537591	0.000208550576537591	0.000420256381118658	0.000627090337536417	0.000208637599522222	0.000422687778909626	0.00104369988002678	0.0004199364974316	0.000208550576537591	0.000208594078953679	0.000208550576537591	0.000208550576537591	0.00188564052971887	0.00125710429085177	0.00188485071795795	0.00146618840547976	0.00146557446004991	0.00125552621533498	0.00230111527890562	0.00294634211381827	0.00209916644711984	0.00188324016086851	0.00313755535818689	0.00209192031272581	0.00397630581698388	0.00251730884529014	0.0023043138390274	0.00147297591127162	0.000208550576537591	0.00190399067535997	0.000210260726395416	0.000209336406658435	0.000208550576537591	0.000208550576537591	0.000208550576537591	0.000208550576537591	0.000208550576537591	0.00251628623878969	0.000208681138254555	0.000208637599522222	0.000636571074068411	0.000208757374208793	0.00167306116067234
D12X033728C5	0.000208550576537591	0.00337895302723962	0.00192472304093478	0.000208550576537591	0.000208550576537591	0.000208550576537591	0.000208550576537591	0.000208550576537591	0.000420256381118658	0.000627090337536417	0.000208637599522222	0.000422687778909626	0.00104369988002678	0.0004199364974316	0.000208550576537591	0.000208594078953679	0.000208550576537591	0.000208550576537591	0.00188564052971887	0.00125710429085177	0.00188485071795795	0.00146618840547976	0.00146557446004991	0.00125552621533498	0.00230111527890562	0.00294634211381827	0.00209916644711984	0.00188324016086851	0.00313755535818689	0.00209192031272581	0.00397630581698388	0.00251730884529014	0.0023043138390274	0.00147297591127162	0.000208550576537591	0.00190399067535997	0.000210260726395416	0.000209336406658435	0.000208550576537591	0.000208550576537591	0.000208550576537591	0.000208550576537591	0.000208550576537591	0.00251628623878969	0.000208681138254555	0.000208637599522222	0.000636571074068411	0.000208757374208793	0.00167306116067234
C12X041403G8	0	0.00316726801137659	0.00171063611837484	0	0	0	0	0	0.000210084036704161	0.000418016531437624	0	0.000211315972760284	0.000834844404976666	0.000209940694260811	0	0	0	0	0.00209550412146719	0.0014668798341009	0.00209462626120706	0.0016759199521791	0.00167521806899125	0.00146508196022977	0.00251075888784692	0.00315726808193258	0.00230951562986047	0.0020927959057633	0.00334711110308164	0.00230147605762064	0.00418621346070496	0.00272748118970464	0.00251417743077577	0.00168367966491655	0	0.00169226083946259	0	0	0	0	0	0	0	0.00272632614946094	0	0	0.000636571074068411	0.000208757374208793	0.00188248524750358
C02X04142E02	0	0.00316726801137659	0.00171063611837484	0	0	0	0	0	0.000210084036704161	0.000418016531437624	0	0.000211315972760284	0.000834844404976666	0.000209940694260811	0	0	0	0	0.00209550412146719	0.0014668798341009	0.00209462626120706	0.0016759199521791	0.00167521806899125	0.00146508196022977	0.00251075888784692	0.00315726808193258	0.00230951562986047	0.0020927959057633	0.00334711110308164	0.00230147605762064	0.00418621346070496	0.00272748118970464	0.00251417743077577	0.00168367966491655	0	0.00169226083946259	0	0	0	0	0	0	0	0.00272632614946094	0	0	0.000636571074068411	0.000208757374208793	0.00188248524750358
C03X04142C09	0	0.00316726801137659	0.00171063611837484	0	0	0	0	0	0.000210084036704161	0.000418016531437624	0	0.000211315972760284	0.000834844404976666	0.000209940694260811	0	0	0	0	0.00209550412146719	0.0014668798341009	0.00209462626120706	0.0016759199521791	0.00167521806899125	0.00146508196022977	0.00251075888784692	0.00315726808193258	0.00230951562986047	0.0020927959057633	0.00334711110308164	0.00230147605762064	0.00418621346070496	0.00272748118970464	0.00251417743077577	0.00168367966491655	0	0.00169226083946259	0	0	0	0	0	0	0	0.00272632614946094	0	0	0.000636571074068411	0.000208757374208793	0.00188248524750358
C06X041403G6	0	0.00316726801137659	0.00171063611837484	0	0	0	0	0	0.000210084036704161	0.000418016531437624	0	0.000211315972760284	0.000834844404976666	0.000209940694260811	0	0	0	0	0.00209550412146719	0.0014668798341009	0.00209462626120706	0.0016759199521791	0.00167521806899125	0.00146508196022977	0.00251075888784692	0.00315726808193258	0.00230951562986047	0.0020927959057633	0.00334711110308164	0.00230147605762064	0.00418621346070496	0.00272748118970464	0.00251417743077577	0.00168367966491655	0	0.00169226083946259	0	0	0	0	0	0	0	0.00272632614946094	0	0	0.000636571074068411	0.000208757374208793	0.00188248524750358
C09X041403G7	0	0.00316726801137659	0.00171063611837484	0	0	0	0	0	0.000210084036704161	0.000418016531437624	0	0.000211315972760284	0.000834844404976666	0.000209940694260811	0	0	0	0	0.00209550412146719	0.0014668798341009	0.00209462626120706	0.0016759199521791	0.00167521806899125	0.00146508196022977	0.00251075888784692	0.00315726808193258	0.00230951562986047	0.0020927959057633	0.00334711110308164	0.00230147605762064	0.00418621346070496	0.00272748118970464	0.00251417743077577	0.00168367966491655	0	0.00169226083946259	0	0	0	0	0	0	0	0.00272632614946094	0	0	0.000636571074068411	0.000208757374208793	0.00188248524750358
LN_4D08_VL_252	0	0.00316726801137659	0.00171063611837484	0	0	0	0	0	0.000210084036704161	0.000418016531437624	0	0.000211315972760284	0.000834844404976666	0.000209940694260811	0	0	0	0	0.00209550412146719	0.0014668798341009	0.00209462626120706	0.0016759199521791	0.00167521806899125	0.00146508196022977	0.00251075888784692	0.00315726808193258	0.00230951562986047	0.0020927959057633	0.00334711110308164	0.00230147605762064	0.00418621346070496	0.00272748118970464	0.00251417743077577	0.00168367966491655	0	0.00169226083946259	0	0	0	0	0	0	0	0.00272632614946094	0	0	0.000636571074068411	0.000208757374208793	0.00188248524750358
LN_4F04_VL_266	0	0.00316726801137659	0.00171063611837484	0	0	0	0	0	0.000210084036704161	0.000418016531437624	0	0.000211315972760284	0.000834844404976666	0.000209940694260811	0	0	0	0	0.00209550412146719	0.0014668798341009	0.00209462626120706	0.0016759199521791	0.00167521806899125	0.00146508196022977	0.00251075888784692	0.00315726808193258	0.00230951562986047	0.0020927959057633	0.00334711110308164	0.00230147605762064	0.00418621346070496	0.00272748118970464	0.00251417743077577	0.00168367966491655	0	0.00169226083946259	0	0	0	0	0	0	0	0.00272632614946094	0	0	0.000636571074068411	0.000208757374208793	0.00188248524750358
LN_6H05_VL_366	0.000626730102723465	0.00380792017502283	0.00235673574864501	0.000626730102723465	0.000626730102723465	0.000626730102723465	0.000626730102723465	0.000626730102723465	0.000841872733153806	0.00104706590967485	0.000626992072622081	0.000846919495505664	0.00146377952659502	0.000841396879925949	0.000626730102723465	0.000626861060303003	0.000626730102723465	0.000626730102723465	0.00272919900061731	0.00209938629072824	0.00272805355301958	0.00230866648148854	0.0023076978071599	0.00209652587065588	0.00314413188694668	0.00379587482562043	0.00294466066043051	0.0027257545106903	0.00398230514555655	0.00293460775516483	0.00482216021034867	0.00336323803430301	0.0031486192339771	0.00231937582046544	0.000626730102723465	0.00233140924027475	0.000631878326465784	0.000629095742411793	0.000626730102723465	0.000626730102723465	0.000626730102723465	0.000626730102723465	0.000626730102723465	0.00336188014851946	0.000627123139715147	0.000626992072622081	0.00127564635813504	0.000836645211990446	0.00251467125773328
A03X04141A07	0	0.00318137480636531	0.00171835224486106	0	0	0	0	0	0.000211014985195724	0.000419859367167035	0	0.000212257895930547	0.000838519580623136	0.000210870369981287	0	0	0	0	0.00210476627599674	0.00147336357881842	0.00210388063991343	0.00168332539215106	0.00168261729369972	0.00147154978767221	0.00252183943076954	0.00317128574228333	0.00231974356603875	0.00210203408142943	0.00336188014851946	0.00231163274963731	0.00420469535018758	0.00273955147850098	0.00252528823138116	0.00168651922443591	0	0.00169981172132847	0	0	0	0	0	0	0	0.00273838619452747	0	0	0.000639420329785501	0.000209676576381601	0.0018907904843427
LN_8A05_VL_465	0.00211394400417592	0.00427657716615409	0.0017306192309712	0.00211394400417592	0.00211394400417592	0.00211394400417592	0.00211394400417592	0.00211394400417592	0.00234282999867158	0.00254291609120407	0.00211483813513931	0.00235710431576425	0.00296237539712199	0.00234154996489718	0.00211394400417592	0.00211439097513023	0.00211394400417592	0.00211394400417592	0.00318269096330187	0.00254615139510499	0.00318134093127232	0.00275755477356396	0.00275638540551311	0.00254358824603708	0.00360125330076875	0.00469157476085185	0.00340121990723656	0.00296758762286441	0.00445010841507598	0.00317729769833022	0.00508799916158804	0.00361123223675723	0.00360655621732575	0.00255758142463717	0.00211394400417592	0.00386105177615974	0.00213151706576456	0.00212201850493159	0.00211394400417592	0.00211394400417592	0.00211394400417592	0.00211394400417592	0.00211394400417592	0.00361137966126827	0.00211528548432292	0.00211483813513931	0.00171932224556864	0.00232816893194661	0.00339109385625958
LN_6D06_VL_331	0	0.00326588018356934	0.00176459320525268	0	0	0	0	0	0	0.000430895206417437	0	0.000217900531211071	0.000860527440910742	0.000216438507156165	0	0	0	0	0.00216023721175238	0.00151219467173664	0.00215930428910319	0.0017276760902333	0.00172693019584554	0.00151028408616233	0.00258819754027302	0.00325524891341983	0.00237945708459731	0.00215735919893318	0.00345032715397343	0.00237245814334516	0.00431537927286473	0.00281184302579001	0.00259183033842114	0.001735923657461	0	0.00174504708266359	0	0	0	0	0	0	0	0.00281061544376277	0	0	0.000656491131954995	0.000215181023732588	0.00194052762488026
[truncated: 36 more columns]
