# Supplementary material for: Transmission and dynamics of mother-infant gut viruses during pregnancy and early life
Source: Nat Commun. 2024 Mar 2;15:1945. doi: 10.1038/s41467-024-45257-4 (PMC10908809; doi:10.1038/s41467-024-45257-4)
Supplement: Supplementary file 6 — Source Data [file 41467_2024_45257_MOESM6_ESM.zip › Source data/Virus_genetic_distances/LN_7E06_VL_421_NODE_8_length_90463_cov_7626.218631.dist.txt]

LN_7E08_VL_423	LN_7E09_VL_424	LN_7F01_VL_425	LN_7E07_VL_422	C02X02343C07	LN_4I08_VL_297	LN_4F02_VL_264	AMBX02341E04	A01X023460I4	A02X023460I5	A03X02341A08	AP7X02341H09	LN_4A02_VL_219	LN_7E05_VL_420	LN_7E06_VL_421	LN_6D05_VL_330	LN_4F06_VL_268	LN_7F02_VL_426	LN_7F03_VL_427	LN_6A01_VL_299	LN_6D06_VL_331	LN_4I09_VL_298
LN_7E08_VL_423	0	0	1.1079841337146e-05	1.10794730607361e-05	7.75597488619231e-05	7.75597488619231e-05	7.75597488619231e-05	0.000872267561139433	1.10799641013896e-05	0	3.32392478043966e-05	0.000880830179943683	5.54028898714019e-05	2.21601737393737e-05	0	3.32392478043966e-05	8.86449922298852e-05	2.21605113557281e-05	4.43548415276711e-05	7.75597488619231e-05	0.000343621856532954	7.75597488619231e-05
LN_7E09_VL_424	0	0	0	1.10795958168193e-05	4.43188743295853e-05	4.43188743295853e-05	4.43188743295853e-05	0.000838686490071441	0	0	3.32396160910776e-05	0.000858248139558715	2.21601737393737e-05	0	0	3.32396160910776e-05	6.64816262093201e-05	2.21602658143054e-05	2.21772209466028e-05	4.43188743295853e-05	0.000343625665477884	4.43188743295853e-05
LN_7F01_VL_425	1.1079841337146e-05	0	0	2.21591916363037e-05	4.43193653756808e-05	4.43193653756808e-05	4.43193653756808e-05	0.000838705247693996	0	1.10797185756226e-05	4.43194574424241e-05	0.000858257831641396	2.21606648235515e-05	0	1.1079841337146e-05	4.43194574424241e-05	6.64823628519192e-05	3.32410893191335e-05	2.21767291284078e-05	4.43193653756808e-05	0.000354710174989938	4.43193653756808e-05
LN_7E07_VL_422	1.10794730607361e-05	1.10795958168193e-05	2.21591916363037e-05	0	8.86387309255378e-05	8.86387309255378e-05	8.86387309255378e-05	0.00084986717479924	2.21594371539105e-05	1.10793503073731e-05	2.21583016788913e-05	0.000869519521162971	3.32402606158919e-05	3.32398923149986e-05	1.10793503073731e-05	2.21583016788913e-05	7.75609765003171e-05	1.10798106464598e-05	5.54422993078257e-05	8.86387309255378e-05	0.000332519040796378	8.86387309255378e-05
C02X02343C07	7.75597488619231e-05	4.43188743295853e-05	4.43193653756808e-05	8.86387309255378e-05	0	0	0	0.000894599919615643	4.43183832943715e-05	7.7560608230679e-05	0.00011079850587466	0.000925952437735515	7.75597488619231e-05	4.43188743295853e-05	7.75597488619231e-05	0.00011079850587466	0.000121879973942409	7.75607002954374e-05	7.76191822201244e-05	0	0.00042121256498791	0
LN_4I08_VL_297	7.75597488619231e-05	4.43188743295853e-05	4.43193653756808e-05	8.86387309255378e-05	0	0	0	0.000905780730443195	4.43183832943715e-05	7.7560608230679e-05	0.0001107997335191	0.000925962893805503	8.86406951752139e-05	4.43188743295853e-05	7.75597488619231e-05	0.0001107997335191	0.000121879973942409	7.75615596852368e-05	7.76191822201244e-05	0	0.000432306536138572	0
LN_4F02_VL_264	7.75597488619231e-05	4.43188743295853e-05	4.43193653756808e-05	8.86387309255378e-05	0	0	0	0.000916961541497325	4.43183832943715e-05	7.7560608230679e-05	0.000121878347359334	0.000937242949264945	9.97196772387745e-05	4.43188743295853e-05	7.75597488619231e-05	0.000121878347359334	0.000121879973942409	7.75607002954374e-05	7.76191822201244e-05	0	0.000443381339722915	0
AMBX02341E04	0.000872267561139433	0.000838686490071441	0.000838705247693996	0.00084986717479924	0.000894599919615643	0.000905780730443195	0.000916961541497325	0	0.000838695868777816	0.000861086375930428	0.00087224551781986	0.00166417178999338	0.000838639599685685	0.000838705247693996	0.000861086375930428	0.00087224551781986	0.000883423855839254	0.000849912410934902	0.000828177239767362	0.000916961541497325	0.00118585471502615	0.000916961541497325
A01X023460I4	1.10799641013896e-05	0	0	2.21594371539105e-05	4.43183832943715e-05	4.43183832943715e-05	4.43183832943715e-05	0.000838695868777816	0	1.1079841337146e-05	4.43199485015109e-05	0.000869539159640285	2.21604192787424e-05	0	1.10799641013896e-05	4.43199485015109e-05	7.75626953112871e-05	3.32410893191335e-05	2.21767291284078e-05	4.43183832943715e-05	0.000354714106886981	4.43183832943715e-05
A02X023460I5	0	0	1.10797185756226e-05	1.10793503073731e-05	7.7560608230679e-05	7.7560608230679e-05	7.7560608230679e-05	0.000861086375930428	1.1079841337146e-05	0	3.32385112556841e-05	0.000880850074288153	4.43223118808234e-05	2.21601737393737e-05	0	3.32385112556841e-05	8.86449922298852e-05	2.21602658143054e-05	4.43538578734662e-05	7.7560608230679e-05	0.000343618047672488	7.7560608230679e-05
A03X02341A08	3.32392478043966e-05	3.32396160910776e-05	4.43194574424241e-05	2.21583016788913e-05	0.00011079850587466	0.0001107997335191	0.000121878347359334	0.00087224551781986	4.43199485015109e-05	3.32385112556841e-05	0	0.000892098148203912	5.54011403153997e-05	4.43203475005166e-05	2.21587006174114e-05	0	9.97227156814683e-05	1.10797185756226e-05	7.76194588417123e-05	0.000121878347359334	0.000332513235516063	0.000121878347359334
AP7X02341H09	0.000880830179943683	0.000858248139558715	0.000858257831641396	0.000869519521162971	0.000925952437735515	0.000925962893805503	0.000937242949264945	0.00166417178999338	0.000869539159640285	0.000880850074288153	0.000892098148203912	0	0.000858228756050075	0.000869548979211571	0.000880840127003544	0.000892098148203912	0.000835605142437224	0.000869546330462745	0.000903592860293297	0.000937242949264945	0.00119750132899135	0.000937242949264945
LN_4A02_VL_219	5.54028898714019e-05	2.21601737393737e-05	2.21606648235515e-05	3.32402606158919e-05	7.75597488619231e-05	8.86406951752139e-05	9.97196772387745e-05	0.000838639599685685	2.21604192787424e-05	4.43223118808234e-05	5.54011403153997e-05	0.000858228756050075	0	2.21606648235515e-05	4.43223118808234e-05	5.54011403153997e-05	5.53995750096707e-05	3.32418259820994e-05	5.54459881715631e-05	9.97196772387745e-05	0.000343614238896375	9.97207821414604e-05
LN_7E05_VL_420	2.21601737393737e-05	0	0	3.32398923149986e-05	4.43188743295853e-05	4.43188743295853e-05	4.43188743295853e-05	0.000838705247693996	0	2.21601737393737e-05	4.43203475005166e-05	0.000869548979211571	2.21606648235515e-05	0	2.21599282054456e-05	4.43203475005166e-05	6.64823628519192e-05	3.32409972421613e-05	2.21769750347851e-05	4.43188743295853e-05	0.000365806849153291	4.43188743295853e-05
LN_7E06_VL_421	0	0	1.1079841337146e-05	1.10793503073731e-05	7.75597488619231e-05	7.75597488619231e-05	7.75597488619231e-05	0.000861086375930428	1.10799641013896e-05	0	2.21587006174114e-05	0.000880840127003544	4.43223118808234e-05	2.21599282054456e-05	0	2.21587006174114e-05	8.86440099989371e-05	1.10800868683533e-05	4.43538578734662e-05	7.75597488619231e-05	0.000343618047672488	7.75597488619231e-05
LN_6D05_VL_330	3.32392478043966e-05	3.32396160910776e-05	4.43194574424241e-05	2.21583016788913e-05	0.00011079850587466	0.0001107997335191	0.000121878347359334	0.00087224551781986	4.43199485015109e-05	3.32385112556841e-05	0	0.000892098148203912	5.54011403153997e-05	4.43203475005166e-05	2.21587006174114e-05	0	9.97227156814683e-05	1.10797185756226e-05	7.76194588417123e-05	0.000121878347359334	0.000332513235516063	0.000121878347359334
LN_4F06_VL_268	8.86449922298852e-05	6.64816262093201e-05	6.64823628519192e-05	7.75609765003171e-05	0.000121879973942409	0.000121879973942409	0.000121879973942409	0.000883423855839254	7.75626953112871e-05	8.86449922298852e-05	9.97227156814683e-05	0.000835605142437224	5.53995750096707e-05	6.64823628519192e-05	8.86440099989371e-05	9.97227156814683e-05	0	7.75648746007369e-05	9.98023361615239e-05	0.000121879973942409	0.00039906037699091	0.000121879973942409
LN_7F02_VL_426	2.21605113557281e-05	2.21602658143054e-05	3.32410893191335e-05	1.10798106464598e-05	7.75607002954374e-05	7.75615596852368e-05	7.75607002954374e-05	0.000849912410934902	3.32410893191335e-05	2.21602658143054e-05	1.10797185756226e-05	0.000869546330462745	3.32418259820994e-05	3.32409972421613e-05	1.10800868683533e-05	1.10797185756226e-05	7.75648746007369e-05	0	6.65354440543314e-05	7.75607002954374e-05	0.000343627231538158	7.75607002954374e-05
LN_7F03_VL_427	4.43548415276711e-05	2.21772209466028e-05	2.21767291284078e-05	5.54422993078257e-05	7.76191822201244e-05	7.76191822201244e-05	7.76191822201244e-05	0.000828177239767362	2.21767291284078e-05	4.43538578734662e-05	7.76194588417123e-05	0.000903592860293297	5.54459881715631e-05	2.21769750347851e-05	4.43538578734662e-05	7.76194588417123e-05	9.98023361615239e-05	6.65354440543314e-05	0	7.76191822201244e-05	0.000388270845074353	7.76191822201244e-05
LN_6A01_VL_299	7.75597488619231e-05	4.43188743295853e-05	4.43193653756808e-05	8.86387309255378e-05	0	0	0	0.000916961541497325	4.43183832943715e-05	7.7560608230679e-05	0.000121878347359334	0.000937242949264945	9.97196772387745e-05	4.43188743295853e-05	7.75597488619231e-05	0.000121878347359334	0.000121879973942409	7.75607002954374e-05	7.76191822201244e-05	0	0.000443381339722915	0
LN_6D06_VL_331	0.000343621856532954	0.000343625665477884	0.000354710174989938	0.000332519040796378	0.00042121256498791	0.000432306536138572	0.000443381339722915	0.00118585471502615	0.000354714106886981	0.000343618047672488	0.000332513235516063	0.00119750132899135	0.000343614238896375	0.000365806849153291	0.000343618047672488	0.000332513235516063	0.00039906037699091	0.000343627231538158	0.000388270845074353	0.000443381339722915	0	0.000443386254452981
LN_4I09_VL_298	7.75597488619231e-05	4.43188743295853e-05	4.43193653756808e-05	8.86387309255378e-05	0	0	0	0.000916961541497325	4.43183832943715e-05	7.7560608230679e-05	0.000121878347359334	0.000937242949264945	9.97207821414604e-05	4.43188743295853e-05	7.75597488619231e-05	0.000121878347359334	0.000121879973942409	7.75607002954374e-05	7.76191822201244e-05	0	0.000443386254452981	0
