# Supplementary material for: Transmission and dynamics of mother-infant gut viruses during pregnancy and early life
Source: Nat Commun. 2024 Mar 2;15:1945. doi: 10.1038/s41467-024-45257-4 (PMC10908809; doi:10.1038/s41467-024-45257-4)
Supplement: Supplementary file 6 — Source Data [file 41467_2024_45257_MOESM6_ESM.zip › Source data/Virus_genetic_distances/LN_7H03_VL_445_NODE_63_length_32647_cov_16258.009358.dist.txt]

LN_4H09_VL_289	LN_4H04_VL_284	LN_6C03_VL_319	LN_4I05_VL_294	LN_6B04_VL_311	C02X03372D08	LN_4I07_VL_296	LN_4F01_VL_263	D02X03372D09	D03X03372D05	LN_7H03_VL_445	LN_6C08_VL_324	LN_4A01_VL_218	LN_6A09_VL_307	LN_4H08_VL_288	LN_6A07_VL_305	LN_4I01_VL_290
LN_4H09_VL_289	0	0.000247114506048494	0.000247137407763157	0.000278396439722165	0.000341607920517318	0.000247091608578028	0.000247099240596692	0.000494287485441998	0.000370765892813574	0.000432570596377561	0.000370685720864984	0.000432490418100753	0.000556243034882972	0.000278646400926463	3.09425088284717e-05	0.000340150403055606	0.000278198513282236
LN_4H04_VL_284	0.000247114506048494	0	0	3.08801618200487e-05	9.29973031973955e-05	0	0	0.000215776335767651	6.16693904762803e-05	0.00012337682428969	6.1642780167471e-05	0.00012329316093669	0.000246669960602377	3.09049749363155e-05	0	0.000123456790633081	3.08525326152433e-05
LN_6C03_VL_319	0.000247137407763157	0	0	3.08820691066551e-05	9.30059525001608e-05	0	0	0.000246738431432816	9.25354721950254e-05	0.000154240060451321	9.25154966096125e-05	0.000154197250343159	0.00027765780931947	3.09078405544376e-05	0	9.26133164664651e-05	3.08591972059445e-05
LN_4I05_VL_294	0.000278396439722165	3.08801618200487e-05	3.08820691066551e-05	0	6.20489333813957e-05	3.08782547689979e-05	3.08782547689979e-05	0.000277967242717503	9.26590842509759e-05	0.000154421791829851	9.26419160207651e-05	0.000154407485501387	0.000308938288981952	3.09508886853923e-05	3.09719781108534e-05	0.000123628496880192	3.08887464654374e-05
LN_6B04_VL_311	0.000341607920517318	9.29973031973955e-05	9.30059525001608e-05	6.20489333813957e-05	0	9.29973031973955e-05	9.29973031973955e-05	0.000341067015873825	0.000155012804828402	0.000217036960888107	0.000155007999183431	0.000217023503138922	0.000372176706375405	0.000124179975888362	9.32632823659219e-05	0.000124060580628799	9.3040565806008e-05
C02X03372D08	0.000247091608578028	0	0	3.08782547689979e-05	9.29973031973955e-05	0	0	0.000215756383572257	9.24983815421511e-05	0.00015421151773851	9.24584710003299e-05	0.000154106951443407	0.000277486595270268	3.09030648194883e-05	3.09195473476627e-05	0.000123452980355945	3.0850628975169e-05
LN_4I07_VL_296	0.000247099240596692	0	0	3.08782547689979e-05	9.29973031973955e-05	0	0	0.000246593926458198	9.25012336136243e-05	0.000154216274123689	9.24613206111438e-05	0.000154111701380371	0.000277495150957712	3.09030648194883e-05	0	0.000123449170313875	3.08496772432084e-05
LN_4F01_VL_263	0.000494287485441998	0.000215776335767651	0.000246738431432816	0.000277967242717503	0.000341067015873825	0.000215756383572257	0.000246593926458198	0	0.000246700387390388	0.000277614986002373	0.000246593926458198	0.000277426720227365	0.000431712383044578	0.000278190634386737	0.000278344783584702	0.000370427546997619	0.000277718497965989
D02X03372D09	0.000370765892813574	6.16693904762803e-05	9.25354721950254e-05	9.26590842509759e-05	0.000155012804828402	9.24983815421511e-05	9.25012336136243e-05	0.000246700387390388	0	3.08442059257251e-05	0	3.08318431373578e-05	0.000246761263490961	0.000154545891148539	9.27672472434324e-05	0.000123503247290688	0.000123461315638624
D03X03372D05	0.000432570596377561	0.00012337682428969	0.000154240060451321	0.000154421791829851	0.000217036960888107	0.00015421151773851	0.000154216274123689	0.000277614986002373	3.08442059257251e-05	0	3.08394498339948e-05	0	0.000308546754623146	0.000216417476848709	0.000154674257250338	0.000246996249116096	0.000185180186085349
LN_7H03_VL_445	0.000370685720864984	6.1642780167471e-05	9.25154966096125e-05	9.26419160207651e-05	0.000155007999183431	9.24584710003299e-05	9.24613206111438e-05	0.000246593926458198	0	3.08394498339948e-05	0	3.08185404436643e-05	0.000246654750022676	0.000154536337966003	9.27672472434324e-05	0.000216060816086072	0.000123415604479713
LN_6C08_VL_324	0.000432490418100753	0.00012329316093669	0.000154197250343159	0.000154407485501387	0.000217023503138922	0.000154106951443407	0.000154111701380371	0.000277426720227365	3.08318431373578e-05	0	3.08185404436643e-05	0	0.000308337454270692	0.000216363962627516	0.000154621642077074	0.000277806362766984	0.000185134475102776
LN_4A01_VL_218	0.000556243034882972	0.000246669960602377	0.00027765780931947	0.000308938288981952	0.000372176706375405	0.000277486595270268	0.000277495150957712	0.000431712383044578	0.000246761263490961	0.000308546754623146	0.000246654750022676	0.000308337454270692	0	0.000340115750416107	0.000278413668023955	0.000401407078206263	0.000308661752415798
LN_6A09_VL_307	0.000278646400926463	3.09049749363155e-05	3.09078405544376e-05	3.09508886853923e-05	0.000124179975888362	3.09030648194883e-05	3.09030648194883e-05	0.000278190634386737	0.000154545891148539	0.000216417476848709	0.000154536337966003	0.000216363962627516	0.000340115750416107	0	6.1987393355212e-05	6.18553513251652e-05	0
LN_4H08_VL_288	3.09425088284717e-05	0	0	3.09719781108534e-05	9.32632823659219e-05	3.09195473476627e-05	0	0.000278344783584702	9.27672472434324e-05	0.000154674257250338	9.27672472434324e-05	0.000154621642077074	0.000278413668023955	6.1987393355212e-05	0	3.09604712264328e-05	3.09499307575908e-05
LN_6A07_VL_305	0.000340150403055606	0.000123456790633081	9.26133164664651e-05	0.000123628496880192	0.000124060580628799	0.000123452980355945	0.000123449170313875	0.000370427546997619	0.000123503247290688	0.000246996249116096	0.000216060816086072	0.000277806362766984	0.000401407078206263	6.18553513251652e-05	3.09604712264328e-05	0	0.00015439604228236
LN_4I01_VL_290	0.000278198513282236	3.08525326152433e-05	3.08591972059445e-05	3.08887464654374e-05	9.3040565806008e-05	3.0850628975169e-05	3.08496772432084e-05	0.000277718497965989	0.000123461315638624	0.000185180186085349	0.000123415604479713	0.000185134475102776	0.000308661752415798	0	3.09499307575908e-05	0.00015439604228236	0
