# Supplementary material for: Transmission and dynamics of mother-infant gut viruses during pregnancy and early life
Source: Nat Commun. 2024 Mar 2;15:1945. doi: 10.1038/s41467-024-45257-4 (PMC10908809; doi:10.1038/s41467-024-45257-4)
Supplement: Supplementary file 6 — Source Data [file 41467_2024_45257_MOESM6_ESM.zip › Source data/Virus_genetic_distances/LN_6I01_VL_371_NODE_44_length_31853_cov_8.990534.dist.txt]

C12X009505A7	C09X009505A6	C12X013428B9	C06X013428B7	C09X013428B8	A03X01341C08	AP7X01341H06	C06X015405B5	C09X015405B6	A01X015461D8	A02X015461B3	AP3X01542A06	AP7X01541H02	LN_7G04_VL_437	AP3X01722A07	C02X01793C08	C03X01793D09	C06X017904A3	C09X017904A4	C12X019404E8	C01X01943A03	C02X01942E04	C03X01942D01	C06X019404E6	C09X019404E7	LN_6I01_VL_371	AMBX01941E08	A01X019460I6	A02X019461D1	A03X01941A02	AP3X01942A09	LN_7E07_VL_422	LN_6F02_VL_345	C12X020903I8	C09X020903I7	A01X020961D2	A02X020961D3	AMBX02481E01	A01X024861A3	A02X024861A4	A03X02481C06	AP3X02482B04	C12X028505D3	C09X028505D2	LN_7C01_VL_398	AP3X02851I07	AP7X02851H01	A03X03001C03	C12X030603H5	C01X03063B02
C12X009505A7	0	0.000189670093764439	0.0166454858919791	0.0152323730437954	0.0152815479109315	0.0150486366758797	0.0149113981947096	0.0027868192440354	0.002850418463942	0.00507704412465085	0.00335033444976913	0.00285059902870535	0.00309741819570949	0.00320170818156175	0.0156213938456163	0.0154254068238447	0.0149978733204408	0.0154239123420934	0.0154869725953728	0.0166441043744212	0.0165807085137594	0.0165801777627944	0.0166499669915435	0.0167765404731611	0.0166776755236344	0.0166959447670579	0.0167946769626379	0.0167724590945578	0.0163880007934105	0.016516765404709	0.0164861202272161	0.0166362638127182	0.0170400097631468	0.0166032804174006	0.0163862691497101	0.0157744199467109	0.0164602536947154	0.0164182231360133	0.0164496547149451	0.01661869313657	0.0163943954859683	0.0164491282565246	0.000126417256305302	6.32111252422446e-05	0.000126421251762264	0.0148247931084255	0.0147980451724196	0.0153903918901284	0.0146857676118576
C09X009505A6	0.000189670093764439	0	0.016776019506515	0.0152935778465386	0.015343996401752	0.0151778116011476	0.015042247499676	0.00297674040633416	0.00291323046865642	0.00517530205361357	0.00341372096633242	0.00291350724259675	0.0031621367607697	0.00326523657524996	0.015748279171985	0.0155512908955053	0.0150593842157269	0.0154852466164865	0.0155482878143338	0.0167051101729184	0.016707248984487	0.0167389416447085	0.0167109932229661	0.0169030915828243	0.0168042140227606	0.0168875263305487	0.0169263896912011	0.0168994636008359	0.0165158014118224	0.0166433117698692	0.0166449101040375	0.0166980707477185	0.0171019864447114	0.0167299895494858	0.0165117515514904	0.0159063196410485	0.0165228537436164	0.0165447583262697	0.0165106813776428	0.0167791458415932	0.0165854743136849	0.0165101530610125	0.000189598172425707	0.000189610155672133	0.000189604163859575	0.0150159613355383	0.0149284979683657	0.0154515728203509	0.0147792541445272
C12X013428B9	0.0166454858919791	0.016776019506515	0	0.00179666376177603	0.000728450570063578	0.00163217786207151	0.000497348323411751	0.0163378697067869	0.0164040794511921	0.00906567869416871	0.0134312222674682	0.0164057040150574	0.0161210915981369	0.0133793529399641	0.0119430356726244	0.0116106939891629	0.0111328750628362	0.0115773573221505	0.0117087959223026	0.0129730074554661	0.0129401224042484	0.0129401224042484	0.0129074263402798	0.0129063874227237	0.0129065763568795	0.0130471840430226	0.0130787324362841	0.0129970231327383	0.0122660361284537	0.0127741529551983	0.0128420770540556	0.0129031101663036	0.0133475524593487	0.012719508822172	0.0127735446145965	0.0123274362889334	0.0127538132544069	0.0127729911220441	0.0127735945092868	0.0125997409237523	0.0127799057626509	0.0127731739806995	0.0166359149654177	0.0166359149654177	0.0166364641299606	0.0110011467330179	0.0100351616255557	0.0119196089561177	0.00939091898987729
C06X013428B7	0.0152323730437954	0.0152935778465386	0.00179666376177603	0	0.000129124676505634	0.000290717241067748	0.000457985672025946	0.0149674815583974	0.0149007184959793	0.00800272752225638	0.0118899592664426	0.0149021480922068	0.0147459168490634	0.0117676485390391	0.0108140462748173	0.00964882804458613	0.00918229065541186	0.00961535779512553	0.00974327831858356	0.0110351413075624	0.0111009875710263	0.0111006334572078	0.0110400709382088	0.0112304457622293	0.0111328613730396	0.0111643743329906	0.0113213778765156	0.0113348686854239	0.0110503877165013	0.0110051961976795	0.0110055472750693	0.0110852013191185	0.0115451014941538	0.0110527539042721	0.0108432512106142	0.0108764642870667	0.0115293101517208	0.0109395250298432	0.0108422005337663	0.0111268275796686	0.0109451104616349	0.0108418547901112	0.0150933969477999	0.0150948451091291	0.0150938796373663	0.00912520229987976	0.009626104712796	0.0105624329123787	0.00777295919080667
C09X013428B8	0.0152815479109315	0.015343996401752	0.000728450570063578	0.000129124676505634	0	0.000263603107083186	0.000364025558173599	0.01494556132185	0.014877452158751	0.00782662488782834	0.0117547248397453	0.0148789085506567	0.0147334991599611	0.0117124000435006	0.0106741845188072	0.0098469072895593	0.00937106163767083	0.00981271760420189	0.00994326217448064	0.0109661163854867	0.0110332765770712	0.0110329174831707	0.0109711145958198	0.0111653519246545	0.0110657992403837	0.0111309026434589	0.0112479790773919	0.0112532509492713	0.010988833450873	0.010935542727622	0.010935542727622	0.0110435603471787	0.0114847401869594	0.0109785938096149	0.0107703382706659	0.0107341016266014	0.0114506464369774	0.0108685411255854	0.0107692605201189	0.0111566894716386	0.0108742029262881	0.0107689101380658	0.0151397072418797	0.0151411894292206	0.0151402012720811	0.00931227413514664	0.00951647681502863	0.0104178689192633	0.00766190746314576
A03X01341C08	0.0150486366758797	0.0151778116011476	0.00163217786207151	0.000290717241067748	0.000263603107083186	0	0.000166768952397955	0.0147785287842075	0.0147790109537356	0.00771405159852084	0.0118692610827302	0.0147804576511247	0.0145479679970979	0.0119246909165662	0.0104412842035384	0.00960450267369303	0.00932314199654756	0.00963641615461899	0.00979773210366179	0.0107690575519814	0.0107690575519814	0.0107690575519814	0.0107729131129032	0.0108029732618167	0.0107690575519814	0.0108353992713913	0.0111067908590984	0.0108329243429717	0.0106461236449972	0.0106383390164969	0.0106400698381967	0.0108147389406205	0.0111878467161655	0.0105523212179466	0.0105722898972956	0.0107100427300863	0.0113877306095204	0.0105719355308987	0.0105722794459956	0.0107568224407318	0.0105781294281206	0.0105719355308987	0.0149751293789728	0.0149751293789728	0.0149756179909473	0.00930827335592401	0.00974060361686868	0.0104823683063028	0.00776832049337933
AP7X01341H06	0.0149113981947096	0.015042247499676	0.000497348323411751	0.000457985672025946	0.000364025558173599	0.000166768952397955	0	0.014704668273738	0.0147379253674752	0.00738203029216985	0.0117216007318121	0.0147066122422207	0.0144484203615664	0.0116975984423422	0.0102390025913285	0.00997321347308232	0.00955779882314914	0.00994066970834211	0.00997296533065923	0.0112744438985297	0.0112413239258715	0.0112413239258715	0.0112416945279431	0.0112744438985297	0.0112744438985297	0.0113432773156167	0.0115010498565446	0.0113322229005627	0.0111098151382195	0.0111092123626382	0.0111103111497742	0.0112590587005082	0.0116689826208485	0.0110171214699493	0.0110422438639992	0.0105190160879624	0.0108620475043702	0.0110415104158192	0.0110749887781876	0.0112366354128594	0.0110811982132715	0.0110746237340159	0.0148697941962718	0.0148370203017184	0.0148702855938974	0.00943310722672859	0.00947676184133536	0.0102853135237036	0.00779212634696242
C06X015405B5	0.0027868192440354	0.00297674040633416	0.0163378697067869	0.0149674815583974	0.01494556132185	0.0147785287842075	0.014704668273738	0	6.31801741296275e-05	0.00332412901088531	0.000986960940363327	6.31821700599447e-05	0.000292686104359245	0.000862556387106328	0.0149675721710274	0.0150289640848059	0.0146011951590276	0.0150275091971055	0.0150905481580601	0.0162485535284678	0.0161851959549428	0.0161846782302887	0.0162542727728036	0.0163807940821661	0.0162820658957121	0.0162991260432799	0.0163827765941826	0.0163752868324547	0.0160215302185534	0.0161212922217687	0.0160906401428927	0.0163668120751702	0.0166733489949471	0.0162071954788464	0.0159909517368974	0.0150941910865106	0.0157234262947001	0.0160228741017495	0.0160542870688582	0.0162175687273256	0.0159988702756692	0.0160537736272902	0.00278515424362272	0.00272194806099388	0.00278524239524158	0.0144294381770388	0.0143911289762754	0.0147384042846137	0.0144220836852569
C09X015405B6	0.002850418463942	0.00291323046865642	0.0164040794511921	0.0149007184959793	0.014877452158751	0.0147790109537356	0.0147379253674752	6.31801741296275e-05	0	0.00332423841901037	0.000923195711957642	0	0.000292680553174495	0.000798559624277332	0.0149680519293061	0.0150275193505325	0.0145347638322207	0.0149606288758265	0.0150246205668033	0.0161820901037916	0.0162490732934429	0.0162485535284678	0.0161893389449684	0.0163797459162328	0.0162810242236768	0.016362151929549	0.0163827765941826	0.016439412079877	0.0160860357252926	0.0161529732627957	0.0161540067341727	0.0163004990932907	0.0167042166351838	0.0162077146448668	0.0159894175266095	0.0150946940752613	0.0157216106335358	0.0160862316752745	0.0159878593725651	0.0162486435771317	0.0160622589593768	0.015987348134436	0.00272160349935041	0.00272186191240403	0.00272168963158283	0.0144933507210248	0.0143916029386257	0.0146726630361018	0.0143885239030001
A01X015461D8	0.00507704412465085	0.00517530205361357	0.00906567869416871	0.00800272752225638	0.00782662488782834	0.00771405159852084	0.00738203029216985	0.00332412901088531	0.00332423841901037	0	0.00261209133183543	0.00332456668660134	0.0032739367469719	0.00228839519097678	0.00931982821888037	0.0104212000984321	0.00993860926354974	0.0103541871983485	0.010420503186057	0.0104567249684197	0.0104567249684197	0.0104567249684197	0.0104605326927809	0.0104896677236522	0.0104898200174487	0.0104900887333083	0.0105307502809337	0.0104876516031539	0.0102490096076286	0.0103572099807352	0.0103253304508914	0.0105308961931172	0.0109135798707851	0.0102692553451742	0.0102566447853291	0.00934983835530312	0.0101574485105808	0.0102229552607149	0.0102566835922716	0.010312840233947	0.0102283697086502	0.0102563442423634	0.00500835552065679	0.00500835552065679	0.00500852055069333	0.00960997905992525	0.00942679427570285	0.00926485753775284	0.00435334433180597
A02X015461B3	0.00335033444976913	0.00341372096633242	0.0134312222674682	0.0118899592664426	0.0117547248397453	0.0118692610827302	0.0117216007318121	0.000986960940363327	0.000923195711957642	0.00261209133183543	0	0.000923254494352623	0.00124484299414086	0.00122093857487757	0.0122740321952814	0.0126596290736216	0.012193387388143	0.0125928365780903	0.0126571970578877	0.0133370684769757	0.0134038674879456	0.0134034366359097	0.0133430721080586	0.013534698626522	0.0134359760085621	0.013476920272907	0.0135469935267611	0.0135842899223204	0.013276506192626	0.0133073220377055	0.0133086054369677	0.0135147265173297	0.0137062648461815	0.0133579068311516	0.013143594306799	0.0122216551859728	0.0128643901586927	0.0132407715293933	0.0131100222244385	0.0134761241229131	0.0132152448646919	0.0131419147909725	0.00322016001666825	0.00322046804962642	0.00322026268777342	0.012061318602407	0.0119827401097692	0.0119525903149839	0.010175834846366
AP3X01542A06	0.00285059902870535	0.00291350724259675	0.0164057040150574	0.0149021480922068	0.0148789085506567	0.0147804576511247	0.0147066122422207	6.31821700599447e-05	0	0.00332456668660134	0.000923254494352623	0	0.000292690071473813	0.000798585132994241	0.014969491388703	0.0150289640848059	0.0145366295904365	0.0149620669085659	0.0150260647431185	0.0161841605387569	0.0162189502334197	0.0162184313724397	0.0161908931131342	0.0163818423822643	0.0162831077010583	0.0163626769210542	0.0163498000945099	0.0164409958549604	0.0160555979828957	0.0161545235194571	0.0161550403378098	0.0163020840767804	0.0166738952912307	0.0162092723425253	0.0159909517368974	0.0150962032426793	0.0157216106335358	0.016056093708676	0.0159899046521074	0.0162507519128039	0.0160643150952968	0.0159893932831616	0.00272177576926722	0.00272194806099388	0.00272186191240403	0.0144947420305291	0.0143930250130205	0.0146740703472757	0.0143899042978275
AP7X01541H02	0.00309741819570949	0.0031621367607697	0.0161210915981369	0.0147459168490634	0.0147334991599611	0.0145479679970979	0.0144484203615664	0.000292686104359245	0.000292680553174495	0.0032739367469719	0.00124484299414086	0.000292690071473813	0	0.000854669650192358	0.0150282338297915	0.015040896379147	0.0145226116171817	0.014973021239019	0.0150379040847806	0.0159976952976162	0.0159669131235513	0.0159995164749959	0.0159379824633099	0.0162010651998342	0.0160994831178577	0.0161829510474322	0.0162598437344699	0.0161936480957594	0.0158094537991266	0.015933740759809	0.0159353146743734	0.0160496096167662	0.0164326201410137	0.0159826574960141	0.015798870338238	0.0151213054681057	0.0156959160935459	0.015832471170756	0.0157977876682722	0.0160293330885175	0.0159052850328855	0.0157972677160975	0.00303009963953225	0.00303029710448729	0.00303019836879283	0.0144900529230045	0.0142955444590173	0.0147089423669079	0.0143166207831891
LN_7G04_VL_437	0.00320170818156175	0.00326523657524996	0.0133793529399641	0.0117676485390391	0.0117124000435006	0.0119246909165662	0.0116975984423422	0.000862556387106328	0.000798559624277332	0.00228839519097678	0.00122093857487757	0.000798585132994241	0.000854669650192358	0	0.0125763062472854	0.0126071439536774	0.0121391963854664	0.012539714981503	0.0126046948208572	0.0132205181526678	0.0132875162908693	0.0132870877481724	0.0132264892599216	0.0134187670152044	0.0133197333475573	0.0133921275132635	0.0136259852601855	0.0134680929644617	0.0132242904502379	0.0131906483926256	0.0131910738346926	0.0133308418344951	0.013786877846597	0.013273498420385	0.0130264017103876	0.0126009533077794	0.0133341925701676	0.0131238917156512	0.013025147585664	0.0132446462297908	0.013098222097044	0.0130247276460054	0.0030713064394622	0.00307160124717809	0.00307140470241284	0.0120064070767153	0.0119551845767274	0.0122859180094557	0.00962731489092552
AP3X01722A07	0.0156213938456163	0.015748279171985	0.0119430356726244	0.0108140462748173	0.0106741845188072	0.0104412842035384	0.0102390025913285	0.0149675721710274	0.0149680519293061	0.00931982821888037	0.0122740321952814	0.014969491388703	0.0150282338297915	0.0125763062472854	0	0.0135834522513658	0.0132074053472319	0.0136157429139185	0.0136787850049641	0.0137050815378518	0.0137050815378518	0.0137050815378518	0.0137099108363327	0.0137390465835759	0.0137050815378518	0.0137473516032614	0.0135267727796089	0.0136264376511199	0.0135495269489394	0.013544056002557	0.0135784336457377	0.013855011160256	0.0140116744992023	0.0133997874833713	0.0135109909463983	0.000793601664853621	0.00107422609692278	0.0135105668495398	0.0135109994298774	0.0136052308818694	0.0135183575363013	0.0135105668495398	0.0155488464802552	0.0155488464802552	0.0155493450112486	0.012920880319253	0.0124320724054795	0.00025377792306699	0.010074059832377
C02X01793C08	0.0154254068238447	0.0155512908955053	0.0116106939891629	0.00964882804458613	0.0098469072895593	0.00960450267369303	0.00997321347308232	0.0150289640848059	0.0150275193505325	0.0104212000984321	0.0126596290736216	0.0150289640848059	0.015040896379147	0.0126071439536774	0.0135834522513658	0	9.52260031751261e-05	0.000126813784182546	0.000412135576124655	0.0116041321387923	0.0116373602476373	0.0116052451411153	0.0116089566913889	0.0117993240613579	0.0117014244280182	0.0117050293177333	0.0118496493057781	0.0119056064515588	0.011526733941016	0.0115730952643334	0.0115424572890213	0.011694268773863	0.0120879474939636	0.0116537219340638	0.0114106761982442	0.013756263619116	0.0144059903308856	0.0114754216410842	0.0114106420471801	0.0117042455138828	0.0113854512007865	0.0114102773336112	0.015350999850865	0.015350999850865	0.0153514918631069	0.000856726694023747	0.00127421628024877	0.0133893185327502	0.0124277931184686
C03X01793D09	0.0149978733204408	0.0150593842157269	0.0111328750628362	0.00918229065541186	0.00937106163767083	0.00932314199654756	0.00955779882314914	0.0146011951590276	0.0145347638322207	0.00993860926354974	0.012193387388143	0.0145366295904365	0.0145226116171817	0.0121391963854664	0.0132074053472319	9.52260031751261e-05	0	0	0.000158723861247375	0.011075725408726	0.0111418023676789	0.0111414456446293	0.0110806913814968	0.011271747033696	0.0111737976342879	0.0112395807432151	0.011300876348489	0.0113766434813439	0.0110584116976793	0.0110456592020536	0.0110467202630551	0.0111592809966254	0.0115881781970809	0.0111256399452477	0.0108831294664353	0.013241594599338	0.0138995054244605	0.0109797170884256	0.0108820433627677	0.0112010419831619	0.0109208255220359	0.0108816950728822	0.0148585867145182	0.0148600174517431	0.0148590635963122	0.000444872937752432	0.000785321922695326	0.0128946761516941	0.0119646715690164
C06X017904A3	0.0154239123420934	0.0154852466164865	0.0115773573221505	0.00961535779512553	0.00981271760420189	0.00963641615461899	0.00994066970834211	0.0150275091971055	0.0149606288758265	0.0103541871983485	0.0125928365780903	0.0149620669085659	0.014973021239019	0.012539714981503	0.0136157429139185	0.000126813784182546	0	0	0.000317064494882796	0.0115383989944392	0.0116044688333766	0.0116040978586321	0.0115435645921549	0.0117342929804615	0.0116364132569306	0.0117027470714993	0.0117485153827278	0.0118407177356155	0.0114935235873554	0.0115084665561714	0.011509202431553	0.0116276444853571	0.0120535965640862	0.0115889970148795	0.0113460704547037	0.0137224535639926	0.0143707740993405	0.0114425521882662	0.0113449505795997	0.011670138292116	0.0113839647673889	0.0113445880223117	0.015284525628226	0.0152859951379318	0.0152850154333985	0.000888410299882766	0.00124151089038891	0.0133560322049638	0.0123949927418072
C09X017904A4	0.0154869725953728	0.0155482878143338	0.0117087959223026	0.00974327831858356	0.00994326217448064	0.00979773210366179	0.00997296533065923	0.0150905481580601	0.0150246205668033	0.010420503186057	0.0126571970578877	0.0150260647431185	0.0150379040847806	0.0126046948208572	0.0136787850049641	0.000412135576124655	0.000158723861247375	0.000317064494882796	0	0.0116018725081819	0.0116358399124247	0.0116354679538635	0.0116066951800669	0.0117977836543205	0.01169989686619	0.0117671732244415	0.0118480523475278	0.011904060135595	0.0115252105180081	0.0115715852749743	0.011572695099219	0.0116919630903943	0.0120855966783313	0.0116522034678536	0.0114091833327819	0.0138554214071346	0.0145026618751015	0.0114739275027297	0.0114084261078686	0.0117345232249442	0.011447479615266	0.0114080615360544	0.0153480400834785	0.0153490237596386	0.0153485319057969	0.00101530785738407	0.00137216587720635	0.0134835568600562	0.0125225306507619
C12X019404E8	0.0166441043744212	0.0167051101729184	0.0129730074554661	0.0110351413075624	0.0109661163854867	0.0107690575519814	0.0112744438985297	0.0162485535284678	0.0161820901037916	0.0104567249684197	0.0133370684769757	0.0161841605387569	0.0159976952976162	0.0132205181526678	0.0137050815378518	0.0116041321387923	0.011075725408726	0.0115383989944392	0.0116018725081819	0	6.31941482901767e-05	6.31921516031545e-05	0	0.000189610154804275	9.47897249200533e-05	0.00015846554708515	0.000460592345840242	0.000444116157297146	0.000255324668751916	0.000221215717425396	0.000189628132545801	0.000288157529968792	0.000796576199874872	0.000538113701080608	0.000316018679486302	0.0136137609526927	0.0145268640438105	0.000410847355079424	0.00031598772092678	0.000608987747700907	0.000411055208556961	0.000315977736418199	0.0165040857917753	0.0165056696785756	0.0165046137202633	0.0110762423107976	0.0114696878337305	0.0135098812419786	0.0112278649306857
C01X01943A03	0.0165807085137594	0.016707248984487	0.0129401224042484	0.0111009875710263	0.0110332765770712	0.0107690575519814	0.0112413239258715	0.0161851959549428	0.0162490732934429	0.0104567249684197	0.0134038674879456	0.0162189502334197	0.0159669131235513	0.0132875162908693	0.0137050815378518	0.0116373602476373	0.0111418023676789	0.0116044688333766	0.0116358399124247	6.31941482901767e-05	0	0	0	0.000252831268168266	0.000157994856345884	0.000158480615315694	0.000460592345840242	0.00038066538115546	0.000191486052653877	0.000189615397780257	0.000126421002002803	0.00028819443903498	0.000732912394586254	0.000538113701080608	0.000347656953939589	0.0136137609526927	0.0144960160531979	0.000347640221790292	0.000379257770404176	0.00060906583478537	0.000411094204499887	0.000379245784411404	0.0165711477321897	0.0165394651132578	0.0165716779049062	0.0110452416828064	0.0114696878337305	0.0135441662018603	0.0112613634032115
C02X01942E04	0.0165801777627944	0.0167389416447085	0.0129401224042484	0.0111006334572078	0.0110329174831707	0.0107690575519814	0.0112413239258715	0.0161846782302887	0.0162485535284678	0.0104567249684197	0.0134034366359097	0.0162184313724397	0.0159995164749959	0.0132870877481724	0.0137050815378518	0.0116052451411153	0.0111414456446293	0.0116040978586321	0.0116354679538635	6.31921516031545e-05	0	0	3.16083098332086e-05	0.00022122295831923	0.000126393039217071	0.000126777610598212	0.000460592345840242	0.000412397058439355	0.000191492164000297	0.000189615397780257	0.000126417006561668	0.000320213139343038	0.000764769679419631	0.000538113701080608	0.00031604864266959	0.0136137609526927	0.0145285494783586	0.000347640221790292	0.000379245784411404	0.000576979355274863	0.000379453400449654	0.00037923379917611	0.0165706175933976	0.0165072538694339	0.0165711477321897	0.0110128302308824	0.0114696878337305	0.0135437335452951	0.0112292977092208
C03X01942D01	0.0166499669915435	0.0167109932229661	0.0129074263402798	0.0110400709382088	0.0109711145958198	0.0107729131129032	0.0112416945279431	0.0162542727728036	0.0161893389449684	0.0104605326927809	0.0133430721080586	0.0161908931131342	0.0159379824633099	0.0132264892599216	0.0137099108363327	0.0116089566913889	0.0110806913814968	0.0115435645921549	0.0116066951800669	0	0	3.16083098332086e-05	0	0.000189694079960412	9.48316739053722e-05	0.00015853589001985	0.000460759091789883	0.000380810342473348	0.000191565530596885	0.000189687333058831	0.000158084772037312	0.000288259052657178	0.000701254956964381	0.00053830113281885	0.000316148560996062	0.0136169338074787	0.0144615848314313	0.000347783107626569	0.000316127570332319	0.000609202535380179	0.000411237252947806	0.000316117576983979	0.0165114798655615	0.0165125367027277	0.016512008267233	0.0110808405555717	0.0114719500207203	0.0135154930764983	0.0112325227983318
C06X019404E6	0.0167765404731611	0.0169030915828243	0.0129063874227237	0.0112304457622293	0.0111653519246545	0.0108029732618167	0.0112744438985297	0.0163807940821661	0.0163797459162328	0.0104896677236522	0.013534698626522	0.0163818423822643	0.0162010651998342	0.0134187670152044	0.0137390465835759	0.0117993240613579	0.011271747033696	0.0117342929804615	0.0117977836543205	0.000189610154804275	0.000252831268168266	0.00022122295831923	0.000189694079960412	0	9.47994598423033e-05	0.000253600686373289	0.000493550952267578	0.00047589136248043	0.000383056157974115	0.000316074361960906	0.000284495774437457	0.000480430482125373	0.000988071065669729	0.000569812630247252	0.000505771706090669	0.0136142141271287	0.0147289648567965	0.000568978833488937	0.000505757710745311	0.000673256539891547	0.000506029634672761	0.000505741724321059	0.0167018893763059	0.0167024238214535	0.0167024238214535	0.0111747877304616	0.0114696878337305	0.0136739922794626	0.011422921429951
C09X019404E7	0.0166776755236344	0.0168042140227606	0.0129065763568795	0.0111328613730396	0.0110657992403837	0.0107690575519814	0.0112744438985297	0.0162820658957121	0.0162810242236768	0.0104898200174487	0.0134359760085621	0.0162831077010583	0.0160994831178577	0.0133197333475573	0.0137050815378518	0.0117014244280182	0.0111737976342879	0.0116364132569306	0.01169989686619	9.47897249200533e-05	0.000157994856345884	0.000126393039217071	9.48316739053722e-05	9.47994598423033e-05	0	0.000158475592253838	0.000460592345840242	0.000412383976443686	0.000319169398423663	0.000221215967169125	0.0001896333764844	0.000384283610114073	0.000892307482780898	0.000538113701080608	0.000410871331580587	0.0136137609526927	0.0146280250109381	0.000474071469582966	0.000410860339763183	0.000576981668774038	0.000411081205030166	0.000410847355079424	0.0166030998905571	0.0166036310844831	0.0166036310844831	0.0110771419524071	0.0114696878337305	0.0135758611681131	0.0113252972263271
LN_6I01_VL_371	0.0166959447670579	0.0168875263305487	0.0130471840430226	0.0111643743329906	0.0111309026434589	0.0108353992713913	0.0113432773156167	0.0162991260432799	0.016362151929549	0.0104900887333083	0.013476920272907	0.0163626769210542	0.0161829510474322	0.0133921275132635	0.0137473516032614	0.0117050293177333	0.0112395807432151	0.0117027470714993	0.0117671732244415	0.00015846554708515	0.000158480615315694	0.000126777610598212	0.00015853589001985	0.000253600686373289	0.000158475592253838	0	0.00046191446167519	0.000509135628836693	0.00035218416681011	0.000285307462153845	0.00022189717761074	0.000449690594441155	0.000925020403740896	0.000603274180633294	0.000412134826659553	0.0136224765761726	0.0146339294829393	0.000443816472952805	0.000475499133264329	0.000643073157286937	0.000380592941619502	0.000475499133264329	0.0166857565577211	0.0166227329346379	0.0166862920222678	0.0111102888242715	0.0115389109557329	0.0136491990225495	0.0113599296667091
AMBX01941E08	0.0167946769626379	0.0169263896912011	0.0130787324362841	0.0113213778765156	0.0112479790773919	0.0111067908590984	0.0115010498565446	0.0163827765941826	0.0163827765941826	0.0105307502809337	0.0135469935267611	0.0163498000945099	0.0162598437344699	0.0136259852601855	0.0135267727796089	0.0118496493057781	0.011300876348489	0.0117485153827278	0.0118480523475278	0.000460592345840242	0.000460592345840242	0.000460592345840242	0.000460759091789883	0.000493550952267578	0.000460592345840242	0.00046191446167519	0	0.000593961423553026	0.000498405950567821	0.000460608582636685	0.000427725751012026	0.00056542940121848	0.00102749994736633	0.000658813667630799	0.000658098286725796	0.0134306193180359	0.0144588062521804	0.00065808420186887	0.000658105856323902	0.000831690831808106	0.000658452521518288	0.00065808420186887	0.0167186406533948	0.0167186406533948	0.0167191975072198	0.0112649745472982	0.0116463002503639	0.0135659926857003	0.0116150876439865
A01X019460I6	0.0167724590945578	0.0168994636008359	0.0129970231327383	0.0113348686854239	0.0112532509492713	0.0108329243429717	0.0113322229005627	0.0163752868324547	0.016439412079877	0.0104876516031539	0.0135842899223204	0.0164409958549604	0.0161936480957594	0.0134680929644617	0.0136264376511199	0.0119056064515588	0.0113766434813439	0.0118407177356155	0.011904060135595	0.000444116157297146	0.00038066538115546	0.000412397058439355	0.000380810342473348	0.00047589136248043	0.000412383976443686	0.000509135628836693	0.000593961423553026	0	0.000320365734425103	0.000285479410902543	0.000348979494694373	0.000514319346213541	0.000959699946087474	0.000540087010116568	0.00057105092201107	0.0135546022490934	0.0146165169613296	0.000539311691791806	0.000571066017437885	0.000772325865853176	0.000571374182477265	0.000571047900434297	0.0167627591039559	0.0167627591039559	0.0167632974517117	0.0112786828366787	0.0115604185956583	0.0136584029968629	0.0114595827205681
A02X019461D1	0.0163880007934105	0.0165158014118224	0.0122660361284537	0.0110503877165013	0.010988833450873	0.0106461236449972	0.0111098151382195	0.0160215302185534	0.0160860357252926	0.0102490096076286	0.013276506192626	0.0160555979828957	0.0158094537991266	0.0132242904502379	0.0135495269489394	0.011526733941016	0.0110584116976793	0.0114935235873554	0.0115252105180081	0.000255324668751916	0.000191486052653877	0.000191492164000297	0.000191565530596885	0.000383056157974115	0.000319169398423663	0.00035218416681011	0.000498405950567821	0.000320365734425103	0	0.000127663734048588	9.57579240983352e-05	0.000258752089890883	0.000675850462823188	0.000383411093758334	0.000287267665615367	0.0134896480743941	0.0144521019634525	0.000287253147373008	0.000319181623961957	0.000550399421421043	0.000351299708133886	0.000319171436596079	0.0163784573153732	0.0163464604619186	0.016378986466229	0.0109614911401558	0.0110788506578386	0.0134522898009291	0.011179578825739
A03X01941A02	0.016516765404709	0.0166433117698692	0.0127741529551983	0.0110051961976795	0.010935542727622	0.0106383390164969	0.0111092123626382	0.0161212922217687	0.0161529732627957	0.0103572099807352	0.0133073220377055	0.0161545235194571	0.015933740759809	0.0131906483926256	0.013544056002557	0.0115730952643334	0.0110456592020536	0.0115084665561714	0.0115715852749743	0.000221215717425396	0.000189615397780257	0.000189615397780257	0.000189687333058831	0.000316074361960906	0.000221215967169125	0.000285307462153845	0.000460608582636685	0.000285479410902543	0.000127663734048588	0	6.32101263306367e-05	0.000256185225194505	0.000701077451876203	0.000379818965776856	0.000284438831280197	0.0134798511934927	0.0144630441066908	0.000252824526777522	0.000284441826105105	0.000480830892222572	0.000284594732881943	0.000284432836705459	0.0164750317978749	0.0164750317978749	0.0164755588904821	0.0109490318191007	0.0113376097294186	0.0134799158329398	0.0111972730827503
AP3X01942A09	0.0164861202272161	0.0166449101040375	0.0128420770540556	0.0110055472750693	0.010935542727622	0.0106400698381967	0.0111103111497742	0.0160906401428927	0.0161540067341727	0.0103253304508914	0.0133086054369677	0.0161550403378098	0.0159353146743734	0.0131910738346926	0.0135784336457377	0.0115424572890213	0.0110467202630551	0.011509202431553	0.011572695099219	0.000189628132545801	0.000126421002002803	0.000126417006561668	0.000158084772037312	0.000284495774437457	0.0001896333764844	0.00022189717761074	0.000427725751012026	0.000348979494694373	9.57579240983352e-05	6.32101263306367e-05	0	0.000256201633962945	0.000701122137417862	0.000411541438373237	0.000252863485720439	0.0134820949471196	0.0144630441066908	0.000221245683037574	0.00028446879771356	0.000416742710512782	0.000252992428843538	0.0002844598066091	0.0164766131768905	0.0164449260483933	0.016477140370698	0.0109500804749035	0.011339473012539	0.0134812077750083	0.0111666333649808
LN_7E07_VL_422	0.0166362638127182	0.0166980707477185	0.0129031101663036	0.0110852013191185	0.0110435603471787	0.0108147389406205	0.0112590587005082	0.0163668120751702	0.0163004990932907	0.0105308961931172	0.0135147265173297	0.0163020840767804	0.0160496096167662	0.0133308418344951	0.013855011160256	0.011694268773863	0.0111592809966254	0.0116276444853571	0.0116919630903943	0.000288157529968792	0.00028819443903498	0.000320213139343038	0.000288259052657178	0.000480430482125373	0.000384283610114073	0.000449690594441155	0.00056542940121848	0.000514319346213541	0.000258752089890883	0.000256185225194505	0.000256201633962945	0	0.000774771575188821	0.000609383530587674	0.000384265154333442	0.0135964083893931	0.0145920640159676	0.000416317437814184	0.000384246695153543	0.000682129079192535	0.00048063137427569	0.000384234391753664	0.0164965457376522	0.0164976151721976	0.0164970804375921	0.0111595691284799	0.011553618317163	0.0136581477819341	0.0112478784951518
LN_6F02_VL_345	0.0170400097631468	0.0171019864447114	0.0133475524593487	0.0115451014941538	0.0114847401869594	0.0111878467161655	0.0116689826208485	0.0166733489949471	0.0167042166351838	0.0109135798707851	0.0137062648461815	0.0166738952912307	0.0164326201410137	0.013786877846597	0.0140116744992023	0.0120879474939636	0.0115881781970809	0.0120535965640862	0.0120855966783313	0.000796576199874872	0.000732912394586254	0.000764769679419631	0.000701254956964381	0.000988071065669729	0.000892307482780898	0.000925020403740896	0.00102749994736633	0.000959699946087474	0.000675850462823188	0.000701077451876203	0.000701122137417862	0.000774771575188821	0	0.000989462021058892	0.000828550016649429	0.0138622067108777	0.0146455752174241	0.000860423794432533	0.000828487048971642	0.00103433837483824	0.000956574830750878	0.000860341543497053	0.0169970798768538	0.0169662361926527	0.0169976281300234	0.0115545796580195	0.0117650586823715	0.0138797277139528	0.0116750190807126
C12X020903I8	0.0166032804174006	0.0167299895494858	0.012719508822172	0.0110527539042721	0.0109785938096149	0.0105523212179466	0.0110171214699493	0.0162071954788464	0.0162077146448668	0.0102692553451742	0.0133579068311516	0.0162092723425253	0.0159826574960141	0.013273498420385	0.0133997874833713	0.0116537219340638	0.0111256399452477	0.0115889970148795	0.0116522034678536	0.000538113701080608	0.000538113701080608	0.000538113701080608	0.00053830113281885	0.000569812630247252	0.000538113701080608	0.000603274180633294	0.000658813667630799	0.000540087010116568	0.000383411093758334	0.000379818965776856	0.000411541438373237	0.000609383530587674	0.000989462021058892	0	0.000221523745929522	0.0133883483944114	0.0144772886901836	0.000348138078999729	0.000348149097541564	0.000545735076575307	0.00034833651952337	0.000348138078999729	0.0165302455876482	0.0165302455876482	0.0165307751908318	0.0110603956652601	0.0112786058997056	0.0134988891697076	0.0112451241106301
C09X020903I7	0.0163862691497101	0.0165117515514904	0.0127735446145965	0.0108432512106142	0.0107703382706659	0.0105722898972956	0.0110422438639992	0.0159909517368974	0.0159894175266095	0.0102566447853291	0.013143594306799	0.0159909517368974	0.015798870338238	0.0130264017103876	0.0135109909463983	0.0114106761982442	0.0108831294664353	0.0113460704547037	0.0114091833327819	0.000316018679486302	0.000347656953939589	0.00031604864266959	0.000316148560996062	0.000505771706090669	0.000410871331580587	0.000412134826659553	0.000658098286725796	0.00057105092201107	0.000287267665615367	0.000284438831280197	0.000252863485720439	0.000384265154333442	0.000828550016649429	0.000221523745929522	0	0.0134120238980507	0.014328920262538	0.000189598171557961	0.000126389295176429	0.000384603836848375	0.000158085771833478	0.000126385301739062	0.0163113710590289	0.0163113710590289	0.0163118927964222	0.0108197389477961	0.0112708228538222	0.0133171724233393	0.0110352406536567
A01X020961D2	0.0157744199467109	0.0159063196410485	0.0123274362889334	0.0108764642870667	0.0107341016266014	0.0107100427300863	0.0105190160879624	0.0150941910865106	0.0150946940752613	0.00934983835530312	0.0122216551859728	0.0150962032426793	0.0151213054681057	0.0126009533077794	0.000793601664853621	0.013756263619116	0.013241594599338	0.0137224535639926	0.0138554214071346	0.0136137609526927	0.0136137609526927	0.0136137609526927	0.0136169338074787	0.0136142141271287	0.0136137609526927	0.0136224765761726	0.0134306193180359	0.0135546022490934	0.0134896480743941	0.0134798511934927	0.0134820949471196	0.0135964083893931	0.0138622067108777	0.0133883483944114	0.0134120238980507	0	0.00162268530549752	0.013411611426675	0.013412057790143	0.0134540291845344	0.0134192036487258	0.013411611426675	0.0156989191224964	0.0156989191224964	0.0156994424293469	0.0129654956729178	0.0128138775834982	0.000758761049130576	0.0100314033869891
A02X020961D3	0.0164602536947154	0.0165228537436164	0.0127538132544069	0.0115293101517208	0.0114506464369774	0.0113877306095204	0.0108620475043702	0.0157234262947001	0.0157216106335358	0.0101574485105808	0.0128643901586927	0.0157216106335358	0.0156959160935459	0.0133341925701676	0.00107422609692278	0.0144059903308856	0.0138995054244605	0.0143707740993405	0.0145026618751015	0.0145268640438105	0.0144960160531979	0.0145285494783586	0.0144615848314313	0.0147289648567965	0.0146280250109381	0.0146339294829393	0.0144588062521804	0.0146165169613296	0.0144521019634525	0.0144630441066908	0.0144630441066908	0.0145920640159676	0.0146455752174241	0.0144772886901836	0.014328920262538	0.00162268530549752	0	0.0143294276708171	0.0142945510108287	0.0144421022857359	0.0143965945086131	0.0142945510108287	0.0163835830278282	0.0163846590009152	0.0163841209967054	0.0136928355446161	0.0132899972509742	0.000909587533747985	0.0108082730422317
AMBX02481E01	0.0164182231360133	0.0165447583262697	0.0127729911220441	0.0109395250298432	0.0108685411255854	0.0105719355308987	0.0110415104158192	0.0160228741017495	0.0160862316752745	0.0102229552607149	0.0132407715293933	0.016056093708676	0.015832471170756	0.0131238917156512	0.0135105668495398	0.0114754216410842	0.0109797170884256	0.0114425521882662	0.0114739275027297	0.000410847355079424	0.000347640221790292	0.000347640221790292	0.000347783107626569	0.000568978833488937	0.000474071469582966	0.000443816472952805	0.00065808420186887	0.000539311691791806	0.000287253147373008	0.000252824526777522	0.000221245683037574	0.000416317437814184	0.000860423794432533	0.000348138078999729	0.000189598171557961	0.013411611426675	0.0143294276708171	0	9.4792720045258e-05	0.000288436890575312	6.32281112867113e-05	9.47897249200533e-05	0.0164082377530513	0.0163765561378983	0.0164087626182296	0.0108836559777256	0.0112704317205728	0.0133820520564166	0.0110999061004315
A01X024861A3	0.0164496547149451	0.0165106813776428	0.0127735945092868	0.0108422005337663	0.0107692605201189	0.0105722794459956	0.0110749887781876	0.0160542870688582	0.0159878593725651	0.0102566835922716	0.0131100222244385	0.0159899046521074	0.0157977876682722	0.013025147585664	0.0135109994298774	0.0114106420471801	0.0108820433627677	0.0113449505795997	0.0114084261078686	0.00031598772092678	0.000379257770404176	0.000379245784411404	0.000316127570332319	0.000505757710745311	0.000410860339763183	0.000475499133264329	0.000658105856323902	0.000571066017437885	0.000319181623961957	0.000284441826105105	0.00028446879771356	0.000384246695153543	0.000828487048971642	0.000348149097541564	0.000126389295176429	0.013412057790143	0.0142945510108287	9.4792720045258e-05	0	0.000288418403795666	9.48406678046497e-05	0	0.016309795872484	0.0163113608817813	0.0163103175088785	0.0108831223898908	0.0112708020723909	0.0133163263327087	0.0110349303467753
A02X024861A4	0.01661869313657	0.0167791458415932	0.0125997409237523	0.0111268275796686	0.0111566894716386	0.0107568224407318	0.0112366354128594	0.0162175687273256	0.0162486435771317	0.010312840233947	0.0134761241229131	0.0162507519128039	0.0160293330885175	0.0132446462297908	0.0136052308818694	0.0117042455138828	0.0112010419831619	0.011670138292116	0.0117345232249442	0.000608987747700907	0.00060906583478537	0.000576979355274863	0.000609202535380179	0.000673256539891547	0.000576981668774038	0.000643073157286937	0.000831690831808106	0.000772325865853176	0.000550399421421043	0.000480830892222572	0.000416742710512782	0.000682129079192535	0.00103433837483824	0.000545735076575307	0.000384603836848375	0.0134540291845344	0.0144421022857359	0.000288436890575312	0.000288418403795666	0	0.000256513800427327	0.000288409161294346	0.0165752491038635	0.0165441924259634	0.0165757868048998	0.0111033310367271	0.0114647246938783	0.0135057198255121	0.0111919437158917
A03X02481C06	0.0163943954859683	0.0165854743136849	0.0127799057626509	0.0109451104616349	0.0108742029262881	0.0105781294281206	0.0110811982132715	0.0159988702756692	0.0160622589593768	0.0102283697086502	0.0132152448646919	0.0160643150952968	0.0159052850328855	0.013098222097044	0.0135183575363013	0.0113854512007865	0.0109208255220359	0.0113839647673889	0.011447479615266	0.000411055208556961	0.000411094204499887	0.000379453400449654	0.000411237252947806	0.000506029634672761	0.000411081205030166	0.000380592941619502	0.000658452521518288	0.000571374182477265	0.000351299708133886	0.000284594732881943	0.000252992428843538	0.00048063137427569	0.000956574830750878	0.00034833651952337	0.000158085771833478	0.0134192036487258	0.0143965945086131	6.32281112867113e-05	9.48406678046497e-05	0.000256513800427327	0	9.48376696486733e-05	0.0163844175797686	0.016321545095245	0.0163849419442798	0.0107928233132694	0.0112108537883779	0.0134210330993338	0.011073851345288
AP3X02482B04	0.0164491282565246	0.0165101530610125	0.0127731739806995	0.0108418547901112	0.0107689101380658	0.0105719355308987	0.0110746237340159	0.0160537736272902	0.015987348134436	0.0102563442423634	0.0131419147909725	0.0159893932831616	0.0157972677160975	0.0130247276460054	0.0135105668495398	0.0114102773336112	0.0108816950728822	0.0113445880223117	0.0114080615360544	0.000315977736418199	0.000379245784411404	0.00037923379917611	0.000316117576983979	0.000505741724321059	0.000410847355079424	0.000475499133264329	0.00065808420186887	0.000571047900434297	0.000319171436596079	0.000284432836705459	0.0002844598066091	0.000384234391753664	0.000860341543497053	0.000348138078999729	0.000126385301739062	0.013411611426675	0.0142945510108287	9.47897249200533e-05	0	0.000288409161294346	9.48376696486733e-05	0	0.0163092742694563	0.0163108391786432	0.016309795872484	0.0108827750527169	0.0112704317205728	0.0133159010901808	0.0110345784132345
C12X028505D3	0.000126417256305302	0.000189598172425707	0.0166359149654177	0.0150933969477999	0.0151397072418797	0.0149751293789728	0.0148697941962718	0.00278515424362272	0.00272160349935041	0.00500835552065679	0.00322016001666825	0.00272177576926722	0.00303009963953225	0.0030713064394622	0.0155488464802552	0.015350999850865	0.0148585867145182	0.015284525628226	0.0153480400834785	0.0165040857917753	0.0165711477321897	0.0165706175933976	0.0165114798655615	0.0167018893763059	0.0166030998905571	0.0166857565577211	0.0167186406533948	0.0167627591039559	0.0163784573153732	0.0164750317978749	0.0164766131768905	0.0164965457376522	0.0169970798768538	0.0165302455876482	0.0163113710590289	0.0156989191224964	0.0163835830278282	0.0164082377530513	0.016309795872484	0.0165752491038635	0.0163844175797686	0.0163092742694563	0	0	0	0.0148162465515472	0.0147239503247152	0.0152518105328446	0.0145798613015321
C09X028505D2	6.32111252422446e-05	0.000189610155672133	0.0166359149654177	0.0150948451091291	0.0151411894292206	0.0149751293789728	0.0148370203017184	0.00272194806099388	0.00272186191240403	0.00500835552065679	0.00322046804962642	0.00272194806099388	0.00303029710448729	0.00307160124717809	0.0155488464802552	0.015350999850865	0.0148600174517431	0.0152859951379318	0.0153490237596386	0.0165056696785756	0.0165394651132578	0.0165072538694339	0.0165125367027277	0.0167024238214535	0.0166036310844831	0.0166227329346379	0.0167186406533948	0.0167627591039559	0.0163464604619186	0.0164750317978749	0.0164449260483933	0.0164976151721976	0.0169662361926527	0.0165302455876482	0.0163113710590289	0.0156989191224964	0.0163846590009152	0.0163765561378983	0.0163113608817813	0.0165441924259634	0.016321545095245	0.0163108391786432	0	0	0	0.0147527936332894	0.0147239503247152	0.0152527859830696	0.0145803275055289
LN_7C01_VL_398	0.000126421251762264	0.000189604163859575	0.0166364641299606	0.0150938796373663	0.0151402012720811	0.0149756179909473	0.0148702855938974	0.00278524239524158	0.00272168963158283	0.00500852055069333	0.00322026268777342	0.00272186191240403	0.00303019836879283	0.00307140470241284	0.0155493450112486	0.0153514918631069	0.0148590635963122	0.0152850154333985	0.0153485319057969	0.0165046137202633	0.0165716779049062	0.0165711477321897	0.016512008267233	0.0167024238214535	0.0166036310844831	0.0166862920222678	0.0167191975072198	0.0167632974517117	0.016378986466229	0.0164755588904821	0.016477140370698	0.0164970804375921	0.0169976281300234	0.0165307751908318	0.0163118927964222	0.0156994424293469	0.0163841209967054	0.0164087626182296	0.0163103175088785	0.0165757868048998	0.0163849419442798	0.016309795872484	0	0	0	0.0148167207188629	0.0147244353648233	0.0152522982423602	0.0145803275055289
AP3X02851I07	0.0148247931084255	0.0150159613355383	0.0110011467330179	0.00912520229987976	0.00931227413514664	0.00930827335592401	0.00943310722672859	0.0144294381770388	0.0144933507210248	0.00960997905992525	0.012061318602407	0.0144947420305291	0.0144900529230045	0.0120064070767153	0.012920880319253	0.000856726694023747	0.000444872937752432	0.000888410299882766	0.00101530785738407	0.0110762423107976	0.0110452416828064	0.0110128302308824	0.0110808405555717	0.0111747877304616	0.0110771419524071	0.0111102888242715	0.0112649745472982	0.0112786828366787	0.0109614911401558	0.0109490318191007	0.0109500804749035	0.0111595691284799	0.0115545796580195	0.0110603956652601	0.0108197389477961	0.0129654956729178	0.0136928355446161	0.0108836559777256	0.0108831223898908	0.0111033310367271	0.0107928233132694	0.0108827750527169	0.0148162465515472	0.0147527936332894	0.0148167207188629	0	0.000521883184898692	0.0126963437731023	0.0117046232646314
AP7X02851H01	0.0147980451724196	0.0149284979683657	0.0100351616255557	0.009626104712796	0.00951647681502863	0.00974060361686868	0.00947676184133536	0.0143911289762754	0.0143916029386257	0.00942679427570285	0.0119827401097692	0.0143930250130205	0.0142955444590173	0.0119551845767274	0.0124320724054795	0.00127421628024877	0.000785321922695326	0.00124151089038891	0.00137216587720635	0.0114696878337305	0.0114696878337305	0.0114696878337305	0.0114719500207203	0.0114696878337305	0.0114696878337305	0.0115389109557329	0.0116463002503639	0.0115604185956583	0.0110788506578386	0.0113376097294186	0.011339473012539	0.011553618317163	0.0117650586823715	0.0112786058997056	0.0112708228538222	0.0128138775834982	0.0132899972509742	0.0112704317205728	0.0112708020723909	0.0114647246938783	0.0112108537883779	0.0112704317205728	0.0147239503247152	0.0147239503247152	0.0147244353648233	0.000521883184898692	0	0.0124046643700969	0.0119341430149781
A03X03001C03	0.0153903918901284	0.0154515728203509	0.0119196089561177	0.0105624329123787	0.0104178689192633	0.0104823683063028	0.0102853135237036	0.0147384042846137	0.0146726630361018	0.00926485753775284	0.0119525903149839	0.0146740703472757	0.0147089423669079	0.0122859180094557	0.00025377792306699	0.0133893185327502	0.0128946761516941	0.0133560322049638	0.0134835568600562	0.0135098812419786	0.0135441662018603	0.0135437335452951	0.0135154930764983	0.0136739922794626	0.0135758611681131	0.0136491990225495	0.0135659926857003	0.0136584029968629	0.0134522898009291	0.0134799158329398	0.0134812077750083	0.0136581477819341	0.0138797277139528	0.0134988891697076	0.0133171724233393	0.000758761049130576	0.000909587533747985	0.0133820520564166	0.0133163263327087	0.0135057198255121	0.0134210330993338	0.0133159010901808	0.0152518105328446	0.0152527859830696	0.0152522982423602	0.0126963437731023	0.0124046643700969	0	0.00982447251192673
C12X030603H5	0.0146857676118576	0.0147792541445272	0.00939091898987729	0.00777295919080667	0.00766190746314576	0.00776832049337933	0.00779212634696242	0.0144220836852569	0.0143885239030001	0.00435334433180597	0.010175834846366	0.0143899042978275	0.0143166207831891	0.00962731489092552	0.010074059832377	0.0124277931184686	0.0119646715690164	0.0123949927418072	0.0125225306507619	0.0112278649306857	0.0112613634032115	0.0112292977092208	0.0112325227983318	0.011422921429951	0.0113252972263271	0.0113599296667091	0.0116150876439865	0.0114595827205681	0.011179578825739	0.0111972730827503	0.0111666333649808	0.0112478784951518	0.0116750190807126	0.0112451241106301	0.0110352406536567	0.0100314033869891	0.0108082730422317	0.0110999061004315	0.0110349303467753	0.0111919437158917	0.011073851345288	0.0110345784132345	0.0145798613015321	0.0145803275055289	0.0145803275055289	0.0117046232646314	0.0119341430149781	0.00982447251192673	0
C01X03063B02	0.0154063434877992	0.0154675389199768	0.0093602695496939	0.00857946742927977	0.00785989323790729	0.00855825509523047	0.00792564846138645	0.0151418771786868	0.0150769315516067	0.00495266402643684	0.0108950977119011	0.0150783796223174	0.0149248977718866	0.0103148947958929	0.0108536140195684	0.013212100201376	0.0127491383219058	0.0131787947960369	0.0133064881963946	0.012007338944777	0.0120088729759648	0.0120406122485134	0.0120115584739581	0.0122032740317559	0.0121054042327494	0.0121743198320311	0.0122581001008557	0.0120096584835463	0.0119339949578511	0.0119450823592588	0.0119462270347927	0.0120369983462557	0.0123964937000734	0.0120254638138962	0.01181478474268	0.0106359264716745	0.0115418738209497	0.0118475045704977	0.0118141053234747	0.0120150603614999	0.0118856964022365	0.0118137281001506	0.0152685718913274	0.0152695494836196	0.0152690606718252	0.0125186357862022	0.011936497674265	0.0106021711843304	0.000697167305362082
C02X03063E08	0.0146071591421284	0.0147388680108015	0.00834873065414809	0.00815325593109323	0.00811299016996029	0.00799168952075104	0.00800140441118381	0.0142993222526862	0.0142997978037505	0.00395015381226457	0.0101383116961241	0.0143012246467552	0.0141349396445273	0.00956954265680354	0.00999626301407216	0.0126152105401358	0.0124183562116506	0.0125499432049904	0.0125170963339836	0.0110124954993819	0.0110124954993819	0.0110124954993819	0.0110165152230138	0.0110124954993819	0.0110124954993819	0.0110813225791348	0.011313014484147	0.0110708036303405	0.0108455940116685	0.0108791964320414	0.0108810009997911	0.0110195882102034	0.0114077910689978	0.0107863954475433	0.0108118518672627	0.0103130795476486	0.0108749769354304	0.0108115308664514	0.0108118894432923	0.011024708927108	0.010780348313165	0.0108115308664514	0.0145324819355979	0.0145324819355979	0.0145329652532977	0.0121427302376848	0.0120671577182475	0.0100191358820269	0.000263273458496771
C06X030603H3	0.0147086206215955	0.0147698536313487	0.00935978123945358	0.00770425321430481	0.00772905406684404	0.00769847370115923	0.00779212634696242	0.0144450517854813	0.0143793501744353	0.00438402228743393	0.0101691643818544	0.0143807288089312	0.014306749425647	0.00965299074033558	0.0101647168098824	0.0123560834494176	0.011892764655454	0.0123229131938092	0.0124503697586622	0.0111568248355042	0.0111906480019281	0.011190291221217	0.0111614502257583	0.0113520935127795	0.0112545414354926	0.0113207208740272	0.0115828769004706	0.0114252071359112	0.0111074999623853	0.0111265987897801	0.0111276631138986	0.0111758806452259	0.0116034667029267	0.0111743196712611	0.0109646829923392	0.0100620878013011	0.0109323673251713	0.0110293021026905	0.0109640246516664	0.0111517006159324	0.0110349303467753	0.0109636752065249	0.0145705962380283	0.0145715274907016	0.0145710618494849	0.0116652052365964	0.0119341430149781	0.00991501778290426	0.000189934276045299
C09X030603H4	0.014834495477394	0.0148956957205623	0.00945937230887466	0.00779809588213026	0.00766165871849542	0.00779447431224952	0.00789083334296229	0.0145708877400922	0.0145047149205187	0.0045155348424723	0.0102960696100552	0.0145065688729719	0.0144367422090907	0.0097482100877427	0.0102911509187533	0.0124497897410556	0.0119863014830918	0.0124162204743122	0.0125440551922811	0.0112500787888435	0.0113159553839334	0.0113155946788813	0.0112551007134977	0.0114453413598992	0.0113477945758527	0.0114142479943392	0.0115805707649989	0.0115191560805028	0.0112329640010392	0.0112202345389225	0.0112213076279518	0.011270737835497	0.0117297357628686	0.0112680815476751	0.0110583230897236	0.0101303023124307	0.0110297572746655	0.011154626291682	0.0110573125881231	0.0112459228256173	0.0111282646047216	0.011056960243844	0.0146959325585844	0.0146973412622142	0.014696402096454	0.0117588949646951	0.0119341430149781	0.0100411532210432	0.000189910229070595
A03X03061C02	0.0156680539726302	0.0157960872554217	0.0092489738662035	0.00915667110760436	0.00920100271475107	0.0090122734523581	0.00780004529513825	0.0153354157613758	0.0154003029810093	0.00406491726849229	0.0112692223785604	0.0153694890390387	0.015216519173065	0.0107838025792714	0.0113255307932378	0.0138752589195727	0.0134414806087214	0.0138748090941338	0.013971501156744	0.0126896561047287	0.0126574117431657	0.0126894875288637	0.012629821567868	0.0128213589798856	0.0127547979165737	0.0127619461170277	0.0130399256445801	0.0128321164201391	0.0126201692301915	0.0125925164790679	0.0125295750940775	0.0126326008176456	0.0130874179090529	0.0126425547924957	0.0124618587327211	0.0109645940445455	0.0119143143938456	0.0124936075354995	0.0124941730868022	0.0125885351610972	0.0124681350376347	0.012493769716327	0.0156592267158163	0.0156269282231535	0.01565973339326	0.0131080658491246	0.0119995252525547	0.0110732026584585	0.00160268465708399
AP3X03061I08	0.0150754616576166	0.0152358992082217	0.00926150751699676	0.00810065308044888	0.0079411662275581	0.00810375001326503	0.00749810902626233	0.0148079815813511	0.014839158664863	0.00424466349644928	0.0106368775160867	0.0148410821573015	0.0147781623126709	0.0101483278375651	0.010533389126933	0.0127541491843478	0.0123172295060022	0.0127526912715371	0.0128823430737487	0.0117341140472072	0.0117356315264243	0.0117027444975949	0.011739426942203	0.0118669259856057	0.0117679201150013	0.0118036327526033	0.0120512029710399	0.0119251890394281	0.0111960585586752	0.0116385457642812	0.0116071644549403	0.0117244543269526	0.0122236453460841	0.0116876807512365	0.0115070961527009	0.0104131518336453	0.0113410430399347	0.0115719441522101	0.011538543018468	0.0115925582414265	0.0115128953973493	0.011538170084672	0.0150331358279325	0.0150019660175095	0.0150336229256567	0.0120764952511529	0.0117764630779835	0.0103444745448147	0.000609359869250087
AP7X03061G06	0.014543818158773	0.014674664889832	0.00966822002557025	0.00822999166623529	0.00820031427281647	0.00805951825279606	0.00804120992167325	0.014237839330306	0.0142706072095391	0.00437713957771333	0.0105077965036895	0.0142720216530707	0.0141777179357107	0.00974750803599328	0.0103386260765975	0.0128767218526144	0.012397101006764	0.0128432221373494	0.0129750268988855	0.0116703869222895	0.0116376283096731	0.0116376283096731	0.0116380120005343	0.0115374839750731	0.0116039324085151	0.0117409072610871	0.0119216155087114	0.0117294876982759	0.011465196451316	0.0115047264494134	0.0115066230740249	0.0116588902136832	0.0121020602019026	0.0115205515953745	0.0114708728176058	0.0104276501523529	0.0112088007413126	0.0114374045135536	0.0114709182428567	0.0115523363810045	0.0114441944864299	0.0114705401354968	0.0145019618103601	0.0145019618103601	0.0145024409073357	0.0120630500662913	0.0122043656793694	0.0102180166476353	0.000588562303362912
C12X033728C3	0.0149427003251284	0.0151005659333728	0.0108593200826745	0.00905310027062438	0.00923852299291695	0.00930010068003872	0.00932522583816901	0.0145475230774494	0.0145792205764379	0.00976811013690082	0.0121492928223947	0.0145806191608584	0.0145129506525705	0.0120951531201026	0.0130084604786578	0.000792509424312483	0.000349200309338962	0.000792451388225848	0.000919223255428154	0.0111643282076894	0.0111016796946564	0.0111013255360995	0.0111682470317487	0.0112955973053548	0.0111979912219361	0.0112314742623061	0.0113244618243767	0.0113355082372006	0.0110185541923377	0.011037917703616	0.0110069368505557	0.0112476789702794	0.0115783743523068	0.0111489688558362	0.0109400274772375	0.0130568862083434	0.0137152628222773	0.0109405297271029	0.0109713168534382	0.0111604867012511	0.0109138758098775	0.010970966941986	0.0149019057297806	0.0148706827709689	0.0149023823083575	0.000253264743612658	0.000619299985313723	0.0127834485572777	0.0117924529792431
C06X033728C1	0.0150879066463531	0.0152486162601229	0.0110902459818354	0.00925764328070252	0.00944986715724937	0.0094787441858435	0.00953754889640302	0.0146879229633725	0.0147525471059751	0.0100882028101343	0.0123258225730875	0.0147219018540749	0.0146534342158042	0.0122817992600121	0.0132912570781864	0.000962368358999743	0.00070659828300655	0.00105852603564146	0.00121888250842904	0.0112646472024918	0.0112001753672082	0.0111998138577256	0.0112351308834981	0.0114288322992191	0.0113300519980377	0.0113314477093227	0.0112814561874944	0.0114375289834499	0.011117045576034	0.0111360242080912	0.0111043246858193	0.0113141642746734	0.0116828175503115	0.0112485333796769	0.0110052595044452	0.0133193238296515	0.0139006183172039	0.0110371177085755	0.0110693352414014	0.0112939859781396	0.0110101977405508	0.0110689780113695	0.0150795957868524	0.0150154426952444	0.0150800837991248	0.000576708230885047	0.000989760274818234	0.0130014188608296	0.0120312030537788
D06X033728C6	0.0149112133816487	0.0150373788594705	0.0109259752269492	0.00902112411898808	0.0092058909979035	0.00929979826394335	0.00935890018661286	0.0145160469203862	0.0145146545899845	0.00976811013690082	0.0120844877986182	0.0145165110898853	0.0145134283018489	0.0120301261813224	0.0129764476795103	0.000792559673199341	0.000317469141588707	0.00076078856783871	0.00088759359008651	0.0111000639034001	0.0111331615171682	0.0111011262051949	0.011105023052037	0.0112626319353677	0.0111650405165786	0.0111987806658054	0.0112912763772473	0.0113671104825321	0.0110503483693601	0.0110373682995728	0.0110067390273195	0.0111840047608763	0.0116105106629525	0.0111170451056645	0.0109078047537618	0.0130236113848982	0.0137157128769417	0.0109716667872121	0.0109070691777601	0.0111274405893958	0.0108812902616597	0.0109067213301792	0.0148373125396056	0.0148382615545135	0.0148377870318842	0.000189946302657357	0.000619299985313723	0.0127193961929424	0.0117601407134957
D09X033728C4	0.0151181986905203	0.015212721573044	0.0108362423714527	0.00925466003665545	0.00944442442773195	0.00933971227037747	0.00936569033047317	0.0147220087552918	0.0146902790428595	0.00977504637289106	0.0123227213313121	0.0146916897359112	0.014627672685513	0.0122376544735823	0.0130848173678936	0.00101555962292724	0.000540292728271923	0.000983766237785091	0.00111067889932308	0.011368761633402	0.0113691247149065	0.0114008370468103	0.0113727568059219	0.0113058582586127	0.0112727027599388	0.0114678734685976	0.0113665023813076	0.0114104334443691	0.0111576759427199	0.0111768067502789	0.0112422262111468	0.0114549237111196	0.0117846167591329	0.011222622432525	0.0111758942146687	0.0131008526021082	0.0139281470481728	0.0111755013744205	0.0111755013744205	0.011399981079943	0.0111492900567354	0.0111751445410474	0.0150133217439822	0.0150138023815715	0.0150138023815715	0.000443692647056151	0.000652395562869749	0.0129573494786294	0.0120301320381854
A02X033761A2	0.0151432236803047	0.0152049053650019	0.0112484321398682	0.00930687783321456	0.00949600929090825	0.00959390426281698	0.0096910143869129	0.0147127542896564	0.014645618857229	0.00996493764815969	0.0122279074197117	0.01464656179751	0.0146472873400866	0.0122407239987675	0.0132611016102656	0.00105342371526113	0.000575393180815356	0.00102131284687953	0.00114906552208505	0.0114016270535172	0.0114679935849391	0.0114676251959482	0.0114067561697113	0.0115984240430274	0.0115000927284271	0.0115656026385323	0.0115982119972414	0.0117041264079368	0.0113875639076678	0.0113715269997732	0.0113715269997732	0.011489850980165	0.0117223631508942	0.0114518845414138	0.0112083729339808	0.0133186436775349	0.0139415216775091	0.0113053191502459	0.0112072639372805	0.0114301430370978	0.0112463824307784	0.0112069040445328	0.0150033778581237	0.0150048272256681	0.0150038609495249	0.000478164629615107	0.000919143630029333	0.0129683239936599	0.0120672317538062
A03X03371C01	0.0149734113169663	0.0151008544247749	0.0105553183437412	0.00904693921034351	0.00919939853510122	0.0089891032771653	0.00927028323834837	0.0145756968109941	0.0145761658365437	0.00935545391392024	0.0121305491709495	0.0145775730943307	0.0144755729875371	0.0121080442038868	0.0127642998468075	0.000925228039615844	0.00044732187556133	0.000893299559400661	0.00102088927132961	0.0111063011762463	0.0111063011762463	0.0111063011762463	0.011110224212184	0.0111073708203472	0.0111063011762463	0.0111727669983538	0.0112569724890505	0.011211241217643	0.0108906784086945	0.0110095575148229	0.0109790886072331	0.0111894094321415	0.0115217398228682	0.0109248981335816	0.0109121212607207	0.0129889128921834	0.0136386484328597	0.0109117297174235	0.0109120799326851	0.0111339400729383	0.0108533519599319	0.0109117297174235	0.0149009185635281	0.0149009185635281	0.0149013981667324	0.000382326947000781	0.000654986938980597	0.0127032434192332	0.0117381231938801
AMBX03431D09	0.0150045513274982	0.0150997885953711	0.010788735797697	0.00909809393096189	0.00926386783022358	0.00931323152636041	0.0092927285905216	0.0145404019819365	0.0145084359691626	0.00976008895508062	0.0120903624711935	0.0145098394731561	0.0144491541688911	0.0120670599039744	0.0129888392541087	0.000799241004373598	0.000320160853812949	0.000767226713765821	0.00089507945936044	0.0111952106028608	0.0111955707772375	0.0112275196718312	0.0111970117065334	0.0113265161433145	0.0112280815870932	0.0112619037841951	0.0112690676243893	0.011301643838826	0.0110802671621273	0.011002046934052	0.0110998363960123	0.0112532805109637	0.0116123299752952	0.0111087718538488	0.0110009415773376	0.0128762554009129	0.0137321681571214	0.0109680542783659	0.011000550297615	0.0112549297635338	0.0109411910333629	0.0110001964618635	0.0148989633509837	0.0148994438659644	0.0148994438659644	0.000159619977600928	0.000557022291665199	0.012828232264772	0.0118607537147571
A02X034361C7	0.0150671089871493	0.0151942462054863	0.010627405669425	0.00931497885080751	0.00933293873315268	0.00929989750150621	0.00929547170937528	0.0146702453898163	0.0147027847624687	0.00943576316624998	0.012230549308762	0.0146721294572983	0.0146364836488958	0.0122747187110293	0.0130590671625751	0.00101864113418687	0.000573827144047028	0.00101860870928243	0.00111408020413869	0.0114355721602463	0.0114353680016469	0.0114353680016469	0.0114075810382311	0.0115010249271176	0.0114677451304545	0.0115029151817999	0.011410917786538	0.0115420335121795	0.0110883729714642	0.0113391766071429	0.0112766435097029	0.0114900800823254	0.0118200123951317	0.0113174800510971	0.0112097409172925	0.0129925501063315	0.0138273224172671	0.0112411492441471	0.0112417071609828	0.0114536874563634	0.0111832663673386	0.0112413471157219	0.0150268104252152	0.0149947366334064	0.0150272929558557	0.000445036835015931	0.000554514935603706	0.0128990345593423	0.0120337983473169
A03X03431B09	0.0147190580655492	0.0149183315115363	0.0109522936926389	0.00914593391736888	0.00930771031772943	0.00938192350713671	0.00936901337531312	0.0142734961716629	0.0143410630212625	0.00972795121345804	0.0120369200742067	0.0143424981150374	0.0142980167895757	0.0119804323121355	0.0132005152594406	0.000893130452937262	0.000463813951156666	0.000926163132790942	0.00105845800584849	0.0111817922111176	0.0111156879731249	0.0111153180383841	0.0111825365245742	0.0113176215196208	0.0112161680575121	0.0112172568761429	0.0112685431596701	0.0113502541693197	0.0109617646501584	0.0110491716363291	0.0110168498537413	0.011268458347648	0.011613322249456	0.0111598469981322	0.0109143606709222	0.0133123931597119	0.0138886062752848	0.0109475755379456	0.0109804294324083	0.0111575054565433	0.010886340697425	0.0109800640706681	0.0147111821080057	0.0146450401463722	0.014711672895361	0.000330291082647897	0.000777483904196622	0.0129726860081448	0.0120715541413311
AP3X03432A01	0.0148054100865808	0.0147701298422738	0.0109157970149777	0.0090774621274861	0.00923611807235705	0.00928553771012983	0.00936891244944219	0.0143332057306054	0.0142989635479854	0.00942611779628215	0.0119465902623934	0.0143008570428676	0.014276029990331	0.0119559419617596	0.0127714564662565	0.000853536285112957	0.000361636368552236	0.000820657833872583	0.000919118582552074	0.0107642791077592	0.0108313032725694	0.0108309455997034	0.0107692575541776	0.0108655835435556	0.0107646345584179	0.0108317264459635	0.0109195966434425	0.01097225708779	0.010742446745655	0.0106324813222948	0.0106998489875114	0.010818308479449	0.011323212845831	0.0107475613151066	0.0105652833274047	0.0126165919922362	0.0135645159554547	0.0105974955370999	0.0105645411788383	0.0108207969179942	0.0105034091689179	0.0105641924008506	0.0146995833695928	0.0147005568072039	0.0147000700722823	0.000262256391525445	0.000540467531732472	0.0125397759298373	0.0118142360139127
AP7X03431F04	0.0149575204172288	0.0151160256997272	0.0110684250291072	0.00918986631458291	0.00931124569702774	0.00943895454860644	0.00949998297642814	0.0145619399382957	0.0145927365539185	0.00980962764766705	0.0121606364718222	0.0145946048517265	0.0145937995536315	0.0121064671994153	0.0130854576724514	0.000920324515449534	0.000476692913195322	0.000920228084056616	0.00104716591495502	0.011238437479468	0.0112398729631749	0.0112074458705745	0.0112434632773532	0.0113374118852994	0.0112397133030661	0.0112731527415989	0.0114021617017192	0.011474092831368	0.0110916346093376	0.0111436288644172	0.0110809124193859	0.0113243158987095	0.0117505533939399	0.0112235358571745	0.0110142735203158	0.0131330607545696	0.0138611536982926	0.011045946936053	0.0110452416828064	0.0112027636085032	0.0109551684710199	0.0110448890899544	0.0149157257674269	0.0148849489827598	0.0149162032302425	0.000285204996511428	0.000685123100470858	0.0128600245839887	0.0118680350939799
LN_8A04_VL_464	0.0149104888108423	0.0149717899614816	0.0108587800138776	0.00892399985663493	0.00910674651146406	0.00923479492780757	0.00929179623754877	0.0145153420219876	0.0144487085353415	0.00970160878022667	0.0120189159997129	0.0144505563432534	0.0144460208431175	0.0119639474803492	0.0129440201550161	0.000697337071775154	0.000222184941207799	0.000665537871076317	0.00079233986474378	0.011035101327695	0.0111009284073066	0.0111005742967884	0.0110400309291844	0.0112303894720323	0.0111328063677102	0.0111978660706212	0.0112573432257123	0.0113347511646552	0.0110177973456189	0.01100513830633	0.0110058404770551	0.0111174446069986	0.0115449482500635	0.0110847672579402	0.0108432137804506	0.0129899038984527	0.0136481410913628	0.0109394451020068	0.0108421356405502	0.0111593751745739	0.0108807507953648	0.0108417899005819	0.0147717803758496	0.014773197504269	0.0147722527217782	0.000221593872079453	0.000554099235879711	0.0126541321757267	0.0116953596244726
C06X036204A9	0.0151608586374657	0.0152896043638832	0.0109707186648727	0.00943212832709343	0.00962448845900636	0.00958559472497648	0.00953463317823491	0.0147588857579711	0.014757926189688	0.00988313272583682	0.0123201283331278	0.0147598454510522	0.0147580324166333	0.0122657137796999	0.0131571360334213	0.00106360559654655	0.000580995045143109	0.00103131325260533	0.00116023328396186	0.0115469154499275	0.0116124499036607	0.0115798691594264	0.011548039174823	0.0114487694666804	0.0114489792748456	0.0116154531034494	0.0115095005225257	0.0116553044812901	0.0114589454186516	0.0113845239360038	0.0114187891432727	0.011604420325282	0.0120694321179877	0.0114000094825916	0.011351006094122	0.0130654586734829	0.0140264579660491	0.0114153712637928	0.0113505944827125	0.011496544883344	0.0112911080797085	0.011350226380025	0.0150860392920186	0.0150865298274707	0.0150865298274707	0.000482793271907571	0.000758123843755643	0.0130614600007894	0.0122504690326236
C01X03913G01	0.0152831365647158	0.0153449387067769	0.0115125874453164	0.0101801237939805	0.0102109556506968	0.0101206867949714	0.0102510174309161	0.014624839785742	0.014557997961183	0.00917130533481597	0.0117085779498276	0.0145594079374228	0.0145568365907503	0.012111778981466	0.000288351408107042	0.0130658226331625	0.0125655364447165	0.013031825003197	0.0131610228757872	0.0131554613709257	0.0132224477782526	0.0132220213526649	0.0131614028349114	0.0133201717384716	0.0132546626896657	0.0132932617583594	0.0133881888701743	0.0134149253903674	0.0131585721236236	0.0131255847431823	0.0131268548005282	0.01329778098076	0.0135581842569857	0.0131762910082016	0.0129613567643861	0.000596685944800932	0.000884205576767589	0.0130588466237186	0.0129601142417222	0.0131835530987153	0.0130655874878158	0.0129596964168767	0.0151427808685734	0.0151442478491593	0.015143269830521	0.0123666948153917	0.0124730736792824	3.19506681772101e-05	0.00952048047080084
C02X03913B08	0.015508030835905	0.0156657153305567	0.011912156292779	0.0106511166062711	0.0105084414527701	0.0104750552265487	0.0102792138491355	0.0148564136894483	0.0148880851298392	0.00932512407726359	0.0121706435041427	0.0148895123052705	0.0148642415085086	0.0124719698539259	0.000253552711782723	0.0134766931448368	0.0130147157134492	0.0134756017296155	0.0136030391672545	0.0135966930546922	0.0135342218612294	0.0135337898396189	0.0136014685768627	0.0137288276556979	0.0136307519300926	0.0136395768660479	0.0135890393708041	0.0136487616924158	0.013475392968648	0.01347044683518	0.0134396325280144	0.0137451308924025	0.0139018285239344	0.0135528251420597	0.0133720094718757	0.000791168657656155	0.00087634607033619	0.0133726500896431	0.013403253457645	0.013463524307769	0.01341159679003	0.0134028257221397	0.0154669555391666	0.0154357702605153	0.0154674498519063	0.0127197748729565	0.0124305850805421	9.48534121873816e-05	0.009881922593518
C03X03912C05	0.0155085267532727	0.0156018397214528	0.011911764305497	0.0105874151516272	0.0104434578841132	0.0104747144619139	0.0102788751904557	0.0148568883810605	0.0148242680966646	0.00929177295665361	0.0121064794258114	0.0148256891620212	0.014798558270113	0.0124075690761644	0.000253544675915114	0.0134445094842771	0.0129506875323599	0.0134116684020206	0.013539103743509	0.0135329258791388	0.0135342218612294	0.0135342218612294	0.0135376790273517	0.0136967154392544	0.0135986464363731	0.0136075934425533	0.0135890393708041	0.0136483243903074	0.013475392968648	0.0134700168474417	0.0134079576681258	0.0136805117775269	0.0138375271689892	0.0135523919320983	0.0133399158765723	0.000791142577353173	0.000811420468890358	0.0133403419996862	0.013339490513037	0.0134639600765705	0.0133796981961458	0.0133390648104744	0.0154031055958299	0.0154035978698969	0.0154035978698969	0.0127201814160911	0.0124301762973612	3.16173041591014e-05	0.00984992295145058
C12X041403G8	0.0139598858610877	0.0140212384251732	0.0114139686575656	0.00952638056667204	0.00959036185745654	0.00952534630370655	0.00974811291067162	0.0131809503746187	0.0131155222142994	0.0080292690105895	0.0106823519796118	0.0131167779842681	0.0130719692253706	0.0105571389498207	0.0111576060750011	0.00611200839369158	0.00561051538582747	0.00604759674711551	0.00611082501611432	0.0113153295242783	0.0113491536334465	0.0113487918265352	0.0113200202834022	0.0115106043929183	0.0114130323729513	0.01147962736158	0.0116159392283668	0.0116155588532746	0.0112356341573224	0.0112850803977768	0.0112861597977513	0.0114666143716085	0.0116659555076964	0.0113650660411761	0.0111231880336058	0.0111668328620104	0.0117847349506782	0.0111877301062918	0.0111224472728908	0.0113453446600216	0.0111612160095093	0.0111220928068974	0.0138225254076595	0.0138234080074045	0.0138229666934429	0.00559425081339738	0.0059236901396005	0.0109052688740107	0.00908093154961932
C09X041403G7	0.013895616544807	0.014086400462336	0.0113484230986237	0.00959156378734242	0.00965687666812771	0.00952534630370655	0.00974811291067162	0.0131167779842681	0.0131813710772601	0.0080292690105895	0.0107481856859509	0.0131826333463394	0.0130734598036412	0.0106231706017894	0.0111576060750011	0.00611278676346566	0.00567513133364991	0.00611218676558496	0.00617542301772982	0.0113808127640862	0.0113174940068594	0.0113171332022572	0.0113848051925136	0.01151133850245	0.0114137601370749	0.0114161155499586	0.0116159392283668	0.0115520025952122	0.0112036612521307	0.0112537785434304	0.0112228320286985	0.0115322558389491	0.0116666893486999	0.0113650660411761	0.0111246063128935	0.0111668328620104	0.0117860907251408	0.0111564270982734	0.0111878953053711	0.0113139681457005	0.0110978661753415	0.0111875386990588	0.0138885248880051	0.0138251735450886	0.0138889683496928	0.0055308933705719	0.0059236901396005	0.01097072162634	0.00911406966751825
AMBX04141D06	0.0140596558337587	0.0141861975920771	0.0113477055458892	0.0097531087125533	0.00978908680436006	0.00952565598699535	0.00981488236598162	0.0132804211885464	0.0133439875609611	0.00799677496098799	0.0109110916162405	0.0133133690837623	0.013240572103485	0.0107542483489016	0.011157962808147	0.0063050096182082	0.00583587190594242	0.00627278015145785	0.00630419339024759	0.0115420982928479	0.0115102373732647	0.0115102373732647	0.0114829694784122	0.0115750354087983	0.0115418985192271	0.0116098357784323	0.0116830107120967	0.0116480816922884	0.0113012321705247	0.0113819013304683	0.0113518851563914	0.011631721376368	0.01186163660326	0.011429570810636	0.0113172968926333	0.0111672040104315	0.0118861575389565	0.0113165464926642	0.0113491237545477	0.0114774965421056	0.0112910049726127	0.0113487619496515	0.0140513523233455	0.0140194532829194	0.0140518010865148	0.0057230642177083	0.00595669085129744	0.0110038291148949	0.00921078904029313
AP7X04141F08	0.0142105885224459	0.0143381815058776	0.0114806694757841	0.00977017114360721	0.00984084267284828	0.00963768443033031	0.00986447830893445	0.0134571654534847	0.0134575987281366	0.0081317452062442	0.0110045428636536	0.0134588987195154	0.0133568378157777	0.0108466508011076	0.0113171768805045	0.00642294530043935	0.00591781621067835	0.00635833955689892	0.00642212024193693	0.0116078972394011	0.0116078972394011	0.0116078972394011	0.0116120045762752	0.011706344072308	0.0116078972394011	0.0116764282665432	0.01183671702926	0.0117154589457649	0.0114303373305373	0.0114786618994928	0.0114805076286181	0.0117637284588906	0.0118981762511815	0.0115903033477107	0.0114457978615928	0.0113309848347292	0.0120232303320861	0.011445411861655	0.0114457798553691	0.0115766695387251	0.0113872123094844	0.011445411861655	0.0141384741947933	0.0141384741947933	0.0141389295749797	0.00583568658772246	0.00607289375034115	0.0111622351902808	0.00935374648232679
A02X042261A6	0.000252971179617334	0.00031616855224314	0.0166771220038567	0.0152311362351043	0.015280285210447	0.0151136078864914	0.0149096913498339	0.00291333253200018	0.00285000711551115	0.00514304369775484	0.00334983602450809	0.0028500973689813	0.00309705878637902	0.00320133854587938	0.0156852233508805	0.0154882261519121	0.0149961955239038	0.015422185849492	0.0154852371107073	0.0166427790600291	0.0166449101040375	0.0166766077872909	0.0166486407446293	0.016840759293143	0.0167418823617002	0.0168250148023695	0.0168276736725213	0.0168369090798535	0.0164522986925815	0.0165809668919015	0.0165825593979917	0.0166354590794032	0.0170386333874331	0.0166675711900734	0.0164494061707904	0.01580748383911	0.0163911178086419	0.0164824141650057	0.0164483419877146	0.0166829899152316	0.0165231021413014	0.0164478156132046	0.000126395036377373	0.000126403024734983	0.000126399030429926	0.0149534348273992	0.0147973086891643	0.0153891498613709	0.0147167761246763
AP3X04221F03	0.000416392320984922	0.000544480716787452	0.0162408290377955	0.0148364942197565	0.014877131904598	0.0147957684290103	0.0144569874469659	0.00311153236952197	0.00314380100557627	0.00515759462834067	0.00358654178397193	0.00311183183093116	0.00336925635945283	0.00346914274514978	0.01559169061556	0.0150300514602195	0.0145647093907077	0.0149966514809186	0.0150280959649875	0.0164315558215069	0.0164318145114703	0.0164312819414301	0.0164055646826682	0.0165971622905831	0.0164970930636047	0.0165158372114414	0.0165735571709844	0.0166248620967051	0.0162346573637731	0.0163339108446524	0.0162712933893542	0.0163831321282889	0.0168630374854448	0.0164217882998121	0.016202339929728	0.0155689217249489	0.0161331150496235	0.0162339005321953	0.0162346940128584	0.0161644638594366	0.0162110011464058	0.0162341679188216	0.000384129847257307	0.000352120625491585	0.000384142143962934	0.0143600791945768	0.0144952524643142	0.0153257052374204	0.0145106414858906
A01X043060I2	0.0160063513816538	0.0160680600567835	0.0124490990605466	0.0110265529836735	0.0108211530204065	0.0109197065577879	0.0107310078292298	0.0152813704011856	0.0152143694199325	0.00972983211159623	0.0125334894105272	0.0151828395417704	0.0152855964899508	0.0127737874108819	0.00070505430163671	0.0139188211914961	0.0134162153753956	0.0138521352034929	0.0140140030123296	0.013876596789851	0.0139113061199417	0.01391085710188	0.0138824210709628	0.0140752432909043	0.013976017844114	0.0139841846021777	0.0138958131004527	0.0140593608011395	0.0138877044346254	0.0138463785978619	0.0138463785978619	0.0140300178150552	0.0142524991882173	0.0138985879953904	0.0136818492780497	0.00123385912090561	0.00128008111766153	0.0137474423865645	0.0136809790188172	0.0138431390804066	0.0137870265097013	0.0136805375774575	0.0158658657130413	0.0158668911964664	0.015866378438183	0.013184793163374	0.0129063786251703	0.000479586421531811	0.0103471823077982
A02X043060I3	0.0155511627407135	0.0156123222740206	0.0119777130950601	0.0105934961629832	0.0104492373110532	0.0104825576620987	0.0103116132097936	0.0148990338054639	0.014832798577709	0.00933160430063397	0.012113481600138	0.0148346955736531	0.0148742793823293	0.0124147710666591	0.000253729629832737	0.013453122749597	0.0129581648394126	0.0134194004285569	0.0135473427785432	0.0135407054969219	0.0136071167026901	0.0136066820649312	0.0135467624976194	0.0137371612945911	0.0136390246374707	0.0136801041811797	0.0135994321751484	0.0137220138464555	0.0135489695516692	0.0135111758670263	0.0135124707402312	0.0136898099485675	0.013943163022806	0.0135623627734292	0.0133484361843473	0.0007912208234209	0.000876313672311507	0.0134450005760527	0.0133471578083925	0.0135281985772055	0.0134518744198105	0.0133467316163047	0.0154119713461473	0.0154134499635928	0.0154124641871054	0.012760054837286	0.0124305850805421	3.1636309000406e-05	0.00985620678326589
A03X04301B08	0.0158315206177039	0.0159593064748165	0.011825980266903	0.0110209177652048	0.0106420564410453	0.0107021952450748	0.0103230222728128	0.0151403027020992	0.0152050368901401	0.00931424358779571	0.0124886668066231	0.0152065096802008	0.014873238381902	0.0128938782851859	0.000384027659799012	0.0139093971894681	0.0134114693583189	0.0138766317897185	0.0140054029225284	0.0139325239729945	0.0139003085545159	0.0139003085545159	0.0138683128807929	0.0139665412486321	0.0139325239729945	0.0139758070797047	0.0138876602757227	0.0139186014995312	0.013566963180295	0.0138025445429681	0.0138047705864873	0.0140219846233153	0.0142102879511739	0.0136504898955431	0.0137370060254451	0.00109441866002316	0.0010106501003506	0.0137363597611647	0.0137370165870293	0.0138184441607543	0.0137445515491848	0.0137365736112442	0.0158225879997299	0.0158225879997299	0.0158230989721174	0.0131434059754382	0.0126084331265425	0.000447221849499621	0.0102735221930448
AP7X04301G01	0.0166645061692998	0.0167268429986657	0.012351823072358	0.0115203372179926	0.0113211936430723	0.0114721509875565	0.0106272407013023	0.0159300458991151	0.0158626115317949	0.00971355942768548	0.0130475641403374	0.0158641682008392	0.0159004246982653	0.0135583101637084	0.00149247332655951	0.0144850126668777	0.0140132512327996	0.0144508594534231	0.0145813365171688	0.0145723608248197	0.0146076362574163	0.0146071588835533	0.0145733131905703	0.0147391818819972	0.0146731673815036	0.0146844668312926	0.0146537913888726	0.0147611651326635	0.0141924033966383	0.0145418906896376	0.0145433165132203	0.0147026350125351	0.0149594144343971	0.0145867029681191	0.0143751294706463	0.00174371902299769	0.00211414749396246	0.0144416288548945	0.014374233831733	0.0146158448320457	0.0144816160720533	0.01437376423807	0.0165217941197585	0.0165228753231025	0.0165223347037412	0.0138074428218113	0.0129158938833836	0.0012300657508761	0.0108961916642769
[truncated: 33 more columns]
