# Supplementary material for: Transmission and dynamics of mother-infant gut viruses during pregnancy and early life
Source: Nat Commun. 2024 Mar 2;15:1945. doi: 10.1038/s41467-024-45257-4 (PMC10908809; doi:10.1038/s41467-024-45257-4)
Supplement: Supplementary file 6 — Source Data [file 41467_2024_45257_MOESM6_ESM.zip › Source data/Virus_genetic_distances/LN_7C04_VL_401_NODE_359_length_6094_cov_6.730088.dist.txt]

AMBX00181E02	A01X001860H9	A02X001860I1	A03X00181C05	AP3X00181I06	AP7X00181H07	LN_7E01_VL_416	LN_7E02_VL_417	LN_6F09_VL_352	LN_4G09_VL_280	A02X010861C1	AP7X01081I02	AMBX01281F01	LN_4H06_VL_286	C12X013428B9	C09X013428B8	A03X01791B04	AP3X01792A08	LN_6G03_VL_355	LN_6F02_VL_345	AP3X02092B03	LN_4H05_VL_285	LN_4G03_VL_274	LN_7D03_VL_409	A01X026160H3	A02X026160H4	A03X02611C04	AP3X02611I05	AP7X02611G09	LN_6E07_VL_341	LN_4A07_VL_224	A01X028561A9	A02X028561D7	AP3X02851I07	AP7X02851H01	LN_8B04_VL_473	LN_7C04_VL_401	AMBX03481D08	A01X034861B1	A02X034861B2	LN_4H08_VL_288	AMBX03532H07	A01X035361A8	AMBX04141D06	A01X041461C8	A02X041461C9	A03X04141A07	AP7X04141F08	LN_4F08_VL_270	A01X042261A5
AMBX00181E02	0	0.00118713096054197	0.000847802597662554	0.00118697981257668	0.00118701581693539	0.00101800616839449	0.000510464542421388	0	0.00169626005270015	0.00118697981257668	0.00153087379328504	0.0016966992362097	0.00609994734401143	0.00209811027766724	0.00306194547739191	0.00101990966677568	0.00171581856927517	0.00208922900060139	0.000341668631050616	0.00192008098967558	0.00119657422781179	0.00294995094429789	0.000864356628220015	0.00308274917702222	0.00136178218480167	0.00101766096929155	0.00203702852174202	0.00153167648270012	0.00221157325912993	0.00137303743449832	0.0013569390790021	0.00102188562803983	0.0025557189484283	0.00408479524942946	0.00323557683588968	0.000530035357749272	0.00220695356057736	0.00534479286729661	0.00283424729414468	0.00385476549124432	0.00361651507214421	0.00187565011663736	0.00488886469354868	0.00186621238434481	0.00120719433665507	0.000339926497698658	0.00118764158847206	0.000678908314769034	0.000684719083987254
A01X001860H9	0.00118713096054197	0	0.00169510991331405	0.00152518733148042	0.00203426594813186	0.00152622189822257	0.000510464542421388	0	0.00271356337617255	0.00203424433916096	0.00170039272875071	0.00237483982712547	0.00627439325912633	0.00209811027766724	0.00322952718307082	0.00153043940937255	0.00171581856927517	0.0026096287497523	0.000341668631050616	0.00192008098967558	0.00153892275197043	0.00294995094429789	0.000864356628220015	0.00308246253977835	0.00170262108508817	0.00169557764782371	0.00288498383356299	0.00221265170657986	0.0030613158446046	0.0018879122167845	0.00203478431942519	0.00153278556649371	0.00272514914698036	0.00476449891412999	0.00408589934594115	0.000530035357749272	0.003054737256607	0.00534479286729661	0.00283424729414468	0.00472914045880701	0.00361651507214421	0.00204640786291469	0.00471370266688425	0.00271384471397791	0.00137903599787346	0.000680062565237496	0.00169574241353596	0.00118804472324725	0.000684719083987254
A02X001860I1	0.000847802597662554	0.00169510991331405	0	0.00186483877523244	0.00118598147940554	0.00135647863113857	0.000510464542421388	0	0.00186463065748424	0.00135555204571417	0.00152985452584014	0.00254429490004277	0.00627420707324263	0.00209811027766724	0.00305934337799646	0.000849993327147212	0.00171581856927517	0.00191374093505987	0.000341668631050616	0.00192008098967558	0.00153881295979096	0.00294995094429789	0.000864356628220015	0.00308345456175633	0.00102136376943397	0.00135604755451436	0.00169603001668267	0.00119096851568527	0.00186970164699384	0.00171611302328464	0.00220448463246905	0.000680872878612055	0.00187300189793416	0.00459402820160507	0.00289193436684855	0.000530035357749272	0.00271528594812307	0.00534479286729661	0.00283424729414468	0.00367602155651468	0.00361651507214421	0.00187565011663736	0.00506408810518953	0.00220407406659199	0.00120668141787769	0.00033998428253306	0.00135670895746282	0.000848486053154185	0.000856039969679161
A03X00181C05	0.00118697981257668	0.00152518733148042	0.00186483877523244	0	0.00169485861426892	0.00135647142977834	0.000510464542421388	0	0.00220401642146759	0.00186457309546373	0.00170012525794708	0.00237434248508222	0.00645435479632271	0.00209811027766724	0.00322994041001306	0.00119001386430706	0.00171581856927517	0.00191316553279969	0.000341668631050616	0.00192008098967558	0.0017100458381768	0.00294995094429789	0.000864356628220015	0.00325395274474699	0.00136178944271534	0.0015254458416512	0.00271493749951831	0.00187182006420693	0.00289083470218792	0.0020597556839984	0.00118598147940554	0.0013621301523631	0.00238352511314013	0.00442317862701549	0.00391512706906546	0.000530035357749272	0.00288437313114328	0.00534479286729661	0.00283424729414468	0.00420206135195678	0.00361651507214421	0.00221718018456124	0.00488885702311485	0.00254401480533064	0.00103403731151893	0.000339926497698658	0.00152596312497765	0.00152784133200743	0.000684719083987254
AP3X00181I06	0.00118701581693539	0.00203426594813186	0.00118598147940554	0.00169485861426892	0	0.0010171217019136	0.000510464542421388	0	0.00152492890891184	0.00152492891379075	0.00170012525794708	0.00203390027267838	0.00609503026446782	0.00209811027766724	0.00271886083224168	0.00101997474875681	0.00171581856927517	0.00173919201721607	0.000341668631050616	0.00192008098967558	0.00153881295979096	0.00294995094429789	0.000864356628220015	0.00273992998623712	0.000850861198886744	0.00203467569913487	0.00152613589414055	0.00102049518854527	0.00169943148235625	0.00137241187632056	0.00203321104726117	0.0013621301523631	0.00238317813368083	0.00476409921669303	0.00272122971940471	0.000530035357749272	0.00305450033341646	0.00534479286729661	0.00283424729414468	0.00350040004979927	0.00361651507214421	0.00204638598990304	0.00506404973689034	0.00237342210475932	0.00103397042172089	0.000339926497698658	0.00135627745167773	0.00135765847329902	0.000684719083987254
AP7X00181H07	0.00101800616839449	0.00152622189822257	0.00135647863113857	0.00135647142977834	0.0010171217019136	0	0.000510464542421388	0	0.00169603001668267	0.000847543944012569	0.00152985452584014	0.00220580066406854	0.00627776949741788	0.00209811027766724	0.00255006973427878	0.000850427041598382	0.00171581856927517	0.00174040277582053	0.000341668631050616	0.00192008098967558	0.00153881295979096	0.00294995094429789	0.000864356628220015	0.00239787273482845	0.000681053985666976	0.0022056636178672	0.00203668278977565	0.00136181846448039	0.00221119708772554	0.00102995476581684	0.00186581653596454	0.00153226332721838	0.00204309885976046	0.00408479760445138	0.00323502593104741	0.000530035357749272	0.00288604289050623	0.00534479286729661	0.00283424729414468	0.00350288125320285	0.00361651507214421	0.00153507271695704	0.00488885702311485	0.00169597957780983	0.000689387794257565	0.00033998428253306	0.00118678576869261	0.00152803577129691	0.000684719083987254
LN_7E01_VL_416	0.000510464542421388	0.000510464542421388	0.000510464542421388	0.000510464542421388	0.000510464542421388	0.000510464542421388	0	0.000173422936595914	0.000340280742276028	0.000510464542421388	0.00153481149931926	0.00136242036528491	0.00503803213932134	0.00227674038481037	0.00153540017847416	0.000681169964056085	0.00188993968498205	0.0012229137630292	0.000512995916033145	0.00209653039557989	0.00154250527028553	0.00312629823504093	0.00121101308051919	0.0027485561486175	0.00102319251886053	0.000851006016508323	0.00136274637136415	0.00119392108455369	0.0015364486516276	0.000861267228369271	0.000851006016508323	0.000853993023194825	0.00204972955072739	0.00341609794834874	0.00256331662419417	0.000707424697696889	0.00170366600897651	0.0055283302314403	0.00301424626893267	0.00298906339023023	0.00396799401049114	0.00153927342368807	0.00507557179197498	0.000851085737457515	0.0010373670105691	0.000510660059222152	0.000851006016508323	0.000681104751517348	0.000686010827089447
LN_7E02_VL_417	0	0	0	0	0	0	0.000173422936595914	0	0	0	0.00104148622971479	0.00069348138717441	0.00458470734341947	0.00213468725288184	0.00104230027345781	0.000346620464488253	0.00139929766580592	0.00071189429165189	0.000347969820915302	0.00194899829169027	0.00122142007117572	0.00299780942790771	0.000881111714682479	0.00227441311484797	0.000346620464488253	0.000346620464488253	0.000867242650685624	0.000694708366872635	0.00104284375175976	0.000350877207381854	0.000346620464488253	0.000521829930823902	0.00156551356105541	0.00278281918688978	0.0020881383499776	0.000532386890145799	0.00104076360214704	0.00543287411091859	0.0028703476562448	0.00250755223448339	0.00368893843981189	0.000870685862292586	0.00481285074047515	0.000346620464488253	0.00035217469320035	0.000173310227038493	0.000346620464488253	0.000346680547776886	0.000349222993068729
LN_6F09_VL_352	0.00169626005270015	0.00271356337617255	0.00186463065748424	0.00220401642146759	0.00152492890891184	0.00169603001668267	0.000340280742276028	0	0	0.00271003054775288	0.00238115144897299	0.00305378589887714	0.00717529534398104	0.00262350463459353	0.00458849414193555	0.00101997474875681	0.00205957932533932	0.00260498438228661	0.000341668631050616	0.00192008098967558	0.00239464863361087	0.00294995094429789	0.0010373670105691	0.00359669405691905	0.000850716430544548	0.00271430510229271	0.00372686949899719	0.00102043017538608	0.00339717864579463	0.00188726440013494	0.00288339468406482	0.00221481996826819	0.00289564533544589	0.00578351377225592	0.00543523270996573	0.000530035357749272	0.00492058992797165	0.00534479286729661	0.00283424729414468	0.00559893600193024	0.00430733399358951	0.00307062864949735	0.00558987355262374	0.00389811392041739	0.00258273640073632	0.000509965608332469	0.00169568526847209	0.00186747969926018	0.00119862314490886
LN_4G09_VL_280	0.00118697981257668	0.00203424433916096	0.00135555204571417	0.00186457309546373	0.00152492891379075	0.000847543944012569	0.000510464542421388	0	0.00271003054775288	0	0.0018702008521072	0.00288371787002663	0.00681461002626607	0.00209811027766724	0.00407698514591824	0.00101990966677568	0.00171581856927517	0.00260697569932605	0.000341668631050616	0.00192008098967558	0.00153874707347794	0.00294995094429789	0.000864356628220015	0.00308169360906016	0.00102112469777013	0.00203461085998539	0.0030514553906667	0.00170160733611795	0.00322797536964979	0.00171591442638877	0.00254325906291401	0.00119177958567127	0.00221360978229883	0.00510172125653229	0.00425090319046181	0.000530035357749272	0.00406972760736145	0.00534479286729661	0.00283424729414468	0.00472231551450463	0.00361651507214421	0.00221653351152604	0.00506404973689034	0.00270988664754081	0.00189437776726796	0.000339926497698658	0.00118658459411817	0.0016974189723976	0.000684719083987254
A02X010861C1	0.00153087379328504	0.00170039272875071	0.00152985452584014	0.00170012525794708	0.00170012525794708	0.00152985452584014	0.00153481149931926	0.00104148622971479	0.00238115144897299	0.0018702008521072	0	0.00084935084815264	0.0059315107846256	0.00332866356552281	0.00204414295746877	0.00102216859539618	0.00257743430639559	0.00244380336080429	0.00154032776658725	0.00262194805878491	0.00274133831591139	0.00364910706996648	0.00173120581469903	0.00360649201657499	0.00187754284072519	0.00187075048167642	0.00221183498426116	0.00187779797496988	0.00238724187067236	0.00172176478677306	0.00204116629791372	0.00204780619374861	0.00307176892289493	0.00460867455156687	0.00341346615600473	0.0010612897462115	0.00289371159203038	0.00588633534369973	0.00336978004292475	0.00386363198312732	0.00431116945449285	0.00222105669505219	0.00559403602148974	0.00204084077368663	0.00155494251097742	0.00136309506811063	0.00187045399405172	0.00204255603202311	0.00171470130656334
AP7X01081I02	0.0016966992362097	0.00237483982712547	0.00254429490004277	0.00237434248508222	0.00203390027267838	0.00220580066406854	0.00136242036528491	0.00069348138717441	0.00305378589887714	0.00288371787002663	0.00084935084815264	0	0.00627717737275646	0.00297468834229708	0.00271909856047633	0.00136063166940276	0.00257566400903847	0.00295991900318803	0.00119680822721489	0.00262011610577619	0.00222409660312685	0.00364657244326025	0.00155675763899124	0.0039429748305368	0.00221500174075356	0.00288458241405964	0.00271609157415475	0.00238414162285779	0.0028921968908576	0.00240420351792661	0.00322330870280463	0.00221549603269242	0.00357970413195849	0.00527746191169255	0.0040865982086813	0.00106053938629653	0.00373593627205481	0.00588213843217935	0.00336739111576231	0.0049064295392837	0.00430819770017459	0.00290123151324516	0.00558999648945346	0.00322471310101773	0.00207003829999102	0.00136123956802132	0.00254550468469385	0.00237785742305835	0.0015419111334696
AMBX01281F01	0.00609994734401143	0.00627439325912633	0.00627420707324263	0.00645435479632271	0.00609503026446782	0.00627776949741788	0.00503803213932134	0.00458470734341947	0.00717529534398104	0.00681461002626607	0.0059315107846256	0.00627717737275646	0	0.00369306833447185	0.00646675194813882	0.00593616249475615	0.00434557547562893	0.00658804951082956	0.00432862799195432	0.00628044027189833	0.00614873932907022	0.00567819771071132	0.00530149500110733	0.00432982188893792	0.00612411954498681	0.0064555121975326	0.00573732628140654	0.00539689728927669	0.00502447130416118	0.00635812483984952	0.00699586863211947	0.00305335872575307	0.00358895559094982	0.00573719675457248	0.00412438105208727	0.0050526521858999	0.00753837298979821	0.00809494162158433	0.00279905912818413	0.00461501399164653	0.00289373004725687	0.00649013341527355	0.00886275824864658	0.00645484062622019	0.00528776886746298	0.00485499554827933	0.00627776949741788	0.00538350915634934	0.00524991031372511
LN_4H06_VL_286	0.00209811027766724	0.00209811027766724	0.00209811027766724	0.00209811027766724	0.00209811027766724	0.00209811027766724	0.00227674038481037	0.00213468725288184	0.00262350463459353	0.00209811027766724	0.00332866356552281	0.00297468834229708	0.00369306833447185	0	0.00315570991730536	0.00262596222311121	0.00246888934439453	0.00197431880062275	0.00245956446677029	0.00286312342727063	0.00299286964209294	0.00427133860040696	0.00266913726263208	0.00158506575377085	0.0020999460786452	0.00209811027766724	0.00209866025656057	0.00192727446504886	0.00227793721787973	0.00212410719927381	0.00209811027766724	0.00105044336182754	0.00105007568007957	0.00210086475875194	0.00192758141725467	0.00254020378713193	0.0022737005926775	0.00602943849712997	0.00163282654838786	0.00180300469781608	0.00229668893355794	0.00263484061417846	0.00610929235374265	0.00209811027766724	0.00213203237076702	0.00192499805459862	0.00209811027766724	0.00209811027766724	0.00229012285717213
C12X013428B9	0.00306194547739191	0.00322952718307082	0.00305934337799646	0.00322994041001306	0.00271886083224168	0.00255006973427878	0.00153540017847416	0.00104230027345781	0.00458849414193555	0.00407698514591824	0.00204414295746877	0.00271909856047633	0.00646675194813882	0.00315570991730536	0	0.00204518754108575	0.00240658613968044	0.00366039098217509	0.00102689191464556	0.00297536333764948	0.00257149086807729	0.00330357188070003	0.00190664658712755	0.00412098637725656	0.00256071409725858	0.00340064443172568	0.00373904158044564	0.00290082556969789	0.00391753542929454	0.0030978470702002	0.00374071926439555	0.00256071409725858	0.00375739218700252	0.00579687423227425	0.00511502683700758	0.00159442618930997	0.00544070821299754	0.00606733643668668	0.00390781088198988	0.00525307540657568	0.00431327921499667	0.00324853435866194	0.00612796882936022	0.00424783603228428	0.00259058864235697	0.00187541098729704	0.00340217873705781	0.00272294427304197	0.00188828851559379
C09X013428B8	0.00101990966677568	0.00153043940937255	0.000849993327147212	0.00119001386430706	0.00101997474875681	0.000850427041598382	0.000681169964056085	0.000346620464488253	0.00101997474875681	0.00101990966677568	0.00102216859539618	0.00136063166940276	0.00593616249475615	0.00262596222311121	0.00204518754108575	0	0.0018897406786756	0.00192026337234035	0.000854642546802215	0.00226997603544498	0.00171385584415807	0.00347183571237668	0.00138444278890415	0.00343443144254182	0.00187332746049768	0.00119036093729583	0.00204255518431046	0.00187477171989927	0.0022176467161907	0.00154898757362009	0.00119015854890217	0.00102426253404651	0.0022193871763604	0.0044382797026042	0.00324427989251245	0.000883642161737719	0.00221285618115964	0.00588163552344775	0.00318961333611163	0.00368958656861066	0.00414046973661733	0.00222209967467103	0.00525030708399252	0.00170073913853931	0.00155503152974011	0.000680525365120524	0.00119076592065221	0.0011915767146263	0.000857508092392863
A03X01791B04	0.00171581856927517	0.00171581856927517	0.00171581856927517	0.00171581856927517	0.00171581856927517	0.00171581856927517	0.00188993968498205	0.00139929766580592	0.00205957932533932	0.00171581856927517	0.00257743430639559	0.00257566400903847	0.00434557547562893	0.00246888934439453	0.00240658613968044	0.0018897406786756	0	0.00158332326621711	0.000858981259468359	0.00298650092565393	0.00276386615490177	0.00331126024447421	0.00226316489872186	0.00294228206378196	0.00189188999063707	0.00188766940444348	0.0018879122167845	0.00171876766425633	0.00258107016479816	0.00191062063891603	0.00188766940444348	0.00154781084243907	0.00172034236953	0.00326850671168154	0.00240981850663001	0.00195684570879459	0.00240398931406687	0.00626818381334067	0.00195681460219084	0.00247246337867284	0.00310648906370099	0.00206507261882979	0.0059847089390056	0.00188766940444348	0.00191761523828763	0.00154515350195623	0.00188766940444348	0.00188799339623887	0.00189842018073543
AP3X01792A08	0.00208922900060139	0.0026096287497523	0.00191374093505987	0.00191316553279969	0.00173919201721607	0.00174040277582053	0.0012229137630292	0.00071189429165189	0.00260498438228661	0.00260697569932605	0.00244380336080429	0.00295991900318803	0.00658804951082956	0.00197431880062275	0.00366039098217509	0.00192026337234035	0.00158332326621711	0	0.000525578184343473	0.00161242279168016	0.0022763417198802	0.00302728780323021	0.00124261435496956	0.00351552939091256	0.00104769200316517	0.00208777505277371	0.00243369650804204	0.00104702932344876	0.00261287919015898	0.00158480994509475	0.0022616886352076	0.00192243686936493	0.00244578474170753	0.00593448100599978	0.00435684081086481	0.00127087088438238	0.00330446778512813	0.00512340575099687	0.0021725628685194	0.00376366655885806	0.00264702423439924	0.00244984141580687	0.005013191324712	0.0034772617296239	0.00141226617077924	0.000697684618184011	0.00121748250640045	0.00139336457197999	0.000702339729022954
LN_6G03_VL_355	0.000341668631050616	0.000341668631050616	0.000341668631050616	0.000341668631050616	0.000341668631050616	0.000341668631050616	0.000512995916033145	0.000347969820915302	0.000341668631050616	0.000341668631050616	0.00154032776658725	0.00119680822721489	0.00432862799195432	0.00245956446677029	0.00102689191464556	0.000854642546802215	0.000858981259468359	0.000525578184343473	0	0.00227839929132191	0.00154834340773006	0.00243372099234793	0.00121585100504066	0.00258730480433896	0.00102689191464556	0.000683548986250853	0.00119718816705869	0.00102748548354106	0.00137123568825076	0.000691824668187928	0.000683548986250853	0.000857361053553387	0.00188623559341648	0.00308678084046777	0.00223025965312655	0.000887051812641966	0.00136824576210083	0.00572186177915699	0.00284264294571388	0.00211325992396468	0.00327812467672282	0.00120165069116486	0.00509250634825379	0.000683548986250853	0.0006943465905363	0.000512754806549384	0.000683548986250853	0.000683665816034373	0.000688490464948959
LN_6F02_VL_345	0.00192008098967558	0.00192008098967558	0.00192008098967558	0.00192008098967558	0.00192008098967558	0.00192008098967558	0.00209653039557989	0.00194899829169027	0.00192008098967558	0.00192008098967558	0.00262194805878491	0.00262011610577619	0.00628044027189833	0.00286312342727063	0.00297536333764948	0.00226997603544498	0.00298650092565393	0.00161242279168016	0.00227839929132191	0	0.00281183322228178	0.00371626687686481	0.00247913364285382	0.00387687967007256	0.00192008098967558	0.00192008098967558	0.00244562494996447	0.00227401526420989	0.00262626254649403	0.00194383211428397	0.00192008098967558	0.00227713317666167	0.00297733327415717	0.00420354277360255	0.00350437818303619	0.00234298725594757	0.00174552987846044	0.00599816409019821	0.00325030414222711	0.00270309750890257	0.00387712403289353	0.00192530486683273	0.00536954029502526	0.00192008098967558	0.00195107245981034	0.00174583461940689	0.00192008098967558	0.00174552987846044	0.00157980319145894
AP3X02092B03	0.00119657422781179	0.00153892275197043	0.00153881295979096	0.0017100458381768	0.00153881295979096	0.00153881295979096	0.00154250527028553	0.00122142007117572	0.00239464863361087	0.00153874707347794	0.00274133831591139	0.00222409660312685	0.00614873932907022	0.00299286964209294	0.00257149086807729	0.00171385584415807	0.00276386615490177	0.0022763417198802	0.00154834340773006	0.00281183322228178	0	0.00384271137406076	0.00174055395160388	0.00362501072037322	0.00154402677923269	0.00153892275197043	0.00222443968369785	0.00154409311885599	0.00240080838172178	0.00138428569450745	0.00171018495607685	0.00188747087565991	0.00308909780171456	0.00394485446902787	0.0036053569826468	0.00177900428856285	0.00222429384440704	0.00645871110604455	0.003906729395243	0.00388608731144292	0.00450791225212665	0.00171752768929351	0.00561550150204764	0.00136763870272712	0.00156367710602421	0.00102741943909944	0.00153881295979096	0.00119677880425124	0.00155101174095725
LN_4H05_VL_285	0.00294995094429789	0.00294995094429789	0.00294995094429789	0.00294995094429789	0.00294995094429789	0.00294995094429789	0.00312629823504093	0.00299780942790771	0.00294995094429789	0.00294995094429789	0.00364910706996648	0.00364657244326025	0.00567819771071132	0.00427133860040696	0.00330357188070003	0.00347183571237668	0.00331126024447421	0.00302728780323021	0.00243372099234793	0.00371626687686481	0.00384271137406076	0	0.00351614744895136	0.00490494129711353	0.00294995094429789	0.00294995094429789	0.00347259603149433	0.00330283961184285	0.00365382216148845	0.00298622428404564	0.00294995094429789	0.00313380543660793	0.00400370584567371	0.00522254308966922	0.00452715199290628	0.00322429972331496	0.00364720576978017	0.007937893877365	0.00539466147604379	0.00410069805224893	0.00507463858349735	0.00313135101263523	0.00675405784746599	0.00294995094429789	0.00299728088070896	0.00277691068643882	0.00294995094429789	0.00295046292928766	0.00296694080800159
LN_4G03_VL_274	0.000864356628220015	0.000864356628220015	0.000864356628220015	0.000864356628220015	0.000864356628220015	0.000864356628220015	0.00121101308051919	0.000881111714682479	0.0010373670105691	0.000864356628220015	0.00173120581469903	0.00155675763899124	0.00530149500110733	0.00266913726263208	0.00190664658712755	0.00138444278890415	0.00226316489872186	0.00124261435496956	0.00121585100504066	0.00247913364285382	0.00174055395160388	0.00351614744895136	0	0.00279192289624775	0.00121268394970351	0.000864356628220015	0.001384165761894	0.00121269146402047	0.00156062659156508	0.000874944324406322	0.000864356628220015	0.00121463797456551	0.0020818896882636	0.0034700336930523	0.00277768321794376	0.00143326677679317	0.00155702696287934	0.00614202438603252	0.0035976747865883	0.00303743489661251	0.00401964946320545	0.00104024465762295	0.00496603520074897	0.000864356628220015	0.000878171399327397	0.000691645194216443	0.000864356628220015	0.000864506076548484	0.000869618250917329
LN_7D03_VL_409	0.00308274917702222	0.00308246253977835	0.00308345456175633	0.00325395274474699	0.00273992998623712	0.00239787273482845	0.0027485561486175	0.00227441311484797	0.00359669405691905	0.00308169360906016	0.00360649201657499	0.0039429748305368	0.00432982188893792	0.00158506575377085	0.00412098637725656	0.00343443144254182	0.00294228206378196	0.00351552939091256	0.00258730480433896	0.00387687967007256	0.00362501072037322	0.00490494129711353	0.00279192289624775	0	0.00292132336144876	0.00359933782795308	0.00291125771118207	0.00206028714130095	0.00222802636368761	0.00277317261760067	0.00359872101549104	0.00102935834119865	0.00119985586669607	0.00256939766453915	0.00171282813013917	0.00231767495072589	0.00480138441730926	0.00628780484240695	0.00142459732659762	0.00264096561783026	0.00190430654221439	0.00412806984952849	0.00704913990553094	0.00393977799759811	0.00312828912962296	0.00257486910086875	0.00274133831591139	0.00274357890979417	0.00293833569011441
A01X026160H3	0.00136178218480167	0.00170262108508817	0.00102136376943397	0.00136178944271534	0.000850861198886744	0.000681053985666976	0.00102319251886053	0.000346620464488253	0.000850716430544548	0.00102112469777013	0.00187754284072519	0.00221500174075356	0.00612411954498681	0.0020999460786452	0.00256071409725858	0.00187332746049768	0.00189188999063707	0.00104769200316517	0.00102689191464556	0.00192008098967558	0.00154402677923269	0.00294995094429789	0.00121268394970351	0.00292132336144876	0	0.000850977024384937	0.000851266787811225	0.000681743181196766	0.00102354161228817	0.000516462271015217	0.00102110294874086	0.00119636972130062	0.00187957687552435	0.00444244188503095	0.00256244084361885	0.00070680750030119	0.00221500174075356	0.00552384389875341	0.0030118987438729	0.00281180118440216	0.00397175411101327	0.00188211985632569	0.00525672381529324	0.00153191542621606	0.00103734456371349	0.000681278724038665	0.000680822147329858	0.00102234262718094	0.000686665864406816
A02X026160H4	0.00101766096929155	0.00169557764782371	0.00135604755451436	0.0015254458416512	0.00203467569913487	0.0022056636178672	0.000851006016508323	0.000346620464488253	0.00271430510229271	0.00203461085998539	0.00187075048167642	0.00288458241405964	0.0064555121975326	0.00209811027766724	0.00340064443172568	0.00119036093729583	0.00188766940444348	0.00208777505277371	0.000683548986250853	0.00192008098967558	0.00153892275197043	0.00294995094429789	0.000864356628220015	0.00359933782795308	0.000850977024384937	0	0.00169597237155814	0.00119081638842941	0.00186958584121892	0.00188819937348726	0.00101669091759351	0.00102136376943397	0.00238373568202496	0.00442435971425659	0.00340399369143392	0.00070680750030119	0.0023754950264919	0.00552384389875341	0.0030118987438729	0.00402751235965398	0.00361651507214421	0.00204675689977829	0.00523937294484625	0.00220444781814003	0.00120677810344618	0.000339926497698658	0.00186570184622916	0.00118813844371124	0.000856039969679161
A03X02611C04	0.00203702852174202	0.00288498383356299	0.00169603001668267	0.00271493749951831	0.00152613589414055	0.00203668278977565	0.00136274637136415	0.000867242650685624	0.00372686949899719	0.0030514553906667	0.00221183498426116	0.00271609157415475	0.00573732628140654	0.00209866025656057	0.00373904158044564	0.00204255518431046	0.0018879122167845	0.00243369650804204	0.00119718816705869	0.00244562494996447	0.00222443968369785	0.00347259603149433	0.001384165761894	0.00291125771118207	0.000851266787811225	0.00169597237155814	0	0	0.00101763923346745	0.00137324361658174	0.00237514811659525	0.00102162454073691	0.00187288504567676	0.00544405653463261	0.00305706945003216	0.00123799928680107	0.00441378394154775	0.00570409809198355	0.00283521918836731	0.00349653449177748	0.00344495816740578	0.00255929270696239	0.00576827386140015	0.00373120024834656	0.00206756326543976	0.000850535505833378	0.00186652905179066	0.00169862284177053	0.00137076577732077
AP3X02611I05	0.00153167648270012	0.00221265170657986	0.00119096851568527	0.00187182006420693	0.00102049518854527	0.00136181846448039	0.00119392108455369	0.000694708366872635	0.00102043017538608	0.00170160733611795	0.00187779797496988	0.00238414162285779	0.00539689728927669	0.00192727446504886	0.00290082556969789	0.00187477171989927	0.00171876766425633	0.00104702932344876	0.00102748548354106	0.00227401526420989	0.00154409311885599	0.00330283961184285	0.00121269146402047	0.00206028714130095	0.000681743181196766	0.00119081638842941	0	0	0.000850969773885516	0.000860348375294873	0.00153115531926175	0.000683031005026551	0.00119523899325753	0.00409594936626068	0.00187628269041088	0.0010625347954711	0.00272561337934322	0.00553128948886125	0.00266111231519319	0.00280834645453474	0.00327865903784602	0.00188206848731204	0.00525674700225856	0.00204194642722303	0.0010373670105691	0.000681285981952316	0.0011911711796685	0.0011920911747432	0.000686717470608901
AP7X02611G09	0.00221157325912993	0.0030613158446046	0.00186970164699384	0.00289083470218792	0.00169943148235625	0.00221119708772554	0.0015364486516276	0.00104284375175976	0.00339717864579463	0.00322797536964979	0.00238724187067236	0.0028921968908576	0.00502447130416118	0.00227793721787973	0.00391753542929454	0.0022176467161907	0.00258107016479816	0.00261287919015898	0.00137123568825076	0.00262626254649403	0.00240080838172178	0.00365382216148845	0.00156062659156508	0.00222802636368761	0.00102354161228817	0.00186958584121892	0.00101763923346745	0.000850969773885516	0	0.0015479881656386	0.0025503511630077	0.001365071680212	0.00204708491296766	0.00562429655378272	0.00221016350860885	0.00141781174749692	0.0045936171626376	0.00607335048918362	0.00230547137710521	0.00332688273162311	0.00293089277367178	0.00273583498581155	0.00595630011764562	0.00390859001778685	0.00224435014069344	0.00102286548677009	0.00204031922896314	0.00187256621807947	0.00154552956289063
LN_6E07_VL_341	0.00137303743449832	0.0018879122167845	0.00171611302328464	0.0020597556839984	0.00137241187632056	0.00102995476581684	0.000861267228369271	0.000350877207381854	0.00188726440013494	0.00171591442638877	0.00172176478677306	0.00240420351792661	0.00635812483984952	0.00212410719927381	0.0030978470702002	0.00154898757362009	0.00191062063891603	0.00158480994509475	0.000691824668187928	0.00194383211428397	0.00138428569450745	0.00298622428404564	0.000874944324406322	0.00277317261760067	0.000516462271015217	0.00188819937348726	0.00137324361658174	0.000860348375294873	0.0015479881656386	0	0.00188766940444348	0.00137940023531794	0.00206870067381437	0.00534162168286654	0.0030998009750802	0.000715659588460459	0.00326434605492401	0.00557049634969674	0.00304917427843045	0.00354475026983133	0.0036606444735753	0.00172556684347143	0.00494935674989488	0.00205911523530328	0.000697806330380025	0.000344019444149258	0.00120124564445579	0.00137398069827308	0.000693023294869819
LN_4A07_VL_224	0.0013569390790021	0.00203478431942519	0.00220448463246905	0.00118598147940554	0.00203321104726117	0.00186581653596454	0.000851006016508323	0.000346620464488253	0.00288339468406482	0.00254325906291401	0.00204116629791372	0.00322330870280463	0.00699586863211947	0.00209811027766724	0.00374071926439555	0.00119015854890217	0.00188766940444348	0.0022616886352076	0.000683548986250853	0.00192008098967558	0.00171018495607685	0.00294995094429789	0.000864356628220015	0.00359872101549104	0.00102110294874086	0.00101669091759351	0.00237514811659525	0.00153115531926175	0.0025503511630077	0.00188766940444348	0	0.00153278556649371	0.00255397834522592	0.00510597957189329	0.00425651493167439	0.00070680750030119	0.00237468915916403	0.00552384389875341	0.0030118987438729	0.00455334316196873	0.00361651507214421	0.00238811297972588	0.00506408810518953	0.00271315372985619	0.00120657009445934	0.000339926497698658	0.00186570184622916	0.00169788076066992	0.000684719083987254
A01X028561A9	0.00102188562803983	0.00153278556649371	0.000680872878612055	0.0013621301523631	0.0013621301523631	0.00153226332721838	0.000853993023194825	0.000521829930823902	0.00221481996826819	0.00119177958567127	0.00204780619374861	0.00221549603269242	0.00305335872575307	0.00105044336182754	0.00256071409725858	0.00102426253404651	0.00154781084243907	0.00192243686936493	0.000857361053553387	0.00227713317666167	0.00188747087565991	0.00313380543660793	0.00121463797456551	0.00102935834119865	0.00119636972130062	0.00102136376943397	0.00102162454073691	0.000683031005026551	0.001365071680212	0.00137940023531794	0.00153278556649371	0	0.00051074699859167	0.00170412270184669	0.00119410291404611	0.00088614788256165	0.00221587366859011	0.00535720063427954	0.00106392438834338	0.00210461861820702	0.00137927375649168	0.00188335008847534	0.00560874336604863	0.0010216247381975	0.00138428569450745	0.000511770771393626	0.00153263313781756	0.00136364672991165	0.00120297852105924
A02X028561D7	0.0025557189484283	0.00272514914698036	0.00187300189793416	0.00238352511314013	0.00238317813368083	0.00204309885976046	0.00204972955072739	0.00156551356105541	0.00289564533544589	0.00221360978229883	0.00307176892289493	0.00357970413195849	0.00358895559094982	0.00105007568007957	0.00375739218700252	0.0022193871763604	0.00172034236953	0.00244578474170753	0.00188623559341648	0.00297733327415717	0.00308909780171456	0.00400370584567371	0.0020818896882636	0.00119985586669607	0.00187957687552435	0.00238373568202496	0.00187288504567676	0.00119523899325753	0.00204708491296766	0.00206870067381437	0.00255397834522592	0.00051074699859167	0	0.0017027663126729	0.00136387164350299	0.00177232041483183	0.00323825867373919	0.00553568071684504	0.00106279365595398	0.00210436513588018	0.00137761116574515	0.00291054613784132	0.00648480953606596	0.00221360978229883	0.00190265961014737	0.00153513860634189	0.0020427510641729	0.00255730976644105	0.00206194687624258
AP3X02851I07	0.00408479524942946	0.00476449891412999	0.00459402820160507	0.00442317862701549	0.00476409921669303	0.00408479760445138	0.00341609794834874	0.00278281918688978	0.00578351377225592	0.00510172125653229	0.00460867455156687	0.00527746191169255	0.00573719675457248	0.00210086475875194	0.00579687423227425	0.0044382797026042	0.00326850671168154	0.00593448100599978	0.00308678084046777	0.00420354277360255	0.00394485446902787	0.00522254308966922	0.0034700336930523	0.00256939766453915	0.00444244188503095	0.00442435971425659	0.00544405653463261	0.00409594936626068	0.00562429655378272	0.00534162168286654	0.00510597957189329	0.00170412270184669	0.0017027663126729	0	0.00442805957455809	0.0024808909199251	0.00595667945916229	0.00660711576856732	0.00194762505200808	0.00560717965777101	0.00223769425356894	0.0051340253502238	0.00770889634050512	0.00527207674552054	0.0050161665094686	0.00341294356582219	0.00459559506576023	0.00391797464537995	0.00326440806255871
AP7X02851H01	0.00323557683588968	0.00408589934594115	0.00289193436684855	0.00391512706906546	0.00272122971940471	0.00323502593104741	0.00256331662419417	0.0020881383499776	0.00543523270996573	0.00425090319046181	0.00341346615600473	0.0040865982086813	0.00412438105208727	0.00192758141725467	0.00511502683700758	0.00324427989251245	0.00240981850663001	0.00435684081086481	0.00223025965312655	0.00350437818303619	0.0036053569826468	0.00452715199290628	0.00277768321794376	0.00171282813013917	0.00256244084361885	0.00340399369143392	0.00305706945003216	0.00187628269041088	0.00221016350860885	0.0030998009750802	0.00425651493167439	0.00119410291404611	0.00136387164350299	0.00442805957455809	0	0.00230361538051188	0.00544854831199316	0.00571266846723939	0.00194969629594043	0.00279901198161302	0.00223962178978422	0.00393728083899857	0.0071898006895061	0.00493230898885837	0.00380147601236325	0.00221874491268355	0.00323415732860434	0.00306716297799761	0.00275070311131221
LN_8B04_VL_473	0.000530035357749272	0.000530035357749272	0.000530035357749272	0.000530035357749272	0.000530035357749272	0.000530035357749272	0.000707424697696889	0.000532386890145799	0.000530035357749272	0.000530035357749272	0.0010612897462115	0.00106053938629653	0.0050526521858999	0.00254020378713193	0.00159442618930997	0.000883642161737719	0.00195684570879459	0.00127087088438238	0.000887051812641966	0.00234298725594757	0.00177900428856285	0.00322429972331496	0.00143326677679317	0.00231767495072589	0.00070680750030119	0.00070680750030119	0.00123799928680107	0.0010625347954711	0.00141781174749692	0.000715659588460459	0.00070680750030119	0.00088614788256165	0.00177232041483183	0.0024808909199251	0.00230361538051188	0	0.00159188839982484	0.00551578211303574	0.00328438015041858	0.00310536323217735	0.00357102536687711	0.00106345285453261	0.00489489352468271	0.000883642161737719	0.000898085432088072	0.00070680750030119	0.000883642161737719	0.000883798354060582	0.000888667854612937
LN_7C04_VL_401	0.00220695356057736	0.003054737256607	0.00271528594812307	0.00288437313114328	0.00305450033341646	0.00288604289050623	0.00170366600897651	0.00104076360214704	0.00492058992797165	0.00406972760736145	0.00289371159203038	0.00373593627205481	0.00753837298979821	0.0022737005926775	0.00544070821299754	0.00221285618115964	0.00240398931406687	0.00330446778512813	0.00136824576210083	0.00174552987846044	0.00222429384440704	0.00364720576978017	0.00155702696287934	0.00480138441730926	0.00221500174075356	0.0023754950264919	0.00441378394154775	0.00272561337934322	0.0045936171626376	0.00326434605492401	0.00237468915916403	0.00221587366859011	0.00323825867373919	0.00595667945916229	0.00544854831199316	0.00159188839982484	0	0.00516672629207614	0.00265712954874198	0.00560223857304288	0.00327159548416668	0.00290032191912795	0.00541461942697502	0.0037293027749109	0.00275823196032069	0.00136126123334378	0.0025459367316074	0.00220845324067354	0.00102759553920222
AMBX03481D08	0.00534479286729661	0.00534479286729661	0.00534479286729661	0.00534479286729661	0.00534479286729661	0.00534479286729661	0.0055283302314403	0.00543287411091859	0.00534479286729661	0.00534479286729661	0.00588633534369973	0.00588213843217935	0.00809494162158433	0.00602943849712997	0.00606733643668668	0.00588163552344775	0.00626818381334067	0.00512340575099687	0.00572186177915699	0.00599816409019821	0.00645871110604455	0.007937893877365	0.00614202438603252	0.00628780484240695	0.00552384389875341	0.00552384389875341	0.00570409809198355	0.00553128948886125	0.00607335048918362	0.00557049634969674	0.00552384389875341	0.00535720063427954	0.00553568071684504	0.00660711576856732	0.00571266846723939	0.00551578211303574	0.00516672629207614	0	0.00568470963590521	0.00512189296997592	0.00556465363544443	0.0055368246152017	0.00913317766595144	0.00552384389875341	0.00561387403544411	0.00534669801218823	0.00552384389875341	0.00534574526999999	0.00519542103973779
A01X034861B1	0.00283424729414468	0.00283424729414468	0.00283424729414468	0.00283424729414468	0.00283424729414468	0.00283424729414468	0.00301424626893267	0.0028703476562448	0.00283424729414468	0.00283424729414468	0.00336978004292475	0.00336739111576231	0.00279905912818413	0.00163282654838786	0.00390781088198988	0.00318961333611163	0.00195681460219084	0.0021725628685194	0.00284264294571388	0.00325030414222711	0.003906729395243	0.00539466147604379	0.0035976747865883	0.00142459732659762	0.0030118987438729	0.0030118987438729	0.00283521918836731	0.00266111231519319	0.00230547137710521	0.00304917427843045	0.0030118987438729	0.00106392438834338	0.00106279365595398	0.00194762505200808	0.00194969629594043	0.00328438015041858	0.00265712954874198	0.00568470963590521	0	0.000728697065691662	0.000355769024764192	0.00302200723472188	0.00562080397410169	0.0030118987438729	0.00306125398777987	0.00283525177189716	0.0030118987438729	0.00283474944403798	0.00267275365376442
A02X034861B2	0.00385476549124432	0.00472914045880701	0.00367602155651468	0.00420206135195678	0.00350040004979927	0.00350288125320285	0.00298906339023023	0.00250755223448339	0.00559893600193024	0.00472231551450463	0.00386363198312732	0.0049064295392837	0.00461501399164653	0.00180300469781608	0.00525307540657568	0.00368958656861066	0.00247246337867284	0.00376366655885806	0.00211325992396468	0.00270309750890257	0.00388608731144292	0.00410069805224893	0.00303743489661251	0.00264096561783026	0.00281180118440216	0.00402751235965398	0.00349653449177748	0.00280834645453474	0.00332688273162311	0.00354475026983133	0.00455334316196873	0.00210461861820702	0.00210436513588018	0.00560717965777101	0.00279901198161302	0.00310536323217735	0.00560223857304288	0.00512189296997592	0.000728697065691662	0	0.000706924601735385	0.00404837722175243	0.00702983294979297	0.00542410708501476	0.00372974319856688	0.00245801490857028	0.00350165466203992	0.00350595149395261	0.00265264152875616
LN_4H08_VL_288	0.00361651507214421	0.00361651507214421	0.00361651507214421	0.00361651507214421	0.00361651507214421	0.00361651507214421	0.00396799401049114	0.00368893843981189	0.00430733399358951	0.00361651507214421	0.00431116945449285	0.00430819770017459	0.00289373004725687	0.00229668893355794	0.00431327921499667	0.00414046973661733	0.00310648906370099	0.00264702423439924	0.00327812467672282	0.00387712403289353	0.00450791225212665	0.00507463858349735	0.00401964946320545	0.00190430654221439	0.00397175411101327	0.00361651507214421	0.00344495816740578	0.00327865903784602	0.00293089277367178	0.0036606444735753	0.00361651507214421	0.00137927375649168	0.00137761116574515	0.00223769425356894	0.00223962178978422	0.00357102536687711	0.00327159548416668	0.00556465363544443	0.000355769024764192	0.000706924601735385	0	0.00362587969212318	0.00706283141757289	0.00361651507214421	0.00367409407168016	0.00344730532096403	0.00361651507214421	0.00344433689199988	0.00346402353594553
AMBX03532H07	0.00187565011663736	0.00204640786291469	0.00187565011663736	0.00221718018456124	0.00204638598990304	0.00153507271695704	0.00153927342368807	0.000870685862292586	0.00307062864949735	0.00221653351152604	0.00222105669505219	0.00290123151324516	0.00649013341527355	0.00263484061417846	0.00324853435866194	0.00222209967467103	0.00206507261882979	0.00244984141580687	0.00120165069116486	0.00192530486683273	0.00171752768929351	0.00313135101263523	0.00104024465762295	0.00412806984952849	0.00188211985632569	0.00204675689977829	0.00255929270696239	0.00188206848731204	0.00273583498581155	0.00172556684347143	0.00238811297972588	0.00188335008847534	0.00291054613784132	0.0051340253502238	0.00393728083899857	0.00106345285453261	0.00290032191912795	0.0055368246152017	0.00302200723472188	0.00404837722175243	0.00362587969212318	0	0.00384744717443131	0.0023873350686091	0.000864692994897182	0.00102520319667643	0.00153507271695704	0.000852864020598433	0.000859010688223938
A01X035361A8	0.00488886469354868	0.00471370266688425	0.00506408810518953	0.00488885702311485	0.00506404973689034	0.00488885702311485	0.00507557179197498	0.00481285074047515	0.00558987355262374	0.00506404973689034	0.00559403602148974	0.00558999648945346	0.00886275824864658	0.00610929235374265	0.00612796882936022	0.00525030708399252	0.0059847089390056	0.005013191324712	0.00509250634825379	0.00536954029502526	0.00561550150204764	0.00675405784746599	0.00496603520074897	0.00704913990553094	0.00525672381529324	0.00523937294484625	0.00576827386140015	0.00525674700225856	0.00595630011764562	0.00494935674989488	0.00506408810518953	0.00560874336604863	0.00648480953606596	0.00770889634050512	0.0071898006895061	0.00489489352468271	0.00541461942697502	0.00913317766595144	0.00562080397410169	0.00702983294979297	0.00706283141757289	0.00384744717443131	0	0.00506408810518953	0.00460780709410112	0.00472194634261109	0.00506404973689034	0.0050649725729893	0.00509791648926889
AMBX04141D06	0.00186621238434481	0.00271384471397791	0.00220407406659199	0.00254401480533064	0.00237342210475932	0.00169597957780983	0.000851085737457515	0.000346620464488253	0.00389811392041739	0.00270988664754081	0.00204084077368663	0.00322471310101773	0.00645484062622019	0.00209811027766724	0.00424783603228428	0.00170073913853931	0.00188766940444348	0.0034772617296239	0.000683548986250853	0.00192008098967558	0.00136763870272712	0.00294995094429789	0.000864356628220015	0.00393977799759811	0.00153191542621606	0.00220444781814003	0.00373120024834656	0.00204194642722303	0.00390859001778685	0.00205911523530328	0.00271315372985619	0.0010216247381975	0.00221360978229883	0.00527207674552054	0.00493230898885837	0.000883642161737719	0.0037293027749109	0.00552384389875341	0.0030118987438729	0.00542410708501476	0.00361651507214421	0.0023873350686091	0.00506408810518953	0	0.00206647280724315	0.000339962617210538	0.00118641226386661	0.00135762241510751	0.000342253317174133
A01X041461C8	0.00120719433665507	0.00137903599787346	0.00120668141787769	0.00103403731151893	0.00103397042172089	0.000689387794257565	0.0010373670105691	0.00035217469320035	0.00258273640073632	0.00189437776726796	0.00155494251097742	0.00207003829999102	0.00528776886746298	0.00213203237076702	0.00259058864235697	0.00155503152974011	0.00191761523828763	0.00141226617077924	0.0006943465905363	0.00195107245981034	0.00156367710602421	0.00299728088070896	0.000878171399327397	0.00312828912962296	0.00103734456371349	0.00120677810344618	0.00206756326543976	0.0010373670105691	0.00224435014069344	0.000697806330380025	0.00120657009445934	0.00138428569450745	0.00190265961014737	0.0050161665094686	0.00380147601236325	0.000898085432088072	0.00275823196032069	0.00561387403544411	0.00306125398777987	0.00372974319856688	0.00367409407168016	0.000864692994897182	0.00460780709410112	0.00206647280724315	0	0.000517955821691101	0.000344500915389429	0.000517531407749433	0.000173882804743273
A02X041461C9	0.000339926497698658	0.000680062565237496	0.00033998428253306	0.000339926497698658	0.000339926497698658	0.00033998428253306	0.000510660059222152	0.000173310227038493	0.000509965608332469	0.000339926497698658	0.00136309506811063	0.00136123956802132	0.00485499554827933	0.00192499805459862	0.00187541098729704	0.000680525365120524	0.00154515350195623	0.000697684618184011	0.000512754806549384	0.00174583461940689	0.00102741943909944	0.00277691068643882	0.000691645194216443	0.00257486910086875	0.000681278724038665	0.000339926497698658	0.000850535505833378	0.000681285981952316	0.00102286548677009	0.000344019444149258	0.000339926497698658	0.000511770771393626	0.00153513860634189	0.00341294356582219	0.00221874491268355	0.00070680750030119	0.00136126123334378	0.00534669801218823	0.00283525177189716	0.00245801490857028	0.00344730532096403	0.00102520319667643	0.00472194634261109	0.000339962617210538	0.000517955821691101	0	0.000339926497698658	0.000510225805961837	0.00017132088569189
A03X04141A07	0.00118764158847206	0.00169574241353596	0.00135670895746282	0.00152596312497765	0.00135627745167773	0.00118678576869261	0.000851006016508323	0.000346620464488253	0.00169568526847209	0.00118658459411817	0.00187045399405172	0.00254550468469385	0.00627776949741788	0.00209811027766724	0.00340217873705781	0.00119076592065221	0.00188766940444348	0.00121748250640045	0.000683548986250853	0.00192008098967558	0.00153881295979096	0.00294995094429789	0.000864356628220015	0.00274133831591139	0.000680822147329858	0.00186570184622916	0.00186652905179066	0.0011911711796685	0.00204031922896314	0.00120124564445579	0.00186570184622916	0.00153263313781756	0.0020427510641729	0.00459559506576023	0.00323415732860434	0.000883642161737719	0.0025459367316074	0.00552384389875341	0.0030118987438729	0.00350165466203992	0.00361651507214421	0.00153507271695704	0.00506404973689034	0.00118641226386661	0.000344500915389429	0.000339926497698658	0	0.0010182437767691	0.000342253317174133
AP7X04141F08	0.000678908314769034	0.00118804472324725	0.000848486053154185	0.00152784133200743	0.00135765847329902	0.00152803577129691	0.000681104751517348	0.000346680547776886	0.00186747969926018	0.0016974189723976	0.00204255603202311	0.00237785742305835	0.00538350915634934	0.00209811027766724	0.00272294427304197	0.0011915767146263	0.00188799339623887	0.00139336457197999	0.000683665816034373	0.00174552987846044	0.00119677880425124	0.00295046292928766	0.000864506076548484	0.00274357890979417	0.00102234262718094	0.00118813844371124	0.00169862284177053	0.0011920911747432	0.00187256621807947	0.00137398069827308	0.00169788076066992	0.00136364672991165	0.00255730976644105	0.00391797464537995	0.00306716297799761	0.000883798354060582	0.00220845324067354	0.00534574526999999	0.00283474944403798	0.00350595149395261	0.00344433689199988	0.000852864020598433	0.0050649725729893	0.00135762241510751	0.000517531407749433	0.000510225805961837	0.0010182437767691	0	0.000342253317174133
LN_4F08_VL_270	0.000684719083987254	0.000684719083987254	0.000856039969679161	0.000684719083987254	0.000684719083987254	0.000684719083987254	0.000686010827089447	0.000349222993068729	0.00119862314490886	0.000684719083987254	0.00171470130656334	0.0015419111334696	0.00524991031372511	0.00229012285717213	0.00188828851559379	0.000857508092392863	0.00189842018073543	0.000702339729022954	0.000688490464948959	0.00157980319145894	0.00155101174095725	0.00296694080800159	0.000869618250917329	0.00293833569011441	0.000686665864406816	0.000856039969679161	0.00137076577732077	0.000686717470608901	0.00154552956289063	0.000693023294869819	0.000684719083987254	0.00120297852105924	0.00206194687624258	0.00326440806255871	0.00275070311131221	0.000888667854612937	0.00102759553920222	0.00519542103973779	0.00267275365376442	0.00265264152875616	0.00346402353594553	0.000859010688223938	0.00509791648926889	0.000342253317174133	0.000173882804743273	0.00017132088569189	0.000342253317174133	0.000342253317174133	0
A01X042261A5	0.00136398808240613	0.00170537979117682	0.00136451178497967	0.00153454923519277	0.00102286562302667	0.000682150136971789	0.00102643084049243	0.000522648131212744	0.00187524361400119	0.00136352312489545	0.00188098717049881	0.0022186296371495	0.00613321095650713	0.0019324379383262	0.00273586665769787	0.00170949081666492	0.00206988179136878	0.000873873896872726	0.000858833715023697	0.00175410303679818	0.0015465919206113	0.00313927093385934	0.00104259451848289	0.00275302034285635	0.000854934812312548	0.00153513860634189	0.00153487647832346	0.00085501527131712	0.00170887693431392	0.000689796490458268	0.00153487680076557	0.00154118488206563	0.00222573759005986	0.0047914042441908	0.00290838544618138	0.00088473666878645	0.00221746450893614	0.00465146583167328	0.00267037456485898	0.00263889757966752	0.00328687657250132	0.00205514771513591	0.00473768903013333	0.00187503980737524	0.00103916366775029	0.000512492023784745	0.000681917551867017	0.00102391294871248	0.000859867591833608
A02X042261A6	0.00756013329998637	0.0080739902129613	0.00790290984187511	0.00790155231845772	0.00772860178058666	0.00704315336312115	0.00620215993673832	0.00508292172249972	0.00738210986754913	0.00790155231845772	0.00860945958861324	0.00859476810506776	0.01272225295461	0.0072532307511141	0.0094764279046137	0.00653976400098449	0.00781839877584554	0.00775411314034911	0.00587805189909824	0.00564567528888165	0.00866027020673839	0.00807647515965608	0.00717809833110016	0.00954288267254035	0.00602838602877238	0.00842288772703573	0.00876827400275853	0.00706794340189357	0.0089600429750613	0.00765217080005824	0.00824827991959831	0.00828178604150727	0.00914300204996156	0.0112112693280999	0.0100037865934443	0.00554216725790566	0.00824844774490181	0.00953468230333982	0.00698152766953984	0.00957692910756689	0.00923307323570188	0.00828963509508756	0.0116716379974846	0.00859209981219462	0.00768156147761389	0.00636939928250854	0.00756070559042878	0.00773979409497503	0.00710775495372004
[truncated: 2 more columns]
