# Supplementary material for: Transmission and dynamics of mother-infant gut viruses during pregnancy and early life
Source: Nat Commun. 2024 Mar 2;15:1945. doi: 10.1038/s41467-024-45257-4 (PMC10908809; doi:10.1038/s41467-024-45257-4)
Supplement: Supplementary file 6 — Source Data [file 41467_2024_45257_MOESM6_ESM.zip › Source data/Virus_genetic_distances/LN_6C05_VL_321_NODE_2_length_62511_cov_1395.864016.dist.txt]

LN_7I01_VL_452	LN_4H04_VL_284	LN_6C04_VL_320	LN_6C03_VL_319	LN_4I05_VL_294	LN_7H03_VL_445	LN_6C08_VL_324	C12X034805B9	C01X03483C04	C02X03482E05	C03X03483E05	C06X034805B7	C09X034805B8	LN_7C04_VL_401	LN_6A09_VL_307	LN_6C05_VL_321	LN_6H06_VL_367	LN_4H08_VL_288	LN_6A07_VL_305
LN_7I01_VL_452	0	0.000584760667067354	0.000876284305370183	0.00070960280352673	0.000668010525582881	0.000992720219981033	0.00100427586343669	0.00175873950609995	0.000661860250573335	0.000452018848621125	0.0012438509882539	0.000597467474273964	0.00152022831717435	0.00109896607376534	0.000387434225514352	0.00100107257930875	0.00134051531634662	0.000790227382853127	0.000572619045819374
LN_4H04_VL_284	0.000584760667067354	0	0.0011206014447225	0.000725554497365142	0.000289403142305749	0.00141065273362499	0.000959556784150193	0.00147475517158411	0.000817166706789856	0.000400076692453983	0.00173519576003528	0.000767247181383855	0.00128524153698104	0.000717176806418022	0.000366684453285255	0.00118399172342334	0.00111729554164869	0.000669021931768786	0.000536594004659845
LN_6C04_VL_320	0.000876284305370183	0.0011206014447225	0	0.00095717897122973	0.00103622854420566	0.000630562766647761	0.000954096421974759	0.00125538506894009	0.000576116271457543	0.00054321884216444	0.000691438559301409	0.000411554349047669	0.00143483762789856	0.000790750152533574	0.000790318670315727	0.000279717575732428	0.00191092828331344	0.0012337572612716	0.000683054051721521
LN_6C03_VL_319	0.00070960280352673	0.000725554497365142	0.00095717897122973	0	0.000725952165551332	0.00117794179777969	0.00110182204324954	0.00165822230066257	0.000625219501737687	0.000509956039221283	0.00156397593337039	0.0006912361653292	0.00158212270706442	0.00105410237124579	0.000608786146982522	0.0010532333865644	0.00144852772529005	0.00108903176646888	0.000663374924776777
LN_4I05_VL_294	0.000668010525582881	0.000289403142305749	0.00103622854420566	0.000725952165551332	0	0.00135972259654654	0.000941568934954265	0.00144072380858219	0.000832423511840389	0.000416050023294757	0.00166574203228296	0.000699362301851844	0.00140059592840332	0.000849307323430746	0.000349476623851591	0.00111548978161671	0.00136548169684237	0.000602087831674388	0.000521023607698787
LN_7H03_VL_445	0.000992720219981033	0.00141065273362499	0.000630562766647761	0.00117794179777969	0.00135972259654654	0	0.00105836885811327	0.00138297988866185	0.000957238444228753	0.000908432330452687	0.00084336100807618	0.000811113764476834	0.00139727615530179	0.000973918604363278	0.00116824349041542	0.000502575390969984	0.002240627626299	0.00125193787737693	0.000986130427537849
LN_6C08_VL_324	0.00100427586343669	0.000959556784150193	0.000954096421974759	0.00110182204324954	0.000941568934954265	0.00105836885811327	0	0.00144264658766392	0.00103578787390137	0.000768259489076782	0.00133634798618156	0.000818560589277139	0.00070167091354974	0.000935751661327933	0.00086858511077809	0.000968745708958489	0.0019891618358938	0.000705753620095668	0.000639114204837231
C12X034805B9	0.00175873950609995	0.00147475517158411	0.00125538506894009	0.00165822230066257	0.00144072380858219	0.00138297988866185	0.00144264658766392	0	0.000933375419204072	0.00122837355481266	0.00175290756030001	0.00103196557402337	0.00155775401151848	0.00044202956556351	0.00137586140859693	0.00124449181243212	0.00250749334667035	0.00170803845143702	0.00147643329511558
C01X03483C04	0.000661860250573335	0.000817166706789856	0.000576116271457543	0.000625219501737687	0.000832423511840389	0.000957238444228753	0.00103578787390137	0.000933375419204072	0	0.000385704049331959	0.00119004283618777	0.000273210099439106	0.00133615356348466	0.000610975685614637	0.000691270303907532	0.000723333369050804	0.00149546978882675	0.00107493964118349	0.000668889179125787
C02X03482E05	0.000452018848621125	0.000400076692453983	0.00054321884216444	0.000509956039221283	0.000416050023294757	0.000908432330452687	0.000768259489076782	0.00122837355481266	0.000385704049331959	0	0.0011577054009574	0.00027318265930029	0.0011751050131656	0.000578974413738097	0.000128523024766058	0.000675014080371612	0.00114161717904126	0.000705271339002306	0.000277172963851222
C03X03483E05	0.0012438509882539	0.00173519576003528	0.000691438559301409	0.00156397593337039	0.00166574203228296	0.00084336100807618	0.00133634798618156	0.00175290756030001	0.00119004283618777	0.0011577054009574	0	0.000980939378648827	0.00167490019131972	0.00131948853331773	0.00136703614179995	0.000514166718835866	0.00247837998520723	0.00125964181069795	0.0011423486706308
C06X034805B7	0.000597467474273964	0.000767247181383855	0.000411554349047669	0.0006912361653292	0.000699362301851844	0.000811113764476834	0.000818560589277139	0.00103196557402337	0.000273210099439106	0.00027318265930029	0.000980939378648827	0	0.00109467208326909	0.000498610293959069	0.000434023915430767	0.000562550340250671	0.00141548165998447	0.000873455102831245	0.000407794961657941
C09X034805B8	0.00152022831717435	0.00128524153698104	0.00143483762789856	0.00158212270706442	0.00140059592840332	0.00139727615530179	0.00070167091354974	0.00155775401151848	0.00133615356348466	0.0011751050131656	0.00167490019131972	0.00109467208326909	0	0.00104675113803228	0.00128818605044503	0.00138461691755364	0.00236847025874395	0.00119326766650282	0.0010775712240095
LN_7C04_VL_401	0.00109896607376534	0.000717176806418022	0.000790750152533574	0.00105410237124579	0.000849307323430746	0.000973918604363278	0.000935751661327933	0.00044202956556351	0.000610975685614637	0.000578974413738097	0.00131948853331773	0.000498610293959069	0.00104675113803228	0	0.000755934978671242	0.000820292042529127	0.00183500818645747	0.0010921401299225	0.000799878211858478
LN_6A09_VL_307	0.000387434225514352	0.000366684453285255	0.000790318670315727	0.000608786146982522	0.000349476623851591	0.00116824349041542	0.00086858511077809	0.00137586140859693	0.000691270303907532	0.000128523024766058	0.00136703614179995	0.000434023915430767	0.00128818605044503	0.000755934978671242	0	0.000916267025253869	0.00120608363676037	0.000554039484922251	0.000342476929529714
LN_6C05_VL_321	0.00100107257930875	0.00118399172342334	0.000279717575732428	0.0010532333865644	0.00111548978161671	0.000502575390969984	0.000968745708958489	0.00124449181243212	0.000723333369050804	0.000675014080371612	0.000514166718835866	0.000562550340250671	0.00138461691755364	0.000820292042529127	0.000916267025253869	0	0.00201065302521412	0.00120907589747803	0.000717659265123668
LN_6H06_VL_367	0.00134051531634662	0.00111729554164869	0.00191092828331344	0.00144852772529005	0.00136548169684237	0.002240627626299	0.0019891618358938	0.00250749334667035	0.00149546978882675	0.00114161717904126	0.00247837998520723	0.00141548165998447	0.00236847025874395	0.00183500818645747	0.00120608363676037	0.00201065302521412	0	0.00154542441479334	0.00143628401323852
LN_4H08_VL_288	0.000790227382853127	0.000669021931768786	0.0012337572612716	0.00108903176646888	0.000602087831674388	0.00125193787737693	0.000705753620095668	0.00170803845143702	0.00107493964118349	0.000705271339002306	0.00125964181069795	0.000873455102831245	0.00119326766650282	0.0010921401299225	0.000554039484922251	0.00120907589747803	0.00154542441479334	0	0.000761886350399931
LN_6A07_VL_305	0.000572619045819374	0.000536594004659845	0.000683054051721521	0.000663374924776777	0.000521023607698787	0.000986130427537849	0.000639114204837231	0.00147643329511558	0.000668889179125787	0.000277172963851222	0.0011423486706308	0.000407794961657941	0.0010775712240095	0.000799878211858478	0.000342476929529714	0.000717659265123668	0.00143628401323852	0.000761886350399931	0
