# Supplementary material for: Transmission and dynamics of mother-infant gut viruses during pregnancy and early life
Source: Nat Commun. 2024 Mar 2;15:1945. doi: 10.1038/s41467-024-45257-4 (PMC10908809; doi:10.1038/s41467-024-45257-4)
Supplement: Supplementary file 6 — Source Data [file 41467_2024_45257_MOESM6_ESM.zip › Source data/Virus_genetic_distances/LN_8B02_VL_471_NODE_469_length_13627_cov_12.854553.dist.txt]

A01X010861D9	A02X010861C1	A03X01081D02	AP7X01081I02	LN_8B06_VL_475	LN_7H02_VL_444	LN_6F01_VL_344	LN_4B02_VL_228	AMBX01721E09	A01X017260I8	A02X017260I9	A03X01721B05	LN_4H04_VL_284	LN_7F01_VL_425	C12X017904A5	LN_7B03_VL_391	A03X02611C04	AP7X02611G09	LN_6E07_VL_341	LN_4A07_VL_224	AMBX03481D08	A01X034861B1	AP3X03482A02	AP7X03481G03	LN_4B07_VL_233	LN_7G02_VL_435	LN_7G03_VL_436	LN_4H08_VL_288	AMBX03621D07	A01X036261D5	A02X036261D6	A03X03621A06	AP7X03621F05	LN_8B02_VL_471	LN_8B03_VL_472	LN_4G05_VL_276	A01X036761C4	A02X036761C5	A03X03671A05	AP3X03672A04	AP7X03671F06	LN_8A02_VL_462	LN_6F08_VL_351	LN_4G04_VL_275	A01X041461C8	A03X04141A07	LN_4A04_VL_221	LN_8A05_VL_465	LN_6D06_VL_331	C12X042204F5
A01X010861D9	0	0.000373171931958655	0.000298645370452991	0.00142373079969003	0.000223918198260243	0.000298589634677737	0.000149225891592062	0.00067229825013833	0.00329452091583529	0.00842624613210652	0.00443481744975845	0.00329547919805373	0.00314314910025945	0.00344760126261763	0.00199132889897688	0.00239527887284282	0.00391485245971992	0.00202687644728199	0.00277347492809598	0.00397670695584926	0.00733645304981679	0.00778169815990934	0.00404678281755237	0.00579276811346097	0.00574595999604161	0.0061923186228088	0.00430735060394905	0.00427556570417779	0.0029201647583588	0.00382491135639899	0.00390047677137507	0.00306937834459093	0.00314540666032022	0.00398980890092917	0.00405125512503327	0.00435295819460899	0.000149380538160501	0.00112284295460622	0.000149248163282455	0.000673505708116341	0.000305756345301748	0.000822143601229476	7.4625473517901e-05	0.00105687743629796	0.00598604014271626	0.00412108380539925	0.00392112557118666	0.00543606643231987	0.00482193039857576
A02X010861C1	0.000373171931958655	0	0.000746819089883816	0.00104840884604754	0.000597299121291755	0.000671892542136541	0.000522375550819846	0.00104613694582711	0.0037436035365623	0.00880729676550948	0.00480958573754617	0.00366944020474925	0.00351681375452341	0.00382233133309388	0.00160747593148967	0.00201975408215671	0.00421653645103183	0.00240258517866596	0.0025478451608484	0.00367528488485888	0.00756552215362427	0.00746728383653636	0.00434627204335431	0.00609736514744717	0.00589821533268004	0.00641851645123243	0.0045331292061103	0.00397404082163022	0.0033692356480954	0.00419928469308126	0.00427488947686286	0.00344317424009108	0.00344472130230157	0.00368711162015556	0.00450974158551611	0.00472753973537468	0.000522845153541151	0.00149682162675142	0.000522414536047344	0.00112275890870769	0.000688073442756921	0.0013457947536276	0.000447928344781306	0.00143437152586013	0.00559466743410811	0.00442051709035131	0.00422237711667897	0.00581320219386448	0.0045181644871038
A03X01081D02	0.000298645370452991	0.000746819089883816	0	0.00157421769468194	0.000597565419866857	0.000597527765968622	0.000448032871318005	0.000897099989280157	0.00352038007009903	0.00850416495260927	0.00466162175619585	0.00337035752133909	0.00321843072135534	0.00344822310791037	0.00214472077965892	0.00217041940383073	0.00384091777196483	0.00210266054188348	0.00277422779719384	0.00375244738489832	0.00764608826528427	0.00786126094374483	0.00434838926048275	0.00609985492095785	0.00574816192696779	0.00626969557348213	0.00461159996092149	0.00435116974244746	0.00291980713241549	0.00389986825674317	0.00397514112101777	0.00314395968122976	0.00314513684876512	0.00361339669776869	0.00412768435216474	0.00472948817862517	0.000523089350934614	0.00112285558263827	0.000522649964246511	0.000373954805074238	0.00068823568355828	0.000822144999358631	0.000373373967191426	0.00113267836347232	0.00583200792132844	0.00442234148197051	0.00407395329273694	0.00536204467940251	0.00527736972848219
AP7X01081I02	0.00142373079969003	0.00104840884604754	0.00157421769468194	0	0.00119868174869659	0.0017239308148018	0.00157374580526931	0.00210003145216333	0.00443316016846201	0.00959750995208208	0.00535492306056526	0.00443368329154285	0.00428051850453703	0.00466408082961761	0.00138122028446007	0.0023267586967897	0.00468403132297711	0.00346448622563897	0.0029324026535705	0.00421509183643229	0.00874555511796435	0.00843280546169256	0.00480994720598239	0.00680547171296591	0.00653323604225702	0.00735168055729744	0.00545914814525736	0.00474089555900446	0.00420875735811502	0.00466497306554891	0.00504386025970392	0.00428276987026378	0.00428470149809865	0.00438076830996644	0.00529205897086909	0.00534545489840848	0.00127403591607008	0.00187626792898537	0.00157339207382671	0.00195332222078655	0.0016887699884043	0.0018757062474795	0.00142394420114845	0.0016657424183956	0.00568960359810443	0.00526444676695056	0.00476728585141252	0.00605535009629638	0.00544264499169584
LN_8B06_VL_475	0.000223918198260243	0.000597299121291755	0.000597565419866857	0.00119868174869659	0	0.000522850736867919	0.000373294524794283	0.000896861093420975	0.00344523729869222	0.00857936137242398	0.00443515082568049	0.00344548900157059	0.00329325928755275	0.00367412410014449	0.0017610375102245	0.00224603186893095	0.00414239198886807	0.00225235991636158	0.00284941146986935	0.00420432089937369	0.00756725702706921	0.00786167280296536	0.00382135044284525	0.00579216740577583	0.00590047523842118	0.00642094076287113	0.00430702513117972	0.00435182269439934	0.00322072815509004	0.00390045330708189	0.00412679676052628	0.00329498562601168	0.00329621983343453	0.0041420800219575	0.00420473408477703	0.00442748334366288	0.000298835014535149	0.001047785338159	0.000373238793592966	0.000973321625594322	0.000535326085981312	0.00104675709532544	0.000223968348850132	0.000905801489772861	0.00575315061962848	0.00434790111602175	0.00392180616373686	0.00520866126507626	0.00497403337681541
LN_7H02_VL_444	0.000298589634677737	0.000671892542136541	0.000597527765968622	0.0017239308148018	0.000522850736867919	0	0.000447832228168375	0.000971649815421145	0.00374458297615617	0.00857961279512074	0.00481121346227002	0.00367041163742533	0.00351773323112581	0.00382246147624838	0.00229850452930363	0.002769811635523	0.00406662377175396	0.00225249088128737	0.00299834088252356	0.00420148904923423	0.00756725702706921	0.00778150431915474	0.00427200479551716	0.00586787193214458	0.00582320726634988	0.00649424459438544	0.00460988467444117	0.00465113050299003	0.00329487241109867	0.00420007011722735	0.0042756863576216	0.00344381130157051	0.00359497791334299	0.00451700661069002	0.0045106277475273	0.00472843878514073	0.000448329984208869	0.00127239377297797	0.000447932527482817	0.000598638597098234	0.000611731905839084	0.0011964114881089	0.000373368388867554	0.00135911066559246	0.00582768126915365	0.00419519505730635	0.00422376561977811	0.00566401094692352	0.00504803078340007
LN_6F01_VL_344	0.000149225891592062	0.000522375550819846	0.000448032871318005	0.00157374580526931	0.000373294524794283	0.000447832228168375	0	0.000821775082760095	0.00314437671693578	0.0082744451046332	0.00428295481354436	0.00314503202014173	0.00299287109397937	0.00329680494933424	0.00214472077965892	0.00224485539744845	0.00414114440309688	0.00210198535576347	0.00262313936941565	0.00382598175426047	0.0070292855127746	0.00754713245206252	0.004196771572384	0.00586905740303677	0.0058214502861989	0.00588862327774153	0.0043070411079128	0.00435019068182445	0.00276988054542057	0.00367416430557688	0.00374969569697282	0.00291885344250456	0.0030697499761816	0.00391351716953943	0.00389783479580088	0.0042019734092644	0.000298812690611137	0.00127240359405644	0	0.000823251142419575	0.000458684929293142	0.000672549446720945	0.000223918198260243	0.0012077924105342	0.00590717728005587	0.00389580122043594	0.00414782168687732	0.00573880837334976	0.00467028217945158
LN_4B02_VL_228	0.00067229825013833	0.00104613694582711	0.000897099989280157	0.00210003145216333	0.000896861093420975	0.000971649815421145	0.000821775082760095	0	0.00382303455287707	0.00896783320445759	0.00496579997631313	0.00382345979884209	0.00382145433631448	0.00412726885685109	0.00245297309126895	0.00217217956498787	0.00459861645634031	0.00255478950304902	0.00345330253974374	0.00450758074681809	0.00795831247770324	0.00809850819036488	0.00465218178496824	0.00625491303140246	0.00636661746854733	0.00680563831848369	0.00491817526814571	0.00488269991089254	0.00344837661032971	0.00420401342264572	0.00427955664204048	0.00367274714366673	0.00367412410014449	0.00444671551192472	0.00443789096585034	0.00480814040692957	0.000822703998299897	0.0013482139800127	0.000821897885536625	0.0012739404427575	0.000918418717881375	0.00104727170923862	0.000747255767034516	0.00173840972516577	0.006538918251236	0.0043497173803459	0.00460580444048871	0.00543752380576948	0.00543154020398459
AMBX01721E09	0.00329452091583529	0.0037436035365623	0.00352038007009903	0.00443316016846201	0.00344523729869222	0.00374458297615617	0.00314437671693578	0.00382303455287707	0	0.00591108943095737	0.00187514349224674	0.000672444755148678	0.000971140320958591	0.000897435443220385	0.00499188518528316	0.00457340374576817	0.00421744087128417	0.00300588939497438	0.00337518002564403	0.00480639436673146	0.00572499731319054	0.00590478656250755	0.00276969426398572	0.00441505208979415	0.00428545461346812	0.00444926262021609	0.00309535338106143	0.00277228019987669	0.000822082158533644	0.00142193770006447	0.00134720926847147	0.000747032477284767	0.000672599708564791	0.00150266820836785	0.00129638159536051	0.00247216507686449	0.00352196288110253	0.00412592224104147	0.00321883930139142	0.0039784280986824	0.003680993261278	0.00344770621676566	0.00337024499762115	0.0041641351085322	0.00395895648071696	0.00246996202029349	0.00271160031261967	0.00369593393471818	0.00300815772707361
A01X017260I8	0.00842624613210652	0.00880729676550948	0.00850416495260927	0.00959750995208208	0.00857936137242398	0.00857961279512074	0.0082744451046332	0.00896783320445759	0.00591108943095737	0	0.00492419450320902	0.00568133563950416	0.0054534411144078	0.00500023077256156	0.00996130662327618	0.00942716288964141	0.00908692793916247	0.00792104390609947	0.00767760617909247	0.00913048853191452	0.00545472277764333	0.00468122651041077	0.00713162715416404	0.00621906396193306	0.00579031179041502	0.00340710099052067	0.00603025487097922	0.00606247128112896	0.00553277742503511	0.00591636996431839	0.00599234924880891	0.00553101246262997	0.00553352803796583	0.00624925455767402	0.00641500376807885	0.00721640988095835	0.00858352311802163	0.0088206312584302	0.00827256110919455	0.00882757886509455	0.00855406429944655	0.00850764066785984	0.00842816556001909	0.0094446242426084	0.00722618900255606	0.00644356462387491	0.00756121733007013	0.00801999836161794	0.0079321302801469
A02X017260I9	0.00443481744975845	0.00480958573754617	0.00466162175619585	0.00535492306056526	0.00443515082568049	0.00481121346227002	0.00428295481354436	0.00496579997631313	0.00187514349224674	0.00492419450320902	0	0.00210050407298499	0.0020254233606555	0.00157528048125293	0.00600913097541716	0.00594793863786927	0.00506571981337763	0.00422485177996556	0.00474590227213637	0.00610906088759876	0.00596976369788258	0.0056801984311145	0.00323048936019301	0.00450230895589868	0.0036795494892716	0.0032436906780494	0.00386362898133847	0.00375825967447677	0.00202615370283899	0.00270549896802669	0.00293116534916632	0.0020256976608937	0.00202660995016658	0.00286759066089371	0.00298674942548282	0.003459535677435	0.00451267513113769	0.00489342344248583	0.00428295481354436	0.00504880134502945	0.00477305040034793	0.00481501347508622	0.00443548425172804	0.00516792568606027	0.00498882133319318	0.00353111423490009	0.00363006609937266	0.00461696721356656	0.00415425599201938
A03X01721B05	0.00329547919805373	0.00366944020474925	0.00337035752133909	0.00443368329154285	0.00344548900157059	0.00367041163742533	0.00314503202014173	0.00382345979884209	0.000672444755148678	0.00568133563950416	0.00210050407298499	0	0.000298775029632178	0.000748094293768902	0.00468242626274518	0.00382332115563454	0.004068847352181	0.00315674756999561	0.00322586683676505	0.00465735474544518	0.00534349391968891	0.00559358350658346	0.00262049614229031	0.0041096691925693	0.00428734517041506	0.00437454337514439	0.00279332243843078	0.00239711253994776	0.000298931327764461	0.000897750139337533	0.00112259085549091	0.000149393091472595	0.000149460076381609	0.000826416744569663	0.000991208306346841	0.00247250597236028	0.00344768299822936	0.00412611169695942	0.00314456107870748	0.00367800594542713	0.00352793496637539	0.00344729647069381	0.00329597291798741	0.00416430224581809	0.00372635962859441	0.00224515815006823	0.0024105983507797	0.00354502965267013	0.00338703590318879
LN_4H04_VL_284	0.00314314910025945	0.00351681375452341	0.00321843072135534	0.00428051850453703	0.00329325928755275	0.00351773323112581	0.00299287109397937	0.00382145433631448	0.000971140320958591	0.0054534411144078	0.0020254233606555	0.000298775029632178	0	0.00082232798443646	0.00445066226406271	0.00419676705109933	0.00376420136547723	0.00270365812403122	0.00277337975516148	0.00442845178455384	0.00495836756408484	0.0054372944756556	0.0022444862525672	0.00403306568778481	0.00390162005809156	0.00422049539839293	0.00241368939802106	0.00202126224264146	0.00014932616657921	0.000897267651754585	0.0011967806517563	0.000223934912627914	0.000224035251258078	0.00112614327361264	0.00129586566341826	0.00202117799655943	0.00322038209359002	0.00412518327741436	0.00291776157859576	0.003450658235146	0.00344927662930644	0.00337047988524569	0.00314385493094497	0.0040856669958618	0.00333522691360291	0.00194478244782962	0.0021830341514201	0.00346742013566349	0.00308379875127479
LN_7F01_VL_425	0.00344760126261763	0.00382233133309388	0.00344822310791037	0.00466408082961761	0.00367412410014449	0.00382246147624838	0.00329680494933424	0.00412726885685109	0.000897435443220385	0.00500023077256156	0.00157528048125293	0.000748094293768902	0.00082232798443646	0	0.00522696236495025	0.00465304827652309	0.0042227231538976	0.00331030709759446	0.00337847422060272	0.00496165042445401	0.00496467829016435	0.00505129253922343	0.00277352706549431	0.00442043595597082	0.00429121990243485	0.00339086423823302	0.00287164008415686	0.00254880015429624	0.000673002073926175	0.00134797850003691	0.00142285131988376	0.000597929705544839	0.000747768451157735	0.00165409644124059	0.00167935944866342	0.00254975586392212	0.0036008152921001	0.00443216108893169	0.00329729906682218	0.00383092712428431	0.00376155981814713	0.00352554809340309	0.0035236978584588	0.00439601445930169	0.00380664914258856	0.00232201026055834	0.00256378183681937	0.00392676544373363	0.00323891667711394
C12X017904A5	0.00199132889897688	0.00160747593148967	0.00214472077965892	0.00138122028446007	0.0017610375102245	0.00229850452930363	0.00214472077965892	0.00245297309126895	0.00499188518528316	0.00996130662327618	0.00600913097541716	0.00468242626274518	0.00445066226406271	0.00522696236495025	0	0.0023001038261673	0.00509651793238606	0.00392677003029657	0.00338111608228188	0.00446144515872918	0.00938009604415954	0.00885221061298834	0.00530090072864931	0.00703243624238178	0.00723003152660396	0.00797794747234458	0.00596542727659041	0.00515047827881537	0.00452893890193061	0.00507230898105082	0.00568994949731744	0.00460550433930665	0.00460691882489549	0.0047064785872674	0.00572115168616502	0.00622846296625631	0.0018386631131828	0.00214737460136401	0.00214389969584257	0.00245631361620135	0.00234963059669539	0.00252931948160126	0.00191448927882114	0.00224499116476058	0.00621672078819111	0.00584068799327364	0.00549202977657711	0.00618955238504422	0.00633708201729477
LN_7B03_VL_391	0.00239527887284282	0.00201975408215671	0.00217041940383073	0.0023267586967897	0.00224603186893095	0.002769811635523	0.00224485539744845	0.00217217956498787	0.00457340374576817	0.00942716288964141	0.00594793863786927	0.00382332115563454	0.00419676705109933	0.00465304827652309	0.0023001038261673	0	0.00581106397347283	0.003611138923913	0.00315212728066764	0.00435687620193512	0.00911525516711705	0.00833528509170558	0.00600915994495125	0.00748281684300946	0.00791115522519038	0.00786933651026257	0.00613450673983318	0.00540911231977554	0.00404860324899294	0.00435396223789563	0.00458009061702771	0.00389680711696244	0.00404860324899294	0.00391646470907976	0.00466556589455619	0.00578869100767537	0.00254619489685176	0.00254855278009004	0.00224485539744845	0.00254985825586531	0.00260570135398899	0.00209669953525375	0.00247062111061319	0.00272401271946528	0.00677222871537383	0.00555492138851797	0.00604594543308311	0.00589820658619412	0.0063408842168886
A03X02611C04	0.00391485245971992	0.00421653645103183	0.00384091777196483	0.00468403132297711	0.00414239198886807	0.00406662377175396	0.00414114440309688	0.00459861645634031	0.00421744087128417	0.00908692793916247	0.00506571981337763	0.004068847352181	0.00376420136547723	0.0042227231538976	0.00509651793238606	0.00581106397347283	0	0.00279345182977503	0.00331809658296642	0.00407455918027582	0.00830546134388226	0.00869385088450165	0.00406803167680515	0.0070559519615095	0.00546767240709617	0.0072190671679294	0.0051707070723838	0.00483018326322979	0.00369099373449019	0.0045259667560716	0.00460181714920652	0.00376533524686554	0.00376703735036676	0.00469605761712181	0.00476737504852206	0.00467816443668836	0.00399341637828372	0.00467932526371551	0.00406496936569168	0.0041515383186869	0.00424174827869848	0.00459950090263429	0.00399117605141327	0.00418651004464066	0.00617592554636928	0.00490065824336615	0.00447308472352703	0.00500804028157414	0.00591052587910571
AP7X02611G09	0.00202687644728199	0.00240258517866596	0.00210266054188348	0.00346448622563897	0.00225235991636158	0.00225249088128737	0.00210198535576347	0.00255478950304902	0.00300588939497438	0.00792104390609947	0.00422485177996556	0.00315674756999561	0.00270365812403122	0.00331030709759446	0.00392677003029657	0.003611138923913	0.00279345182977503	0	0.00255674410043333	0.00346048011693918	0.00659467901836202	0.00710648944779286	0.00330723758434754	0.00542785104260151	0.00515258622812177	0.0060630136358011	0.00363845712480885	0.00353746478220167	0.00263063331553898	0.00323568073673254	0.00353814573536529	0.0027801173431585	0.00285651447583907	0.00355158474399444	0.00360431366333165	0.0037638340779784	0.00225409892015554	0.00300954119655621	0.00217698589114971	0.00248336559688242	0.00230674068601517	0.00232950579939331	0.00202748525696133	0.0031885571968254	0.0053033830208672	0.00308204487286677	0.00378433892504156	0.00378099567615223	0.00438428037640624
LN_6E07_VL_341	0.00277347492809598	0.0025478451608484	0.00277422779719384	0.0029324026535705	0.00284941146986935	0.00299834088252356	0.00262313936941565	0.00345330253974374	0.00337518002564403	0.00767760617909247	0.00474590227213637	0.00322586683676505	0.00277337975516148	0.00337847422060272	0.00338111608228188	0.00315212728066764	0.00331809658296642	0.00255674410043333	0	0.00307677392848208	0.00673448299272856	0.00701221004852119	0.00405467557792681	0.00603331566545565	0.00599072235772359	0.00612635698879917	0.00439143544800634	0.00360422182107319	0.00277546013785345	0.00338025068273459	0.00375693985368403	0.00292440689090257	0.00300070301223801	0.00324081105867579	0.00359760533907085	0.00428547931887819	0.00300126550245193	0.00345628449084464	0.00269819898422701	0.00315601805926085	0.00322418897929402	0.00270078396298363	0.00284962514791004	0.00333476740832376	0.004199449895188	0.00367717790128807	0.00430771947666451	0.005220007570252	0.00445040512972449
LN_4A07_VL_224	0.00397670695584926	0.00367528488485888	0.00375244738489832	0.00421509183643229	0.00420432089937369	0.00420148904923423	0.00382598175426047	0.00450758074681809	0.00480639436673146	0.00913048853191452	0.00610906088759876	0.00465735474544518	0.00442845178455384	0.00496165042445401	0.00446144515872918	0.00435687620193512	0.00407455918027582	0.00346048011693918	0.00307677392848208	0	0.00889627125547578	0.00865943179645074	0.00571432161095726	0.00756835150602358	0.007614253577023	0.00802986618328867	0.00621834935483023	0.00518793141480163	0.00413021622645207	0.0051152248399757	0.00481260821310751	0.00435477346086908	0.00443177822163772	0.00445111188405962	0.00482665277305744	0.00564549442906892	0.00420590682871441	0.00458638873891663	0.0039011909330857	0.00413648968798736	0.00430318076374103	0.0039796930143692	0.00405315529688885	0.00470459040499648	0.00599441408303219	0.00510766053518026	0.00605355192839808	0.0064330379880598	0.00627164799320108
AMBX03481D08	0.00733645304981679	0.00756552215362427	0.00764608826528427	0.00874555511796435	0.00756725702706921	0.00756725702706921	0.0070292855127746	0.00795831247770324	0.00572499731319054	0.00545472277764333	0.00596976369788258	0.00534349391968891	0.00495836756408484	0.00496467829016435	0.00938009604415954	0.00911525516711705	0.00830546134388226	0.00659467901836202	0.00673448299272856	0.00889627125547578	0	0.00525974925702538	0.00526639758482324	0.00518416908515718	0.00607581934229052	0.00482427576540766	0.00437722022699624	0.00396458054106961	0.00503872988309611	0.00588733712026642	0.00596514409354264	0.00511414435363707	0.00511609693306703	0.00606430280454066	0.00615752219566426	0.00611827285695034	0.00749581457677924	0.00850516891453556	0.00718136710677037	0.0079692895015947	0.0077345702867992	0.00788222852043421	0.00733813543751954	0.00857863028792073	0.00609077501249078	0.00457913582545895	0.00568596963709292	0.00646161871016014	0.00590967097491342
A01X034861B1	0.00778169815990934	0.00746728383653636	0.00786126094374483	0.00843280546169256	0.00786167280296536	0.00778150431915474	0.00754713245206252	0.00809850819036488	0.00590478656250755	0.00468122651041077	0.0056801984311145	0.00559358350658346	0.0054372944756556	0.00505129253922343	0.00885221061298834	0.00833528509170558	0.00869385088450165	0.00710648944779286	0.00701221004852119	0.00865943179645074	0.00525974925702538	0	0.00559595947181597	0.00519445922018264	0.00626495127902548	0.00404533873822045	0.00437962574743493	0.00387796663087031	0.00536229639693531	0.0063043126329721	0.00630443617632283	0.00551736010622332	0.00551907564894246	0.00562285138923794	0.00642827600828343	0.00693034987664506	0.00794250968803445	0.00857587518740345	0.00762307446736518	0.00787638701178141	0.00813228281112865	0.00810017272692366	0.00786106090391783	0.00873699913818807	0.00578597546947249	0.00497103087819263	0.00602547754008849	0.00649861402450627	0.00562329054330741
AP3X03482A02	0.00404678281755237	0.00434627204335431	0.00434838926048275	0.00480994720598239	0.00382135044284525	0.00427200479551716	0.004196771572384	0.00465218178496824	0.00276969426398572	0.00713162715416404	0.00323048936019301	0.00262049614229031	0.0022444862525672	0.00277352706549431	0.00530090072864931	0.00600915994495125	0.00406803167680515	0.00330723758434754	0.00405467557792681	0.00571432161095726	0.00526639758482324	0.00559595947181597	0	0.00357587396248343	0.00290606817519498	0.00444976907169454	0.00181024577267183	0.00187256497041306	0.00232130732546511	0.00292425106944756	0.00315027053583165	0.00239574992983814	0.00239646759768687	0.00331242399316554	0.00320926673584051	0.00314900832377179	0.00412417401217607	0.00473041196935002	0.00427040450920002	0.00465777376328672	0.00445237054747767	0.00487815095325235	0.00404738944610532	0.0046199824980863	0.0029480019081445	0.0017961560024021	0.0015809729997456	0.00226043797146796	0.00285917594244691
AP7X03481G03	0.00579276811346097	0.00609736514744717	0.00609985492095785	0.00680547171296591	0.00579216740577583	0.00586787193214458	0.00586905740303677	0.00625491303140246	0.00441505208979415	0.00621906396193306	0.00450230895589868	0.0041096691925693	0.00403306568778481	0.00442043595597082	0.00703243624238178	0.00748281684300946	0.0070559519615095	0.00542785104260151	0.00603331566545565	0.00756835150602358	0.00518416908515718	0.00519445922018264	0.00357587396248343	0	0.00403749843664557	0.00412781962322965	0.00298816229374457	0.00304222258877136	0.00403548887238236	0.00457364307833817	0.00457329446693294	0.00418724925142449	0.00411182913100049	0.00489961376003799	0.00450450051732277	0.00510919164024262	0.00579674462397529	0.00556832862875499	0.00594340290404721	0.00641825318255131	0.00616596093922848	0.00648500803843195	0.00571704056993345	0.00669860566831066	0.00448761255533607	0.00334660746184119	0.00413706130001894	0.00421419943095642	0.00466820365709584
LN_4B07_VL_233	0.00574595999604161	0.00589821533268004	0.00574816192696779	0.00653323604225702	0.00590047523842118	0.00582320726634988	0.0058214502861989	0.00636661746854733	0.00428545461346812	0.00579031179041502	0.0036795494892716	0.00428734517041506	0.00390162005809156	0.00429121990243485	0.00723003152660396	0.00791115522519038	0.00546767240709617	0.00515258622812177	0.00599072235772359	0.007614253577023	0.00607581934229052	0.00626495127902548	0.00290606817519498	0.00403749843664557	0	0.00322637811924141	0.00308354986484461	0.00359835369171343	0.00382730305263554	0.00467672784181072	0.00475419132558993	0.00390311304891476	0.00390460718279196	0.00484951690453118	0.0049255287192839	0.00498461373595744	0.00574838767810906	0.00652857572916202	0.00589776355925027	0.00614486212095226	0.00612490992990546	0.00652206346923946	0.0058236534848546	0.00619844878877454	0.00492129025666577	0.00367388040950469	0.00377217035204263	0.00478131845388467	0.00461526286272278
LN_7G02_VL_435	0.0061923186228088	0.00641851645123243	0.00626969557348213	0.00735168055729744	0.00642094076287113	0.00649424459438544	0.00588862327774153	0.00680563831848369	0.00444926262021609	0.00340710099052067	0.0032436906780494	0.00437454337514439	0.00422049539839293	0.00339086423823302	0.00797794747234458	0.00786933651026257	0.0072190671679294	0.0060630136358011	0.00612635698879917	0.00802986618328867	0.00482427576540766	0.00404533873822045	0.00444976907169454	0.00412781962322965	0.00322637811924141	0	0.00417958481983233	0.00346406585736252	0.00407251815974512	0.004833562055017	0.00491028373899469	0.00414684309085215	0.00429937885360816	0.0052322784773128	0.0052349406467088	0.00574590644357452	0.00634926623786744	0.00703883722440671	0.00604046050939734	0.00666132166589719	0.00657440197188888	0.00642530914201493	0.00627040016096945	0.00710195921549649	0.00562998302343637	0.00407114733338121	0.00455482786779986	0.00562528193535336	0.00462355603809593
LN_7G03_VL_436	0.00430735060394905	0.0045331292061103	0.00461159996092149	0.00545914814525736	0.00430702513117972	0.00460988467444117	0.0043070411079128	0.00491817526814571	0.00309535338106143	0.00603025487097922	0.00386362898133847	0.00279332243843078	0.00241368939802106	0.00287164008415686	0.00596542727659041	0.00613450673983318	0.0051707070723838	0.00363845712480885	0.00439143544800634	0.00621834935483023	0.00437722022699624	0.00437962574743493	0.00181024577267183	0.00298816229374457	0.00308354986484461	0.00417958481983233	0	0.0018116122164308	0.00249109862213423	0.00309909691916709	0.00340282555298687	0.002566306977945	0.00256708202830275	0.00349120859243596	0.00339010265202206	0.00393188327324834	0.00438570977665896	0.00522498212637631	0.00445742722411664	0.00492413659625851	0.00472246424523718	0.00514571191501789	0.00430767612591287	0.00527096843333289	0.00312791734150799	0.00181077498553884	0.00235419264226332	0.00288810194096673	0.00295882551092875
LN_4H08_VL_288	0.00427556570417779	0.00397404082163022	0.00435116974244746	0.00474089555900446	0.00435182269439934	0.00465113050299003	0.00435019068182445	0.00488269991089254	0.00277228019987669	0.00606247128112896	0.00375825967447677	0.00239711253994776	0.00202126224264146	0.00254880015429624	0.00515047827881537	0.00540911231977554	0.00483018326322979	0.00353746478220167	0.00360422182107319	0.00518793141480163	0.00396458054106961	0.00387796663087031	0.00187256497041306	0.00304222258877136	0.00359835369171343	0.00346406585736252	0.0018116122164308	0	0.00217229769338528	0.00300070301223801	0.0030764500368214	0.00224679326568026	0.0023973652873664	0.00255969384161195	0.00321141805760398	0.00375430895710479	0.00435415021600966	0.00511205658599906	0.00435004361396927	0.00458508171148693	0.00468564254781294	0.00488034854073318	0.00420120416194486	0.00508191743295481	0.00279454665898043	0.00202178338721202	0.00203543319511884	0.00301898661458049	0.00256017597710936
AMBX03621D07	0.0029201647583588	0.0033692356480954	0.00291980713241549	0.00420875735811502	0.00322072815509004	0.00329487241109867	0.00276988054542057	0.00344837661032971	0.000822082158533644	0.00553277742503511	0.00202615370283899	0.000298931327764461	0.00014932616657921	0.000673002073926175	0.00452893890193061	0.00404860324899294	0.00369099373449019	0.00263063331553898	0.00277546013785345	0.00413021622645207	0.00503872988309611	0.00536229639693531	0.00232130732546511	0.00403548887238236	0.00382730305263554	0.00407251815974512	0.00249109862213423	0.00217229769338528	0	0.000897481567899231	0.0011220156713966	0.000149315018259485	0.00014934846821357	0.000750852287936372	0.00114364157566936	0.00202178338721202	0.00314752814929265	0.00397715506867787	0.00284479982910422	0.003301413617152	0.00329728877320935	0.00299735645554218	0.00299556069856849	0.00386167512038496	0.00333781584313554	0.00194565565090869	0.00218467871446627	0.00331926204109169	0.00301029026888846
A01X036261D5	0.00382491135639899	0.00419928469308126	0.00389986825674317	0.00466497306554891	0.00390045330708189	0.00420007011722735	0.00367416430557688	0.00420401342264572	0.00142193770006447	0.00591636996431839	0.00270549896802669	0.000897750139337533	0.000897267651754585	0.00134797850003691	0.00507230898105082	0.00435396223789563	0.0045259667560716	0.00323568073673254	0.00338025068273459	0.0051152248399757	0.00588733712026642	0.0063043126329721	0.00292425106944756	0.00457364307833817	0.00467672784181072	0.004833562055017	0.00309909691916709	0.00300070301223801	0.000897481567899231	0	0.00089780055825659	0.000747674818083046	0.000598213351507662	0.0012779400411991	0.00129686005076388	0.00224824113856533	0.00397798589764264	0.00435746191813561	0.00367388882559694	0.00428405742858012	0.00414732285741243	0.00367688111285869	0.0039006071094865	0.00447315688856188	0.00365098304290638	0.00247270485864586	0.00301782992950805	0.00347259392389264	0.0033150992657669
A02X036261D6	0.00390047677137507	0.00427488947686286	0.00397514112101777	0.00504386025970392	0.00412679676052628	0.0042756863576216	0.00374969569697282	0.00427955664204048	0.00134720926847147	0.00599234924880891	0.00293116534916632	0.00112259085549091	0.0011967806517563	0.00142285131988376	0.00568994949731744	0.00458009061702771	0.00460181714920652	0.00353814573536529	0.00375693985368403	0.00481260821310751	0.00596514409354264	0.00630443617632283	0.00315027053583165	0.00457329446693294	0.00475419132558993	0.00491028373899469	0.00340282555298687	0.0030764500368214	0.0011220156713966	0.00089780055825659	0	0.000972113740363187	0.000822657866722555	0.00157918967319411	0.00122013439162069	0.00254956466466408	0.00405363108875182	0.0045093307131359	0.00374941451265699	0.004359512042773	0.00422442385987821	0.00390177782941239	0.00397619525871632	0.00470212168654059	0.00372951041176532	0.00254742633971802	0.00309394549874301	0.00377528592512528	0.00331521739957101
A03X03621A06	0.00306937834459093	0.00344317424009108	0.00314395968122976	0.00428276987026378	0.00329498562601168	0.00344381130157051	0.00291885344250456	0.00367274714366673	0.000747032477284767	0.00553101246262997	0.0020256976608937	0.000149393091472595	0.000223934912627914	0.000597929705544839	0.00460550433930665	0.00389680711696244	0.00376533524686554	0.0027801173431585	0.00292440689090257	0.00435477346086908	0.00511414435363707	0.00551736010622332	0.00239574992983814	0.00418724925142449	0.00390311304891476	0.00414684309085215	0.002566306977945	0.00224679326568026	0.000149315018259485	0.000747674818083046	0.000972113740363187	0	7.46533287179762e-05	0.000825796333662278	0.00106701961701406	0.00209659875308163	0.00322158846259404	0.00405143534040959	0.00291885344250456	0.00352578850477994	0.00337303719130809	0.00329621983343453	0.00314503202014173	0.00401215942347163	0.00357002074329823	0.00201980489690445	0.00225941694342857	0.00339382515884036	0.00308495892341627
AP7X03621F05	0.00314540666032022	0.00344472130230157	0.00314513684876512	0.00428470149809865	0.00329621983343453	0.00359497791334299	0.0030697499761816	0.00367412410014449	0.000672599708564791	0.00553352803796583	0.00202660995016658	0.000149460076381609	0.000224035251258078	0.000747768451157735	0.00460691882489549	0.00404860324899294	0.00376703735036676	0.00285651447583907	0.00300070301223801	0.00443177822163772	0.00511609693306703	0.00551907564894246	0.00239646759768687	0.00411182913100049	0.00390460718279196	0.00429937885360816	0.00256708202830275	0.0023973652873664	0.00014934846821357	0.000598213351507662	0.000822657866722555	7.46533287179762e-05	0	0.000675578513733223	0.000838500419633781	0.00202220814774949	0.0032230372989836	0.00405265157070708	0.0029201647583588	0.00367729798303387	0.00352779861140952	0.00337263163110862	0.00314597432631824	0.00386211760920188	0.00349253573967921	0.0021704534703614	0.00226043839900784	0.0033953615969031	0.00301051683257204
LN_8B02_VL_471	0.00398980890092917	0.00368711162015556	0.00361339669776869	0.00438076830996644	0.0041420800219575	0.00451700661069002	0.00391351716953943	0.00444671551192472	0.00150266820836785	0.00624925455767402	0.00286759066089371	0.000826416744569663	0.00112614327361264	0.00165409644124059	0.0047064785872674	0.00391646470907976	0.00469605761712181	0.00355158474399444	0.00324081105867579	0.00445111188405962	0.00606430280454066	0.00562285138923794	0.00331242399316554	0.00489961376003799	0.00484951690453118	0.0052322784773128	0.00349120859243596	0.00255969384161195	0.000750852287936372	0.0012779400411991	0.00157918967319411	0.000825796333662278	0.000675578513733223	0	0.00153296110618345	0.00278567018520765	0.00406859457774227	0.00482738939490877	0.00383857191639537	0.00422474456487259	0.00424044013712266	0.00399328106270202	0.00399057502717651	0.00487158982437086	0.00382031999810955	0.00293447359527383	0.0031814964550143	0.00424749277975018	0.00332792609207243
LN_8B03_VL_472	0.00405125512503327	0.00450974158551611	0.00412768435216474	0.00529205897086909	0.00420473408477703	0.0045106277475273	0.00389783479580088	0.00443789096585034	0.00129638159536051	0.00641500376807885	0.00298674942548282	0.000991208306346841	0.00129586566341826	0.00167935944866342	0.00572115168616502	0.00466556589455619	0.00476737504852206	0.00360431366333165	0.00359760533907085	0.00482665277305744	0.00615752219566426	0.00642827600828343	0.00320926673584051	0.00450450051732277	0.0049255287192839	0.0052349406467088	0.00339010265202206	0.00321141805760398	0.00114364157566936	0.00129686005076388	0.00122013439162069	0.00106701961701406	0.000838500419633781	0.00153296110618345	0	0.00275131529507866	0.004283445008598	0.00459295110416995	0.00397408200336837	0.00459659791813347	0.00446373421149537	0.00405249420052575	0.00412909203599741	0.00494666363107143	0.00418802979131641	0.0028253353774803	0.00330711152080737	0.00414911100099834	0.00391800060569634
LN_4G05_VL_276	0.00435295819460899	0.00472753973537468	0.00472948817862517	0.00534545489840848	0.00442748334366288	0.00472843878514073	0.0042019734092644	0.00480814040692957	0.00247216507686449	0.00721640988095835	0.003459535677435	0.00247250597236028	0.00202117799655943	0.00254975586392212	0.00622846296625631	0.00578869100767537	0.00467816443668836	0.0037638340779784	0.00428547931887819	0.00564549442906892	0.00611827285695034	0.00693034987664506	0.00314900832377179	0.00510919164024262	0.00498461373595744	0.00574590644357452	0.00393188327324834	0.00375430895710479	0.00202178338721202	0.00224824113856533	0.00254956466466408	0.00209659875308163	0.00202220814774949	0.00278567018520765	0.00275131529507866	0	0.00450621742445576	0.00518757958289517	0.00420102772978407	0.00511584756226881	0.00468834585899573	0.00480777920999624	0.00435328491447366	0.005310630038648	0.00474475295377535	0.00330004423147807	0.00332038968354965	0.00407871471802563	0.00414673889942482
A01X036761C4	0.000149380538160501	0.000522845153541151	0.000523089350934614	0.00127403591607008	0.000298835014535149	0.000448329984208869	0.000298812690611137	0.000822703998299897	0.00352196288110253	0.00858352311802163	0.00451267513113769	0.00344768299822936	0.00322038209359002	0.0036008152921001	0.0018386631131828	0.00254619489685176	0.00399341637828372	0.00225409892015554	0.00300126550245193	0.00420590682871441	0.00749581457677924	0.00794250968803445	0.00412417401217607	0.00579674462397529	0.00574838767810906	0.00634926623786744	0.00438570977665896	0.00435415021600966	0.00314752814929265	0.00397798589764264	0.00405363108875182	0.00322158846259404	0.0032230372989836	0.00406859457774227	0.004283445008598	0.00450621742445576	0	0.00112326337080793	0.000298678817077783	0.00089867877386861	0.000458926127215215	0.00112233466510955	0.000224064532251291	0.00113329025601321	0.00599091494216809	0.00427488947686286	0.00399984216582791	0.00551569296507804	0.00505224235291007
A02X036761C5	0.00112284295460622	0.00149682162675142	0.00112285558263827	0.00187626792898537	0.001047785338159	0.00127239377297797	0.00127240359405644	0.0013482139800127	0.00412592224104147	0.0088206312584302	0.00489342344248583	0.00412611169695942	0.00412518327741436	0.00443216108893169	0.00214737460136401	0.00254855278009004	0.00467932526371551	0.00300954119655621	0.00345628449084464	0.00458638873891663	0.00850516891453556	0.00857587518740345	0.00473041196935002	0.00556832862875499	0.00652857572916202	0.00703883722440671	0.00522498212637631	0.00511205658599906	0.00397715506867787	0.00435746191813561	0.0045093307131359	0.00405143534040959	0.00405265157070708	0.00482738939490877	0.00459295110416995	0.00518757958289517	0.00112326337080793	0	0.00127221315064474	0.00150044319454548	0.00137964554768957	0.00134853386494418	0.00112275890912797	0.00166437917029008	0.00614940346962357	0.0046549760947224	0.00483721306617546	0.00559529842556734	0.00588974447351604
A03X03671A05	0.000149248163282455	0.000522414536047344	0.000522649964246511	0.00157339207382671	0.000373238793592966	0.000447932527482817	0	0.000821897885536625	0.00321883930139142	0.00827256110919455	0.00428295481354436	0.00314456107870748	0.00291776157859576	0.00329729906682218	0.00214389969584257	0.00224485539744845	0.00406496936569168	0.00217698589114971	0.00269819898422701	0.0039011909330857	0.00718136710677037	0.00762307446736518	0.00427040450920002	0.00594340290404721	0.00589776355925027	0.00604046050939734	0.00445742722411664	0.00435004361396927	0.00284479982910422	0.00367388882559694	0.00374941451265699	0.00291885344250456	0.0029201647583588	0.00383857191639537	0.00397408200336837	0.00420102772978407	0.000298678817077783	0.00127221315064474	0	0.000897934857333114	0.000458544710922415	0.000822143601229476	0.000223901486387586	0.0012077924105342	0.00575178702961801	0.00397070299438155	0.0039960108539882	0.00558618523219673	0.00467028217945158
AP3X03672A04	0.000673505708116341	0.00112275890870769	0.000373954805074238	0.00195332222078655	0.000973321625594322	0.000598638597098234	0.000823251142419575	0.0012739404427575	0.0039784280986824	0.00882757886509455	0.00504880134502945	0.00367800594542713	0.003450658235146	0.00383092712428431	0.00245631361620135	0.00254985825586531	0.0041515383186869	0.00248336559688242	0.00315601805926085	0.00413648968798736	0.0079692895015947	0.00787638701178141	0.00465777376328672	0.00641825318255131	0.00614486212095226	0.00666132166589719	0.00492413659625851	0.00458508171148693	0.003301413617152	0.00428405742858012	0.004359512042773	0.00352578850477994	0.00367729798303387	0.00422474456487259	0.00459659791813347	0.00511584756226881	0.00089867877386861	0.00150044319454548	0.000897934857333114	0	0.00107290722803696	0.00127345205283453	0.000748430231628867	0.00151369996786294	0.00592056891154061	0.0047318006667094	0.00430937541659895	0.00567626582843436	0.00559078598065391
AP7X03671F06	0.000305756345301748	0.000688073442756921	0.00068823568355828	0.0016887699884043	0.000535326085981312	0.000611731905839084	0.000458684929293142	0.000918418717881375	0.003680993261278	0.00855406429944655	0.00477305040034793	0.00352793496637539	0.00344927662930644	0.00376155981814713	0.00234963059669539	0.00260570135398899	0.00424174827869848	0.00230674068601517	0.00322418897929402	0.00430318076374103	0.0077345702867992	0.00813228281112865	0.00445237054747767	0.00616596093922848	0.00612490992990546	0.00657440197188888	0.00472246424523718	0.00468564254781294	0.00329728877320935	0.00414732285741243	0.00422442385987821	0.00337303719130809	0.00352779861140952	0.00424044013712266	0.00446373421149537	0.00468834585899573	0.000458926127215215	0.00137964554768957	0.000458544710922415	0.00107290722803696	0	0.00130132146356596	0.000382245472069936	0.00139243933575464	0.00661637680012922	0.00452702092030255	0.00432643918883575	0.00572358365984542	0.0052495153346678
LN_8A02_VL_462	0.000822143601229476	0.0013457947536276	0.000822144999358631	0.0018757062474795	0.00104675709532544	0.0011964114881089	0.000672549446720945	0.00104727170923862	0.00344770621676566	0.00850764066785984	0.00481501347508622	0.00344729647069381	0.00337047988524569	0.00352554809340309	0.00252931948160126	0.00209669953525375	0.00459950090263429	0.00232950579939331	0.00270078396298363	0.0039796930143692	0.00788222852043421	0.00810017272692366	0.00487815095325235	0.00648500803843195	0.00652206346923946	0.00642530914201493	0.00514571191501789	0.00488034854073318	0.00299735645554218	0.00367688111285869	0.00390177782941239	0.00329621983343453	0.00337263163110862	0.00399328106270202	0.00405249420052575	0.00480777920999624	0.00112233466510955	0.00134853386494418	0.000822143601229476	0.00127345205283453	0.00130132146356596	0	0.000897196368676085	0.00166297949230296	0.00606918394813321	0.00412347429002497	0.00483358406928882	0.00589468992033187	0.0055082167782636
LN_6F08_VL_351	7.4625473517901e-05	0.000447928344781306	0.000373373967191426	0.00142394420114845	0.000223968348850132	0.000373368388867554	0.000223918198260243	0.000747255767034516	0.00337024499762115	0.00842816556001909	0.00443548425172804	0.00329597291798741	0.00314385493094497	0.0035236978584588	0.00191448927882114	0.00247062111061319	0.00399117605141327	0.00202748525696133	0.00284962514791004	0.00405315529688885	0.00733813543751954	0.00786106090391783	0.00404738944610532	0.00571704056993345	0.0058236534848546	0.00627040016096945	0.00430767612591287	0.00420120416194486	0.00299556069856849	0.0039006071094865	0.00397619525871632	0.00314503202014173	0.00314597432631824	0.00399057502717651	0.00412909203599741	0.00435328491447366	0.000224064532251291	0.00112275890912797	0.000223901486387586	0.000748430231628867	0.000382245472069936	0.000897196368676085	0	0.00105703703040971	0.00590972220382668	0.00419771081298913	0.00392201280812813	0.00551277722589971	0.00497423438128881
LN_4G04_VL_275	0.00105687743629796	0.00143437152586013	0.00113267836347232	0.0016657424183956	0.000905801489772861	0.00135911066559246	0.0012077924105342	0.00173840972516577	0.0041641351085322	0.0094446242426084	0.00516792568606027	0.00416430224581809	0.0040856669958618	0.00439601445930169	0.00224499116476058	0.00272401271946528	0.00418651004464066	0.0031885571968254	0.00333476740832376	0.00470459040499648	0.00857863028792073	0.00873699913818807	0.0046199824980863	0.00669860566831066	0.00619844878877454	0.00710195921549649	0.00527096843333289	0.00508191743295481	0.00386167512038496	0.00447315688856188	0.00470212168654059	0.00401215942347163	0.00386211760920188	0.00487158982437086	0.00494666363107143	0.005310630038648	0.00113329025601321	0.00166437917029008	0.0012077924105342	0.00151369996786294	0.00139243933575464	0.00166297949230296	0.00105703703040971	0	0.00605063727518501	0.00522999612514617	0.00449829900755479	0.00595226865352399	0.00571422591982528
A01X041461C8	0.00598604014271626	0.00559466743410811	0.00583200792132844	0.00568960359810443	0.00575315061962848	0.00582768126915365	0.00590717728005587	0.006538918251236	0.00395895648071696	0.00722618900255606	0.00498882133319318	0.00372635962859441	0.00333522691360291	0.00380664914258856	0.00621672078819111	0.00677222871537383	0.00617592554636928	0.0053033830208672	0.004199449895188	0.00599441408303219	0.00609077501249078	0.00578597546947249	0.0029480019081445	0.00448761255533607	0.00492129025666577	0.00562998302343637	0.00312791734150799	0.00279454665898043	0.00333781584313554	0.00365098304290638	0.00372951041176532	0.00357002074329823	0.00349253573967921	0.00382031999810955	0.00418802979131641	0.00474475295377535	0.00599091494216809	0.00614940346962357	0.00575178702961801	0.00592056891154061	0.00661637680012922	0.00606918394813321	0.00590972220382668	0.00605063727518501	0	0.00224814639954518	0.00304545622281334	0.00328048636733481	0.00225941690072543
A03X04141A07	0.00412108380539925	0.00442051709035131	0.00442234148197051	0.00526444676695056	0.00434790111602175	0.00419519505730635	0.00389580122043594	0.0043497173803459	0.00246996202029349	0.00644356462387491	0.00353111423490009	0.00224515815006823	0.00194478244782962	0.00232201026055834	0.00584068799327364	0.00555492138851797	0.00490065824336615	0.00308204487286677	0.00367717790128807	0.00510766053518026	0.00457913582545895	0.00497103087819263	0.0017961560024021	0.00334660746184119	0.00367388040950469	0.00407114733338121	0.00181077498553884	0.00202178338721202	0.00194565565090869	0.00247270485864586	0.00254742633971802	0.00201980489690445	0.0021704534703614	0.00293447359527383	0.0028253353774803	0.00330004423147807	0.00427488947686286	0.0046549760947224	0.00397070299438155	0.0047318006667094	0.00452702092030255	0.00412347429002497	0.00419771081298913	0.00522999612514617	0.00224814639954518	0	0.00180682162218489	0.0020339038192495	0.00225615395909425
LN_4A04_VL_221	0.00392112557118666	0.00422237711667897	0.00407395329273694	0.00476728585141252	0.00392180616373686	0.00422376561977811	0.00414782168687732	0.00460580444048871	0.00271160031261967	0.00756121733007013	0.00363006609937266	0.0024105983507797	0.0021830341514201	0.00256378183681937	0.00549202977657711	0.00604594543308311	0.00447308472352703	0.00378433892504156	0.00430771947666451	0.00605355192839808	0.00568596963709292	0.00602547754008849	0.0015809729997456	0.00413706130001894	0.00377217035204263	0.00455482786779986	0.00235419264226332	0.00203543319511884	0.00218467871446627	0.00301782992950805	0.00309394549874301	0.00225941694342857	0.00226043839900784	0.0031814964550143	0.00330711152080737	0.00332038968354965	0.00399984216582791	0.00483721306617546	0.0039960108539882	0.00430937541659895	0.00432643918883575	0.00483358406928882	0.00392201280812813	0.00449829900755479	0.00304545622281334	0.00180682162218489	0	0.00235023142803564	0.00257310457890532
LN_8A05_VL_465	0.00543606643231987	0.00581320219386448	0.00536204467940251	0.00605535009629638	0.00520866126507626	0.00566401094692352	0.00573880837334976	0.00543752380576948	0.00369593393471818	0.00801999836161794	0.00461696721356656	0.00354502965267013	0.00346742013566349	0.00392676544373363	0.00618955238504422	0.00589820658619412	0.00500804028157414	0.00378099567615223	0.005220007570252	0.0064330379880598	0.00646161871016014	0.00649861402450627	0.00226043797146796	0.00421419943095642	0.00478131845388467	0.00562528193535336	0.00288810194096673	0.00301898661458049	0.00331926204109169	0.00347259392389264	0.00377528592512528	0.00339382515884036	0.0033953615969031	0.00424749277975018	0.00414911100099834	0.00407871471802563	0.00551569296507804	0.00559529842556734	0.00558618523219673	0.00567626582843436	0.00572358365984542	0.00589468992033187	0.00551277722589971	0.00595226865352399	0.00328048636733481	0.0020339038192495	0.00235023142803564	0	0.00318208131553599
LN_6D06_VL_331	0.00482193039857576	0.0045181644871038	0.00527736972848219	0.00544264499169584	0.00497403337681541	0.00504803078340007	0.00467028217945158	0.00543154020398459	0.00300815772707361	0.0079321302801469	0.00415425599201938	0.00338703590318879	0.00308379875127479	0.00323891667711394	0.00633708201729477	0.0063408842168886	0.00591052587910571	0.00438428037640624	0.00445040512972449	0.00627164799320108	0.00590967097491342	0.00562329054330741	0.00285917594244691	0.00466820365709584	0.00461526286272278	0.00462355603809593	0.00295882551092875	0.00256017597710936	0.00301029026888846	0.0033150992657669	0.00331521739957101	0.00308495892341627	0.00301051683257204	0.00332792609207243	0.00391800060569634	0.00414673889942482	0.00505224235291007	0.00588974447351604	0.00467028217945158	0.00559078598065391	0.0052495153346678	0.0055082167782636	0.00497423438128881	0.00571422591982528	0.00225941690072543	0.00225615395909425	0.00257310457890532	0.00318208131553599	0
C12X042204F5	0.0035228766219518	0.00389738468052537	0.00344794142089261	0.00473880270655984	0.00374837932519489	0.0038978322597494	0.00337226551204025	0.00405224800365455	0.000672649978339736	0.00583937618579528	0.00195214893523272	0.000523470740172607	0.000747535067003146	0.00104797725598984	0.00491717273093412	0.00405133696917045	0.00422085342602088	0.00293304797435689	0.00337872788657945	0.00458345338172547	0.00573024624322861	0.00598833218848643	0.00277197677521752	0.00434165551399807	0.00436651393511855	0.00460424855887784	0.00317361920600937	0.00262431947755514	0.000598056814741609	0.000973086304256582	0.000973121353042681	0.000448468216422327	0.000373764718446734	0.00105186770752631	0.00106793823239663	0.00232344528009426	0.00367563248617157	0.00420361487723697	0.00337201281525818	0.00383094314759087	0.003684529216976	0.00367618401044171	0.00359821179611547	0.00439570882337987	0.00372765906607411	0.00247236767487875	0.00278990028659953	0.00354738772748453	0.00293562984155714
C01X04222I04	0.00442499930244864	0.00479969400192598	0.00435051017396311	0.00519047744853851	0.00442632720624554	0.0048002600342773	0.00427408331219434	0.00435214242586794	0.00134629804288576	0.00660118780264028	0.00262869039016139	0.00172162352449205	0.00194601925814668	0.00202273012266207	0.00553498833889398	0.00487975464003114	0.00520504410696588	0.00398934265588457	0.0045093445583618	0.00571621012514003	0.00657687954348598	0.0066911618710846	0.00337397726064392	0.00480049166234761	0.00521326581255344	0.00528835402104875	0.00378076743139447	0.00360260197275562	0.00172162352449205	0.00209836225603556	0.00194861111034047	0.0017211082024476	0.0015720124223433	0.00225699839303212	0.00213836219558137	0.0033765088796542	0.00427793264246001	0.00480489387220548	0.0042737628473425	0.00473574581134447	0.00445494513186965	0.00412834557068918	0.00442599515558426	0.00508023712142616	0.00443037515258966	0.00284766302490558	0.00377300685035627	0.00415179879023987	0.00391723939047067
C02X04222E09	0.00344704450406359	0.00382145433631448	0.00352168697285565	0.00451131537397233	0.00352208462791756	0.00382246056441786	0.00329649553475995	0.00405148421331352	0.000897213157104724	0.00560830556227107	0.00225249088128737	0.000523312805080626	0.000523078176350079	0.000823088761605594	0.00483921699785468	0.00420022958776914	0.00414633065707043	0.00308362285385757	0.0031527192351625	0.00466026322468833	0.00550056531179696	0.00591111434889895	0.0025471337403982	0.00403671831934018	0.00429013781281177	0.00437707159428609	0.00287007174728854	0.00247368560446665	0.00052315636254643	0.00052359800110503	0.000673316766436563	0.000373562260227982	0.00022416498709798	0.000901649851134648	0.00106758918641296	0.00232314210415527	0.0035988908770113	0.00397846659526587	0.00329624857795659	0.00390502161007179	0.00376039832496363	0.00359929105034582	0.0034473028310427	0.00409034254193086	0.00294941175430081	0.00239657443759495	0.00248758638051701	0.00331976291306104	0.00278498046621769
C03X04222B09	0.00435623770641443	0.00397857087005803	0.0042815327815923	0.0041413352577928	0.00413119070541398	0.00458046144316166	0.00428002425163186	0.00473661543372112	0.0019489296556874	0.00600133906507252	0.0028598456324694	0.0012741201539754	0.000973468797945551	0.00217593382198759	0.00400052949474825	0.00450943845438675	0.00453174203562071	0.00369249732347231	0.00277963028060698	0.00436361951389773	0.00597125429242874	0.00592134869774214	0.00300234805859602	0.00457887863445573	0.00506773602970214	0.00536943487532644	0.00325488032150811	0.00247777176092655	0.00127410889961453	0.00172586557431132	0.00210176543581744	0.00142361287449172	0.00134892122693616	0.00165658607212956	0.00198858154154183	0.00270455000979586	0.004359512042773	0.00443797336524477	0.00405452623408781	0.00466735154050091	0.00476945872896927	0.00413331982025318	0.00420671728681174	0.00447805735584033	0.00279764605465674	0.00262558579788864	0.00302139779076316	0.00378033082976867	0.00362135282449162
C06X042204F3	0.00306891884721382	0.00344291653148012	0.00314372435345713	0.00428212638129143	0.00329473889542929	0.00344303800549314	0.00291841659889403	0.00367247187621274	0.000747032477284767	0.00553017444570838	0.00202554569252853	0.000149381933158106	0.000223951629490988	0.000597929705544839	0.00460515085361751	0.00389622315978692	0.00376505171248133	0.00277969961868478	0.00292396838391634	0.00435379277954299	0.00511375401658865	0.00551693138717421	0.00239539125707926	0.00418661178110097	0.00390281435934786	0.00414621786277394	0.00256611328847576	0.00224645677712219	0.00014932616657921	0.000747730724032829	0.00097218643851396	0	0.00014931362451144	0.000900837610934382	0.00106701961701406	0.0020967557551771	0.00322134711649265	0.00405082749897032	0.00291863500435327	0.00352525959609459	0.00337252011554087	0.00329572603952998	0.00314479653179335	0.00401185572040227	0.00364701680449851	0.00201935170803048	0.00225924679057694	0.0033933133217756	0.00308449474982142
C09X042204F4	0.00382204306193622	0.00419680983182765	0.00382192047745845	0.0050389124237709	0.00404820872702121	0.00419731346561461	0.00367136476116453	0.00442603337011327	0.00112183103707102	0.00583557970851054	0.00262870595462746	0.000747764254887974	0.00097174342617391	0.00127229714287591	0.00537829249724148	0.00442617605564184	0.00444762244994437	0.00345959672244387	0.00352879365391769	0.00503573054216364	0.00580815448240924	0.00622385500332901	0.00314802613413182	0.00418824225323889	0.0046745579295989	0.00483139805899651	0.00332519075446232	0.00299961098444329	0.000822339174908305	0.00112241864708227	0.00134700748796665	0.000747317201174185	0.000747596547079774	0.00135299389714035	0.00160195346585577	0.00284931414706003	0.00397560803048442	0.00458040164842756	0.00367163986260744	0.00420633912410562	0.00406825004344413	0.00374950369368897	0.00389799615993854	0.00477444087811912	0.00388234102292518	0.00262117487929942	0.0030162020230647	0.00384768175413238	0.00346391279430072
LN_6I03_VL_373	0.0037835512559867	0.00416164200416954	0.00370750480246854	0.00501137984406201	0.00401128757860021	0.00393440198422938	0.0036314229124291	0.00393826518478364	0.00143501010315549	0.00589462641384415	0.00257846047318074	0.000981723562130681	0.00113211419840674	0.00143609474057249	0.00511047640565838	0.00424048317591418	0.00472101167858273	0.00356925909986651	0.00341034208676083	0.00493165729466489	0.00594159191876456	0.00612767030508246	0.0031782501496526	0.00469259539951352	0.00472042553752943	0.00487872350473251	0.00335735583133593	0.00295277698244319	0.000981427103582482	0.00151175487539191	0.00166336098703472	0.000830096228637476	0.000830409555875044	0.00159372553131931	0.00177241483069736	0.00302819670497258	0.00393827568740348	0.00431947135175878	0.00363114819835718	0.00409506336460203	0.00410829973025102	0.00363376354612802	0.00378441036936628	0.00466766516070682	0.00391701348675178	0.00219221702534481	0.00312187684512101	0.00403905840590711	0.00380326701987695
LN_6H03_VL_364	0.004123321907619	0.00459036749961354	0.00412383745611665	0.0049148634021855	0.00404493103595295	0.00459131293665401	0.00396712818774079	0.00482950192467851	0.00139708658244685	0.00494607720431208	0.00233627309793011	0.00116454684708691	0.00116382400552548	0.00100868893689122	0.00542496134186259	0.00475135856938394	0.00500994445446059	0.00374753826699449	0.00374052936254478	0.00554068251638811	0.00498818449377513	0.00547070579830338	0.00303294036223706	0.00450133534026626	0.00501537802919124	0.00382925787532524	0.00321479189885713	0.0031123122161902	0.00100908041706136	0.00116505330969737	0.00139838449460929	0.00100868893689122	0.000931333696884434	0.00171551442038195	0.00150398392676943	0.00287842295186468	0.00420422197707467	0.00451823646475107	0.00404411634094565	0.00460122131997733	0.00454700417282882	0.0040485243919258	0.00412396358647634	0.00487710513670695	0.00359414201464795	0.00287739023112486	0.00328800771944053	0.00399381871885242	0.00351710301094721
D12X042204F8	0.00367316307834376	0.00404772452980205	0.00374785588773823	0.0045121841312561	0.00374825385673915	0.0038229025528013	0.00352274280545202	0.00397663706238783	0.00112208279457911	0.00545509384680213	0.00232747583640541	0.000523413441964994	0.00082254183995675	0.00127296543663241	0.00499341913628248	0.00397604040859317	0.00429802915285139	0.00323422962248138	0.00322809868324522	0.00473487529281376	0.00557842375086021	0.00591040338011416	0.00269771008526499	0.00388339530239564	0.00444494482964953	0.0046808124203971	0.00302268606018103	0.00269927754262467	0.000822787940903739	0.00119784600683014	0.00119775633633312	0.000672863719323238	0.00067316568519525	0.00135372742076978	0.00129665638949596	0.00269988485484007	0.00375006613092488	0.00375320115699167	0.00352195087166511	0.00413157908567476	0.00391492313043846	0.003449105837178	0.00367371386161645	0.00447138972485133	0.00341682397051596	0.00187167912908289	0.00279058365119296	0.00362198293297827	0.00361664472260506
LN_7A08_VL_387	0.00483649192503592	0.00521401080848235	0.00476131593867874	0.00591461855667124	0.00498835037902311	0.00521463105055011	0.0046839829861892	0.00544822173176708	0.00248894623712079	0.00426686874386758	0.00211588235013196	0.00188521136334073	0.00188393278248318	0.00143209117213285	0.00635415968126736	0.00574879263049902	0.00555118654384555	0.00470300485825864	0.00469329875862498	0.00629187465559116	0.00554035239673514	0.0053222105521012	0.00400441343157355	0.0049140395935784	0.00408481942093222	0.00303324221183097	0.00418999939212431	0.00385451201199603	0.0017339779737565	0.00241611707437004	0.00264320566578462	0.00173319397679336	0.00180931184694417	0.00265281425753873	0.00277041083232875	0.00324981206033285	0.00499040420683976	0.00552818938587459	0.0046839829861892	0.0052255291417354	0.00526442713164883	0.00499136841879747	0.00476184361375059	0.00565386644493959	0.00501434003135635	0.00385240204651477	0.00387759175519311	0.00532965795945188	0.00478581887753347
A02X042261A6	0.00306983797958661	0.00344394759745615	0.00314466587598484	0.00428309168728002	0.00329547919805373	0.00344432702529591	0.0029192904169131	0.00359795975405138	0.000747310212828318	0.00545426735540303	0.001950291880424	0.000224135679846109	7.46589022535765e-05	0.000673002073926175	0.00445168707677081	0.00397245960545593	0.00369099373449019	0.00262984266849351	0.00277462761035695	0.00420486467091632	0.00496139531999258	0.00536146306662581	0.00224599858785094	0.00403429365852048	0.00390371056522563	0.00414684309085215	0.00241551136689167	0.00209683444968239	7.46867824195544e-05	0.000822780933503129	0.00104732624465196	7.46644766214198e-05	0.000224098007195072	0.000976472367835539	0.00114346721341622	0.00202238914063124	0.00322231271792971	0.00397644946341486	0.00291950895318495	0.00345143495828512	0.00337355442565647	0.00322096940842584	0.00314573869684082	0.00401276696757618	0.00349235083976085	0.00179519919868114	0.00225975732603293	0.00324246038191052	0.00308565544581213
AP3X04221F03	0.00438952601463321	0.00484417955183668	0.00439068987403568	0.00562148002807107	0.00461911726654366	0.00461578742369521	0.00423726537279877	0.00507788253777566	0.00226644496040375	0.00550589520626107	0.00265281425753873	0.00188903894057328	0.00166061736514498	0.00128353630027329	0.00590034416338682	0.00583504012001777	0.00510080584040273	0.00387395406625226	0.00386514615890101	0.00538695285683851	0.00617178491870461	0.00596475173354378	0.00378463142918845	0.00523203979464049	0.00541742699224823	0.00456685310086142	0.00381574763540001	0.00348159180972936	0.00143474214705844	0.00211708385057539	0.00226871178841765	0.00173644104205713	0.00173712106716931	0.00235325283889282	0.00269907328006777	0.00348396502551901	0.00454530799806648	0.00523361646673572	0.00431371205445123	0.00485524897790898	0.00465156356855264	0.00446940774851725	0.00439118768018557	0.00551185646661914	0.00439151440505238	0.00317594749928916	0.00380806450628561	0.00457397171467525	0.0041060790312145
LN_6F05_VL_348	0.00433612686634371	0.00471657752896797	0.00433633903514483	0.00549803718104265	0.00456661466223332	0.00471681567780983	0.00418271550158284	0.00495091325598465	0.00159445156539495	0.00615766504630015	0.0030498699868681	0.00106270384534389	0.00128999466084074	0.00174723626530642	0.00569493885796827	0.00487395707742123	0.00489880846640329	0.00374056572805253	0.00396221053107006	0.00533987073452269	0.00605174575775832	0.00639793959863468	0.00334764919027993	0.00386537517296503	0.00497908704673802	0.00513282927566688	0.0036058254520471	0.00319590467877412	0.00113845104249207	0.00182399064938368	0.00190011296838919	0.00106201279046292	0.0012143063212505	0.00183152025701853	0.00178133755190391	0.0033491620826345	0.00449215687925208	0.00503180425602402	0.00418335178644782	0.00465069898410268	0.00459596243895585	0.0044153914932453	0.00441371146407855	0.00530899829689655	0.00457574567258073	0.00296431414073388	0.0035984055117735	0.0041358823238021	0.00435942575943744
[truncated: 13 more columns]
