# Supplementary material for: Transmission and dynamics of mother-infant gut viruses during pregnancy and early life
Source: Nat Commun. 2024 Mar 2;15:1945. doi: 10.1038/s41467-024-45257-4 (PMC10908809; doi:10.1038/s41467-024-45257-4)
Supplement: Supplementary file 6 — Source Data [file 41467_2024_45257_MOESM6_ESM.zip › Source data/Virus_genetic_distances/LN_6E01_VL_335_NODE_4423_length_5016_cov_7.114695.dist.txt]

LN_7F01_VL_425	AMBX01941E08	A01X019460I6	A02X019461D1	A03X01941A02	AP3X01942A09	LN_4B04_VL_230	LN_7E07_VL_422	LN_8A07_VL_467	LN_6F02_VL_345	LN_4B03_VL_229	LN_7D08_VL_414	LN_6E01_VL_335	LN_4G08_VL_279	AMBX03532H07	AP7X03531G02	LN_6F03_VL_346	LN_4B05_VL_231	C12X043204D2	C01X04323A02	C02X04323F01	C06X043204C9	C09X043204D1	LN_7B07_VL_395	LN_7G09_VL_442	LN_6E09_VL_343
LN_7F01_VL_425	0	0.000828103859978848	0.0010367745574049	0.0010389288277097	0.00124869956004169	0.00103741989984519	0.0010387129978987	0.0010365596216411	0.0010389288277097	0.00313087492862777	0.00041617896943518	0.00166164790232035	0.000828103859978848	0.00280949438265576	0.00406743262554177	0.00493599707121472	0.00419851661440816	0.0039688304544895	0.00103721547069348	0.00316589748271838	0.0044482570201803	0.00103678532270559	0.00103678532270559	0.00166168035965409	0.00498094788413643	0.00451434057780061
AMBX01941E08	0.000828103859978848	0	0.000206782467794257	0.000207296852057189	0.000415142328365882	0.000206996484016246	0.000207253888977833	0.000206739717644662	0.000207296852057189	0.00249847340190942	0.000415325530775277	0.000828532743908878	0	0.00215558064247928	0.00320243031981715	0.00406651600280832	0.00334994723223032	0.00312503720472908	0.000206900121366457	0.00231547003899601	0.00359131819839094	0.000206814541458031	0.000206814541458031	0.000828672207196203	0.00410350134329807	0.00364530393832587
A01X019460I6	0.0010367745574049	0.000206782467794257	0	0	0.000207544235286054	0	0	0	0	0.00228992282537181	0.000623960102544407	0.000621665082336396	0.000206782467794257	0.00193969117453109	0.00342149383098091	0.00428762510183293	0.00356512486267895	0.0033387625341038	0.000414454098587434	0.00253008012228847	0.00380872591699077	0.000414282397544632	0.000414282397544632	0.00103743067856202	0.00432635228625221	0.00386602272226989
A02X019461D1	0.0010389288277097	0.000207296852057189	0	0	0.00020758731883788	0	0	0	0	0.00166583248357748	0.000625521303982673	0.000207630420280599	0.000207296852057189	0.00129366138154562	0.00343029639980992	0.00429868381969736	0.00357411936292672	0.00334714403827464	0.000415487301107424	0.00253649767100134	0.00381842148512871	0.000415314743100457	0.000415314743100457	0.00104002015618775	0.00433761195256507	0.00322525717172964
A03X01941A02	0.00124869956004169	0.000415142328365882	0.000207544235286054	0.00020758731883788	0	0.000415142328365882	0.000207630420280599	0.000207544235286054	0.00020758731883788	0.00208498545892996	0.00104391778743693	0.000623700659644485	0.000622697373667334	0.0015114481933858	0.00386184075738107	0.00473299188195981	0.00399912440508189	0.00376977364591597	0.00083190359890368	0.00296260874975813	0.00424840429363979	0.000831557710936083	0.000831730618959141	0.00145762884513459	0.00456017440036421	0.00322595080766688
AP3X01942A09	0.00103741989984519	0.000206996484016246	0	0	0.000415142328365882	0	0	0	0	0.00208189253697203	0.000624479636411807	0.000622051790248822	0.000206953645338719	0.0017246963720104	0.00342442299661988	0.00429130501357471	0.0035681179951421	0.00334155170093928	0.000414797928000294	0.00253221569393725	0.00381195229759933	0.000414625942013585	0.000414625942013585	0.00103829240383144	0.00433103670211474	0.00343624791489211
LN_4B04_VL_230	0.0010387129978987	0.000207253888977833	0	0	0.000207630420280599	0	0	0	0	0.0018738624290424	0.000625390905530202	0.000415228517835297	0.000207253888977833	0.00150950425129079	0.00342882616098594	0.00429683674023898	0.00357261712915589	0.00334574419982235	0.000415228517835297	0.00253542581965316	0.00381761163614131	0.000415142328365882	0.000415228517835297	0.00103958767925353	0.0041182804084861	0.00322456383401653
LN_7E07_VL_422	0.0010365596216411	0.000206739717644662	0	0	0.000207544235286054	0	0	0	0	0.00228992282537181	0.000623830354119764	0.000621665082336396	0.000206739717644662	0.00172426643980455	0.00342076232238475	0.00428670610982183	0.0035643773640262	0.00333806596977427	0.000414368230279256	0.00252954679208863	0.00380792017502283	0.000414196600361822	0.000414196600361822	0.00103721547069348	0.00432541661881221	0.0038643627502726
LN_8A07_VL_467	0.0010389288277097	0.000207296852057189	0	0	0.00020758731883788	0	0	0	0	0.00166583248357748	0.000625521303982673	0.000207630420280599	0.000207296852057189	0.00129366138154562	0.00342956112282626	0.00429776008150944	0.00357336808815726	0.00334644397265797	0.000415401004183715	0.00253596163206978	0.00381842148512871	0.000415228517835297	0.000415314743100457	0.0010398038727515	0.00433667140900401	0.00322456383401653
LN_6F02_VL_345	0.00313087492862777	0.00249847340190942	0.00228992282537181	0.00166583248357748	0.00208498545892996	0.00208189253697203	0.0018738624290424	0.00228992282537181	0.00166583248357748	0	0.00293214926402766	0.00208498545892996	0.00249847340190942	0.00259687835492693	0.00472790615050892	0.00603303122348465	0.0056953308900633	0.00503281912066993	0.00271098649628041	0.0048805416359469	0.0061785772126997	0.00271098649628041	0.00271155195696371	0.00334216208663943	0.00587374778148018	0.0045288390243995
LN_4B03_VL_229	0.00041617896943518	0.000415325530775277	0.000623960102544407	0.000625521303982673	0.00104391778743693	0.000624479636411807	0.000625390905530202	0.000623830354119764	0.000625521303982673	0.00293214926402766	0	0.00124977251503084	0.000415239301029729	0.00260194605306005	0.00364608576884139	0.00451323089855388	0.00378951515094965	0.0035612141916719	0.000624122393833752	0.00275171783416575	0.00403632573739309	0.000623862815970245	0.000623862815970245	0.00124987033426409	0.00456155675556617	0.0043144834841805
LN_7D08_VL_414	0.00166164790232035	0.000828532743908878	0.000621665082336396	0.000207630420280599	0.000623700659644485	0.000622051790248822	0.000415228517835297	0.000621665082336396	0.000207630420280599	0.00208498545892996	0.00124977251503084	0	0.000828361162790413	0.00215968881285148	0.00406912872143366	0.00471791772735671	0.00419970835380599	0.00397070863709777	0.00103768909062448	0.0031673687166605	0.00444919945066506	0.00103725854977605	0.00103725854977605	0.00166228438037127	0.00498352385822892	0.00473087486324021
LN_6E01_VL_335	0.000828103859978848	0	0.000206782467794257	0.000207296852057189	0.000622697373667334	0.000206953645338719	0.000207253888977833	0.000206739717644662	0.000207296852057189	0.00249847340190942	0.000415239301029729	0.000828361162790413	0	0.00215558064247928	0.00320174676068644	0.0040656458420343	0.00334924599364984	0.003124386282202	0.000206857322560856	0.00231498274104509	0.00359055967679067	0.000206771778047091	0.000206771778047091	0.000828500568315527	0.00410350134329807	0.00385939137629448
LN_4G08_VL_279	0.00280949438265576	0.00215558064247928	0.00193969117453109	0.00129366138154562	0.0015114481933858	0.0017246963720104	0.00150950425129079	0.00172426643980455	0.00129366138154562	0.00259687835492693	0.00260194605306005	0.00215968881285148	0.00215558064247928	0	0.00423441804908307	0.00446470277304188	0.00502508875859423	0.00347311564312581	0.00237604537183107	0.00395706848466904	0.00551726698233224	0.00237501934294515	0.00237553224659858	0.00302790796139864	0.0037357402806064	0.00268040671663159
AMBX03532H07	0.00406743262554177	0.00320243031981715	0.00342149383098091	0.00343029639980992	0.00386184075738107	0.00342442299661988	0.00342882616098594	0.00342076232238475	0.00342956112282626	0.00472790615050892	0.00364608576884139	0.00406912872143366	0.00320174676068644	0.00423441804908307	0	0.00329670860477852	0.00409297017032856	0.00171136800068619	0.00298984880289512	0.00521075827158094	0.00566132543752426	0.00320253334651135	0.00320253334651135	0.0036355383460963	0.00423173877461207	0.00597745028104856
AP7X03531G02	0.00493599707121472	0.00406651600280832	0.00428762510183293	0.00429868381969736	0.00473299188195981	0.00429130501357471	0.00429683674023898	0.00428670610982183	0.00429776008150944	0.00603303122348465	0.00451323089855388	0.00471791772735671	0.0040656458420343	0.00446470277304188	0.00329670860477852	0	0.00150011148554455	0.00128235990678311	0.00363975986722472	0.00412337078402948	0.00610519247815241	0.00385278274076397	0.00385278274076397	0.00407266378162423	0.0022201519092806	0.00509296510138803
LN_6F03_VL_346	0.00419851661440816	0.00334994723223032	0.00356512486267895	0.00357411936292672	0.00399912440508189	0.0035681179951421	0.00357261712915589	0.0035643773640262	0.00357336808815726	0.0056953308900633	0.00378951515094965	0.00419970835380599	0.00334924599364984	0.00502508875859423	0.00409297017032856	0.00150011148554455	0	0.002513617769687	0.00272289990880333	0.00339337568503124	0.00595705944434495	0.00293154629080254	0.00293154629080254	0.00293522302225615	0.00326101713885706	0.0056358517433569
LN_4B05_VL_231	0.0039688304544895	0.00312503720472908	0.0033387625341038	0.00334714403827464	0.00376977364591597	0.00334155170093928	0.00334574419982235	0.00333806596977427	0.00334644397265797	0.00503281912066993	0.0035612141916719	0.00397070863709777	0.003124386282202	0.00347311564312581	0.00171136800068619	0.00128235990678311	0.002513617769687	0	0.00229287380752475	0.0038104735798011	0.00487954022324104	0.00250065399252761	0.00250065399252761	0.00292122427099615	0.00281798528660145	0.0049619384378284
C12X043204D2	0.00103721547069348	0.000206900121366457	0.000414454098587434	0.000415487301107424	0.00083190359890368	0.000414797928000294	0.000415228517835297	0.000414368230279256	0.000415401004183715	0.00271098649628041	0.000624122393833752	0.00103768909062448	0.000206857322560856	0.00237604537183107	0.00298984880289512	0.00363975986722472	0.00272289990880333	0.00229287380752475	0	0.00210513162441322	0.0033824349551913	0	0	0.000621922843085372	0.00324100851801859	0.00408228926446487
C01X04323A02	0.00316589748271838	0.00231547003899601	0.00253008012228847	0.00253649767100134	0.00296260874975813	0.00253221569393725	0.00253542581965316	0.00252954679208863	0.00253596163206978	0.0048805416359469	0.00275171783416575	0.0031673687166605	0.00231498274104509	0.00395706848466904	0.00521075827158094	0.00412337078402948	0.00339337568503124	0.0038104735798011	0.00210513162441322	0	0.00472089721592301	0.00210468855946932	0.00210468855946932	0.00231889802327045	0.00435366384419518	0.00634208623616762
C02X04323F01	0.0044482570201803	0.00359131819839094	0.00380872591699077	0.00381842148512871	0.00424840429363979	0.00381195229759933	0.00381761163614131	0.00380792017502283	0.00381842148512871	0.0061785772126997	0.00403632573739309	0.00444919945066506	0.00359055967679067	0.00551726698233224	0.00566132543752426	0.00610519247815241	0.00595705944434495	0.00487954022324104	0.0033824349551913	0.00472089721592301	0	0.0033802911487479	0.00337957715036543	0.00296005827095097	0.00507031444324169	0.00723376191200928
C06X043204C9	0.00103678532270559	0.000206814541458031	0.000414282397544632	0.000415314743100457	0.000831557710936083	0.000414625942013585	0.000415142328365882	0.000414196600361822	0.000415228517835297	0.00271098649628041	0.000623862815970245	0.00103725854977605	0.000206771778047091	0.00237501934294515	0.00320253334651135	0.00385278274076397	0.00293154629080254	0.00250065399252761	0	0.00210468855946932	0.0033802911487479	0	0	0.000621536295424905	0.00388857753774225	0.00408053579393936
C09X043204D1	0.00103678532270559	0.000206814541458031	0.000414282397544632	0.000415314743100457	0.000831730618959141	0.000414625942013585	0.000415228517835297	0.000414196600361822	0.000415314743100457	0.00271155195696371	0.000623862815970245	0.00103725854977605	0.000206771778047091	0.00237553224659858	0.00320253334651135	0.00385278274076397	0.00293154629080254	0.00250065399252761	0	0.00210468855946932	0.00337957715036543	0	0	0.000621536295424905	0.00388941777973955	0.00408141234086869
LN_7B07_VL_395	0.00166168035965409	0.000828672207196203	0.00103743067856202	0.00104002015618775	0.00145762884513459	0.00103829240383144	0.00103958767925353	0.00103721547069348	0.0010398038727515	0.00334216208663943	0.00124987033426409	0.00166228438037127	0.000828500568315527	0.00302790796139864	0.0036355383460963	0.00407266378162423	0.00293522302225615	0.00292122427099615	0.000621922843085372	0.00231889802327045	0.00296005827095097	0.000621536295424905	0.000621536295424905	0	0.00389109935356369	0.00473104943315664
LN_7G09_VL_442	0.00498094788413643	0.00410350134329807	0.00432635228625221	0.00433761195256507	0.00456017440036421	0.00433103670211474	0.0041182804084861	0.00432541661881221	0.00433667140900401	0.00587374778148018	0.00456155675556617	0.00498352385822892	0.00410350134329807	0.0037357402806064	0.00423173877461207	0.0022201519092806	0.00326101713885706	0.00281798528660145	0.00324100851801859	0.00435366384419518	0.00507031444324169	0.00388857753774225	0.00388941777973955	0.00389109935356369	0	0.00491715661398276
LN_6E09_VL_343	0.00451434057780061	0.00364530393832587	0.00386602272226989	0.00322525717172964	0.00322595080766688	0.00343624791489211	0.00322456383401653	0.0038643627502726	0.00322456383401653	0.0045288390243995	0.0043144834841805	0.00473087486324021	0.00385939137629448	0.00268040671663159	0.00597745028104856	0.00509296510138803	0.0056358517433569	0.0049619384378284	0.00408228926446487	0.00634208623616762	0.00723376191200928	0.00408053579393936	0.00408141234086869	0.00473104943315664	0.00491715661398276	0
