# Supplementary material for: Transmission and dynamics of mother-infant gut viruses during pregnancy and early life
Source: Nat Commun. 2024 Mar 2;15:1945. doi: 10.1038/s41467-024-45257-4 (PMC10908809; doi:10.1038/s41467-024-45257-4)
Supplement: Supplementary file 6 — Source Data [file 41467_2024_45257_MOESM6_ESM.zip › Source data/Virus_genetic_distances/LN_4G07_VL_278_NODE_8309_length_3311_cov_3.865786.dist.txt]

A03X00181C05	AP3X00181I06	AP7X00181H07	LN_6G05_VL_357	C12X012804F2	C06X012804E9	C02X01343C06	C03X01342C02	C06X013428B7	AMBX01341D04	A02X013460I7	AP7X01341H06	C01X01542I09	C03X01542C07	C06X015405B5	A02X017260I9	AP3X01792A08	C12X019404E8	C03X01942D01	A02X019461D1	LN_7E07_VL_422	LN_6F02_VL_345	C12X019504D8	LN_7A05_VL_384	LN_4B03_VL_229	C12X020404C8	C01X02043A01	C02X02042E07	LN_7D06_VL_412	LN_4G07_VL_278	C12X020903I8	LN_4H05_VL_285	LN_8A08_VL_468	LN_4G03_VL_274	A03X02341A08	C12X024804E5	LN_6I08_VL_378	C12X026104A2	C01X02613B05	C02X02613D03	C03X02612D03	C09X026104A1	LN_6B07_VL_314	C01X02853B01	C02X02853F05	C06X030603H3	AP3X03061I08	AP7X03061G06	A02X033761A2	LN_7F03_VL_427
A03X00181C05	0	0	0	0.00794065467747044	0.00952071414978318	0.00917054328881784	0.011153084668621	0.0128030602492475	0.0114243046064386	0.0117380624939113	0.0113884466465988	0.00956572534291791	0.0111669495862988	0.0108194364934796	0.013784448850722	0.0113457592121943	0.00377321252846172	0.00587567990609888	0.00754913813947933	0.00593378878635159	0.00587567990609888	0.00820759975025554	0.00850201179047235	0.00850201179047235	0.00851314719994656	0.0108216295686472	0.011143207224562	0.0109183040040718	0.0109400222539474	0.00787964070428538	0	0.0118166547726522	0.0122210021147622	0.0118321905942041	0.0104883106535631	0.0101560493654492	0.0104823032784424	0.00850201179047235	0.00850201179047235	0.00850201179047235	0.00850201179047235	0.00850201179047235	0.00850479291088767	0	0	0.00587951840027115	0.0075549555718585	0.0111507817673685	0.0102597885654131
AP3X00181I06	0	0	0	0.00771599437393989	0.00925042163893848	0.00891079422850008	0.0111588634342611	0.0127613254534647	0.0114223877269476	0.0127155120292955	0.0113876023714529	0.00961940673505959	0.0111722649735248	0.0108345248132895	0.0137125362313427	0.0110088895269487	0.00366265251142181	0.00570979771482297	0.00733487046033443	0.00576465650851354	0.00570979771482297	0.00797458669994359	0.00826157082312191	0.00826157082312191	0.00827208490923327	0.0108366984746617	0.0111494271756477	0.0109307675014768	0.0109518939515792	0.00765592828920506	0	0.0118038167645771	0.0121966685044535	0.0118188993187298	0.0105126709238367	0.0101897447891585	0.01050761784855	0.00826157082312191	0.00826157082312191	0.00826157082312191	0.00826157082312191	0.00826157082312191	0.00826419683810972	0	0	0.00571342246323286	0.00766180168364659	0.011156586016051	0.0102907911046786
AP7X00181H07	0	0	0	0.00771599437393989	0.00925042163893848	0.00891079422850008	0.0111588634342611	0.0127613254534647	0.0114223877269476	0.0127155120292955	0.0113876023714529	0.00961940673505959	0.0111722649735248	0.0108345248132895	0.0137125362313427	0.0110088895269487	0.00366265251142181	0.00570979771482297	0.00733487046033443	0.00576465650851354	0.00570979771482297	0.00797458669994359	0.00826157082312191	0.00826157082312191	0.00827208490923327	0.0108366984746617	0.0111494271756477	0.0109307675014768	0.0109518939515792	0.00765592828920506	0	0.0118038167645771	0.0121966685044535	0.0118188993187298	0.0105126709238367	0.0101897447891585	0.01050761784855	0.00826157082312191	0.00826157082312191	0.00826157082312191	0.00826157082312191	0.00826157082312191	0.00826419683810972	0	0	0.00571342246323286	0.00766180168364659	0.011156586016051	0.0102907911046786
LN_6G05_VL_357	0.00794065467747044	0.00771599437393989	0.00771599437393989	0	0.00676531513706528	0.00642805119436294	0.0035253153956523	0.0049359336980706	0.00426801448322964	0.00524535877972743	0.00359795997304141	0.00321945123070411	0.00481922021100169	0.00448997264692529	0.00741416286049995	0.0118323712323124	0.00302326673816424	0.00610235714643266	0.00774984119943756	0.00616172778595419	0.00610235714643266	0.00839774607124866	0.000959386123785215	0.000959386123785215	0.000960614924791781	0.00320397862366675	0.00329693594187593	0.00323193733075462	0.0032382167703402	0.00288562117334696	0.00771599437393989	0.00416860914794711	0.00451664401057081	0.00417396289700646	0.0044913153964646	0.00513430263299946	0.00529399168832171	0.000959386123785215	0.000959386123785215	0.000959386123785215	0.000959386123785215	0.000959386123785215	0.00095969302921883	0.00771599437393989	0.00771599437393989	0.00610431772864433	0.00321427711721674	0.00416811875747249	0.00355566673824378
C12X012804F2	0.00952071414978318	0.00925042163893848	0.00925042163893848	0.00676531513706528	0	0.000316631054272263	0.0121537564619033	0.0124565574588856	0.0131047216328329	0.0134061942592471	0.012403697347038	0.00997008439511819	0.0128164579776725	0.0124747799268249	0.0151034125352289	0.0123881660081088	0.00703030827271468	0.00668494402685549	0.00864231203981099	0.00674940111790866	0.00668494402685549	0.0089622313417106	0.00636463652070591	0.00636463652070591	0.00637274866148179	0.0118302365541426	0.012172752549275	0.01193325900426	0.0119563970377362	0.00799882403759226	0.00925042163893848	0.0128014249462459	0.0132016517209504	0.0128178343789627	0.00893353903084343	0.00796822994144109	0.00821704090986151	0.00636463652070591	0.00636463652070591	0.00636463652070591	0.00636463652070591	0.00636463652070591	0.00636666261908218	0.00925042163893848	0.00925042163893848	0.00668920283933598	0.00896970171892492	0.0121511553200576	0.00966705374866255
C06X012804E9	0.00917054328881784	0.00891079422850008	0.00891079422850008	0.00642805119436294	0.000316631054272263	0	0.0118064550059817	0.0134265873965662	0.0127466532077584	0.013047560373284	0.0120486782693971	0.00962615208034076	0.0124668041657685	0.0121266056718498	0.0147308141688398	0.0120231423937208	0.00667922037560272	0.00635198185103764	0.00830265021355914	0.00641308632530004	0.00635198185103764	0.00862185359399103	0.00603249302227587	0.00603249302227587	0.0060401641067012	0.0114837702577699	0.0118154603234455	0.0115835411645969	0.011605948371464	0.00766121822853743	0.00891079422850008	0.012452449927883	0.0128496380109866	0.0124683749497161	0.00859466318343273	0.00763198255008899	0.00786973106388819	0.00603249302227587	0.00603249302227587	0.00603249302227587	0.00603249302227587	0.00603249302227587	0.00603440896608669	0.00891079422850008	0.00891079422850008	0.00635601923284087	0.00862913488327746	0.0118038167645771	0.00932278304301737
C02X01343C06	0.011153084668621	0.0111588634342611	0.0111588634342611	0.0035253153956523	0.0121537564619033	0.0118064550059817	0	0.00129743815259288	0.000647118348245809	0.00226453678907484	0	0.000955186067025166	0.00317290003649392	0.00285089033864827	0.00598639866652735	0.0150680097825946	0.00333034668781866	0.0092327508266381	0.0108810396438197	0.00932178653642094	0.0092327508266381	0.0115243890097583	0.00730651692953061	0.00730651692953061	0.00731581323653879	0.000316055636313882	0.0003250975407118	0.000318775911339715	0.000319386788247394	0.00126984195238027	0.0111588634342611	0.000632311181329405	0.000954198762880182	0.000633111828813018	0.00667379524247518	0.00762641457320033	0.00753388561015658	0.00730651692953061	0.00730651692953061	0.00730651692953061	0.00730651692953061	0.00730651692953061	0.00730883879062396	0.0111588634342611	0.0111588634342611	0.0092356912720748	0.00190779245766055	0.00253332919745582	0.0022371131291349
C03X01342C02	0.0128030602492475	0.0127613254534647	0.0127613254534647	0.0049359336980706	0.0124565574588856	0.0134265873965662	0.00129743815259288	0	0.00199410219543347	0.00365306109861229	0.00132450394085268	0.00228809089786916	0.00455868821711515	0.00422551785079005	0.00752061283763221	0.0160037061925832	0.00479114335655571	0.0107820605826824	0.0124834620838172	0.0108780258923142	0.0107820605826824	0.0131440350675996	0.00880352114713407	0.00880352114713407	0.00881501808766018	0.00162200810881334	0.00166855847430627	0.00163634056657129	0.00163956002230452	0.00260629073551312	0.0127613254534647	0.00194678889321116	0.00228512988424974	0.00194931883613998	0.00782416105344018	0.00880456702872359	0.00874695061458833	0.00880352114713407	0.00880352114713407	0.00880352114713407	0.00880352114713407	0.00880352114713407	0.00880639256977746	0.0127613254534647	0.0127613254534647	0.0107855846484196	0.00326286284234605	0.00389935997882019	0.00360933458479688
C06X013428B7	0.0114243046064386	0.0114223877269476	0.0114223877269476	0.00426801448322964	0.0131047216328329	0.0127466532077584	0.000647118348245809	0.00199410219543347	0	0.00298318246719015	0.000660583840847706	0.00163057746917776	0.00389936401157277	0.00356828236053634	0.00670142262678175	0.015600802911164	0.00409497014675634	0.0101084961579039	0.0118018286479851	0.010208361467323	0.0101084961579039	0.0124325512838731	0.00813398389751433	0.00813398389751433	0.00814458372033487	0.000970952556457001	0.000999417240162657	0.0009795120963268	0.000981434751180099	0.00195066667575444	0.0114223877269476	0.0012949966377926	0.0016287453218593	0.00129667582938961	0.0074859388089508	0.00846185276172175	0.00839342127513064	0.00813398389751433	0.00813398389751433	0.00813398389751433	0.00813398389751433	0.00813398389751433	0.0081366312657374	0.0114223877269476	0.0114223877269476	0.0101117935108165	0.00260425168262383	0.00324286744504716	0.00294631653248536
AMBX01341D04	0.0117380624939113	0.0127155120292955	0.0127155120292955	0.00524535877972743	0.0134061942592471	0.013047560373284	0.00226453678907484	0.00365306109861229	0.00298318246719015	0	0.0023116501872969	0.00260637072823082	0.00486888422906462	0.00453608194188891	0.00783745709855273	0.0167978584252731	0.00511284496095216	0.0107434160557035	0.012439223093339	0.0108422525267457	0.0107434160557035	0.013097184882026	0.00877331026722102	0.00877331026722102	0.00878472836319014	0.00194080741551267	0.00199767154631664	0.0019579070757059	0.00194143540819389	0.00259772160168577	0.0127155120292955	0.00291262501979823	0.00291356792440961	0.00291640030476935	0.00845085106506821	0.00910064252113774	0.00905276427995531	0.00877331026722102	0.00877331026722102	0.00877331026722102	0.00877331026722102	0.00877331026722102	0.00877616200761158	0.0127155120292955	0.0127155120292955	0.0107469148901344	0.00357777204885536	0.00421098440117715	0.00392550673057797
A02X013460I7	0.0113884466465988	0.0113876023714529	0.0113876023714529	0.00359795997304141	0.012403697347038	0.0120486782693971	0	0.00132450394085268	0.000660583840847706	0.0023116501872969	0	0.000973473080149618	0.00323761784638449	0.00290894201430961	0.00611451311191126	0.0153927385330675	0.00340171901417225	0.00942173052868663	0.011104943485006	0.00951446677960784	0.00942173052868663	0.0117616015231429	0.00745573414134562	0.00745573414134562	0.00746541428938195	0.000322476631623285	0.000331895133328311	0.000325309055066776	0.000325945252742338	0.001295757122983	0.0113876023714529	0.000322476631623285	0.000648929357799976	0.000322788907272696	0.00681014570857106	0.00778221146277207	0.00761117327254675	0.00745573414134562	0.00745573414134562	0.00745573414134562	0.00745573414134562	0.00745573414134562	0.00745815182407702	0.0113876023714529	0.0113876023714529	0.00942479260156393	0.00194679025956611	0.0025848979329741	0.00228308076482557
AP7X01341H06	0.00956572534291791	0.00961940673505959	0.00961940673505959	0.00321945123070411	0.00997008439511819	0.00962615208034076	0.000955186067025166	0.00228809089786916	0.00163057746917776	0.00260637072823082	0.000973473080149618	0	0.00351507738815831	0.00319010730243641	0.00569023689357115	0.0131358564984425	0.00334412738427953	0.00736370478119595	0.00901126584292559	0.00743511901890008	0.00736370478119595	0.00965771735275103	0.00511050136480833	0.00511050136480833	0.0051170390651035	0.000636613262364616	0.000654959318378496	0.000642131923689162	0.000643371311551574	0.00159497381669615	0.00961940673505959	0.00159294125553105	0.00192315611013491	0.00159497381669615	0.00447294921819468	0.00479052444775187	0.00460962035512397	0.00511050136480833	0.00511050136480833	0.00511050136480833	0.00511050136480833	0.00511050136480833	0.00511213422322466	0.00961940673505959	0.00961940673505959	0.00736606314606453	0.00224008026872281	0.00287020965876672	0.00225150419938312
C01X01542I09	0.0111669495862988	0.0111722649735248	0.0111722649735248	0.00481922021100169	0.0128164579776725	0.0124668041657685	0.00317290003649392	0.00455868821711515	0.00389936401157277	0.00486888422906462	0.00323761784638449	0.00351507738815831	0	0.000316530830778903	0.00332566423888792	0.0164500577676024	0.00433757964079333	0.010531519680202	0.0121910295047924	0.0106333274183819	0.010531519680202	0.0128362595152853	0.00795681980837959	0.00795681980837959	0.00796696261142963	0.00285473266972853	0.00293574699751221	0.00287939241325467	0.00288493032379285	0.00318401287893039	0.0111722649735248	0.00380984279778821	0.00415235597956948	0.00381468727189815	0.00796383137002188	0.00891928401317171	0.0091976263883151	0.00795681980837959	0.00795681980837959	0.00795681980837959	0.00795681980837959	0.00795681980837959	0.00795935308717387	0.0111722649735248	0.0111722649735248	0.0105348818519475	0.00127256855862625	0.00126710145929108	0.00192007802912797
C03X01542C07	0.0108194364934796	0.0108345248132895	0.0108345248132895	0.00448997264692529	0.0124747799268249	0.0121266056718498	0.00285089033864827	0.00422551785079005	0.00356828236053634	0.00453608194188891	0.00290894201430961	0.00319010730243641	0.000316530830778903	0	0.0033201433851721	0.0160847232799198	0.00399810142660731	0.0101951097506197	0.0118497148284021	0.0102934970331587	0.0101951097506197	0.0124937991800335	0.00762527117689474	0.00762527117689474	0.00763497442463277	0.00253332919745582	0.00260594832256227	0.00255517596061953	0.002560082065802	0.00286085880245624	0.0108345248132895	0.00348661833274661	0.0038266250348816	0.00349104451004244	0.00763250765881978	0.0085858862658417	0.00885334710237428	0.00762527117689474	0.00762527117689474	0.00762527117689474	0.00762527117689474	0.00762527117689474	0.00762769467585162	0.0108345248132895	0.0108345248132895	0.010198359014215	0.000952759233588216	0.000948766888095694	0.00159724081271392
C06X015405B5	0.013784448850722	0.0137125362313427	0.0137125362313427	0.00741416286049995	0.0151034125352289	0.0147308141688398	0.00598639866652735	0.00752061283763221	0.00670142262678175	0.00783745709855273	0.00611451311191126	0.00569023689357115	0.00332566423888792	0.0033201433851721	0	0.0181848883572722	0.00736110409535172	0.0137160518541403	0.015476022880299	0.0138551091942111	0.0137160518541403	0.0161203953632226	0.0110125634201382	0.0110125634201382	0.0110272835472329	0.00565239731810195	0.00479228298346988	0.00570360071772787	0.00571510548601036	0.00600837957677899	0.0137125362313427	0.00665507145090788	0.00703187327887755	0.00666394132022567	0.0110180589680157	0.0120233454355291	0.0124173362722393	0.0110125634201382	0.0110125634201382	0.0110125634201382	0.0110125634201382	0.0110125634201382	0.0110162397663021	0.0137125362313427	0.0137125362313427	0.0137206421108802	0.00400301366272202	0.00398547947802464	0.00470034128375783
A02X017260I9	0.0113457592121943	0.0110088895269487	0.0110088895269487	0.0118323712323124	0.0123881660081088	0.0120231423937208	0.0150680097825946	0.0160037061925832	0.015600802911164	0.0167978584252731	0.0153927385330675	0.0131358564984425	0.0164500577676024	0.0160847232799198	0.0181848883572722	0	0.00983456960619506	0.0053169627922856	0.00769126316352639	0.0050271678090027	0.0053169627922856	0.00767273867083383	0.0120193310968349	0.0120193310968349	0.0120354045571505	0.0147287967438038	0.0151758615063403	0.0148631376484304	0.0148882849924868	0.0110559505650707	0.0110088895269487	0.0157471270347056	0.0161846736666959	0.0157629718046589	0.0130376191880809	0.0130318187867206	0.0134127903505083	0.0120193310968349	0.0120193310968349	0.0120193310968349	0.0120193310968349	0.0120193310968349	0.0120233454355291	0.0110088895269487	0.0110088895269487	0.0053204989196808	0.0114044886054952	0.0157449339362278	0.013172675718839
AP3X01792A08	0.00377321252846172	0.00366265251142181	0.00366265251142181	0.00302326673816424	0.00703030827271468	0.00667922037560272	0.00333034668781866	0.00479114335655571	0.00409497014675634	0.00511284496095216	0.00340171901417225	0.00334412738427953	0.00433757964079333	0.00399810142660731	0.00736110409535172	0.00983456960619506	0	0.0039973500504938	0.00569483933667573	0.00403770045823358	0.0039973500504938	0.00636633302210081	0.00332876268265358	0.00332876268265358	0.00333320086504704	0.00299634533939321	0.00308678084046777	0.00302352397424048	0.00302963076406854	0.00199767125001993	0.00366265251142181	0.00399901947219919	0.00435985293665984	0.004004357332213	0.00433369150611321	0.00533458876069689	0.00550908530700101	0.00332876268265358	0.00332876268265358	0.00332876268265358	0.00332876268265358	0.00332876268265358	0.0033298711198545	0.00366265251142181	0.00366265251142181	0.00399868206647322	0.00333924338689419	0.00399810142660731	0.00336044874571796
C12X019404E8	0.00587567990609888	0.00570979771482297	0.00570979771482297	0.00610235714643266	0.00668494402685549	0.00635198185103764	0.0092327508266381	0.0107820605826824	0.0101084961579039	0.0107434160557035	0.00942173052868663	0.00736370478119595	0.010531519680202	0.0101951097506197	0.0137160518541403	0.0053169627922856	0.0039973500504938	0	0.00222424173320399	0	0	0.0022234339763766	0.00634795989462533	0.00634795989462533	0.0063560295395425	0.00891162043666544	0.00916841488809406	0.00898886665204451	0.00900621469210775	0.00541474461637502	0.00570979771482297	0.00987563101806531	0.0102562130722591	0.0098882317026676	0.00731055171009077	0.00730673295926123	0.00753411576398931	0.00634795989462533	0.00634795989462533	0.00634795989462533	0.00634795989462533	0.00634795989462533	0.0063499753842394	0.00570979771482297	0.00570979771482297	0	0.00573923881466241	0.00987346290774883	0.00738177635162453
C03X01942D01	0.00754913813947933	0.00733487046033443	0.00733487046033443	0.00774984119943756	0.00864231203981099	0.00830265021355914	0.0108810396438197	0.0124834620838172	0.0118018286479851	0.012439223093339	0.011104943485006	0.00901126584292559	0.0121910295047924	0.0118497148284021	0.015476022880299	0.00769126316352639	0.00569483933667573	0.00222424173320399	0	0.00224564831624121	0.00222424173320399	0.00447336734412466	0.00797713130651275	0.00797713130651275	0.00798732599290089	0.0105578334270062	0.0108637011560741	0.0106498316503317	0.0106704938602734	0.0070438492071787	0.00733487046033443	0.0115280795270637	0.0119206482938737	0.0115428652641007	0.00926861171166593	0.00926413330409917	0.009554086841666	0.00797713130651275	0.00797713130651275	0.00797713130651275	0.00797713130651275	0.00797713130651275	0.00797967753753601	0.00733487046033443	0.00733487046033443	0.0022256561337313	0.00737209168143962	0.0115259854548398	0.00903440093506601
A02X019461D1	0.00593378878635159	0.00576465650851354	0.00576465650851354	0.00616172778595419	0.00674940111790866	0.00641308632530004	0.00932178653642094	0.0108780258923142	0.010208361467323	0.0108422525267457	0.00951446677960784	0.00743511901890008	0.0106333274183819	0.0102934970331587	0.0138551091942111	0.0050271678090027	0.00403770045823358	0	0.00224564831624121	0	0	0.00224482493611647	0.00640898649458763	0.00640898649458763	0.00641721214373131	0.00899753230975204	0.00925937470755055	0.00907628169374534	0.00909396912724151	0.00546698447271717	0.00576465650851354	0.00997092651724595	0.0103557891581563	0.00998377172254432	0.00738093369113467	0.00737704100802083	0.00760889028103061	0.00640898649458763	0.00640898649458763	0.00640898649458763	0.00640898649458763	0.00640898649458763	0.00641104092927162	0.00576465650851354	0.00576465650851354	0	0.00579466763339166	0.00996871624876079	0.00745354312026292
LN_7E07_VL_422	0.00587567990609888	0.00570979771482297	0.00570979771482297	0.00610235714643266	0.00668494402685549	0.00635198185103764	0.0092327508266381	0.0107820605826824	0.0101084961579039	0.0107434160557035	0.00942173052868663	0.00736370478119595	0.010531519680202	0.0101951097506197	0.0137160518541403	0.0053169627922856	0.0039973500504938	0	0.00222424173320399	0	0	0.0022234339763766	0.00634795989462533	0.00634795989462533	0.0063560295395425	0.00891162043666544	0.00916841488809406	0.00898886665204451	0.00900621469210775	0.00541474461637502	0.00570979771482297	0.00987563101806531	0.0102562130722591	0.0098882317026676	0.00731055171009077	0.00730673295926123	0.00753411576398931	0.00634795989462533	0.00634795989462533	0.00634795989462533	0.00634795989462533	0.00634795989462533	0.0063499753842394	0.00570979771482297	0.00570979771482297	0	0.00573923881466241	0.00987346290774883	0.00738177635162453
LN_6F02_VL_345	0.00820759975025554	0.00797458669994359	0.00797458669994359	0.00839774607124866	0.0089622313417106	0.00862185359399103	0.0115243890097583	0.0131440350675996	0.0124325512838731	0.013097184882026	0.0117616015231429	0.00965771735275103	0.0128362595152853	0.0124937991800335	0.0161203953632226	0.00767273867083383	0.00636633302210081	0.0022234339763766	0.00447336734412466	0.00224482493611647	0.0022234339763766	0	0.00861746689137078	0.00861746689137078	0.00862848272475837	0.0112008691019975	0.0111911563748467	0.0112984988508257	0.0113204259334637	0.00768634005290582	0.00797458669994359	0.0121720574941008	0.012568699372609	0.0121876737966394	0.00958802295411126	0.00958333969655757	0.00988327654296099	0.00861746689137078	0.00861746689137078	0.00861746689137078	0.00861746689137078	0.00861746689137078	0.00862021821188483	0.00797458669994359	0.00797458669994359	0.00222484734924075	0.0080153073460802	0.0121697550986979	0.00968231670756112
C12X019504D8	0.00850201179047235	0.00826157082312191	0.00826157082312191	0.000959386123785215	0.00636463652070591	0.00603249302227587	0.00730651692953061	0.00880352114713407	0.00813398389751433	0.00877331026722102	0.00745573414134562	0.00511050136480833	0.00795681980837959	0.00762527117689474	0.0110125634201382	0.0120193310968349	0.00332876268265358	0.00634795989462533	0.00797713130651275	0.00640898649458763	0.00634795989462533	0.00861746689137078	0	0	0	0.00698682382401016	0.00718770291649587	0.00704725283264698	0.00706082373055173	0.00317783809119302	0.00826157082312191	0.00794651701691195	0.00831441024251362	0.00795663357417647	0.00475626773872953	0.00443722221903793	0.00457497412956845	0	0	0	0	0	0	0.00826157082312191	0.00826157082312191	0.00635199215411649	0.00509604877957549	0.0073054758350049	0.0051233021959042
LN_7A05_VL_384	0.00850201179047235	0.00826157082312191	0.00826157082312191	0.000959386123785215	0.00636463652070591	0.00603249302227587	0.00730651692953061	0.00880352114713407	0.00813398389751433	0.00877331026722102	0.00745573414134562	0.00511050136480833	0.00795681980837959	0.00762527117689474	0.0110125634201382	0.0120193310968349	0.00332876268265358	0.00634795989462533	0.00797713130651275	0.00640898649458763	0.00634795989462533	0.00861746689137078	0	0	0	0.00698682382401016	0.00718770291649587	0.00704725283264698	0.00706082373055173	0.00317783809119302	0.00826157082312191	0.00794651701691195	0.00831441024251362	0.00795663357417647	0.00475626773872953	0.00443722221903793	0.00457497412956845	0	0	0	0	0	0	0.00826157082312191	0.00826157082312191	0.00635199215411649	0.00509604877957549	0.0073054758350049	0.0051233021959042
LN_4B03_VL_229	0.00851314719994656	0.00827208490923327	0.00827208490923327	0.000960614924791781	0.00637274866148179	0.0060401641067012	0.00731581323653879	0.00881501808766018	0.00814458372033487	0.00878472836319014	0.00746541428938195	0.0051170390651035	0.00796696261142963	0.00763497442463277	0.0110272835472329	0.0120354045571505	0.00333320086504704	0.0063560295395425	0.00798732599290089	0.00641721214373131	0.0063560295395425	0.00862848272475837	0	0	0	0.0069957107928271	0.00719710860228051	0.00705629429413716	0.00706990007067445	0.00318188270288438	0.00827208490923327	0.00795663357417647	0.00832505933984124	0.00796677592305535	0.00476230798724536	0.00444285479982813	0.00458096209947731	0	0	0	0	0	0	0.00827208490923327	0.00827208490923327	0.00636007206068393	0.00510254952256857	0.0073147694825331	0.00512987269784708
C12X020404C8	0.0108216295686472	0.0108366984746617	0.0108366984746617	0.00320397862366675	0.0118302365541426	0.0114837702577699	0.000316055636313882	0.00162200810881334	0.000970952556457001	0.00194080741551267	0.000322476631623285	0.000636613262364616	0.00285473266972853	0.00253332919745582	0.00565239731810195	0.0147287967438038	0.00299634533939321	0.00891162043666544	0.0105578334270062	0.00899753230975204	0.00891162043666544	0.0112008691019975	0.00698682382401016	0.00698682382401016	0.0069957107928271	0	0	0	0	0.000952078992844941	0.0108366984746617	0.000948766888095694	0.00127267011122663	0.000949968620152125	0.00635399990058529	0.00730651692953061	0.00720417903704891	0.00698682382401016	0.00698682382401016	0.00698682382401016	0.00698682382401016	0.00698682382401016	0.00698904344873406	0.0108366984746617	0.0108366984746617	0.00891445772424414	0.00158932110931402	0.00221596961841032	0.00191701068542326
C01X02043A01	0.011143207224562	0.0111494271756477	0.0111494271756477	0.00329693594187593	0.012172752549275	0.0118154603234455	0.0003250975407118	0.00166855847430627	0.000999417240162657	0.00199767154631664	0.000331895133328311	0.000654959318378496	0.00293574699751221	0.00260594832256227	0.00479228298346988	0.0151758615063403	0.00308678084046777	0.00916841488809406	0.0108637011560741	0.00925937470755055	0.00916841488809406	0.0111911563748467	0.00718770291649587	0.00718770291649587	0.00719710860228051	0	0	0	0	0.000979432242666461	0.0111494271756477	0.000975927440609757	0.00130932971711689	0.000977199008116551	0.00653675418119208	0.00751665029678167	0.0074179423077557	0.00718770291649587	0.00718770291649587	0.00718770291649587	0.00718770291649587	0.00718770291649587	0.00719005203241055	0.0111494271756477	0.0111494271756477	0.00917141807987989	0.0016350570489487	0.00227947100113583	0.00197246896838908
C02X02042E07	0.0109183040040718	0.0109307675014768	0.0109307675014768	0.00323193733075462	0.01193325900426	0.0115835411645969	0.000318775911339715	0.00163634056657129	0.0009795120963268	0.0019579070757059	0.000325309055066776	0.000642131923689162	0.00287939241325467	0.00255517596061953	0.00570360071772787	0.0148631376484304	0.00302352397424048	0.00898886665204451	0.0106498316503317	0.00907628169374534	0.00898886665204451	0.0112984988508257	0.00704725283264698	0.00704725283264698	0.00705629429413716	0	0	0	0	0.000960307593530948	0.0109307675014768	0.000956938091142082	0.0012836977526229	0.0009581606253822	0.0064089761418355	0.00736972946427026	0.00726844367303406	0.00704725283264698	0.00704725283264698	0.00704725283264698	0.00704725283264698	0.00704725283264698	0.00704951102508931	0.0109307675014768	0.0109307675014768	0.0089917533493035	0.00160307928281648	0.00223507351690787	0.00193369178126637
LN_7D06_VL_412	0.0109400222539474	0.0109518939515792	0.0109518939515792	0.0032382167703402	0.0119563970377362	0.011605948371464	0.000319386788247394	0.00163956002230452	0.000981434751180099	0.00194143540819389	0.000325945252742338	0.000643371311551574	0.00288493032379285	0.002560082065802	0.00571510548601036	0.0148882849924868	0.00302963076406854	0.00900621469210775	0.0106704938602734	0.00909396912724151	0.00900621469210775	0.0113204259334637	0.00706082373055173	0.00706082373055173	0.00706990007067445	0	0	0	0	0.000962155524612939	0.0109518939515792	0.000958773064635909	0.00127918202166353	0.000960000294912138	0.00642132252831658	0.00738392551885485	0.00728047056191374	0.00706082373055173	0.00706082373055173	0.00706082373055173	0.00706082373055173	0.00706082373055173	0.00706309063006764	0.0109518939515792	0.0109518939515792	0.00900911254451951	0.00160616906509187	0.00223936364556894	0.00193743819200632
LN_4G07_VL_278	0.00787964070428538	0.00765592828920506	0.00765592828920506	0.00288562117334696	0.00799882403759226	0.00766121822853743	0.00126984195238027	0.00260629073551312	0.00195066667575444	0.00259772160168577	0.001295757122983	0.00159497381669615	0.00318401287893039	0.00286085880245624	0.00600837957677899	0.0110559505650707	0.00199767125001993	0.00541474461637502	0.0070438492071787	0.00546698447271717	0.00541474461637502	0.00768634005290582	0.00317783809119302	0.00317783809119302	0.00318188270288438	0.000952078992844941	0.000979432242666461	0.000960307593530948	0.000962155524612939	0	0.00765592828920506	0.00190597435370859	0.00223714019746054	0.00190839926335043	0.00413759106335431	0.0047737539050811	0.00492096815449414	0.00317783809119302	0.00317783809119302	0.00317783809119302	0.00317783809119302	0.00317783809119302	0.00317884827982133	0.00765592828920506	0.00765592828920506	0.00541646985500522	0.00159337292268795	0.0025421844768186	0.00160133315836123
C12X020903I8	0	0	0	0.00771599437393989	0.00925042163893848	0.00891079422850008	0.0111588634342611	0.0127613254534647	0.0114223877269476	0.0127155120292955	0.0113876023714529	0.00961940673505959	0.0111722649735248	0.0108345248132895	0.0137125362313427	0.0110088895269487	0.00366265251142181	0.00570979771482297	0.00733487046033443	0.00576465650851354	0.00570979771482297	0.00797458669994359	0.00826157082312191	0.00826157082312191	0.00827208490923327	0.0108366984746617	0.0111494271756477	0.0109307675014768	0.0109518939515792	0.00765592828920506	0	0.0118038167645771	0.0121966685044535	0.0118188993187298	0.0105126709238367	0.0101897447891585	0.01050761784855	0.00826157082312191	0.00826157082312191	0.00826157082312191	0.00826157082312191	0.00826157082312191	0.00826419683810972	0	0	0.00571342246323286	0.00766180168364659	0.011156586016051	0.0102907911046786
LN_4H05_VL_285	0.0118166547726522	0.0118038167645771	0.0118038167645771	0.00416860914794711	0.0128014249462459	0.012452449927883	0.000632311181329405	0.00194678889321116	0.0012949966377926	0.00291262501979823	0.000322476631623285	0.00159294125553105	0.00380984279778821	0.00348661833274661	0.00665507145090788	0.0157471270347056	0.00399901947219919	0.00987563101806531	0.0115280795270637	0.00997092651724595	0.00987563101806531	0.0121720574941008	0.00794651701691195	0.00794651701691195	0.00795663357417647	0.000948766888095694	0.000975927440609757	0.000956938091142082	0.000958773064635909	0.00190597435370859	0.0118038167645771	0	0.000317863964932991	0	0.00731400019549745	0.00826682452306154	0.00786380973958032	0.00794651701691195	0.00794651701691195	0.00794651701691195	0.00794651701691195	0.00794651701691195	0.00794904374364626	0.0118038167645771	0.0118038167645771	0.00987877817744694	0.00254534434512679	0.00316865329818357	0.00287793346677259
LN_8A08_VL_468	0.0122210021147622	0.0121966685044535	0.0121966685044535	0.00451664401057081	0.0132016517209504	0.0128496380109866	0.000954198762880182	0.00228512988424974	0.0016287453218593	0.00291356792440961	0.000648929357799976	0.00192315611013491	0.00415235597956948	0.0038266250348816	0.00703187327887755	0.0161846736666959	0.00435985293665984	0.0102562130722591	0.0119206482938737	0.0103557891581563	0.0102562130722591	0.012568699372609	0.00831441024251362	0.00831441024251362	0.00832505933984124	0.00127267011122663	0.00130932971711689	0.0012836977526229	0.00127918202166353	0.00223714019746054	0.0121966685044535	0.000317863964932991	0	0.000318268629460552	0.0076783760454014	0.00863678291647925	0.00824258080291989	0.00831441024251362	0.00831441024251362	0.00831441024251362	0.00831441024251362	0.00831441024251362	0.00831706996187554	0.0121966685044535	0.0121966685044535	0.0102595014123424	0.0028809298653191	0.00350662502395894	0.00321717505578508
LN_4G03_VL_274	0.0118321905942041	0.0118188993187298	0.0118188993187298	0.00417396289700646	0.0128178343789627	0.0124683749497161	0.000633111828813018	0.00194931883613998	0.00129667582938961	0.00291640030476935	0.000322788907272696	0.00159497381669615	0.00381468727189815	0.00349104451004244	0.00666394132022567	0.0157629718046589	0.004004357332213	0.0098882317026676	0.0115428652641007	0.00998377172254432	0.0098882317026676	0.0121876737966394	0.00795663357417647	0.00795663357417647	0.00796677592305535	0.000949968620152125	0.000977199008116551	0.0009581606253822	0.000960000294912138	0.00190839926335043	0.0118188993187298	0	0.000318268629460552	0	0.00732331560902398	0.00827735199440954	0.0078715473956619	0.00795663357417647	0.00795663357417647	0.00795663357417647	0.00795663357417647	0.00795663357417647	0.00795916673958312	0.0118188993187298	0.0118188993187298	0.00989138689984016	0.00254858786900059	0.00317267455340878	0.00288161929997826
A03X02341A08	0.0104883106535631	0.0105126709238367	0.0105126709238367	0.0044913153964646	0.00893353903084343	0.00859466318343273	0.00667379524247518	0.00782416105344018	0.0074859388089508	0.00845085106506821	0.00681014570857106	0.00447294921819468	0.00796383137002188	0.00763250765881978	0.0110180589680157	0.0130376191880809	0.00433369150611321	0.00731055171009077	0.00926861171166593	0.00738093369113467	0.00731055171009077	0.00958802295411126	0.00475626773872953	0.00475626773872953	0.00476230798724536	0.00635399990058529	0.00653675418119208	0.0064089761418355	0.00642132252831658	0.00413759106335431	0.0105126709238367	0.00731400019549745	0.0076783760454014	0.00732331560902398	0	0.00380176538076747	0.0039197393409907	0.00475626773872953	0.00475626773872953	0.00475626773872953	0.00475626773872953	0.00475626773872953	0.00475777636393567	0.0105126709238367	0.0105126709238367	0.00731287614337313	0.00477930855453245	0.0073122001526702	0.00512618758730289
C12X024804E5	0.0101560493654492	0.0101897447891585	0.0101897447891585	0.00513430263299946	0.00796822994144109	0.00763198255008899	0.00762641457320033	0.00880456702872359	0.00846185276172175	0.00910064252113774	0.00778221146277207	0.00479052444775187	0.00891928401317171	0.0085858862658417	0.0120233454355291	0.0130318187867206	0.00533458876069689	0.00730673295926123	0.00926413330409917	0.00737704100802083	0.00730673295926123	0.00958333969655757	0.00443722221903793	0.00443722221903793	0.00444285479982813	0.00730651692953061	0.00751665029678167	0.00736972946427026	0.00738392551885485	0.0047737539050811	0.0101897447891585	0.00826682452306154	0.00863678291647925	0.00827735199440954	0.00380176538076747	0	0	0.00443722221903793	0.00443722221903793	0.00443722221903793	0.00443722221903793	0.00443722221903793	0.00443862902488622	0.0101897447891585	0.0101897447891585	0.00731137844142765	0.00573625373259776	0.00826547612991703	0.00608886413098947
LN_6I08_VL_378	0.0104823032784424	0.01050761784855	0.01050761784855	0.00529399168832171	0.00821704090986151	0.00786973106388819	0.00753388561015658	0.00874695061458833	0.00839342127513064	0.00905276427995531	0.00761117327254675	0.00460962035512397	0.0091976263883151	0.00885334710237428	0.0124173362722393	0.0134127903505083	0.00550908530700101	0.00753411576398931	0.009554086841666	0.00760889028103061	0.00753411576398931	0.00988327654296099	0.00457497412956845	0.00457497412956845	0.00458096209947731	0.00720417903704891	0.0074179423077557	0.00726844367303406	0.00728047056191374	0.00492096815449414	0.01050761784855	0.00786380973958032	0.00824258080291989	0.0078715473956619	0.0039197393409907	0	0	0.00457497412956845	0.00457497412956845	0.00457497412956845	0.00457497412956845	0.00457497412956845	0.00457646965397126	0.01050761784855	0.01050761784855	0.00753905497847484	0.00591533999913947	0.00852287782398585	0.00628005767770767
C12X026104A2	0.00850201179047235	0.00826157082312191	0.00826157082312191	0.000959386123785215	0.00636463652070591	0.00603249302227587	0.00730651692953061	0.00880352114713407	0.00813398389751433	0.00877331026722102	0.00745573414134562	0.00511050136480833	0.00795681980837959	0.00762527117689474	0.0110125634201382	0.0120193310968349	0.00332876268265358	0.00634795989462533	0.00797713130651275	0.00640898649458763	0.00634795989462533	0.00861746689137078	0	0	0	0.00698682382401016	0.00718770291649587	0.00704725283264698	0.00706082373055173	0.00317783809119302	0.00826157082312191	0.00794651701691195	0.00831441024251362	0.00795663357417647	0.00475626773872953	0.00443722221903793	0.00457497412956845	0	0	0	0	0	0	0.00826157082312191	0.00826157082312191	0.00635199215411649	0.00509604877957549	0.0073054758350049	0.0051233021959042
C01X02613B05	0.00850201179047235	0.00826157082312191	0.00826157082312191	0.000959386123785215	0.00636463652070591	0.00603249302227587	0.00730651692953061	0.00880352114713407	0.00813398389751433	0.00877331026722102	0.00745573414134562	0.00511050136480833	0.00795681980837959	0.00762527117689474	0.0110125634201382	0.0120193310968349	0.00332876268265358	0.00634795989462533	0.00797713130651275	0.00640898649458763	0.00634795989462533	0.00861746689137078	0	0	0	0.00698682382401016	0.00718770291649587	0.00704725283264698	0.00706082373055173	0.00317783809119302	0.00826157082312191	0.00794651701691195	0.00831441024251362	0.00795663357417647	0.00475626773872953	0.00443722221903793	0.00457497412956845	0	0	0	0	0	0	0.00826157082312191	0.00826157082312191	0.00635199215411649	0.00509604877957549	0.0073054758350049	0.0051233021959042
C02X02613D03	0.00850201179047235	0.00826157082312191	0.00826157082312191	0.000959386123785215	0.00636463652070591	0.00603249302227587	0.00730651692953061	0.00880352114713407	0.00813398389751433	0.00877331026722102	0.00745573414134562	0.00511050136480833	0.00795681980837959	0.00762527117689474	0.0110125634201382	0.0120193310968349	0.00332876268265358	0.00634795989462533	0.00797713130651275	0.00640898649458763	0.00634795989462533	0.00861746689137078	0	0	0	0.00698682382401016	0.00718770291649587	0.00704725283264698	0.00706082373055173	0.00317783809119302	0.00826157082312191	0.00794651701691195	0.00831441024251362	0.00795663357417647	0.00475626773872953	0.00443722221903793	0.00457497412956845	0	0	0	0	0	0	0.00826157082312191	0.00826157082312191	0.00635199215411649	0.00509604877957549	0.0073054758350049	0.0051233021959042
C03X02612D03	0.00850201179047235	0.00826157082312191	0.00826157082312191	0.000959386123785215	0.00636463652070591	0.00603249302227587	0.00730651692953061	0.00880352114713407	0.00813398389751433	0.00877331026722102	0.00745573414134562	0.00511050136480833	0.00795681980837959	0.00762527117689474	0.0110125634201382	0.0120193310968349	0.00332876268265358	0.00634795989462533	0.00797713130651275	0.00640898649458763	0.00634795989462533	0.00861746689137078	0	0	0	0.00698682382401016	0.00718770291649587	0.00704725283264698	0.00706082373055173	0.00317783809119302	0.00826157082312191	0.00794651701691195	0.00831441024251362	0.00795663357417647	0.00475626773872953	0.00443722221903793	0.00457497412956845	0	0	0	0	0	0	0.00826157082312191	0.00826157082312191	0.00635199215411649	0.00509604877957549	0.0073054758350049	0.0051233021959042
C09X026104A1	0.00850201179047235	0.00826157082312191	0.00826157082312191	0.000959386123785215	0.00636463652070591	0.00603249302227587	0.00730651692953061	0.00880352114713407	0.00813398389751433	0.00877331026722102	0.00745573414134562	0.00511050136480833	0.00795681980837959	0.00762527117689474	0.0110125634201382	0.0120193310968349	0.00332876268265358	0.00634795989462533	0.00797713130651275	0.00640898649458763	0.00634795989462533	0.00861746689137078	0	0	0	0.00698682382401016	0.00718770291649587	0.00704725283264698	0.00706082373055173	0.00317783809119302	0.00826157082312191	0.00794651701691195	0.00831441024251362	0.00795663357417647	0.00475626773872953	0.00443722221903793	0.00457497412956845	0	0	0	0	0	0	0.00826157082312191	0.00826157082312191	0.00635199215411649	0.00509604877957549	0.0073054758350049	0.0051233021959042
LN_6B07_VL_314	0.00850479291088767	0.00826419683810972	0.00826419683810972	0.00095969302921883	0.00636666261908218	0.00603440896608669	0.00730883879062396	0.00880639256977746	0.0081366312657374	0.00877616200761158	0.00745815182407702	0.00511213422322466	0.00795935308717387	0.00762769467585162	0.0110162397663021	0.0120233454355291	0.0033298711198545	0.0063499753842394	0.00797967753753601	0.00641104092927162	0.0063499753842394	0.00862021821188483	0	0	0	0.00698904344873406	0.00719005203241055	0.00704951102508931	0.00706309063006764	0.00317884827982133	0.00826419683810972	0.00794904374364626	0.00831706996187554	0.00795916673958312	0.00475777636393567	0.00443862902488622	0.00457646965397126	0	0	0	0	0	0	0.00826419683810972	0.00826419683810972	0.00635401020547685	0.00509767241193347	0.00730779703218194	0.00512494324293261
C01X02853B01	0	0	0	0.00771599437393989	0.00925042163893848	0.00891079422850008	0.0111588634342611	0.0127613254534647	0.0114223877269476	0.0127155120292955	0.0113876023714529	0.00961940673505959	0.0111722649735248	0.0108345248132895	0.0137125362313427	0.0110088895269487	0.00366265251142181	0.00570979771482297	0.00733487046033443	0.00576465650851354	0.00570979771482297	0.00797458669994359	0.00826157082312191	0.00826157082312191	0.00827208490923327	0.0108366984746617	0.0111494271756477	0.0109307675014768	0.0109518939515792	0.00765592828920506	0	0.0118038167645771	0.0121966685044535	0.0118188993187298	0.0105126709238367	0.0101897447891585	0.01050761784855	0.00826157082312191	0.00826157082312191	0.00826157082312191	0.00826157082312191	0.00826157082312191	0.00826419683810972	0	0	0.00571342246323286	0.00766180168364659	0.011156586016051	0.0102907911046786
C02X02853F05	0	0	0	0.00771599437393989	0.00925042163893848	0.00891079422850008	0.0111588634342611	0.0127613254534647	0.0114223877269476	0.0127155120292955	0.0113876023714529	0.00961940673505959	0.0111722649735248	0.0108345248132895	0.0137125362313427	0.0110088895269487	0.00366265251142181	0.00570979771482297	0.00733487046033443	0.00576465650851354	0.00570979771482297	0.00797458669994359	0.00826157082312191	0.00826157082312191	0.00827208490923327	0.0108366984746617	0.0111494271756477	0.0109307675014768	0.0109518939515792	0.00765592828920506	0	0.0118038167645771	0.0121966685044535	0.0118188993187298	0.0105126709238367	0.0101897447891585	0.01050761784855	0.00826157082312191	0.00826157082312191	0.00826157082312191	0.00826157082312191	0.00826157082312191	0.00826419683810972	0	0	0.00571342246323286	0.00766180168364659	0.011156586016051	0.0102907911046786
C06X030603H3	0.00587951840027115	0.00571342246323286	0.00571342246323286	0.00610431772864433	0.00668920283933598	0.00635601923284087	0.0092356912720748	0.0107855846484196	0.0101117935108165	0.0107469148901344	0.00942479260156393	0.00736606314606453	0.0105348818519475	0.010198359014215	0.0137206421108802	0.0053204989196808	0.00399868206647322	0	0.0022256561337313	0	0	0.00222484734924075	0.00635199215411649	0.00635199215411649	0.00636007206068393	0.00891445772424414	0.00917141807987989	0.0089917533493035	0.00900911254451951	0.00541646985500522	0.00571342246323286	0.00987877817744694	0.0102595014123424	0.00989138689984016	0.00731287614337313	0.00731137844142765	0.00753905497847484	0.00635199215411649	0.00635199215411649	0.00635199215411649	0.00635199215411649	0.00635199215411649	0.00635401020547685	0.00571342246323286	0.00571342246323286	0	0.00574106935200654	0.0098766086813618	0.00738414630391408
AP3X03061I08	0.0075549555718585	0.00766180168364659	0.00766180168364659	0.00321427711721674	0.00896970171892492	0.00862913488327746	0.00190779245766055	0.00326286284234605	0.00260425168262383	0.00357777204885536	0.00194679025956611	0.00224008026872281	0.00127256855862625	0.000952759233588216	0.00400301366272202	0.0114044886054952	0.00333924338689419	0.00573923881466241	0.00737209168143962	0.00579466763339166	0.00573923881466241	0.0080153073460802	0.00509604877957549	0.00509604877957549	0.00510254952256857	0.00158932110931402	0.0016350570489487	0.00160307928281648	0.00160616906509187	0.00159337292268795	0.00766180168364659	0.00254534434512679	0.0028809298653191	0.00254858786900059	0.00477930855453245	0.00573625373259776	0.00591533999913947	0.00509604877957549	0.00509604877957549	0.00509604877957549	0.00509604877957549	0.00509604877957549	0.00509767241193347	0.00766180168364659	0.00766180168364659	0.00574106935200654	0	0.000317435132860396	0.00128151251135032
AP7X03061G06	0.0111507817673685	0.011156586016051	0.011156586016051	0.00416811875747249	0.0121511553200576	0.0118038167645771	0.00253332919745582	0.00389935997882019	0.00324286744504716	0.00421098440117715	0.0025848979329741	0.00287020965876672	0.00126710145929108	0.000948766888095694	0.00398547947802464	0.0157449339362278	0.00399810142660731	0.00987346290774883	0.0115259854548398	0.00996871624876079	0.00987346290774883	0.0121697550986979	0.0073054758350049	0.0073054758350049	0.0073147694825331	0.00221596961841032	0.00227947100113583	0.00223507351690787	0.00223936364556894	0.0025421844768186	0.011156586016051	0.00316865329818357	0.00350662502395894	0.00317267455340878	0.0073122001526702	0.00826547612991703	0.00852287782398585	0.0073054758350049	0.0073054758350049	0.0073054758350049	0.0073054758350049	0.0073054758350049	0.00730779703218194	0.011156586016051	0.011156586016051	0.0098766086813618	0.000317435132860396	0	0.0012774454708241
A02X033761A2	0.0102597885654131	0.0102907911046786	0.0102907911046786	0.00355566673824378	0.00966705374866255	0.00932278304301737	0.0022371131291349	0.00360933458479688	0.00294631653248536	0.00392550673057797	0.00228308076482557	0.00225150419938312	0.00192007802912797	0.00159724081271392	0.00470034128375783	0.013172675718839	0.00336044874571796	0.00738177635162453	0.00903440093506601	0.00745354312026292	0.00738177635162453	0.00968231670756112	0.0051233021959042	0.0051233021959042	0.00512987269784708	0.00191701068542326	0.00197246896838908	0.00193369178126637	0.00193743819200632	0.00160133315836123	0.0102907911046786	0.00287793346677259	0.00321717505578508	0.00288161929997826	0.00512618758730289	0.00608886413098947	0.00628005767770767	0.0051233021959042	0.0051233021959042	0.0051233021959042	0.0051233021959042	0.0051233021959042	0.00512494324293261	0.0102907911046786	0.0102907911046786	0.00738414630391408	0.00128151251135032	0.0012774454708241	0
LN_7F03_VL_427	0.0108194364934796	0.0108345248132895	0.0108345248132895	0.00384647191460159	0.0118277400435809	0.0114812361082268	0.00221596961841032	0.00357341472607783	0.00291766418155041	0.00388609809994785	0.00226106372476288	0.00255051655324624	0.000950043744164743	0.000632311181329405	0.00365270076357737	0.0154053753493234	0.00366376507178946	0.00955202284524762	0.0112024655470791	0.00964414629254039	0.00955202284524762	0.0118459208904867	0.00698588490050629	0.00698588490050629	0.00699476947161042	0.00189881134580335	0.00195320671549705	0.00191517587323815	0.00191885081408082	0.00222371312847204	0.0108345248132895	0.00285089033864827	0.00318682968206906	0.00285450718664336	0.00699209770895856	0.00794527118781747	0.00819262682122656	0.00698588490050629	0.00698588490050629	0.00698588490050629	0.00698588490050629	0.00698588490050629	0.00698810392666154	0.0108345248132895	0.0108345248132895	0.00955506526192014	0.000317435132860396	0.000316055636313882	0.000957854536325465
A03X03431B09	0.00563587576047921	0.00547611477431716	0.00547611477431716	0.00553855887544623	0.00614169343387338	0.0058049532720256	0.00775152325057877	0.00922336431746694	0.00860385949994594	0.00956208614910316	0.0079125282054549	0.00584492750056243	0.00906553957111247	0.00872675367362837	0.0122273302846598	0.0060241287729482	0.00371759771042581	0.000642054662864474	0.00258260031136145	0.000648298308004473	0.000642054662864474	0.00290447971632553	0.00515426085152348	0.00515426085152348	0.00516091106956719	0.00742621419551194	0.00764339197800106	0.00749152430454273	0.00749152430454273	0.00452522886354319	0.00547611477431716	0.00840277700595297	0.00877981445231635	0.00841365385443474	0.00483320749036837	0.00547809505973476	0.0056510927807195	0.00515426085152348	0.00515426085152348	0.00515426085152348	0.00515426085152348	0.00515426085152348	0.00515592179876127	0.00547611477431716	0.00547611477431716	0.000642467161958244	0.00420512516270847	0.00840091462658034	0.00586141430517275
LN_4H08_VL_288	0.0116080221441509	0.0116009274246663	0.0116009274246663	0.00388759420646381	0.012607869136409	0.0122556756551197	0.000319361286267701	0.00163974867364718	0.000981354408905794	0.00261574494214932	0.000325918692665829	0.00128731230124703	0.00352747678191707	0.00320134121974806	0.00634559103499609	0.0155512089951149	0.00370448227344845	0.00965345646633963	0.0113220564604352	0.00974439030591109	0.00965345646633963	0.0119724173193462	0.00770606839199958	0.00770606839199958	0.00771597849629044	0.000638850115029456	0.000657327192690487	0.000644407795347261	0.000645655992701575	0.00160418490199264	0.0116009274246663	0.000958543220549914	0.00128583827436353	0.000959769862006555	0.00706621023946983	0.00802948366847626	0.00794852702633033	0.00770606839199958	0.00770606839199958	0.00770606839199958	0.00770606839199958	0.00770606839199958	0.00770854353074596	0.0116009274246663	0.0116009274246663	0.00965656385355772	0.00224943828184206	0.00288031392140042	0.00258439969477844
C12X035304I5	0.0137748965895953	0.0137064724931123	0.0137064724931123	0.00738685781631758	0.0124546995705314	0.0121063227474104	0.0127484097586216	0.0143967426737205	0.0137108788271428	0.0146783039831132	0.0130096341172709	0.00992966459508028	0.0134122629433583	0.013069568182223	0.016747842650077	0.017081217551362	0.00969387913506396	0.0111386893036409	0.012799994746821	0.0112460626887762	0.0111386893036409	0.0134423124568775	0.00729819856133513	0.00729819856133513	0.00730747366446767	0.0124265558691687	0.0127850504336741	0.012534391993995	0.0125586102397633	0.00989480041197889	0.0137064724931123	0.0133927397446957	0.0137944162663798	0.0134098445213556	0.0101802067125853	0.00857765623422283	0.00884459503014451	0.00729819856133513	0.00729819856133513	0.00729819856133513	0.00729819856133513	0.00729819856133513	0.00730051512904743	0.0137064724931123	0.0137064724931123	0.0111457836994987	0.00990327706416981	0.0127476106694888	0.0106043683008556
C06X035304I3	0.0137748965895953	0.0137064724931123	0.0137064724931123	0.00738685781631758	0.0124546995705314	0.0121063227474104	0.0127484097586216	0.0143967426737205	0.0137108788271428	0.0146783039831132	0.0130096341172709	0.00992966459508028	0.0134122629433583	0.013069568182223	0.016747842650077	0.017081217551362	0.00969387913506396	0.0111386893036409	0.012799994746821	0.0112460626887762	0.0111386893036409	0.0134423124568775	0.00729819856133513	0.00729819856133513	0.00730747366446767	0.0124265558691687	0.0127850504336741	0.012534391993995	0.0125586102397633	0.00989480041197889	0.0137064724931123	0.0133927397446957	0.0137944162663798	0.0134098445213556	0.0101802067125853	0.00857765623422283	0.00884459503014451	0.00729819856133513	0.00729819856133513	0.00729819856133513	0.00729819856133513	0.00729819856133513	0.00730051512904743	0.0137064724931123	0.0137064724931123	0.0111457836994987	0.00990327706416981	0.0127476106694888	0.0106043683008556
C09X035304I4	0.0137748965895953	0.0137064724931123	0.0137064724931123	0.00738685781631758	0.0124546995705314	0.0121063227474104	0.0127484097586216	0.0143967426737205	0.0137108788271428	0.0146783039831132	0.0130096341172709	0.00992966459508028	0.0134122629433583	0.013069568182223	0.016747842650077	0.017081217551362	0.00969387913506396	0.0111386893036409	0.012799994746821	0.0112460626887762	0.0111386893036409	0.0134423124568775	0.00729819856133513	0.00729819856133513	0.00730747366446767	0.0124265558691687	0.0127850504336741	0.012534391993995	0.0125586102397633	0.00989480041197889	0.0137064724931123	0.0133927397446957	0.0137944162663798	0.0134098445213556	0.0101802067125853	0.00857765623422283	0.00884459503014451	0.00729819856133513	0.00729819856133513	0.00729819856133513	0.00729819856133513	0.00729819856133513	0.00730051512904743	0.0137064724931123	0.0137064724931123	0.0111457836994987	0.00990327706416981	0.0127476106694888	0.0106043683008556
LN_7B08_VL_396	0.0137748965895953	0.0137064724931123	0.0137064724931123	0.00738685781631758	0.0124546995705314	0.0121063227474104	0.0127484097586216	0.0143967426737205	0.0137108788271428	0.0146783039831132	0.0130096341172709	0.00992966459508028	0.0134122629433583	0.013069568182223	0.016747842650077	0.017081217551362	0.00969387913506396	0.0111386893036409	0.012799994746821	0.0112460626887762	0.0111386893036409	0.0134423124568775	0.00729819856133513	0.00729819856133513	0.00730747366446767	0.0124265558691687	0.0127850504336741	0.012534391993995	0.0125586102397633	0.00989480041197889	0.0137064724931123	0.0133927397446957	0.0137944162663798	0.0134098445213556	0.0101802067125853	0.00857765623422283	0.00884459503014451	0.00729819856133513	0.00729819856133513	0.00729819856133513	0.00729819856133513	0.00729819856133513	0.00730051512904743	0.0137064724931123	0.0137064724931123	0.0111457836994987	0.00990327706416981	0.0127476106694888	0.0106043683008556
LN_6F03_VL_346	0.0114885295775872	0.0114848990447161	0.0114848990447161	0.00384809240777768	0.0124814792827524	0.0121332211513904	0.000316155559063567	0.00162253446185546	0.000971266907888745	0.00258931369774064	0.00032258065635038	0.00127436785258959	0.00349237843675874	0.00316965765603358	0.00632272663784389	0.0154126157402913	0.00366579253659501	0.00955713133457606	0.0112080430353137	0.00964935393432017	0.00955713133457606	0.0118519137352749	0.00762883880154658	0.00762883880154658	0.00763855114668006	0.000632511153293373	0.000650618178985893	0.000637958619243195	0.000639181934282192	0.00158831137374663	0.0114848990447161	0.000316155559063567	0.000636132401328327	0.0003165558826852	0.00699601932022222	0.00794904374364626	0.00786638726746407	0.00762883880154658	0.00762883880154658	0.00762883880154658	0.00762883880154658	0.00762883880154658	0.00763126457159562	0.0114848990447161	0.0114848990447161	0.00956017701054108	0.00222717517469015	0.00285179369110061	0.00255823844791945
LN_4B05_VL_231	0.0114847596393239	0.0114812361082268	0.0114812361082268	0.00384685881509393	0.0124774858354655	0.0121293481395799	0.000316055636313882	0.00162200810881334	0.000970952556457001	0.00258847589985521	0.000322476631623285	0.00127396197836491	0.0034912699931276	0.00316865329818357	0.0063206232779028	0.0154074531085985	0.00366457129919411	0.00955408759862372	0.0112044549202963	0.00964625118116214	0.00955408759862372	0.0118481183833204	0.00762641457320033	0.00762641457320033	0.0076361207426884	0.000632311181329405	0.000650406595778604	0.000637755188505876	0.000638977722746034	0.00158780698694328	0.0114812361082268	0.000316055636313882	0.000635930133419648	0.000316455706766258	0.0069937952533979	0.00794651701691195	0.00786380973958032	0.00762641457320033	0.00762641457320033	0.00762641457320033	0.00762641457320033	0.00762641457320033	0.00762883880154658	0.0114812361082268	0.0114812361082268	0.00955713133457606	0.00222646678329822	0.00285089033864827	0.00255742063528452
AMBX03621D07	0.00915999853361023	0.00922145481986278	0.00922145481986278	0.00352521584425209	0.0105328038486602	0.0101897447891585	0.00762771001460041	0.00913329813852675	0.00846326622083238	0.0094291235285678	0.00778356054349017	0.0067152359371861	0.00635740339738569	0.00602896912494069	0.00933265107372844	0.0150575919942282	0.00566889887030882	0.00922438806272614	0.0108723705013704	0.00931326144721379	0.00922438806272614	0.0115148897278296	0.005390196117993	0.005390196117993	0.0053970411349884	0.00730771000367779	0.00751791320547849	0.00737094333596515	0.00738514408605499	0.00637223053658215	0.00922145481986278	0.00826832509262471	0.00863840482363839	0.00827885640029219	0.00762641457320033	0.00794274686114374	0.00818994289518988	0.005390196117993	0.005390196117993	0.005390196117993	0.005390196117993	0.005390196117993	0.0053919057439378	0.00922145481986278	0.00922145481986278	0.00923026015032583	0.00381832163137174	0.00634805018235532	0.00608821825552532
A01X036261D5	0.00915999853361023	0.00922145481986278	0.00922145481986278	0.00352521584425209	0.0105328038486602	0.0101897447891585	0.00762771001460041	0.00913329813852675	0.00846326622083238	0.0094291235285678	0.00778356054349017	0.0067152359371861	0.00635740339738569	0.00602896912494069	0.00933265107372844	0.0150575919942282	0.00566889887030882	0.00922438806272614	0.0108723705013704	0.00931326144721379	0.00922438806272614	0.0115148897278296	0.005390196117993	0.005390196117993	0.0053970411349884	0.00730771000367779	0.00751791320547849	0.00737094333596515	0.00738514408605499	0.00637223053658215	0.00922145481986278	0.00826832509262471	0.00863840482363839	0.00827885640029219	0.00762641457320033	0.00794274686114374	0.00818994289518988	0.005390196117993	0.005390196117993	0.005390196117993	0.005390196117993	0.005390196117993	0.0053919057439378	0.00922145481986278	0.00922145481986278	0.00923026015032583	0.00381832163137174	0.00634805018235532	0.00608821825552532
LN_8B02_VL_471	0.00659189902038319	0.00640609232924291	0.00640609232924291	0.00128853040143123	0.00706690057345311	0.00672993384956492	0.00319599629825716	0.00459220210835368	0.00392832659289517	0.00489950058429281	0.00326166950463698	0.0032126545370602	0.00287885404082256	0.00255458876095361	0.00569963454396397	0.011114416910558	0.0020090425793978	0.00544127334241468	0.00707899977546451	0.00549402879793184	0.00544127334241468	0.00772460094344387	0.00223407825358286	0.00223407825358286	0.00223693396183081	0.00287548346676906	0.00295866915516825	0.0029005045920336	0.00290518599640604	0.00159905453989502	0.00640609232924291	0.00351671471849031	0.00385861706272678	0.00352121768849714	0.0044769528892119	0.00479664602740608	0.00494692830485819	0.00223407825358286	0.00223407825358286	0.00223407825358286	0.00223407825358286	0.00223407825358286	0.0022347914968674	0.00640609232924291	0.00640609232924291	0.00544301552926436	0.000959462907413003	0.00223458875003093	0.00225422270921998
LN_4G05_VL_276	0.00992907242153965	0.00996942630540773	0.00996942630540773	0.00421385164824016	0.0112984988508257	0.0109496736692921	0.00835717093833618	0.00989988422191317	0.00922032702582191	0.0100839270071581	0.00852990511456139	0.00743885415238681	0.00707267745525205	0.00673923789599523	0.0101185430494714	0.0155669416698534	0.00641144736758708	0.00997263352463962	0.0116435972671304	0.0100698190316192	0.00997263352463962	0.0122936409774062	0.00609257309622446	0.00609257309622446	0.00610039782322594	0.008033336730125	0.00826711244711507	0.00810364508235076	0.0080359189798299	0.00708924573241269	0.00996942630540773	0.00900546924634066	0.00900836661213273	0.00901706990672146	0.00835579281206885	0.00867561593611629	0.00894878506819683	0.00609257309622446	0.00609257309622446	0.00609257309622446	0.00609257309622446	0.00609257309622446	0.00609452739551946	0.00996942630540773	0.00996942630540773	0.00997905415791694	0.00450542635859885	0.00706213102959339	0.00680624261944975
AP3X03672A04	0.00790662908453834	0.00768140414759055	0.00768140414759055	0.00809596483481799	0.0083464395822568	0.00800645980150034	0.0109145224287055	0.0125224300380209	0.0118389627234739	0.0124775896637286	0.0111398210225645	0.00839192824408369	0.0122285012038388	0.0118861816434182	0.0151696038224226	0.00771650052489945	0.00604648674950785	0.00223122982733651	0.00448914579037687	0.00225277177969228	0.00223122982733651	0.00448781011188264	0.00832514360621167	0.00832514360621167	0.00833582021049411	0.0105902682020366	0.0108980460467215	0.0106828351783606	0.0107036258088625	0.00738514408605499	0.00768140414759055	0.0115636624095305	0.0119577102170726	0.0115785396485422	0.00897372079981372	0.00929382327632479	0.00924622349271667	0.00832514360621167	0.00832514360621167	0.00832514360621167	0.00832514360621167	0.00832514360621167	0.00832781019241591	0.00768140414759055	0.00768140414759055	0.0022319412527341	0.0080359189798299	0.0115614008590204	0.00938404611664256
C02X04142E02	0.00524967496516495	0.00510072607759141	0.00510072607759141	0.00580930841537173	0.00639925652836715	0.00606523042940474	0.00863741654877692	0.0101789346382079	0.00950303179439878	0.0101424875283327	0.00881507919912051	0.00675591525930254	0.00994109177442449	0.00960400886463062	0.0131137710295054	0.00534717055180288	0.00301180259145272	0	0.00223632175057544	0	0	0.00223550519571251	0.00606147389443039	0.00606147389443039	0.0060692188920537	0.00831493991715371	0.00855572741496521	0.00838736406808705	0.00840362999420199	0.00512237006763817	0.00510072607759141	0.00928299443058692	0.00966178493345148	0.00929489603049313	0.00702851880034903	0.00670352855729485	0.00691317646522665	0.00606147389443039	0.00606147389443039	0.00606147389443039	0.00606147389443039	0.00606147389443039	0.00606340829007633	0.00510072607759141	0.00510072607759141	0	0.00544650325201594	0.00928101143737747	0.00741748614534039
D01X04222I05	0.00587567990609888	0.00570979771482297	0.00570979771482297	0.00610235714643266	0.00668494402685549	0.00635198185103764	0.0092327508266381	0.0107820605826824	0.0101084961579039	0.0107434160557035	0.00942173052868663	0.00736370478119595	0.010531519680202	0.0101951097506197	0.0137160518541403	0.0053169627922856	0.0039973500504938	0	0.00222424173320399	0	0	0.0022234339763766	0.00634795989462533	0.00634795989462533	0.0063560295395425	0.00891162043666544	0.00916841488809406	0.00898886665204451	0.00900621469210775	0.00541474461637502	0.00570979771482297	0.00987563101806531	0.0102562130722591	0.0098882317026676	0.00731055171009077	0.00730673295926123	0.00753411576398931	0.00634795989462533	0.00634795989462533	0.00634795989462533	0.00634795989462533	0.00634795989462533	0.0063499753842394	0.00570979771482297	0.00570979771482297	0	0.00573923881466241	0.00987346290774883	0.00738177635162453
D03X04222C04	0.00587951840027115	0.00571342246323286	0.00571342246323286	0.00610627957107484	0.00668920283933598	0.00635601923284087	0.00923863359109944	0.0107891110186249	0.0101150930156604	0.0107504160043141	0.00942785666549311	0.00736842302206288	0.0105382461711801	0.0102016103496643	0.0137252354411505	0.0053204989196808	0.00399868206647322	0	0.0022256561337313	0	0	0.00222484734924075	0.00635199215411649	0.00635199215411649	0.00636007206068393	0.00891729681911389	0.00917442323979892	0.00899464190127664	0.00901201226240867	0.00541819619338182	0.00571342246323286	0.00988192734339426	0.0102627918617781	0.00989454411127212	0.00731520205528275	0.00731137844142765	0.00753905497847484	0.00635199215411649	0.00635199215411649	0.00635199215411649	0.00635199215411649	0.00635199215411649	0.00635401020547685	0.00571342246323286	0.00571342246323286	0	0.00574290105743833	0.00987975646021146	0.00738651777848197
D09X042204F7	0.00620803352378433	0.00603260536586913	0.00603260536586913	0.00642959028392425	0.00700992125956906	0.00667591687651061	0.00956017701054108	0.011119471123144	0.0104446909181691	0.0110794716265887	0.00975604834120798	0.00769121192933559	0.0108609309193919	0.0105236715524258	0.0140642185049821	0.00565416593239726	0.00433468700438722	0.000316155559063567	0.00254402609036503	0.000319182902636221	0.000316155559063567	0.00254331869758731	0.00667158308861509	0.00667158308861509	0.00668007207160661	0.00923863359109944	0.00950511108254089	0.00931879102121965	0.00933679304680646	0.00573870902486991	0.00603260536586913	0.0102038848561284	0.0105868359431136	0.0102169167852378	0.0076356121912074	0.00763158338352726	0.00786930598123419	0.00667158308861509	0.00667158308861509	0.00667158308861509	0.00667158308861509	0.00667158308861509	0.00667370331099732	0.00603260536586913	0.00603260536586913	0.000316355594229755	0.00606382533033006	0.0102016103496643	0.00771003768624271
C03X04302C01	0.00587567990609888	0.00570979771482297	0.00570979771482297	0.00610235714643266	0.00668494402685549	0.00635198185103764	0.0092327508266381	0.0107820605826824	0.0101084961579039	0.0107434160557035	0.00942173052868663	0.00736370478119595	0.010531519680202	0.0101951097506197	0.0137160518541403	0.0053169627922856	0.0039973500504938	0	0.00222424173320399	0	0	0.0022234339763766	0.00634795989462533	0.00634795989462533	0.0063560295395425	0.00891162043666544	0.00916841488809406	0.00898886665204451	0.00900621469210775	0.00541474461637502	0.00570979771482297	0.00987563101806531	0.0102562130722591	0.0098882317026676	0.00731055171009077	0.00730673295926123	0.00753411576398931	0.00634795989462533	0.00634795989462533	0.00634795989462533	0.00634795989462533	0.00634795989462533	0.0063499753842394	0.00570979771482297	0.00570979771482297	0	0.00573923881466241	0.00987346290774883	0.00738177635162453
LN_4F03_VL_265	0.00590072009003577	0.00573344113259465	0.00573344113259465	0.00612794336099496	0.00671272364665381	0.00637831689737447	0.00927112327113378	0.0108280538346135	0.0101515302010856	0.0107890793632682	0.00946169333555145	0.00739448180947143	0.0105753960074129	0.0102375123507346	0.0137759658133011	0.00534003200465479	0.00401473577874706	0	0.00223346760380201	0	0	0.00223265313195144	0.00637426147023236	0.00637426147023236	0.0063823981673222	0.00894864663951055	0.00920761045105415	0.00902653889716524	0.00904403279772246	0.00543725880058975	0.00573344113259465	0.00991670115294367	0.0102991266053629	0.0099294069317395	0.00734088508061714	0.0073370345533299	0.00756633683908176	0.00637426147023236	0.00637426147023236	0.00637426147023236	0.00637426147023236	0.00637426147023236	0.00637629369889167	0.00573344113259465	0.00573344113259465	0	0.00576312723186755	0.00991451492348152	0.00741270489006216
[truncated: 20 more columns]
