# Supplementary material for: Transmission and dynamics of mother-infant gut viruses during pregnancy and early life
Source: Nat Commun. 2024 Mar 2;15:1945. doi: 10.1038/s41467-024-45257-4 (PMC10908809; doi:10.1038/s41467-024-45257-4)
Supplement: Supplementary file 6 — Source Data [file 41467_2024_45257_MOESM6_ESM.zip › Source data/Virus_genetic_distances/LN_6I03_VL_373_NODE_753_length_6834_cov_32.077593.dist.txt]

C12X001804E2	A03X00181C05	AP3X00181I06	C12X009505A7	C09X009505A6	LN_4B02_VL_228	C12X013428B9	C06X013428B7	C09X013428B8	C12X017203H2	LN_6H01_VL_362	A03X01791B04	AP3X01792A08	A02X019461D1	A03X01941A02	LN_6F02_VL_345	C12X020903I8	C09X020903I7	A01X023460I4	C12X026104A2	LN_7C07_VL_404	AP7X02611G09	LN_4A07_VL_224	C12X030004I8	C12X030603H5	A03X03061C02	AP3X03061I08	D12X033728C5	C12X034329B1	A03X03431B09	C12X035304I5	C09X035304I4	LN_6I05_VL_375	C12X036204B2	C09X036204B1	A01X036261D5	A02X036261D6	A03X03621A06	C12X039128F1	C12X041403G8	C12X042204F5	LN_6I03_VL_373	A02X043261B9	A03X04321A03
C12X001804E2	0	0.0268465672613459	0.0259142269313883	0.0110283009514032	0.0110283009514032	0.0250873721940501	0.00559038479960486	0.0335084745239049	0.00799605693115075	0.0138337246997845	0.0132241580800979	0.0144261992460053	0.0218221968640595	0.0167116533550327	0.0192699995306891	0.0184598912081087	0.00964712497866842	0.01135290605958	0.0271189448764825	0.0210366163610134	0.0178465566303759	0.0205191335370761	0.0238769052734876	0.0133963048831625	0.0125802838577778	0.0234608462277087	0.0238312590917489	0.0119679326689371	0.0225582328662238	0.0165405293752211	0.0235909126934999	0.0162897397143524	0.0242299629516697	0.011840096696919	0.0211759855259999	0.0167157725956204	0.0148742314283837	0.0184224524258664	0.0229497242200136	0.0157341204127584	0.00792688201646851	0.0103660322384933	0.0165501273870486	0.0162307596451027
A03X00181C05	0.0268465672613459	0	0.0260607606704463	0.0268189819342957	0.026957823348284	0.0339296537122391	0.0262194761143259	0.0297466168290409	0.0259372892681153	0.0309784484149736	0.0297987589434991	0.0134540490368654	0.0134052118718429	0.0243936619169069	0.0166218575204579	0.014772519038547	0.0246203893359387	0.0252018344051723	0.0199872445497252	0.0190479400223426	0.0173139868105198	0.0207822036304909	0.0252716188326891	0.0301872540068307	0.026913740122354	0.0151784367263133	0.0283892269903438	0.0320904394963865	0.0294905479266248	0.0239026904479338	0.0282314110082357	0.0284261321917477	0.0290392220565331	0.0164636781304315	0.0348721605416061	0.0280037934705918	0.0251672601569623	0.0267745165652157	0.0322657954929252	0.0319942625446696	0.0264967503349341	0.0301608556959198	0.0269423863424178	0.0283041966744021
AP3X00181I06	0.0259142269313883	0.0260607606704463	0	0.0249041439032028	0.0249041439032028	0.0291759063318715	0.0260114338896467	0.0287419665053632	0.0247540628872556	0.0302306536378302	0.0297498458106195	0.0170658258061475	0.0203147123274332	0.0197673391941329	0.0201264222352655	0.0199709303086912	0.0278190583505912	0.0297002829934612	0.0251081940732223	0.0205540605551568	0.0181988250463321	0.020002223542789	0.0231925625402618	0.0288128355314353	0.0312355306844463	0.0207805176609676	0.0235674498071824	0.0284735803146929	0.0247850313734481	0.023173629229716	0.0288859589737325	0.0247134964386917	0.0295197710020151	0.02480856268112	0.038842236203665	0.0277282332983632	0.0244475105913286	0.0265724373635586	0.0253894870531831	0.0290977711153237	0.0261125419402221	0.0284465768363802	0.0282003802319712	0.0170382016031502
C12X009505A7	0.0110283009514032	0.0268189819342957	0.0249041439032028	0	0	0.0281479688103177	0.0128559434197948	0.0341734320533743	0.0132788596518401	0.0156685528570901	0.014747072566947	0.0169113314092164	0.0222558998392297	0.0165217503612693	0.0207194940735392	0.0197632597352211	0.0118574253387482	0.0138499325616838	0.0267584658715442	0.0218231326641953	0.0187019968050439	0.0218327028040079	0.0251495390773576	0.0158671396490998	0.0148967364738533	0.0238697119736389	0.0232234814562323	0.0139772019252924	0.0254469972984096	0.0180962787622504	0.0273997564459654	0.0199284177851034	0.0280316257286716	0.0122007666739053	0.022429047433042	0.0177469631154251	0.0150003617957722	0.0189605952264913	0.0256935117621587	0.0181676634243015	0.0112692513681617	0.0131813022776841	0.018465395262046	0.018373142867442
C09X009505A6	0.0110283009514032	0.026957823348284	0.0249041439032028	0	0	0.0282898355732397	0.013000599001014	0.0341734320533743	0.0134243770841775	0.0156565266991044	0.0147493384490631	0.0170598904896016	0.0223999254049678	0.0168284407997034	0.021026608709745	0.0200738283535305	0.0120021455205938	0.0139930159493723	0.0267584658715442	0.0219665124790575	0.0188490810818352	0.0219794624605367	0.0252936266227344	0.0160162305733388	0.0150387121655171	0.0240123133812412	0.0233685057011069	0.0139729093055713	0.0254469972984096	0.0182404525218051	0.0273997564459654	0.0200706305224262	0.0280316257286716	0.0123472544044559	0.0225717169646281	0.0177469631154251	0.0151432200272544	0.0190999111174221	0.0256935117621587	0.018318785531929	0.0114147558944855	0.0133243499387974	0.0186081813395872	0.0186872952215473
LN_4B02_VL_228	0.0250873721940501	0.0339296537122391	0.0291759063318715	0.0281479688103177	0.0282898355732397	0	0.0258261315133666	0.0289406836325044	0.0248270616088115	0.0280271273373395	0.0269708670045695	0.0245679375771376	0.0266030520656338	0.0237012912368335	0.0259090879990518	0.0258437965560108	0.0239962586416584	0.0257969244086399	0.0333233595330343	0.0248585856140379	0.0260587184847463	0.0249806292758124	0.0275499031555216	0.0288806048243198	0.027228364463119	0.0268340945289534	0.0265203223444588	0.0306596772293754	0.0287913953317318	0.0194785324332173	0.0302231918428852	0.0291991763559044	0.0305723584972814	0.0233921096958095	0.0259265561736205	0.0245188409193459	0.0216346252329486	0.0243680335324731	0.0304633551810969	0.0277304047280599	0.0237166577506194	0.0268451870168655	0.0247512188539727	0.0274502948368889
C12X013428B9	0.00559038479960486	0.0262194761143259	0.0260114338896467	0.0128559434197948	0.013000599001014	0.0258261315133666	0	0.0335904100354035	0.00432035202282341	0.015306373667198	0.0144299345181653	0.0152429716423682	0.0215812985693287	0.0167036896147683	0.01955671258372	0.0184262793187512	0.0104834575684735	0.0118586190180377	0.0277098734807602	0.0199953419493622	0.0160439456442985	0.0197913201277521	0.0232778376588084	0.0136732211947293	0.0132250244573633	0.0240321303460291	0.0234015270584469	0.0131623652211869	0.0259014867107116	0.0171685675427668	0.0243277749640211	0.0159607737400087	0.024965669853565	0.0120334259356687	0.0211483813428615	0.017144891479306	0.014548005088301	0.0177548619043961	0.0224190763706875	0.0173633328310505	0.00987755291754366	0.0135154753254866	0.0162314684684269	0.0213679266860315
C06X013428B7	0.0335084745239049	0.0297466168290409	0.0287419665053632	0.0341734320533743	0.0341734320533743	0.0289406836325044	0.0335904100354035	0	0.0260575020224369	0.0356081722014635	0.0354540576570614	0.0196569957385757	0.0258403538516376	0.0229583062566598	0.0274542256872692	0.0260083814164579	0.0337244361177799	0.035425665152925	0.0334665457466477	0.0243918392596588	0.0215952684938824	0.0237903776738627	0.0284938722210958	0.0354756704549378	0.0371027767825779	0.0274701840983199	0.0275684890389548	0.0371005367841638	0.034668599591046	0.0232063471069968	0.0349890134440079	0.025388426357004	0.0357937890691135	0.0328248163458921	0.0448279504642652	0.0314760893568318	0.0303835062030058	0.0305319454636357	0.0319501085435097	0.0380437970748072	0.0343224106619891	0.0364190827327409	0.0359280982123363	0.0200933934606752
C09X013428B8	0.00799605693115075	0.0259372892681153	0.0247540628872556	0.0132788596518401	0.0134243770841775	0.0248270616088115	0.00432035202282341	0.0260575020224369	0	0.0155902551009378	0.0147073462072954	0.0142106139199213	0.0205630632447861	0.0156827788531004	0.0190423303772491	0.0182422119103982	0.0114925465093378	0.0133532843315528	0.0266036323116155	0.0180081740958021	0.0154932743450906	0.019232041172191	0.0220924930432975	0.0131513496045307	0.0147353463974531	0.0230669536902537	0.0228871773482803	0.013899749021126	0.025794447461577	0.0164800267133496	0.025331258918555	0.0162516202805807	0.0253281444247033	0.0122752812966786	0.0221112452315993	0.0151879066341965	0.0141695753763929	0.0149081755147632	0.023421294306404	0.0178250701189077	0.0105881629384074	0.0140981671173551	0.014730873665899	0.0201714349527277
C12X017203H2	0.0138337246997845	0.0309784484149736	0.0302306536378302	0.0156685528570901	0.0156565266991044	0.0280271273373395	0.015306373667198	0.0356081722014635	0.0155902551009378	0	0.00106200270519325	0.0196348154272202	0.0257937074540474	0.0199907672561349	0.0234043395842699	0.0216444019102234	0.0135123616397452	0.0136365165811331	0.0296922291333657	0.0241930167008724	0.0207706842242228	0.0257813816961467	0.0297695473378431	0.0116506849926331	0.0154553892431692	0.0275702965269418	0.027824998875377	0.0162796654203717	0.0281764421878592	0.0223693628813751	0.0273925863418826	0.0201582895591135	0.0280246146486008	0.0149916059747013	0.0244710563759621	0.0201123285271406	0.0183718769407093	0.0223212302157139	0.0255297822653593	0.0190516456784465	0.0107540850236574	0.0117349513268146	0.0199874340509111	0.0210957785736161
LN_6H01_VL_362	0.0132241580800979	0.0297987589434991	0.0297498458106195	0.014747072566947	0.0147493384490631	0.0269708670045695	0.0144299345181653	0.0354540576570614	0.0147073462072954	0.00106200270519325	0	0.0184011179176321	0.0245819885139282	0.0187843931745804	0.0220344148500336	0.0202615404114425	0.0123260575755596	0.01260811877711	0.0290367281236405	0.0229821933689046	0.0196971282287109	0.0245422919381856	0.0285479312580738	0.0118190072176607	0.0144346637503624	0.0263650350091288	0.0267693111535803	0.0160052583850086	0.0276899214828069	0.0211734327435502	0.0267507370199086	0.0188042677499017	0.0273822340717551	0.0137885859483407	0.0234269696537153	0.0196426608992513	0.0170400586848879	0.0211585146673172	0.0255237236995456	0.0188014861259627	0.00971309252636219	0.0103976654495914	0.0187918724488691	0.0183808246562477
A03X01791B04	0.0144261992460053	0.0134540490368654	0.0170658258061475	0.0169113314092164	0.0170598904896016	0.0245679375771376	0.0152429716423682	0.0196569957385757	0.0142106139199213	0.0196348154272202	0.0184011179176321	0	0.00733242098010831	0.0154583533393109	0.00961293761241796	0.00949632971807455	0.0134062366944079	0.0151711084283493	0.0148556500513863	0.00961936295542533	0.00914258082051469	0.0137734954116282	0.0159613144526446	0.0200961001766538	0.0164420484173444	0.0109332290772192	0.0192097916796841	0.0200404321833809	0.0188743998278184	0.0139454680236127	0.018763200387057	0.0166487265646205	0.0189353558254869	0.00873987368364524	0.0245604471796696	0.0177866637322314	0.0152048508219257	0.0169269671626312	0.0204879555703398	0.0199946058661968	0.0153984476244028	0.0180562524892097	0.0169296218135786	0.0186469903600875
AP3X01792A08	0.0218221968640595	0.0134052118718429	0.0203147123274332	0.0222558998392297	0.0223999254049678	0.0266030520656338	0.0215812985693287	0.0258403538516376	0.0205630632447861	0.0257937074540474	0.0245819885139282	0.00733242098010831	0	0.018829435759903	0.0126365837105894	0.0125019678857278	0.0193705942965233	0.0209738396270594	0.0132042262607186	0.014479879717851	0.012742947461157	0.0134959685007043	0.0151747942733216	0.0256280981147138	0.0227199371440426	0.0136129131689057	0.022391332571898	0.0253904986587425	0.0264244397210669	0.0184110512203303	0.022306918675227	0.0216727574715328	0.022646573722173	0.0131581064257415	0.0295914364350768	0.0225102009735251	0.0198839064415824	0.0212450361416671	0.0255279613608726	0.0253347199197766	0.0214100372125148	0.0245074759379902	0.0206763356491291	0.02148579344913
A02X019461D1	0.0167116533550327	0.0243936619169069	0.0197673391941329	0.0165217503612693	0.0168284407997034	0.0237012912368335	0.0167036896147683	0.0229583062566598	0.0156827788531004	0.0199907672561349	0.0187843931745804	0.0154583533393109	0.018829435759903	0	0.013298992596529	0.0137268084167669	0.0159734127465076	0.0180347132213342	0.0236311159876262	0.0192396018165015	0.0162395118356005	0.0185056845630508	0.0219830957137466	0.0173632219841018	0.0191133635386422	0.0208197597738352	0.0215102568868928	0.0187592869789211	0.0221881766672625	0.0183003384382849	0.0212922009065488	0.0185582796492067	0.0209591206825856	0.014607780137276	0.0258524011837984	0.0147711895400363	0.0123168839636565	0.015116538863786	0.0235054048637002	0.0217923503000679	0.0161505665839225	0.0182674181185093	0.0183896662549616	0.0213543591928549
A03X01941A02	0.0192699995306891	0.0166218575204579	0.0201264222352655	0.0207194940735392	0.021026608709745	0.0259090879990518	0.01955671258372	0.0274542256872692	0.0190423303772491	0.0234043395842699	0.0220344148500336	0.00961293761241796	0.0126365837105894	0.013298992596529	0	0.00254655705430617	0.0183695851380447	0.0194717796307075	0.00922103328032452	0.0183110027556561	0.0146691529362335	0.0160072894111637	0.0175082044039247	0.0224038931079552	0.0210366936291934	0.0129138773901729	0.0226399483217721	0.023490275624124	0.0249771250653749	0.0178419704100236	0.0209992680460708	0.0183312919556791	0.0210044133471148	0.0138060754875732	0.0283171598392246	0.0212812725315781	0.0193430376582705	0.0213684463129117	0.0248851621457979	0.024749246584933	0.0192114122233387	0.0214936573963666	0.0204249404651471	0.0196316541546478
LN_6F02_VL_345	0.0184598912081087	0.014772519038547	0.0199709303086912	0.0197632597352211	0.0200738283535305	0.0258437965560108	0.0184262793187512	0.0260083814164579	0.0182422119103982	0.0216444019102234	0.0202615404114425	0.00949632971807455	0.0125019678857278	0.0137268084167669	0.00254655705430617	0	0.0165803305510447	0.0176929107960097	0.007807528421927	0.0167724758232111	0.0135930297635223	0.0153816419434186	0.0163790273547184	0.021955041355342	0.0191123123192321	0.0134693330351845	0.0214434501535713	0.0232200212207109	0.0241899504886996	0.0173341235867856	0.0200208582260426	0.0183070573754015	0.0201915137706169	0.013440549309948	0.027197840606717	0.0208165627559014	0.018379016211913	0.0202482082994351	0.0237501505116784	0.0239932138103874	0.0182396782763475	0.0198964994159083	0.0186088144904001	0.019703572988776
C12X020903I8	0.00964712497866842	0.0246203893359387	0.0278190583505912	0.0118574253387482	0.0120021455205938	0.0239962586416584	0.0104834575684735	0.0337244361177799	0.0114925465093378	0.0135123616397452	0.0123260575755596	0.0134062366944079	0.0193705942965233	0.0159734127465076	0.0183695851380447	0.0165803305510447	0	0.00166861540281106	0.0254476150114438	0.018966907781022	0.0151921919157995	0.0195723719148591	0.0232085455515031	0.0120365369559825	0.00151374731309059	0.0231293722340483	0.0246134305881088	0.0132426880299358	0.0264135467389152	0.0153137649653189	0.0257910524144753	0.0174595630205998	0.026266405166057	0.00947965571623908	0.0185845315576894	0.0178534643755846	0.0137015572363325	0.0179749978051969	0.0231053663477259	0.017904878117157	0.0106032030910364	0.0114380634779975	0.0160057790165091	0.0211070841091491
C09X020903I7	0.01135290605958	0.0252018344051723	0.0297002829934612	0.0138499325616838	0.0139930159493723	0.0257969244086399	0.0118586190180377	0.035425665152925	0.0133532843315528	0.0136365165811331	0.01260811877711	0.0151711084283493	0.0209738396270594	0.0180347132213342	0.0194717796307075	0.0176929107960097	0.00166861540281106	0	0.0271828927824765	0.0205565609728276	0.0164752460745378	0.0213758950522341	0.025009934646797	0.0127895901338685	0.000150784078344181	0.0243913361041586	0.0260950027631937	0.0149355216225886	0.0282877804842488	0.0179991681292298	0.0263734688235654	0.0183854401709622	0.0270106255125941	0.00993922977616639	0.0196849624240575	0.0200333123566872	0.0163233411044535	0.0202668706618664	0.0251470377838391	0.0192685488907083	0.0118198441287143	0.0129545159969957	0.0180479087678006	0.0230506960311793
A01X023460I4	0.0271189448764825	0.0199872445497252	0.0251081940732223	0.0267584658715442	0.0267584658715442	0.0333233595330343	0.0277098734807602	0.0334665457466477	0.0266036323116155	0.0296922291333657	0.0290367281236405	0.0148556500513863	0.0132042262607186	0.0236311159876262	0.00922103328032452	0.007807528421927	0.0254476150114438	0.0271828927824765	0	0.0188978408398669	0.0168300382497254	0.0184603199580648	0.0196039654674085	0.0307313939369093	0.0288965392926862	0.0171349845379371	0.0285737373289212	0.0310351903446845	0.0301235481021409	0.0229257562638457	0.0237014808059418	0.0262052929094758	0.0240232826871971	0.0185494979372332	0.038158685166752	0.0290330699034312	0.0264649547635277	0.0285670932619423	0.0263835801634546	0.0297160742401271	0.0276339665959476	0.0298516655387166	0.0280622073106495	0.020883463065457
C12X026104A2	0.0210366163610134	0.0190479400223426	0.0205540605551568	0.0218231326641953	0.0219665124790575	0.0248585856140379	0.0199953419493622	0.0243918392596588	0.0180081740958021	0.0241930167008724	0.0229821933689046	0.00961936295542533	0.014479879717851	0.0192396018165015	0.0183110027556561	0.0167724758232111	0.018966907781022	0.0205565609728276	0.0188978408398669	0	0.00368561643887659	0.0135512315677323	0.0178661115895113	0.023686028312883	0.0219691249238908	0.0185667873855268	0.0216490775544708	0.0246108791948865	0.0256445443427692	0.0194439861029932	0.0212322116328912	0.0196259309711275	0.0215485863318782	0.0148953639848558	0.0298400286983607	0.0205979863538395	0.0188148216087999	0.0196789294892867	0.0242501057807894	0.0248839071802385	0.0207939825973609	0.0238996869384285	0.0175961965211536	0.0201785690135976
LN_7C07_VL_404	0.0178465566303759	0.0173139868105198	0.0181988250463321	0.0187019968050439	0.0188490810818352	0.0260587184847463	0.0160439456442985	0.0215952684938824	0.0154932743450906	0.0207706842242228	0.0196971282287109	0.00914258082051469	0.012742947461157	0.0162395118356005	0.0146691529362335	0.0135930297635223	0.0151921919157995	0.0164752460745378	0.0168300382497254	0.00368561643887659	0	0.0155948089869046	0.0191128223977536	0.0204124738710564	0.0178995175477338	0.0171770417085273	0.0209069960852998	0.0208433991654499	0.0221460195789819	0.0164766986684839	0.0155945778895781	0.0144889331029358	0.0155960469460968	0.010577815536194	0.0254289035619524	0.0192712400620936	0.0168428567157395	0.0182171794339361	0.0218867885907849	0.0217940274135589	0.0165411091021397	0.0200024242769163	0.0178972586665768	0.0189413081565854
AP7X02611G09	0.0205191335370761	0.0207822036304909	0.020002223542789	0.0218327028040079	0.0219794624605367	0.0249806292758124	0.0197913201277521	0.0237903776738627	0.019232041172191	0.0257813816961467	0.0245422919381856	0.0137734954116282	0.0134959685007043	0.0185056845630508	0.0160072894111637	0.0153816419434186	0.0195723719148591	0.0213758950522341	0.0184603199580648	0.0135512315677323	0.0155948089869046	0	0.00706543384535526	0.025094190984512	0.0228264599479983	0.0166475129549636	0.0180374374279074	0.0265493926711486	0.0256992470768002	0.0178863192357673	0.0230574601555932	0.0235520240325893	0.0233984550578571	0.0168995509797137	0.024913631057459	0.01987642728489	0.0177434271631252	0.0194839462335889	0.0234578503055569	0.0246381928736475	0.0211370789693334	0.0241303724492711	0.0209810795433132	0.0221901550313231
LN_4A07_VL_224	0.0238769052734876	0.0252716188326891	0.0231925625402618	0.0251495390773576	0.0252936266227344	0.0275499031555216	0.0232778376588084	0.0284938722210958	0.0220924930432975	0.0297695473378431	0.0285479312580738	0.0159613144526446	0.0151747942733216	0.0219830957137466	0.0175082044039247	0.0163790273547184	0.0232085455515031	0.025009934646797	0.0196039654674085	0.0178661115895113	0.0191128223977536	0.00706543384535526	0	0.0287728992011835	0.0266191766375778	0.0184813113612913	0.0210785214128243	0.0297093806537792	0.0299082458971424	0.0225195896359322	0.0277486166517955	0.0282057434690383	0.0280919767069123	0.0189078206494024	0.0285007764719889	0.0237304492261326	0.0217134657305348	0.0240991704259161	0.0281597839614942	0.02896759571117	0.0249601878278056	0.0280927076704793	0.0227892937158856	0.0258608663058047
C12X030004I8	0.0133963048831625	0.0301872540068307	0.0288128355314353	0.0158671396490998	0.0160162305733388	0.0288806048243198	0.0136732211947293	0.0354756704549378	0.0131513496045307	0.0116506849926331	0.0118190072176607	0.0200961001766538	0.0256280981147138	0.0173632219841018	0.0224038931079552	0.021955041355342	0.0120365369559825	0.0127895901338685	0.0307313939369093	0.023686028312883	0.0204124738710564	0.025094190984512	0.0287728992011835	0	0.0144592737115185	0.0277480192638683	0.0274967213322759	0.0141483504631445	0.0249919870189469	0.0213756046689194	0.0300171655709163	0.0214179828855425	0.0303380145923967	0.0157191327665517	0.0241283590245274	0.0191895391723393	0.0164387290774513	0.0199406167991339	0.024597670622683	0.0178772815722178	0.0125359574689333	0.0124251475455605	0.0186609394360636	0.0192392923619381
C12X030603H5	0.0125802838577778	0.026913740122354	0.0312355306844463	0.0148967364738533	0.0150387121655171	0.027228364463119	0.0132250244573633	0.0371027767825779	0.0147353463974531	0.0154553892431692	0.0144346637503624	0.0164420484173444	0.0227199371440426	0.0191133635386422	0.0210366936291934	0.0191123123192321	0.00151374731309059	0.000150784078344181	0.0288965392926862	0.0219691249238908	0.0178995175477338	0.0228264599479983	0.0266191766375778	0.0144592737115185	0	0.0259721736779525	0.0272013073170179	0.015980562588958	0.0294958128839658	0.0193887536166186	0.0275745846221286	0.0196008432745421	0.0282153471410146	0.0114769352971456	0.020602863743163	0.0217301669727959	0.0175276828246816	0.021924576394425	0.0263598577083776	0.0209319752898135	0.01334205492597	0.0147645443958874	0.0189597309505511	0.024154839265245
A03X03061C02	0.0234608462277087	0.0151784367263133	0.0207805176609676	0.0238697119736389	0.0240123133812412	0.0268340945289534	0.0240321303460291	0.0274701840983199	0.0230669536902537	0.0275702965269418	0.0263650350091288	0.0109332290772192	0.0136129131689057	0.0208197597738352	0.0129138773901729	0.0134693330351845	0.0231293722340483	0.0243913361041586	0.0171349845379371	0.0185667873855268	0.0171770417085273	0.0166475129549636	0.0184813113612913	0.0277480192638683	0.0259721736779525	0	0.0219927717551029	0.0278405631844693	0.0276851100166246	0.0185640849673432	0.0232666385773907	0.0226412915189726	0.0236068586271861	0.0161197575084117	0.0319860353161124	0.0251464918253961	0.0221246173496991	0.0244814402556931	0.0269863352693423	0.0267721702128622	0.0223600313677569	0.0264360908614791	0.0237999431735249	0.0225841871651565
AP3X03061I08	0.0238312590917489	0.0283892269903438	0.0235674498071824	0.0232234814562323	0.0233685057011069	0.0265203223444588	0.0234015270584469	0.0275684890389548	0.0228871773482803	0.027824998875377	0.0267693111535803	0.0192097916796841	0.022391332571898	0.0215102568868928	0.0226399483217721	0.0214434501535713	0.0246134305881088	0.0260950027631937	0.0285737373289212	0.0216490775544708	0.0209069960852998	0.0180374374279074	0.0210785214128243	0.0274967213322759	0.0272013073170179	0.0219927717551029	0	0.0275705947705491	0.0266194511503343	0.0221671914167997	0.0275058351163048	0.0262239294222318	0.0281727941462133	0.0217968425604682	0.0249347208794818	0.0243131584994577	0.0219578639316832	0.0243467219762528	0.0272701898654877	0.0290344197422533	0.0226644663891709	0.0263101782917726	0.0243985967572776	0.0256533961692168
D12X033728C5	0.0119679326689371	0.0320904394963865	0.0284735803146929	0.0139772019252924	0.0139729093055713	0.0306596772293754	0.0131623652211869	0.0371005367841638	0.013899749021126	0.0162796654203717	0.0160052583850086	0.0200404321833809	0.0253904986587425	0.0187592869789211	0.023490275624124	0.0232200212207109	0.0132426880299358	0.0149355216225886	0.0310351903446845	0.0246108791948865	0.0208433991654499	0.0265493926711486	0.0297093806537792	0.0141483504631445	0.015980562588958	0.0278405631844693	0.0275705947705491	0	0.0269149714832262	0.0209953218136121	0.0274140452083237	0.0192517549788854	0.027887766184004	0.0153603897584316	0.0243723445945794	0.0201340712627514	0.0176482925839535	0.0214619135495276	0.0197792642399164	0.0192528217919108	0.0131245077640826	0.0158014111216191	0.0190899376442709	0.0206730571128366
C12X034329B1	0.0225582328662238	0.0294905479266248	0.0247850313734481	0.0254469972984096	0.0254469972984096	0.0287913953317318	0.0259014867107116	0.034668599591046	0.025794447461577	0.0281764421878592	0.0276899214828069	0.0188743998278184	0.0264244397210669	0.0221881766672625	0.0249771250653749	0.0241899504886996	0.0264135467389152	0.0282877804842488	0.0301235481021409	0.0256445443427692	0.0221460195789819	0.0256992470768002	0.0299082458971424	0.0249919870189469	0.0294958128839658	0.0276851100166246	0.0266194511503343	0.0269149714832262	0	0.0218120108143965	0.0290743379906823	0.0235508342377121	0.0295557869112338	0.0253668528195434	0.0347503504580634	0.0297824211704973	0.0261163877075896	0.0298224797853479	0.0250007383077146	0.030115378470421	0.022300097382623	0.0244839151386898	0.0282389417016732	0.017666788729415
A03X03431B09	0.0165405293752211	0.0239026904479338	0.023173629229716	0.0180962787622504	0.0182404525218051	0.0194785324332173	0.0171685675427668	0.0232063471069968	0.0164800267133496	0.0223693628813751	0.0211734327435502	0.0139454680236127	0.0184110512203303	0.0183003384382849	0.0178419704100236	0.0173341235867856	0.0153137649653189	0.0179991681292298	0.0229257562638457	0.0194439861029932	0.0164766986684839	0.0178863192357673	0.0225195896359322	0.0213756046689194	0.0193887536166186	0.0185640849673432	0.0221671914167997	0.0209953218136121	0.0218120108143965	0	0.0193081286160894	0.0191501166566267	0.0201077941809867	0.0145937236091889	0.0254972411646283	0.0217544287279843	0.0175861050294229	0.0206713394045497	0.0213047991429598	0.0177197297087337	0.0152017348149491	0.0185668413650734	0.0172307541323277	0.019449036236376
C12X035304I5	0.0235909126934999	0.0282314110082357	0.0288859589737325	0.0273997564459654	0.0273997564459654	0.0302231918428852	0.0243277749640211	0.0349890134440079	0.025331258918555	0.0273925863418826	0.0267507370199086	0.018763200387057	0.022306918675227	0.0212922009065488	0.0209992680460708	0.0200208582260426	0.0257910524144753	0.0263734688235654	0.0237014808059418	0.0212322116328912	0.0155945778895781	0.0230574601555932	0.0277486166517955	0.0300171655709163	0.0275745846221286	0.0232666385773907	0.0275058351163048	0.0274140452083237	0.0290743379906823	0.0193081286160894	0	0.0031330022753767	0.00138307334522754	0.023790520295002	0.0354498277737828	0.031747638567415	0.028733270154962	0.0320678462111019	0.0235081630804754	0.0302951464589669	0.02490822729839	0.0286728208221839	0.0287751437045818	0.0180906087711191
C09X035304I4	0.0162897397143524	0.0284261321917477	0.0247134964386917	0.0199284177851034	0.0200706305224262	0.0291991763559044	0.0159607737400087	0.025388426357004	0.0162516202805807	0.0201582895591135	0.0188042677499017	0.0166487265646205	0.0216727574715328	0.0185582796492067	0.0183312919556791	0.0183070573754015	0.0174595630205998	0.0183854401709622	0.0262052929094758	0.0196259309711275	0.0144889331029358	0.0235520240325893	0.0282057434690383	0.0214179828855425	0.0196008432745421	0.0226412915189726	0.0262239294222318	0.0192517549788854	0.0235508342377121	0.0191501166566267	0.0031330022753767	0	0.00344648331535982	0.0153242585583388	0.0258427721247359	0.0237515837242522	0.0209992458471994	0.0240673908070567	0.0232963518977305	0.0242058354868665	0.0163785483248597	0.0201939628635307	0.0209002943631783	0.0240211075216838
LN_6I05_VL_375	0.0242299629516697	0.0290392220565331	0.0295197710020151	0.0280316257286716	0.0280316257286716	0.0305723584972814	0.024965669853565	0.0357937890691135	0.0253281444247033	0.0280246146486008	0.0273822340717551	0.0189353558254869	0.022646573722173	0.0209591206825856	0.0210044133471148	0.0201915137706169	0.026266405166057	0.0270106255125941	0.0240232826871971	0.0215485863318782	0.0155960469460968	0.0233984550578571	0.0280919767069123	0.0303380145923967	0.0282153471410146	0.0236068586271861	0.0281727941462133	0.027887766184004	0.0295557869112338	0.0201077941809867	0.00138307334522754	0.00344648331535982	0	0.0244361376427216	0.0361260397134198	0.0323896014904413	0.0290469412064701	0.0323800347398879	0.0243026298313451	0.0310907219415861	0.025544789043516	0.029305574780068	0.0287612711255927	0.0182593128699364
C12X036204B2	0.011840096696919	0.0164636781304315	0.02480856268112	0.0122007666739053	0.0123472544044559	0.0233921096958095	0.0120334259356687	0.0328248163458921	0.0122752812966786	0.0149916059747013	0.0137885859483407	0.00873987368364524	0.0131581064257415	0.014607780137276	0.0138060754875732	0.013440549309948	0.00947965571623908	0.00993922977616639	0.0185494979372332	0.0148953639848558	0.010577815536194	0.0168995509797137	0.0189078206494024	0.0157191327665517	0.0114769352971456	0.0161197575084117	0.0217968425604682	0.0153603897584316	0.0253668528195434	0.0145937236091889	0.023790520295002	0.0153242585583388	0.0244361376427216	0	0.0163851522032856	0.0152356934414388	0.012964019814275	0.0151035479180674	0.0248050253756892	0.0172317473872332	0.00966709087197219	0.0131857719565342	0.0160367884916589	0.0197257512681087
C09X036204B1	0.0211759855259999	0.0348721605416061	0.038842236203665	0.022429047433042	0.0225717169646281	0.0259265561736205	0.0211483813428615	0.0448279504642652	0.0221112452315993	0.0244710563759621	0.0234269696537153	0.0245604471796696	0.0295914364350768	0.0258524011837984	0.0283171598392246	0.027197840606717	0.0185845315576894	0.0196849624240575	0.038158685166752	0.0298400286983607	0.0254289035619524	0.024913631057459	0.0285007764719889	0.0241283590245274	0.020602863743163	0.0319860353161124	0.0249347208794818	0.0243723445945794	0.0347503504580634	0.0254972411646283	0.0354498277737828	0.0258427721247359	0.0361260397134198	0.0163851522032856	0	0.0280195871173322	0.0246568792569088	0.0283136626030313	0.0347315922385385	0.0282910575000253	0.0191127980399853	0.0228518990561918	0.0259066078334086	0.0304251811719696
A01X036261D5	0.0167157725956204	0.0280037934705918	0.0277282332983632	0.0177469631154251	0.0177469631154251	0.0245188409193459	0.017144891479306	0.0314760893568318	0.0151879066341965	0.0201123285271406	0.0196426608992513	0.0177866637322314	0.0225102009735251	0.0147711895400363	0.0212812725315781	0.0208165627559014	0.0178534643755846	0.0200333123566872	0.0290330699034312	0.0205979863538395	0.0192712400620936	0.01987642728489	0.0237304492261326	0.0191895391723393	0.0217301669727959	0.0251464918253961	0.0243131584994577	0.0201340712627514	0.0297824211704973	0.0217544287279843	0.031747638567415	0.0237515837242522	0.0323896014904413	0.0152356934414388	0.0280195871173322	0	0.00371755441005925	0.00416198733541352	0.0292309160023851	0.019643584428991	0.0175747664747999	0.0199542502972172	0.0189705959778278	0.0180648465651539
A02X036261D6	0.0148742314283837	0.0251672601569623	0.0244475105913286	0.0150003617957722	0.0151432200272544	0.0216346252329486	0.014548005088301	0.0303835062030058	0.0141695753763929	0.0183718769407093	0.0170400586848879	0.0152048508219257	0.0198839064415824	0.0123168839636565	0.0193430376582705	0.018379016211913	0.0137015572363325	0.0163233411044535	0.0264649547635277	0.0188148216087999	0.0168428567157395	0.0177434271631252	0.0217134657305348	0.0164387290774513	0.0175276828246816	0.0221246173496991	0.0219578639316832	0.0176482925839535	0.0261163877075896	0.0175861050294229	0.028733270154962	0.0209992458471994	0.0290469412064701	0.012964019814275	0.0246568792569088	0.00371755441005925	0	0.0025803833095789	0.0247379664479741	0.0187067467673399	0.0148167519000042	0.0173412160873317	0.0172806320448003	0.0202914659733542
A03X03621A06	0.0184224524258664	0.0267745165652157	0.0265724373635586	0.0189605952264913	0.0190999111174221	0.0243680335324731	0.0177548619043961	0.0305319454636357	0.0149081755147632	0.0223212302157139	0.0211585146673172	0.0169269671626312	0.0212450361416671	0.015116538863786	0.0213684463129117	0.0202482082994351	0.0179749978051969	0.0202668706618664	0.0285670932619423	0.0196789294892867	0.0182171794339361	0.0194839462335889	0.0240991704259161	0.0199406167991339	0.021924576394425	0.0244814402556931	0.0243467219762528	0.0214619135495276	0.0298224797853479	0.0206713394045497	0.0320678462111019	0.0240673908070567	0.0323800347398879	0.0151035479180674	0.0283136626030313	0.00416198733541352	0.0025803833095789	0	0.0281394671503805	0.0223458990636379	0.0178623255108974	0.0204993439085273	0.0199007733870686	0.0223226714266196
C12X039128F1	0.0229497242200136	0.0322657954929252	0.0253894870531831	0.0256935117621587	0.0256935117621587	0.0304633551810969	0.0224190763706875	0.0319501085435097	0.023421294306404	0.0255297822653593	0.0255237236995456	0.0204879555703398	0.0255279613608726	0.0235054048637002	0.0248851621457979	0.0237501505116784	0.0231053663477259	0.0251470377838391	0.0263835801634546	0.0242501057807894	0.0218867885907849	0.0234578503055569	0.0281597839614942	0.024597670622683	0.0263598577083776	0.0269863352693423	0.0272701898654877	0.0197792642399164	0.0250007383077146	0.0213047991429598	0.0235081630804754	0.0232963518977305	0.0243026298313451	0.0248050253756892	0.0347315922385385	0.0292309160023851	0.0247379664479741	0.0281394671503805	0	0.0255339673899491	0.0233335865459236	0.0260099423942575	0.0276741024613596	0.0197727955828366
C12X041403G8	0.0157341204127584	0.0319942625446696	0.0290977711153237	0.0181676634243015	0.018318785531929	0.0277304047280599	0.0173633328310505	0.0380437970748072	0.0178250701189077	0.0190516456784465	0.0188014861259627	0.0199946058661968	0.0253347199197766	0.0217923503000679	0.024749246584933	0.0239932138103874	0.017904878117157	0.0192685488907083	0.0297160742401271	0.0248839071802385	0.0217940274135589	0.0246381928736475	0.02896759571117	0.0178772815722178	0.0209319752898135	0.0267721702128622	0.0290344197422533	0.0192528217919108	0.030115378470421	0.0177197297087337	0.0302951464589669	0.0242058354868665	0.0310907219415861	0.0172317473872332	0.0282910575000253	0.019643584428991	0.0187067467673399	0.0223458990636379	0.0255339673899491	0	0.0168457017043001	0.0193449777931336	0.0188887618568827	0.0189861694033748
C12X042204F5	0.00792688201646851	0.0264967503349341	0.0261125419402221	0.0112692513681617	0.0114147558944855	0.0237166577506194	0.00987755291754366	0.0343224106619891	0.0105881629384074	0.0107540850236574	0.00971309252636219	0.0153984476244028	0.0214100372125148	0.0161505665839225	0.0192114122233387	0.0182396782763475	0.0106032030910364	0.0118198441287143	0.0276339665959476	0.0207939825973609	0.0165411091021397	0.0211370789693334	0.0249601878278056	0.0125359574689333	0.01334205492597	0.0223600313677569	0.0226644663891709	0.0131245077640826	0.022300097382623	0.0152017348149491	0.02490822729839	0.0163785483248597	0.025544789043516	0.00966709087197219	0.0191127980399853	0.0175747664747999	0.0148167519000042	0.0178623255108974	0.0233335865459236	0.0168457017043001	0	0.00318644504118581	0.0161962710289086	0.0201742774187688
LN_6I03_VL_373	0.0103660322384933	0.0301608556959198	0.0284465768363802	0.0131813022776841	0.0133243499387974	0.0268451870168655	0.0135154753254866	0.0364190827327409	0.0140981671173551	0.0117349513268146	0.0103976654495914	0.0180562524892097	0.0245074759379902	0.0182674181185093	0.0214936573963666	0.0198964994159083	0.0114380634779975	0.0129545159969957	0.0298516655387166	0.0238996869384285	0.0200024242769163	0.0241303724492711	0.0280927076704793	0.0124251475455605	0.0147645443958874	0.0264360908614791	0.0263101782917726	0.0158014111216191	0.0244839151386898	0.0185668413650734	0.0286728208221839	0.0201939628635307	0.029305574780068	0.0131857719565342	0.0228518990561918	0.0199542502972172	0.0173412160873317	0.0204993439085273	0.0260099423942575	0.0193449777931336	0.00318644504118581	0	0.0184497984602748	0.0227987825796314
A02X043261B9	0.0165501273870486	0.0269423863424178	0.0282003802319712	0.018465395262046	0.0186081813395872	0.0247512188539727	0.0162314684684269	0.0359280982123363	0.014730873665899	0.0199874340509111	0.0187918724488691	0.0169296218135786	0.0206763356491291	0.0183896662549616	0.0204249404651471	0.0186088144904001	0.0160057790165091	0.0180479087678006	0.0280622073106495	0.0175961965211536	0.0178972586665768	0.0209810795433132	0.0227892937158856	0.0186609394360636	0.0189597309505511	0.0237999431735249	0.0243985967572776	0.0190899376442709	0.0282389417016732	0.0172307541323277	0.0287751437045818	0.0209002943631783	0.0287612711255927	0.0160367884916589	0.0259066078334086	0.0189705959778278	0.0172806320448003	0.0199007733870686	0.0276741024613596	0.0188887618568827	0.0161962710289086	0.0184497984602748	0	0.0135302597869206
A03X04321A03	0.0162307596451027	0.0283041966744021	0.0170382016031502	0.018373142867442	0.0186872952215473	0.0274502948368889	0.0213679266860315	0.0200933934606752	0.0201714349527277	0.0210957785736161	0.0183808246562477	0.0186469903600875	0.02148579344913	0.0213543591928549	0.0196316541546478	0.019703572988776	0.0211070841091491	0.0230506960311793	0.020883463065457	0.0201785690135976	0.0189413081565854	0.0221901550313231	0.0258608663058047	0.0192392923619381	0.024154839265245	0.0225841871651565	0.0256533961692168	0.0206730571128366	0.017666788729415	0.019449036236376	0.0180906087711191	0.0240211075216838	0.0182593128699364	0.0197257512681087	0.0304251811719696	0.0180648465651539	0.0202914659733542	0.0223226714266196	0.0197727955828366	0.0189861694033748	0.0201742774187688	0.0227987825796314	0.0135302597869206	0
