# Supplementary material for: Transmission and dynamics of mother-infant gut viruses during pregnancy and early life
Source: Nat Commun. 2024 Mar 2;15:1945. doi: 10.1038/s41467-024-45257-4 (PMC10908809; doi:10.1038/s41467-024-45257-4)
Supplement: Supplementary file 6 — Source Data [file 41467_2024_45257_MOESM6_ESM.zip › Source data/Virus_genetic_distances/LN_4A04_VL_221_NODE_7261_length_3588_cov_40.330880.dist.txt]

A01X009561B6	A02X009561B7	A03X00951D03	AP7X00951I03	LN_6G04_VL_356	LN_4H09_VL_289	AMBX01121F02	A01X011261C2	A02X011261C3	A03X01121D01	AP7X01121H05	LN_7H08_VL_450	LN_6G05_VL_357	C12X013428B9	C02X01343C06	C03X01342C02	C06X013428B7	C09X013428B8	A02X013460I7	AP3X01342A05	AP7X01341H06	AMBX01721E09	A01X017260I8	A02X017260I9	A03X01721B05	AP3X01722A07	AP7X01721H08	LN_4H04_VL_284	C12X017904A5	LN_7B03_VL_391	C12X019404E8	C12X019504D8	C09X019504D7	LN_7A05_VL_384	C12X020404C8	C01X02043A01	C02X02042E07	LN_4E02_VL_255	AMBX02041E06	A01X020460H5	A02X020460H6	A03X02041B02	AP3X02042B02	AP7X02041G08	LN_4B01_VL_227	LN_7D06_VL_412	LN_7D07_VL_413	LN_6D09_VL_334	LN_4G07_VL_278	AP3X02092B03
A01X009561B6	0	0	0	0	0	0	0	0	0.00058417616362851	0	0.000290866791216146	0.000292312197744	0	0.000290782212324714	0.000290782212324714	0.000298240390590234	0.000290782212324714	0.000290782212324714	0.000291120823362576	0.00118861926417287	0.00234845373323476	0	0	0	0	0	0	0.00117027544888084	0	0	0	0.000290761073751292	0.000294529128487272	0.000290761073751292	0.000291120823362576	0.000290782212324714	0.000290782212324714	0.000290866791216146	0	0	0.000583324253267124	0	0	0	0	0	0	0.000291184399203818	0
A02X009561B7	0	0	0	0	0	0	0	0	0.00058417616362851	0	0.000290866791216146	0.000292312197744	0	0.000290782212324714	0.000290782212324714	0.000298240390590234	0.000290782212324714	0.000290782212324714	0.000291120823362576	0.00118861926417287	0.00234845373323476	0	0	0	0	0	0	0.00117027544888084	0	0	0	0.000290761073751292	0.000294529128487272	0.000290761073751292	0.000291120823362576	0.000290782212324714	0.000290782212324714	0.000290866791216146	0	0	0.000583324253267124	0	0	0	0	0	0	0.000291184399203818	0
A03X00951D03	0	0	0	0	0	0	0	0	0.00058417616362851	0	0.000290866791216146	0.000292312197744	0	0.000290782212324714	0.000290782212324714	0.000298240390590234	0.000290782212324714	0.000290782212324714	0.000291120823362576	0.00118861926417287	0.00234845373323476	0	0	0	0	0	0	0.00117027544888084	0	0	0	0.000290761073751292	0.000294529128487272	0.000290761073751292	0.000291120823362576	0.000290782212324714	0.000290782212324714	0.000290866791216146	0	0	0.000583324253267124	0	0	0	0	0	0	0.000291184399203818	0
AP7X00951I03	0	0	0	0	0	0	0	0	0.00058417616362851	0	0.000290866791216146	0.000292312197744	0	0.000290782212324714	0.000290782212324714	0.000298240390590234	0.000290782212324714	0.000290782212324714	0.000291120823362576	0.00118861926417287	0.00234845373323476	0	0	0	0	0	0	0.00117027544888084	0	0	0	0.000290761073751292	0.000294529128487272	0.000290761073751292	0.000291120823362576	0.000290782212324714	0.000290782212324714	0.000290866791216146	0	0	0.000583324253267124	0	0	0	0	0	0	0.000291184399203818	0
LN_6G04_VL_356	0	0	0	0	0	0	0	0	0.00058417616362851	0	0.000290866791216146	0.000292312197744	0	0.000290782212324714	0.000290782212324714	0.000298240390590234	0.000290782212324714	0.000290782212324714	0.000291120823362576	0.00118861926417287	0.00234845373323476	0	0	0	0	0	0	0.00117027544888084	0	0	0	0.000290761073751292	0.000294529128487272	0.000290761073751292	0.000291120823362576	0.000290782212324714	0.000290782212324714	0.000290866791216146	0	0	0.000583324253267124	0	0	0	0	0	0	0.000291184399203818	0
LN_4H09_VL_289	0	0	0	0	0	0	0	0	0.00058417616362851	0	0.000290866791216146	0.000292312197744	0	0.000290782212324714	0.000290782212324714	0.000298240390590234	0.000290782212324714	0.000290782212324714	0.000291120823362576	0.00118861926417287	0.00234845373323476	0	0	0	0	0	0	0.00117027544888084	0	0	0	0.000290761073751292	0.000294529128487272	0.000290761073751292	0.000291120823362576	0.000290782212324714	0.000290782212324714	0.000290866791216146	0	0	0.000583324253267124	0	0	0	0	0	0	0.000291184399203818	0
AMBX01121F02	0	0	0	0	0	0	0	0	0.000585373027091861	0	0.000291460223933654	0.000292911549091682	0	0.000291375299621172	0.000291375299621172	0.00029886432449887	0.000291375299621172	0.000291375299621172	0.000291715294155784	0.00118897257318564	0.00146868823646222	0	0	0	0	0	0	0.0011726770713498	0	0	0	0.000291354074730172	0.000295137614873064	0.000291354074730172	0.000291715294155784	0.000291375299621172	0.000291375299621172	0.000291460223933654	0	0	0.000583324253267124	0	0	0	0	0	0	0.000291523948114434	0
A01X011261C2	0	0	0	0	0	0	0	0	0.000292120068097165	0	0	0	0	0	0	0	0	0	0	0.000891530565603643	0.00205502568516022	0	0	0	0	0	0	0.00117061793536544	0	0	0	0.000290845640343884	0.000294615901454049	0.000290845640343884	0	0	0	0	0	0	0.000583494436505499	0	0	0	0	0	0	0.00029126921225641	0
A02X011261C3	0.00058417616362851	0.00058417616362851	0.00058417616362851	0.00058417616362851	0.00058417616362851	0.00058417616362851	0.000585373027091861	0.000292120068097165	0	0.000292120068097165	0.000292120068097165	0.000293577988504937	0.000292120068097165	0.000292034758881552	0.000292034758881552	0.000299558159007209	0.000292034758881552	0.000292034758881552	0.000292376295052713	0.00119391874215673	0.00235734148435169	0.00058417616362851	0.00058417616362851	0.00058417616362851	0.00058417616362851	0.00058417616362851	0.00058417616362851	0.00176373421110771	0.00058417616362851	0.000584688505290796	0.00058417616362851	0.000876424289040732	0.000887836741738715	0.000876424289040732	0.000292376295052713	0.000292034758881552	0.000292034758881552	0.000292120068097165	0.000292120068097165	0.00058417616362851	0.00117224733005484	0.000292120068097165	0.000292205427168386	0.00058451762491237	0.000585544408053283	0.00058417616362851	0.000292120068097165	0.000877706361142815	0.000292120068097165
A03X01121D01	0	0	0	0	0	0	0	0	0.000292120068097165	0	0	0	0	0	0	0	0	0	0	0.000891530565603643	0.00205502568516022	0	0	0	0	0	0	0.00117061793536544	0	0	0	0.000290845640343884	0.000294615901454049	0.000290845640343884	0	0	0	0	0	0	0.000583494436505499	0	0	0	0	0	0	0.00029126921225641	0
AP7X01121H05	0.000290866791216146	0.000290866791216146	0.000290866791216146	0.000290866791216146	0.000290866791216146	0.000290866791216146	0.000291460223933654	0	0.000292120068097165	0	0	0	0	0	0	0	0	0	0	0.000891530565603643	0.00205502568516022	0.000290866791216146	0.000290866791216146	0.000290866791216146	0.000290866791216146	0.000290866791216146	0.000290866791216146	0.00146344371240278	0.000290866791216146	0.000291120823362576	0.000290866791216146	0.000581797059668179	0.000589340342643006	0.000581797059668179	0	0	0	0	0	0.000290866791216146	0.000875465247721696	0	0	0.000291036096692089	0.000291545197764675	0.000290866791216146	0	0.00058264451187759	0
LN_7H08_VL_450	0.000292312197744	0.000292312197744	0.000292312197744	0.000292312197744	0.000292312197744	0.000292312197744	0.000292911549091682	0	0.000293577988504937	0	0	0	0	0	0	0	0	0	0	0.000896057454257117	0.00206533330930163	0.000292312197744	0.000292312197744	0.000292312197744	0.000292312197744	0.000292312197744	0.000292312197744	0.0014707617971882	0.000292312197744	0.000292568762004735	0.000292312197744	0.000584688505290796	0.000592307443531993	0.000584688505290796	0	0	0	0	0	0.000292312197744	0.000879830058803402	0	0	0.000292483190557338	0.00029299737140809	0.000292312197744	0	0.000585544408053283	0
LN_6G05_VL_357	0	0	0	0	0	0	0	0	0.000292120068097165	0	0	0	0	0	0	0	0	0	0	0.000891530565603643	0.00205502568516022	0	0	0	0	0	0	0.00117061793536544	0	0	0	0.000290845640343884	0.000294615901454049	0.000290845640343884	0	0	0	0	0	0	0.000583494436505499	0	0	0	0	0	0	0.00029126921225641	0
C12X013428B9	0.000290782212324714	0.000290782212324714	0.000290782212324714	0.000290782212324714	0.000290782212324714	0.000290782212324714	0.000291375299621172	0	0.000292034758881552	0	0	0	0	0	0	0	0	0	0	0.000891265702033955	0.00205442255745758	0.000290782212324714	0.000290782212324714	0.000290782212324714	0.000290782212324714	0.000290782212324714	0.000290782212324714	0.00146301550408152	0.000290782212324714	0.000291036096692089	0.000290782212324714	0.000581627864967414	0.000589166732770457	0.000581627864967414	0	0	0	0	0	0.000290782212324714	0.000875209842408719	0	0	0.000290951419324285	0.000291460223933654	0.000290782212324714	0	0.000582474823987783	0
C02X01343C06	0.000290782212324714	0.000290782212324714	0.000290782212324714	0.000290782212324714	0.000290782212324714	0.000290782212324714	0.000291375299621172	0	0.000292034758881552	0	0	0	0	0	0	0	0	0	0	0.000891265702033955	0.00205442255745758	0.000290782212324714	0.000290782212324714	0.000290782212324714	0.000290782212324714	0.000290782212324714	0.000290782212324714	0.00146301550408152	0.000290782212324714	0.000291036096692089	0.000290782212324714	0.000581627864967414	0.000589166732770457	0.000581627864967414	0	0	0	0	0	0.000290782212324714	0.000875209842408719	0	0	0.000290951419324285	0.000291460223933654	0.000290782212324714	0	0.000582474823987783	0
C03X01342C02	0.000298240390590234	0.000298240390590234	0.000298240390590234	0.000298240390590234	0.000298240390590234	0.000298240390590234	0.00029886432449887	0	0.000299558159007209	0	0	0	0	0	0	0	0	0	0	0.000914634259695952	0.00210508373228994	0.000298240390590234	0.000298240390590234	0.000298240390590234	0.000298240390590234	0.000298240390590234	0.000298240390590234	0.00149494763666848	0.000298240390590234	0.000298507471552925	0.000298240390590234	0.000298240390590234	0.000302206113763301	0.000298240390590234	0	0	0	0	0	0.000298240390590234	0.000897733392782173	0	0	0.000298418391430763	0.000298953671088525	0.000298240390590234	0	0.000597438519437186	0
C06X013428B7	0.000290782212324714	0.000290782212324714	0.000290782212324714	0.000290782212324714	0.000290782212324714	0.000290782212324714	0.000291375299621172	0	0.000292034758881552	0	0	0	0	0	0	0	0	0	0	0.000891265702033955	0.00205442255745758	0.000290782212324714	0.000290782212324714	0.000290782212324714	0.000290782212324714	0.000290782212324714	0.000290782212324714	0.00146301550408152	0.000290782212324714	0.000291036096692089	0.000290782212324714	0.000581627864967414	0.000589166732770457	0.000581627864967414	0	0	0	0	0	0.000290782212324714	0.000875209842408719	0	0	0.000290951419324285	0.000291460223933654	0.000290782212324714	0	0.000582474823987783	0
C09X013428B8	0.000290782212324714	0.000290782212324714	0.000290782212324714	0.000290782212324714	0.000290782212324714	0.000290782212324714	0.000291375299621172	0	0.000292034758881552	0	0	0	0	0	0	0	0	0	0	0.000891265702033955	0.00205442255745758	0.000290782212324714	0.000290782212324714	0.000290782212324714	0.000290782212324714	0.000290782212324714	0.000290782212324714	0.00146301550408152	0.000290782212324714	0.000291036096692089	0.000290782212324714	0.000581627864967414	0.000589166732770457	0.000581627864967414	0	0	0	0	0	0.000290782212324714	0.000875209842408719	0	0	0.000290951419324285	0.000291460223933654	0.000290782212324714	0	0.000582474823987783	0
A02X013460I7	0.000291120823362576	0.000291120823362576	0.000291120823362576	0.000291120823362576	0.000291120823362576	0.000291120823362576	0.000291715294155784	0	0.000292376295052713	0	0	0	0	0	0	0	0	0	0	0.000892326101691612	0.0020568371949029	0.000291120823362576	0.000291120823362576	0.000291120823362576	0.000291120823362576	0.000291120823362576	0.000291120823362576	0.00146472984267024	0.000291120823362576	0.000291375299621172	0.000291120823362576	0.000582305234908215	0.000589861786695609	0.000582305234908215	0	0	0	0	0	0.000291120823362576	0.000876232358838412	0	0	0.00029129042478399	0.000291800416802571	0.000291120823362576	0	0.000583154169271985	0
AP3X01342A05	0.00118861926417287	0.00118861926417287	0.00118861926417287	0.00118861926417287	0.00118861926417287	0.00118861926417287	0.00118897257318564	0.000891530565603643	0.00119391874215673	0.000891530565603643	0.000891530565603643	0.000896057454257117	0.000891530565603643	0.000891265702033955	0.000891265702033955	0.000914634259695952	0.000891265702033955	0.000891265702033955	0.000892326101691612	0	0.000298663488138842	0.00118861926417287	0.00118861926417287	0.00118861926417287	0.00118861926417287	0.00118861926417287	0.00118861926417287	0.00239261493598269	0.00118861926417287	0.00118967982169831	0.00118861926417287	0.00148603916696997	0.00150572982038046	0.00148603916696997	0.000892326101691612	0.000891265702033955	0.000891265702033955	0.000891530565603643	0.000891530565603643	0.00118861926417287	0.000594243304679529	0.000891530565603643	0.000891530565603643	0.00118861926417287	0.00119145162958618	0.00118861926417287	0.000891530565603643	0.000891861927300954	0.000891530565603643
AP7X01341H06	0.00234845373323476	0.00234845373323476	0.00234845373323476	0.00234845373323476	0.00234845373323476	0.00234845373323476	0.00146868823646222	0.00205502568516022	0.00235734148435169	0.00205502568516022	0.00205502568516022	0.00206533330930163	0.00205502568516022	0.00205442255745758	0.00205442255745758	0.00210508373228994	0.00205442255745758	0.00205442255745758	0.0020568371949029	0.000298663488138842	0	0.00234845373323476	0.00234845373323476	0.00234845373323476	0.00234845373323476	0.00234845373323476	0.00234845373323476	0.00354505829899677	0.00234845373323476	0.0023505237713365	0.00234845373323476	0.00264246337166757	0.00267704740940041	0.00264246337166757	0.0020568371949029	0.00205442255745758	0.00205442255745758	0.00205502568516022	0.00205502568516022	0.00234845373323476	0.000881316200119928	0.00205502568516022	0.00176166278125788	0.00176166278125788	0.00235398195624225	0.00234845373323476	0.00205502568516022	0.00176263300871517	0.00205502568516022
AMBX01721E09	0	0	0	0	0	0	0	0	0.00058417616362851	0	0.000290866791216146	0.000292312197744	0	0.000290782212324714	0.000290782212324714	0.000298240390590234	0.000290782212324714	0.000290782212324714	0.000291120823362576	0.00118861926417287	0.00234845373323476	0	0	0	0	0	0	0.00117027544888084	0	0	0	0.000290761073751292	0.000294529128487272	0.000290761073751292	0.000291120823362576	0.000290782212324714	0.000290782212324714	0.000290866791216146	0	0	0.000583324253267124	0	0	0	0	0	0	0.000291184399203818	0
A01X017260I8	0	0	0	0	0	0	0	0	0.00058417616362851	0	0.000290866791216146	0.000292312197744	0	0.000290782212324714	0.000290782212324714	0.000298240390590234	0.000290782212324714	0.000290782212324714	0.000291120823362576	0.00118861926417287	0.00234845373323476	0	0	0	0	0	0	0.00117027544888084	0	0	0	0.000290761073751292	0.000294529128487272	0.000290761073751292	0.000291120823362576	0.000290782212324714	0.000290782212324714	0.000290866791216146	0	0	0.000583324253267124	0	0	0	0	0	0	0.000291184399203818	0
A02X017260I9	0	0	0	0	0	0	0	0	0.00058417616362851	0	0.000290866791216146	0.000292312197744	0	0.000290782212324714	0.000290782212324714	0.000298240390590234	0.000290782212324714	0.000290782212324714	0.000291120823362576	0.00118861926417287	0.00234845373323476	0	0	0	0	0	0	0.00117027544888084	0	0	0	0.000290761073751292	0.000294529128487272	0.000290761073751292	0.000291120823362576	0.000290782212324714	0.000290782212324714	0.000290866791216146	0	0	0.000583324253267124	0	0	0	0	0	0	0.000291184399203818	0
A03X01721B05	0	0	0	0	0	0	0	0	0.00058417616362851	0	0.000290866791216146	0.000292312197744	0	0.000290782212324714	0.000290782212324714	0.000298240390590234	0.000290782212324714	0.000290782212324714	0.000291120823362576	0.00118861926417287	0.00234845373323476	0	0	0	0	0	0	0.00117027544888084	0	0	0	0.000290761073751292	0.000294529128487272	0.000290761073751292	0.000291120823362576	0.000290782212324714	0.000290782212324714	0.000290866791216146	0	0	0.000583324253267124	0	0	0	0	0	0	0.000291184399203818	0
AP3X01722A07	0	0	0	0	0	0	0	0	0.00058417616362851	0	0.000290866791216146	0.000292312197744	0	0.000290782212324714	0.000290782212324714	0.000298240390590234	0.000290782212324714	0.000290782212324714	0.000291120823362576	0.00118861926417287	0.00234845373323476	0	0	0	0	0	0	0.00117027544888084	0	0	0	0.000290761073751292	0.000294529128487272	0.000290761073751292	0.000291120823362576	0.000290782212324714	0.000290782212324714	0.000290866791216146	0	0	0.000583324253267124	0	0	0	0	0	0	0.000291184399203818	0
AP7X01721H08	0	0	0	0	0	0	0	0	0.00058417616362851	0	0.000290866791216146	0.000292312197744	0	0.000290782212324714	0.000290782212324714	0.000298240390590234	0.000290782212324714	0.000290782212324714	0.000291120823362576	0.00118861926417287	0.00234845373323476	0	0	0	0	0	0	0.00117027544888084	0	0	0	0.000290761073751292	0.000294529128487272	0.000290761073751292	0.000291120823362576	0.000290782212324714	0.000290782212324714	0.000290866791216146	0	0	0.000583324253267124	0	0	0	0	0	0	0.000291184399203818	0
LN_4H04_VL_284	0.00117027544888084	0.00117027544888084	0.00117027544888084	0.00117027544888084	0.00117027544888084	0.00117027544888084	0.0011726770713498	0.00117061793536544	0.00176373421110771	0.00117061793536544	0.00146344371240278	0.0014707617971882	0.00117061793536544	0.00146301550408152	0.00146301550408152	0.00149494763666848	0.00146301550408152	0.00146301550408152	0.00146472984267024	0.00239261493598269	0.00354505829899677	0.00117027544888084	0.00117027544888084	0.00117027544888084	0.00117027544888084	0.00117027544888084	0.00117027544888084	0	0.00117027544888084	0.00117130351006856	0.00117027544888084	0.00146316567431183	0.00148181165442963	0.00146316567431183	0.00146472984267024	0.00146301550408152	0.00146301550408152	0.00146344371240278	0.00117061793536544	0.00117027544888084	0.00176114571555301	0.00117061793536544	0.00117096062236931	0.00117096062236931	0.00117302096517555	0.00117027544888084	0.00117061793536544	0.00146530966636412	0.00117061793536544
C12X017904A5	0	0	0	0	0	0	0	0	0.00058417616362851	0	0.000290866791216146	0.000292312197744	0	0.000290782212324714	0.000290782212324714	0.000298240390590234	0.000290782212324714	0.000290782212324714	0.000291120823362576	0.00118861926417287	0.00234845373323476	0	0	0	0	0	0	0.00117027544888084	0	0	0	0.000290761073751292	0.000294529128487272	0.000290761073751292	0.000291120823362576	0.000290782212324714	0.000290782212324714	0.000290866791216146	0	0	0.000583324253267124	0	0	0	0	0	0	0.000291184399203818	0
LN_7B03_VL_391	0	0	0	0	0	0	0	0	0.000584688505290796	0	0.000291120823362576	0.000292568762004735	0	0.000291036096692089	0.000291036096692089	0.000298507471552925	0.000291036096692089	0.000291036096692089	0.000291375299621172	0.00118967982169831	0.0023505237713365	0	0	0	0	0	0	0.00117130351006856	0	0	0	0.000291014921190023	0.000294789600866108	0.000291014921190023	0.000291375299621172	0.000291036096692089	0.000291036096692089	0.000291120823362576	0	0	0.000583835101058817	0	0	0	0	0	0	0.000291438986668397	0
C12X019404E8	0	0	0	0	0	0	0	0	0.00058417616362851	0	0.000290866791216146	0.000292312197744	0	0.000290782212324714	0.000290782212324714	0.000298240390590234	0.000290782212324714	0.000290782212324714	0.000291120823362576	0.00118861926417287	0.00234845373323476	0	0	0	0	0	0	0.00117027544888084	0	0	0	0.000290761073751292	0.000294529128487272	0.000290761073751292	0.000291120823362576	0.000290782212324714	0.000290782212324714	0.000290866791216146	0	0	0.000583324253267124	0	0	0	0	0	0	0.000291184399203818	0
C12X019504D8	0.000290761073751292	0.000290761073751292	0.000290761073751292	0.000290761073751292	0.000290761073751292	0.000290761073751292	0.000291354074730172	0.000290845640343884	0.000876424289040732	0.000290845640343884	0.000581797059668179	0.000584688505290796	0.000290845640343884	0.000581627864967414	0.000581627864967414	0.000298240390590234	0.000581627864967414	0.000581627864967414	0.000582305234908215	0.00148603916696997	0.00264246337166757	0.000290761073751292	0.000290761073751292	0.000290761073751292	0.000290761073751292	0.000290761073751292	0.000290761073751292	0.00146316567431183	0.000290761073751292	0.000291014921190023	0.000290761073751292	0	0	0	0.000582305234908215	0.000581627864967414	0.000581627864967414	0.000581797059668179	0.000290845640343884	0.000290761073751292	0.000875145956940274	0.000290845640343884	0.000290930256142456	0.000290930256142456	0.000291438986668397	0.000290761073751292	0.000290845640343884	0.000582496048878823	0.000290845640343884
C09X019504D7	0.000294529128487272	0.000294529128487272	0.000294529128487272	0.000294529128487272	0.000294529128487272	0.000294529128487272	0.000295137614873064	0.000294615901454049	0.000887836741738715	0.000294615901454049	0.000589340342643006	0.000592307443531993	0.000294615901454049	0.000589166732770457	0.000589166732770457	0.000302206113763301	0.000589166732770457	0.000589166732770457	0.000589861786695609	0.00150572982038046	0.00267704740940041	0.000294529128487272	0.000294529128487272	0.000294529128487272	0.000294529128487272	0.000294529128487272	0.000294529128487272	0.00148181165442963	0.000294529128487272	0.000294789600866108	0.000294529128487272	0	0	0	0.000589861786695609	0.000589166732770457	0.000589166732770457	0.000589340342643006	0.000294615901454049	0.000294529128487272	0.000886524925916306	0.000294615901454049	0.000294702725565192	0.000294702725565192	0.000295224746802768	0.000294529128487272	0.000294615901454049	0.000590057586260377	0.000294615901454049
LN_7A05_VL_384	0.000290761073751292	0.000290761073751292	0.000290761073751292	0.000290761073751292	0.000290761073751292	0.000290761073751292	0.000291354074730172	0.000290845640343884	0.000876424289040732	0.000290845640343884	0.000581797059668179	0.000584688505290796	0.000290845640343884	0.000581627864967414	0.000581627864967414	0.000298240390590234	0.000581627864967414	0.000581627864967414	0.000582305234908215	0.00148603916696997	0.00264246337166757	0.000290761073751292	0.000290761073751292	0.000290761073751292	0.000290761073751292	0.000290761073751292	0.000290761073751292	0.00146316567431183	0.000290761073751292	0.000291014921190023	0.000290761073751292	0	0	0	0.000582305234908215	0.000581627864967414	0.000581627864967414	0.000581797059668179	0.000290845640343884	0.000290761073751292	0.000875145956940274	0.000290845640343884	0.000290930256142456	0.000290930256142456	0.000291438986668397	0.000290761073751292	0.000290845640343884	0.000582496048878823	0.000290845640343884
C12X020404C8	0.000291120823362576	0.000291120823362576	0.000291120823362576	0.000291120823362576	0.000291120823362576	0.000291120823362576	0.000291715294155784	0	0.000292376295052713	0	0	0	0	0	0	0	0	0	0	0.000892326101691612	0.0020568371949029	0.000291120823362576	0.000291120823362576	0.000291120823362576	0.000291120823362576	0.000291120823362576	0.000291120823362576	0.00146472984267024	0.000291120823362576	0.000291375299621172	0.000291120823362576	0.000582305234908215	0.000589861786695609	0.000582305234908215	0	0	0	0	0	0.000291120823362576	0.000876232358838412	0	0	0.00029129042478399	0.000291800416802571	0.000291120823362576	0	0.000583154169271985	0
C01X02043A01	0.000290782212324714	0.000290782212324714	0.000290782212324714	0.000290782212324714	0.000290782212324714	0.000290782212324714	0.000291375299621172	0	0.000292034758881552	0	0	0	0	0	0	0	0	0	0	0.000891265702033955	0.00205442255745758	0.000290782212324714	0.000290782212324714	0.000290782212324714	0.000290782212324714	0.000290782212324714	0.000290782212324714	0.00146301550408152	0.000290782212324714	0.000291036096692089	0.000290782212324714	0.000581627864967414	0.000589166732770457	0.000581627864967414	0	0	0	0	0	0.000290782212324714	0.000875209842408719	0	0	0.000290951419324285	0.000291460223933654	0.000290782212324714	0	0.000582474823987783	0
C02X02042E07	0.000290782212324714	0.000290782212324714	0.000290782212324714	0.000290782212324714	0.000290782212324714	0.000290782212324714	0.000291375299621172	0	0.000292034758881552	0	0	0	0	0	0	0	0	0	0	0.000891265702033955	0.00205442255745758	0.000290782212324714	0.000290782212324714	0.000290782212324714	0.000290782212324714	0.000290782212324714	0.000290782212324714	0.00146301550408152	0.000290782212324714	0.000291036096692089	0.000290782212324714	0.000581627864967414	0.000589166732770457	0.000581627864967414	0	0	0	0	0	0.000290782212324714	0.000875209842408719	0	0	0.000290951419324285	0.000291460223933654	0.000290782212324714	0	0.000582474823987783	0
LN_4E02_VL_255	0.000290866791216146	0.000290866791216146	0.000290866791216146	0.000290866791216146	0.000290866791216146	0.000290866791216146	0.000291460223933654	0	0.000292120068097165	0	0	0	0	0	0	0	0	0	0	0.000891530565603643	0.00205502568516022	0.000290866791216146	0.000290866791216146	0.000290866791216146	0.000290866791216146	0.000290866791216146	0.000290866791216146	0.00146344371240278	0.000290866791216146	0.000291120823362576	0.000290866791216146	0.000581797059668179	0.000589340342643006	0.000581797059668179	0	0	0	0	0	0.000290866791216146	0.000875465247721696	0	0	0.000291036096692089	0.000291545197764675	0.000290866791216146	0	0.00058264451187759	0
AMBX02041E06	0	0	0	0	0	0	0	0	0.000292120068097165	0	0	0	0	0	0	0	0	0	0	0.000891530565603643	0.00205502568516022	0	0	0	0	0	0	0.00117061793536544	0	0	0	0.000290845640343884	0.000294615901454049	0.000290845640343884	0	0	0	0	0	0	0.000583494436505499	0	0	0	0	0	0	0.00029126921225641	0
A01X020460H5	0	0	0	0	0	0	0	0	0.00058417616362851	0	0.000290866791216146	0.000292312197744	0	0.000290782212324714	0.000290782212324714	0.000298240390590234	0.000290782212324714	0.000290782212324714	0.000291120823362576	0.00118861926417287	0.00234845373323476	0	0	0	0	0	0	0.00117027544888084	0	0	0	0.000290761073751292	0.000294529128487272	0.000290761073751292	0.000291120823362576	0.000290782212324714	0.000290782212324714	0.000290866791216146	0	0	0.000583324253267124	0	0	0	0	0	0	0.000291184399203818	0
A02X020460H6	0.000583324253267124	0.000583324253267124	0.000583324253267124	0.000583324253267124	0.000583324253267124	0.000583324253267124	0.000583324253267124	0.000583494436505499	0.00117224733005484	0.000583494436505499	0.000875465247721696	0.000879830058803402	0.000583494436505499	0.000875209842408719	0.000875209842408719	0.000897733392782173	0.000875209842408719	0.000875209842408719	0.000876232358838412	0.000594243304679529	0.000881316200119928	0.000583324253267124	0.000583324253267124	0.000583324253267124	0.000583324253267124	0.000583324253267124	0.000583324253267124	0.00176114571555301	0.000583324253267124	0.000583835101058817	0.000583324253267124	0.000875145956940274	0.000886524925916306	0.000875145956940274	0.000876232358838412	0.000875209842408719	0.000875209842408719	0.000875465247721696	0.000583494436505499	0.000583324253267124	0	0.000583494436505499	0.000583494436505499	0.000583324253267124	0.00058451762491237	0.000583324253267124	0.000583494436505499	0.000291715294155784	0.000583494436505499
A03X02041B02	0	0	0	0	0	0	0	0	0.000292120068097165	0	0	0	0	0	0	0	0	0	0	0.000891530565603643	0.00205502568516022	0	0	0	0	0	0	0.00117061793536544	0	0	0	0.000290845640343884	0.000294615901454049	0.000290845640343884	0	0	0	0	0	0	0.000583494436505499	0	0	0	0	0	0	0.00029126921225641	0
AP3X02042B02	0	0	0	0	0	0	0	0	0.000292205427168386	0	0	0	0	0	0	0	0	0	0	0.000891530565603643	0.00176166278125788	0	0	0	0	0	0	0.00117096062236931	0	0	0	0.000290930256142456	0.000294702725565192	0.000290930256142456	0	0	0	0	0	0	0.000583494436505499	0	0	0	0	0	0	0.000291354074730172	0
AP7X02041G08	0	0	0	0	0	0	0	0	0.00058451762491237	0	0.000291036096692089	0.000292483190557338	0	0.000290951419324285	0.000290951419324285	0.000298418391430763	0.000290951419324285	0.000290951419324285	0.00029129042478399	0.00118861926417287	0.00176166278125788	0	0	0	0	0	0	0.00117096062236931	0	0	0	0.000290930256142456	0.000294702725565192	0.000290930256142456	0.00029129042478399	0.000290951419324285	0.000290951419324285	0.000291036096692089	0	0	0.000583324253267124	0	0	0	0	0	0	0.00029126921225641	0
LN_4B01_VL_227	0	0	0	0	0	0	0	0	0.000585544408053283	0	0.000291545197764675	0.00029299737140809	0	0.000291460223933654	0.000291460223933654	0.000298953671088525	0.000291460223933654	0.000291460223933654	0.000291800416802571	0.00119145162958618	0.00235398195624225	0	0	0	0	0	0	0.00117302096517555	0	0	0	0.000291438986668397	0.000295224746802768	0.000291438986668397	0.000291800416802571	0.000291460223933654	0.000291460223933654	0.000291545197764675	0	0	0.00058451762491237	0	0	0	0	0	0	0.000291779129932135	0
LN_7D06_VL_412	0	0	0	0	0	0	0	0	0.00058417616362851	0	0.000290866791216146	0.000292312197744	0	0.000290782212324714	0.000290782212324714	0.000298240390590234	0.000290782212324714	0.000290782212324714	0.000291120823362576	0.00118861926417287	0.00234845373323476	0	0	0	0	0	0	0.00117027544888084	0	0	0	0.000290761073751292	0.000294529128487272	0.000290761073751292	0.000291120823362576	0.000290782212324714	0.000290782212324714	0.000290866791216146	0	0	0.000583324253267124	0	0	0	0	0	0	0.000291184399203818	0
LN_7D07_VL_413	0	0	0	0	0	0	0	0	0.000292120068097165	0	0	0	0	0	0	0	0	0	0	0.000891530565603643	0.00205502568516022	0	0	0	0	0	0	0.00117061793536544	0	0	0	0.000290845640343884	0.000294615901454049	0.000290845640343884	0	0	0	0	0	0	0.000583494436505499	0	0	0	0	0	0	0.00029126921225641	0
LN_6D09_VL_334	0.000291184399203818	0.000291184399203818	0.000291184399203818	0.000291184399203818	0.000291184399203818	0.000291184399203818	0.000291523948114434	0.00029126921225641	0.000877706361142815	0.00029126921225641	0.00058264451187759	0.000585544408053283	0.00029126921225641	0.000582474823987783	0.000582474823987783	0.000597438519437186	0.000582474823987783	0.000582474823987783	0.000583154169271985	0.000891861927300954	0.00176263300871517	0.000291184399203818	0.000291184399203818	0.000291184399203818	0.000291184399203818	0.000291184399203818	0.000291184399203818	0.00146530966636412	0.000291184399203818	0.000291438986668397	0.000291184399203818	0.000582496048878823	0.000590057586260377	0.000582496048878823	0.000583154169271985	0.000582474823987783	0.000582474823987783	0.00058264451187759	0.00029126921225641	0.000291184399203818	0.000291715294155784	0.00029126921225641	0.000291354074730172	0.00029126921225641	0.000291779129932135	0.000291184399203818	0.00029126921225641	0	0.00029126921225641
LN_4G07_VL_278	0	0	0	0	0	0	0	0	0.000292120068097165	0	0	0	0	0	0	0	0	0	0	0.000891530565603643	0.00205502568516022	0	0	0	0	0	0	0.00117061793536544	0	0	0	0.000290845640343884	0.000294615901454049	0.000290845640343884	0	0	0	0	0	0	0.000583494436505499	0	0	0	0	0	0	0.00029126921225641	0
AP3X02092B03	0.000873935047921484	0.000873935047921484	0.000873935047921484	0.000873935047921484	0.000873935047921484	0.000873935047921484	0.000875720802143875	0.00058264451187759	0.000877706361142815	0.00058264451187759	0.00058264451187759	0.000585544408053283	0.00058264451187759	0.000582474823987783	0.000582474823987783	0.000597438519437186	0.000582474823987783	0.000582474823987783	0.000583154169271985	0.000296978253437933	0.00146773962258778	0.000873935047921484	0.000873935047921484	0.000873935047921484	0.000873935047921484	0.000873935047921484	0.000873935047921484	0.00205199204520372	0.000873935047921484	0.000874699478588848	0.000873935047921484	0.00116541654626469	0.00118055071659835	0.00116541654626469	0.000583154169271985	0.000582474823987783	0.000582474823987783	0.00058264451187759	0.00058264451187759	0.000873935047921484	0.000291800416802571	0.00058264451187759	0.000582814298663822	0.000874444519821418	0.000875976505805773	0.000873935047921484	0.00058264451187759	0.000583260491920423	0.00058264451187759
AP7X02091I01	0.000873680534529392	0.000873680534529392	0.000873680534529392	0.000873680534529392	0.000873680534529392	0.000873680534529392	0.000875465247721696	0.000582474823987783	0.000877449646734547	0.000582474823987783	0.000582474823987783	0.000585373027091861	0.000582474823987783	0.000582305234908215	0.000582305234908215	0.000597260106329322	0.000582305234908215	0.000582305234908215	0.000582984184433058	0.000296978253437933	0.00146773962258778	0.000873680534529392	0.000873680534529392	0.000873680534529392	0.000873680534529392	0.000873680534529392	0.000873680534529392	0.00205139069662408	0.000873680534529392	0.000874444519821418	0.000873680534529392	0.00116507709615348	0.00118020239431862	0.00116507709615348	0.000582984184433058	0.000582305234908215	0.000582305234908215	0.000582474823987783	0.000582474823987783	0.000873680534529392	0.000291715294155784	0.000582474823987783	0.00058264451187759	0.000874189709642228	0.000875720802143875	0.000873680534529392	0.000582474823987783	0.000583090445091254	0.000582474823987783
LN_4H05_VL_285	0.000299289195439474	0.000299289195439474	0.000299289195439474	0.000299289195439474	0.000299289195439474	0.000299289195439474	0.000299289195439474	0.000299378796280719	0.000902255747911769	0.000299378796280719	0.000598869670763547	0.000601933749820842	0.000299378796280719	0.000598690401990467	0.000598690401990467	0.000611690982788528	0.000598690401990467	0.000598690401990467	0.000599408121813843	0.00152781439478995	0.0018111167516868	0.000299289195439474	0.000299289195439474	0.000299289195439474	0.000299289195439474	0.000299289195439474	0.000299289195439474	0.00150591162488973	0.000299289195439474	0.000299558159007209	0.000299289195439474	0.000598712825686136	0.000606704140580633	0.000598712825686136	0.000599228530578748	0.000598690401990467	0.000598690401990467	0.000598869670763547	0.000299378796280719	0.000299289195439474	0.000899011195447808	0.000299378796280719	0.000299378796280719	0.000299289195439474	0.00029982760643118	0.000299289195439474	0.000299378796280719	0.000599071497510069	0.000299378796280719
LN_8A08_VL_468	0.00622436773700603	0.00622436773700603	0.00622436773700603	0.00622436773700603	0.00622436773700603	0.00622436773700603	0.00593041825658339	0.00622621318824392	0.00685040800803291	0.00622621318824392	0.00652418697537025	0.00655724501222303	0.00622621318824392	0.0065222527622007	0.0065222527622007	0.00577326085109179	0.0065222527622007	0.0065222527622007	0.00652999650428609	0.00664481996625544	0.00625483095544309	0.00622436773700603	0.00622436773700603	0.00622436773700603	0.00622436773700603	0.00622436773700603	0.00622436773700603	0.00715789082968231	0.00622436773700603	0.00622990737561401	0.00622436773700603	0.00652196484680106	0.0056983481314731	0.00652196484680106	0.00652999650428609	0.0065222527622007	0.0065222527622007	0.00652418697537025	0.00622621318824392	0.00622436773700603	0.00653193531380295	0.00622621318824392	0.00593041825658339	0.00592866027487866	0.0062391620514681	0.00622436773700603	0.00622621318824392	0.00652777041513124	0.00622621318824392
LN_4G03_VL_274	0.000290782212324714	0.000290782212324714	0.000290782212324714	0.000290782212324714	0.000290782212324714	0.000290782212324714	0.000291375299621172	0	0.000292034758881552	0	0	0	0	0	0	0	0	0	0	0.000891265702033955	0.00205442255745758	0.000290782212324714	0.000290782212324714	0.000290782212324714	0.000290782212324714	0.000290782212324714	0.000290782212324714	0.00146301550408152	0.000290782212324714	0.000291036096692089	0.000290782212324714	0.000581627864967414	0.000589166732770457	0.000581627864967414	0	0	0	0	0	0.000290782212324714	0.000875209842408719	0	0	0.000290951419324285	0.000291460223933654	0.000290782212324714	0	0.000582474823987783	0
A01X023460I4	0.00148869387675542	0.00148869387675542	0.00148869387675542	0.00148869387675542	0.00148869387675542	0.00148869387675542	0.0014918030511025	0.00148913725080659	0.00209437654689438	0.00148913725080659	0.00178737764139693	0.00179647542313705	0.00148913725080659	0.00178684534653221	0.00178684534653221	0.000916030790568644	0.00178684534653221	0.00178684534653221	0.00178897643051886	0.00182156379588953	0.0026987212485979	0.00148869387675542	0.00148869387675542	0.00148869387675542	0.00148869387675542	0.00148869387675542	0.00148869387675542	0.00269710377795109	0.00148869387675542	0.0014900247916756	0.00148869387675542	0.00178677868905511	0.00181050178446086	0.00178677868905511	0.00178897643051886	0.00178684534653221	0.00178684534653221	0.00178737764139693	0.00148913725080659	0.00148869387675542	0.0014918030511025	0.00148913725080659	0.00148958088903462	0.00148958088903462	0.00149224827936082	0.00148869387675542	0.00148913725080659	0.00149046895896594	0.00148913725080659
A02X023460I5	0	0	0	0	0	0	0	0	0.000295683036411269	0	0.000294724441188956	0.00029620853946876	0	0.000294637604283177	0.000294637604283177	0.000302297469909707	0.000294637604283177	0.000294637604283177	0.000294985259293636	0.00120472886242584	0.00237989226484155	0	0	0	0	0	0	0.00118588838545844	0	0	0	0.000294615901454049	0.000298396128047021	0.000294615901454049	0.000294985259293636	0.000294637604283177	0.000294637604283177	0.000294724441188956	0	0	0.000591082085341603	0	0	0	0	0	0	0.000295050534359997	0
A03X02341A08	0	0	0	0	0	0	0	0	0.00058417616362851	0	0.000290866791216146	0.000292312197744	0	0.000290782212324714	0.000290782212324714	0.000298240390590234	0.000290782212324714	0.000290782212324714	0.000291120823362576	0.00118861926417287	0.00234845373323476	0	0	0	0	0	0	0.00117027544888084	0	0	0	0.000290761073751292	0.000294529128487272	0.000290761073751292	0.000291120823362576	0.000290782212324714	0.000290782212324714	0.000290866791216146	0	0	0.000583324253267124	0	0	0	0	0	0	0.000291184399203818	0
AP7X02341H09	0	0	0	0	0	0	0	0	0.00058417616362851	0	0.000290866791216146	0.000292312197744	0	0.000290782212324714	0.000290782212324714	0.000298240390590234	0.000290782212324714	0.000290782212324714	0.000291120823362576	0.00118861926417287	0.00234845373323476	0	0	0	0	0	0	0.00117027544888084	0	0	0	0.000290761073751292	0.000294529128487272	0.000290761073751292	0.000291120823362576	0.000290782212324714	0.000290782212324714	0.000290866791216146	0	0	0.000583324253267124	0	0	0	0	0	0	0.000291184399203818	0
AMBX02481E01	0	0	0	0	0	0	0	0	0.000590035806493618	0	0.00029377204135352	0.000295246539432216	0	0.00029368576468444	0.00029368576468444	0.000301295580072195	0.00029368576468444	0.00029368576468444	0.000294031175777148	0.00120075076888251	0.00237212981383153	0	0	0	0	0	0	0.00118203354440201	0	0	0	0.000293664201852637	0.00029750837455538	0.000293664201852637	0.000294031175777148	0.00029368576468444	0.00029368576468444	0.00029377204135352	0	0	0.000589166732770457	0	0	0	0	0	0	0.000294096029241232	0
A01X024861A3	0	0	0	0	0	0	0	0	0.00058417616362851	0	0.000290866791216146	0.000292312197744	0	0.000290782212324714	0.000290782212324714	0.000298240390590234	0.000290782212324714	0.000290782212324714	0.000291120823362576	0.00118861926417287	0.00234845373323476	0	0	0	0	0	0	0.00117027544888084	0	0	0	0.000290761073751292	0.000294529128487272	0.000290761073751292	0.000291120823362576	0.000290782212324714	0.000290782212324714	0.000290866791216146	0	0	0.000583324253267124	0	0	0	0	0	0	0.000291184399203818	0
A02X024861A4	0	0	0	0	0	0	0	0	0.00058417616362851	0	0.000290866791216146	0.000292312197744	0	0.000290782212324714	0.000290782212324714	0.000298240390590234	0.000290782212324714	0.000290782212324714	0.000291120823362576	0.00118861926417287	0.00234845373323476	0	0	0	0	0	0	0.00117027544888084	0	0	0	0.000290761073751292	0.000294529128487272	0.000290761073751292	0.000291120823362576	0.000290782212324714	0.000290782212324714	0.000290866791216146	0	0	0.000583324253267124	0	0	0	0	0	0	0.000291184399203818	0
A03X02481C06	0	0	0	0	0	0	0	0	0.00058417616362851	0	0.000290866791216146	0.000292312197744	0	0.000290782212324714	0.000290782212324714	0.000298240390590234	0.000290782212324714	0.000290782212324714	0.000291120823362576	0.00118861926417287	0.00234845373323476	0	0	0	0	0	0	0.00117027544888084	0	0	0	0.000290761073751292	0.000294529128487272	0.000290761073751292	0.000291120823362576	0.000290782212324714	0.000290782212324714	0.000290866791216146	0	0	0.000583324253267124	0	0	0	0	0	0	0.000291184399203818	0
AP3X02482B04	0	0	0	0	0	0	0	0	0.00058417616362851	0	0.000290866791216146	0.000292312197744	0	0.000290782212324714	0.000290782212324714	0.000298240390590234	0.000290782212324714	0.000290782212324714	0.000291120823362576	0.00118861926417287	0.00234845373323476	0	0	0	0	0	0	0.00117027544888084	0	0	0	0.000290761073751292	0.000294529128487272	0.000290761073751292	0.000291120823362576	0.000290782212324714	0.000290782212324714	0.000290866791216146	0	0	0.000583324253267124	0	0	0	0	0	0	0.000291184399203818	0
LN_7D03_VL_409	0	0	0	0	0	0	0	0	0.000588127217734104	0	0.000292825777037253	0.000294290767766041	0	0.000292740055200676	0.000292740055200676	0.000300300309327347	0.000292740055200676	0.000292740055200676	0.000293083244030662	0.00119679886073018	0.00236441783553314	0	0	0	0	0	0	0.00117820368319823	0	0	0	0.000292718631016026	0.000296537926849449	0.000292718631016026	0.000293083244030662	0.000292740055200676	0.000292740055200676	0.000292825777037253	0	0	0.000587263753189389	0	0	0	0	0	0	0.000293147679963836	0
A02X028561D7	0	0	0	0	0	0	0	0	0.00058451762491237	0	0.000291036096692089	0.000292483190557338	0	0.000290951419324285	0.000290951419324285	0.000298329364459076	0.000290951419324285	0.000290951419324285	0.00029129042478399	0.00118932609229823	0.00234983335328143	0	0	0	0	0	0	0.00117096062236931	0	0	0	0.000290930256142456	0.000294702725565192	0.000290930256142456	0.00029129042478399	0.000290951419324285	0.000290951419324285	0.000291036096692089	0	0	0.000583664719073685	0	0	0	0	0	0	0.000291354074730172	0
A03X02851B03	0	0	0	0	0	0	0	0	0.00059125682601103	0	0.000294377400319717	0.000295857996798021	0	0.000294290767766041	0.000294290767766041	0.000301932376324793	0.000294290767766041	0.000294290767766041	0.000294637604283177	0.0012032792368357	0.00237706368433173	0	0	0	0	0	0	0.00118448371943795	0	0	0	0.000294269116002358	0.000298129246202436	0.000294269116002358	0.000294637604283177	0.000294290767766041	0.000294290767766041	0.000294377400319717	0	0	0.000590384154305223	0	0	0	0	0	0	0.000294702725565192	0
AP3X02851I07	0	0	0	0	0	0	0	0	0.00058417616362851	0	0.000290866791216146	0.000292312197744	0	0.000290782212324714	0.000290782212324714	0.000298240390590234	0.000290782212324714	0.000290782212324714	0.000291120823362576	0.00118861926417287	0.00234845373323476	0	0	0	0	0	0	0.00117027544888084	0	0	0	0.000290761073751292	0.000294529128487272	0.000290761073751292	0.000291120823362576	0.000290782212324714	0.000290782212324714	0.000290866791216146	0	0	0.000583324253267124	0	0	0	0	0	0	0.000291184399203818	0
AP7X02851H01	0	0	0	0	0	0	0	0	0.000599049046927497	0	0.000298685791438973	0.000300210156121906	0	0.000298596604873082	0.000298596604873082	0.000306466451519223	0.000298596604873082	0.000298596604873082	0.000298953671088525	0.00122053582486193	0.00241218394774882	0	0	0	0	0	0	0.000901239402221507	0	0	0	0.000298574314890344	0.000302548982616647	0.000298574314890344	0.000298953671088525	0.000298596604873082	0.000298596604873082	0.000298685791438973	0	0	0.000599049046927497	0	0	0	0	0	0	0.000299020714425791	0
LN_6G06_VL_358	0	0	0	0	0	0	0	0	0.000585373027091861	0	0.000291460223933654	0.000292911549091682	0	0.000291375299621172	0.000291375299621172	0.00029886432449887	0.000291375299621172	0.000291375299621172	0.000291715294155784	0.00119109684592939	0.0023532895054485	0	0	0	0	0	0	0.0011726770713498	0	0	0	0.000291354074730172	0.000295137614873064	0.000291354074730172	0.000291715294155784	0.000291375299621172	0.000291375299621172	0.000291460223933654	0	0	0.00058451762491237	0	0	0	0	0	0	0.000291779129932135	0
A01X030061B4	0	0	0	0	0	0	0	0	0.00058417616362851	0	0.000290866791216146	0.000292312197744	0	0.000290782212324714	0.000290782212324714	0.000298240390590234	0.000290782212324714	0.000290782212324714	0.000291120823362576	0.00118861926417287	0.00234845373323476	0	0	0	0	0	0	0.00117027544888084	0	0	0	0.000290761073751292	0.000294529128487272	0.000290761073751292	0.000291120823362576	0.000290782212324714	0.000290782212324714	0.000290866791216146	0	0	0.000583324253267124	0	0	0	0	0	0	0.000291184399203818	0
A02X030061B5	0	0	0	0	0	0	0	0	0.00058417616362851	0	0.000290866791216146	0.000292312197744	0	0.000290782212324714	0.000290782212324714	0.000298240390590234	0.000290782212324714	0.000290782212324714	0.000291120823362576	0.00118861926417287	0.00234845373323476	0	0	0	0	0	0	0.00117027544888084	0	0	0	0.000290761073751292	0.000294529128487272	0.000290761073751292	0.000291120823362576	0.000290782212324714	0.000290782212324714	0.000290866791216146	0	0	0.000583324253267124	0	0	0	0	0	0	0.000291184399203818	0
A03X03001C03	0	0	0	0	0	0	0	0	0.00058417616362851	0	0.000290866791216146	0.000292312197744	0	0.000290782212324714	0.000290782212324714	0.000298240390590234	0.000290782212324714	0.000290782212324714	0.000291120823362576	0.00118861926417287	0.00234845373323476	0	0	0	0	0	0	0.00117027544888084	0	0	0	0.000290761073751292	0.000294529128487272	0.000290761073751292	0.000291120823362576	0.000290782212324714	0.000290782212324714	0.000290866791216146	0	0	0.000583324253267124	0	0	0	0	0	0	0.000291184399203818	0
AP7X03001G05	0	0	0	0	0	0	0	0	0.00058417616362851	0	0.000290866791216146	0.000292312197744	0	0.000290782212324714	0.000290782212324714	0.000298240390590234	0.000290782212324714	0.000290782212324714	0.000291120823362576	0.00118861926417287	0.00234845373323476	0	0	0	0	0	0	0.00117027544888084	0	0	0	0.000290761073751292	0.000294529128487272	0.000290761073751292	0.000291120823362576	0.000290782212324714	0.000290782212324714	0.000290866791216146	0	0	0.000583324253267124	0	0	0	0	0	0	0.000291184399203818	0
LN_7G06_VL_439	0	0	0	0	0	0	0	0	0.00058417616362851	0	0.000290866791216146	0.000292312197744	0	0.000290782212324714	0.000290782212324714	0.000298240390590234	0.000290782212324714	0.000290782212324714	0.000291120823362576	0.00118861926417287	0.00234845373323476	0	0	0	0	0	0	0.00117027544888084	0	0	0	0.000290761073751292	0.000294529128487272	0.000290761073751292	0.000291120823362576	0.000290782212324714	0.000290782212324714	0.000290866791216146	0	0	0.000583324253267124	0	0	0	0	0	0	0.000291184399203818	0
LN_4H03_VL_283	0	0	0	0	0	0	0	0	0.00058417616362851	0	0.000290866791216146	0.000292312197744	0	0.000290782212324714	0.000290782212324714	0.000298240390590234	0.000290782212324714	0.000290782212324714	0.000291120823362576	0.00118861926417287	0.00234845373323476	0	0	0	0	0	0	0.00117027544888084	0	0	0	0.000290761073751292	0.000294529128487272	0.000290761073751292	0.000291120823362576	0.000290782212324714	0.000290782212324714	0.000290866791216146	0	0	0.000583324253267124	0	0	0	0	0	0	0.000291184399203818	0
A02X030661A1	0.00306626631482082	0.00306626631482082	0.00306626631482082	0.00306626631482082	0.00306626631482082	0.00306626631482082	0.0030672068034595	0.0030672068034595	0.00338197283252109	0.0030672068034595	0.00337470988818254	0.00339240286491619	0.0030672068034595	0.00337367487046178	0.00337367487046178	0.00312293145753425	0.00337367487046178	0.00337367487046178	0.00337781875528864	0.00343719025220717	0.0036971511711408	0.00306626631482082	0.00306626631482082	0.00306626631482082	0.00306626631482082	0.00306626631482082	0.00306626631482082	0.00430420419416234	0.00306626631482082	0.00306908951260806	0.00306626631482082	0.00337355680349864	0.00279510691134266	0.00337355680349864	0.00337781875528864	0.00337367487046178	0.00337367487046178	0.00337367487046178	0.0030672068034595	0.00306626631482082	0.00306831321524738	0.0030672068034595	0.0030672068034595	0.00306626631482082	0.00307097453446401	0.00306626631482082	0.0030672068034595	0.00276081013052435	0.0030672068034595
A03X03061C02	0.00029186428984258	0.00029186428984258	0.00029186428984258	0.00029186428984258	0.00029186428984258	0.00029186428984258	0.000292461803953406	0.000291949499477917	0.000292483190557338	0.000291949499477917	0.000584005582548085	0.00058691907686885	0.000291949499477917	0.000583835101058817	0.000583835101058817	0.000598869670763547	0.000583835101058817	0.000583835101058817	0.00058451762491237	0.0014918030511025	0.0026518064506797	0.00029186428984258	0.00029186428984258	0.00029186428984258	0.00029186428984258	0.00029186428984258	0.00029186428984258	0.0014687531534826	0.00029186428984258	0.000292120068097165	0.00029186428984258	0.000583856425247459	0.000591103942455786	0.000583856425247459	0.00058451762491237	0.000583835101058817	0.000583835101058817	0.000584005582548085	0.000291949499477917	0.00029186428984258	0.000878477406438548	0.000291949499477917	0.000292034758881552	0.000292034758881552	0.000292547362884883	0.00029186428984258	0.000291949499477917	0.000584709891894621	0.000291949499477917
AP3X03061I08	0	0	0	0	0	0	0	0	0.000292141404746956	0	0.000291036096692089	0.000292483190557338	0	0.000290951419324285	0.000290951419324285	0.000298418391430763	0.000290951419324285	0.000290951419324285	0.00029129042478399	0.00118932609229823	0.00234983335328143	0	0	0	0	0	0	0.00117096062236931	0	0	0	0.000290930256142456	0.000294702725565192	0.000290930256142456	0.00029129042478399	0.000290951419324285	0.000290951419324285	0.000291036096692089	0	0	0.000583664719073685	0	0	0	0	0	0	0.000291354074730172	0
AP7X03061G06	0	0	0	0	0	0	0	0	0.000292205427168386	0	0	0	0	0	0	0	0	0	0	0.00089179558664276	0.00205562916709374	0	0	0	0	0	0	0.00117096062236931	0	0	0	0.000290930256142456	0.000294702725565192	0.000290930256142456	0	0	0	0	0	0	0.000583664719073685	0	0	0	0	0	0	0.000291354074730172	0
A02X033761A2	0.000290782212324714	0.000290782212324714	0.000290782212324714	0.000290782212324714	0.000290782212324714	0.000290782212324714	0.000291375299621172	0	0.000292034758881552	0	0	0	0	0	0	0	0	0	0	0.000891265702033955	0.00205442255745758	0.000290782212324714	0.000290782212324714	0.000290782212324714	0.000290782212324714	0.000290782212324714	0.000290782212324714	0.00146301550408152	0.000290782212324714	0.000291036096692089	0.000290782212324714	0.000581627864967414	0.000589166732770457	0.000581627864967414	0	0	0	0	0	0.000290782212324714	0.000875209842408719	0	0	0.000290951419324285	0.000291460223933654	0.000290782212324714	0	0.000582474823987783	0
A03X03371C01	0.000290782212324714	0.000290782212324714	0.000290782212324714	0.000290782212324714	0.000290782212324714	0.000290782212324714	0.000291375299621172	0	0.000292034758881552	0	0	0	0	0	0	0	0	0	0	0.000891265702033955	0.00205442255745758	0.000290782212324714	0.000290782212324714	0.000290782212324714	0.000290782212324714	0.000290782212324714	0.000290782212324714	0.00146301550408152	0.000290782212324714	0.000291036096692089	0.000290782212324714	0.000581627864967414	0.000589166732770457	0.000581627864967414	0	0	0	0	0	0.000290782212324714	0.000875209842408719	0	0	0.000290951419324285	0.000291460223933654	0.000290782212324714	0	0.000582474823987783	0
AP3X03371I09	0.000899617832732827	0.000899617832732827	0.000899617832732827	0.000899617832732827	0.000899617832732827	0.000899617832732827	0.000901510200615018	0.00059976762742335	0.000902527184724645	0.00059976762742335	0.00059976762742335	0.000602840925625047	0.00059976762742335	0.000599587820729825	0.000599587820729825	0.000615455669869625	0.000599587820729825	0.000599587820729825	0.000600127564531368	0.00151991906761163	0.00272486761938259	0.000899617832732827	0.000899617832732827	0.000899617832732827	0.000899617832732827	0.000899617832732827	0.000899617832732827	0.00211268506609078	0.000899617832732827	0.00090042787385866	0.000899617832732827	0.00119967038975576	0.00121571340289932	0.00119967038975576	0.000600307695140061	0.000599587820729825	0.000599587820729825	0.00059976762742335	0.00059976762742335	0.000899617832732827	0.00150448406522165	0.00059976762742335	0.00059994754199146	0.000900157698113364	0.000901781188980118	0.000899617832732827	0.00059976762742335	0.00120147210333867	0.00059976762742335
LN_7F03_VL_427	0.000593471879764363	0.000593471879764363	0.000593471879764363	0.000593471879764363	0.000593471879764363	0.000593471879764363	0.000594177134689338	0.000296735913753921	0.00059601419200354	0.000296735913753921	0.000296735913753921	0.000298240390590234	0.000296735913753921	0.00029664788766936	0.00029664788766936	0.000304414012447294	0.00029664788766936	0.00029664788766936	0.000296912122739217	0.00121202970008136	0.00149637945687046	0.000593471879764363	0.000593471879764363	0.000593471879764363	0.000593471879764363	0.000593471879764363	0.000593471879764363	0.00179158042792485	0.000593471879764363	0.000594000663862338	0.000593471879764363	0.000890273924170462	0.000902052340309057	0.000890273924170462	0.000297000305732988	0.00029664788766936	0.00029664788766936	0.000296735913753921	0.000296735913753921	0.000593471879764363	0.00118983480531065	0.000296735913753921	0.000296735913753921	0.000593471879764363	0.000594884067794398	0.000593471879764363	0.000296735913753921	0.000891067218226631	0.000296735913753921
LN_6E04_VL_338	0.00116609604023457	0.00116609604023457	0.00116609604023457	0.00116609604023457	0.00116609604023457	0.00116609604023457	0.00116848052168883	0.000874635667636894	0.00117119615040615	0.000874635667636894	0.000874635667636894	0.000878992189683503	0.000874635667636894	0.000874380746078828	0.000874380746078828	0.000896861093420975	0.000874380746078828	0.000874380746078828	0.000875401324946068	0	0.00117394599304926	0.00116609604023457	0.00116609604023457	0.00116609604023457	0.00116609604023457	0.00116609604023457	0.00116609604023457	0.00234698943020528	0.00116609604023457	0.00116711676815647	0.00116609604023457	0.00145787518258425	0.00147682178084855	0.00145787518258425	0.000875401324946068	0.000874380746078828	0.000874380746078828	0.000874635667636894	0.000874635667636894	0.00116609604023457	0.000584005582548085	0.000874635667636894	0.000874890737880629	0.00116677632702223	0.00116882195819245	0.00116609604023457	0.000874635667636894	0.000875465247721696	0.000874635667636894
AMBX03431D09	0.00116779824677524	0.00116779824677524	0.00116779824677524	0.00116779824677524	0.00116779824677524	0.00116779824677524	0.00116950543016776	0.000875912508317624	0.00117291329018547	0.000875912508317624	0.000875912508317624	0.000880281791196732	0.000875912508317624	0.000875656842028196	0.000875656842028196	0.000898203700168941	0.000875656842028196	0.000875656842028196	0.000876680403736342	0	0.000587263753189389	0.00116779824677524	0.00116779824677524	0.00116779824677524	0.00116779824677524	0.00116779824677524	0.00116779824677524	0.00235043721522327	0.00116779824677524	0.00116882195819245	0.00116779824677524	0.00146000368641575	0.00147900600986518	0.00146000368641575	0.000876680403736342	0.000875656842028196	0.000875656842028196	0.000875912508317624	0.000875912508317624	0.00116779824677524	0.00058451762491237	0.000875912508317624	0.000875912508317624	0.00116813928460789	0.00117053213818007	0.00116779824677524	0.000875912508317624	0.000876488361372477	0.000875912508317624
A03X03431B09	0	0	0	0	0	0	0	0	0.000292120068097165	0	0	0	0	0	0	0	0	0	0	0.000891530565603643	0.00205502568516022	0	0	0	0	0	0	0.00117061793536544	0	0	0	0.000290845640343884	0.000294615901454049	0.000290845640343884	0	0	0	0	0	0	0.000583494436505499	0	0	0	0	0	0	0.00029126921225641	0
AP3X03432A01	0.00029126921225641	0.00029126921225641	0.00029126921225641	0.00029126921225641	0.00029126921225641	0.00029126921225641	0.000291438986668397	0.000291354074730172	0.000877963225808166	0.000291354074730172	0.000582814298663822	0.000585715889395355	0.000291354074730172	0.00058264451187759	0.00058264451187759	0.000597617039167752	0.00058264451187759	0.00058264451187759	0.000583324253267124	0.000891596866818375	0.00146858021935525	0.00029126921225641	0.00029126921225641	0.00029126921225641	0.00029126921225641	0.00029126921225641	0.00029126921225641	0.0014657392189834	0.00029126921225641	0.000291523948114434	0.00029126921225641	0.000582665749142799	0.000590231721629236	0.000582665749142799	0.000583324253267124	0.00058264451187759	0.00058264451187759	0.000582814298663822	0.000291354074730172	0.00029126921225641	0.000291630221157583	0.000291354074730172	0.000291354074730172	0.00029126921225641	0.00029186428984258	0.00029126921225641	0.000291354074730172	0	0.000291354074730172
AP7X03431F04	0.00178598138873945	0.00178598138873945	0.00178598138873945	0.00178598138873945	0.00178598138873945	0.00178598138873945	0.0017865131690147	0.00148836169923791	0.00179379000525576	0.00148836169923791	0.00148836169923791	0.001495931760352	0.00148836169923791	0.00148791878676811	0.00148791878676811	0.00152699804941161	0.00148791878676811	0.00148791878676811	0.00148969202017642	0.000605578934036682	0.000897196430550607	0.00178598138873945	0.00178598138873945	0.00178598138873945	0.00178598138873945	0.00178598138873945	0.00178598138873945	0.00299554074797183	0.00178598138873945	0.00178757768016529	0.00178598138873945	0.00208393317714323	0.00211095619201495	0.00208393317714323	0.00148969202017642	0.00148791878676811	0.00148791878676811	0.00148836169923791	0.00148836169923791	0.00178598138873945	0.00119074227350077	0.00148836169923791	0.00148836169923791	0.00178598138873945	0.00179024451644455	0.00178598138873945	0.00148836169923791	0.00178704526606234	0.00148836169923791
LN_6D08_VL_333	0	0	0	0	0	0	0	0	0.000587436243206148	0	0.000292483190557338	0.000293944746855135	0	0.000292397669151672	0.000292397669151672	0.000299940020992211	0.000292397669151672	0.000292397669151672	0.000292740055200676	0.00118861926417287	0.00236162589763573	0	0	0	0	0	0	0.00117681715237372	0	0	0	0.000292376295052713	0.000296186604594409	0.000292376295052713	0.000292740055200676	0.000292397669151672	0.000292397669151672	0.000292483190557338	0	0	0.000586574804905346	0	0	0	0	0	0	0.00029280434030367	0
A02X034861B2	0.000876232383793568	0.000876232383793568	0.000876232383793568	0.000876232383793568	0.000876232383793568	0.000876232383793568	0.000585223170607491	0.000876488386349557	0.00146730889695153	0.000876488386349557	0.00116880058409354	0.00117463547250014	0.000876488386349557	0.00116845916008391	0.00116845916008391	0.000897397654179203	0.00116845916008391	0.00116845916008391	0.00116982605434313	0.00208997695505313	0.00324134420441337	0.000876232383793568	0.000876232383793568	0.000876232383793568	0.000876232383793568	0.000876232383793568	0.000876232383793568	0.00205776674754098	0.000876232383793568	0.000877000840490677	0.000876232383793568	0.00116856601809543	0.0011837826335431	0.00116856601809543	0.00116982605434313	0.00116845916008391	0.00116845916008391	0.00116880058409354	0.000876488386349557	0.000876232383793568	0.00117188240263187	0.000876488386349557	0.00087674453853816	0.00087674453853816	0.000585394463825447	0.000876232383793568	0.000876488386349557	0.000877513894212822	0.000876488386349557
AP7X03481G03	0.00242009646985069	0.00242009646985069	0.00242009646985069	0.00242009646985069	0.00242009646985069	0.00242009646985069	0.00211846236362018	0.00211779848809207	0.00242967460231955	0.00211779848809207	0.00211779848809207	0.00212874712071564	0.00211779848809207	0.00211715795709978	0.00211715795709978	0.0021582828161167	0.00211715795709978	0.00211715795709978	0.0021197224086397	0.000923361150794475	0.00121605986630728	0.00242009646985069	0.00242009646985069	0.00242009646985069	0.00242009646985069	0.00242009646985069	0.00242009646985069	0.00365304511304766	0.00242009646985069	0.00242229479193495	0.00242009646985069	0.00242009646985069	0.00212618392442438	0.00242009646985069	0.0021197224086397	0.00211715795709978	0.00211715795709978	0.00211779848809207	0.00211779848809207	0.00242009646985069	0.00151256235347505	0.00211779848809207	0.00181543205131437	0.00211782143102729	0.00242596755052093	0.00242009646985069	0.00211779848809207	0.00211846236362018	0.00211779848809207
LN_4H08_VL_288	0.00145840689565574	0.00145840689565574	0.00145840689565574	0.00145840689565574	0.00145840689565574	0.00145840689565574	0.00145968418430653	0.00116677632702223	0.00146470834302626	0.00116677632702223	0.00116677632702223	0.0011725909717956	0.00116677632702223	0.00116643608443952	0.00116643608443952	0.00119644088586913	0.00116643608443952	0.00116643608443952	0.00116779824677524	0.00208377773127769	0.00264654342958088	0.00145840689565574	0.00145840689565574	0.00145840689565574	0.00145840689565574	0.00145840689565574	0.00145840689565574	0.00264162292463371	0.00145840689565574	0.00145968418430653	0.00145840689565574	0.00175035646978071	0.00177311610718234	0.00175035646978071	0.00116779824677524	0.00116643608443952	0.00116643608443952	0.00116677632702223	0.00116677632702223	0.00145840689565574	0.00204616564644101	0.00116677632702223	0.00116677632702223	0.00145883241009241	0.00146181797783154	0.00145840689565574	0.00116677632702223	0.00175240135556742	0.00116677632702223
LN_7B08_VL_396	0.000290782212324714	0.000290782212324714	0.000290782212324714	0.000290782212324714	0.000290782212324714	0.000290782212324714	0.000291375299621172	0	0.000292034758881552	0	0	0	0	0	0	0	0	0	0	0.000891265702033955	0.00205442255745758	0.000290782212324714	0.000290782212324714	0.000290782212324714	0.000290782212324714	0.000290782212324714	0.000290782212324714	0.00146301550408152	0.000290782212324714	0.000291036096692089	0.000290782212324714	0.000581627864967414	0.000589166732770457	0.000581627864967414	0	0	0	0	0	0.000290782212324714	0.000875209842408719	0	0	0.000290951419324285	0.000291460223933654	0.000290782212324714	0	0.000582474823987783	0
AMBX03532H07	0.00175599142619606	0.00175599142619606	0.00175599142619606	0.00175599142619606	0.00175599142619606	0.00175599142619606	0.0017580495072043	0.00175650549456876	0.00175979009976642	0.00175650549456876	0.00204976063494013	0.00206001537963649	0.00175650549456876	0.00204916059319971	0.00204916059319971	0.00210018933541365	0.00204916059319971	0.00204916059319971	0.00205156287049071	0.00298942953695847	0.00353591926017444	0.00175599142619606	0.00175599142619606	0.00175599142619606	0.00175599142619606	0.00175599142619606	0.00175599142619606	0.00294522997034339	0.00175599142619606	0.00175753453480815	0.00175599142619606	0.00204901029720392	0.00207451452392584	0.00204901029720392	0.00205156287049071	0.00204916059319971	0.00204916059319971	0.00204976063494013	0.00175650549456876	0.00175599142619606	0.00234707573222749	0.00175650549456876	0.00175701986401798	0.00175701986401798	0.00176011241815627	0.00175599142619606	0.00175650549456876	0.00205201358272697	0.00175650549456876
LN_6F03_VL_346	0.00588655036233557	0.00588655036233557	0.00588655036233557	0.00588655036233557	0.00588655036233557	0.00588655036233557	0.00471446570202074	0.00588828345864015	0.00560397177400554	0.00588828345864015	0.00618431662300128	0.00621543352506743	0.00588828345864015	0.00618249591699512	0.00618249591699512	0.00633544221955889	0.00618249591699512	0.00618249591699512	0.00618978518099956	0.00389633733163641	0.00324510891674292	0.00588655036233557	0.00588655036233557	0.00588655036233557	0.00588655036233557	0.00588655036233557	0.00588655036233557	0.00710801424651694	0.00588655036233557	0.00589175271458595	0.00588655036233557	0.00618177665298937	0.00626102888126837	0.00618177665298937	0.00618978518099956	0.00618249591699512	0.00618249591699512	0.00618431662300128	0.00588828345864015	0.00588655036233557	0.00383021568287624	0.00588828345864015	0.00559474749321745	0.00529888949641942	0.00590044376608928	0.00588655036233557	0.00588828345864015	0.00530201115621685	0.00588828345864015
A01X036761C4	0.000290782212324714	0.000290782212324714	0.000290782212324714	0.000290782212324714	0.000290782212324714	0.000290782212324714	0.000291375299621172	0	0.000292034758881552	0	0	0	0	0	0	0	0	0	0	0.000891265702033955	0.00205442255745758	0.000290782212324714	0.000290782212324714	0.000290782212324714	0.000290782212324714	0.000290782212324714	0.000290782212324714	0.00146301550408152	0.000290782212324714	0.000291036096692089	0.000290782212324714	0.000581627864967414	0.000589166732770457	0.000581627864967414	0	0	0	0	0	0.000290782212324714	0.000875209842408719	0	0	0.000290951419324285	0.000291460223933654	0.000290782212324714	0	0.000582474823987783	0
A02X036761C5	0.000290782212324714	0.000290782212324714	0.000290782212324714	0.000290782212324714	0.000290782212324714	0.000290782212324714	0.000291375299621172	0	0.000292034758881552	0	0	0	0	0	0	0	0	0	0	0.000891265702033955	0.00205442255745758	0.000290782212324714	0.000290782212324714	0.000290782212324714	0.000290782212324714	0.000290782212324714	0.000290782212324714	0.00146301550408152	0.000290782212324714	0.000291036096692089	0.000290782212324714	0.000581627864967414	0.000589166732770457	0.000581627864967414	0	0	0	0	0	0.000290782212324714	0.000875209842408719	0	0	0.000290951419324285	0.000291460223933654	0.000290782212324714	0	0.000582474823987783	0
A03X03671A05	0.000290782212324714	0.000290782212324714	0.000290782212324714	0.000290782212324714	0.000290782212324714	0.000290782212324714	0.000291375299621172	0	0.000292034758881552	0	0	0	0	0	0	0	0	0	0	0.000891265702033955	0.00205442255745758	0.000290782212324714	0.000290782212324714	0.000290782212324714	0.000290782212324714	0.000290782212324714	0.000290782212324714	0.00146301550408152	0.000290782212324714	0.000291036096692089	0.000290782212324714	0.000581627864967414	0.000589166732770457	0.000581627864967414	0	0	0	0	0	0.000290782212324714	0.000875209842408719	0	0	0.000290951419324285	0.000291460223933654	0.000290782212324714	0	0.000582474823987783	0
AP3X03672A04	0.000290782212324714	0.000290782212324714	0.000290782212324714	0.000290782212324714	0.000290782212324714	0.000290782212324714	0.000291375299621172	0	0.000292034758881552	0	0	0	0	0	0	0	0	0	0	0.000891265702033955	0.00205442255745758	0.000290782212324714	0.000290782212324714	0.000290782212324714	0.000290782212324714	0.000290782212324714	0.000290782212324714	0.00146301550408152	0.000290782212324714	0.000291036096692089	0.000290782212324714	0.000581627864967414	0.000589166732770457	0.000581627864967414	0	0	0	0	0	0.000290782212324714	0.000875209842408719	0	0	0.000290951419324285	0.000291460223933654	0.000290782212324714	0	0.000582474823987783	0
AP7X03671F06	0.000290782212324714	0.000290782212324714	0.000290782212324714	0.000290782212324714	0.000290782212324714	0.000290782212324714	0.000291375299621172	0	0.000292034758881552	0	0	0	0	0	0	0	0	0	0	0.000891265702033955	0.00205442255745758	0.000290782212324714	0.000290782212324714	0.000290782212324714	0.000290782212324714	0.000290782212324714	0.000290782212324714	0.00146301550408152	0.000290782212324714	0.000291036096692089	0.000290782212324714	0.000581627864967414	0.000589166732770457	0.000581627864967414	0	0	0	0	0	0.000290782212324714	0.000875209842408719	0	0	0.000290951419324285	0.000291460223933654	0.000290782212324714	0	0.000582474823987783	0
LN_6F08_VL_351	0.00176626516722398	0.00176626516722398	0.00176626516722398	0.00176626516722398	0.00176626516722398	0.00176626516722398	0.00176678526934431	0.00147206082815535	0.00177416473370356	0.00147206082815535	0.00147206082815535	0.00147946556609001	0.00147206082815535	0.00147162756294083	0.00147162756294083	0.00120615922175288	0.00147162756294083	0.00147162756294083	0.00147336215585581	0.00059853365078207	0.000886590510190098	0.00176626516722398	0.00176626516722398	0.00176626516722398	0.00176626516722398	0.00176626516722398	0.00176626516722398	0.00296279173300263	0.00176626516722398	0.00176782639303601	0.00176626516722398	0.00206105476809009	0.00208810662751154	0.00206105476809009	0.00147336215585581	0.00147162756294083	0.00147162756294083	0.00147206082815535	0.00147206082815535	0.00176626516722398	0.00117740150824837	0.00147206082815535	0.00147206082815535	0.00176626516722398	0.00177043457839107	0.00176626516722398	0.00147206082815535	0.00147247262013258	0.00147206082815535
LN_4G04_VL_275	0.000290782212324714	0.000290782212324714	0.000290782212324714	0.000290782212324714	0.000290782212324714	0.000290782212324714	0.000291375299621172	0	0.000292034758881552	0	0	0	0	0	0	0	0	0	0	0.000891265702033955	0.00205442255745758	0.000290782212324714	0.000290782212324714	0.000290782212324714	0.000290782212324714	0.000290782212324714	0.000290782212324714	0.00146301550408152	0.000290782212324714	0.000291036096692089	0.000290782212324714	0.000581627864967414	0.000589166732770457	0.000581627864967414	0	0	0	0	0	0.000290782212324714	0.000875209842408719	0	0	0.000290951419324285	0.000291460223933654	0.000290782212324714	0	0.000582474823987783	0
C12X039128F1	0.000290761073751292	0.000290761073751292	0.000290761073751292	0.000290761073751292	0.000290761073751292	0.000290761073751292	0.000291354074730172	0.000290845640343884	0.000876424289040732	0.000290845640343884	0.000581797059668179	0.000584688505290796	0.000290845640343884	0.000581627864967414	0.000581627864967414	0.000596547518217019	0.000581627864967414	0.000581627864967414	0.000582305234908215	0.00148603916696997	0.00264246337166757	0.000290761073751292	0.000290761073751292	0.000290761073751292	0.000290761073751292	0.000290761073751292	0.000290761073751292	0.00146316567431183	0.000290761073751292	0.000291014921190023	0.000290761073751292	0.00058164902814924	0.000589188448394249	0.00058164902814924	0.000582305234908215	0.000581627864967414	0.000581627864967414	0.000581797059668179	0.000290845640343884	0.000290761073751292	0.000875145956940274	0.000290845640343884	0.000290930256142456	0.000290930256142456	0.000291438986668397	0.000290761073751292	0.000290845640343884	0.000582496048878823	0.000290845640343884
AP3X03911I04	0.0011726770713498	0.0011726770713498	0.0011726770713498	0.0011726770713498	0.0011726770713498	0.0011726770713498	0.00117302096517555	0.00117302096517555	0.0011749805160225	0.00117302096517555	0.00146644820364382	0.00147379644319423	0.00117302096517555	0.00146601823552783	0.00146601823552783	0.0015034886597849	0.00146601823552783	0.00146601823552783	0.00146773962258778	0.00119394104545694	0.00117742319829433	0.0011726770713498	0.0011726770713498	0.0011726770713498	0.0011726770713498	0.0011726770713498	0.0011726770713498	0.00236058190713904	0.0011726770713498	0.00117370935827465	0.0011726770713498	0.00146616902352169	0.00148489211889345	0.00146616902352169	0.00146773962258778	0.00146601823552783	0.00146601823552783	0.00146644820364382	0.00117302096517555	0.0011726770713498	0.00117394599304926	0.00117302096517555	0.00117302096517555	0.0011726770713498	0.0011754338811023	0.0011726770713498	0.00117302096517555	0.00117370935827465	0.00117302096517555
AMBX04141D06	0	0	0	0	0	0	0	0	0.00058417616362851	0	0.000290866791216146	0.000292312197744	0	0.000290782212324714	0.000290782212324714	0.000298240390590234	0.000290782212324714	0.000290782212324714	0.000291120823362576	0.00118861926417287	0.00234845373323476	0	0	0	0	0	0	0.00117027544888084	0	0	0	0.000290761073751292	0.000294529128487272	0.000290761073751292	0.000291120823362576	0.000290782212324714	0.000290782212324714	0.000290866791216146	0	0	0.000583324253267124	0	0	0	0	0	0	0.000291184399203818	0
A01X041461C8	0	0	0	0	0	0	0	0	0.000584346844387449	0	0.000290951419324285	0.000292397669151672	0	0.000290866791216146	0.000290866791216146	0.000298329364459076	0.000290866791216146	0.000290866791216146	0.000291205599378815	0.00118897257318564	0.00234914334069991	0	0	0	0	0	0	0.00117061793536544	0	0	0	0.000290845640343884	0.000294615901454049	0.000290845640343884	0.000291205599378815	0.000290866791216146	0.000290866791216146	0.000290951419324285	0	0	0.000583494436505499	0	0	0	0	0	0	0.00029126921225641	0
A02X041461C9	0	0	0	0	0	0	0	0	0.00058417616362851	0	0.000290866791216146	0.000292312197744	0	0.000290782212324714	0.000290782212324714	0.000298240390590234	0.000290782212324714	0.000290782212324714	0.000291120823362576	0.00118861926417287	0.00234845373323476	0	0	0	0	0	0	0.00117027544888084	0	0	0	0.000290761073751292	0.000294529128487272	0.000290761073751292	0.000291120823362576	0.000290782212324714	0.000290782212324714	0.000290866791216146	0	0	0.000583324253267124	0	0	0	0	0	0	0.000291184399203818	0
A03X04141A07	0	0	0	0	0	0	0	0	0.00058417616362851	0	0.000290866791216146	0.000292312197744	0	0.000290782212324714	0.000290782212324714	0.000298240390590234	0.000290782212324714	0.000290782212324714	0.000291120823362576	0.00118861926417287	0.00234845373323476	0	0	0	0	0	0	0.00117027544888084	0	0	0	0.000290761073751292	0.000294529128487272	0.000290761073751292	0.000291120823362576	0.000290782212324714	0.000290782212324714	0.000290866791216146	0	0	0.000583324253267124	0	0	0	0	0	0	0.000291184399203818	0
AP7X04141F08	0	0	0	0	0	0	0	0	0.00058417616362851	0	0.000290866791216146	0.000292312197744	0	0.000290782212324714	0.000290782212324714	0.000298240390590234	0.000290782212324714	0.000290782212324714	0.000291120823362576	0.00118861926417287	0.00234845373323476	0	0	0	0	0	0	0.00117027544888084	0	0	0	0.000290761073751292	0.000294529128487272	0.000290761073751292	0.000291120823362576	0.000290782212324714	0.000290782212324714	0.000290866791216146	0	0	0.000583324253267124	0	0	0	0	0	0	0.000291184399203818	0
LN_4A04_VL_221	0	0	0	0	0	0	0	0	0.00058417616362851	0	0.000290866791216146	0.000292312197744	0	0.000290782212324714	0.000290782212324714	0.000298240390590234	0.000290782212324714	0.000290782212324714	0.000291120823362576	0.00118861926417287	0.00234845373323476	0	0	0	0	0	0	0.00117027544888084	0	0	0	0.000290761073751292	0.000294529128487272	0.000290761073751292	0.000291120823362576	0.000290782212324714	0.000290782212324714	0.000290866791216146	0	0	0.000583324253267124	0	0	0	0	0	0	0.000291184399203818	0
LN_8A05_VL_465	0	0	0	0	0	0	0	0	0.00058417616362851	0	0.000290866791216146	0.000292312197744	0	0.000290782212324714	0.000290782212324714	0.000298240390590234	0.000290782212324714	0.000290782212324714	0.000291120823362576	0.00118861926417287	0.00234845373323476	0	0	0	0	0	0	0.00117027544888084	0	0	0	0.000290761073751292	0.000294529128487272	0.000290761073751292	0.000291120823362576	0.000290782212324714	0.000290782212324714	0.000290866791216146	0	0	0.000583324253267124	0	0	0	0	0	0	0.000291184399203818	0
LN_8A06_VL_466	0	0	0	0	0	0	0	0	0.00058417616362851	0	0.000290866791216146	0.000292312197744	0	0.000290782212324714	0.000290782212324714	0.000298240390590234	0.000290782212324714	0.000290782212324714	0.000291120823362576	0.00118861926417287	0.00234845373323476	0	0	0	0	0	0	0.00117027544888084	0	0	0	0.000290761073751292	0.000294529128487272	0.000290761073751292	0.000291120823362576	0.000290782212324714	0.000290782212324714	0.000290866791216146	0	0	0.000583324253267124	0	0	0	0	0	0	0.000291184399203818	0
LN_6D06_VL_331	0	0	0	0	0	0	0	0	0.00058417616362851	0	0.000290866791216146	0.000292312197744	0	0.000290782212324714	0.000290782212324714	0.000298240390590234	0.000290782212324714	0.000290782212324714	0.000291120823362576	0.00118861926417287	0.00234845373323476	0	0	0	0	0	0	0.00117027544888084	0	0	0	0.000290761073751292	0.000294529128487272	0.000290761073751292	0.000291120823362576	0.000290782212324714	0.000290782212324714	0.000290866791216146	0	0	0.000583324253267124	0	0	0	0	0	0	0.000291184399203818	0
LN_4F08_VL_270	0	0	0	0	0	0	0	0	0.00058417616362851	0	0.000290866791216146	0.000292312197744	0	0.000290782212324714	0.000290782212324714	0.000298240390590234	0.000290782212324714	0.000290782212324714	0.000291120823362576	0.00118861926417287	0.00234845373323476	0	0	0	0	0	0	0.00117027544888084	0	0	0	0.000290761073751292	0.000294529128487272	0.000290761073751292	0.000291120823362576	0.000290782212324714	0.000290782212324714	0.000290866791216146	0	0	0.000583324253267124	0	0	0	0	0	0	0.000291184399203818	0
A01X042261A5	0	0	0	0	0	0	0	0	0.00058417616362851	0	0.000290866791216146	0.000292312197744	0	0.000290782212324714	0.000290782212324714	0.000298240390590234	0.000290782212324714	0.000290782212324714	0.000291120823362576	0.00118861926417287	0.00234845373323476	0	0	0	0	0	0	0.00117027544888084	0	0	0	0.000290761073751292	0.000294529128487272	0.000290761073751292	0.000291120823362576	0.000290782212324714	0.000290782212324714	0.000290866791216146	0	0	0.000583324253267124	0	0	0	0	0	0	0.000291184399203818	0
A02X042261A6	0.000291608959111411	0.000291608959111411	0.000291608959111411	0.000291608959111411	0.000291608959111411	0.000291608959111411	0.000292120068097165	0.000291694019702843	0.000878734722668017	0.000291694019702843	0.000583494436505499	0.000586402820335145	0.000291694019702843	0.000583324253267124	0.000583324253267124	0.000598332186231187	0.000583324253267124	0.000583324253267124	0.000584005582548085	0.000892923747090754	0.00205759327830711	0.000291608959111411	0.000291608959111411	0.000291608959111411	0.000291608959111411	0.000291608959111411	0.000291608959111411	0.00146745995086862	0.000291608959111411	0.00029186428984258	0.000291608959111411	0.000583345540137679	0.000590929292122126	0.000583345540137679	0.000584005582548085	0.000583324253267124	0.000583324253267124	0.000583494436505499	0.000291694019702843	0.000291608959111411	0.000877449646734547	0.000291694019702843	0.000291779129932135	0.000291779129932135	0.000292205427168386	0.000291608959111411	0.000291694019702843	0.000584026919197863	0.000291694019702843
A03X04221A09	0	0	0	0	0	0	0	0	0.000292120068097165	0	0	0	0	0	0	0	0	0	0	0.000891530565603643	0.00205502568516022	0	0	0	0	0	0	0.00117061793536544	0	0	0	0.000290845640343884	0.000294615901454049	0.000290845640343884	0	0	0	0	0	0	0.000583494436505499	0	0	0	0	0	0	0.00029126921225641	0
AP3X04221F03	0.000583324253267124	0.000583324253267124	0.000583324253267124	0.000583324253267124	0.000583324253267124	0.000583324253267124	0.000583494436505499	0.000583494436505499	0.00117224733005484	0.000583494436505499	0.000875465247721696	0.000879830058803402	0.000583494436505499	0.000875209842408719	0.000875209842408719	0.000897733392782173	0.000875209842408719	0.000875209842408719	0.000876232358838412	0.000594243304679529	0.00088157518231301	0.000583324253267124	0.000583324253267124	0.000583324253267124	0.000583324253267124	0.000583324253267124	0.000583324253267124	0.00176114571555301	0.000583324253267124	0.000583835101058817	0.000583324253267124	0.000875145956940274	0.000886524925916306	0.000875145956940274	0.000876232358838412	0.000875209842408719	0.000875209842408719	0.000875465247721696	0.000583494436505499	0.000583324253267124	0	0.000583494436505499	0.000583494436505499	0.000583324253267124	0.00058451762491237	0.000583324253267124	0.000583494436505499	0.000291715294155784	0.000583494436505499
AP7X04221F09	0.00216428858057703	0.00216428858057703	0.00216428858057703	0.00216428858057703	0.00216428858057703	0.00216428858057703	0.0021649579515879	0.0021649579515879	0.00279677141989993	0.0021649579515879	0.00247474730474456	0.00248783041398984	0.0021649579515879	0.00247398199400849	0.00247398199400849	0.00221990838812394	0.00247398199400849	0.00247398199400849	0.00247704608052305	0.00157349043698292	0.0018633549957464	0.00216428858057703	0.00216428858057703	0.00216428858057703	0.00216428858057703	0.00216428858057703	0.00216428858057703	0.00342415566809807	0.00216428858057703	0.00216629793651734	0.00216428858057703	0.0024740059863689	0.00219151321868263	0.0024740059863689	0.00247704608052305	0.00247398199400849	0.00247398199400849	0.00247474730474456	0.0021649579515879	0.00216428858057703	0.00154578680351679	0.0021649579515879	0.0021649579515879	0.00216428858057703	0.00216965516711414	0.00216428858057703	0.0021649579515879	0.00185586237597687	0.0021649579515879
LN_7F07_VL_431	0	0	0	0	0	0	0	0	0.000599587820729825	0	0.000298507471552925	0.000300030012003024	0	0.000298418391430763	0.000298418391430763	0.000306278723206404	0.000298418391430763	0.000298418391430763	0.000298775031298341	0.00122053582486193	0.0024107301651325	0	0	0	0	0	0	0.0012012016708037	0	0	0	0.000298396128047021	0.000302366021547641	0.000298396128047021	0.000298775031298341	0.000298418391430763	0.000298418391430763	0.000298507471552925	0	0	0.000598511240511768	0	0	0	0	0	0	0.000298752714668811	0
C12X043204D2	0.000290782212324714	0.000290782212324714	0.000290782212324714	0.000290782212324714	0.000290782212324714	0.000290782212324714	0.000291375299621172	0	0.000292034758881552	0	0	0	0	0	0	0	0	0	0	0.000891265702033955	0.00205442255745758	0.000290782212324714	0.000290782212324714	0.000290782212324714	0.000290782212324714	0.000290782212324714	0.000290782212324714	0.00146301550408152	0.000290782212324714	0.000291036096692089	0.000290782212324714	0.000581627864967414	0.000589166732770457	0.000581627864967414	0	0	0	0	0	0.000290782212324714	0.000875209842408719	0	0	0.000290951419324285	0.000291460223933654	0.000290782212324714	0	0.000582474823987783	0
LN_7B07_VL_395	0.000290782212324714	0.000290782212324714	0.000290782212324714	0.000290782212324714	0.000290782212324714	0.000290782212324714	0.000291375299621172	0	0.000292034758881552	0	0	0	0	0	0	0	0	0	0	0.000891265702033955	0.00205442255745758	0.000290782212324714	0.000290782212324714	0.000290782212324714	0.000290782212324714	0.000290782212324714	0.000290782212324714	0.00146301550408152	0.000290782212324714	0.000291036096692089	0.000290782212324714	0.000581627864967414	0.000589166732770457	0.000581627864967414	0	0	0	0	0	0.000290782212324714	0.000875209842408719	0	0	0.000290951419324285	0.000291460223933654	0.000290782212324714	0	0.000582474823987783	0
A02X043261B9	0.000291184399203818	0.000291184399203818	0.000291184399203818	0.000291184399203818	0.000291184399203818	0.000291184399203818	0.000291779129932135	0.00029126921225641	0.000877706361142815	0.00029126921225641	0.00058264451187759	0.000585544408053283	0.00029126921225641	0.000582474823987783	0.000582474823987783	0.000298507471552925	0.000582474823987783	0.000582474823987783	0.000583154169271985	0.00148736533730488	0.00264323944624672	0.000291184399203818	0.000291184399203818	0.000291184399203818	0.000291184399203818	0.000291184399203818	0.000291184399203818	0.00146530966636412	0.000291184399203818	0.000291438986668397	0.000291184399203818	0.000582496048878823	0.000590057586260377	0.000582496048878823	0.000583154169271985	0.000582474823987783	0.000582474823987783	0.00058264451187759	0.00029126921225641	0.000291184399203818	0.000876424289040732	0.00029126921225641	0.000291354074730172	0.000291354074730172	0.00029186428984258	0.000291184399203818	0.00029126921225641	0.000583345540137679	0.00029126921225641
A03X04321A03	0.00147160586011163	0.00147160586011163	0.00147160586011163	0.00147160586011163	0.00147160586011163	0.00147160586011163	0.00147203911253159	0.00147203911253159	0.00207021981995024	0.00147203911253159	0.00176685044182729	0.00177573993618262	0.00147203911253159	0.00176633030130065	0.00176633030130065	0.00181221079408433	0.00176633030130065	0.00176633030130065	0.00176841270305577	0.000898002114994654	0.00118264497566501	0.00147160586011163	0.00147160586011163	0.00147160586011163	0.00147160586011163	0.00147160586011163	0.00147160586011163	0.00266515617302014	0.00147160586011163	0.00147290638314025	0.00147160586011163	0.00176626516722398	0.00178837640623679	0.00176626516722398	0.00176841270305577	0.00176633030130065	0.00176633030130065	0.00176685044182729	0.00147203911253159	0.00147160586011163	0.00088287237976114	0.00147203911253159	0.00147203911253159	0.00147160586011163	0.0014750790371894	0.00147160586011163	0.00147203911253159	0.00117776988177283	0.00147203911253159
LN_7H01_VL_443	0.000876424289040732	0.000876424289040732	0.000876424289040732	0.000876424289040732	0.000876424289040732	0.000876424289040732	0.000877963225808166	0.000876680403736342	0.00146771803440281	0.000876680403736342	0.00116916359429364	0.00117500211690073	0.000876680403736342	0.00116882195819245	0.00116882195819245	0.00119751545347335	0.00116882195819245	0.00116882195819245	0.00117018970193532	0.000297530505655478	0.001174657060685	0.000876424289040732	0.000876424289040732	0.000876424289040732	0.000876424289040732	0.000876424289040732	0.000876424289040732	0.0020581333524937	0.000876424289040732	0.00087719308245195	0.000876424289040732	0.00116880058409354	0.00118402334633312	0.00116880058409354	0.00117018970193532	0.00116882195819245	0.00116882195819245	0.00116916359429364	0.000876680403736342	0.000876424289040732	0.000292547362884883	0.000876680403736342	0.000876680403736342	0.000876680403736342	0.000878477406438548	0.000876424289040732	0.000876680403736342	0.000584859485610029	0.000876680403736342
LN_6E09_VL_343	0.00176056418872871	0.00176056418872871	0.00176056418872871	0.00176056418872871	0.00176056418872871	0.00176056418872871	0.00176108093830506	0.00176108093830506	0.00235873156945474	0.00176108093830506	0.00205502568516022	0.00206533330930163	0.00176108093830506	0.00205442255745758	0.00205442255745758	0.00210508373228994	0.00205442255745758	0.00205442255745758	0.0020568371949029	0.00119358477790462	0.00147203911253159	0.00176056418872871	0.00176056418872871	0.00176056418872871	0.00176056418872871	0.00176056418872871	0.00176056418872871	0.00295316713783766	0.00176056418872871	0.00176211534803073	0.00176056418872871	0.00205440096927269	0.00208065867321648	0.00205440096927269	0.0020568371949029	0.00205442255745758	0.00205442255745758	0.00205502568516022	0.00176108093830506	0.00176056418872871	0.00117360155676429	0.00176108093830506	0.00176108093830506	0.00176056418872871	0.00176470669652007	0.00176056418872871	0.00176108093830506	0.00146771803440281	0.00176108093830506
[truncated: 77 more columns]
