# Supplementary material for: Transmission and dynamics of mother-infant gut viruses during pregnancy and early life
Source: Nat Commun. 2024 Mar 2;15:1945. doi: 10.1038/s41467-024-45257-4 (PMC10908809; doi:10.1038/s41467-024-45257-4)
Supplement: Supplementary file 6 — Source Data [file 41467_2024_45257_MOESM6_ESM.zip › Source data/Virus_genetic_distances/LN_7E07_VL_422_NODE_3_length_148545_cov_141.087838.dist.txt]

LN_7I04_VL_455	LN_6I02_VL_372	LN_7F01_VL_425	C03X01942D01	C06X019404E6	LN_6C04_VL_320	LN_6I01_VL_371	AMBX01941E08	A01X019460I6	A02X019461D1	A03X01941A02	AP3X01942A09	LN_4B04_VL_230	LN_7E07_VL_422	LN_8A07_VL_467	LN_6F02_VL_345	LN_6I03_VL_373	LN_7I05_VL_456	LN_7I06_VL_457	LN_7I07_VL_458	LN_7I08_VL_459	LN_4I09_VL_298
LN_7I04_VL_455	0	0.000101995751019059	0.000151353334656756	6.08997258184248e-05	6.08987643237347e-05	3.38312733011891e-05	6.09009621024137e-05	0.000101518754565259	0.000121816727571276	8.12133615420389e-05	9.47497405617716e-05	0.000162573539868496	9.47504390792557e-05	9.47467176388447e-05	8.79809212575737e-05	0.000101520781458961	0.000122979695870553	0.000129772265277332	8.80101416609723e-05	0.0018735124866023	0.000390537191425284	0.000118611097152902
LN_6I02_VL_372	0.000101995751019059	0	0.000185884413104224	4.06509573400045e-05	8.13074578830282e-05	6.77551302964933e-05	3.38758781110796e-05	0.000135536616951865	0.000155864057970473	0.000115204112865727	0.000115204893576285	0.000189770350868976	0.000135538121117058	0.000142308515797853	0.00012875873674248	0.000142316265463181	0.000116257319154923	0.00010260830322394	8.81127552382941e-05	0.00185516727627862	0.000369738705213292	0.000146573325517297
LN_7F01_VL_425	0.000151353334656756	0.000185884413104224	0	0.000157654048862524	0.000143945371760481	0.000130233499865112	0.000150801777655746	8.91129309729857e-05	9.59623359009595e-05	5.48363403244584e-05	9.59675983437834e-05	0.000144087417422575	6.85475544932203e-05	7.53989915923009e-05	7.54017050001129e-05	7.54025507577131e-05	0.000186707825317799	0.000221067413041198	0.000171421535079486	0.00193196952928969	0.000429851952561642	0.000197885091649881
C03X01942D01	6.08997258184248e-05	4.06509573400045e-05	0.000157654048862524	0	4.71952080686501e-05	2.69679435460461e-05	0	9.4406055991357e-05	0.00011463371825019	7.417551775576e-05	7.417551775576e-05	0.00014850282613701	9.44072724384213e-05	0.000101146188880156	8.76621832870674e-05	0.000101152088761165	8.84978460517113e-05	6.80858944891517e-05	4.72159000222102e-05	0.00183909480537501	0.000354470029225622	0.000111290158535658
C06X019404E6	6.08987643237347e-05	8.13074578830282e-05	0.000143945371760481	4.71952080686501e-05	0	2.69665345359734e-05	4.71955262690073e-05	6.06899776547436e-05	9.4401918257913e-05	6.06897389346472e-05	8.7663740689744e-05	0.000128255311759571	7.41775185396141e-05	0.000101148234975152	7.41758246732605e-05	8.76655141713258e-05	8.16928112997594e-05	0.000115752840282152	6.07089797618392e-05	0.0018391464445637	0.000354479884323519	9.73807075302823e-05
LN_6C04_VL_320	3.38312733011891e-05	6.77551302964933e-05	0.000130233499865112	2.69679435460461e-05	2.69665345359734e-05	0	2.69684890094969e-05	7.41761998048227e-05	0.000101143733506818	5.39455706472405e-05	6.74318837461203e-05	0.000141754687430275	6.7433009174596e-05	7.41736080473039e-05	6.06881019812931e-05	8.09206409809009e-05	8.84996534430236e-05	9.53233212781111e-05	5.39625365516017e-05	0.00183912062460684	0.00035447495670608	9.73793528345119e-05
LN_6I01_VL_371	6.09009621024137e-05	3.38758781110796e-05	0.000150801777655746	0	4.71955262690073e-05	2.69684890094969e-05	0	9.44079658521561e-05	0.000114636037277541	7.41765181342226e-05	7.41770183335314e-05	0.000148505833437417	9.44091823484727e-05	0.000101148235031896	8.76639567057385e-05	0.000101153453012176	8.16911429049413e-05	6.80868216395198e-05	4.72168554735554e-05	0.00183913353449465	0.000354477420497684	0.000111292480865364
AMBX01941E08	0.000101518754565259	0.000135536616951865	8.91129309729857e-05	9.4406055991357e-05	6.06899776547436e-05	7.41761998048227e-05	9.44079658521561e-05	0	6.74317927426147e-06	0	3.37175674991136e-05	4.72512205318099e-05	6.74303149847535e-06	2.02294355167158e-05	1.34867677956022e-05	0	0.00012936318585413	0.000163444456375893	0.000101193407740343	0.00186038254688462	0.000396235225933919	0.000139133726008202
A01X019460I6	0.000121816727571276	0.000155864057970473	9.59623359009595e-05	0.00011463371825019	9.4401918257913e-05	0.000101143733506818	0.000114636037277541	6.74317927426147e-06	0	0	3.37168853883238e-05	7.42528081724609e-05	6.74321337727551e-06	2.02288898913564e-05	1.3486494961815e-05	6.74321337727551e-06	0.000142978862929966	0.000183870161419585	0.000114684633364529	0.00186740099469098	0.000410127629313779	0.000153044446711054
A02X019461D1	8.12133615420389e-05	0.000115204112865727	5.48363403244584e-05	7.417551775576e-05	6.06897389346472e-05	5.39455706472405e-05	7.41765181342226e-05	0	0	0	1.34866654814054e-05	8.1002404850937e-05	0	0	0	0	0.00013616780269103	0.00014300946444599	0.000101192076548473	0.00187440628378242	0.000403174493449399	0.0001460850697002
A03X01941A02	9.47497405617716e-05	0.000115204893576285	9.59675983437834e-05	7.417551775576e-05	8.7663740689744e-05	6.74318837461203e-05	7.41770183335314e-05	3.37175674991136e-05	3.37168853883238e-05	1.34866654814054e-05	0	5.40024233860296e-05	2.69739334895014e-05	2.02295378237988e-05	2.02292991075863e-05	1.34870292715017e-05	0.000142978862929966	0.000143011412254107	0.000107939634977097	0.00188145109919899	0.000410130480260347	0.000153044446711054
AP3X01942A09	0.000162573539868496	0.000189770350868976	0.000144087417422575	0.00014850282613701	0.000128255311759571	0.000141754687430275	0.000148505833437417	4.72512205318099e-05	7.42528081724609e-05	8.1002404850937e-05	5.40024233860296e-05	0	6.075129099812e-05	8.10001152542377e-05	6.75026647146107e-05	6.07537515774429e-05	0.00019762855275598	0.000211307666619128	0.000175578978269848	0.00190443183366746	0.000459047748139749	0.000201919448784616
LN_4B04_VL_230	9.47504390792557e-05	0.000135538121117058	6.85475544932203e-05	9.44072724384213e-05	7.41775185396141e-05	6.7433009174596e-05	9.44091823484727e-05	6.74303149847535e-06	6.74321337727551e-06	0	2.69739334895014e-05	6.075129099812e-05	0	6.74303149847535e-06	0	0	0.000142980809904559	0.000163444073889407	0.000121432942722967	0.00187443260176489	0.000410136182272258	0.000153045511382168
LN_7E07_VL_422	9.47467176388447e-05	0.000142308515797853	7.53989915923009e-05	0.000101146188880156	0.000101148234975152	7.41736080473039e-05	0.000101148235031896	2.02294355167158e-05	2.02288898913564e-05	0	2.02295378237988e-05	8.10001152542377e-05	6.74303149847535e-06	0	6.74303149847535e-06	0	0.000156592222360721	0.000170247540944133	0.000128173947663796	0.00188141147472742	0.00042402534844144	0.000166953619003883
LN_8A07_VL_467	8.79809212575737e-05	0.00012875873674248	7.54017050001129e-05	8.76621832870674e-05	7.41758246732605e-05	6.06881019812931e-05	8.76639567057385e-05	1.34867677956022e-05	1.3486494961815e-05	0	2.02292991075863e-05	6.75026647146107e-05	0	6.74303149847535e-06	0	0	0.000136170583998396	0.000156629812717306	0.000114685350152736	0.00187443260176489	0.000403180098688552	0.00014608608593807
LN_6F02_VL_345	0.000101520781458961	0.000142316265463181	7.54025507577131e-05	0.000101152088761165	8.76655141713258e-05	8.09206409809009e-05	0.000101153453012176	0	6.74321337727551e-06	0	1.34870292715017e-05	6.07537515774429e-05	0	0	0	0	0.000142981783411848	0.000170256897373342	0.000107943128085301	0.00187448523994671	0.000410141884442904	0.000153048705484479
LN_6I03_VL_373	0.000122979695870553	0.000116257319154923	0.000186707825317799	8.84978460517113e-05	8.16928112997594e-05	8.84996534430236e-05	8.16911429049413e-05	0.00012936318585413	0.000142978862929966	0.00013616780269103	0.000142978862929966	0.00019762855275598	0.000142980809904559	0.000156592222360721	0.000136170583998396	0.000142981783411848	0	0.000158082498734339	0.000108946497170646	0.00192487079885602	0.000413082846083729	0.000161401724272698
LN_7I05_VL_456	0.000129772265277332	0.00010260830322394	0.000221067413041198	6.80858944891517e-05	0.000115752840282152	9.53233212781111e-05	6.80868216395198e-05	0.000163444456375893	0.000183870161419585	0.00014300946444599	0.000143011412254107	0.000211307666619128	0.000163444073889407	0.000170247540944133	0.000156629812717306	0.000170256897373342	0.000158082498734339	0	0.000115797782845143	0.00189207664465814	0.000406825523935522	0.000182375942599226
LN_7I06_VL_457	8.80101416609723e-05	8.81127552382941e-05	0.000171421535079486	4.72159000222102e-05	6.07089797618392e-05	5.39625365516017e-05	4.72168554735554e-05	0.000101193407740343	0.000114684633364529	0.000101192076548473	0.000107939634977097	0.000175578978269848	0.000121432942722967	0.000128173947663796	0.000114685350152736	0.000107943128085301	0.000108946497170646	0.000115797782845143	0	0.0018606959641489	0.000368433313711076	0.000132198634869608
LN_7I07_VL_458	0.0018735124866023	0.00185516727627862	0.00193196952928969	0.00183909480537501	0.0018391464445637	0.00183912062460684	0.00183913353449465	0.00186038254688462	0.00186740099469098	0.00187440628378242	0.00188145109919899	0.00190443183366746	0.00187443260176489	0.00188141147472742	0.00187443260176489	0.00187448523994671	0.00192487079885602	0.00189207664465814	0.0018606959641489	0	0.00217292370103173	0.00193193896591146
LN_7I08_VL_459	0.000390537191425284	0.000369738705213292	0.000429851952561642	0.000354470029225622	0.000354479884323519	0.00035447495670608	0.000354477420497684	0.000396235225933919	0.000410127629313779	0.000403174493449399	0.000410130480260347	0.000459047748139749	0.000410136182272258	0.00042402534844144	0.000403180098688552	0.000410141884442904	0.000413082846083729	0.000406825523935522	0.000368433313711076	0.00217292370103173	0	0.000415353508618693
LN_4I09_VL_298	0.000118611097152902	0.000146573325517297	0.000197885091649881	0.000111290158535658	9.73807075302823e-05	9.73793528345119e-05	0.000111292480865364	0.000139133726008202	0.000153044446711054	0.0001460850697002	0.000153044446711054	0.000201919448784616	0.000153045511382168	0.000166953619003883	0.00014608608593807	0.000153048705484479	0.000161401724272698	0.000182375942599226	0.000132198634869608	0.00193193896591146	0.000415353508618693	0
