# Supplementary material for: Transmission and dynamics of mother-infant gut viruses during pregnancy and early life
Source: Nat Commun. 2024 Mar 2;15:1945. doi: 10.1038/s41467-024-45257-4 (PMC10908809; doi:10.1038/s41467-024-45257-4)
Supplement: Supplementary file 6 — Source Data [file 41467_2024_45257_MOESM6_ESM.zip › Source data/Virus_genetic_distances/LN_6I04_VL_374_NODE_36_length_61609_cov_15.951766.dist.txt]

C02X01542D07	C03X01542C07	C06X015405B5	C09X015405B6	C02X02853F05	A02X030061B5	AP7X03001G05	LN_7G06_VL_439	AP3X03061I08	C12X034805B9	C01X03483C04	C03X03483E05	C06X034805B7	C09X034805B8	C12X035304I5	C09X035304I4	LN_6I05_VL_375	C12X039128F1	C01X04143F07	C02X04142E02	C03X04142C09	LN_4D08_VL_252	LN_4F04_VL_266	A03X04141A07	LN_4A04_VL_221	C12X042204F5	D12X042204F8	D03X04222C04	D09X042204F7	LN_7A08_VL_387	LN_6I04_VL_374
C02X01542D07	0	0.00125215510943495	0.00127263972460388	0.000969558487245489	0.00305317776946231	0.00387660103544033	0.00458768915201046	0.00370465744187836	0.00273806713944038	0.00222323270927808	0.00245744498646048	0.00228505768345541	0.00309886264331714	0.00242270627352036	0.000293523133338863	0.000326133402259759	0.000229631889100646	0.0074750172809879	0.00437171653846772	0.00456407127563841	0.0044818413638433	0.00441932796254766	0.00461573419236449	0.00463303417772455	0.00488110089606793	0.0046814807113	0.00479827108580518	0.0048684097243565	0.00456449914265215	0.00499710966439665	0.00478135626892015
C03X01542C07	0.00125215510943495	0	0.00202669716069285	0.00193006014296596	0.00392186678218009	0.00454096388678123	0.0054519951522689	0.00449525473072154	0.00370352492229046	0.00319505851322391	0.00337297248045495	0.00332652758487496	0.00387465574524428	0.00340124854288979	0.00125163269652619	0.00123503630803099	0.00129126658818934	0.00819215176334665	0.00501948961612172	0.00510720750202495	0.00502296765064023	0.00502372467627791	0.00513207736933256	0.00523331899888242	0.00548364203817246	0.00526141088691626	0.00531372569310251	0.00540647022373578	0.00510717970384702	0.00545023006643823	0.00532988160410842
C06X015405B5	0.00127263972460388	0.00202669716069285	0	0.00119735750042861	0.00305195471072801	0.00451429954051704	0.00506992396681943	0.0040802687823639	0.003270157788962	0.00280586128093981	0.00308824980801603	0.00318939457613535	0.00303057419706183	0.00289137593131697	0.0013741526544714	0.00123851260271095	0.00121124287468429	0.00805265712782501	0.00528418582583499	0.00546350997510693	0.00537783267718829	0.00531338177006142	0.00552623443926606	0.00527014763056673	0.00571449596292422	0.00531110933382047	0.00539883238146101	0.00564695775572621	0.00539553806943508	0.00550231809590148	0.00548364202624232
C09X015405B6	0.000969558487245489	0.00193006014296596	0.00119735750042861	0	0.00332964672476573	0.00436009389733844	0.00521040537879779	0.00415519295826908	0.00327456103443537	0.00277952317064992	0.00292265777739446	0.00307874653198732	0.00288628505609191	0.00259830538672675	0.000985828341101685	0.000985861286530422	0.00105825394710228	0.00803330373015654	0.0048190326214454	0.00503012809852825	0.00494577747968732	0.00489844550427809	0.00496811372579285	0.00493419121159952	0.00530725734937026	0.00501437330219092	0.00501582575266533	0.00520408913522198	0.00503021244115395	0.00501677983005791	0.00506588938754284
C02X02853F05	0.00305317776946231	0.00392186678218009	0.00305195471072801	0.00332964672476573	0	0.00548446490879583	0.00599396548957901	0.00538366692509252	0.00380683997267595	0.00446897406603052	0.00471136565894337	0.0045451988611062	0.0046450807975714	0.00449153588170307	0.0029357414843758	0.00301859541716073	0.00303427974910228	0.00946270966087646	0.00593659719962402	0.00616952672225703	0.00608594919555467	0.00602264999794823	0.00622357963822306	0.00592886496562695	0.00626847315784794	0.00603781962151604	0.0060392181780968	0.00645901334898056	0.00608639048264613	0.00603980262130057	0.00598855742244463
A02X030061B5	0.00387660103544033	0.00454096388678123	0.00451429954051704	0.00436009389733844	0.00548446490879583	0	0.00198945332921569	0.00211583714456923	0.00466766099871941	0.00431116446409195	0.00453159621821506	0.00411828097372098	0.00515209840330947	0.00463190369063713	0.00385928154578639	0.00381060670241023	0.00368375352619338	0.0035326700466669	0.004257194392654	0.00443666238166436	0.00435367614497612	0.00430711947504531	0.00452020953899652	0.00465461316084083	0.00472121935908117	0.00447214411213042	0.00457300199696583	0.00475858577829198	0.00443704786886118	0.00482301596299107	0.00462227261437882
AP7X03001G05	0.00458768915201046	0.0054519951522689	0.00506992396681943	0.00521040537879779	0.00599396548957901	0.00198945332921569	0	0.00282938135493205	0.00514313036559709	0.00496058039496323	0.00527804387613238	0.00493899009051047	0.00551741990983399	0.0051726530171687	0.00458699539923729	0.00463721132774852	0.00457762408327392	0.00461316757326902	0.00459127740041424	0.0046695373674972	0.00458499494510827	0.00455434053660556	0.00472292015534334	0.00458638333310939	0.00475746797380522	0.0045031535981372	0.00469031995786577	0.00496581216323433	0.00460253801707294	0.00497847374515594	0.00468957081694065
LN_7G06_VL_439	0.00370465744187836	0.00449525473072154	0.0040802687823639	0.00415519295826908	0.00538366692509252	0.00211583714456923	0.00282938135493205	0	0.00407067763635228	0.00443223544753811	0.00466060696320704	0.00430556494899152	0.00498799038409681	0.00447125754555914	0.00361914840024689	0.00366950171267455	0.00363760311853629	0.00443952127041717	0.00446587759792049	0.00459778415749313	0.00451309616003889	0.00444828766604975	0.00459967317620479	0.00463362862406407	0.00487110114327676	0.00448174587850497	0.00451601506445016	0.00487550163883445	0.00454731681674284	0.00473818379586959	0.00468550761341396
AP3X03061I08	0.00273806713944038	0.00370352492229046	0.003270157788962	0.00327456103443537	0.00380683997267595	0.00466766099871941	0.00514313036559709	0.00407067763635228	0	0.00413020441475882	0.00427066031777248	0.0045311958893253	0.00495195467225911	0.00437769836850959	0.00261680796670776	0.00261698700370648	0.00266440848896526	0.00828200870937131	0.00517792027060221	0.0053819815551066	0.00529572388940469	0.00523023459877744	0.00544271517913979	0.00539443037231506	0.0056332327535966	0.00547091682354228	0.00561052992247877	0.00568470273333533	0.00541684341158532	0.00578498426472588	0.00564461297147014
C12X034805B9	0.00222323270927808	0.00319505851322391	0.00280586128093981	0.00277952317064992	0.00446897406603052	0.00431116446409195	0.00496058039496323	0.00443223544753811	0.00413020441475882	0	0.000559798189761071	0.000475985867075753	0.000884193528953743	0.000294266908020427	0.00207510242999607	0.00207524744924286	0.00215286511174622	0.00713103617985937	0.00462441614552829	0.00481486179709371	0.00473251820909252	0.00467010235492589	0.00491929565384352	0.00480439786506795	0.00503470146704617	0.00488260299264512	0.00498302425542298	0.00510512825835723	0.00479844627843938	0.00510051509631027	0.00506508171851329
C01X03483C04	0.00245744498646048	0.00337297248045495	0.00308824980801603	0.00292265777739446	0.00471136565894337	0.00453159621821506	0.00527804387613238	0.00466060696320704	0.00427066031777248	0.000559798189761071	0	0.000860247997932599	0.00118893026014764	0.000659345443364831	0.00235720047632216	0.00229164745555943	0.00245382390004407	0.0074784249979819	0.00489868250309623	0.00510517625492526	0.00502223547802034	0.00495904363058375	0.00521395292555083	0.00509992468761014	0.00537857506688536	0.00517416081015568	0.00527560112608565	0.00541722397381784	0.00512197424153497	0.00532675622443362	0.00530760702701333
C03X03483E05	0.00228505768345541	0.00332652758487496	0.00318939457613535	0.00307874653198732	0.0045451988611062	0.00411828097372098	0.00493899009051047	0.00430556494899152	0.0045311958893253	0.000475985867075753	0.000860247997932599	0	0.00126734539138243	0.000706684129412982	0.00230052375864799	0.00226797489253335	0.00229627585858707	0.00710571948852152	0.00453344807658943	0.00472637556680857	0.00464358224441138	0.00459649629696226	0.00479657600205374	0.00481238464621711	0.0050466271249867	0.00481170010855554	0.00489630544446316	0.00503403972435679	0.00472674476474743	0.0050962806657536	0.00494514704931326
C06X034805B7	0.00309886264331714	0.00387465574524428	0.00303057419706183	0.00288628505609191	0.0046450807975714	0.00515209840330947	0.00551741990983399	0.00498799038409681	0.00495195467225911	0.000884193528953743	0.00118893026014764	0.00126734539138243	0	0.000949640408982864	0.00318003758478826	0.00301609341928411	0.00300107574179998	0.00794811209512363	0.00577811281192112	0.00591252887826048	0.00582981449222812	0.00578302506291618	0.00601294618462717	0.0058194717956774	0.00609028037546843	0.00574913849745195	0.00573428119114965	0.00621275429274009	0.00587990984792442	0.0055853660265162	0.00571738735544897
C09X034805B8	0.00242270627352036	0.00340124854288979	0.00289137593131697	0.00259830538672675	0.00449153588170307	0.00463190369063713	0.0051726530171687	0.00447125754555914	0.00437769836850959	0.000294266908020427	0.000659345443364831	0.000706684129412982	0.000949640408982864	0	0.00235668344897519	0.00232402987512916	0.00233781028484737	0.00745644853520339	0.00504433763975628	0.0052315255680694	0.00514901906608584	0.0050867860364274	0.00534075422245482	0.00519545920746786	0.00547167286315694	0.00523335297894635	0.00530082956631814	0.00552533886152729	0.00523161136595799	0.00533494899757992	0.00534971933740232
C12X035304I5	0.000293523133338863	0.00125163269652619	0.0013741526544714	0.000985828341101685	0.0029357414843758	0.00385928154578639	0.00458699539923729	0.00361914840024689	0.00261680796670776	0.00207510242999607	0.00235720047632216	0.00230052375864799	0.00318003758478826	0.00235668344897519	0	0.000114082096260782	0.000131137598779738	0.0073913283896104	0.00423805680784891	0.00443145102933165	0.00434927097561983	0.00428669818565521	0.00448159708650512	0.0045154233004142	0.00478107843273118	0.004615650321839	0.00476493460965274	0.00473449061379959	0.00446497444047464	0.00497990374083905	0.0047643156045879
C09X035304I4	0.000326133402259759	0.00123503630803099	0.00123851260271095	0.000985861286530422	0.00301859541716073	0.00381060670241023	0.00463721132774852	0.00366950171267455	0.00261698700370648	0.00207524744924286	0.00229164745555943	0.00226797489253335	0.00301609341928411	0.00232402987512916	0.000114082096260782	0	0.000131141898188135	0.00737647290245297	0.00423809005836795	0.00443148850716768	0.00434930525490849	0.00428673011394861	0.00448163296202497	0.00451546303775894	0.00478112381674019	0.00461561391082752	0.00476489734680698	0.00473453524310967	0.00446501272944408	0.00497986614906498	0.00476428155738125
LN_6I05_VL_375	0.000229631889100646	0.00129126658818934	0.00121124287468429	0.00105825394710228	0.00303427974910228	0.00368375352619338	0.00457762408327392	0.00363760311853629	0.00266440848896526	0.00215286511174622	0.00245382390004407	0.00229627585858707	0.00300107574179998	0.00233781028484737	0.000131137598779738	0.000131141898188135	0	0.00726971946890003	0.00396514067358554	0.00417858102581427	0.00407948529527169	0.00406573808222985	0.00420952244186774	0.0043084112405292	0.00451158131561592	0.00434719068349025	0.00449726599613098	0.00446462036430684	0.00419580633687195	0.00471342065435941	0.0044966721168245
C12X039128F1	0.0074750172809879	0.00819215176334665	0.00805265712782501	0.00803330373015654	0.00946270966087646	0.0035326700466669	0.00461316757326902	0.00443952127041717	0.00828200870937131	0.00713103617985937	0.0074784249979819	0.00710571948852152	0.00794811209512363	0.00745644853520339	0.0073913283896104	0.00737647290245297	0.00726971946890003	0	0.00710053594640186	0.00712241730600939	0.00703916580252167	0.00704415921267154	0.00723656827588442	0.00739149685309006	0.00737837801867353	0.00710824285808399	0.00722704206768081	0.00743506305030932	0.0070559472638529	0.00742898691247026	0.00730942815550698
C01X04143F07	0.00437171653846772	0.00501948961612172	0.00528418582583499	0.0048190326214454	0.00593659719962402	0.004257194392654	0.00459127740041424	0.00446587759792049	0.00517792027060221	0.00462441614552829	0.00489868250309623	0.00453344807658943	0.00577811281192112	0.00504433763975628	0.00423805680784891	0.00423809005836795	0.00396514067358554	0.00710053594640186	0	0.0001642108934404	8.20958749609833e-05	8.21026152470184e-05	0.000232480355040685	0.000568231014520304	0.000562510190179597	0.000378047529093276	0.000526197635895796	0.000430724975415236	0.000229944055896015	0.000740281032505154	0.000526139229966235
C02X04142E02	0.00456407127563841	0.00510720750202495	0.00546350997510693	0.00503012809852825	0.00616952672225703	0.00443666238166436	0.0046695373674972	0.00459778415749313	0.0053819815551066	0.00481486179709371	0.00510517625492526	0.00472637556680857	0.00591252887826048	0.0052315255680694	0.00443145102933165	0.00443148850716768	0.00417858102581427	0.00712241730600939	0.0001642108934404	0	8.13992863810739e-05	9.77453409437453e-05	0.000230520708691717	0.000464573619152113	0.000459583355273795	0.000374832522441306	0.000521719667615067	0.000459920092402682	0.00022799201157303	0.000733978162994458	0.000521665441429058
C03X04142C09	0.0044818413638433	0.00502296765064023	0.00537783267718829	0.00494577747968732	0.00608594919555467	0.00435367614497612	0.00458499494510827	0.00451309616003889	0.00529572388940469	0.00473251820909252	0.00502223547802034	0.00464358224441138	0.00582981449222812	0.00514901906608584	0.00434927097561983	0.00434930525490849	0.00407948529527169	0.00703916580252167	8.20958749609833e-05	8.13992863810739e-05	0	1.62895632782281e-05	0.000148173352756182	0.000481180766386834	0.000508840665107326	0.000293310091692988	0.000440146446928554	0.000377740861659487	0.000146546589427289	0.000652344513180164	0.000440097815764874
LN_4D08_VL_252	0.00441932796254766	0.00502372467627791	0.00531338177006142	0.00489844550427809	0.00602264999794823	0.00430711947504531	0.00455434053660556	0.00444828766604975	0.00523023459877744	0.00467010235492589	0.00495904363058375	0.00459649629696226	0.00578302506291618	0.0050867860364274	0.00428669818565521	0.00428673011394861	0.00406573808222985	0.00704415921267154	8.21026152470184e-05	9.77453409437453e-05	1.62895632782281e-05	0	0.000164756318459047	0.00048114084988087	0.000508840665107326	0.000309831891190489	0.000456782782038075	0.000394441670241299	0.000162948388884242	0.000669132567375166	0.000456731684187824
LN_4F04_VL_266	0.00461573419236449	0.00513207736933256	0.00552623443926606	0.00496811372579285	0.00622357963822306	0.00452020953899652	0.00472292015534334	0.00459967317620479	0.00544271517913979	0.00491929565384352	0.00521395292555083	0.00479657600205374	0.00601294618462717	0.00534075422245482	0.00448159708650512	0.00448163296202497	0.00420952244186774	0.00723656827588442	0.000232480355040685	0.000230520708691717	0.000148173352756182	0.000164756318459047	0	0.000637796291088885	0.000664132778903672	0.000444999545841635	0.000593560744664251	0.00053093172588642	0.000296442896672346	0.00079172739941333	0.00059351180655379
A03X04141A07	0.00463303417772455	0.00523331899888242	0.00527014763056673	0.00493419121159952	0.00592886496562695	0.00465461316084083	0.00458638333310939	0.00463362862406407	0.00539443037231506	0.00480439786506795	0.00509992468761014	0.00481238464621711	0.0058194717956774	0.00519545920746786	0.0045154233004142	0.00451546303775894	0.0043084112405292	0.00739149685309006	0.000568231014520304	0.000464573619152113	0.000481180766386834	0.00048114084988087	0.000637796291088885	0	0.000534525680729716	0.000614301379769913	0.000697581999644455	0.000870365571570223	0.000531014256132437	0.000897376164071672	0.000764012088326598
LN_4A04_VL_221	0.00488110089606793	0.00548364203817246	0.00571449596292422	0.00530725734937026	0.00626847315784794	0.00472121935908117	0.00475746797380522	0.00487110114327676	0.0056332327535966	0.00503470146704617	0.00537857506688536	0.0050466271249867	0.00609028037546843	0.00547167286315694	0.00478107843273118	0.00478112381674019	0.00451158131561592	0.00737837801867353	0.000562510190179597	0.000459583355273795	0.000508840665107326	0.000508840665107326	0.000664132778903672	0.000534525680729716	0	0.000706330489107739	0.000821714606438957	0.000877720660412228	0.000623893093653739	0.00108521036725543	0.000854560708570862
C12X042204F5	0.0046814807113	0.00526141088691626	0.00531110933382047	0.00501437330219092	0.00603781962151604	0.00447214411213042	0.0045031535981372	0.00448174587850497	0.00547091682354228	0.00488260299264512	0.00517416081015568	0.00481170010855554	0.00574913849745195	0.00523335297894635	0.004615650321839	0.00461561391082752	0.00434719068349025	0.00710824285808399	0.000378047529093276	0.000374832522441306	0.000293310091692988	0.000309831891190489	0.000444999545841635	0.000614301379769913	0.000706330489107739	0	0.000244553790186653	0.000591819980375934	0.000162933587888308	0.000440429846861807	0.000228245830968577
D12X042204F8	0.00479827108580518	0.00531372569310251	0.00539883238146101	0.00501582575266533	0.0060392181780968	0.00457300199696583	0.00469031995786577	0.00451601506445016	0.00561052992247877	0.00498302425542298	0.00527560112608565	0.00489630544446316	0.00573428119114965	0.00530082956631814	0.00476493460965274	0.00476489734680698	0.00449726599613098	0.00722704206768081	0.000526197635895796	0.000521719667615067	0.000440146446928554	0.000456782782038075	0.000593560744664251	0.000697581999644455	0.000821714606438957	0.000244553790186653	0	0.000740019892517016	0.000374923113788847	0.000407830893319864	0.000293526125465991
D03X04222C04	0.0048684097243565	0.00540647022373578	0.00564695775572621	0.00520408913522198	0.00645901334898056	0.00475858577829198	0.00496581216323433	0.00487550163883445	0.00568470273333533	0.00510512825835723	0.00541722397381784	0.00503403972435679	0.00621275429274009	0.00552533886152729	0.00473449061379959	0.00473453524310967	0.00446462036430684	0.00743506305030932	0.000430724975415236	0.000459920092402682	0.000377740861659487	0.000394441670241299	0.00053093172588642	0.000870365571570223	0.000877720660412228	0.000591819980375934	0.000740019892517016	0	0.000427110875456733	0.000954171324386824	0.000756415939157533
D09X042204F7	0.00456449914265215	0.00510717970384702	0.00539553806943508	0.00503021244115395	0.00608639048264613	0.00443704786886118	0.00460253801707294	0.00454731681674284	0.00541684341158532	0.00479844627843938	0.00512197424153497	0.00472674476474743	0.00587990984792442	0.00523161136595799	0.00446497444047464	0.00446501272944408	0.00419580633687195	0.0070559472638529	0.000229944055896015	0.00022799201157303	0.000146546589427289	0.000162948388884242	0.000296442896672346	0.000531014256132437	0.000623893093653739	0.000162933587888308	0.000374923113788847	0.000427110875456733	0	0.000489248785912478	0.00034228474621833
LN_7A08_VL_387	0.00499710966439665	0.00545023006643823	0.00550231809590148	0.00501677983005791	0.00603980262130057	0.00482301596299107	0.00497847374515594	0.00473818379586959	0.00578498426472588	0.00510051509631027	0.00532675622443362	0.0050962806657536	0.0055853660265162	0.00533494899757992	0.00497990374083905	0.00497986614906498	0.00471342065435941	0.00742898691247026	0.000740281032505154	0.000733978162994458	0.000652344513180164	0.000669132567375166	0.00079172739941333	0.000897376164071672	0.00108521036725543	0.000440429846861807	0.000407830893319864	0.000954171324386824	0.000489248785912478	0	0.000456764886517492
LN_6I04_VL_374	0.00478135626892015	0.00532988160410842	0.00548364202624232	0.00506588938754284	0.00598855742244463	0.00462227261437882	0.00468957081694065	0.00468550761341396	0.00564461297147014	0.00506508171851329	0.00530760702701333	0.00494514704931326	0.00571738735544897	0.00534971933740232	0.0047643156045879	0.00476428155738125	0.0044966721168245	0.00730942815550698	0.000526139229966235	0.000521665441429058	0.000440097815764874	0.000456731684187824	0.00059351180655379	0.000764012088326598	0.000854560708570862	0.000228245830968577	0.000293526125465991	0.000756415939157533	0.00034228474621833	0.000456764886517492	0
