# Supplementary material for: Transmission and dynamics of mother-infant gut viruses during pregnancy and early life
Source: Nat Commun. 2024 Mar 2;15:1945. doi: 10.1038/s41467-024-45257-4 (PMC10908809; doi:10.1038/s41467-024-45257-4)
Supplement: Supplementary file 6 — Source Data [file 41467_2024_45257_MOESM6_ESM.zip › Source data/Virus_genetic_distances/LN_7F03_VL_427_NODE_5380_length_4071_cov_13.169572.dist.txt]

AMBX00181E02	A01X001860H9	A02X001860I1	AP3X00181I06	AP7X00181H07	C12X012804F2	C06X012804E9	LN_6I07_VL_377	C01X01542I09	C02X01542D07	C03X01542C07	C06X015405B5	AMBX01721E09	A01X017260I8	A02X017260I9	LN_7F01_VL_425	C12X019404E8	C02X01942E04	C03X01942D01	C06X019404E6	C09X019404E7	LN_6H09_VL_370	A01X019460I6	A02X019461D1	A03X01941A02	AP3X01942A09	LN_7E07_VL_422	LN_6F02_VL_345	C12X019504D8	LN_7A05_VL_384	AMBX01951E07	A03X01951A01	LN_4B03_VL_229	LN_6E01_VL_335	C12X020404C8	C02X02042E07	C12X020903I8	C09X020903I7	LN_4H05_VL_285	LN_8A08_VL_468	LN_8A09_VL_469	LN_6F07_VL_350	LN_4G03_VL_274	A01X023460I4	A03X02341A08	C12X024804E5	C12X026104A2	C01X02613B05	C02X02613D03	C03X02612D03
AMBX00181E02	0	0	0	0	0	0.00205172780674261	0.000767459859041851	0.00105513096396771	0.000768049306169947	0.000767656240863907	0.000767459859041851	0.000767263577670945	0.00397505489145381	0.000513874659826484	0.000511508996017313	0.000794754736887329	0.000511508996017313	0.000511508996017313	0.000511508996017313	0.000511508996017313	0.000511508996017313	0.000511901759584252	0.000511508996017313	0.000511508996017313	0.00105282223792506	0.000529801374073224	0.000511508996017313	0.000769625600903954	0.0121421683601053	0.0121421683601053	0.0128598298087898	0.0122147505619432	0.0122372024665064	0.0120048274829812	0.0595997478887645	0.0563701426712868	0.00204918319614112	0.00213163125950824	0.000511427224700645	0.00077947396588268	0.000511688916354923	0.000520071534193752	0.000511427224700645	0.000777051200814756	0.00153811707847761	0.0417656934607321	0.0121421683601053	0.0121421683601053	0.0121421683601053
A01X001860H9	0	0	0	0	0	0.00206390219379596	0.000772002212039992	0.000796178512181597	0.000772598660033151	0.000772200925687068	0.000772002212039992	0.000772002212039992	0.00399943187721909	0.000516929485175524	0.00051453567699972	0.000799413882692854	0.00051453567699972	0.000514668084557066	0.00051453567699972	0.00051453567699972	0.00051453567699972	0.000514933104214907	0.00051453567699972	0.00051453567699972	0.00105951512559891	0.000533191199554431	0.00051453567699972	0.000774193703064743	0.011688988158083	0.011688988158083	0.0128874528949404	0.0117592451286906	0.0117741262651671	0.0117807956344346	0.0596703081236911	0.0564217042374573	0.00206132732049754	0.00214477540665606	0.000514452935062015	0.000784365104008463	0.000514850234401528	0.000523200704964388	0.000514452935062015	0.000781708143739824	0.00154723978667639	0.0417554767917741	0.011688988158083	0.011688988158083	0.011688988158083
A02X001860I1	0	0	0	0	0	0.00205172780674261	0.000767459859041851	0.000791348094495299	0.000768049306169947	0.000767656240863907	0.000767459859041851	0.000767459859041851	0.00397610857958429	0.000513874659826484	0.000511508996017313	0.000794754736887329	0.000511508996017313	0.000511639850221742	0.000511508996017313	0.000511508996017313	0.000511508996017313	0.000511901759584252	0.000511508996017313	0.000511508996017313	0.00105309941959474	0.000529941756021623	0.000511508996017313	0.000769625600903954	0.0121421683601053	0.0121421683601053	0.0128598298087898	0.0122147505619432	0.0122404588976911	0.0120048274829812	0.0593226045186998	0.0560923873162802	0.00204918319614112	0.00213163125950824	0.000511427224700645	0.00077967654510104	0.000511819862636332	0.000520071534193752	0.000511427224700645	0.000777051200814756	0.00153811707847761	0.0415014874925295	0.0121421683601053	0.0121421683601053	0.0121421683601053
AP3X00181I06	0	0	0	0	0	0.00205172780674261	0.000767459859041851	0.000791348094495299	0.000768049306169947	0.000767656240863907	0.000767459859041851	0.000767459859041851	0.00397610857958429	0.000513874659826484	0.000511508996017313	0.000794754736887329	0.000511508996017313	0.000511639850221742	0.000511508996017313	0.000511508996017313	0.000511508996017313	0.000511901759584252	0.000511508996017313	0.000511508996017313	0.00105309941959474	0.000529941756021623	0.000511508996017313	0.000769625600903954	0.0121421683601053	0.0121421683601053	0.0128598298087898	0.0122147505619432	0.0122404588976911	0.0120048274829812	0.0593226045186998	0.0560923873162802	0.00204918319614112	0.00213163125950824	0.000511427224700645	0.00077967654510104	0.000511819862636332	0.000520071534193752	0.000511427224700645	0.000777051200814756	0.00153811707847761	0.0415014874925295	0.0121421683601053	0.0121421683601053	0.0121421683601053
AP7X00181H07	0	0	0	0	0	0.00205172780674261	0.000767459859041851	0.000791348094495299	0.000768049306169947	0.000767656240863907	0.000767459859041851	0.000767459859041851	0.00397610857958429	0.000513874659826484	0.000511508996017313	0.000794754736887329	0.000511508996017313	0.000511639850221742	0.000511508996017313	0.000511508996017313	0.000511508996017313	0.000511901759584252	0.000511508996017313	0.000511508996017313	0.00105309941959474	0.000529941756021623	0.000511508996017313	0.000769625600903954	0.0121421683601053	0.0121421683601053	0.0128598298087898	0.0122147505619432	0.0122404588976911	0.0120048274829812	0.0593226045186998	0.0560923873162802	0.00204918319614112	0.00213163125950824	0.000511427224700645	0.00077967654510104	0.000511819862636332	0.000520071534193752	0.000511427224700645	0.000777051200814756	0.00153811707847761	0.0415014874925295	0.0121421683601053	0.0121421683601053	0.0121421683601053
C12X012804F2	0.00205172780674261	0.00206390219379596	0.00205172780674261	0.00205172780674261	0.00205172780674261	0	0.00128150942593739	0.0013214756467962	0.00179623820440916	0.00179531682763295	0.00179485649361794	0.00179485649361794	0.00558260532479925	0.00206124331347024	0.00205172780674261	0.00239128770222171	0.00205172780674261	0.00205225414058405	0.00205172780674261	0.00205172780674261	0.00205172780674261	0.00205330761881234	0.00205172780674261	0.00205172780674261	0.00264040625980224	0.00212587713791555	0.00205172780674261	0.00231466888104016	0.0137302864781964	0.0137302864781964	0.0145091846800065	0.013812592257641	0.013876482854346	0.0136088120380025	0.0608885891240703	0.0576507817629725	0.00359573315103089	0.00374081193085202	0.00256555329278881	0.00286839134297567	0.00256752943556344	0.00260906232799569	0.00256555329278881	0.0023378671871769	0.00308503625762368	0.0429435470541449	0.0137302864781964	0.0137302864781964	0.0137302864781964
C06X012804E9	0.000767459859041851	0.000772002212039992	0.000767459859041851	0.000767459859041851	0.000767459859041851	0.00128150942593739	0	0	0.000511901759584252	0.000511639850221742	0.000511508996017313	0.000511508996017313	0.00424227840221284	0.000771010175907669	0.000767459859041851	0.00105993639253314	0.000767459859041851	0.000767656240863907	0.000767459859041851	0.000767459859041851	0.000767459859041851	0.000768049306169947	0.000767459859041851	0.000767459859041851	0.00131660403702424	0.000795123411667414	0.000767459859041851	0.00102643094810038	0.012403674642217	0.012403674642217	0.0131312002360753	0.0124778392288919	0.0125098554559323	0.0122689584981041	0.0596162902833843	0.0563858145547485	0.00230592261128147	0.00239872528295371	0.00127947653087057	0.00156052001457433	0.00128045952207953	0.00130111829546271	0.00127947653087057	0.0010363200684338	0.00179485649361794	0.0417767421099958	0.012403674642217	0.012403674642217	0.012403674642217
LN_6I07_VL_377	0.00105513096396771	0.000796178512181597	0.000791348094495299	0.000791348094495299	0.000791348094495299	0.0013214756467962	0	0	0.000527843807270017	0.000527426209243742	0.000527426209243742	0.000791139405564746	0.00465297123015808	0.000795123411667414	0.000791348094495299	0.00109414836963029	0.000791348094495299	0.00105540936284568	0.000791348094495299	0.000791348094495299	0.000791348094495299	0.000791974822392833	0.000791348094495299	0.000791348094495299	0.00163004795359532	0.00109409234027645	0.000791348094495299	0.00105848147495208	0.0127938067234663	0.0127938067234663	0.013560018679619	0.0128727251484173	0.0131902933053892	0.0126554991677858	0.0607054829638806	0.0573706384953616	0.00237781161478408	0.00240192615632269	0.00131931409171692	0.00187824224705231	0.00158442106659987	0.00134233663070492	0.00131931409171692	0.00106900097962858	0.0018508563209172	0.0414221848792986	0.0127938067234663	0.0127938067234663	0.0127938067234663
C01X01542I09	0.000768049306169947	0.000772598660033151	0.000768049306169947	0.000768049306169947	0.000768049306169947	0.00179623820440916	0.000511901759584252	0.000527843807270017	0	0	0	0	0.00424565552994383	0.00077160509140287	0.000768049306169947	0.00106077966201408	0.000768049306169947	0.000768245989808394	0.000768049306169947	0.000768049306169947	0.000768049306169947	0.000768639659443239	0.000768049306169947	0.000768049306169947	0.00131764492727786	0.000795756136134717	0.000768049306169947	0.00102722172750706	0.0124132982452207	0.0124132982452207	0.0131417661105029	0.0124875783102815	0.0125198530566916	0.0122753675523308	0.0596659726655607	0.0564328825817585	0.00230769640420064	0.0024006447824165	0.00128045952207953	0.0015617385776209	0.00128144402486781	0.00130213483483358	0.00128045952207953	0.00103712616465994	0.00179623820440916	0.0418099231764428	0.0124132982452207	0.0124132982452207	0.0124132982452207
C02X01542D07	0.000767656240863907	0.000772200925687068	0.000767656240863907	0.000767656240863907	0.000767656240863907	0.00179531682763295	0.000511639850221742	0.000527426209243742	0	0	0	0	0.00424340351434539	0.000771208379116308	0.000767656240863907	0.0010602173333519	0.000767656240863907	0.000767852723214177	0.000767656240863907	0.000767656240863907	0.000767656240863907	0.000768245989808394	0.000767656240863907	0.000767656240863907	0.00131695081766852	0.000795334207994821	0.000767656240863907	0.00102669440592104	0.0124068808514132	0.0124068808514132	0.0131347203058649	0.0124810839009425	0.012513186214854	0.0122721621884082	0.059632841872605	0.0564014951627834	0.00230651357252919	0.00239872528295371	0.00127980402686862	0.00156092599091324	0.00128078752155029	0.00130145696552174	0.00127980402686862	0.00103658862791071	0.00179531682763295	0.0417877966092683	0.0124068808514132	0.0124068808514132	0.0124068808514132
C03X01542C07	0.000767459859041851	0.000772002212039992	0.000767459859041851	0.000767459859041851	0.000767459859041851	0.00179485649361794	0.000511508996017313	0.000527426209243742	0	0	0	0	0.00424227840221284	0.000771010175907669	0.000767459859041851	0.00105993639253314	0.000767459859041851	0.000767656240863907	0.000767459859041851	0.000767459859041851	0.000767459859041851	0.000768049306169947	0.000767459859041851	0.000767459859041851	0.00131660403702424	0.000795123411667414	0.000767459859041851	0.00102643094810038	0.012403674642217	0.012403674642217	0.0131312002360753	0.0124778392288919	0.0125098554559323	0.0122689584981041	0.0596162902833843	0.0563858145547485	0.00230592261128147	0.00239872528295371	0.00127947653087057	0.00156052001457433	0.00128045952207953	0.00130111829546271	0.00127947653087057	0.0010363200684338	0.00179485649361794	0.0417767421099958	0.012403674642217	0.012403674642217	0.012403674642217
C06X015405B5	0.000767263577670945	0.000772002212039992	0.000767459859041851	0.000767459859041851	0.000767459859041851	0.00179485649361794	0.000511508996017313	0.000791139405564746	0	0	0	0	0.00424115388655833	0.000771010175907669	0.000767459859041851	0.00105993639253314	0.000767459859041851	0.000767459859041851	0.000767459859041851	0.000767459859041851	0.000767459859041851	0.000768049306169947	0.000767459859041851	0.000767459859041851	0.00131625743896105	0.000794912727049881	0.000767459859041851	0.00102643094810038	0.012403674642217	0.012403674642217	0.0131312002360753	0.0124778392288919	0.0125065264697863	0.0122689584981041	0.0598935199301181	0.0566636560345731	0.00230592261128147	0.00239872528295371	0.00127947653087057	0.00156011424935895	0.00128013169056196	0.00130111829546271	0.00127947653087057	0.0010363200684338	0.00179485649361794	0.0420410238641652	0.012403674642217	0.012403674642217	0.012403674642217
AMBX01721E09	0.00397505489145381	0.00399943187721909	0.00397610857958429	0.00397610857958429	0.00397610857958429	0.00558260532479925	0.00424227840221284	0.00465297123015808	0.00424565552994383	0.00424340351434539	0.00424227840221284	0.00424115388655833	0	0.00185845569897757	0.00344419363580171	0.00384707420311636	0.00344419363580171	0.00344328137682417	0.00344419363580171	0.00344419363580171	0.00344419363580171	0.00344693331536526	0.00344419363580171	0.00344419363580171	0.00435457403085272	0.00357195069598942	0.00344419363580171	0.00372092715435221	0.0160719893401142	0.0160719893401142	0.0169636257800006	0.0161672713959461	0.016291859081221	0.0159710464040684	0.0639043937515134	0.060558283964574	0.00557525706427267	0.00580809883075705	0.0045077616264301	0.00485265600291461	0.00424264564840203	0.00431588916250006	0.0045077616264301	0.00375825860713392	0.00451479925958849	0.0466340409403843	0.0160719893401142	0.0160719893401142	0.0160719893401142
A01X017260I8	0.000513874659826484	0.000516929485175524	0.000513874659826484	0.000513874659826484	0.000513874659826484	0.00206124331347024	0.000771010175907669	0.000795123411667414	0.00077160509140287	0.000771208379116308	0.000771010175907669	0.000771010175907669	0.00185845569897757	0	0	0.000266081292935973	0	0	0	0	0	0	0	0	0.000793493489841023	0	0	0.000257599181380487	0.0121988980988608	0.0121988980988608	0.0129221490891277	0.0122721621884082	0.0122993724647995	0.0120614892743124	0.0596203865948194	0.0563744221996258	0.00205867506477395	0.0021419042125853	0.00102806319652323	0.00130621692618403	0.00102885649387058	0.00104552985143614	0.00102806319652323	0.00026012876850569	0.00102978343246306	0.0416999974930206	0.0121988980988608	0.0121988980988608	0.0121988980988608
A02X017260I9	0.000511508996017313	0.00051453567699972	0.000511508996017313	0.000511508996017313	0.000511508996017313	0.00205172780674261	0.000767459859041851	0.000791348094495299	0.000768049306169947	0.000767656240863907	0.000767459859041851	0.000767459859041851	0.00344419363580171	0	0	0.000264812980865721	0	0	0	0	0	0	0	0	0.000789733598388373	0	0	0.000256410262029616	0.0121421683601053	0.0121421683601053	0.0128598298087898	0.0122147505619432	0.0122404588976911	0.0120048274829812	0.0593226045186998	0.0560923873162802	0.00204918319614112	0.00213163125950824	0.0010233289842849	0.00130010334202078	0.00102411498942022	0.00104063378839905	0.0010233289842849	0.000258916439422024	0.00102503340082154	0.0415014874925295	0.0121421683601053	0.0121421683601053	0.0121421683601053
LN_7F01_VL_425	0.000794754736887329	0.000799413882692854	0.000794754736887329	0.000794754736887329	0.000794754736887329	0.00239128770222171	0.00105993639253314	0.00109414836963029	0.00106077966201408	0.0010602173333519	0.00105993639253314	0.00105993639253314	0.00384707420311636	0.000266081292935973	0.000264812980865721	0	0.000264812980865721	0.000264883125357074	0.000264812980865721	0.000264812980865721	0.000264812980865721	0.000265023525879353	0.000264812980865721	0.000264812980865721	0.00109200144480698	0.000274706413141938	0.000264812980865721	0.000265375179214481	0.0123076430294092	0.0123076430294092	0.0130583484624423	0.0123838544352282	0.0124145893827244	0.0121671213492632	0.0591940718358839	0.055909223952496	0.00212207168307354	0.00221061605665091	0.00132506540969731	0.00161703373365162	0.00132611972730865	0.00134829087509697	0.00132506540969731	0.000536696674105101	0.00132745751366331	0.0393505084913261	0.0123076430294092	0.0123076430294092	0.0123076430294092
C12X019404E8	0.000511508996017313	0.00051453567699972	0.000511508996017313	0.000511508996017313	0.000511508996017313	0.00205172780674261	0.000767459859041851	0.000791348094495299	0.000768049306169947	0.000767656240863907	0.000767459859041851	0.000767459859041851	0.00344419363580171	0	0	0.000264812980865721	0	0	0	0	0	0	0	0	0.000789733598388373	0	0	0.000256410262029616	0.0121421683601053	0.0121421683601053	0.0128598298087898	0.0122147505619432	0.0122404588976911	0.0120048274829812	0.0593226045186998	0.0560923873162802	0.00204918319614112	0.00213163125950824	0.0010233289842849	0.00130010334202078	0.00102411498942022	0.00104063378839905	0.0010233289842849	0.000258916439422024	0.00102503340082154	0.0415014874925295	0.0121421683601053	0.0121421683601053	0.0121421683601053
C02X01942E04	0.000511508996017313	0.000514668084557066	0.000511639850221742	0.000511639850221742	0.000511639850221742	0.00205225414058405	0.000767656240863907	0.00105540936284568	0.000768245989808394	0.000767852723214177	0.000767656240863907	0.000767459859041851	0.00344328137682417	0	0	0.000264883125357074	0	0	0	0	0	0	0	0	0.000789733598388373	0	0	0.000256476025115848	0.0121453061658764	0.0121453061658764	0.0128632762166791	0.0122179260001309	0.0122404588976911	0.0120079613896586	0.0596162902833843	0.0563858145547485	0.00204970822533275	0.00213219939322877	0.00102359085190535	0.00130010334202078	0.00102411498942022	0.0010409045885991	0.00102359085190535	0.000258983494507447	0.00102529614156217	0.0417767421099958	0.0121453061658764	0.0121453061658764	0.0121453061658764
C03X01942D01	0.000511508996017313	0.00051453567699972	0.000511508996017313	0.000511508996017313	0.000511508996017313	0.00205172780674261	0.000767459859041851	0.000791348094495299	0.000768049306169947	0.000767656240863907	0.000767459859041851	0.000767459859041851	0.00344419363580171	0	0	0.000264812980865721	0	0	0	0	0	0	0	0	0.000789733598388373	0	0	0.000256410262029616	0.0121421683601053	0.0121421683601053	0.0128598298087898	0.0122147505619432	0.0122404588976911	0.0120048274829812	0.0593226045186998	0.0560923873162802	0.00204918319614112	0.00213163125950824	0.0010233289842849	0.00130010334202078	0.00102411498942022	0.00104063378839905	0.0010233289842849	0.000258916439422024	0.00102503340082154	0.0415014874925295	0.0121421683601053	0.0121421683601053	0.0121421683601053
C06X019404E6	0.000511508996017313	0.00051453567699972	0.000511508996017313	0.000511508996017313	0.000511508996017313	0.00205172780674261	0.000767459859041851	0.000791348094495299	0.000768049306169947	0.000767656240863907	0.000767459859041851	0.000767459859041851	0.00344419363580171	0	0	0.000264812980865721	0	0	0	0	0	0	0	0	0.000789733598388373	0	0	0.000256410262029616	0.0121421683601053	0.0121421683601053	0.0128598298087898	0.0122147505619432	0.0122404588976911	0.0120048274829812	0.0593226045186998	0.0560923873162802	0.00204918319614112	0.00213163125950824	0.0010233289842849	0.00130010334202078	0.00102411498942022	0.00104063378839905	0.0010233289842849	0.000258916439422024	0.00102503340082154	0.0415014874925295	0.0121421683601053	0.0121421683601053	0.0121421683601053
C09X019404E7	0.000511508996017313	0.00051453567699972	0.000511508996017313	0.000511508996017313	0.000511508996017313	0.00205172780674261	0.000767459859041851	0.000791348094495299	0.000768049306169947	0.000767656240863907	0.000767459859041851	0.000767459859041851	0.00344419363580171	0	0	0.000264812980865721	0	0	0	0	0	0	0	0	0.000789733598388373	0	0	0.000256410262029616	0.0121421683601053	0.0121421683601053	0.0128598298087898	0.0122147505619432	0.0122404588976911	0.0120048274829812	0.0593226045186998	0.0560923873162802	0.00204918319614112	0.00213163125950824	0.0010233289842849	0.00130010334202078	0.00102411498942022	0.00104063378839905	0.0010233289842849	0.000258916439422024	0.00102503340082154	0.0415014874925295	0.0121421683601053	0.0121421683601053	0.0121421683601053
LN_6H09_VL_370	0.000511901759584252	0.000514933104214907	0.000511901759584252	0.000511901759584252	0.000511901759584252	0.00205330761881234	0.000768049306169947	0.000791974822392833	0.000768639659443239	0.000768245989808394	0.000768049306169947	0.000768049306169947	0.00344693331536526	0	0	0.000265023525879353	0	0	0	0	0	0	0	0	0.000790357770580143	0	0	0.000256607652540211	0.0121515866454219	0.0121515866454219	0.0128701745774809	0.0122242818323699	0.0122502385988241	0.0120142341145002	0.0587846563386751	0.0555523422896097	0.00205075909124955	0.00213333656968784	0.00102411498942022	0.00130111829546271	0.00102490220292381	0.00104144661203568	0.00102411498942022	0.000259117708929386	0.00102582202733133	0.041259110672377	0.0121515866454219	0.0121515866454219	0.0121515866454219
A01X019460I6	0.000511508996017313	0.00051453567699972	0.000511508996017313	0.000511508996017313	0.000511508996017313	0.00205172780674261	0.000767459859041851	0.000791348094495299	0.000768049306169947	0.000767656240863907	0.000767459859041851	0.000767459859041851	0.00344419363580171	0	0	0.000264812980865721	0	0	0	0	0	0	0	0	0.000789733598388373	0	0	0.000256410262029616	0.0121421683601053	0.0121421683601053	0.0128598298087898	0.0122147505619432	0.0122404588976911	0.0120048274829812	0.0593226045186998	0.0560923873162802	0.00204918319614112	0.00213163125950824	0.0010233289842849	0.00130010334202078	0.00102411498942022	0.00104063378839905	0.0010233289842849	0.000258916439422024	0.00102503340082154	0.0415014874925295	0.0121421683601053	0.0121421683601053	0.0121421683601053
A02X019461D1	0.000511508996017313	0.00051453567699972	0.000511508996017313	0.000511508996017313	0.000511508996017313	0.00205172780674261	0.000767459859041851	0.000791348094495299	0.000768049306169947	0.000767656240863907	0.000767459859041851	0.000767459859041851	0.00344419363580171	0	0	0.000264812980865721	0	0	0	0	0	0	0	0	0.000789733598388373	0	0	0.000256410262029616	0.0121421683601053	0.0121421683601053	0.0128598298087898	0.0122147505619432	0.0122404588976911	0.0120048274829812	0.0593226045186998	0.0560923873162802	0.00204918319614112	0.00213163125950824	0.0010233289842849	0.00130010334202078	0.00102411498942022	0.00104063378839905	0.0010233289842849	0.000258916439422024	0.00102503340082154	0.0415014874925295	0.0121421683601053	0.0121421683601053	0.0121421683601053
A03X01941A02	0.00105282223792506	0.00105951512559891	0.00105309941959474	0.00105309941959474	0.00105309941959474	0.00264040625980224	0.00131660403702424	0.00163004795359532	0.00131764492727786	0.00131695081766852	0.00131660403702424	0.00131625743896105	0.00435457403085272	0.000793493489841023	0.000789733598388373	0.00109200144480698	0.000789733598388373	0.000789733598388373	0.000789733598388373	0.000789733598388373	0.000789733598388373	0.000790357770580143	0.000789733598388373	0.000789733598388373	0	0.000818609876424997	0.000789733598388373	0.0010561580786372	0.0124958871655849	0.0124958871655849	0.0129682674489569	0.0125626909834526	0.0128617973631113	0.0123582521036775	0.0581442526498328	0.0548178846459514	0.00263621419861951	0.00274550422683968	0.00158019547526234	0.00187402099569397	0.00158061175467355	0.00160771765743859	0.00158019547526234	0.00106695151605937	0.00184738468198483	0.0418794736339721	0.0124958871655849	0.0124958871655849	0.0124958871655849
AP3X01942A09	0.000529801374073224	0.000533191199554431	0.000529941756021623	0.000529941756021623	0.000529941756021623	0.00212587713791555	0.000795123411667414	0.00109409234027645	0.000795756136134717	0.000795334207994821	0.000795123411667414	0.000794912727049881	0.00357195069598942	0	0	0.000274706413141938	0	0	0	0	0	0	0	0	0.000818609876424997	0	0	0.000265674820278337	0.0123133338563	0.0123133338563	0.0130645257932758	0.0123862798022537	0.0124171732776258	0.0121727862962795	0.0586168592796161	0.055267749944912	0.00212314544072555	0.00221178132299328	0.0010602173333519	0.00134740089697206	0.00106077966201408	0.00107880354001552	0.0010602173333519	0.000268078552232587	0.00106204694935719	0.0410798260003409	0.0123133338563	0.0123133338563	0.0123133338563
LN_7E07_VL_422	0.000511508996017313	0.00051453567699972	0.000511508996017313	0.000511508996017313	0.000511508996017313	0.00205172780674261	0.000767459859041851	0.000791348094495299	0.000768049306169947	0.000767656240863907	0.000767459859041851	0.000767459859041851	0.00344419363580171	0	0	0.000264812980865721	0	0	0	0	0	0	0	0	0.000789733598388373	0	0	0.000256410262029616	0.0121421683601053	0.0121421683601053	0.0128598298087898	0.0122147505619432	0.0122404588976911	0.0120048274829812	0.0593226045186998	0.0560923873162802	0.00204918319614112	0.00213163125950824	0.0010233289842849	0.00130010334202078	0.00102411498942022	0.00104063378839905	0.0010233289842849	0.000258916439422024	0.00102503340082154	0.0415014874925295	0.0121421683601053	0.0121421683601053	0.0121421683601053
LN_6F02_VL_345	0.000769625600903954	0.000774193703064743	0.000769625600903954	0.000769625600903954	0.000769625600903954	0.00231466888104016	0.00102643094810038	0.00105848147495208	0.00102722172750706	0.00102669440592104	0.00102643094810038	0.00102643094810038	0.00372092715435221	0.000257599181380487	0.000256410262029616	0.000265375179214481	0.000256410262029616	0.000256476025115848	0.000256410262029616	0.000256410262029616	0.000256410262029616	0.000256607652540211	0.000256410262029616	0.000256410262029616	0.0010561580786372	0.000265674820278337	0.000256410262029616	0	0.0124390343484531	0.0124390343484531	0.0131700250865275	0.0125136236778374	0.0125465916191106	0.0123042913573639	0.0597988651607419	0.0565587827034417	0.0023124398874946	0.00240577849861104	0.00128308823139522	0.00156499740243773	0.00128407678214952	0.00130485338824808	0.00128308823139522	0.000519396226181601	0.00128513262791472	0.0418986643778482	0.0124390343484531	0.0124390343484531	0.0124390343484531
C12X019504D8	0.0121421683601053	0.011688988158083	0.0121421683601053	0.0121421683601053	0.0121421683601053	0.0137302864781964	0.012403674642217	0.0127938067234663	0.0124132982452207	0.0124068808514132	0.012403674642217	0.012403674642217	0.0160719893401142	0.0121988980988608	0.0121421683601053	0.0123076430294092	0.0121421683601053	0.0121453061658764	0.0121421683601053	0.0121421683601053	0.0121421683601053	0.0121515866454219	0.0121421683601053	0.0121421683601053	0.0124958871655849	0.0123133338563	0.0121421683601053	0.0124390343484531	0	0	0.00106077966201408	0	0.000263365821206342	0	0.0599047287944548	0.0566729392719698	0.0121421683601053	0.012635085001049	0.0126628817639125	0.0128690855956773	0.0126727071061239	0.0120836691373829	0.0126628817639125	0.0122954933625706	0.0132054897887166	0.0434273477334758	0	0	0
LN_7A05_VL_384	0.0121421683601053	0.011688988158083	0.0121421683601053	0.0121421683601053	0.0121421683601053	0.0137302864781964	0.012403674642217	0.0127938067234663	0.0124132982452207	0.0124068808514132	0.012403674642217	0.012403674642217	0.0160719893401142	0.0121988980988608	0.0121421683601053	0.0123076430294092	0.0121421683601053	0.0121453061658764	0.0121421683601053	0.0121421683601053	0.0121421683601053	0.0121515866454219	0.0121421683601053	0.0121421683601053	0.0124958871655849	0.0123133338563	0.0121421683601053	0.0124390343484531	0	0	0.00106077966201408	0	0.000263365821206342	0	0.0599047287944548	0.0566729392719698	0.0121421683601053	0.012635085001049	0.0126628817639125	0.0128690855956773	0.0126727071061239	0.0120836691373829	0.0126628817639125	0.0122954933625706	0.0132054897887166	0.0434273477334758	0	0	0
AMBX01951E07	0.0128598298087898	0.0128874528949404	0.0128598298087898	0.0128598298087898	0.0128598298087898	0.0145091846800065	0.0131312002360753	0.013560018679619	0.0131417661105029	0.0131347203058649	0.0131312002360753	0.0131312002360753	0.0169636257800006	0.0129221490891277	0.0128598298087898	0.0130583484624423	0.0128598298087898	0.0128632762166791	0.0128598298087898	0.0128598298087898	0.0128598298087898	0.0128701745774809	0.0128598298087898	0.0128598298087898	0.0129682674489569	0.0130645257932758	0.0128598298087898	0.0131700250865275	0.00106077966201408	0.00106077966201408	0	0.00106728957869613	0.00136729772794587	0.00106814459365316	0.0616674558998536	0.058311212954603	0.0128598298087898	0.0134020349851253	0.013400131966945	0.013626565155128	0.0134109150089399	0.0128116653081275	0.013400131966945	0.013028400317167	0.013960772969455	0.0450671626414606	0.00106077966201408	0.00106077966201408	0.00106077966201408
A03X01951A01	0.0122147505619432	0.0117592451286906	0.0122147505619432	0.0122147505619432	0.0122147505619432	0.013812592257641	0.0124778392288919	0.0128727251484173	0.0124875783102815	0.0124810839009425	0.0124778392288919	0.0124778392288919	0.0161672713959461	0.0122721621884082	0.0122147505619432	0.0123838544352282	0.0122147505619432	0.0122179260001309	0.0122147505619432	0.0122147505619432	0.0122147505619432	0.0122242818323699	0.0122147505619432	0.0122147505619432	0.0125626909834526	0.0123862798022537	0.0122147505619432	0.0125136236778374	0	0	0.00106728957869613	0	0.000264900668447904	0	0.05999391124505	0.0567422151672762	0.0122147505619432	0.0127136991996389	0.0127386010854776	0.0129472987795927	0.0127485443345774	0.0121571236881284	0.0127386010854776	0.0123699258156463	0.0132846091040391	0.0436936007364848	0	0	0
LN_4B03_VL_229	0.0122372024665064	0.0117741262651671	0.0122404588976911	0.0122404588976911	0.0122404588976911	0.013876482854346	0.0125098554559323	0.0131902933053892	0.0125198530566916	0.012513186214854	0.0125098554559323	0.0125065264697863	0.016291859081221	0.0122993724647995	0.0122404588976911	0.0124145893827244	0.0122404588976911	0.0122404588976911	0.0122404588976911	0.0122404588976911	0.0122404588976911	0.0122502385988241	0.0122404588976911	0.0122404588976911	0.0128617973631113	0.0124171732776258	0.0122404588976911	0.0125465916191106	0.000263365821206342	0.000263365821206342	0.00136729772794587	0.000264900668447904	0	0.000266169822628555	0.0582046571874364	0.0548756167404846	0.0122404588976911	0.0127529031264062	0.0127767784238323	0.0129876718092335	0.0127835843010826	0.0121785654316345	0.0127767784238323	0.0123996356629121	0.0125239740131938	0.0447554086309324	0.000263365821206342	0.000263365821206342	0.000263365821206342
LN_6E01_VL_335	0.0120048274829812	0.0117807956344346	0.0120048274829812	0.0120048274829812	0.0120048274829812	0.0136088120380025	0.0122689584981041	0.0126554991677858	0.0122753675523308	0.0122721621884082	0.0122689584981041	0.0122689584981041	0.0159710464040684	0.0120614892743124	0.0120048274829812	0.0121671213492632	0.0120048274829812	0.0120079613896586	0.0120048274829812	0.0120048274829812	0.0120048274829812	0.0120142341145002	0.0120048274829812	0.0120048274829812	0.0123582521036775	0.0121727862962795	0.0120048274829812	0.0123042913573639	0	0	0.00106814459365316	0	0.000266169822628555	0	0.0599830567206466	0.0567165577333039	0.0120048274829812	0.0124939393339256	0.0125308116908123	0.0127369773787713	0.0125406336639649	0.0119433921744743	0.0125308116908123	0.0121580001952866	0.0130787298256185	0.0430554517096622	0	0	0
C12X020404C8	0.0595997478887645	0.0596703081236911	0.0593226045186998	0.0593226045186998	0.0593226045186998	0.0608885891240703	0.0596162902833843	0.0607054829638806	0.0596659726655607	0.059632841872605	0.0596162902833843	0.0598935199301181	0.0639043937515134	0.0596203865948194	0.0593226045186998	0.0591940718358839	0.0593226045186998	0.0596162902833843	0.0593226045186998	0.0593226045186998	0.0593226045186998	0.0587846563386751	0.0593226045186998	0.0593226045186998	0.0581442526498328	0.0586168592796161	0.0593226045186998	0.0597988651607419	0.0599047287944548	0.0599047287944548	0.0616674558998536	0.05999391124505	0.0582046571874364	0.0599830567206466	0	0.000265164075318407	0.0590290911554135	0.0600770615085172	0.0598990674481255	0.0609308068351675	0.0602264577448235	0.0598139595518608	0.0598990674481255	0.0586423235804181	0.0605827142078688	0.0690460896576361	0.0599047287944548	0.0599047287944548	0.0599047287944548
C02X02042E07	0.0563701426712868	0.0564217042374573	0.0560923873162802	0.0560923873162802	0.0560923873162802	0.0576507817629725	0.0563858145547485	0.0573706384953616	0.0564328825817585	0.0564014951627834	0.0563858145547485	0.0566636560345731	0.060558283964574	0.0563744221996258	0.0560923873162802	0.055909223952496	0.0560923873162802	0.0563858145547485	0.0560923873162802	0.0560923873162802	0.0560923873162802	0.0555523422896097	0.0560923873162802	0.0560923873162802	0.0548178846459514	0.055267749944912	0.0560923873162802	0.0565587827034417	0.0566729392719698	0.0566729392719698	0.058311212954603	0.0567422151672762	0.0548756167404846	0.0567165577333039	0.000265164075318407	0	0.0557991321759089	0.0567114907298294	0.0566682411765919	0.0576459636292287	0.0569936293611817	0.0565266797184562	0.0566682411765919	0.0553701064602744	0.057345075004893	0.065509105969653	0.0566729392719698	0.0566729392719698	0.0566729392719698
C12X020903I8	0.00204918319614112	0.00206132732049754	0.00204918319614112	0.00204918319614112	0.00204918319614112	0.00359573315103089	0.00230592261128147	0.00237781161478408	0.00230769640420064	0.00230651357252919	0.00230592261128147	0.00230592261128147	0.00557525706427267	0.00205867506477395	0.00204918319614112	0.00212207168307354	0.00204918319614112	0.00204970822533275	0.00204918319614112	0.00204918319614112	0.00204918319614112	0.00205075909124955	0.00204918319614112	0.00204918319614112	0.00263621419861951	0.00212314544072555	0.00204918319614112	0.0023124398874946	0.0121421683601053	0.0121421683601053	0.0128598298087898	0.0122147505619432	0.0122404588976911	0.0120048274829812	0.0590290911554135	0.0557991321759089	0	0	0.00256218631595021	0.00286464177632593	0.0025641572747025	0.00260558029286284	0.00256218631595021	0.00233468485928941	0.00308053475408271	0.0404019818268112	0.0121421683601053	0.0121421683601053	0.0121421683601053
C09X020903I7	0.00213163125950824	0.00214477540665606	0.00213163125950824	0.00213163125950824	0.00213163125950824	0.00374081193085202	0.00239872528295371	0.00240192615632269	0.0024006447824165	0.00239872528295371	0.00239872528295371	0.00239872528295371	0.00580809883075705	0.0021419042125853	0.00213163125950824	0.00221061605665091	0.00213163125950824	0.00213219939322877	0.00213163125950824	0.00213163125950824	0.00213163125950824	0.00213333656968784	0.00213163125950824	0.00213163125950824	0.00274550422683968	0.00221178132299328	0.00213163125950824	0.00240577849861104	0.012635085001049	0.012635085001049	0.0134020349851253	0.0127136991996389	0.0127529031264062	0.0124939393339256	0.0600770615085172	0.0567114907298294	0	0	0.0026653045446903	0.00298190155804932	0.00266672607535254	0.00271229373074879	0.0026653045446903	0.00242986483804707	0.00320476256297052	0.0403795546622786	0.012635085001049	0.012635085001049	0.012635085001049
LN_4H05_VL_285	0.000511427224700645	0.000514452935062015	0.000511427224700645	0.000511427224700645	0.000511427224700645	0.00256555329278881	0.00127947653087057	0.00131931409171692	0.00128045952207953	0.00127980402686862	0.00127947653087057	0.00127947653087057	0.0045077616264301	0.00102806319652323	0.0010233289842849	0.00132506540969731	0.0010233289842849	0.00102359085190535	0.0010233289842849	0.0010233289842849	0.0010233289842849	0.00102411498942022	0.0010233289842849	0.0010233289842849	0.00158019547526234	0.0010602173333519	0.0010233289842849	0.00128308823139522	0.0126628817639125	0.0126628817639125	0.013400131966945	0.0127386010854776	0.0127767784238323	0.0125308116908123	0.0598990674481255	0.0566682411765919	0.00256218631595021	0.0026653045446903	0	0.000259807748116377	0	0	0	0.00103620251119243	0.00205154656543458	0.0420446685169518	0.0126628817639125	0.0126628817639125	0.0126628817639125
LN_8A08_VL_468	0.00077947396588268	0.000784365104008463	0.00077967654510104	0.00077967654510104	0.00077967654510104	0.00286839134297567	0.00156052001457433	0.00187824224705231	0.0015617385776209	0.00156092599091324	0.00156052001457433	0.00156011424935895	0.00485265600291461	0.00130621692618403	0.00130010334202078	0.00161703373365162	0.00130010334202078	0.00130010334202078	0.00130010334202078	0.00130010334202078	0.00130010334202078	0.00130111829546271	0.00130010334202078	0.00130010334202078	0.00187402099569397	0.00134740089697206	0.00130010334202078	0.00156499740243773	0.0128690855956773	0.0128690855956773	0.013626565155128	0.0129472987795927	0.0129876718092335	0.0127369773787713	0.0609308068351675	0.0576459636292287	0.00286464177632593	0.00298190155804932	0.000259807748116377	0	0.000259942818436027	0.000262260693135827	0.000259807748116377	0.00131669083953649	0.00234578873464661	0.0421744218233807	0.0128690855956773	0.0128690855956773	0.0128690855956773
LN_8A09_VL_469	0.000511688916354923	0.000514850234401528	0.000511819862636332	0.000511819862636332	0.000511819862636332	0.00256752943556344	0.00128045952207953	0.00158442106659987	0.00128144402486781	0.00128078752155029	0.00128045952207953	0.00128013169056196	0.00424264564840203	0.00102885649387058	0.00102411498942022	0.00132611972730865	0.00102411498942022	0.00102411498942022	0.00102411498942022	0.00102411498942022	0.00102411498942022	0.00102490220292381	0.00102411498942022	0.00102411498942022	0.00158061175467355	0.00106077966201408	0.00102411498942022	0.00128407678214952	0.0126727071061239	0.0126727071061239	0.0134109150089399	0.0127485443345774	0.0127835843010826	0.0125406336639649	0.0602264577448235	0.0569936293611817	0.0025641572747025	0.00266672607535254	0	0.000259942818436027	0	0	0	0.00103700842439257	0.00205312609801015	0.0423425610922751	0.0126727071061239	0.0126727071061239	0.0126727071061239
LN_6F07_VL_350	0.000520071534193752	0.000523200704964388	0.000520071534193752	0.000520071534193752	0.000520071534193752	0.00260906232799569	0.00130111829546271	0.00134233663070492	0.00130213483483358	0.00130145696552174	0.00130111829546271	0.00130111829546271	0.00431588916250006	0.00104552985143614	0.00104063378839905	0.00134829087509697	0.00104063378839905	0.0010409045885991	0.00104063378839905	0.00104063378839905	0.00104063378839905	0.00104144661203568	0.00104063378839905	0.00104063378839905	0.00160771765743859	0.00107880354001552	0.00104063378839905	0.00130485338824808	0.0120836691373829	0.0120836691373829	0.0128116653081275	0.0121571236881284	0.0121785654316345	0.0119433921744743	0.0598139595518608	0.0565266797184562	0.00260558029286284	0.00271229373074879	0	0.000262260693135827	0	0	0	0.00105394921797725	0.00208632312721916	0.0425000002231937	0.0120836691373829	0.0120836691373829	0.0120836691373829
LN_4G03_VL_274	0.000511427224700645	0.000514452935062015	0.000511427224700645	0.000511427224700645	0.000511427224700645	0.00256555329278881	0.00127947653087057	0.00131931409171692	0.00128045952207953	0.00127980402686862	0.00127947653087057	0.00127947653087057	0.0045077616264301	0.00102806319652323	0.0010233289842849	0.00132506540969731	0.0010233289842849	0.00102359085190535	0.0010233289842849	0.0010233289842849	0.0010233289842849	0.00102411498942022	0.0010233289842849	0.0010233289842849	0.00158019547526234	0.0010602173333519	0.0010233289842849	0.00128308823139522	0.0126628817639125	0.0126628817639125	0.013400131966945	0.0127386010854776	0.0127767784238323	0.0125308116908123	0.0598990674481255	0.0566682411765919	0.00256218631595021	0.0026653045446903	0	0.000259807748116377	0	0	0	0.00103620251119243	0.00205154656543458	0.0420446685169518	0.0126628817639125	0.0126628817639125	0.0126628817639125
A01X023460I4	0.000777051200814756	0.000781708143739824	0.000777051200814756	0.000777051200814756	0.000777051200814756	0.0023378671871769	0.0010363200684338	0.00106900097962858	0.00103712616465994	0.00103658862791071	0.0010363200684338	0.0010363200684338	0.00375825860713392	0.00026012876850569	0.000258916439422024	0.000536696674105101	0.000258916439422024	0.000258983494507447	0.000258916439422024	0.000258916439422024	0.000258916439422024	0.000259117708929386	0.000258916439422024	0.000258916439422024	0.00106695151605937	0.000268078552232587	0.000258916439422024	0.000519396226181601	0.0122954933625706	0.0122954933625706	0.013028400317167	0.0123699258156463	0.0123996356629121	0.0121580001952866	0.0586423235804181	0.0553701064602744	0.00233468485928941	0.00242986483804707	0.00103620251119243	0.00131669083953649	0.00103700842439257	0.00105394921797725	0.00103620251119243	0	0.000778412109315055	0.0417600576557174	0.0122954933625706	0.0122954933625706	0.0122954933625706
A03X02341A08	0.00153811707847761	0.00154723978667639	0.00153811707847761	0.00153811707847761	0.00153811707847761	0.00308503625762368	0.00179485649361794	0.0018508563209172	0.00179623820440916	0.00179531682763295	0.00179485649361794	0.00179485649361794	0.00451479925958849	0.00102978343246306	0.00102503340082154	0.00132745751366331	0.00102503340082154	0.00102529614156217	0.00102503340082154	0.00102503340082154	0.00102503340082154	0.00102582202733133	0.00102503340082154	0.00102503340082154	0.00184738468198483	0.00106204694935719	0.00102503340082154	0.00128513262791472	0.0132054897887166	0.0132054897887166	0.013960772969455	0.0132846091040391	0.0125239740131938	0.0130787298256185	0.0605827142078688	0.057345075004893	0.00308053475408271	0.00320476256297052	0.00205154656543458	0.00234578873464661	0.00205312609801015	0.00208632312721916	0.00205154656543458	0.000778412109315055	0	0.0426598561272348	0.0132054897887166	0.0132054897887166	0.0132054897887166
C12X024804E5	0.0417656934607321	0.0417554767917741	0.0415014874925295	0.0415014874925295	0.0415014874925295	0.0429435470541449	0.0417767421099958	0.0414221848792986	0.0418099231764428	0.0417877966092683	0.0417767421099958	0.0420410238641652	0.0466340409403843	0.0416999974930206	0.0415014874925295	0.0393505084913261	0.0415014874925295	0.0417767421099958	0.0415014874925295	0.0415014874925295	0.0415014874925295	0.041259110672377	0.0415014874925295	0.0415014874925295	0.0418794736339721	0.0410798260003409	0.0415014874925295	0.0418986643778482	0.0434273477334758	0.0434273477334758	0.0450671626414606	0.0436936007364848	0.0447554086309324	0.0430554517096622	0.0690460896576361	0.065509105969653	0.0404019818268112	0.0403795546622786	0.0420446685169518	0.0421744218233807	0.0423425610922751	0.0425000002231937	0.0420446685169518	0.0417600576557174	0.0426598561272348	0	0.0434273477334758	0.0434273477334758	0.0434273477334758
C12X026104A2	0.0121421683601053	0.011688988158083	0.0121421683601053	0.0121421683601053	0.0121421683601053	0.0137302864781964	0.012403674642217	0.0127938067234663	0.0124132982452207	0.0124068808514132	0.012403674642217	0.012403674642217	0.0160719893401142	0.0121988980988608	0.0121421683601053	0.0123076430294092	0.0121421683601053	0.0121453061658764	0.0121421683601053	0.0121421683601053	0.0121421683601053	0.0121515866454219	0.0121421683601053	0.0121421683601053	0.0124958871655849	0.0123133338563	0.0121421683601053	0.0124390343484531	0	0	0.00106077966201408	0	0.000263365821206342	0	0.0599047287944548	0.0566729392719698	0.0121421683601053	0.012635085001049	0.0126628817639125	0.0128690855956773	0.0126727071061239	0.0120836691373829	0.0126628817639125	0.0122954933625706	0.0132054897887166	0.0434273477334758	0	0	0
C01X02613B05	0.0121421683601053	0.011688988158083	0.0121421683601053	0.0121421683601053	0.0121421683601053	0.0137302864781964	0.012403674642217	0.0127938067234663	0.0124132982452207	0.0124068808514132	0.012403674642217	0.012403674642217	0.0160719893401142	0.0121988980988608	0.0121421683601053	0.0123076430294092	0.0121421683601053	0.0121453061658764	0.0121421683601053	0.0121421683601053	0.0121421683601053	0.0121515866454219	0.0121421683601053	0.0121421683601053	0.0124958871655849	0.0123133338563	0.0121421683601053	0.0124390343484531	0	0	0.00106077966201408	0	0.000263365821206342	0	0.0599047287944548	0.0566729392719698	0.0121421683601053	0.012635085001049	0.0126628817639125	0.0128690855956773	0.0126727071061239	0.0120836691373829	0.0126628817639125	0.0122954933625706	0.0132054897887166	0.0434273477334758	0	0	0
C02X02613D03	0.0121421683601053	0.011688988158083	0.0121421683601053	0.0121421683601053	0.0121421683601053	0.0137302864781964	0.012403674642217	0.0127938067234663	0.0124132982452207	0.0124068808514132	0.012403674642217	0.012403674642217	0.0160719893401142	0.0121988980988608	0.0121421683601053	0.0123076430294092	0.0121421683601053	0.0121453061658764	0.0121421683601053	0.0121421683601053	0.0121421683601053	0.0121515866454219	0.0121421683601053	0.0121421683601053	0.0124958871655849	0.0123133338563	0.0121421683601053	0.0124390343484531	0	0	0.00106077966201408	0	0.000263365821206342	0	0.0599047287944548	0.0566729392719698	0.0121421683601053	0.012635085001049	0.0126628817639125	0.0128690855956773	0.0126727071061239	0.0120836691373829	0.0126628817639125	0.0122954933625706	0.0132054897887166	0.0434273477334758	0	0	0
C03X02612D03	0.0121421683601053	0.011688988158083	0.0121421683601053	0.0121421683601053	0.0121421683601053	0.0137302864781964	0.012403674642217	0.0127938067234663	0.0124132982452207	0.0124068808514132	0.012403674642217	0.012403674642217	0.0160719893401142	0.0121988980988608	0.0121421683601053	0.0123076430294092	0.0121421683601053	0.0121453061658764	0.0121421683601053	0.0121421683601053	0.0121421683601053	0.0121515866454219	0.0121421683601053	0.0121421683601053	0.0124958871655849	0.0123133338563	0.0121421683601053	0.0124390343484531	0	0	0.00106077966201408	0	0.000263365821206342	0	0.0599047287944548	0.0566729392719698	0.0121421683601053	0.012635085001049	0.0126628817639125	0.0128690855956773	0.0126727071061239	0.0120836691373829	0.0126628817639125	0.0122954933625706	0.0132054897887166	0.0434273477334758	0	0	0
C09X026104A1	0.0121421683601053	0.011688988158083	0.0121421683601053	0.0121421683601053	0.0121421683601053	0.0137302864781964	0.012403674642217	0.0127938067234663	0.0124132982452207	0.0124068808514132	0.012403674642217	0.012403674642217	0.0160719893401142	0.0121988980988608	0.0121421683601053	0.0123076430294092	0.0121421683601053	0.0121453061658764	0.0121421683601053	0.0121421683601053	0.0121421683601053	0.0121515866454219	0.0121421683601053	0.0121421683601053	0.0124958871655849	0.0123133338563	0.0121421683601053	0.0124390343484531	0	0	0.00106077966201408	0	0.000263365821206342	0	0.0599047287944548	0.0566729392719698	0.0121421683601053	0.012635085001049	0.0126628817639125	0.0128690855956773	0.0126727071061239	0.0120836691373829	0.0126628817639125	0.0122954933625706	0.0132054897887166	0.0434273477334758	0	0	0
LN_6B07_VL_314	0.0120142341145002	0.011558389071791	0.012017372935231	0.012017372935231	0.012017372935231	0.0136230738562256	0.0122817833062792	0.0129421455806974	0.0122914195221797	0.012284993698933	0.0122817833062792	0.0122785745911832	0.0157046708152336	0.0120709849514261	0.012017372935231	0.0124239928175248	0.012017372935231	0.012017372935231	0.012017372935231	0.012017372935231	0.012017372935231	0.0120267992460905	0.012017372935231	0.012017372935231	0.0123682209856372	0.012182673203725	0.012017372935231	0.0123171901813559	0.000258665292887388	0.000258665292887388	0.00134233663070492	0.00026021338084056	0.000532907058173885	0.00026136958253302	0.0606284716989098	0.057358769336269	0.012017372935231	0.0125109304316259	0.0125439110777196	0.0127471253530439	0.0125504710473405	0.0119560857103677	0.0125439110777196	0.0121708680021915	0.0130924290730676	0.0444870787264739	0.000258665292887388	0.000258665292887388	0.000258665292887388
AP7X03001G05	0.0132329024321909	0.0127838102977028	0.0132329024321909	0.0132329024321909	0.0132329024321909	0.0148314210414509	0.0134957836159542	0.0139221736523343	0.0135063002061912	0.0134992873257612	0.0134957836159542	0.0134957836159542	0.0172210002713756	0.0132949989684413	0.0132329024321909	0.0134384885715477	0.0132329024321909	0.013236337017308	0.0132329024321909	0.0132329024321909	0.0132329024321909	0.0132432115392426	0.0132329024321909	0.0132329024321909	0.0136169602626501	0.0134408742382833	0.0132329024321909	0.0135344247472843	0.00102713910494569	0.00102713910494569	0.00213134575581804	0.00103270796321171	0.00132182499879827	0.00103779874343557	0.0610082200498734	0.0577622419826448	0.0132329024321909	0.0137725350263347	0.0137563749485151	0.0139776929584794	0.0137670954389008	0.0131891333356621	0.0137563749485151	0.0134009708531337	0.0143038557063018	0.0444097466576816	0.00102713910494569	0.00102713910494569	0.00102713910494569
C12X030603H5	0.000511508996017313	0.00051453567699972	0.000511508996017313	0.000511508996017313	0.000511508996017313	0.00205172780674261	0.000767459859041851	0.000791348094495299	0.000768049306169947	0.000767656240863907	0.000767459859041851	0.000767459859041851	0.00344419363580171	0	0	0.000264812980865721	0	0	0	0	0	0	0	0	0.000789733598388373	0	0	0.000256410262029616	0.0121421683601053	0.0121421683601053	0.0128598298087898	0.0122147505619432	0.0122404588976911	0.0120048274829812	0.0593226045186998	0.0560923873162802	0.00204918319614112	0.00213163125950824	0.0010233289842849	0.00130010334202078	0.00102411498942022	0.00104063378839905	0.0010233289842849	0.000258916439422024	0.00102503340082154	0.0415014874925295	0.0121421683601053	0.0121421683601053	0.0121421683601053
C06X030603H3	0.000511508996017313	0.00051453567699972	0.000511508996017313	0.000511508996017313	0.000511508996017313	0.00205172780674261	0.000767459859041851	0.000791348094495299	0.000768049306169947	0.000767656240863907	0.000767459859041851	0.000767459859041851	0.00344419363580171	0	0	0.000264812980865721	0	0	0	0	0	0	0	0	0.000789733598388373	0	0	0.000256410262029616	0.0121421683601053	0.0121421683601053	0.0128598298087898	0.0122147505619432	0.0122404588976911	0.0120048274829812	0.0593226045186998	0.0560923873162802	0.00204918319614112	0.00213163125950824	0.0010233289842849	0.00130010334202078	0.00102411498942022	0.00104063378839905	0.0010233289842849	0.000258916439422024	0.00102503340082154	0.0415014874925295	0.0121421683601053	0.0121421683601053	0.0121421683601053
A03X03061C02	0.00157191641127628	0.00158102898532398	0.00157191641127628	0.00157191641127628	0.00157191641127628	0.00262583080213339	0.00130958691942454	0.00135062210705017	0.000785957720128249	0.000785546116020606	0.000785340475591523	0.000785340475591523	0.00431085824819	0.00131579023302797	0.00130958691942454	0.00162916329928516	0.00130958691942454	0.00130993001306284	0.00130958691942454	0.00130958691942454	0.00130958691942454	0.0013106167399371	0.00130958691942454	0.00130958691942454	0.00213381554768079	0.00135795846643625	0.00130958691942454	0.00157645952980782	0.0132343045329394	0.0132343045329394	0.0140115989461469	0.0133153700001794	0.0136237768935888	0.0131049264747394	0.0592802394910554	0.0559748241371878	0.00314879025439359	0.00327780469160983	0.00209649045495664	0.00239813916296644	0.00209758985074854	0.00213282094580506	0.00209649045495664	0.00159198821131599	0.00236267290132186	0.0422276071714778	0.0132343045329394	0.0132343045329394	0.0132343045329394
AP3X03061I08	0.00263482320048827	0.00265088784506938	0.00263482320048827	0.00263482320048827	0.00263482320048827	0.00369721395028859	0.00237097095162124	0.00244703985941042	0.00210892438459596	0.00210781307903161	0.00210725786533923	0.00210725786533923	0.00601164160151629	0.00238226753615731	0.00237097095162124	0.00273209454764593	0.00237097095162124	0.00237159572825184	0.00237097095162124	0.00237097095162124	0.00237097095162124	0.00237284626984751	0.00237097095162124	0.00237097095162124	0.00298469264619984	0.00245907477908357	0.00237097095162124	0.00264178384107614	0.0143667640844744	0.0143667640844744	0.0136836617001785	0.0144552228947945	0.0145363841127549	0.014244925155506	0.0585230379043362	0.0574037069932301	0.00422086735356025	0.00439597933758221	0.00316289345932971	0.00348403960609581	0.00316539641594721	0.00321802585414611	0.00316289345932971	0.00266937480582164	0.00343350027677196	0.0446793010658574	0.0143667640844744	0.0143667640844744	0.0143667640844744
AP7X03061G06	0.000767656240863907	0.000772200925687068	0.000767656240863907	0.000767656240863907	0.000767656240863907	0.00179531682763295	0.000511639850221742	0.000527565335149087	0	0	0	0	0.00424340351434539	0.000771208379116308	0.000767656240863907	0.0010602173333519	0.000767656240863907	0.000767852723214177	0.000767656240863907	0.000767656240863907	0.000767656240863907	0.000768245989808394	0.000767656240863907	0.000767656240863907	0.00131695081766852	0.000795334207994821	0.000767656240863907	0.00102669440592104	0.0124068808514132	0.0124068808514132	0.0131347203058649	0.0124810839009425	0.012513186214854	0.0122721621884082	0.059632841872605	0.0564014951627834	0.00230651357252919	0.00239936477495265	0.00127980402686862	0.00156092599091324	0.00128078752155029	0.00130145696552174	0.00127980402686862	0.00103658862791071	0.00179531682763295	0.0417877966092683	0.0124068808514132	0.0124068808514132	0.0124068808514132
A02X033761A2	0.000767459859041851	0.000772002212039992	0.000767459859041851	0.000767459859041851	0.000767459859041851	0.00179485649361794	0.000511508996017313	0.000527426209243742	0	0	0	0	0.00424227840221284	0.000771010175907669	0.000767459859041851	0.00105993639253314	0.000767459859041851	0.000767656240863907	0.000767459859041851	0.000767459859041851	0.000767459859041851	0.000768049306169947	0.000767459859041851	0.000767459859041851	0.00131660403702424	0.000795123411667414	0.000767459859041851	0.00102643094810038	0.012403674642217	0.012403674642217	0.0131312002360753	0.0124778392288919	0.0125098554559323	0.0122689584981041	0.0596162902833843	0.0563858145547485	0.00230592261128147	0.00239872528295371	0.00127947653087057	0.00156052001457433	0.00128045952207953	0.00130111829546271	0.00127947653087057	0.0010363200684338	0.00179485649361794	0.0417767421099958	0.012403674642217	0.012403674642217	0.012403674642217
LN_7F03_VL_427	0.000767459859041851	0.000772002212039992	0.000767459859041851	0.000767459859041851	0.000767459859041851	0.00179485649361794	0.000511508996017313	0.000527426209243742	0	0	0	0	0.00424227840221284	0.000771010175907669	0.000767459859041851	0.00105993639253314	0.000767459859041851	0.000767656240863907	0.000767459859041851	0.000767459859041851	0.000767459859041851	0.000768049306169947	0.000767459859041851	0.000767459859041851	0.00131660403702424	0.000795123411667414	0.000767459859041851	0.00102643094810038	0.012403674642217	0.012403674642217	0.0131312002360753	0.0124778392288919	0.0125098554559323	0.0122689584981041	0.0596162902833843	0.0563858145547485	0.00230592261128147	0.00239872528295371	0.00127947653087057	0.00156052001457433	0.00128045952207953	0.00130111829546271	0.00127947653087057	0.0010363200684338	0.00179485649361794	0.0417767421099958	0.012403674642217	0.012403674642217	0.012403674642217
A03X03431B09	0.000511639850221742	0.000514668084557066	0.000511639850221742	0.000511639850221742	0.000511639850221742	0.00205225414058405	0.000767656240863907	0.000791556893552028	0.000768245989808394	0.000767852723214177	0.000767656240863907	0.000767656240863907	0.00344510637829477	0	0	0.000264883125357074	0	0	0	0	0	0	0	0	0.000789941546216808	0	0	0.000256476025115848	0.0121453061658764	0.0121453061658764	0.0128632762166791	0.0122179260001309	0.0122437170625488	0.0120079613896586	0.0593390698312515	0.056107981799497	0.00204970822533275	0.00213219939322877	0.00102359085190535	0.00130044148384955	0.00102437725952064	0.0010409045885991	0.00102359085190535	0.000258983494507447	0.00102529614156217	0.0415124662058352	0.0121453061658764	0.0121453061658764	0.0121453061658764
C12X035304I5	0.000511508996017313	0.00051453567699972	0.000511508996017313	0.000511508996017313	0.000511508996017313	0.00205172780674261	0.000767459859041851	0.000791348094495299	0.000768049306169947	0.000767656240863907	0.000767459859041851	0.000767459859041851	0.00397610857958429	0.000513874659826484	0.000511508996017313	0.000794754736887329	0.000511508996017313	0.000511639850221742	0.000511508996017313	0.000511508996017313	0.000511508996017313	0.000511901759584252	0.000511508996017313	0.000511508996017313	0.00105309941959474	0.000529941756021623	0.000511508996017313	0.000769625600903954	0.0121421683601053	0.0121421683601053	0.0128598298087898	0.0122147505619432	0.0122404588976911	0.0120048274829812	0.0587357499912354	0.0555060489318782	0.00204918319614112	0.00213163125950824	0.0010233289842849	0.00130010334202078	0.00102411498942022	0.00104063378839905	0.0010233289842849	0.000777051200814756	0.00153811707847761	0.0415014874925295	0.0121421683601053	0.0121421683601053	0.0121421683601053
C06X035304I3	0.000511508996017313	0.00051453567699972	0.000511508996017313	0.000511508996017313	0.000511508996017313	0.00205172780674261	0.000767459859041851	0.000791348094495299	0.000768049306169947	0.000767656240863907	0.000767459859041851	0.000767459859041851	0.00397610857958429	0.000513874659826484	0.000511508996017313	0.000794754736887329	0.000511508996017313	0.000511639850221742	0.000511508996017313	0.000511508996017313	0.000511508996017313	0.000511901759584252	0.000511508996017313	0.000511508996017313	0.00105309941959474	0.000529941756021623	0.000511508996017313	0.000769625600903954	0.0121421683601053	0.0121421683601053	0.0128598298087898	0.0122147505619432	0.0122404588976911	0.0120048274829812	0.0587357499912354	0.0555060489318782	0.00204918319614112	0.00213163125950824	0.0010233289842849	0.00130010334202078	0.00102411498942022	0.00104063378839905	0.0010233289842849	0.000777051200814756	0.00153811707847761	0.0415014874925295	0.0121421683601053	0.0121421683601053	0.0121421683601053
C09X035304I4	0.000511508996017313	0.00051453567699972	0.000511508996017313	0.000511508996017313	0.000511508996017313	0.00205172780674261	0.000767459859041851	0.000791348094495299	0.000768049306169947	0.000767656240863907	0.000767459859041851	0.000767459859041851	0.00397610857958429	0.000513874659826484	0.000511508996017313	0.000794754736887329	0.000511508996017313	0.000511639850221742	0.000511508996017313	0.000511508996017313	0.000511508996017313	0.000511901759584252	0.000511508996017313	0.000511508996017313	0.00105309941959474	0.000529941756021623	0.000511508996017313	0.000769625600903954	0.0121421683601053	0.0121421683601053	0.0128598298087898	0.0122147505619432	0.0122404588976911	0.0120048274829812	0.0587357499912354	0.0555060489318782	0.00204918319614112	0.00213163125950824	0.0010233289842849	0.00130010334202078	0.00102411498942022	0.00104063378839905	0.0010233289842849	0.000777051200814756	0.00153811707847761	0.0415014874925295	0.0121421683601053	0.0121421683601053	0.0121421683601053
LN_7B08_VL_396	0.000511639850221742	0.000514668084557066	0.000511639850221742	0.000511639850221742	0.000511639850221742	0.00205172780674261	0.000767656240863907	0.000791556893552028	0.000768245989808394	0.000767852723214177	0.000767656240863907	0.000767656240863907	0.00397716282647851	0.000514006727354219	0.000511639850221742	0.000794965337741112	0.000511639850221742	0.000511770771393626	0.000511639850221742	0.000511639850221742	0.000511639850221742	0.000512032814845128	0.000511639850221742	0.000511639850221742	0.0010533767472528	0.00053008221238398	0.000511639850221742	0.000769625600903954	0.0121453061658764	0.0121453061658764	0.0128632762166791	0.0122179260001309	0.0122437170625488	0.0120079613896586	0.0587520430541064	0.0555214714683153	0.00204970822533275	0.00213219939322877	0.00102359085190535	0.00130044148384955	0.00102437725952064	0.0010409045885991	0.00102359085190535	0.000777252522511743	0.00153851148043652	0.0415124662058352	0.0121453061658764	0.0121453061658764	0.0121453061658764
AMBX03621D07	0.000767656240863907	0.000772200925687068	0.000767656240863907	0.000767656240863907	0.000767656240863907	0.00230932355498717	0.00102380378744958	0.00105568790867487	0.00102459052246778	0.00102406589817745	0.00102380378744958	0.00102380378744958	0.00371106383137396	0.000256937312951104	0.000255754481279642	0.000529853984764383	0.000255754481279642	0.00025581990836903	0.000255754481279642	0.000255754481279642	0.000255754481279642	0.000255950863024531	0.000255754481279642	0.000255754481279642	0.0010533767472528	0.000264970859407308	0.000255754481279642	0.000513083677656059	0.0124068808514132	0.0124068808514132	0.0131347203058649	0.0124810839009425	0.012513186214854	0.0122721621884082	0.059632841872605	0.0564014951627834	0.00230651357252919	0.00239936477495265	0.00127980402686862	0.00156092599091324	0.00128078752155029	0.00130145696552174	0.00127980402686862	0.000518050857816254	0.0012818379635062	0.0417877966092683	0.0124068808514132	0.0124068808514132	0.0124068808514132
A01X036261D5	0.0010233289842849	0.00102938603927693	0.0010233289842849	0.0010233289842849	0.0010233289842849	0.00256555329278881	0.00127947653087057	0.00131931409171692	0.00128045952207953	0.00127980402686862	0.00127947653087057	0.00127947653087057	0.00397542194345864	0.000513792130358021	0.000511427224700645	0.0007947020611098	0.000511427224700645	0.000511558037060215	0.000511427224700645	0.000511427224700645	0.000511427224700645	0.000511819862636332	0.000511427224700645	0.000511427224700645	0.00131662140484663	0.000529853984764383	0.000511427224700645	0.000769477503130239	0.0126628817639125	0.0126628817639125	0.013400131966945	0.0127386010854776	0.0127767784238323	0.0125308116908123	0.0598990674481255	0.0566682411765919	0.00256218631595021	0.0026653045446903	0.00153550948383431	0.00182075064036852	0.00153668928497087	0.00156148429953424	0.00153550948383431	0.000777000846496924	0.00153806770130781	0.0420446685169518	0.0126628817639125	0.0126628817639125	0.0126628817639125
LN_8B02_VL_471	0.00025581990836903	0.000257334025237699	0.00025581990836903	0.00025581990836903	0.00025581990836903	0.0017957773978361	0.000511770771393626	0.000527704534471802	0.00051216393722782	0.000511901759584252	0.000511770771393626	0.000511770771393626	0.00371204780995238	0.000257003346701866	0.00025581990836903	0.000529994394592198	0.00025581990836903	0.000255885368942121	0.00025581990836903	0.00025581990836903	0.00025581990836903	0.0002560163906421	0.00025581990836903	0.00025581990836903	0.0007901496035852	0.000265041087573707	0.00025581990836903	0.000513215338874372	0.0118869393117841	0.0118869393117841	0.0125953540451284	0.011958014422895	0.0119775804042231	0.0117469659179479	0.0590618585306893	0.0558301577255408	0.00179349410849285	0.00186567380642907	0.000767705306997063	0.00104036312906415	0.000768295131328086	0.000780691022710976	0.000767705306997063	0.00051818508093541	0.00128216666957102	0.041248196114589	0.0118869393117841	0.0118869393117841	0.0118869393117841
AP3X03672A04	0.00213753978064521	0.00160648071314577	0.00187037344499727	0.00187037344499727	0.00187037344499727	0.00294567422688768	0.00160277911160987	0.00165448885720566	0.00160363587015001	0.0016032073764163	0.00160277911160987	0.00186987382136211	0.00384985287623956	0.00161052305441637	0.00160277911160987	0.00194011526689466	0.00160277911160987	0.00187037344499727	0.00160277911160987	0.00160277911160987	0.00160277911160987	0.0016040645929945	0.00160277911160987	0.00160277911160987	0.00247139875991164	0.00194036537559547	0.00160277911160987	0.00187538440544733	0.0132207917158475	0.0132207917158475	0.0144726951514506	0.013303352207516	0.0136127613517754	0.0132315023118523	0.0615048132728114	0.0581266284708952	0.00347895392088508	0.00362545698163336	0.00240561635293396	0.00299044864267533	0.00267499956147055	0.00244815032030327	0.00240561635293396	0.00189494782295744	0.00267800687505328	0.0430752362396746	0.0132207917158475	0.0132207917158475	0.0132207917158475
C02X04142E02	0.000767459859041851	0.000514668084557066	0.000511639850221742	0.000511639850221742	0.000511639850221742	0.00205225414058405	0.000767656240863907	0.000791348094495299	0.000768245989808394	0.000767852723214177	0.000767656240863907	0.0010235418108624	0.00371008037431951	0	0	0.000264883125357074	0	0.000255754481279642	0	0	0	0	0	0	0.00105309941959474	0.000264900668447904	0	0.000256476025115848	0.0121453061658764	0.0121453061658764	0.0128632762166791	0.0122179260001309	0.0125098554559323	0.0120079613896586	0.0593226045186998	0.0560923873162802	0.00204970822533275	0.00213219939322877	0.00102359085190535	0.00156052001457433	0.00128045952207953	0.0010409045885991	0.00102359085190535	0.000258983494507447	0.00102529614156217	0.0415014874925295	0.0121453061658764	0.0121453061658764	0.0121453061658764
C12X042204F5	0.000511770771393626	0.000514800560277921	0.000511770771393626	0.000511770771393626	0.000511770771393626	0.00205278074453789	0.000767852723214177	0.000791765802822137	0.000768442774207025	0.000768049306169947	0.000767852723214177	0.000767852723214177	0.00344601960468757	0	0	0.000264953307018468	0	0	0	0	0	0	0	0	0.0007901496035852	0	0	0.000256541821944062	0.0121484455938958	0.0121484455938958	0.0128632762166791	0.0122211030898436	0.0122469769624644	0.0120110969330708	0.0593555442953737	0.0561235849640091	0.00205023352363325	0.00213276782987449	0.00102385285358277	0.00130077980161768	0.00102463966398745	0.00104117552977458	0.00102385285358277	0.000259050584334306	0.00102555901703088	0.0415234507320554	0.0121484455938958	0.0121484455938958	0.0121484455938958
C01X04222I04	0.00132070803539537	0.00105904196331122	0.00132070803539537	0.00132070803539537	0.00132070803539537	0.00291398293699368	0.00158525830611732	0.00163582587331393	0.00158651582576319	0.00158567725777447	0.00158525830611732	0.00158525830611732	0.00438208355332073	0.000795808858476405	0.000792027045087207	0.00109521550577605	0.000792027045087207	0.000792236202617488	0.000792027045087207	0.000792027045087207	0.000792027045087207	0.000792654849257471	0.000792027045087207	0.000792027045087207	0.00163265370595507	0.000821074368223984	0.000792027045087207	0.00105937495732848	0.0122673594077794	0.0122673594077794	0.012758567587248	0.0123430712751975	0.0123727877413099	0.0120999697572188	0.061694058102267	0.05835363662727	0.00291011334729406	0.00303036892170164	0.0018496165843096	0.00214960129854644	0.00185108392652628	0.00188193893504925	0.0018496165843096	0.00107001960627988	0.00185269307183541	0.0426084106076425	0.0122673594077794	0.0122673594077794	0.0122673594077794
C02X04222E09	0.00205259931697227	0.00180678558530687	0.00179612275130827	0.00179612275130827	0.00179612275130827	0.00334519938108146	0.00205312609801015	0.00211556424741139	0.00205470806469802	0.00205312609801015	0.00205312609801015	0.00230966873137534	0.00505044500813962	0.00128846090444887	0.00128251202304325	0.00159452618356848	0.00128251202304325	0.00153925143818364	0.00128251202304325	0.00128251202304325	0.00128251202304325	0.00128349968558178	0.00128251202304325	0.00128251202304325	0.00237723357035422	0.00159447309589729	0.00128251202304325	0.00154360743966464	0.013475939472958	0.013475939472958	0.014245765049399	0.0135567487237359	0.013881289960153	0.0133518510072606	0.0603217144493732	0.0570825853803446	0.00334012809559654	0.00347308875285677	0.00231011298294483	0.00286959799862039	0.00256863353430648	0.00234930924314275	0.00231011298294483	0.00155889775404464	0.00231427118080216	0.0429513801794868	0.013475939472958	0.013475939472958	0.013475939472958
C03X04222B09	0.000511378208728831	0.00051453567699972	0.000511508996017313	0.000511508996017313	0.000511508996017313	0.00205172780674261	0.000767459859041851	0.00105513096396771	0.000768049306169947	0.000767656240863907	0.000767459859041851	0.000767263577670945	0.00344328137682417	0	0	0.000264812980865721	0	0	0	0	0	0	0	0	0.000789525760013413	0	0	0.000256410262029616	0.0121421683601053	0.0121421683601053	0.0128598298087898	0.0122147505619432	0.0122372024665064	0.0120048274829812	0.0595997478887645	0.0563701426712868	0.00204918319614112	0.00213163125950824	0.0010233289842849	0.0012997653759942	0.00102385285358277	0.00104063378839905	0.0010233289842849	0.000258916439422024	0.00102503340082154	0.0417656934607321	0.0121421683601053	0.0121421683601053	0.0121421683601053
D12X042204F8	0.000511770771393626	0.000514800560277921	0.000511770771393626	0.000511770771393626	0.000511770771393626	0.00205225414058405	0.000767852723214177	0.000791765802822137	0.000768442774207025	0.000768049306169947	0.000767852723214177	0.000767852723214177	0.00344601960468757	0	0	0.000264953307018468	0	0	0	0	0	0	0	0	0.0007901496035852	0	0	0.000256476025115848	0.0121484455938958	0.0121484455938958	0.0128632762166791	0.0122211030898436	0.0122469769624644	0.0120110969330708	0.0593555442953737	0.0561235849640091	0.00205023352363325	0.00213276782987449	0.00102385285358277	0.00130077980161768	0.00102463966398745	0.00104117552977458	0.00102385285358277	0.000259050584334306	0.00102555901703088	0.0415234507320554	0.0121484455938958	0.0121484455938958	0.0121484455938958
D01X04222I05	0.000511639850221742	0.000514668084557066	0.000511639850221742	0.000511639850221742	0.000511639850221742	0.00205172780674261	0.000767656240863907	0.000791556893552028	0.000768245989808394	0.000767852723214177	0.000767656240863907	0.000767656240863907	0.00344510637829477	0	0	0.000264883125357074	0	0	0	0	0	0	0	0	0.000789941546216808	0	0	0.000256410262029616	0.0121453061658764	0.0121453061658764	0.0128632762166791	0.0122179260001309	0.0122437170625488	0.0120079613896586	0.0593390698312515	0.056107981799497	0.00204970822533275	0.00213219939322877	0.00102359085190535	0.00130044148384955	0.00102437725952064	0.0010409045885991	0.00102359085190535	0.000258983494507447	0.00102529614156217	0.0415124662058352	0.0121453061658764	0.0121453061658764	0.0121453061658764
D03X04222C04	0.000511508996017313	0.00051453567699972	0.000511508996017313	0.000511508996017313	0.000511508996017313	0.00205172780674261	0.000767459859041851	0.000791348094495299	0.000768049306169947	0.000767656240863907	0.000767459859041851	0.000767459859041851	0.00344419363580171	0	0	0.000264812980865721	0	0	0	0	0	0	0	0	0.000789733598388373	0	0	0.000256410262029616	0.0121421683601053	0.0121421683601053	0.0128598298087898	0.0122147505619432	0.0122404588976911	0.0120048274829812	0.0593226045186998	0.0560923873162802	0.00204918319614112	0.00213163125950824	0.0010233289842849	0.00130010334202078	0.00102411498942022	0.00104063378839905	0.0010233289842849	0.000258916439422024	0.00102503340082154	0.0415014874925295	0.0121421683601053	0.0121421683601053	0.0121421683601053
D09X042204F7	0.000511508996017313	0.00051453567699972	0.000511508996017313	0.000511508996017313	0.000511508996017313	0.00205172780674261	0.000767459859041851	0.000791348094495299	0.000768049306169947	0.000767656240863907	0.000767459859041851	0.000767459859041851	0.00344419363580171	0	0	0.000264812980865721	0	0	0	0	0	0	0	0	0.000789733598388373	0	0	0.000256410262029616	0.0121421683601053	0.0121421683601053	0.0128598298087898	0.0122147505619432	0.0122404588976911	0.0120048274829812	0.0593226045186998	0.0560923873162802	0.00204918319614112	0.00213163125950824	0.0010233289842849	0.00130010334202078	0.00102411498942022	0.00104063378839905	0.0010233289842849	0.000258916439422024	0.00102503340082154	0.0415014874925295	0.0121421683601053	0.0121421683601053	0.0121421683601053
A03X04221A09	0.00232458267978663	0.00207873352930153	0.00206638406730746	0.00206638406730746	0.00206638406730746	0.00232723806310024	0.00232518324492799	0.00239065250842405	0.00232698680369853	0.00232578412046651	0.00232518324492799	0.0025834488517611	0.00589133423371895	0.00207603632333931	0.00206638406730746	0.00240904954430719	0.00206638406730746	0.00232518324492799	0.00206638406730746	0.00206638406730746	0.00206638406730746	0.0020679865389069	0.00206638406730746	0.00206638406730746	0.00292502291806637	0.00240921119736834	0.00206638406730746	0.00233120600798932	0.0138281619192872	0.0138281619192872	0.0146165690308264	0.0139079979950908	0.0142393807650355	0.0137068420102321	0.0613382794686616	0.0580765867308342	0.00362119226498983	0.00295034466812879	0.00258389885714271	0.00315173234620801	0.0028443693523678	0.00262803770257479	0.00258389885714271	0.00235484149893172	0.00310725327218275	0.0426967982940988	0.0138281619192872	0.0138281619192872	0.0138281619192872
C03X04302C01	0.000511508996017313	0.00051453567699972	0.000511508996017313	0.000511508996017313	0.000511508996017313	0.00205172780674261	0.000767459859041851	0.000791348094495299	0.000768049306169947	0.000767656240863907	0.000767459859041851	0.000767459859041851	0.00344419363580171	0	0	0.000264812980865721	0	0	0	0	0	0	0	0	0.000789733598388373	0	0	0.000256410262029616	0.0121421683601053	0.0121421683601053	0.0128598298087898	0.0122147505619432	0.0122404588976911	0.0120048274829812	0.0593226045186998	0.0560923873162802	0.00204918319614112	0.00213163125950824	0.0010233289842849	0.00130010334202078	0.00102411498942022	0.00104063378839905	0.0010233289842849	0.000258916439422024	0.00102503340082154	0.0415014874925295	0.0121421683601053	0.0121421683601053	0.0121421683601053
A02X043261B9	0.00154923779563508	0.00155808858437706	0.00154923779563508	0.00154923779563508	0.00154923779563508	0.00310720535921131	0.00180790308852247	0.00186473289775875	0.00180930496766761	0.00180837014013067	0.00180790308852247	0.00180790308852247	0.00508518905452113	0.0015564718358657	0.00154923779563508	0.00187087333569942	0.00154923779563508	0.00154963792219693	0.00154923779563508	0.00154923779563508	0.00154923779563508	0.00155043879569319	0.00154923779563508	0.00154923779563508	0.00212681277886877	0.00160476203231135	0.00154923779563508	0.00181305396293636	0.00883549113853762	0.00883549113853762	0.00970382419258126	0.00888861921115211	0.00910221755921529	0.00892595629298865	0.0569411323800028	0.0536837561710574	0.000257914763819048	0.000268366325261915	0.00206631819400824	0.00236303537537111	0.00206792056405536	0.002101601679709	0.00206631819400824	0.00183027198812279	0.00258812926795082	0.039384281910304	0.00883549113853762	0.00883549113853762	0.00883549113853762
[truncated: 32 more columns]
