# Supplementary material for: Transmission and dynamics of mother-infant gut viruses during pregnancy and early life
Source: Nat Commun. 2024 Mar 2;15:1945. doi: 10.1038/s41467-024-45257-4 (PMC10908809; doi:10.1038/s41467-024-45257-4)
Supplement: Supplementary file 6 — Source Data [file 41467_2024_45257_MOESM6_ESM.zip › Source data/Virus_genetic_distances/LN_7A03_VL_382_NODE_7_length_136091_cov_57.240164.dist.txt]

LN_4H09_VL_289	A01X010861D9	A02X010861C1	A03X01081D02	AP7X01081I02	LN_8B06_VL_475	LN_7H02_VL_444	LN_6F01_VL_344	LN_4B02_VL_228	AMBX01721E09	A03X01791B04	AP3X01792A08	LN_6G03_VL_355	A02X020460H6	LN_7D06_VL_412	LN_4G07_VL_278	C12X020903I8	A03X03431B09	C12X034805B9	C06X034805B7	C09X034805B8	AMBX03481D08	A01X034861B1	A02X034861B2	A03X03481B07	AP3X03482A02	AP7X03481G03	LN_4B07_VL_233	LN_7G02_VL_435	LN_7G03_VL_436	LN_6E02_VL_336	LN_4H08_VL_288	AMBX03532H07	A01X035361A8	A03X03531B06	AP7X03531G02	LN_6F03_VL_346	LN_4B05_VL_231	C12X036704A8	C09X036704A7	LN_7A03_VL_382	A01X036761C4	A02X036761C5	A03X03671A05	AP3X03672A04	AP7X03671F06	LN_8A02_VL_462	LN_6F08_VL_351	LN_4G04_VL_275	C12X039128F1
LN_4H09_VL_289	0	0.00266794554423632	0.00223067815041431	0.00193221213241206	0.00250923140970751	0.00182732837978192	0.00125276856196744	0.00157836491904371	0.00165768017742383	0.00245702787625931	0.000965577464635103	0.00100666800601867	0.0012358250338403	0.00132029804215689	0.00079208431662107	0.00083538967086253	0.001625028593457	0.00129543494025703	0.00101500273592077	0.000756564299156875	0.00185639642351772	0.000925029306979969	0.0015327372376395	0.00150349810039307	0.00140322400388962	0.000946323421366189	0.00170413079827853	0.00152226595588129	0.00107636553333202	0.00100504630544948	0.00301670720643944	0.00128474799772464	0.00172572229195173	0.00163564913189335	0.00106025122458441	0.00135374496291577	0.00153008644985986	0.00150515212513165	0.000797043927938944	0.0016345469793433	0.00129894571167318	0.00178935173568689	0.00145602237011693	0.00125914456590522	0.00137167149559049	0.00071968105435598	0.00248030452866998	0.00121976421319514	0.00090820159686839
A01X010861D9	0.00266794554423632	0	0.00105568749836699	0.000547074174050513	0.000997277636516279	0.00149116038945404	0.000644778680468388	0.000316808686064533	0.000495092279103792	0.00291539183672455	0.00223376163716093	0.00253532920715037	0.00253671346676308	0.00424653360820362	0.00229539533925417	0.00236175988702942	0.00179921610883716	0.0031425515794776	0.00255710902226363	0.00237110102265595	0.00453042084554308	0.00253775411221498	0.00277903775732467	0.00229615054317437	0.00246704780963398	0.00231247366665272	0.00238278069839763	0.0024282355841009	0.00206173875080746	0.00225339693689507	0.0037590973422945	0.00276264509812841	0.00206460548237716	0.00286891686260306	0.00222992807309449	0.00273245623030149	0.00209429966931962	0.0026373218026038	0.00211616015555652	0.00184875315109441	0.00176427185366992	0.00202660879308762	0.00208842760246436	0.00181269776871579	0.00225278025595847	0.00125310210794508	0.00398648377078664	0.00214973431923473	0.0014056473712805
A02X010861C1	0.00223067815041431	0.00105568749836699	0	0.000883077867659256	0.00115433402559821	0.00162446899145897	0.000553623889925749	0.000241265027412608	0.000502325870951327	0.00280498355439187	0.0019255571739844	0.0022844364222415	0.0023099728257604	0.00391317857130251	0.00214300100152757	0.00215378133260986	0.00196392954935694	0.00309527729213817	0.00229980809760981	0.00198372605425766	0.00415756066943905	0.00212185064573124	0.00257952289124763	0.00240026808309018	0.00198434521403973	0.00215426505614287	0.00237274971624787	0.00256467662502602	0.00212069255126382	0.00216133224814337	0.00362931126516117	0.00263485562710305	0.00247404478057762	0.0028742108389927	0.00206999355437849	0.00256076916797914	0.00232623002410759	0.00277186691783905	0.00203227001563773	0.00204782310439042	0.00224925763383905	0.00242958656636983	0.00229621988782314	0.0019665190526332	0.00204060520631322	0.00149835094162638	0.00417733755611141	0.00207269066927712	0.00169010605406806
A03X01081D02	0.00193221213241206	0.000547074174050513	0.000883077867659256	0	0.000704935115629335	0.00129269070232397	0.000553377762532444	0.000324188159524456	0.000517613142465043	0.00219129082346306	0.0014753042645814	0.00176756966991226	0.00188704307183036	0.00339703313029994	0.00151788231481055	0.00161214235021501	0.00158381179758142	0.00250577334204449	0.00189953046234066	0.00164924134291822	0.00354346999927586	0.00184356338840265	0.00236059488030706	0.00210496661958382	0.00182625386392937	0.00174951472372562	0.00228895122439711	0.00227499078978546	0.00184048195132745	0.00179847440583025	0.0031742627805123	0.00210836694781992	0.00170574380975469	0.00239268248660649	0.0014742415785102	0.00192875468055148	0.00149933365065202	0.00204643189042985	0.00142597062942783	0.0018286171231205	0.0014483499270641	0.00156819319181832	0.00157645002762958	0.00132924833690161	0.00145622269233485	0.00106242379140391	0.00347950088777778	0.00152464842488975	0.00122833262054252
AP7X01081I02	0.00250923140970751	0.000997277636516279	0.00115433402559821	0.000704935115629335	0	0.000858184915103125	0.000591431807612382	0.000422309295801351	0.000518178561118254	0.00297173059969015	0.00212036491156796	0.00235906015016236	0.00237443195167605	0.00323072443687079	0.00222287284657908	0.00218115409948564	0.00170852459286793	0.00307618882278103	0.00242479941043025	0.00219772501633224	0.00364504809269026	0.00217224229300904	0.00265966743454185	0.00203563896827725	0.00237915940624875	0.00224274947571067	0.00223550879549246	0.00213543044188199	0.00197560707182349	0.00232465486135864	0.00358196984336242	0.0027162132738889	0.00177359556522114	0.0025309042179066	0.0020896285547245	0.00254979916643635	0.00184284268327141	0.00232861119657081	0.00215155267589927	0.00215810169765545	0.00171772711784387	0.00230187002905508	0.00203447387531873	0.00175915797864505	0.00242353384519593	0.00115557718773286	0.00340074130352323	0.00178183549093502	0.00138976221103808
LN_8B06_VL_475	0.00182732837978192	0.00149116038945404	0.00162446899145897	0.00129269070232397	0.000858184915103125	0	0.000546328044554739	0.000272369790880609	0.00086320115373457	0.00310721239310158	0.00227922591506643	0.00236823677883822	0.00187847313019406	0.0034645015130694	0.00234064884412807	0.0020726126569033	0.00192498773820322	0.00332558137489532	0.00260490099033291	0.00151614467139905	0.00368888750753224	0.00198380903870636	0.00204499230028083	0.00203226900624327	0.00172604216327113	0.00255227105789628	0.00225924162354394	0.00227545176116281	0.00178097112958187	0.00168732220962509	0.00314280626012248	0.00288317377681109	0.00254647526857457	0.00311843545260057	0.00235859193395593	0.00282332379217109	0.00241941580832987	0.00294052277076126	0.00230150139725875	0.00289740754460268	0.0023090517236703	0.00243699793218629	0.00210738957748573	0.00221212143931255	0.00227965870971039	0.00203495518355462	0.00352630547878247	0.00219110838326343	0.00182931808006326
LN_7H02_VL_444	0.00125276856196744	0.000644778680468388	0.000553623889925749	0.000553377762532444	0.000591431807612382	0.000546328044554739	0	0.000455874459791749	0.000460624322318072	0.00161060837048463	0.000804387427522065	0.00102893465553075	0.000790954827613805	0.00186356055694932	0.000729642932410875	0.000801868835972481	0.00118725420958302	0.00160911741897101	0.00107351452061789	0.000847471219007678	0.00209206541089141	0.000865913198557547	0.000806131347159648	0.00129307910480871	0.000827384624809374	0.000849982491261261	0.00163327014869623	0.00124002724525409	0.000906900117356051	0.000860071742973133	0.00206993723011271	0.00122362318599471	0.00100578069796343	0.00154310054003318	0.000707776395265295	0.00114201889226929	0.000788971022711508	0.00111426658330878	0.000651439617015159	0.00109382414557053	0.000681746110507282	0.000659046587842188	0.000742530165978523	0.000583302325760178	0.000568165670198535	0.000553494268826591	0.00203499967380637	0.000674294428455917	0.000656194981895615
LN_6F01_VL_344	0.00157836491904371	0.000316808686064533	0.000241265027412608	0.000324188159524456	0.000422309295801351	0.000272369790880609	0.000455874459791749	0	0.000351781987084743	0.00182234065206897	0.00109377695421207	0.00129725992787122	0.00137650845287343	0.00211023054055682	0.00114271930722365	0.00123773965045945	0.00136312695470676	0.00185570488371246	0.00141058767937214	0.00123978853140742	0.00253201461767259	0.00127051027254764	0.00154521548228255	0.00166669359941796	0.001276440456688	0.00124694685167393	0.00201870085009594	0.00168789388844136	0.00142206390306257	0.00143312649238002	0.00278778514167919	0.00156032887129383	0.00122271085692362	0.00167518054371181	0.00106839068544431	0.00147064974097702	0.00113290946181055	0.00148647731889478	0.00103118105049859	0.00148879786791339	0.00104624911403559	0.00103887202224753	0.00101666415898924	0.00091859103147098	0.000971080511086016	0.00085931221286626	0.00265451214270837	0.0010319344725407	0.00102464181082125
LN_4B02_VL_228	0.00165768017742383	0.000495092279103792	0.000502325870951327	0.000517613142465043	0.000518178561118254	0.00086320115373457	0.000460624322318072	0.000351781987084743	0	0.00199158617083695	0.00125080260780766	0.00134280713604439	0.00159840301097965	0.00266437136431951	0.00130750674221972	0.00133444664006073	0.00173153341343929	0.00221631716071255	0.00154861487827006	0.00141480812129001	0.00291128083920873	0.00149005466389587	0.00176873247867951	0.00181512184112155	0.00141990567615844	0.00135855308202043	0.0022234514864422	0.00193627392683105	0.00148968289180533	0.00153308746546897	0.00285898963850297	0.00169791817829395	0.0014742743654317	0.0020398996201143	0.00126323608749433	0.00169645829193814	0.00124333148038621	0.00166361913915596	0.00120262261318011	0.00158756956162101	0.00124068690426665	0.0012636599991976	0.00130224928156713	0.0011494783400399	0.00116470630958161	0.00106691759517349	0.00301972782030235	0.00130223574170006	0.00123487247022114
AMBX01721E09	0.00245702787625931	0.00291539183672455	0.00280498355439187	0.00219129082346306	0.00297173059969015	0.00310721239310158	0.00161060837048463	0.00182234065206897	0.00199158617083695	0	0.00178159995853806	0.00226754217391787	0.00260349840945838	0.00399149713584869	0.00251134040059777	0.00218778778904958	0.00202078177161547	0.00343798676194063	0.00262028799791135	0.00230228532940061	0.00456058781672408	0.00246997673798908	0.00316881028979786	0.00252441002192937	0.00253412697887329	0.00249914388947573	0.00284495992382109	0.00264569463585327	0.00227829248760536	0.00253531593486284	0.0040092008002236	0.00284818052065031	0.00298095946162884	0.00319148720055599	0.00252798096396924	0.00291555277125458	0.00304953473858125	0.0027958663329319	0.00233232684220436	0.00276031081567285	0.00266483722809091	0.00296915841163189	0.0026950744424273	0.00244153168476179	0.00259370109622049	0.00174397629919048	0.00438294502242643	0.00240190202466238	0.00196330655290492
A03X01791B04	0.000965577464635103	0.00223376163716093	0.0019255571739844	0.0014753042645814	0.00212036491156796	0.00227922591506643	0.000804387427522065	0.00109377695421207	0.00125080260780766	0.00178159995853806	0	0.000849470546751998	0.000970285896374392	0.00276510969409814	0.000655518161618943	0.00060652472798729	0.0012485158268729	0.00153355106178996	0.00108325446962127	0.000629919992087654	0.00274799493569864	0.00102664072912153	0.00167736101767903	0.00137012002132518	0.00118061471049074	0.000992799630973323	0.00167789053211341	0.00133597042800347	0.00102063248151265	0.000949080347457518	0.00284228711847115	0.00155042416654652	0.00138393926573664	0.00171425418559049	0.000782732887791323	0.00123305017579433	0.00137599891183777	0.00142061177221194	0.000621845864664194	0.00154212619545882	0.0011037864830697	0.00149984203759485	0.0011748694367773	0.000974586898320198	0.00110716504552549	0.000455187852359842	0.00301029994312116	0.000936751038700517	0.000615888052203412
AP3X01792A08	0.00100666800601867	0.00253532920715037	0.0022844364222415	0.00176756966991226	0.00235906015016236	0.00236823677883822	0.00102893465553075	0.00129725992787122	0.00134280713604439	0.00226754217391787	0.000849470546751998	0	0.00123092286561221	0.00241854508948917	0.00116125544478483	0.00121827474836546	0.00142159247128052	0.0021150395581986	0.00131689135148435	0.000788531568444697	0.00237829701402128	0.00119027962289811	0.00197768161184108	0.00156106602235299	0.00138350604247643	0.00128522580744957	0.00186485488255615	0.00154263343344173	0.00120043260216429	0.00123417641581771	0.0030190385335139	0.00172895783975337	0.00204820770303218	0.0024350864769552	0.00139662862671066	0.0018021942523011	0.00190591938818216	0.00206425687923604	0.00114024409554423	0.00212490177560786	0.00164398544472081	0.00197124774330953	0.00169511565475869	0.00148539574743595	0.00159616106611448	0.000960602310481085	0.00310728791021813	0.00140862037896883	0.00111837750139695
LN_6G03_VL_355	0.0012358250338403	0.00253671346676308	0.0023099728257604	0.00188704307183036	0.00237443195167605	0.00187847313019406	0.000790954827613805	0.00137650845287343	0.00159840301097965	0.00260349840945838	0.000970285896374392	0.00123092286561221	0	0.00228842111288247	0.00110845894897526	0.00103504526418044	0.00134229014780203	0.00198092602401846	0.00138241400660975	0.000978428810884815	0.00223377429888746	0.00114971065370799	0.00198162453862035	0.00161404968759772	0.00148430819518416	0.00125216479279094	0.00183955227401189	0.00182487479519552	0.00122737505030764	0.00117678988977795	0.00283864911527113	0.00172161387176297	0.001868416905638	0.00222966652191615	0.00118457163976258	0.00163074662477174	0.00162215862024656	0.0018825557440456	0.00104997585160621	0.00178210129063563	0.00153505787599047	0.00185792841775211	0.0015606995224671	0.00140527213290198	0.00153027463193356	0.000862000921185568	0.00289341295231845	0.00135201889945334	0.00098086137203956
A02X020460H6	0.00132029804215689	0.00424653360820362	0.00391317857130251	0.00339703313029994	0.00323072443687079	0.0034645015130694	0.00186356055694932	0.00211023054055682	0.00266437136431951	0.00399149713584869	0.00276510969409814	0.00241854508948917	0.00228842111288247	0	0.00265238547252991	0.00200659542021453	0.00270266781993715	0.0028250682982321	0.00310510066123734	0.00167872051615025	0.00291354120241964	0.00211741960635103	0.00253818373707075	0.00221682167159772	0.00224918852878483	0.00279878825726415	0.00258030031505823	0.00256759428056425	0.00197165933187887	0.00194077145920665	0.00378179114519888	0.0035859440962689	0.00374121347689951	0.00324768696758719	0.0030668562190739	0.00339750691581531	0.00352899389336682	0.00356107144360856	0.00281183910992856	0.00387671437491665	0.0033081424570113	0.00374365662157578	0.00336004537349394	0.0032783256845739	0.00331953923542763	0.00273721973681148	0.0037749487975659	0.00306909740064194	0.00254459099080964
LN_7D06_VL_412	0.00079208431662107	0.00229539533925417	0.00214300100152757	0.00151788231481055	0.00222287284657908	0.00234064884412807	0.000729642932410875	0.00114271930722365	0.00130750674221972	0.00251134040059777	0.000655518161618943	0.00116125544478483	0.00110845894897526	0.00265238547252991	0	0.000476560654681328	0.00134351892073836	0.00155300200288494	0.000911651915429067	0.000623090648591374	0.00272076289259946	0.00100612576380784	0.00157210811776184	0.00132589067121203	0.00117591679176499	0.000844809058846644	0.00151521878586404	0.00145797072151052	0.000930531609064081	0.000874382000857756	0.002702651936539	0.00142483596470639	0.00125533295123022	0.00162001533367914	0.000684438325404542	0.0010479386367253	0.00111394388313821	0.00132613559917991	0.000489025571521557	0.00152910526174533	0.000978736924754926	0.00137515525872603	0.00111676002260252	0.000878877949821052	0.00086287908626628	0.000291417332494422	0.00290201681614659	0.000848578595492086	0.000451140726109917
LN_4G07_VL_278	0.00083538967086253	0.00236175988702942	0.00215378133260986	0.00161214235021501	0.00218115409948564	0.0020726126569033	0.000801868835972481	0.00123773965045945	0.00133444664006073	0.00218778778904958	0.00060652472798729	0.00121827474836546	0.00103504526418044	0.00200659542021453	0.000476560654681328	0	0.00138202807210884	0.00156451423696443	0.00098827024133824	0.000633365663366816	0.00235628309803727	0.000861874737873017	0.00166561572457029	0.00130892311270621	0.0011563796997433	0.000881500387538361	0.00154652473391323	0.00162583960316943	0.000967732573510632	0.000971930422564515	0.00283232839102559	0.00140256149960219	0.00143105317367115	0.00170314629731372	0.00077282654302147	0.00122051043290947	0.00120964284610306	0.00138679554040546	0.000505407725798193	0.00154811762629701	0.00101905220360903	0.00150581684845429	0.00125783525392802	0.00100109107549844	0.000992025638255698	0.000403230377467769	0.00294441763707244	0.00098512307233885	0.000459134909220597
C12X020903I8	0.001625028593457	0.00179921610883716	0.00196392954935694	0.00158381179758142	0.00170852459286793	0.00192498773820322	0.00118725420958302	0.00136312695470676	0.00173153341343929	0.00202078177161547	0.0012485158268729	0.00142159247128052	0.00134229014780203	0.00270266781993715	0.00134351892073836	0.00138202807210884	0	0.00221580471497705	0.00162166634071769	0.00132808479457872	0.00280562792780546	0.00147180172786681	0.00157488055627017	0.00181803960166913	0.00126675800276378	0.00160686358770927	0.00220347289790926	0.00199368969921835	0.00158181805401988	0.00140136266260889	0.00246033934581726	0.0020597254186615	0.00155452169955808	0.00216274272301931	0.00136033467641813	0.00178529794425116	0.00141607876474963	0.00185118415133608	0.00129048753391844	0.00187962013293977	0.00131313807446064	0.00131348225747586	0.00132151916505998	0.00125308365753418	0.00122298867348291	0.00120126562048238	0.00298054021600761	0.00134400664219561	0.00129333471734524
A03X03431B09	0.00129543494025703	0.0031425515794776	0.00309527729213817	0.00250577334204449	0.00307618882278103	0.00332558137489532	0.00160911741897101	0.00185570488371246	0.00221631716071255	0.00343798676194063	0.00153355106178996	0.0021150395581986	0.00198092602401846	0.0028250682982321	0.00155300200288494	0.00156451423696443	0.00221580471497705	0	0.00158898565173246	0.0011389707973734	0.00301678998523581	0.00168023790061919	0.00238954908413536	0.00200445140342735	0.00185784034781207	0.00147570211482996	0.00238915291833402	0.00222065882159344	0.00159202278817002	0.00157194868527255	0.00346981463347662	0.00183728324448986	0.00226800072510072	0.00221897317768752	0.00166818449776845	0.0020787947070865	0.00209411428606556	0.00216063273562353	0.00142090820528086	0.0023955882832554	0.00188070818415498	0.00225490836871817	0.00202449822411252	0.00179881878873852	0.00190199569473751	0.0012653603036173	0.00283812406974906	0.00173671028493563	0.001234935676897
C12X034805B9	0.00101500273592077	0.00255710902226363	0.00229980809760981	0.00189953046234066	0.00242479941043025	0.00260490099033291	0.00107351452061789	0.00141058767937214	0.00154861487827006	0.00262028799791135	0.00108325446962127	0.00131689135148435	0.00138241400660975	0.00310510066123734	0.000911651915429067	0.00098827024133824	0.00162166634071769	0.00158898565173246	0	0.000495836338739654	0.00253605312265134	0.000736831935997953	0.00146128719055126	0.00113085222041814	0.00108753200839647	0.000658610351948676	0.00135142512201874	0.00126227755108902	0.000749419963729713	0.000807882383736438	0.00268045990513762	0.00126099459038772	0.00181422327024149	0.00194027451049792	0.00118947422416828	0.00158086546805896	0.00176993882787382	0.00175127175199528	0.000975850372302133	0.001747427425531	0.00145360209317556	0.00177057783377766	0.00151901765057973	0.00127252040817285	0.0013758089061144	0.000645615083052378	0.00257000835246244	0.00120411810653711	0.00073277561959211
C06X034805B7	0.000756564299156875	0.00237110102265595	0.00198372605425766	0.00164924134291822	0.00219772501633224	0.00151614467139905	0.000847471219007678	0.00123978853140742	0.00141480812129001	0.00230228532940061	0.000629919992087654	0.000788531568444697	0.000978428810884815	0.00167872051615025	0.000623090648591374	0.000633365663366816	0.00132808479457872	0.0011389707973734	0.000495836338739654	0	0.00127025075520787	0.000475098982670877	0.00111063596902336	0.00105080924106999	0.000947273306773548	0.000548878753781899	0.00134695846418328	0.00129379804225605	0.000660368623750378	0.000658592892980262	0.00261151953395867	0.00101026988276931	0.00141146388430171	0.00160575261898194	0.000811826752587345	0.00121162824144484	0.00137298989132331	0.00140798953191484	0.00059110822574849	0.00145338595623086	0.00107819394078017	0.00140336197116991	0.00111194651700388	0.000842296043236935	0.00097633455630007	0.000377259587696998	0.00163285777516426	0.000803834174927473	0.000546198403598203
C09X034805B8	0.00185639642351772	0.00453042084554308	0.00415756066943905	0.00354346999927586	0.00364504809269026	0.00368888750753224	0.00209206541089141	0.00253201461767259	0.00291128083920873	0.00456058781672408	0.00274799493569864	0.00237829701402128	0.00223377429888746	0.00291354120241964	0.00272076289259946	0.00235628309803727	0.00280562792780546	0.00301678998523581	0.00253605312265134	0.00127025075520787	0	0.00187610983152707	0.00219066101683621	0.00222237805012959	0.00215601989054826	0.002619166390285	0.00238204972001071	0.00214057361360098	0.0018445368407079	0.00165728430181886	0.0037328537172102	0.00304710311943804	0.00368837240145905	0.00378956706671649	0.00298729650598386	0.00334074695685618	0.00351137960168344	0.00357857175423671	0.00274090530174155	0.00364158986304675	0.0032210880497968	0.00350530898556712	0.00309808641451513	0.00301764143915275	0.00309597890241376	0.00253759901391462	0.00331293223953941	0.00281936168897671	0.00234862822891264
AMBX03481D08	0.000925029306979969	0.00253775411221498	0.00212185064573124	0.00184356338840265	0.00217224229300904	0.00198380903870636	0.000865913198557547	0.00127051027254764	0.00149005466389587	0.00246997673798908	0.00102664072912153	0.00119027962289811	0.00114971065370799	0.00211741960635103	0.00100612576380784	0.000861874737873017	0.00147180172786681	0.00168023790061919	0.000736831935997953	0.000475098982670877	0.00187610983152707	0	0.000691192919065419	0.000970503807783256	0.000726444396933581	0.000568728149120541	0.00114406319194915	0.00108518485218172	0.000347079504737204	0.000421216427495955	0.00206928105727075	0.000885730737024164	0.00182019359756579	0.00199088537698912	0.00112009030374631	0.00155869291648884	0.00153565364257126	0.00171178042118707	0.00091179453885931	0.00141455727411779	0.00139799607333363	0.00163095180186125	0.00134792839316642	0.00121386909864116	0.00128708382781469	0.000765490393165126	0.00240445442954482	0.000943774319371475	0.000891374904800074
A01X034861B1	0.0015327372376395	0.00277903775732467	0.00257952289124763	0.00236059488030706	0.00265966743454185	0.00204499230028083	0.000806131347159648	0.00154521548228255	0.00176873247867951	0.00316881028979786	0.00167736101767903	0.00197768161184108	0.00198162453862035	0.00253818373707075	0.00157210811776184	0.00166561572457029	0.00157488055627017	0.00238954908413536	0.00146128719055126	0.00111063596902336	0.00219066101683621	0.000691192919065419	0	0.00144536299633889	0.00114172580232356	0.00093071987499631	0.0014702545179488	0.00153444653221619	0.000762919083307984	0.000783445068629527	0.00269337271986653	0.00092589379704982	0.00244898202033395	0.00263255572813494	0.0017252703118081	0.00218467799515363	0.00198313940841581	0.00240689294968447	0.00155932696808073	0.00183150043090373	0.00203219625846491	0.00192740527899934	0.00195865228955153	0.00168145734841125	0.00161968937988907	0.00102249266223934	0.00227093435037738	0.00146390542261528	0.00124839644139386
A02X034861B2	0.00150349810039307	0.00229615054317437	0.00240026808309018	0.00210496661958382	0.00203563896827725	0.00203226900624327	0.00129307910480871	0.00166669359941796	0.00181512184112155	0.00252441002192937	0.00137012002132518	0.00156106602235299	0.00161404968759772	0.00221682167159772	0.00132589067121203	0.00130892311270621	0.00181803960166913	0.00200445140342735	0.00113085222041814	0.00105080924106999	0.00222237805012959	0.000970503807783256	0.00144536299633889	0	0.00119520774477804	0.000961718470070262	0.00133383984243635	0.00129926532145941	0.00114153937708943	0.00116951324316434	0.0020431264356545	0.00100974836902218	0.00149967510927877	0.00197135120505413	0.00127467068707665	0.00167137307575631	0.00141385963758545	0.00166152554337883	0.00120125893994237	0.0010785978449112	0.00121629369234595	0.00143435499752685	0.0011713916948917	0.00132254368193315	0.00141215441582945	0.000880356887786484	0.00179626844330287	0.00117922841802326	0.00103767506057944
A03X03481B07	0.00140322400388962	0.00246704780963398	0.00198434521403973	0.00182625386392937	0.00237915940624875	0.00172604216327113	0.000827384624809374	0.001276440456688	0.00141990567615844	0.00253412697887329	0.00118061471049074	0.00138350604247643	0.00148430819518416	0.00224918852878483	0.00117591679176499	0.0011563796997433	0.00126675800276378	0.00185784034781207	0.00108753200839647	0.000947273306773548	0.00215601989054826	0.000726444396933581	0.00114172580232356	0.00119520774477804	0	0.000725001275707298	0.00133834518421972	0.00129009925169742	0.000641614763024201	0.000722452382848646	0.00272526781557666	0.00102735500505771	0.00194490593030315	0.00215486829595934	0.00128233757275854	0.00173123329506577	0.00171236589526523	0.00188427630560369	0.00111795573908292	0.0013535874814345	0.00155121407580016	0.00162055188670836	0.00154056380847258	0.00118992480581813	0.00133797825800029	0.000622525829201673	0.00217547643862891	0.00104676475963034	0.000739662874136484
AP3X03482A02	0.000946323421366189	0.00231247366665272	0.00215426505614287	0.00174951472372562	0.00224274947571067	0.00255227105789628	0.000849982491261261	0.00124694685167393	0.00135855308202043	0.00249914388947573	0.000992799630973323	0.00128522580744957	0.00125216479279094	0.00279878825726415	0.000844809058846644	0.000881500387538361	0.00160686358770927	0.00147570211482996	0.000658610351948676	0.000548878753781899	0.002619166390285	0.000568728149120541	0.00093071987499631	0.000961718470070262	0.000725001275707298	0	0.00122576000671065	0.00128893319547565	0.000482859273321756	0.00052682684378139	0.00220392019711661	0.000897752191424755	0.00167686656953037	0.00186336251096345	0.000995496668124066	0.00144497315413515	0.00149975075090921	0.00159248944635606	0.000833389040556781	0.0015464643118667	0.00128064846944211	0.00140079354299998	0.00129126265655269	0.00107554228962046	0.00115589794581673	0.000606008424193801	0.00256348674555082	0.000925723199375267	0.000753420617710349
AP7X03481G03	0.00170413079827853	0.00238278069839763	0.00237274971624787	0.00228895122439711	0.00223550879549246	0.00225924162354394	0.00163327014869623	0.00201870085009594	0.0022234514864422	0.00284495992382109	0.00167789053211341	0.00186485488255615	0.00183955227401189	0.00258030031505823	0.00151521878586404	0.00154652473391323	0.00220347289790926	0.00238915291833402	0.00135142512201874	0.00134695846418328	0.00238204972001071	0.00114406319194915	0.0014702545179488	0.00133383984243635	0.00133834518421972	0.00122576000671065	0	0.00139866719780674	0.00119722962061359	0.00114750799552054	0.00199992144455085	0.00100992619582062	0.00171189727895844	0.00221651182405685	0.00146399059798602	0.00192709430237629	0.00154924859112933	0.00197565651524724	0.00147820858447906	0.00150587552896217	0.00150822800973603	0.00149330773015218	0.0014859411362768	0.00141844175150662	0.00138090045951984	0.00129260766911107	0.00267915807013207	0.00143404960952598	0.00149767109136574
LN_4B07_VL_233	0.00152226595588129	0.0024282355841009	0.00256467662502602	0.00227499078978546	0.00213543044188199	0.00227545176116281	0.00124002724525409	0.00168789388844136	0.00193627392683105	0.00264569463585327	0.00133597042800347	0.00154263343344173	0.00182487479519552	0.00256759428056425	0.00145797072151052	0.00162583960316943	0.00199368969921835	0.00222065882159344	0.00126227755108902	0.00129379804225605	0.00214057361360098	0.00108518485218172	0.00153444653221619	0.00129926532145941	0.00129009925169742	0.00128893319547565	0.00139866719780674	0	0.00102861432572333	0.00114053031700845	0.00131979315016144	0.00124429766165161	0.0017191876819091	0.00218655776368834	0.00150564265422046	0.00192340795499642	0.00152383240823193	0.00171787345357374	0.00142397211289287	0.00191658209882433	0.00145427441065403	0.00177310537845149	0.00143946401420412	0.00158409091996171	0.00164456105170357	0.00129777019023879	0.00251984183582294	0.00138632194526222	0.00142042060750547
LN_7G02_VL_435	0.00107636553333202	0.00206173875080746	0.00212069255126382	0.00184048195132745	0.00197560707182349	0.00178097112958187	0.000906900117356051	0.00142206390306257	0.00148968289180533	0.00227829248760536	0.00102063248151265	0.00120043260216429	0.00122737505030764	0.00197165933187887	0.000930531609064081	0.000967732573510632	0.00158181805401988	0.00159202278817002	0.000749419963729713	0.000660368623750378	0.0018445368407079	0.000347079504737204	0.000762919083307984	0.00114153937708943	0.000641614763024201	0.000482859273321756	0.00119722962061359	0.00102861432572333	0	0.000423621033300154	0.00184956127741163	0.000718067963876393	0.0015072228716023	0.00185877667143554	0.00100026818759621	0.00142292591936181	0.00114829470365431	0.00155391391521755	0.000882617853372291	0.00108283221190487	0.00108641661013819	0.00122255371465298	0.00104182452034108	0.00100458840810883	0.00113965487931723	0.000726156245261648	0.00173764105919968	0.000860770732309517	0.00086773541906084
LN_7G03_VL_436	0.00100504630544948	0.00225339693689507	0.00216133224814337	0.00179847440583025	0.00232465486135864	0.00168732220962509	0.000860071742973133	0.00143312649238002	0.00153308746546897	0.00253531593486284	0.000949080347457518	0.00123417641581771	0.00117678988977795	0.00194077145920665	0.000874382000857756	0.000971930422564515	0.00140136266260889	0.00157194868527255	0.000807882383736438	0.000658592892980262	0.00165728430181886	0.000421216427495955	0.000783445068629527	0.00116951324316434	0.000722452382848646	0.00052682684378139	0.00114750799552054	0.00114053031700845	0.000423621033300154	0	0.00216617264127313	0.000655677764702257	0.00171503357305798	0.0019055895251487	0.000943767840725232	0.00133304307087726	0.00130195690814333	0.00160180981279041	0.000826573250753903	0.00103514093448247	0.00130034721436857	0.00126298123601175	0.00115068222869863	0.00109124166047029	0.000999762504918278	0.00064816435638627	0.0021946493470461	0.000910393629311781	0.000750788788029089
LN_6E02_VL_336	0.00301670720643944	0.0037590973422945	0.00362931126516117	0.0031742627805123	0.00358196984336242	0.00314280626012248	0.00206993723011271	0.00278778514167919	0.00285898963850297	0.0040092008002236	0.00284228711847115	0.0030190385335139	0.00283864911527113	0.00378179114519888	0.002702651936539	0.00283232839102559	0.00246033934581726	0.00346981463347662	0.00268045990513762	0.00261151953395867	0.0037328537172102	0.00206928105727075	0.00269337271986653	0.0020431264356545	0.00272526781557666	0.00220392019711661	0.00199992144455085	0.00131979315016144	0.00184956127741163	0.00216617264127313	0	0.00198888434672572	0.00291346348099304	0.00317597151294875	0.00270665194289088	0.00303246474654206	0.00273422070509666	0.00294660399917637	0.00270755618050129	0.00159726319682084	0.00275285892672451	0.00310150209281422	0.00274006807080451	0.00250834217379588	0.00305703701583488	0.00195226740678277	0.00294427612570898	0.00249175783383608	0.00207870396349807
LN_4H08_VL_288	0.00128474799772464	0.00276264509812841	0.00263485562710305	0.00210836694781992	0.0027162132738889	0.00288317377681109	0.00122362318599471	0.00156032887129383	0.00169791817829395	0.00284818052065031	0.00155042416654652	0.00172895783975337	0.00172161387176297	0.0035859440962689	0.00142483596470639	0.00140256149960219	0.0020597254186615	0.00183728324448986	0.00126099459038772	0.00101026988276931	0.00304710311943804	0.000885730737024164	0.00092589379704982	0.00100974836902218	0.00102735500505771	0.000897752191424755	0.00100992619582062	0.00124429766165161	0.000718067963876393	0.000655677764702257	0.00198888434672572	0	0.00231187659373498	0.00238461955944781	0.00160706556156481	0.00204722571630216	0.00205104497697896	0.00225068736482523	0.0014862606634649	0.00185191900498744	0.00196556959237209	0.00210218324485283	0.00194801552334006	0.00172385889008229	0.00174472675410623	0.00121657585477011	0.00308475718878315	0.00152810063693495	0.00127759966359835
AMBX03532H07	0.00172572229195173	0.00206460548237716	0.00247404478057762	0.00170574380975469	0.00177359556522114	0.00254647526857457	0.00100578069796343	0.00122271085692362	0.0014742743654317	0.00298095946162884	0.00138393926573664	0.00204820770303218	0.001868416905638	0.00374121347689951	0.00125533295123022	0.00143105317367115	0.00155452169955808	0.00226800072510072	0.00181422327024149	0.00141146388430171	0.00368837240145905	0.00182019359756579	0.00244898202033395	0.00149967510927877	0.00194490593030315	0.00167686656953037	0.00171189727895844	0.0017191876819091	0.0015072228716023	0.00171503357305798	0.00291346348099304	0.00231187659373498	0	0.00156465722639375	0.000977025642069858	0.00136400736477806	0.000959475480164047	0.0013931471281519	0.00126447656357818	0.00169369635323786	0.000867664915262153	0.00157483685983476	0.00131424280349332	0.00105929688172501	0.0015465477747536	0.000437039375839481	0.00318613327024546	0.00119357247007026	0.000682497292715232
A01X035361A8	0.00163564913189335	0.00286891686260306	0.0028742108389927	0.00239268248660649	0.0025309042179066	0.00311843545260057	0.00154310054003318	0.00167518054371181	0.0020398996201143	0.00319148720055599	0.00171425418559049	0.0024350864769552	0.00222966652191615	0.00324768696758719	0.00162001533367914	0.00170314629731372	0.00216274272301931	0.00221897317768752	0.00194027451049792	0.00160575261898194	0.00378956706671649	0.00199088537698912	0.00263255572813494	0.00197135120505413	0.00215486829595934	0.00186336251096345	0.00221651182405685	0.00218655776368834	0.00185877667143554	0.0019055895251487	0.00317597151294875	0.00238461955944781	0.00156465722639375	0	0.00147035313120488	0.00156829270033262	0.00152713766906667	0.00184950411334882	0.00161572366777398	0.00225875900340641	0.00175861549918556	0.00225188887855672	0.00194403187008353	0.00185323058267101	0.00192818525968387	0.0011027174117143	0.00351656166567022	0.00168541943312445	0.00132289871221673
A03X03531B06	0.00106025122458441	0.00222992807309449	0.00206999355437849	0.0014742415785102	0.0020896285547245	0.00235859193395593	0.000707776395265295	0.00106839068544431	0.00126323608749433	0.00252798096396924	0.000782732887791323	0.00139662862671066	0.00118457163976258	0.0030668562190739	0.000684438325404542	0.00077282654302147	0.00136033467641813	0.00166818449776845	0.00118947422416828	0.000811826752587345	0.00298729650598386	0.00112009030374631	0.0017252703118081	0.00127467068707665	0.00128233757275854	0.000995496668124066	0.00146399059798602	0.00150564265422046	0.00100026818759621	0.000943767840725232	0.00270665194289088	0.00160706556156481	0.000977025642069858	0.00147035313120488	0	0.000691209414285669	0.000832394679412929	0.00104885851076414	0.000652562696324223	0.00147765419818403	0.00111301813594682	0.00140581726628587	0.00111001063613917	0.000834761970011253	0.000900658451715563	0.000284138485062452	0.00301726207609345	0.000834233462435669	0.000444022832150691
AP7X03531G02	0.00135374496291577	0.00273245623030149	0.00256076916797914	0.00192875468055148	0.00254979916643635	0.00282332379217109	0.00114201889226929	0.00147064974097702	0.00169645829193814	0.00291555277125458	0.00123305017579433	0.0018021942523011	0.00163074662477174	0.00339750691581531	0.0010479386367253	0.00122051043290947	0.00178529794425116	0.0020787947070865	0.00158086546805896	0.00121162824144484	0.00334074695685618	0.00155869291648884	0.00218467799515363	0.00167137307575631	0.00173123329506577	0.00144497315413515	0.00192709430237629	0.00192340795499642	0.00142292591936181	0.00133304307087726	0.00303246474654206	0.00204722571630216	0.00136400736477806	0.00156829270033262	0.000691209414285669	0	0.00114574696369044	0.0013446667392715	0.0011362272200959	0.00195398283236617	0.00157655914614053	0.00189200279646225	0.00156002234057946	0.0013475749050902	0.00141427847176139	0.000740908614683316	0.00329669380989077	0.00124010984019504	0.00085996702050537
LN_6F03_VL_346	0.00153008644985986	0.00209429966931962	0.00232623002410759	0.00149933365065202	0.00184284268327141	0.00241941580832987	0.000788971022711508	0.00113290946181055	0.00124333148038621	0.00304953473858125	0.00137599891183777	0.00190591938818216	0.00162215862024656	0.00352899389336682	0.00111394388313821	0.00120964284610306	0.00141607876474963	0.00209411428606556	0.00176993882787382	0.00137298989132331	0.00351137960168344	0.00153565364257126	0.00198313940841581	0.00141385963758545	0.00171236589526523	0.00149975075090921	0.00154924859112933	0.00152383240823193	0.00114829470365431	0.00130195690814333	0.00273422070509666	0.00205104497697896	0.000959475480164047	0.00152713766906667	0.000832394679412929	0.00114574696369044	0	0.00124179356775288	0.00119832597076706	0.00157035903555819	0.00111686364187322	0.00142346954488651	0.00121053036869532	0.000891601835374884	0.00143249967850878	0.000365115123270625	0.00300847549284246	0.00107640474002251	0.000480069351394467
LN_4B05_VL_231	0.00150515212513165	0.0026373218026038	0.00277186691783905	0.00204643189042985	0.00232861119657081	0.00294052277076126	0.00111426658330878	0.00148647731889478	0.00166361913915596	0.0027958663329319	0.00142061177221194	0.00206425687923604	0.0018825557440456	0.00356107144360856	0.00132613559917991	0.00138679554040546	0.00185118415133608	0.00216063273562353	0.00175127175199528	0.00140798953191484	0.00357857175423671	0.00171178042118707	0.00240689294968447	0.00166152554337883	0.00188427630560369	0.00159248944635606	0.00197565651524724	0.00171787345357374	0.00155391391521755	0.00160180981279041	0.00294660399917637	0.00225068736482523	0.0013931471281519	0.00184950411334882	0.00104885851076414	0.0013446667392715	0.00124179356775288	0	0.00133890648645507	0.0019581483863204	0.00144423409204679	0.00192225758141752	0.00151596141109463	0.00144853620192626	0.00165868661105817	0.000816935929969677	0.00295153494535408	0.0013793444550368	0.000935855908342411
C12X036704A8	0.000797043927938944	0.00211616015555652	0.00203227001563773	0.00142597062942783	0.00215155267589927	0.00230150139725875	0.000651439617015159	0.00103118105049859	0.00120262261318011	0.00233232684220436	0.000621845864664194	0.00114024409554423	0.00104997585160621	0.00281183910992856	0.000489025571521557	0.000505407725798193	0.00129048753391844	0.00142090820528086	0.000975850372302133	0.00059110822574849	0.00274090530174155	0.00091179453885931	0.00155932696808073	0.00120125893994237	0.00111795573908292	0.000833389040556781	0.00147820858447906	0.00142397211289287	0.000882617853372291	0.000826573250753903	0.00270755618050129	0.0014862606634649	0.00126447656357818	0.00161572366777398	0.000652562696324223	0.0011362272200959	0.00119832597076706	0.00133890648645507	0	0.00129526871223385	0.0005373758802551	0.00117360264689975	0.000968507096977363	0.000665708473792404	0.000701742552190855	0.000103893185429875	0.00284902705673009	0.000620966043160191	0.000254039962087153
C09X036704A7	0.0016345469793433	0.00184875315109441	0.00204782310439042	0.0018286171231205	0.00215810169765545	0.00289740754460268	0.00109382414557053	0.00148879786791339	0.00158756956162101	0.00276031081567285	0.00154212619545882	0.00212490177560786	0.00178210129063563	0.00387671437491665	0.00152910526174533	0.00154811762629701	0.00187962013293977	0.0023955882832554	0.001747427425531	0.00145338595623086	0.00364158986304675	0.00141455727411779	0.00183150043090373	0.0010785978449112	0.0013535874814345	0.0015464643118667	0.00150587552896217	0.00191658209882433	0.00108283221190487	0.00103514093448247	0.00159726319682084	0.00185191900498744	0.00169369635323786	0.00225875900340641	0.00147765419818403	0.00195398283236617	0.00157035903555819	0.0019581483863204	0.00129526871223385	0	0.00133995083099903	0.00137745180556624	0.00133343481936244	0.00116879930353978	0.00119132727389971	0.00118537130240137	0.00358740129019291	0.00122207568593207	0.00138165614315072
LN_7A03_VL_382	0.00129894571167318	0.00176427185366992	0.00224925763383905	0.0014483499270641	0.00171772711784387	0.0023090517236703	0.000681746110507282	0.00104624911403559	0.00124068690426665	0.00266483722809091	0.0011037864830697	0.00164398544472081	0.00153505787599047	0.0033081424570113	0.000978736924754926	0.00101905220360903	0.00131313807446064	0.00188070818415498	0.00145360209317556	0.00107819394078017	0.0032210880497968	0.00139799607333363	0.00203219625846491	0.00121629369234595	0.00155121407580016	0.00128064846944211	0.00150822800973603	0.00145427441065403	0.00108641661013819	0.00130034721436857	0.00275285892672451	0.00196556959237209	0.000867664915262153	0.00175861549918556	0.00111301813594682	0.00157655914614053	0.00111686364187322	0.00144423409204679	0.0005373758802551	0.00133995083099903	0	0.00112187366622695	0.000953708787697269	0.000665705801221297	0.00121922559358077	0.000133579218599353	0.00288648317175244	0.000768871515998046	0.000291402133740145
A01X036761C4	0.00178935173568689	0.00202660879308762	0.00242958656636983	0.00156819319181832	0.00230187002905508	0.00243699793218629	0.000659046587842188	0.00103887202224753	0.0012636599991976	0.00296915841163189	0.00149984203759485	0.00197124774330953	0.00185792841775211	0.00374365662157578	0.00137515525872603	0.00150581684845429	0.00131348225747586	0.00225490836871817	0.00177057783377766	0.00140336197116991	0.00350530898556712	0.00163095180186125	0.00192740527899934	0.00143435499752685	0.00162055188670836	0.00140079354299998	0.00149330773015218	0.00177310537845149	0.00122255371465298	0.00126298123601175	0.00310150209281422	0.00210218324485283	0.00157483685983476	0.00225188887855672	0.00140581726628587	0.00189200279646225	0.00142346954488651	0.00192225758141752	0.00117360264689975	0.00137745180556624	0.00112187366622695	0	0.001190603710487	0.000769796002017027	0.000953527412937273	0.00013358566215879	0.00303834715492933	0.00102173541717743	0.000351337213230029
A02X036761C5	0.00145602237011693	0.00208842760246436	0.00229621988782314	0.00157645002762958	0.00203447387531873	0.00210738957748573	0.000742530165978523	0.00101666415898924	0.00130224928156713	0.0026950744424273	0.0011748694367773	0.00169511565475869	0.0015606995224671	0.00336004537349394	0.00111676002260252	0.00125783525392802	0.00132151916505998	0.00202449822411252	0.00151901765057973	0.00111194651700388	0.00309808641451513	0.00134792839316642	0.00195865228955153	0.0011713916948917	0.00154056380847258	0.00129126265655269	0.0014859411362768	0.00143946401420412	0.00104182452034108	0.00115068222869863	0.00274006807080451	0.00194801552334006	0.00131424280349332	0.00194403187008353	0.00111001063613917	0.00156002234057946	0.00121053036869532	0.00151596141109463	0.000968507096977363	0.00133343481936244	0.000953708787697269	0.001190603710487	0	0.000673827574304608	0.0010358872613768	0.000133647198363817	0.00263436494732658	0.0007480556065406	0.000388856665196263
A03X03671A05	0.00125914456590522	0.00181269776871579	0.0019665190526332	0.00132924833690161	0.00175915797864505	0.00221212143931255	0.000583302325760178	0.00091859103147098	0.0011494783400399	0.00244153168476179	0.000974586898320198	0.00148539574743595	0.00140527213290198	0.0032783256845739	0.000878877949821052	0.00100109107549844	0.00125308365753418	0.00179881878873852	0.00127252040817285	0.000842296043236935	0.00301764143915275	0.00121386909864116	0.00168145734841125	0.00132254368193315	0.00118992480581813	0.00107554228962046	0.00141844175150662	0.00158409091996171	0.00100458840810883	0.00109124166047029	0.00250834217379588	0.00172385889008229	0.00105929688172501	0.00185323058267101	0.000834761970011253	0.0013475749050902	0.000891601835374884	0.00144853620192626	0.000665708473792404	0.00116879930353978	0.000665705801221297	0.000769796002017027	0.000673827574304608	0	0.000666214721952573	0.000111321219891074	0.00286748113198585	0.000607211888419655	0.000239129590301721
AP3X03672A04	0.00137167149559049	0.00225278025595847	0.00204060520631322	0.00145622269233485	0.00242353384519593	0.00227965870971039	0.000568165670198535	0.000971080511086016	0.00116470630958161	0.00259370109622049	0.00110716504552549	0.00159616106611448	0.00153027463193356	0.00331953923542763	0.00086287908626628	0.000992025638255698	0.00122298867348291	0.00190199569473751	0.0013758089061144	0.00097633455630007	0.00309597890241376	0.00128708382781469	0.00161968937988907	0.00141215441582945	0.00133797825800029	0.00115589794581673	0.00138090045951984	0.00164456105170357	0.00113965487931723	0.000999762504918278	0.00305703701583488	0.00174472675410623	0.0015465477747536	0.00192818525968387	0.000900658451715563	0.00141427847176139	0.00143249967850878	0.00165868661105817	0.000701742552190855	0.00119132727389971	0.00121922559358077	0.000953527412937273	0.0010358872613768	0.000666214721952573	0	5.19486027241663e-05	0.0029412502171463	0.000792343379380043	0.000216765150090356
AP7X03671F06	0.00071968105435598	0.00125310210794508	0.00149835094162638	0.00106242379140391	0.00115557718773286	0.00203495518355462	0.000553494268826591	0.00085931221286626	0.00106691759517349	0.00174397629919048	0.000455187852359842	0.000960602310481085	0.000862000921185568	0.00273721973681148	0.000291417332494422	0.000403230377467769	0.00120126562048238	0.0012653603036173	0.000645615083052378	0.000377259587696998	0.00253759901391462	0.000765490393165126	0.00102249266223934	0.000880356887786484	0.000622525829201673	0.000606008424193801	0.00129260766911107	0.00129777019023879	0.000726156245261648	0.00064816435638627	0.00195226740678277	0.00121657585477011	0.000437039375839481	0.0011027174117143	0.000284138485062452	0.000740908614683316	0.000365115123270625	0.000816935929969677	0.000103893185429875	0.00118537130240137	0.000133579218599353	0.00013358566215879	0.000133647198363817	0.000111321219891074	5.19486027241663e-05	0	0.00248951608528794	0.000133647818654547	0.000187127809147825
LN_8A02_VL_462	0.00248030452866998	0.00398648377078664	0.00417733755611141	0.00347950088777778	0.00340074130352323	0.00352630547878247	0.00203499967380637	0.00265451214270837	0.00301972782030235	0.00438294502242643	0.00301029994312116	0.00310728791021813	0.00289341295231845	0.0037749487975659	0.00290201681614659	0.00294441763707244	0.00298054021600761	0.00283812406974906	0.00257000835246244	0.00163285777516426	0.00331293223953941	0.00240445442954482	0.00227093435037738	0.00179626844330287	0.00217547643862891	0.00256348674555082	0.00267915807013207	0.00251984183582294	0.00173764105919968	0.0021946493470461	0.00294427612570898	0.00308475718878315	0.00318613327024546	0.00351656166567022	0.00301726207609345	0.00329669380989077	0.00300847549284246	0.00295153494535408	0.00284902705673009	0.00358740129019291	0.00288648317175244	0.00303834715492933	0.00263436494732658	0.00286748113198585	0.0029412502171463	0.00248951608528794	0	0.00246956699881329	0.00268170814285405
LN_6F08_VL_351	0.00121976421319514	0.00214973431923473	0.00207269066927712	0.00152464842488975	0.00178183549093502	0.00219110838326343	0.000674294428455917	0.0010319344725407	0.00130223574170006	0.00240190202466238	0.000936751038700517	0.00140862037896883	0.00135201889945334	0.00306909740064194	0.000848578595492086	0.00098512307233885	0.00134400664219561	0.00173671028493563	0.00120411810653711	0.000803834174927473	0.00281936168897671	0.000943774319371475	0.00146390542261528	0.00117922841802326	0.00104676475963034	0.000925723199375267	0.00143404960952598	0.00138632194526222	0.000860770732309517	0.000910393629311781	0.00249175783383608	0.00152810063693495	0.00119357247007026	0.00168541943312445	0.000834233462435669	0.00124010984019504	0.00107640474002251	0.0013793444550368	0.000620966043160191	0.00122207568593207	0.000768871515998046	0.00102173541717743	0.0007480556065406	0.000607211888419655	0.000792343379380043	0.000133647818654547	0.00246956699881329	0	0.000344020858629121
LN_4G04_VL_275	0.00090820159686839	0.0014056473712805	0.00169010605406806	0.00122833262054252	0.00138976221103808	0.00182931808006326	0.000656194981895615	0.00102464181082125	0.00123487247022114	0.00196330655290492	0.000615888052203412	0.00111837750139695	0.00098086137203956	0.00254459099080964	0.000451140726109917	0.000459134909220597	0.00129333471734524	0.001234935676897	0.00073277561959211	0.000546198403598203	0.00234862822891264	0.000891374904800074	0.00124839644139386	0.00103767506057944	0.000739662874136484	0.000753420617710349	0.00149767109136574	0.00142042060750547	0.00086773541906084	0.000750788788029089	0.00207870396349807	0.00127759966359835	0.000682497292715232	0.00132289871221673	0.000444022832150691	0.00085996702050537	0.000480069351394467	0.000935855908342411	0.000254039962087153	0.00138165614315072	0.000291402133740145	0.000351337213230029	0.000388856665196263	0.000239129590301721	0.000216765150090356	0.000187127809147825	0.00268170814285405	0.000344020858629121	0
C12X039128F1	0.00506980972201691	0.00455951214058555	0.00486561196596378	0.00507290049731851	0.00495291474632591	0.00484442484295458	0.00289532604392356	0.00416912254642033	0.00393005193619359	0.00575935162494866	0.00473390513321302	0.00494111084962431	0.00478241915061829	0.00620505446182032	0.00467001276634574	0.00484654669352587	0.00410169306144221	0.00554593672339939	0.00495568093751574	0.00481474641938784	0.0059728435167579	0.0047462048217767	0.00511586820014074	0.00457195872589278	0.00475452374304405	0.00479559510817725	0.00427176150631001	0.00459218326264857	0.00471717573211255	0.00442046234806581	0.00493623858654336	0.00501874036006782	0.0048371860391489	0.00543558432235959	0.00462116384969111	0.00516032364010031	0.00469811527366907	0.00505821503006952	0.00454164722536183	0.00490551760318556	0.00456444948111213	0.0045572982189944	0.00447449085553306	0.00451937653288761	0.00445919837578668	0.0044037776466358	0.00604323866191698	0.00455228659079192	0.00464817679945488
AP3X03911I04	0.00114739571164422	0.0025266678548909	0.00257669732423397	0.00202114226231184	0.00231989011438594	0.0026745569329661	0.00111912369109929	0.00144103430197429	0.00168717985600838	0.00274619842492339	0.00122853951226948	0.00155466836916474	0.00186830729861074	0.00267316512563104	0.00141070483863518	0.00148888257147156	0.00189495613450189	0.00170258605485442	0.00167393150374137	0.00128419088857485	0.00235238338366147	0.00179536436203675	0.00222534236059057	0.00200683188013373	0.00178607272610808	0.0016937436296056	0.00225721211157131	0.00195994495564691	0.00168007092260312	0.00174207944580114	0.00304009808050705	0.00200931592311724	0.00168470520828063	0.00200942303580312	0.00142699599333539	0.00183945575257128	0.00147506005693165	0.00190169538119648	0.00126793926874886	0.00205833594876241	0.00134302449815219	0.00181949031000539	0.00143663943611941	0.00127809525417137	0.00157923061566456	0.000882060879480218	0.00299028856075166	0.00140478749421751	0.000956550194426642
A01X042261A5	0.000798932614764085	0.00200654343797958	0.00189523303356643	0.0012474472262122	0.00187082178195495	0.00211821493980752	0.000671021446358495	0.00083960514249579	0.00112662819504651	0.00191678340844986	0.000728074181468046	0.00113357503374141	0.00108219657282751	0.00224419857924239	0.000550351196134864	0.000741850182205924	0.00108748761812952	0.000997930123191358	0.000887676360160002	0.00059442480690471	0.00266080861871977	0.00103723992451126	0.00178184209389989	0.00134582077148688	0.00126133262977597	0.000948181257869475	0.00162731781792609	0.00148284043969022	0.00101403255509516	0.00099421390751949	0.00279782218770744	0.00141918915688192	0.00114872529800561	0.00105711121057146	0.000550865405470982	0.0010118050813335	0.000943722436120913	0.00130203050635101	0.000455239713467797	0.00152684532056616	0.000964799626454563	0.00126863364569693	0.00102965255830011	0.000805206056680977	0.000928196596959265	0.000240663040292018	0.00294455269456992	0.000804697133327708	0.000422034422571625
A02X042261A6	0.00109787906590107	0.00183607073155969	0.00221037258379699	0.00142726004979601	0.00192536837014437	0.00212710400605318	0.000884197281462221	0.00106808087847745	0.0012944016104412	0.0023358835460881	0.00102968331431158	0.00124858271846591	0.00143050765094132	0.00236709687139462	0.000928164114118389	0.00104738765090284	0.0010721941474054	0.00125329681461884	0.00125954746026436	0.000944049622616868	0.00256215042991725	0.00135629094472732	0.00200013920749874	0.00138434950721847	0.00155532251700536	0.00127426009480911	0.00171361517015155	0.00152173865272887	0.00106077079414019	0.00115901314302733	0.00272676782342355	0.00164395700877984	0.00123949037850081	0.00129869755390181	0.00096800620661787	0.00127709973948224	0.00114224380478489	0.00121524765621904	0.000793556003234225	0.00163635976410265	0.00094770503162958	0.00105799944740207	0.000951577077476122	0.000843737036933864	0.00114433160050857	0.000349434776868321	0.00231161098418711	0.000804424175629014	0.000570711679739481
A03X04221A09	0.00165606361639032	0.00381223385272902	0.00353204639862133	0.00293509140275271	0.00318235919942418	0.00296935377166539	0.0017905987696968	0.00181507078605594	0.00232712287426802	0.00382888223085766	0.0026023454963126	0.00263538689213447	0.00252144933233061	0.00294186458652578	0.00265592759664355	0.00258464849679386	0.00222016507390996	0.00282415041648518	0.00306800773962322	0.00174203844756675	0.00343258400099347	0.002174083231899	0.00243854330303112	0.00215513036981982	0.00240064782259383	0.00290651542688193	0.00255868931348164	0.00226291996813926	0.0020100056778261	0.00188689372166637	0.0035926090264698	0.00323009764843802	0.00308338234408524	0.00280721008781503	0.00268971806652476	0.00310469062262835	0.00318156244800227	0.00301767968715534	0.00265576743102282	0.00325058088685869	0.0029923941100095	0.0034275935102516	0.00288498228304541	0.00278730129751788	0.00289238125889044	0.00218936894816106	0.00294003591887885	0.0026700479980934	0.00230267778296407
A01X043060I2	0.00211522988969459	0.00315302797643718	0.00360380813684543	0.00282189639640922	0.00340354648813087	0.00405487609023871	0.00198223999587514	0.00219769956996013	0.002483278616098	0.00359626576806167	0.00234511314071208	0.00232125240906166	0.00296636363141785	0.00445122115908602	0.00281653144863915	0.002814458892792	0.0029034438712984	0.00336167862228011	0.00264665900362224	0.00209436625320301	0.00449136524901379	0.00247381398727754	0.00345900576597212	0.00272205550060566	0.00244071348664112	0.00266255189713151	0.00305410717236174	0.00260860932498387	0.00235592053299035	0.0025079015026537	0.00354329511512527	0.00314022020860639	0.00302609231339242	0.00337403398459265	0.00275970450296095	0.00322430610090032	0.00288650676153844	0.00318166296608382	0.00267293687485896	0.00331099595773234	0.00267290606724487	0.00312561741131179	0.0027217647246322	0.00274588315206379	0.00299848354221611	0.00241394131811757	0.00486030498036238	0.00279855108420276	0.00260622699310386
A02X043060I3	0.00155903082547133	0.00180783185955915	0.00236633595036403	0.00160365558970378	0.00165868419230869	0.0016791273319607	0.000894139935219458	0.00117723633230705	0.00142816683960483	0.00256824321819605	0.00141187197916941	0.00176511887532408	0.0018330833599818	0.00210161668886748	0.00135816055203187	0.00143020837966681	0.00145355602642633	0.00157882524562	0.00155984316477962	0.00136823715596458	0.00190929779179927	0.00163503659479399	0.00201191293128136	0.00147678625073144	0.00171895681391229	0.0015785053332961	0.00181869185368936	0.00173800466743944	0.00139841838776879	0.00157239367418025	0.00271880664485678	0.00207084785154474	0.000956606862822658	0.00152169763888982	0.00135093310736738	0.00175359179634137	0.00117119667341809	0.00164181724081015	0.00119018366204545	0.00176382316472677	0.000667797458837536	0.0013220881272715	0.00122234647926303	0.000984505913078146	0.00147679229975051	0.000547242060839116	0.00238882181638304	0.000983957756746029	0.000729480003885062
A03X04301B08	0.00406135587794893	0.00566971787985128	0.0055949937785589	0.00494015522277885	0.00513066035268891	0.0056029915880531	0.00421043010516764	0.00421329343696608	0.00469091081870314	0.00489359377324845	0.00458375662769334	0.00470428567214866	0.00450653380552127	0.00479080817150889	0.00459134812785734	0.00448749268436475	0.00404099315925815	0.00494384241488739	0.00471273749919684	0.0039869981972799	0.00608700427704583	0.00452639433303267	0.00519372230476216	0.00448346900091653	0.00464402433106858	0.00478634847624563	0.00486992329492626	0.00499475449828119	0.00451834364967033	0.00450847270436004	0.00584794421665712	0.00522144408569803	0.00480520021923848	0.00494651557244345	0.00452331968720608	0.00494714237161563	0.0048850443925629	0.00520623711880222	0.00433919031599953	0.00535872525897917	0.00468773573479619	0.00510384967244634	0.00467320701424161	0.00475111319604063	0.00468699485221388	0.00424491502375781	0.00636202281939393	0.0045867628436457	0.00427580626092787
AP7X04301G01	0.00227996315858038	0.00237044983519256	0.00280633649653359	0.00230192537490836	0.00257416234192013	0.00312143957658001	0.00170857550890636	0.00180033867779425	0.0021880499630137	0.00334894771634451	0.00213615172607124	0.00258238565292986	0.00249164475152617	0.00430147467228283	0.00195125453831066	0.00208393476863908	0.0024577955684788	0.00275332232225089	0.00211900553453809	0.00196267555642832	0.0042408419643168	0.00239666360962488	0.00293700355854959	0.00248090151060073	0.00240076179519589	0.0021299916492634	0.00277832284784945	0.00294135994186508	0.00232838392112507	0.00228110739724249	0.00373822623756947	0.00280461550050827	0.002127678077714	0.00271629503292543	0.00200687503884894	0.00225561127884571	0.00210285541153325	0.00247846654289778	0.00180701862963539	0.00273446728086715	0.00184576645269845	0.00212801158414754	0.00193470839285414	0.00190290807556906	0.00191853153742998	0.00140163884680856	0.00419201962466037	0.0020274344309183	0.00159201340178302
[truncated: 9 more columns]
