# Supplementary material for: Transmission and dynamics of mother-infant gut viruses during pregnancy and early life
Source: Nat Commun. 2024 Mar 2;15:1945. doi: 10.1038/s41467-024-45257-4 (PMC10908809; doi:10.1038/s41467-024-45257-4)
Supplement: Supplementary file 6 — Source Data [file 41467_2024_45257_MOESM6_ESM.zip › Source data/Virus_genetic_distances/LN_7B08_VL_396_NODE_588_length_5274_cov_19.581337.dist.txt]

A02X001860I1	A03X00181C05	AP3X00181I06	AP7X00181H07	C12X012804F2	C06X012804E9	C12X013428B9	C02X01343C06	C03X01342C02	C06X013428B7	A02X013460I7	AP7X01341H06	C01X01542I09	C02X01542D07	C03X01542C07	C06X015405B5	A02X017260I9	AP3X01792A08	C12X019404E8	C02X01942E04	C03X01942D01	C09X019404E7	LN_6H09_VL_370	A02X019461D1	LN_7E07_VL_422	LN_6F02_VL_345	C12X019504D8	LN_7A05_VL_384	C12X020404C8	C01X02043A01	C02X02042E07	LN_7D06_VL_412	LN_4G07_VL_278	C12X020903I8	C09X020903I7	LN_4H05_VL_285	LN_8A08_VL_468	LN_8A09_VL_469	LN_6F07_VL_350	LN_4G03_VL_274	A01X023460I4	A03X02341A08	C12X024804E5	LN_6I08_VL_378	C12X026104A2	C01X02613B05	C02X02613D03	C03X02612D03	C09X026104A1	LN_6B07_VL_314
A02X001860I1	0	0.000196840708723897	0	0	0.0190895445658939	0.0190857489692812	0.00637283227941029	0.00708438949187218	0.00710396146841838	0.00739662155197243	0.0069085310578022	0.00939149167344331	0.0127639078360371	0.0132904008693173	0.0132509711531449	0.0132983149893012	0.00748131144062573	0.0116848974509987	0.00747983881265343	0.00912028677446877	0.0074842584368649	0.00747983881265343	0.00753023559810647	0.00748278464858191	0.00747983881265343	0.00748131144062573	0.0227381693018383	0.0227427062079764	0.00986603783453654	0.00986993303482089	0.00986798505027819	0.00987578160581045	0.0134426460215229	0.000195685144635171	0.000201724748806632	0.0130506907579174	0.0130791407473034	0.0133247232983611	0.0133175896590123	0.0130973099614685	0.0231851716731063	0.0231343010023181	0.0198966147460237	0.0200211958242195	0.0227450456439389	0.0227450456439389	0.0227450456439389	0.0227450456439389	0.0227450456439389
A03X00181C05	0.000196840708723897	0	0.000196724538529923	0.000196724538529923	0.0195973424790323	0.0195934238868061	0.00661560604182544	0.00732052176413653	0.00734085569666576	0.00763826794269366	0.00714448664720623	0.00964626372206317	0.0130291409505874	0.0135622349419063	0.0135217802021642	0.0135703549567194	0.00771971989468166	0.0119500070545086	0.00771819211962708	0.00936944831603437	0.0077227772600277	0.00771819211962708	0.00777047801754503	0.00772124827469534	0.00771819211962708	0.00771971989468166	0.0230630055790685	0.0230676324719434	0.0101177318567987	0.0101217480235603	0.0101197395416987	0.0101277782556627	0.0137185867569706	0.000393507148821906	0.000405720679414957	0.0133203703303571	0.0133495662723156	0.013601616697895	0.013591583301348	0.0133682122412109	0.0237189914783184	0.0236666540405941	0.020205169476984	0.0203324255604788	0.0230699205100047	0.0230699205100047	0.0230699205100047	0.0230699205100047	0.0230699205100047
AP3X00181I06	0	0.000196724538529923	0	0	0.0192806734437194	0.0192768413696306	0.00636890437002046	0.00708020951963102	0.00709975837485782	0.00739218819809649	0.00690444247260113	0.0093877399109454	0.012756275309596	0.0132824961639302	0.0132431132696858	0.0132904008693173	0.00747689529529165	0.011677839245952	0.00747542440521793	0.00911486512964638	0.00747983881265343	0.00747542440521793	0.00752576152137664	0.00747836676432284	0.00747542440521793	0.00747689529529165	0.0227245694393248	0.0227291009185952	0.00986020079556859	0.00986409138714082	0.00986214570763625	0.00986993303482089	0.0134345592501882	0.000195570334006629	0.000201602744016543	0.0130429531389103	0.0130713693645545	0.0133166574099464	0.0133095324112135	0.013089516977503	0.0233756075141603	0.0233243395094985	0.0198847441800756	0.0200091761841058	0.0227314375141693	0.0227314375141693	0.0227314375141693	0.0227314375141693	0.0227314375141693
AP7X00181H07	0	0.000196724538529923	0	0	0.0192806734437194	0.0192768413696306	0.00636890437002046	0.00708020951963102	0.00709975837485782	0.00739218819809649	0.00690444247260113	0.0093877399109454	0.012756275309596	0.0132824961639302	0.0132431132696858	0.0132904008693173	0.00747689529529165	0.011677839245952	0.00747542440521793	0.00911486512964638	0.00747983881265343	0.00747542440521793	0.00752576152137664	0.00747836676432284	0.00747542440521793	0.00747689529529165	0.0227245694393248	0.0227291009185952	0.00986020079556859	0.00986409138714082	0.00986214570763625	0.00986993303482089	0.0134345592501882	0.000195570334006629	0.000201602744016543	0.0130429531389103	0.0130713693645545	0.0133166574099464	0.0133095324112135	0.013089516977503	0.0233756075141603	0.0233243395094985	0.0198847441800756	0.0200091761841058	0.0227314375141693	0.0227314375141693	0.0227314375141693	0.0227314375141693	0.0227314375141693
C12X012804F2	0.0190895445658939	0.0195973424790323	0.0192806734437194	0.0192806734437194	0	0	0.0231452924247896	0.0249767548874968	0.0248414953151114	0.0255816534267178	0.0234170439211344	0.0160695591241862	0.0217116840656065	0.0219899202637372	0.021924168215405	0.0220031180355679	0.0164584686831517	0.013932967448824	0.0164552054474393	0.0181725218258972	0.0164649990392186	0.0164552054474393	0.0165668863856385	0.0164617332134879	0.0164552054474393	0.0164584686831517	0.0100645145871413	0.0100665012085454	0.0245673382832495	0.0245771578890134	0.0245722471049196	0.0245919020276124	0.0154747415290894	0.0192779103799401	0.0194676096242119	0.0225355398016645	0.0225850930214983	0.0225964260201022	0.021966873709521	0.0226167405302565	0.00907972541942288	0.00906005349666942	0.0100557177877688	0.0103186514588738	0.0120540288793964	0.0120540288793964	0.0120540288793964	0.0120540288793964	0.0120540288793964
C06X012804E9	0.0190857489692812	0.0195934238868061	0.0192768413696306	0.0192768413696306	0	0	0.0231404664888674	0.0249717642332445	0.0248365187690686	0.0255764596394076	0.0234123572760907	0.0160663316898617	0.0217073195277786	0.0219855245245899	0.0219197987255947	0.0219987170181703	0.0164552054474393	0.0139301544194308	0.0164519435055805	0.0181688932064426	0.0164617332134879	0.0164519435055805	0.0165635800170818	0.0164584686831517	0.0164519435055805	0.0164552054474393	0.0100625287497259	0.0100645145871413	0.0245624314228265	0.0245722471049196	0.0245673382832495	0.024586985349181	0.0154716319755142	0.019274079409467	0.0194636206529346	0.0225310457454853	0.0225805791785828	0.0225918262522326	0.0219624059600098	0.0226122140276547	0.0090779335334138	0.00905826936615488	0.0100537354281895	0.0103166042186041	0.0120516472847162	0.0120516472847162	0.0120516472847162	0.0120516472847162	0.0120516472847162
C12X013428B9	0.00637283227941029	0.00661560604182544	0.00636890437002046	0.00636890437002046	0.0231452924247896	0.0231404664888674	0	0	0	0.000207803005183843	0.000205159770508339	0.0047842194737325	0.00538757064671316	0.00597566124096996	0.00595724803816038	0.00597935754928831	0.0130198828066141	0.0100992412425458	0.0130171924803512	0.0147263257473287	0.0130252667968187	0.0130171924803512	0.0131092917459115	0.0130225742452066	0.0130171924803512	0.0130198828066141	0.016792728364266	0.0167962108043733	0.00328138995626177	0.00328273645339995	0.00328206306672709	0.00328475827236474	0.0075040349112048	0.00636890437002046	0.00657560166540072	0.00595724803816038	0.00597073993291443	0.00608602044759061	0.00566042813630785	0.00618209497808231	0.0266142729742453	0.0265530507634555	0.0208031959152319	0.0208607911407323	0.0167979288306394	0.0167979288306394	0.0167979288306394	0.0167979288306394	0.0167979288306394
C02X01343C06	0.00708438949187218	0.00732052176413653	0.00708020951963102	0.00708020951963102	0.0249767548874968	0.0249717642332445	0	0	0	0.000198639322776389	0.000196222714825341	0.0047773552448406	0.00634568798263962	0.0069035160885828	0.00688315097621845	0.0069076035807921	0.0138506780625566	0.0118825993819101	0.0138479378602982	0.0153401165691505	0.0138561617219001	0.0138479378602982	0.013941717148242	0.0138534193495425	0.0138479378602982	0.0138506780625566	0.0178663981369536	0.0178699459356235	0.00313849598551125	0.00313972774242157	0.00313911174313368	0.00314157719170183	0.00778337632315446	0.00727732614589128	0.00750311880296579	0.00688315097621845	0.00689807361806326	0.00702687213396149	0.00702309141923413	0.00710536360572929	0.0287177581888749	0.0286544432855517	0.0231323998045132	0.0232775157404571	0.0178717636366435	0.0178717636366435	0.0178717636366435	0.0178717636366435	0.0178717636366435
C03X01342C02	0.00710396146841838	0.00734085569666576	0.00709975837485782	0.00709975837485782	0.0248414953151114	0.0248365187690686	0	0	0	0.000199193269408285	0.000196763246689196	0.00479070598878912	0.00636208922626856	0.00692263255447529	0.00690215466597135	0.00692674272235778	0.0138891550843935	0.0119113877971426	0.0138863996371367	0.0153830243435857	0.0138946692609394	0.0138863996371367	0.0139807023845494	0.0138919116254438	0.0138863996371367	0.0138891550843935	0.0179161958814436	0.0179197634885984	0.00314713863569371	0.00314837718722014	0.00314775778962297	0.003150236843458	0.00780518457306927	0.00729742048795415	0.00752295134426982	0.00690215466597135	0.00691715991235872	0.00704526039315159	0.00704287679802995	0.0071250518064931	0.0287987467065833	0.0287350744916516	0.0231971730382194	0.0233431053820155	0.0179215914603964	0.0179215914603964	0.0179215914603964	0.0179215914603964	0.0179215914603964
C06X013428B7	0.00739662155197243	0.00763826794269366	0.00739218819809649	0.00739218819809649	0.0255816534267178	0.0255764596394076	0.000207803005183843	0.000198639322776389	0.000199193269408285	0	0.000398684358837724	0.00485368191864953	0.0066485533262183	0.00721357024311416	0.00719195340342726	0.00721790921434498	0.0142724013642987	0.012280417256052	0.0142695327370591	0.0157888528246017	0.0142781420804832	0.0142695327370591	0.0143677174637401	0.014275271145208	0.0142695327370591	0.0142724013642987	0.0183537029714534	0.0183574058260361	0.00338717145162486	0.00338852175132169	0.00338784646692493	0.00339054922070166	0.00811153143504673	0.00759248296432772	0.00783190600133339	0.00719195340342726	0.00720779305655581	0.00734455160605071	0.00734058474166914	0.00741886832758117	0.0289708778962535	0.0289059901972083	0.0234991820358339	0.0236490124140547	0.0183592038734579	0.0183592038734579	0.0183592038734579	0.0183592038734579	0.0183592038734579
A02X013460I7	0.0069085310578022	0.00714448664720623	0.00690444247260113	0.00690444247260113	0.0234170439211344	0.0234123572760907	0.000205159770508339	0.000196222714825341	0.000196763246689196	0.000398684358837724	0	0.004385024882105	0.00576506178841628	0.00612963041460789	0.00611150381823568	0.00613326864481823	0.0126896646676792	0.0117132158016809	0.0126871489962416	0.0141747033146663	0.0126946990047973	0.0126871489962416	0.0127732452133232	0.0126921813369997	0.0126871489962416	0.0126896646676792	0.016305511981186	0.0163087551867891	0.00255657328229402	0.00255757922885338	0.00255707615663937	0.00255908963387586	0.0071993931080482	0.00710220144185133	0.00732325205060629	0.00630983781528291	0.00632355379334903	0.00644064744534221	0.00643727327934194	0.0065306404386491	0.0271565596980581	0.0270965886358265	0.0215729928473594	0.0217086966001401	0.0163101396298645	0.0163101396298645	0.0163101396298645	0.0163101396298645	0.0163101396298645
AP7X01341H06	0.00939149167344331	0.00964626372206317	0.0093877399109454	0.0093877399109454	0.0160695591241862	0.0160663316898617	0.0047842194737325	0.0047773552448406	0.00479070598878912	0.00485368191864953	0.004385024882105	0	0.00825340746917613	0.0090127932842743	0.00898579713850935	0.00901821199061396	0.0128214953406452	0.00933384624927016	0.0128189271553401	0.0145231210455482	0.0128266347997181	0.0128189271553401	0.0129042241281674	0.0128240645552315	0.0128189271553401	0.0128214953406452	0.0132256694693257	0.0132283203870962	0.00617791638469644	0.00618037974990823	0.00617914782179049	0.00618407848334126	0.00624310856625838	0.00958845471069977	0.00988871564290099	0.00938845470003311	0.00940912973691879	0.00958568084646917	0.0095790749400627	0.00962375679193558	0.0185594155110637	0.0185220471803442	0.0179021734888622	0.0180125296682017	0.0134299616783547	0.0134299616783547	0.0134299616783547	0.0134299616783547	0.0134299616783547
C01X01542I09	0.0127639078360371	0.0130291409505874	0.012756275309596	0.012756275309596	0.0217116840656065	0.0217073195277786	0.00538757064671316	0.00634568798263962	0.00636208922626856	0.0066485533262183	0.00576506178841628	0.00825340746917613	0	0	0	0	0.0111511700029123	0.0102768144443774	0.0111489498561744	0.0126319538305088	0.0111556129501932	0.0111489498561744	0.0112249341907749	0.0111533910340758	0.0111489498561744	0.0111511700029123	0.0145797405424688	0.014582653210015	0.00674488960065185	0.00674756678809542	0.00674622792876498	0.00675158655655524	0.00785244205005472	0.0127546434075624	0.0127413061130423	0.0013824241435746	0.00138515968517795	0.00141112846349496	0.00161252823059824	0.00158568019783432	0.0258656255840399	0.0258082470419868	0.0202659903225895	0.0203940161104739	0.0149850911929633	0.0149850911929633	0.0149850911929633	0.0149850911929633	0.0149850911929633
C02X01542D07	0.0132904008693173	0.0135622349419063	0.0132824961639302	0.0132824961639302	0.0219899202637372	0.0219855245245899	0.00597566124096996	0.0069035160885828	0.00692263255447529	0.00721357024311416	0.00612963041460789	0.0090127932842743	0	0	0	0	0.0112850680395047	0.0106967528275109	0.0112828341417672	0.0127581560383258	0.0112895384898747	0.0112828341417672	0.0113592861977097	0.0112873028220318	0.0112828341417672	0.0112850680395047	0.0148957992738212	0.0148987585222556	0.0069035160885828	0.0069062405456751	0.00690487804837803	0.00691033126576051	0.00820780382573814	0.0132807628857477	0.0132838361123364	0.00196436858029452	0.00196862239501798	0.00200533651531102	0.00220512467698271	0.00216860716526717	0.0261218523243159	0.0260642306966599	0.0205517130743581	0.0206807902402147	0.0152990251021264	0.0152990251021264	0.0152990251021264	0.0152990251021264	0.0152990251021264
C03X01542C07	0.0132509711531449	0.0135217802021642	0.0132431132696858	0.0132431132696858	0.021924168215405	0.0219197987255947	0.00595724803816038	0.00688315097621845	0.00690215466597135	0.00719195340342726	0.00611150381823568	0.00898579713850935	0	0	0	0	0.0112516521829289	0.01066446652144	0.0112494314942273	0.0127201188074834	0.01125609619171	0.0112494314942273	0.0113254300089537	0.0112538737485833	0.0112494314942273	0.0112516521829289	0.0148515512040823	0.0148544928948005	0.00688315097621845	0.00688585937955507	0.00688450491150778	0.00688992598339066	0.00818323042240213	0.0132413902955874	0.0132432369815196	0.0019585974629118	0.00196282629285948	0.00199932253662118	0.00219851376373471	0.00216221307916023	0.0260433403675487	0.0259860642842772	0.0204903784077978	0.0206186838770348	0.0152535612759901	0.0152535612759901	0.0152535612759901	0.0152535612759901	0.0152535612759901
C06X015405B5	0.0132983149893012	0.0135703549567194	0.0132904008693173	0.0132904008693173	0.0220031180355679	0.0219987170181703	0.00597935754928831	0.0069076035807921	0.00692674272235778	0.00721790921434498	0.00613326864481823	0.00901821199061396	0	0	0	0	0.0112917750435595	0.0107032335625471	0.0112895384898747	0.012765790800444	0.0112962508105615	0.0112895384898747	0.0113660817411765	0.0112940124836127	0.0112895384898747	0.0112917750435595	0.0149046805481253	0.0149076433269637	0.0069076035807921	0.00691033126576051	0.00690896715404771	0.00691442683483443	0.00821273622724008	0.0132886655192278	0.013289268146093	0.00196552688736335	0.00196978572560737	0.00200654365529095	0.00220645163346057	0.00216989052323432	0.0261376115663739	0.0260799204546017	0.0205640241024956	0.0206932564430677	0.0153081504106481	0.0153081504106481	0.0153081504106481	0.0153081504106481	0.0153081504106481
A02X017260I9	0.00748131144062573	0.00771971989468166	0.00747689529529165	0.00747689529529165	0.0164584686831517	0.0164552054474393	0.0130198828066141	0.0138506780625566	0.0138891550843935	0.0142724013642987	0.0126896646676792	0.0128214953406452	0.0111511700029123	0.0112850680395047	0.0112516521829289	0.0112917750435595	0	0.0133097324853185	0	0.00157615145392974	0	0	0	0	0	0	0.019885813190385	0.0198897688911582	0.0146535686405395	0.0146593747460369	0.0146564711182347	0.0146680925369257	0.013437253759297	0.00767414819499359	0.00750464066978562	0.0122471134452319	0.0122737839618789	0.0125040009306044	0.0124989591946686	0.0122908166756721	0.0203260366862287	0.0202815739449075	0.0168582687502016	0.0169635921456827	0.0194861300650372	0.0194861300650372	0.0194861300650372	0.0194861300650372	0.0194861300650372
AP3X01792A08	0.0116848974509987	0.0119500070545086	0.011677839245952	0.011677839245952	0.013932967448824	0.0139301544194308	0.0100992412425458	0.0118825993819101	0.0119113877971426	0.012280417256052	0.0117132158016809	0.00933384624927016	0.0102768144443774	0.0106967528275109	0.01066446652144	0.0107032335625471	0.0133097324853185	0	0.0133070488365668	0.0150318011558651	0.0133151030315593	0.0133070488365668	0.0133989042318834	0.0133124172167642	0.0133070488365668	0.0133097324853185	0.0112799474227383	0.0112822200535783	0.0139230021318538	0.0139286235229594	0.0139258122600856	0.0139370641263102	0.0081395922937308	0.0116767233652207	0.0116291220576022	0.0108677185567591	0.0108896350161238	0.0111000541502798	0.010883465738323	0.01090723193339	0.0174442414023892	0.0174054026740827	0.0139264556651062	0.0140152107774553	0.0106738218322296	0.0106738218322296	0.0106738218322296	0.0106738218322296	0.0106738218322296
C12X019404E8	0.00747983881265343	0.00771819211962708	0.00747542440521793	0.00747542440521793	0.0164552054474393	0.0164519435055805	0.0130171924803512	0.0138479378602982	0.0138863996371367	0.0142695327370591	0.0126871489962416	0.0128189271553401	0.0111489498561744	0.0112828341417672	0.0112494314942273	0.0112895384898747	0	0.0133070488365668	0	0.00157584098330706	0	0	0	0	0	0	0.0198818590629102	0.019885813190385	0.0146506673122681	0.0146564711182347	0.0146535686405395	0.0146651854546979	0.0134345592501882	0.00767263840299682	0.00750311880296579	0.0122446945994318	0.012271354570177	0.0125014795542924	0.012496439851118	0.0122883805369904	0.0203219865637821	0.0202775415224344	0.0168549255946926	0.0169602070914634	0.0194822558114261	0.0194822558114261	0.0194822558114261	0.0194822558114261	0.0194822558114261
C02X01942E04	0.00912028677446877	0.00936944831603437	0.00911486512964638	0.00911486512964638	0.0181725218258972	0.0181688932064426	0.0147263257473287	0.0153401165691505	0.0153830243435857	0.0157888528246017	0.0141747033146663	0.0145231210455482	0.0126319538305088	0.0127581560383258	0.0127201188074834	0.012765790800444	0.00157615145392974	0.0150318011558651	0.00157584098330706	0	0.00157677276233156	0.00157584098330706	0.00158646606482267	0.00157646204691376	0.00157584098330706	0.00157615145392974	0.0214243305827353	0.0214286217315303	0.0161495056572689	0.0159555539997135	0.0161527263689401	0.0159651071467134	0.0149453614911841	0.00931374629838411	0.00919374409903839	0.0137236108451591	0.0137537029699582	0.0140134924472094	0.0140078023541574	0.0131661512160321	0.0220767135270133	0.0220280765233289	0.0185753972938742	0.0186924751702763	0.0210213866806347	0.0210213866806347	0.0210213866806347	0.0210213866806347	0.0210213866806347
C03X01942D01	0.0074842584368649	0.0077227772600277	0.00747983881265343	0.00747983881265343	0.0164649990392186	0.0164617332134879	0.0130252667968187	0.0138561617219001	0.0138946692609394	0.0142781420804832	0.0126946990047973	0.0128266347997181	0.0111556129501932	0.0112895384898747	0.01125609619171	0.0112962508105615	0	0.0133151030315593	0	0.00157677276233156	0	0	0	0	0	0	0.0198937261661693	0.0198976850163582	0.0146593747460369	0.0146651854546979	0.0146622795246298	0.0146739101606037	0.0134426460215229	0.00767716956226298	0.007507686256298	0.0122519540050322	0.0122786456322651	0.0125090467357542	0.0125040009306044	0.0122956918520552	0.0203341417766838	0.0202896436036774	0.0168649590417932	0.0169703663097709	0.0194938831972436	0.0194938831972436	0.0194938831972436	0.0194938831972436	0.0194938831972436
C09X019404E7	0.00747983881265343	0.00771819211962708	0.00747542440521793	0.00747542440521793	0.0164552054474393	0.0164519435055805	0.0130171924803512	0.0138479378602982	0.0138863996371367	0.0142695327370591	0.0126871489962416	0.0128189271553401	0.0111489498561744	0.0112828341417672	0.0112494314942273	0.0112895384898747	0	0.0133070488365668	0	0.00157584098330706	0	0	0	0	0	0	0.0198818590629102	0.019885813190385	0.0146506673122681	0.0146564711182347	0.0146535686405395	0.0146651854546979	0.0134345592501882	0.00767263840299682	0.00750311880296579	0.0122446945994318	0.012271354570177	0.0125014795542924	0.012496439851118	0.0122883805369904	0.0203219865637821	0.0202775415224344	0.0168549255946926	0.0169602070914634	0.0194822558114261	0.0194822558114261	0.0194822558114261	0.0194822558114261	0.0194822558114261
LN_6H09_VL_370	0.00753023559810647	0.00777047801754503	0.00752576152137664	0.00752576152137664	0.0165668863856385	0.0165635800170818	0.0131092917459115	0.013941717148242	0.0139807023845494	0.0143677174637401	0.0127732452133232	0.0129042241281674	0.0112249341907749	0.0113592861977097	0.0113254300089537	0.0113660817411765	0	0.0133989042318834	0	0.00158646606482267	0	0	0	0	0	0	0.020017187673142	0.0200211958242195	0.0147499614139546	0.0147558441773927	0.0147529022091933	0.014764677126778	0.0135267829866622	0.00772430685103843	0.00750311880296579	0.0123274750164631	0.0123544970890374	0.0125877807644329	0.0125826712512601	0.0123717547227707	0.0202587398620669	0.0202141343574848	0.0169693418571634	0.0170760620657161	0.0196148506743711	0.0196148506743711	0.0196148506743711	0.0196148506743711	0.0196148506743711
A02X019461D1	0.00748278464858191	0.00772124827469534	0.00747836676432284	0.00747836676432284	0.0164617332134879	0.0164584686831517	0.0130225742452066	0.0138534193495425	0.0138919116254438	0.014275271145208	0.0126921813369997	0.0128240645552315	0.0111533910340758	0.0112873028220318	0.0112538737485833	0.0112940124836127	0	0.0133124172167642	0	0.00157646204691376	0	0	0	0	0	0	0.0198897688911582	0.0198937261661693	0.0146564711182347	0.0146622795246298	0.0146593747460369	0.0146710007719991	0.013439949349525	0.00767565858129865	0.0075061631541044	0.0122495332469097	0.0122762143157178	0.0125065233242197	0.0125014795542924	0.012293253780502	0.0203300884235405	0.0202856079716693	0.0168616132323052	0.0169669785515153	0.019490005860003	0.019490005860003	0.019490005860003	0.019490005860003	0.019490005860003
LN_7E07_VL_422	0.00747983881265343	0.00771819211962708	0.00747542440521793	0.00747542440521793	0.0164552054474393	0.0164519435055805	0.0130171924803512	0.0138479378602982	0.0138863996371367	0.0142695327370591	0.0126871489962416	0.0128189271553401	0.0111489498561744	0.0112828341417672	0.0112494314942273	0.0112895384898747	0	0.0133070488365668	0	0.00157584098330706	0	0	0	0	0	0	0.0198818590629102	0.019885813190385	0.0146506673122681	0.0146564711182347	0.0146535686405395	0.0146651854546979	0.0134345592501882	0.00767263840299682	0.00750311880296579	0.0122446945994318	0.012271354570177	0.0125014795542924	0.012496439851118	0.0122883805369904	0.0203219865637821	0.0202775415224344	0.0168549255946926	0.0169602070914634	0.0194822558114261	0.0194822558114261	0.0194822558114261	0.0194822558114261	0.0194822558114261
LN_6F02_VL_345	0.00748131144062573	0.00771971989468166	0.00747689529529165	0.00747689529529165	0.0164584686831517	0.0164552054474393	0.0130198828066141	0.0138506780625566	0.0138891550843935	0.0142724013642987	0.0126896646676792	0.0128214953406452	0.0111511700029123	0.0112850680395047	0.0112516521829289	0.0112917750435595	0	0.0133097324853185	0	0.00157615145392974	0	0	0	0	0	0	0.019885813190385	0.0198897688911582	0.0146535686405395	0.0146593747460369	0.0146564711182347	0.0146680925369257	0.013437253759297	0.00767414819499359	0.00750311880296579	0.0122471134452319	0.0122737839618789	0.0125040009306044	0.0124989591946686	0.0122908166756721	0.0203260366862287	0.0202815739449075	0.0168582687502016	0.0169635921456827	0.0194861300650372	0.0194861300650372	0.0194861300650372	0.0194861300650372	0.0194861300650372
C12X019504D8	0.0227381693018383	0.0230630055790685	0.0227245694393248	0.0227245694393248	0.0100645145871413	0.0100625287497259	0.016792728364266	0.0178663981369536	0.0179161958814436	0.0183537029714534	0.016305511981186	0.0132256694693257	0.0145797405424688	0.0148957992738212	0.0148515512040823	0.0149046805481253	0.019885813190385	0.0112799474227383	0.0198818590629102	0.0214243305827353	0.0198937261661693	0.0198818590629102	0.020017187673142	0.0198897688911582	0.0198818590629102	0.019885813190385	0	0	0.0174625208936692	0.0174694547176802	0.0174659871174476	0.0174798657853069	0.00758241169022395	0.0227212248141317	0.0230189507931513	0.0156558948321991	0.015690100763562	0.0155744523510101	0.0149549150114064	0.015911584797374	0.0164824844456528	0.0164465555545873	0.00826553562827427	0.00851660227460032	0.00195817496996128	0.00195817496996128	0.00195817496996128	0.00195817496996128	0.00195817496996128
LN_7A05_VL_384	0.0227427062079764	0.0230676324719434	0.0227291009185952	0.0227291009185952	0.0100665012085454	0.0100645145871413	0.0167962108043733	0.0178699459356235	0.0179197634885984	0.0183574058260361	0.0163087551867891	0.0132283203870962	0.014582653210015	0.0148987585222556	0.0148544928948005	0.0149076433269637	0.0198897688911582	0.0112822200535783	0.019885813190385	0.0214286217315303	0.0198976850163582	0.019885813190385	0.0200211958242195	0.0198937261661693	0.019885813190385	0.0198897688911582	0	0	0.0174659871174476	0.017472923695187	0.0174694547176802	0.0174833388995636	0.007583924985065	0.0227257549520273	0.0230236835123052	0.0156589982976508	0.0156932178074609	0.0155776033941525	0.0149579381172891	0.0159147503976984	0.0164857584946943	0.0164498153430455	0.00826716262147576	0.00851828944168876	0.00195855849028705	0.00195855849028705	0.00195855849028705	0.00195855849028705	0.00195855849028705
C12X020404C8	0.00986603783453654	0.0101177318567987	0.00986020079556859	0.00986020079556859	0.0245673382832495	0.0245624314228265	0.00328138995626177	0.00313849598551125	0.00314713863569371	0.00338717145162486	0.00255657328229402	0.00617791638469644	0.00674488960065185	0.0069035160885828	0.00688315097621845	0.0069076035807921	0.0146535686405395	0.0139230021318538	0.0146506673122681	0.0161495056572689	0.0146593747460369	0.0146506673122681	0.0147499614139546	0.0146564711182347	0.0146506673122681	0.0146535686405395	0.0174625208936692	0.0174659871174476	0	0	0	0	0.00597759586919643	0.0100578695579964	0.0103708038453379	0.00807244786994567	0.00808996929570141	0.00803860861838434	0.00823668424803975	0.00829915645298012	0.0283047909962888	0.0282424119478551	0.0227245694393248	0.0228670909277547	0.0174677232106167	0.0174677232106167	0.0174677232106167	0.0174677232106167	0.0174677232106167
C01X02043A01	0.00986993303482089	0.0101217480235603	0.00986409138714082	0.00986409138714082	0.0245771578890134	0.0245722471049196	0.00328273645339995	0.00313972774242157	0.00314837718722014	0.00338852175132169	0.00255757922885338	0.00618037974990823	0.00674756678809542	0.0069062405456751	0.00688585937955507	0.00691033126576051	0.0146593747460369	0.0139286235229594	0.0146564711182347	0.0159555539997135	0.0146651854546979	0.0146564711182347	0.0147558441773927	0.0146622795246298	0.0146564711182347	0.0146593747460369	0.0174694547176802	0.017472923695187	0	0	0	0	0.00597997894562229	0.0100618383307106	0.010375023483679	0.00807562793618758	0.00809316318473495	0.00804184094123027	0.00823999505664138	0.00830243762521205	0.0283161622653469	0.0282537331294168	0.0227336342057389	0.0228762697795037	0.0174746611843239	0.0174746611843239	0.0174746611843239	0.0174746611843239	0.0174746611843239
C02X02042E07	0.00986798505027819	0.0101197395416987	0.00986214570763625	0.00986214570763625	0.0245722471049196	0.0245673382832495	0.00328206306672709	0.00313911174313368	0.00314775778962297	0.00338784646692493	0.00255707615663937	0.00617914782179049	0.00674622792876498	0.00690487804837803	0.00688450491150778	0.00690896715404771	0.0146564711182347	0.0139258122600856	0.0146535686405395	0.0161527263689401	0.0146622795246298	0.0146535686405395	0.0147529022091933	0.0146593747460369	0.0146535686405395	0.0146564711182347	0.0174659871174476	0.0174694547176802	0	0	0	0	0.00597878716994088	0.0100598535529057	0.0103729132353639	0.00807403758993271	0.00809156592504037	0.00804022445493722	0.00823833931969858	0.00830079671484076	0.0283104754886904	0.0282480714040481	0.0227291009185952	0.0228716794325736	0.0174711915086229	0.0174711915086229	0.0174711915086229	0.0174711915086229	0.0174711915086229
LN_7D06_VL_412	0.00987578160581045	0.0101277782556627	0.00986993303482089	0.00986993303482089	0.0245919020276124	0.024586985349181	0.00328475827236474	0.00314157719170183	0.003150236843458	0.00339054922070166	0.00255908963387586	0.00618407848334126	0.00675158655655524	0.00691033126576051	0.00688992598339066	0.00691442683483443	0.0146680925369257	0.0139370641263102	0.0146651854546979	0.0159651071467134	0.0146739101606037	0.0146651854546979	0.014764677126778	0.0146710007719991	0.0146651854546979	0.0146680925369257	0.0174798657853069	0.0174833388995636	0	0	0	0	0.00598355712512931	0.0100677973661362	0.0103813593836007	0.0080804027362616	0.00809795874968702	0.0080466943024709	0.00824496626318716	0.00830736425123697	0.0283332363146271	0.0282707319342366	0.0227472449252373	0.0228900518840624	0.0174850784858112	0.0174850784858112	0.0174850784858112	0.0174850784858112	0.0174850784858112
LN_4G07_VL_278	0.0134426460215229	0.0137185867569706	0.0134345592501882	0.0134345592501882	0.0154747415290894	0.0154716319755142	0.0075040349112048	0.00778337632315446	0.00780518457306927	0.00811153143504673	0.0071993931080482	0.00624310856625838	0.00785244205005472	0.00820780382573814	0.00818323042240213	0.00821273622724008	0.013437253759297	0.0081395922937308	0.0134345592501882	0.0149453614911841	0.0134426460215229	0.0134345592501882	0.0135267829866622	0.013439949349525	0.0134345592501882	0.013437253759297	0.00758241169022395	0.007583924985065	0.00597759586919643	0.00597997894562229	0.00597878716994088	0.00598355712512931	0	0.0136360530605693	0.0140589608327548	0.0091894694418282	0.00920970799880349	0.00917872734687167	0.00876479605441596	0.00942395605975978	0.0206140296988299	0.0205724484734296	0.0134345592501882	0.0135197091677205	0.0073830496381917	0.0073830496381917	0.0073830496381917	0.0073830496381917	0.0073830496381917
C12X020903I8	0.000195685144635171	0.000393507148821906	0.000195570334006629	0.000195570334006629	0.0192779103799401	0.019274079409467	0.00636890437002046	0.00727732614589128	0.00729742048795415	0.00759248296432772	0.00710220144185133	0.00958845471069977	0.0127546434075624	0.0132807628857477	0.0132413902955874	0.0132886655192278	0.00767414819499359	0.0116767233652207	0.00767263840299682	0.00931374629838411	0.00767716956226298	0.00767263840299682	0.00772430685103843	0.00767565858129865	0.00767263840299682	0.00767414819499359	0.0227212248141317	0.0227257549520273	0.0100578695579964	0.0100618383307106	0.0100598535529057	0.0100677973661362	0.0136360530605693	0	0	0.0130412702208727	0.0130696790761626	0.01331490282599	0.0133078404289262	0.0130878219736471	0.0233724214576577	0.0233211675067482	0.0198818590629102	0.0200063139290868	0.0227279736800477	0.0227279736800477	0.0227279736800477	0.0227279736800477	0.0227279736800477
C09X020903I7	0.000201724748806632	0.000405720679414957	0.000201602744016543	0.000201602744016543	0.0194676096242119	0.0194636206529346	0.00657560166540072	0.00750311880296579	0.00752295134426982	0.00783190600133339	0.00732325205060629	0.00988871564290099	0.0127413061130423	0.0132838361123364	0.0132432369815196	0.013289268146093	0.00750464066978562	0.0116291220576022	0.00750311880296579	0.00919374409903839	0.007507686256298	0.00750311880296579	0.00750311880296579	0.0075061631541044	0.00750311880296579	0.00750311880296579	0.0230189507931513	0.0230236835123052	0.0103708038453379	0.010375023483679	0.0103729132353639	0.0103813593836007	0.0140589608327548	0	0	0.0130369237951799	0.013066202888972	0.0133191025054047	0.013311782613645	0.0130849036147482	0.0232729157108687	0.0232203019010338	0.0200904489840909	0.0202201093729536	0.0228158226080986	0.0228158226080986	0.0228158226080986	0.0228158226080986	0.0228158226080986
LN_4H05_VL_285	0.0130506907579174	0.0133203703303571	0.0130429531389103	0.0130429531389103	0.0225355398016645	0.0225310457454853	0.00595724803816038	0.00688315097621845	0.00690215466597135	0.00719195340342726	0.00630983781528291	0.00938845470003311	0.0013824241435746	0.00196436858029452	0.0019585974629118	0.00196552688736335	0.0122471134452319	0.0108677185567591	0.0122446945994318	0.0137236108451591	0.0122519540050322	0.0122446945994318	0.0123274750164631	0.0122495332469097	0.0122446945994318	0.0122471134452319	0.0156558948321991	0.0156589982976508	0.00807244786994567	0.00807562793618758	0.00807403758993271	0.0080804027362616	0.0091894694418282	0.0130412702208727	0.0130369237951799	0	0	0	0.000598832327269168	0.000196261225736282	0.0266602435920129	0.0266015752360321	0.0210996392467903	0.0212318047386569	0.0160585523937229	0.0160585523937229	0.0160585523937229	0.0160585523937229	0.0160585523937229
LN_8A08_VL_468	0.0130791407473034	0.0133495662723156	0.0130713693645545	0.0130713693645545	0.0225850930214983	0.0225805791785828	0.00597073993291443	0.00689807361806326	0.00691715991235872	0.00720779305655581	0.00632355379334903	0.00940912973691879	0.00138515968517795	0.00196862239501798	0.00196282629285948	0.00196978572560737	0.0122737839618789	0.0108896350161238	0.012271354570177	0.0137537029699582	0.0122786456322651	0.012271354570177	0.0123544970890374	0.0122762143157178	0.012271354570177	0.0122737839618789	0.015690100763562	0.0156932178074609	0.00808996929570141	0.00809316318473495	0.00809156592504037	0.00809795874968702	0.00920970799880349	0.0130696790761626	0.013066202888972	0	0	0	0.000600150088051011	0.000196685845597239	0.0267191713548946	0.0266602435920129	0.0211459462329995	0.0212786943155161	0.0160936520364776	0.0160936520364776	0.0160936520364776	0.0160936520364776	0.0160936520364776
LN_8A09_VL_469	0.0133247232983611	0.013601616697895	0.0133166574099464	0.0133166574099464	0.0225964260201022	0.0225918262522326	0.00608602044759061	0.00702687213396149	0.00704526039315159	0.00734455160605071	0.00644064744534221	0.00958568084646917	0.00141112846349496	0.00200533651531102	0.00199932253662118	0.00200654365529095	0.0125040009306044	0.0111000541502798	0.0125014795542924	0.0140134924472094	0.0125090467357542	0.0125014795542924	0.0125877807644329	0.0125065233242197	0.0125014795542924	0.0125040009306044	0.0155744523510101	0.0155776033941525	0.00803860861838434	0.00804184094123027	0.00804022445493722	0.0080466943024709	0.00917872734687167	0.01331490282599	0.0133191025054047	0	0	0	0.000611527342876256	0.000200350615751986	0.0268076460427564	0.0267474241848968	0.0211307051987213	0.0212658495168913	0.0159853831323079	0.0159853831323079	0.0159853831323079	0.0159853831323079	0.0159853831323079
LN_6F07_VL_350	0.0133175896590123	0.013591583301348	0.0133095324112135	0.0133095324112135	0.021966873709521	0.0219624059600098	0.00566042813630785	0.00702309141923413	0.00704287679802995	0.00734058474166914	0.00643727327934194	0.0095790749400627	0.00161252823059824	0.00220512467698271	0.00219851376373471	0.00220645163346057	0.0124989591946686	0.010883465738323	0.012496439851118	0.0140078023541574	0.0125040009306044	0.012496439851118	0.0125826712512601	0.0125014795542924	0.012496439851118	0.0124989591946686	0.0149549150114064	0.0149579381172891	0.00823668424803975	0.00823999505664138	0.00823833931969858	0.00824496626318716	0.00876479605441596	0.0133078404289262	0.013311782613645	0.000598832327269168	0.000600150088051011	0.000611527342876256	0	0.000801402543434252	0.0261710134474391	0.0261122731570978	0.0205035372985043	0.0206345301258532	0.015365255617121	0.015365255617121	0.015365255617121	0.015365255617121	0.015365255617121
LN_4G03_VL_274	0.0130973099614685	0.0133682122412109	0.013089516977503	0.013089516977503	0.0226167405302565	0.0226122140276547	0.00618209497808231	0.00710536360572929	0.0071250518064931	0.00741886832758117	0.0065306404386491	0.00962375679193558	0.00158568019783432	0.00216860716526717	0.00216221307916023	0.00216989052323432	0.0122908166756721	0.01090723193339	0.0122883805369904	0.0131661512160321	0.0122956918520552	0.0122883805369904	0.0123717547227707	0.012293253780502	0.0122883805369904	0.0122908166756721	0.015911584797374	0.0159147503976984	0.00829915645298012	0.00830243762521205	0.00830079671484076	0.00830736425123697	0.00942395605975978	0.0130878219736471	0.0130849036147482	0.000196261225736282	0.000196685845597239	0.000200350615751986	0.000801402543434252	0	0.0267568066919471	0.0266977129549452	0.0211755203059052	0.021308641136134	0.0163157885380613	0.0163157885380613	0.0163157885380613	0.0163157885380613	0.0163157885380613
A01X023460I4	0.0231851716731063	0.0237189914783184	0.0233756075141603	0.0233756075141603	0.00907972541942288	0.0090779335334138	0.0266142729742453	0.0287177581888749	0.0287987467065833	0.0289708778962535	0.0271565596980581	0.0185594155110637	0.0258656255840399	0.0261218523243159	0.0260433403675487	0.0261376115663739	0.0203260366862287	0.0174442414023892	0.0203219865637821	0.0220767135270133	0.0203341417766838	0.0203219865637821	0.0202587398620669	0.0203300884235405	0.0203219865637821	0.0203260366862287	0.0164824844456528	0.0164857584946943	0.0283047909962888	0.0283161622653469	0.0283104754886904	0.0283332363146271	0.0206140296988299	0.0233724214576577	0.0232729157108687	0.0266602435920129	0.0267191713548946	0.0268076460427564	0.0261710134474391	0.0267568066919471	0	0	0.008484957036898	0.00873805471881161	0.0158776456622193	0.0158776456622193	0.0158776456622193	0.0158776456622193	0.0158776456622193
A03X02341A08	0.0231343010023181	0.0236666540405941	0.0233243395094985	0.0233243395094985	0.00906005349666942	0.00905826936615488	0.0265530507634555	0.0286544432855517	0.0287350744916516	0.0289059901972083	0.0270965886358265	0.0185220471803442	0.0258082470419868	0.0260642306966599	0.0259860642842772	0.0260799204546017	0.0202815739449075	0.0174054026740827	0.0202775415224344	0.0220280765233289	0.0202896436036774	0.0202775415224344	0.0202141343574848	0.0202856079716693	0.0202775415224344	0.0202815739449075	0.0164465555545873	0.0164498153430455	0.0282424119478551	0.0282537331294168	0.0282480714040481	0.0282707319342366	0.0205724484734296	0.0233211675067482	0.0232203019010338	0.0266015752360321	0.0266602435920129	0.0267474241848968	0.0261122731570978	0.0266977129549452	0	0	0.00846657937813772	0.00871900755064271	0.0158430551795696	0.0158430551795696	0.0158430551795696	0.0158430551795696	0.0158430551795696
C12X024804E5	0.0198966147460237	0.020205169476984	0.0198847441800756	0.0198847441800756	0.0100557177877688	0.0100537354281895	0.0208031959152319	0.0231323998045132	0.0231971730382194	0.0234991820358339	0.0215729928473594	0.0179021734888622	0.0202659903225895	0.0205517130743581	0.0204903784077978	0.0205640241024956	0.0168582687502016	0.0139264556651062	0.0168549255946926	0.0185753972938742	0.0168649590417932	0.0168549255946926	0.0169693418571634	0.0168616132323052	0.0168549255946926	0.0168582687502016	0.00826553562827427	0.00826716262147576	0.0227245694393248	0.0227336342057389	0.0227291009185952	0.0227472449252373	0.0134345592501882	0.0198818590629102	0.0200904489840909	0.0210996392467903	0.0211459462329995	0.0211307051987213	0.0205035372985043	0.0211755203059052	0.008484957036898	0.00846657937813772	0	0.000196801970084225	0.00727644186879558	0.00727644186879558	0.00727644186879558	0.00727644186879558	0.00727644186879558
LN_6I08_VL_378	0.0200211958242195	0.0203324255604788	0.0200091761841058	0.0200091761841058	0.0103186514588738	0.0103166042186041	0.0208607911407323	0.0232775157404571	0.0233431053820155	0.0236490124140547	0.0217086966001401	0.0180125296682017	0.0203940161104739	0.0206807902402147	0.0206186838770348	0.0206932564430677	0.0169635921456827	0.0140152107774553	0.0169602070914634	0.0186924751702763	0.0169703663097709	0.0169602070914634	0.0170760620657161	0.0169669785515153	0.0169602070914634	0.0169635921456827	0.00851660227460032	0.00851828944168876	0.0228670909277547	0.0228762697795037	0.0228716794325736	0.0228900518840624	0.0135197091677205	0.0200063139290868	0.0202201093729536	0.0212318047386569	0.0212786943155161	0.0212658495168913	0.0206345301258532	0.021308641136134	0.00873805471881161	0.00871900755064271	0.000196801970084225	0	0.00752097009757775	0.00752097009757775	0.00752097009757775	0.00752097009757775	0.00752097009757775
C12X026104A2	0.0227450456439389	0.0230699205100047	0.0227314375141693	0.0227314375141693	0.0120540288793964	0.0120516472847162	0.0167979288306394	0.0178717636366435	0.0179215914603964	0.0183592038734579	0.0163101396298645	0.0134299616783547	0.0149850911929633	0.0152990251021264	0.0152535612759901	0.0153081504106481	0.0194861300650372	0.0106738218322296	0.0194822558114261	0.0210213866806347	0.0194938831972436	0.0194822558114261	0.0196148506743711	0.019490005860003	0.0194822558114261	0.0194861300650372	0.00195817496996128	0.00195855849028705	0.0174677232106167	0.0174746611843239	0.0174711915086229	0.0174850784858112	0.0073830496381917	0.0227279736800477	0.0228158226080986	0.0160585523937229	0.0160936520364776	0.0159853831323079	0.015365255617121	0.0163157885380613	0.0158776456622193	0.0158430551795696	0.00727644186879558	0.00752097009757775	0	0	0	0	0
C01X02613B05	0.0227450456439389	0.0230699205100047	0.0227314375141693	0.0227314375141693	0.0120540288793964	0.0120516472847162	0.0167979288306394	0.0178717636366435	0.0179215914603964	0.0183592038734579	0.0163101396298645	0.0134299616783547	0.0149850911929633	0.0152990251021264	0.0152535612759901	0.0153081504106481	0.0194861300650372	0.0106738218322296	0.0194822558114261	0.0210213866806347	0.0194938831972436	0.0194822558114261	0.0196148506743711	0.019490005860003	0.0194822558114261	0.0194861300650372	0.00195817496996128	0.00195855849028705	0.0174677232106167	0.0174746611843239	0.0174711915086229	0.0174850784858112	0.0073830496381917	0.0227279736800477	0.0228158226080986	0.0160585523937229	0.0160936520364776	0.0159853831323079	0.015365255617121	0.0163157885380613	0.0158776456622193	0.0158430551795696	0.00727644186879558	0.00752097009757775	0	0	0	0	0
C02X02613D03	0.0227450456439389	0.0230699205100047	0.0227314375141693	0.0227314375141693	0.0120540288793964	0.0120516472847162	0.0167979288306394	0.0178717636366435	0.0179215914603964	0.0183592038734579	0.0163101396298645	0.0134299616783547	0.0149850911929633	0.0152990251021264	0.0152535612759901	0.0153081504106481	0.0194861300650372	0.0106738218322296	0.0194822558114261	0.0210213866806347	0.0194938831972436	0.0194822558114261	0.0196148506743711	0.019490005860003	0.0194822558114261	0.0194861300650372	0.00195817496996128	0.00195855849028705	0.0174677232106167	0.0174746611843239	0.0174711915086229	0.0174850784858112	0.0073830496381917	0.0227279736800477	0.0228158226080986	0.0160585523937229	0.0160936520364776	0.0159853831323079	0.015365255617121	0.0163157885380613	0.0158776456622193	0.0158430551795696	0.00727644186879558	0.00752097009757775	0	0	0	0	0
C03X02612D03	0.0227450456439389	0.0230699205100047	0.0227314375141693	0.0227314375141693	0.0120540288793964	0.0120516472847162	0.0167979288306394	0.0178717636366435	0.0179215914603964	0.0183592038734579	0.0163101396298645	0.0134299616783547	0.0149850911929633	0.0152990251021264	0.0152535612759901	0.0153081504106481	0.0194861300650372	0.0106738218322296	0.0194822558114261	0.0210213866806347	0.0194938831972436	0.0194822558114261	0.0196148506743711	0.019490005860003	0.0194822558114261	0.0194861300650372	0.00195817496996128	0.00195855849028705	0.0174677232106167	0.0174746611843239	0.0174711915086229	0.0174850784858112	0.0073830496381917	0.0227279736800477	0.0228158226080986	0.0160585523937229	0.0160936520364776	0.0159853831323079	0.015365255617121	0.0163157885380613	0.0158776456622193	0.0158430551795696	0.00727644186879558	0.00752097009757775	0	0	0	0	0
C09X026104A1	0.0227450456439389	0.0230699205100047	0.0227314375141693	0.0227314375141693	0.0120540288793964	0.0120516472847162	0.0167979288306394	0.0178717636366435	0.0179215914603964	0.0183592038734579	0.0163101396298645	0.0134299616783547	0.0149850911929633	0.0152990251021264	0.0152535612759901	0.0153081504106481	0.0194861300650372	0.0106738218322296	0.0194822558114261	0.0210213866806347	0.0194938831972436	0.0194822558114261	0.0196148506743711	0.019490005860003	0.0194822558114261	0.0194861300650372	0.00195817496996128	0.00195855849028705	0.0174677232106167	0.0174746611843239	0.0174711915086229	0.0174850784858112	0.0073830496381917	0.0227279736800477	0.0228158226080986	0.0160585523937229	0.0160936520364776	0.0159853831323079	0.015365255617121	0.0163157885380613	0.0158776456622193	0.0158430551795696	0.00727644186879558	0.00752097009757775	0	0	0	0	0
LN_6B07_VL_314	0.0229593628668565	0.0232856620832908	0.0229456176351782	0.0229456176351782	0.0122594804712206	0.0122570567315526	0.0170167216888262	0.0180819266090133	0.0181323728676859	0.0185693399174914	0.016519756809521	0.0136397168049853	0.0151947560863987	0.0155077075540896	0.0154615939133237	0.0155169633120459	0.0196976938401379	0.0108823782541908	0.0196937749866496	0.0212355851723849	0.0197055362283791	0.0196937749866496	0.0198278968387293	0.0197016142537372	0.0196937749866496	0.0196976938401379	0.00215547182577685	0.00215589427790599	0.0176775594215874	0.0176845852571065	0.0176810716413264	0.0176951344890227	0.00758772563599277	0.0229421676726812	0.0230366937677587	0.0162672335639596	0.0163028122236793	0.0161983440641852	0.0155776033941525	0.0165254338966985	0.0160868146831569	0.0160517452125702	0.00747804782849998	0.00772406160553904	0.000195685144635171	0.000195685144635171	0.000195685144635171	0.000195685144635171	0.000195685144635171
C01X02853B01	0	0.000196724538529923	0	0	0.0192806734437194	0.0192768413696306	0.00636890437002046	0.00708020951963102	0.00709975837485782	0.00739218819809649	0.00690444247260113	0.0093877399109454	0.012756275309596	0.0132824961639302	0.0132431132696858	0.0132904008693173	0.00747689529529165	0.011677839245952	0.00747542440521793	0.00911486512964638	0.00747983881265343	0.00747542440521793	0.00752576152137664	0.00747836676432284	0.00747542440521793	0.00747689529529165	0.0227245694393248	0.0227291009185952	0.00986020079556859	0.00986409138714082	0.00986214570763625	0.00986993303482089	0.0134345592501882	0.000195570334006629	0.000201602744016543	0.0130429531389103	0.0130713693645545	0.0133166574099464	0.0133095324112135	0.013089516977503	0.0233756075141603	0.0233243395094985	0.0198847441800756	0.0200091761841058	0.0227314375141693	0.0227314375141693	0.0227314375141693	0.0227314375141693	0.0227314375141693
C02X02853F05	0	0.000196724538529923	0	0	0.0192806734437194	0.0192768413696306	0.00636890437002046	0.00708020951963102	0.00709975837485782	0.00739218819809649	0.00690444247260113	0.0093877399109454	0.012756275309596	0.0132824961639302	0.0132431132696858	0.0132904008693173	0.00747689529529165	0.011677839245952	0.00747542440521793	0.00911486512964638	0.00747983881265343	0.00747542440521793	0.00752576152137664	0.00747836676432284	0.00747542440521793	0.00747689529529165	0.0227245694393248	0.0227291009185952	0.00986020079556859	0.00986409138714082	0.00986214570763625	0.00986993303482089	0.0134345592501882	0.000195570334006629	0.000201602744016543	0.0130429531389103	0.0130713693645545	0.0133166574099464	0.0133095324112135	0.013089516977503	0.0233756075141603	0.0233243395094985	0.0198847441800756	0.0200091761841058	0.0227314375141693	0.0227314375141693	0.0227314375141693	0.0227314375141693	0.0227314375141693
AP7X03001G05	0.0234263675687498	0.0237502938487419	0.0234119321644427	0.0234119321644427	0.013442441536063	0.0134397040829038	0.017321671513752	0.018404507647613	0.0184497867238291	0.0189156509432534	0.0170023650111716	0.0138319292245267	0.0157169782480059	0.0159633864725055	0.01591452718627	0.0159731943552807	0.0204858920143801	0.01111227920339	0.0204816956468038	0.0220756584873136	0.020079234054874	0.0204816956468038	0.02062534349017	0.0204900901020535	0.0204816956468038	0.0204858920143801	0.00302691430649635	0.00302752524482129	0.0181963477778288	0.0182037921517773	0.0182000692034862	0.0182149701418048	0.00822157082832358	0.0234084432006008	0.0235206599038305	0.0163291209082003	0.0163357901499916	0.0162595706726678	0.0156204060967072	0.0165951610315905	0.0171852854404468	0.0171466946382967	0.00851254452328651	0.00877283917433351	0.00100752637677366	0.00100752637677366	0.00100752637677366	0.00100752637677366	0.00100752637677366
C12X030603H5	0.00683345057614352	0.00707471114881422	0.00683070481832515	0.00683070481832515	0.0168210973891776	0.0168176887705935	0.0120357018299098	0.0129264992543472	0.0129631566093955	0.0133420923468516	0.0123456511571663	0.0126790048460258	0.0111921187902209	0.0113287043665218	0.0112944304336159	0.0113355841309307	0.000199880074618716	0.0127730436697648	0.000199840130557963	0.00020080321555034	0.000199960010663473	0.000199840130557963	0.000201207246176035	0.000199920034650663	0.000199840130557963	0.000199880074618716	0.0203253358769247	0.0203294684162144	0.0137453326000962	0.0137481117618302	0.0137481117618302	0.0137564559945129	0.0133083153011132	0.00703206785669671	0.0068386921171199	0.0125158101501365	0.0125411277961126	0.0127842176216933	0.0127789474132691	0.0123431529440467	0.020775966521245	0.0207295155068314	0.0172298050106978	0.0173397753785748	0.019916872246763	0.019916872246763	0.019916872246763	0.019916872246763	0.019916872246763
C06X030603H3	0.007678133481126	0.00791759391688612	0.00767360118149446	0.00767360118149446	0.016656696483815	0.0166533939514967	0.0132264850744494	0.0140484994353901	0.0140875259471698	0.0144733647822791	0.0128878716003023	0.013021602472262	0.0113502381036594	0.0114829942725429	0.0114489924627516	0.0114898188851021	0.000195618155859824	0.0135112138046955	0.000195579896880625	0.00177307964464197	0.000195694718740777	0.000195579896880625	0.000196889153951893	0.000195656429810282	0.000195579896880625	0.000195618155859824	0.0200846165677163	0.0200886118141346	0.0148515512040823	0.0148574357511653	0.0148544928948005	0.014866271321072	0.0136376874268597	0.00787085446109327	0.00770740889773832	0.0124445746740506	0.0124716750856769	0.0127056028475949	0.012700479845788	0.0124889823450975	0.0205251972961057	0.0204802990272405	0.0170565385006501	0.0171630880031534	0.0196849311283479	0.0196849311283479	0.0196849311283479	0.0196849311283479	0.0196849311283479
AP7X03061G06	0.020941717087875	0.0212568804534443	0.0209291928551288	0.0209291928551288	0.0166970523445386	0.0166937337785317	0.0149263187876461	0.0160789735487254	0.0161237861307107	0.0165378488853303	0.0145157780428583	0.0148761367707123	0.0137900675345705	0.0139092040439257	0.0138678680855205	0.0139175008252329	0.0185002330418967	0.0135484158459358	0.0184965532218896	0.0192216717362955	0.018507597076599	0.0184965532218896	0.0186224940116554	0.0185039143265083	0.0184965532218896	0.0185002330418967	0.00649927791297827	0.00650055819843264	0.0160789735487254	0.0160853600883445	0.0160821661844342	0.0160949494168453	0.00940886321485275	0.0209263282550221	0.0211679048961786	0.0146715652647929	0.0147036344645963	0.014569880623397	0.0139479841489118	0.0149240238945449	0.0197457349010952	0.0197025036693714	0.011465808945803	0.0115374785022883	0.00570863711395418	0.00570863711395418	0.00570863711395418	0.00570863711395418	0.00570863711395418
A02X033761A2	0.021042453227133	0.0213596952826259	0.0210298082348047	0.0210298082348047	0.0165740912119391	0.0165707819551224	0.0164827559277022	0.0175761156826925	0.0176254042323681	0.0180618909183157	0.0160055552701121	0.0157602490879241	0.0144693329474941	0.0145852098842069	0.0145416265927654	0.0145939579132383	0.0175771991047754	0.0146241724207207	0.0175736886133291	0.0180608364954681	0.0175842242972194	0.0175736886133291	0.017693837416446	0.0175807109991251	0.0175736886133291	0.0175771991047754	0.0079259580834254	0.00792752894348406	0.0175761156826925	0.0173799292860009	0.0175796271487633	0.0173903523646716	0.0106742125599894	0.0210269158610186	0.0212728429537665	0.0153503610998557	0.0153840993057863	0.0152621572808779	0.0146390402648822	0.0153994839326984	0.0196365126844721	0.0195933226269233	0.0129280713400774	0.0130092575524362	0.00712988071001883	0.00712988071001883	0.00712988071001883	0.00712988071001883	0.00712988071001883
LN_7F03_VL_427	0.0209142489823412	0.0212287523740498	0.0209017575382619	0.0209017575382619	0.0166756594884743	0.016672349413522	0.014905753030794	0.0160578788658402	0.0161025738794245	0.0165157113200346	0.0144963834050434	0.0148553490877766	0.0137716681017563	0.013890780070753	0.0138495532999395	0.0138990548973884	0.0182736356438565	0.013530311994342	0.018270006389367	0.0197995934251093	0.0182808984805804	0.018270006389367	0.0183942153477901	0.0182772663406409	0.018270006389367	0.0182736356438565	0.00649080062973285	0.00649207757839445	0.0160578788658402	0.0160642486699077	0.016061063136262	0.0160738128577115	0.00939567124486614	0.0208987830176205	0.0211392471650671	0.0146522827519094	0.0146842676867828	0.014550283945148	0.0139320956948086	0.0149042465187978	0.0197193362383103	0.0196762202731914	0.0114504919262366	0.0115218515409529	0.0057013271719164	0.0057013271719164	0.0057013271719164	0.0057013271719164	0.0057013271719164
A03X03431B09	0.0109563676001072	0.0112190488317373	0.0109520040472265	0.0109520040472265	0.010150003470672	0.0101479837734715	0.0156639133947802	0.016612109636155	0.0166587918724478	0.0170799904573008	0.0154334521922008	0.0104623504604277	0.0149181031630501	0.0152381415376775	0.0151924469221067	0.0152473134675355	0.00714793174761835	0.0107395360703867	0.00714651276520973	0.00859848314276249	0.0071507714036106	0.00714651276520973	0.00719507637630187	0.00714935129364005	0.00714651276520973	0.00714793174761835	0.0143799630718124	0.0143828357930504	0.0170190272578006	0.0170224358321235	0.0170224358321235	0.0170326697527245	0.0123137085932008	0.0111520208951374	0.0110886570795973	0.0160003021788284	0.0160355835687315	0.0163402088953184	0.0161238642365238	0.0160581164936051	0.0105730046835901	0.0105498535361051	0.010550961091265	0.0106174642830033	0.0145824742126933	0.0145824742126933	0.0145824742126933	0.0145824742126933	0.0145824742126933
LN_4H08_VL_288	0.00763673660470881	0.00786658072515887	0.00763213510946459	0.00763213510946459	0.0242518139599714	0.0242468716434662	0.00209103539315549	0.00199867286260397	0.00200428113140209	0.00223399984652793	0.00180445209956376	0.00589802453507223	0.00647562761725444	0.00704396203673553	0.00702276117167963	0.00704821757990323	0.0137314536294642	0.0117197727660651	0.0137286811981854	0.0152507482791984	0.0137370018528309	0.0137286811981854	0.0138235762942481	0.0137342271807864	0.0137286811981854	0.0137314536294642	0.0170055381704138	0.0170089818816358	0.00360316681869462	0.00360460993665367	0.00360388823320542	0.00360677678236105	0.00794594875788095	0.00783339902625502	0.00808176445815557	0.00702276117167963	0.00703829596651932	0.00717243482720084	0.00737491235142547	0.00725014920967136	0.028274605444163	0.0282110090647948	0.0223722599912054	0.0225154205574018	0.0170107442511418	0.0170107442511418	0.0170107442511418	0.0170107442511418	0.0170107442511418
C12X035304I5	0.020495240170328	0.0210114609458526	0.0206858923343442	0.0206858923343442	0.011249547441249	0.0112473275891545	0.0248392530273217	0.0263924612249464	0.0264665616293682	0.0266076159035917	0.0248346065752211	0.0164774726691442	0.0237446865396614	0.0242165587110977	0.0241440646569981	0.024231109802527	0.018460078305657	0.0157585440079963	0.018456414458592	0.019788252377872	0.018467410365856	0.018456414458592	0.0183807650187748	0.0184637436077894	0.018456414458592	0.018460078305657	0.0186656433205639	0.0186693508683146	0.0263924612249464	0.0262016296619792	0.0263977403450076	0.0262173642556268	0.0191347806108829	0.0206831387866146	0.0205010731086135	0.0247573108499807	0.0248118126513499	0.0250734322466959	0.0248580918974948	0.0248466207542819	0.00492079222812028	0.00491016092235307	0.0130455313255396	0.0131268697409335	0.0192674516667443	0.0192674516667443	0.0192674516667443	0.0192674516667443	0.0192674516667443
C06X035304I3	0.020495240170328	0.0210114609458526	0.0206858923343442	0.0206858923343442	0.011249547441249	0.0112473275891545	0.0248392530273217	0.0263924612249464	0.0264665616293682	0.0266076159035917	0.0248346065752211	0.0164774726691442	0.0237446865396614	0.0242165587110977	0.0241440646569981	0.024231109802527	0.018460078305657	0.0157585440079963	0.018456414458592	0.019788252377872	0.018467410365856	0.018456414458592	0.0183807650187748	0.0184637436077894	0.018456414458592	0.018460078305657	0.0186656433205639	0.0186693508683146	0.0263924612249464	0.0262016296619792	0.0263977403450076	0.0262173642556268	0.0191347806108829	0.0206831387866146	0.0205010731086135	0.0247573108499807	0.0248118126513499	0.0250734322466959	0.0248580918974948	0.0248466207542819	0.00492079222812028	0.00491016092235307	0.0130455313255396	0.0131268697409335	0.0192674516667443	0.0192674516667443	0.0192674516667443	0.0192674516667443	0.0192674516667443
C09X035304I4	0.020495240170328	0.0210114609458526	0.0206858923343442	0.0206858923343442	0.011249547441249	0.0112473275891545	0.0248392530273217	0.0263924612249464	0.0264665616293682	0.0266076159035917	0.0248346065752211	0.0164774726691442	0.0237446865396614	0.0242165587110977	0.0241440646569981	0.024231109802527	0.018460078305657	0.0157585440079963	0.018456414458592	0.019788252377872	0.018467410365856	0.018456414458592	0.0183807650187748	0.0184637436077894	0.018456414458592	0.018460078305657	0.0186656433205639	0.0186693508683146	0.0263924612249464	0.0262016296619792	0.0263977403450076	0.0262173642556268	0.0191347806108829	0.0206831387866146	0.0205010731086135	0.0247573108499807	0.0248118126513499	0.0250734322466959	0.0248580918974948	0.0248466207542819	0.00492079222812028	0.00491016092235307	0.0130455313255396	0.0131268697409335	0.0192674516667443	0.0192674516667443	0.0192674516667443	0.0192674516667443	0.0192674516667443
LN_7B08_VL_396	0.020495240170328	0.0210114609458526	0.0206858923343442	0.0206858923343442	0.011249547441249	0.0112473275891545	0.0248392530273217	0.0263924612249464	0.0264665616293682	0.0266076159035917	0.0248346065752211	0.0164774726691442	0.0237446865396614	0.0242165587110977	0.0241440646569981	0.024231109802527	0.018460078305657	0.0157585440079963	0.018456414458592	0.019788252377872	0.018467410365856	0.018456414458592	0.0183807650187748	0.0184637436077894	0.018456414458592	0.018460078305657	0.0186656433205639	0.0186693508683146	0.0263924612249464	0.0262016296619792	0.0263977403450076	0.0262173642556268	0.0191347806108829	0.0206831387866146	0.0205010731086135	0.0247573108499807	0.0248118126513499	0.0250734322466959	0.0248580918974948	0.0248466207542819	0.00492079222812028	0.00491016092235307	0.0130455313255396	0.0131268697409335	0.0192674516667443	0.0192674516667443	0.0192674516667443	0.0192674516667443	0.0192674516667443
LN_4B05_VL_231	0.0148609757292582	0.0151458862554653	0.0148519047910794	0.0148519047910794	0.0244348514452684	0.0244298342642761	0.00783406263998808	0.00870447038103868	0.0087292095079355	0.00905247700266763	0.00852904149843877	0.0119362995868474	0.00509271425041904	0.00567228093109243	0.00565509654160166	0.00567573034925211	0.0156829716034814	0.011598089404675	0.0156797778169063	0.0168177257066991	0.0156797778169063	0.0156797778169063	0.0157891014508783	0.0156861666914803	0.0156797778169063	0.0156829716034814	0.0169260788731347	0.016929531569623	0.00993021154648967	0.00993222443385134	0.00993021154648967	0.0099382679952632	0.010898544780614	0.0148501992950372	0.0149032015233301	0.00565509654160166	0.00566768822371573	0.00577642927271761	0.00597589029263203	0.0058777818492307	0.0284342022397011	0.0284166328702159	0.0223253037039878	0.0224695027435877	0.0169260788731347	0.0169260788731347	0.0169260788731347	0.0169260788731347	0.0169260788731347
AMBX03621D07	0.0233401728561548	0.0236684707460826	0.0233262107024749	0.0233262107024749	0.0259822889295893	0.0259770960244273	0.0170009730428817	0.0180658242692741	0.0179135872644763	0.0181457895893512	0.0173166346715699	0.0183135264837813	0.0194452423289655	0.0195320723392824	0.0194738468959797	0.0195437592391493	0.0255688214756498	0.019458319427825	0.025563713996784	0.0271539985370238	0.0255790425596519	0.025563713996784	0.0255360155333412	0.0255739309961976	0.025563713996784	0.0255688214756498	0.0184648540659251	0.0184685212918217	0.0166533939514967	0.0166600003263476	0.016656696483815	0.0166699197230335	0.0154619000722926	0.0233229204399201	0.0236393771204003	0.0202845483301742	0.0203290244078314	0.020298742463205	0.0194661475244724	0.0205581429323423	0.0235833108048238	0.0235315696845297	0.0204903784077978	0.0206186838770348	0.0174600083631728	0.0174600083631728	0.0174600083631728	0.0174600083631728	0.0174600083631728
A01X036261D5	0.0233401728561548	0.0236684707460826	0.0233262107024749	0.0233262107024749	0.0259822889295893	0.0259770960244273	0.0170009730428817	0.0180658242692741	0.0179135872644763	0.0181457895893512	0.0173166346715699	0.0183135264837813	0.0194452423289655	0.0195320723392824	0.0194738468959797	0.0195437592391493	0.0255688214756498	0.019458319427825	0.025563713996784	0.0271539985370238	0.0255790425596519	0.025563713996784	0.0255360155333412	0.0255739309961976	0.025563713996784	0.0255688214756498	0.0184648540659251	0.0184685212918217	0.0166533939514967	0.0166600003263476	0.016656696483815	0.0166699197230335	0.0154619000722926	0.0233229204399201	0.0236393771204003	0.0202845483301742	0.0203290244078314	0.020298742463205	0.0194661475244724	0.0205581429323423	0.0235833108048238	0.0235315696845297	0.0204903784077978	0.0206186838770348	0.0174600083631728	0.0174600083631728	0.0174600083631728	0.0174600083631728	0.0174600083631728
LN_8B02_VL_471	0.0176057735700357	0.017903485658321	0.0175952120115435	0.0175952120115435	0.0216745771081457	0.0216702274896512	0.0110217385650985	0.0123443055431622	0.0123788121356465	0.0125346079366963	0.0115756764201274	0.0130924098812969	0.0114400628565762	0.0115733665078566	0.0115388281236981	0.011580299012078	0.0184078537333153	0.0132005418574708	0.018404170965072	0.0199458168735328	0.0184152236936532	0.018404170965072	0.0185302175123879	0.0184115379758804	0.018404170965072	0.0184078537333153	0.0145593844048777	0.0145622889434844	0.0113376613537345	0.0113421735870483	0.0113399170215118	0.0113489486755759	0.0124902159979981	0.0175926609827727	0.0181365822061838	0.0123443055431622	0.012371401634449	0.0123970073662668	0.0117713063986639	0.0125891149778937	0.0215096123769974	0.0214664537007516	0.0169903658272695	0.0170937332573142	0.0135528719579623	0.0135528719579623	0.0135528719579623	0.0135528719579623	0.0135528719579623
C02X04142E02	0.00750347065070126	0.00774270931739135	0.00749902831325438	0.00749902831325438	0.0165075730063648	0.0165042902700995	0.0130603715675592	0.0138919116254438	0.013930618414244	0.0143126835984838	0.0127275198186466	0.0128601419814717	0.011182345163006	0.0113186829755512	0.0112850680395047	0.0113254300089537	0	0.0133474175496333	0	0.00158082323725617	0	0	0	0	0	0	0.0199453144256981	0.0199492938390845	0.0146972268790597	0.0147030676421678	0.0147001466804034	0.0147118374969081	0.0134778014956432	0.00769686658899717	0.00752754298302216	0.0120830701829563	0.0121094567229983	0.0123372357039181	0.0123322471050569	0.0121263082464994	0.0199794848641267	0.0199356666073133	0.0165042902700995	0.0166076957597002	0.0195444293483726	0.0195444293483726	0.0195444293483726	0.0195444293483726	0.0195444293483726
C12X042204F5	0.00757678115212642	0.00782033956468328	0.00757376085569887	0.00757376085569887	0.0166733916832644	0.0166700426669398	0.0131971719528718	0.0140311478034152	0.0140678076096918	0.0144613690204558	0.0128553512904679	0.0129906638778231	0.0112974011299915	0.0114321936308027	0.0113979020880975	0.011439076715731	0	0.0134837669980869	0	0	0	0	0	0	0	0	0.020146249729332	0.0201503097440586	0.0148446521520801	0.0148476308330313	0.0148476308330313	0.0148565740529895	0.0136147460151724	0.00777357572890305	0.00760490397263577	0.0124064150417807	0.0124312915580111	0.0126701010499495	0.012664924499645	0.0122349665814692	0.0205928033035295	0.020547166985077	0.0170784560039218	0.0171865574068913	0.0197413053948767	0.0197413053948767	0.0197413053948767	0.0197413053948767	0.0197413053948767
C02X04222E09	0.00757376954460647	0.00781901362901869	0.00756912135481585	0.00756912135481585	0.0171205301709466	0.0171169991253424	0.0126918803950181	0.0135723719512149	0.0136115615745418	0.0139859013652226	0.0123651543125148	0.0124968049143093	0.0109735385672125	0.0111114953927155	0.011079576710891	0.0111183590524511	0	0.0132089416597166	0	0.00163912449700004	0	0	0	0	0	0	0.0200552294315143	0.0200593772923199	0.0144065744387766	0.01441250722591	0.0144095402216348	0.0144214155747881	0.0133361545194427	0.00777422267210479	0.00760096787838991	0.0121142122933653	0.012141636281056	0.0123785531349516	0.0123733609063154	0.0121591526529028	0.0209392239935729	0.0208915747479535	0.0173267306720417	0.0174393545984612	0.0196396027524405	0.0196396027524405	0.0196396027524405	0.0196396027524405	0.0196396027524405
C03X04222B09	0.00748278464858191	0.00772124827469534	0.00747836676432284	0.00747836676432284	0.0164617332134879	0.0164584686831517	0.0130225742452066	0.0138534193495425	0.0138919116254438	0.014275271145208	0.0126921813369997	0.0128240645552315	0.0111533910340758	0.0112873028220318	0.0112538737485833	0.0112940124836127	0	0.0133124172167642	0	0.00157646204691376	0	0	0	0	0	0	0.0198897688911582	0.0198937261661693	0.0146564711182347	0.0146622795246298	0.0146593747460369	0.0146710007719991	0.013439949349525	0.00767565858129865	0.0075061631541044	0.0122495332469097	0.0122762143157178	0.0125065233242197	0.0125014795542924	0.012293253780502	0.0203300884235405	0.0202856079716693	0.0168616132323052	0.0169669785515153	0.019490005860003	0.019490005860003	0.019490005860003	0.019490005860003	0.019490005860003
D12X042204F8	0.00812350846905063	0.00836695633675249	0.00811868261283726	0.00811868261283726	0.0171630880031534	0.0171596631474223	0.0137313618840298	0.0145369775408224	0.0145776212041729	0.0149724806959925	0.0133699685163016	0.013509836123663	0.0118244630635578	0.0119553229932815	0.0119196956056734	0.0119600894102949	0.000590580293252998	0.0140030242947165	0.000590464054432014	0.00218100710455855	0.000590812908245689	0.000590464054432014	0.000594442016716104	0.00059069657784858	0.000590464054432014	0.000590580293252998	0.0206145567148369	0.0206186838770348	0.0153455485680543	0.0153516679494467	0.0153486076487695	0.015360856178554	0.0141303530688289	0.00831724824220216	0.00816653663314049	0.0129220249555424	0.0129503461405432	0.013194844420664	0.0131894892928728	0.0129684334425541	0.0204456394340564	0.0204006524893963	0.0175655896970167	0.0176760655338551	0.0202121756808239	0.0202121756808239	0.0202121756808239	0.0202121756808239	0.0202121756808239
D01X04222I05	0.00747983881265343	0.00771819211962708	0.00747542440521793	0.00747542440521793	0.0164552054474393	0.0164519435055805	0.0130171924803512	0.0138479378602982	0.0138863996371367	0.0142695327370591	0.0126871489962416	0.0128189271553401	0.0111489498561744	0.0112828341417672	0.0112494314942273	0.0112895384898747	0	0.0133070488365668	0	0.00157584098330706	0	0	0	0	0	0	0.0198818590629102	0.019885813190385	0.0146506673122681	0.0146564711182347	0.0146535686405395	0.0146651854546979	0.0134345592501882	0.00767263840299682	0.00750311880296579	0.0122446945994318	0.012271354570177	0.0125014795542924	0.012496439851118	0.0122883805369904	0.0203219865637821	0.0202775415224344	0.0168549255946926	0.0169602070914634	0.0194822558114261	0.0194822558114261	0.0194822558114261	0.0194822558114261	0.0194822558114261
D03X04222C04	0.00747983881265343	0.00771819211962708	0.00747542440521793	0.00747542440521793	0.0164552054474393	0.0164519435055805	0.0130171924803512	0.0138479378602982	0.0138863996371367	0.0142695327370591	0.0126871489962416	0.0128189271553401	0.0111489498561744	0.0112828341417672	0.0112494314942273	0.0112895384898747	0	0.0133070488365668	0	0.00157584098330706	0	0	0	0	0	0	0.0198818590629102	0.019885813190385	0.0146506673122681	0.0146564711182347	0.0146535686405395	0.0146651854546979	0.0134345592501882	0.00767263840299682	0.00750311880296579	0.0122446945994318	0.012271354570177	0.0125014795542924	0.012496439851118	0.0122883805369904	0.0203219865637821	0.0202775415224344	0.0168549255946926	0.0169602070914634	0.0194822558114261	0.0194822558114261	0.0194822558114261	0.0194822558114261	0.0194822558114261
D09X042204F7	0.00747983881265343	0.00771819211962708	0.00747542440521793	0.00747542440521793	0.0164552054474393	0.0164519435055805	0.0130171924803512	0.0138479378602982	0.0138863996371367	0.0142695327370591	0.0126871489962416	0.0128189271553401	0.0111489498561744	0.0112828341417672	0.0112494314942273	0.0112895384898747	0	0.0133070488365668	0	0.00157584098330706	0	0	0	0	0	0	0.0198818590629102	0.019885813190385	0.0146506673122681	0.0146564711182347	0.0146535686405395	0.0146651854546979	0.0134345592501882	0.00767263840299682	0.00750311880296579	0.0122446945994318	0.012271354570177	0.0125014795542924	0.012496439851118	0.0122883805369904	0.0203219865637821	0.0202775415224344	0.0168549255946926	0.0169602070914634	0.0194822558114261	0.0194822558114261	0.0194822558114261	0.0194822558114261	0.0194822558114261
C03X04302C01	0.00747983881265343	0.00771819211962708	0.00747542440521793	0.00747542440521793	0.0164552054474393	0.0164519435055805	0.0130171924803512	0.0138479378602982	0.0138863996371367	0.0142695327370591	0.0126871489962416	0.0128189271553401	0.0111489498561744	0.0112828341417672	0.0112494314942273	0.0112895384898747	0	0.0133070488365668	0	0.00157584098330706	0	0	0	0	0	0	0.0198818590629102	0.019885813190385	0.0146506673122681	0.0146564711182347	0.0146535686405395	0.0146651854546979	0.0134345592501882	0.00767263840299682	0.00750311880296579	0.0122446945994318	0.012271354570177	0.0125014795542924	0.012496439851118	0.0122883805369904	0.0203219865637821	0.0202775415224344	0.0168549255946926	0.0169602070914634	0.0194822558114261	0.0194822558114261	0.0194822558114261	0.0194822558114261	0.0194822558114261
[truncated: 28 more columns]
