# Supplementary material for: Transmission and dynamics of mother-infant gut viruses during pregnancy and early life
Source: Nat Commun. 2024 Mar 2;15:1945. doi: 10.1038/s41467-024-45257-4 (PMC10908809; doi:10.1038/s41467-024-45257-4)
Supplement: Supplementary file 6 — Source Data [file 41467_2024_45257_MOESM6_ESM.zip › Source data/Virus_genetic_distances/LN_4E02_VL_255_NODE_529_length_3641_cov_10.814278.dist.txt]

C12X011205C3	C12X013428B9	C03X01342C02	C06X013428B7	C09X013428B8	A02X019461D1	LN_7E07_VL_422	C01X02043A01	LN_4E02_VL_255	C01X02853B01	C02X02853F05	A01X036261D5	C12X036704A8	LN_7A03_VL_382	A01X036761C4	A03X03671A05	C03X04302C01
C12X011205C3	0	0.00958842397062309	0.00239833073190276	0.00293503024441525	0.00501378924044423	0.00784175423164099	0.00621679812602262	0.00675385084903184	0.00675385084903184	0.00292901251722529	0.00292901251722529	0.00981710061090295	0.00558497430817025	0.00559154881627157	0.0088707295416895	0.00706513992632373	0.00322269828190967
C12X013428B9	0.00958842397062309	0	0.00943650122242275	0.00774596792971024	0.0104810155666057	0.013805219917591	0.0126222101292417	0.0130966019065102	0.0130966019065102	0.00862970099927877	0.00863265035719879	0.0163101007770894	0.0134980046790689	0.0129188733626947	0.0141052061061187	0.0119515913441111	0.00863522089979808
C03X01342C02	0.00239833073190276	0.00943650122242275	0	0.00119463188901593	0.00329887408515707	0.00675404456441387	0.00451129179732088	0.00596733159424499	0.00596733159424499	0.00119142941925781	0.0014900247916756	0.00785861964380421	0.00781374602334894	0.0078278611761714	0.00781930410139385	0.00598778137852737	0.00149046895896594
C06X013428B7	0.00293503024441525	0.00774596792971024	0.00119463188901593	0	0.00205149837161411	0.00480002393283693	0.00323564532220024	0.00379307297617867	0.00379307297617867	0	0	0.00679804471842332	0.00646812397939292	0.00647764639807737	0.00647038241220564	0.00586059816405185	0.000291120823362576
C09X013428B8	0.00501378924044423	0.0104810155666057	0.00329887408515707	0.00205149837161411	0	0.0026979122573085	0.00117500211690073	0.00204047854532992	0.00204047854532992	0.002044308829565	0.00233753913000562	0.00472456388761625	0.00855815136183089	0.00857586729787588	0.00856514043050607	0.00794828540044016	0.00234012411613915
A02X019461D1	0.00784175423164099	0.013805219917591	0.00675404456441387	0.00480002393283693	0.0026979122573085	0	0.00391075680755701	0.00477371349576085	0.00477371349576085	0.00478423582203205	0.00508276821326963	0.00755735716769056	0.0117754463053479	0.0117968180311128	0.0114947385169163	0.0108502097466356	0.00509035543867694
LN_7E07_VL_422	0.00621679812602262	0.0126222101292417	0.00451129179732088	0.00323564532220024	0.00117500211690073	0.00391075680755701	0	0.00321552689346625	0.00321552689346625	0.00322426431244323	0.00351810113104473	0.00206637933246683	0.0100702233079523	0.0100911454785179	0.00978331020962662	0.00916020275629571	0.00352320084188142
C01X02043A01	0.00675385084903184	0.0130966019065102	0.00596733159424499	0.00379307297617867	0.00204047854532992	0.00477371349576085	0.00321552689346625	0	0	0.00377983860573173	0.00407136256623126	0.00616546032442198	0.007033027309172	0.00704748393459447	0.00762996300842395	0.00672768564305666	0.00349345609793619
LN_4E02_VL_255	0.00675385084903184	0.0130966019065102	0.00596733159424499	0.00379307297617867	0.00204047854532992	0.00477371349576085	0.00321552689346625	0	0	0.00377983860573173	0.00407136256623126	0.00616546032442198	0.007033027309172	0.00704748393459447	0.00762996300842395	0.00672768564305666	0.00349345609793619
C01X02853B01	0.00292901251722529	0.00862970099927877	0.00119142941925781	0	0.002044308829565	0.00478423582203205	0.00322426431244323	0.00377983860573173	0.00377983860573173	0	0	0.00677401835681924	0.0064510539920319	0.0064643228464755	0.00645708867448136	0.00585031217790459	0.000290528770521663
C02X02853F05	0.00292901251722529	0.00863265035719879	0.0014900247916756	0	0.00233753913000562	0.00508276821326963	0.00351810113104473	0.00407136256623126	0.00407136256623126	0	0	0.00706955067777208	0.00674510999776951	0.00675898538990921	0.00645708867448136	0.00585031217790459	0.000290528770521663
A01X036261D5	0.00981710061090295	0.0163101007770894	0.00785861964380421	0.00679804471842332	0.00472456388761625	0.00755735716769056	0.00206637933246683	0.00616546032442198	0.00616546032442198	0.00677401835681924	0.00706955067777208	0	0.0130915310984793	0.0131188553093357	0.0128073364135368	0.0121705997770821	0.00648736078308909
C12X036704A8	0.00558497430817025	0.0134980046790689	0.00781374602334894	0.00646812397939292	0.00855815136183089	0.0117754463053479	0.0100702233079523	0.007033027309172	0.007033027309172	0.0064510539920319	0.00674510999776951	0.0130915310984793	0	0	0.00796709351982049	0.00735189704404592	0.00615976723033485
LN_7A03_VL_382	0.00559154881627157	0.0129188733626947	0.0078278611761714	0.00647764639807737	0.00857586729787588	0.0117968180311128	0.0100911454785179	0.00704748393459447	0.00704748393459447	0.0064643228464755	0.00675898538990921	0.0131188553093357	0	0	0.00798358424845175	0.00736489224769593	0.00617244094298177
A01X036761C4	0.0088707295416895	0.0141052061061187	0.00781930410139385	0.00647038241220564	0.00856514043050607	0.0114947385169163	0.00978331020962662	0.00762996300842395	0.00762996300842395	0.00645708867448136	0.00645708867448136	0.0128073364135368	0.00796709351982049	0.00798358424845175	0	0.00175599211561856	0.00616184213504915
A03X03671A05	0.00706513992632373	0.0119515913441111	0.00598778137852737	0.00586059816405185	0.00794828540044016	0.0108502097466356	0.00916020275629571	0.00672768564305666	0.00672768564305666	0.00585031217790459	0.00585031217790459	0.0121705997770821	0.00735189704404592	0.00736489224769593	0.00175599211561856	0	0.00555628100212741
C03X04302C01	0.00322269828190967	0.00863522089979808	0.00149046895896594	0.000291120823362576	0.00234012411613915	0.00509035543867694	0.00352320084188142	0.00349345609793619	0.00349345609793619	0.000290528770521663	0.000290528770521663	0.00648736078308909	0.00615976723033485	0.00617244094298177	0.00616184213504915	0.00555628100212741	0
