# Supplementary material for: Transmission and dynamics of mother-infant gut viruses during pregnancy and early life
Source: Nat Commun. 2024 Mar 2;15:1945. doi: 10.1038/s41467-024-45257-4 (PMC10908809; doi:10.1038/s41467-024-45257-4)
Supplement: Supplementary file 6 — Source Data [file 41467_2024_45257_MOESM6_ESM.zip › Source data/Virus_genetic_distances/LN_4E09_VL_262_NODE_38_length_37388_cov_79.735944.dist.txt]

LN_4E08_VL_261	C01X02043A01	C06X020404C6	C09X020404C7	LN_6I09_VL_379	LN_4E02_VL_255	LN_6H08_VL_369	LN_4B01_VL_227	LN_4G07_VL_278	LN_4F02_VL_264	LN_4F01_VL_263	LN_4E07_VL_260	LN_4D08_VL_252	LN_4F08_VL_270	LN_4F03_VL_265	LN_4E03_VL_256
LN_4E08_VL_261	0	0	2.68679975346212e-05	0.000134423057052279	0.000215141059180348	0	0.000107696967873563	0	0.00166063030337719	0	0	0	0	0	0	0
C01X02043A01	0	0	2.68629452597938e-05	0.000134397764430407	0.00021510056683647	0	0.000107676674083698	0	0.00166030863459665	0	0	0	0	0	0	0
C06X020404C6	2.68679975346212e-05	2.68629452597938e-05	0	0.000107561579418809	0.00018822824608829	2.68629452597938e-05	8.07754443430793e-05	2.68629452597938e-05	0.00168853957764681	2.68643885729792e-05	2.68643885729792e-05	2.68636668970115e-05	2.68629452597938e-05	2.68629452597938e-05	2.68629452597938e-05	2.68629452597938e-05
C09X020404C7	0.000134423057052279	0.000134397764430407	0.000107561579418809	0	8.0671726699366e-05	0.000134397764430407	0.000188625499251133	0.000134397764430407	0.00174515445046856	0.000134401377079366	0.000134404989922525	0.000134401377079366	0.000134397764430407	0.000134397764430407	0.000134397764430407	0.000134397764430407
LN_6I09_VL_379	0.000215141059180348	0.00021510056683647	0.00018822824608829	8.0671726699366e-05	0	0.00021510056683647	0.000269452269021276	0.00021510056683647	0.00182826809230876	0.000215112134522088	0.000215112134522088	0.000215106350523748	0.00021510056683647	0.00021510056683647	0.00021510056683647	0.00021510056683647
LN_4E02_VL_255	0	0	2.68629452597938e-05	0.000134397764430407	0.00021510056683647	0	0.000107676674083698	0	0.00166030863459665	0	0	0	0	0	0	0
LN_6H08_VL_369	0.000107696967873563	0.000107676674083698	8.07754443430793e-05	0.000188625499251133	0.000269452269021276	0.000107676674083698	0	0.000107676674083698	0.00177445894575954	0.000107682471528896	0.000107682471528896	0.000107679572728306	0.000107676674083698	0.000107676674083698	0.000107676674083698	0.000107676674083698
LN_4B01_VL_227	0	0	2.68629452597938e-05	0.000134397764430407	0.00021510056683647	0	0.000107676674083698	0	0.00166030863459665	0	0	0	0	0	0	0
LN_4G07_VL_278	0.00166063030337719	0.00166030863459665	0.00168853957764681	0.00174515445046856	0.00182826809230876	0.00166030863459665	0.00177445894575954	0.00166030863459665	0	0.00166040052724594	0.00166040052724594	0.00166035457964982	0.00166030863459665	0.00166030863459665	0.00166030863459665	0.00166030863459665
LN_4F02_VL_264	0	0	2.68643885729792e-05	0.000134401377079366	0.000215112134522088	0	0.000107682471528896	0	0.00166040052724594	0	0	0	0	0	0	0
LN_4F01_VL_263	0	0	2.68643885729792e-05	0.000134404989922525	0.000215112134522088	0	0.000107682471528896	0	0.00166040052724594	0	0	0	0	0	0	0
LN_4E07_VL_260	0	0	2.68636668970115e-05	0.000134401377079366	0.000215106350523748	0	0.000107679572728306	0	0.00166035457964982	0	0	0	0	0	0	0
LN_4D08_VL_252	0	0	2.68629452597938e-05	0.000134397764430407	0.00021510056683647	0	0.000107676674083698	0	0.00166030863459665	0	0	0	0	0	0	0
LN_4F08_VL_270	0	0	2.68629452597938e-05	0.000134397764430407	0.00021510056683647	0	0.000107676674083698	0	0.00166030863459665	0	0	0	0	0	0	0
LN_4F03_VL_265	0	0	2.68629452597938e-05	0.000134397764430407	0.00021510056683647	0	0.000107676674083698	0	0.00166030863459665	0	0	0	0	0	0	0
LN_4E03_VL_256	0	0	2.68629452597938e-05	0.000134397764430407	0.00021510056683647	0	0.000107676674083698	0	0.00166030863459665	0	0	0	0	0	0	0
