# Supplementary material for: Transmission and dynamics of mother-infant gut viruses during pregnancy and early life
Source: Nat Commun. 2024 Mar 2;15:1945. doi: 10.1038/s41467-024-45257-4 (PMC10908809; doi:10.1038/s41467-024-45257-4)
Supplement: Supplementary file 6 — Source Data [file 41467_2024_45257_MOESM6_ESM.zip › Source data/Virus_genetic_distances/LN_6F04_VL_347_NODE_249_length_16951_cov_11.149799.dist.txt]

LN_7E01_VL_416	LN_7E02_VL_417	LN_6F09_VL_352	LN_4H09_VL_289	LN_7G04_VL_437	LN_6F04_VL_347	LN_4H04_VL_284	C12X019504D8	C03X01952D04	LN_7A05_VL_384	LN_6C03_VL_319	LN_4I05_VL_294	LN_6B04_VL_311	LN_4I07_VL_296	LN_6C08_VL_324	LN_6A09_VL_307	LN_4H08_VL_288	LN_4I01_VL_290
LN_7E01_VL_416	0	0.000853312993753493	0.000852792279607866	0.0246406546257231	0.0250383246174279	0.025107126838901	0.0283050571292635	0.0198214768565437	0.0267319586612671	0.0227027904924773	0.0271597172484024	0.0257389072155064	0.0257695838132032	0.0275987334814888	0.0252976150373704	0.0262947288009475	0.0252707058961698	0.0257509374346655
LN_7E02_VL_417	0.000853312993753493	0	0.000365499867586274	0.024259327620451	0.0245380649834447	0.0246116863379931	0.0277914777998272	0.0196305278388997	0.0263500731132592	0.0224528428270399	0.0267868197262494	0.0253555570715115	0.0253866962278102	0.0270910772782653	0.0249151108058527	0.0258466113024638	0.0248237248182759	0.0253693622397062
LN_6F09_VL_352	0.000852792279607866	0.000365499867586274	0	0.0245615262802124	0.0250825686942918	0.025150895176046	0.0280926339636859	0.0198105254245551	0.0266512443979758	0.0226903764459152	0.0273943907717112	0.0256585891007818	0.0256252651375367	0.027389285110526	0.0252178033952642	0.0261490078549841	0.0251261525374538	0.0256710190703605
LN_4H09_VL_289	0.0246406546257231	0.024259327620451	0.0245615262802124	0	0.0274963115428867	0.0275374030339404	0.00351025545270806	0.00662319806655811	0.00162424322273233	0.00630052204062714	0.000186315153831488	0.000626480100187283	0.000813704009908448	0.00205633521546751	0.000938145096992597	0.00224915825189288	0.000311879174286235	0.000563274528917075
LN_7G04_VL_437	0.0250383246174279	0.0245380649834447	0.0250825686942918	0.0274963115428867	0	6.02691015976495e-05	0.0311116154913606	0.0211552919747107	0.0297216655365407	0.0235319732345413	0.0309159370589555	0.0286094399516264	0.0287688147267265	0.0299857980287898	0.0287255293475885	0.0292278394181525	0.0281983744142468	0.0290598933004427
LN_6F04_VL_347	0.025107126838901	0.0246116863379931	0.025150895176046	0.0275374030339404	6.02691015976495e-05	0	0.0311162622843491	0.0213480882452603	0.0297403060814647	0.023685424852097	0.0309224383411097	0.0286394595039588	0.0287971620334411	0.030001657059324	0.0287542997200289	0.0292515664526546	0.0282324894294065	0.0290852514242051
LN_4H04_VL_284	0.0283050571292635	0.0277914777998272	0.0280926339636859	0.00351025545270806	0.0311116154913606	0.0311162622843491	0	0.0104095060564144	0.00445264958834773	0.00985579990365236	0.00355838691667803	0.00320857296735432	0.00320254336669488	0.00362359363603761	0.00377290782039395	0.00502241555413093	0.00244230773361771	0.00313999018943208
C12X019504D8	0.0198214768565437	0.0196305278388997	0.0198105254245551	0.00662319806655811	0.0211552919747107	0.0213480882452603	0.0104095060564144	0	0.00876569061321095	0.00266938427460575	0.00812000151625829	0.00800301298701856	0.00781417024139387	0.00978178586567591	0.00752258882288843	0.00826456062763129	0.00741049564272655	0.00785043231842511
C03X01952D04	0.0267319586612671	0.0263500731132592	0.0266512443979758	0.00162424322273233	0.0297216655365407	0.0297403060814647	0.00445264958834773	0.00876569061321095	0	0.0085475515362586	0.00180423319171655	0.00118926459398448	0.000936926270050777	0.0023039903903777	0.00219566479382935	0.00212963166190825	0.000874035343873252	0.00193800038116376
LN_7A05_VL_384	0.0227027904924773	0.0224528428270399	0.0226903764459152	0.00630052204062714	0.0235319732345413	0.023685424852097	0.00985579990365236	0.00266938427460575	0.0085475515362586	0	0.00786789458112282	0.00768044248080157	0.00741547129971527	0.00942674042034342	0.00734130371871418	0.00779410138922138	0.00708064064266901	0.00745653272256904
LN_6C03_VL_319	0.0271597172484024	0.0267868197262494	0.0273943907717112	0.000186315153831488	0.0309159370589555	0.0309224383411097	0.00355838691667803	0.00812000151625829	0.00180423319171655	0.00786789458112282	0	0.000873981755753875	0.00106001286087952	0.0020973046410885	0.00155692288752764	0.00230913466473983	0.000435566218949816	0.000994200964873244
LN_4I05_VL_294	0.0257389072155064	0.0253555570715115	0.0256585891007818	0.000626480100187283	0.0286094399516264	0.0286394595039588	0.00320857296735432	0.00800301298701856	0.00118926459398448	0.00768044248080157	0.000873981755753875	0	0.00156622041340113	0.00193676706762421	0.00125701996571371	0.00150697320507778	0.000937913394048041	0.000438533699765837
LN_6B04_VL_311	0.0257695838132032	0.0253866962278102	0.0256252651375367	0.000813704009908448	0.0287688147267265	0.0287971620334411	0.00320254336669488	0.00781417024139387	0.000936926270050777	0.00741547129971527	0.00106001286087952	0.00156622041340113	0	0.000997610364455755	0.001069091633324	0.001693749365037	0.000874799950035339	0.00106546056514399
LN_4I07_VL_296	0.0275987334814888	0.0270910772782653	0.027389285110526	0.00205633521546751	0.0299857980287898	0.030001657059324	0.00362359363603761	0.00978178586567591	0.0023039903903777	0.00942674042034342	0.0020973046410885	0.00193676706762421	0.000997610364455755	0	0.0026918370754582	0.00368804657940661	0.00137068874945652	0.00236529570159756
LN_6C08_VL_324	0.0252976150373704	0.0249151108058527	0.0252178033952642	0.000938145096992597	0.0287255293475885	0.0287542997200289	0.00377290782039395	0.00752258882288843	0.00219566479382935	0.00734130371871418	0.00155692288752764	0.00125701996571371	0.001069091633324	0.0026918370754582	0	0.00231970291551557	0.000626554676191274	0.00106813538628789
LN_6A09_VL_307	0.0262947288009475	0.0258466113024638	0.0261490078549841	0.00224915825189288	0.0292278394181525	0.0292515664526546	0.00502241555413093	0.00826456062763129	0.00212963166190825	0.00779410138922138	0.00230913466473983	0.00150697320507778	0.001693749365037	0.00368804657940661	0.00231970291551557	0	0.00225140882012626	0.0010672596885524
LN_4H08_VL_288	0.0252707058961698	0.0248237248182759	0.0251261525374538	0.000311879174286235	0.0281983744142468	0.0282324894294065	0.00244230773361771	0.00741049564272655	0.000874035343873252	0.00708064064266901	0.000435566218949816	0.000937913394048041	0.000874799950035339	0.00137068874945652	0.000626554676191274	0.00225140882012626	0	0.000563591985942391
LN_4I01_VL_290	0.0257509374346655	0.0253693622397062	0.0256710190703605	0.000563274528917075	0.0290598933004427	0.0290852514242051	0.00313999018943208	0.00785043231842511	0.00193800038116376	0.00745653272256904	0.000994200964873244	0.000438533699765837	0.00106546056514399	0.00236529570159756	0.00106813538628789	0.0010672596885524	0.000563591985942391	0
