# Supplementary material for: Transmission and dynamics of mother-infant gut viruses during pregnancy and early life
Source: Nat Commun. 2024 Mar 2;15:1945. doi: 10.1038/s41467-024-45257-4 (PMC10908809; doi:10.1038/s41467-024-45257-4)
Supplement: Supplementary file 6 — Source Data [file 41467_2024_45257_MOESM6_ESM.zip › Source data/Virus_genetic_distances/LN_4H03_VL_283_NODE_72_length_37144_cov_17.935803.dist.txt]

A01X009561B6	A02X009561B7	A03X00951D03	AP7X00951I03	LN_7G07_VL_440	LN_6G04_VL_356	LN_4H09_VL_289	C09X015405B6	A02X015461B3	A03X01541C07	AMBX01721E09	A02X017260I9	A03X01791B04	AP3X01792A08	LN_6G03_VL_355	C12X019404E8	C01X02853B01	C02X02853F05	C12X030004I8	C01X03002I07	C02X03002F03	C03X03003D06	C06X030004I6	C09X030004I7	LN_6G08_VL_360	LN_4I05_VL_294	LN_6B04_VL_311	LN_7C06_VL_403	A01X030061B4	A02X030061B5	A03X03001C03	AP7X03001G05	LN_7G05_VL_438	LN_7G06_VL_439	LN_4H03_VL_283	AP3X03061I08	AP7X03061G06	A03X03431B09	AP3X03432A01	AP3X03482A02	LN_7G02_VL_435	LN_7G03_VL_436	LN_4H08_VL_288	AMBX03621D07	A01X036261D5	A02X036261D6	A03X03621A06	AP7X03621F05	LN_8B02_VL_471	AP3X03911I04
A01X009561B6	0	0.000421256029242233	0.000595652987182315	0.000396212541385606	0.000647497028951833	0.00011321242049987	0.000139235430963164	0.00332878401635259	0.00243361711557434	0.0017877452148617	0.00189350695301104	0.00156768733630031	0.00198189136363462	0.00192345034652591	0.00195383438453502	0.00213573776778445	0.000943777257614021	0.00122985156847958	0.00080687033301009	0.00080687033301009	0.00080687033301009	0.00080689278328445	0.00080687033301009	0.00080687033301009	0.00080687033301009	0.000806937687581409	0.000781256940128346	0.000806915234808223	0.00080687033301009	0.00080687033301009	0.000779039786748495	0.00080687033301009	0.000834957585767376	0.00080687033301009	0.00100217395500863	0.00160607450832043	0.00149083700528823	0.00205854657968653	0.00161548332458772	0.00248477948059733	0.00535392224231165	0.00529301672113255	0.00168929444479844	0.00255973697670074	0.00258542663083433	0.00204927048378464	0.00252691229119375	0.00240953483631245	0.00230997866277739
A02X009561B7	0.000421256029242233	0	0.000764232728885485	0.000451450563199035	0.00101594729822128	0.000310265166158546	0.000418655874670208	0.00372113681873598	0.00284436566641509	0.00215795847552781	0.00198628754557934	0.0015783716973297	0.00242213313107148	0.00219283578040462	0.00224979186106865	0.00221090619466009	0.00115111002464349	0.00146114148970206	0.00125636135424629	0.00125636135424629	0.00125636135424629	0.00125636135424629	0.00125636135424629	0.00125636135424629	0.00125636135424629	0.00128440405013512	0.00125998465756087	0.00128440405013512	0.00125632627868312	0.00125636135424629	0.00128433232829862	0.00125632627868312	0.0012847268975534	0.00125632627868312	0.00145254197609282	0.00161893510837731	0.00156042966151359	0.00186404033846079	0.00193242342848893	0.00275971904866985	0.00550432483044538	0.00547273754037928	0.00190055287270486	0.0029402186498764	0.00276816106834226	0.00194387738347216	0.00282694634986676	0.00253537137070891	0.00196830050165547
A03X00951D03	0.000595652987182315	0.000764232728885485	0	0.00085423612825825	0.00124833900436558	0.000142578504323956	0.000590964911269387	0.00377887110607316	0.0029810578358788	0.00228599350445033	0.00258851735229527	0.002010928176022	0.0024915040511579	0.0023746667066641	0.00251743045724944	0.00264598985085594	0.00152731777742809	0.0017798918705846	0.00137798233273609	0.00137798233273609	0.00137798233273609	0.00137798233273609	0.00137798233273609	0.00137798233273609	0.00137798233273609	0.00140624323973051	0.0013819853586217	0.00140624323973051	0.00137794358207033	0.00137798233273609	0.00140616414334764	0.00137794358207033	0.00140659928359796	0.00137794358207033	0.00157564958379881	0.00225790427298959	0.00211217419832647	0.00206936762875848	0.00236838258878417	0.00263014128212199	0.00609488357613096	0.00574086255392704	0.00228493030630957	0.00273384547556299	0.00275306029438945	0.00243490133022252	0.00294884213290138	0.00282730442970329	0.00263482654684873
AP7X00951I03	0.000396212541385606	0.000451450563199035	0.00085423612825825	0	0.00116141144257128	0.000311963414956951	0.000422014540922208	0.00381109068820092	0.00292542963020802	0.00223157295205542	0.00205538675157637	0.00147304257949896	0.00229343838731422	0.00226334938944203	0.00235016870287794	0.00207936443140855	0.00095529920762117	0.00129882919857559	0.00132268057503573	0.00132268057503573	0.00132268057503573	0.00132268057503573	0.00132268057503573	0.00132268057503573	0.00132268057503573	0.00135095314838327	0.00132652569758442	0.00135095314838327	0.00132264335300641	0.00132268057503573	0.00135087710786527	0.00132264335300641	0.00135129543667861	0.00132264335300641	0.00152042090832283	0.00171604557075911	0.00162809122525805	0.00190899638124352	0.0017431257760585	0.00260714918244962	0.00539774160155656	0.00522169466491346	0.00202866263631464	0.00270919118848627	0.00262156083430748	0.00212848105944883	0.00262025677848487	0.00240839824379227	0.00198516412676431
LN_7G07_VL_440	0.000647497028951833	0.00101594729822128	0.00124833900436558	0.00116141144257128	0	0.000763517797793404	0.000782469583719379	0.00352042578187078	0.00265998543575204	0.00173990227312389	0.00186444708541562	0.00162817081184096	0.00232900639121462	0.00227161313178753	0.00238436389909522	0.00206094348797103	0.000948461941049429	0.00123783526471274	0.00118238090233278	0.00118238090233278	0.00118234839101875	0.00118238090233278	0.00118234839101875	0.00118234839101875	0.00118234839101875	0.00120996325167877	0.00118570647484307	0.00120996325167877	0.00118234839101875	0.00118234839101875	0.00120989670936393	0.00118234839101875	0.00121026278269627	0.00118234839101875	0.00137555168322412	0.00169631605193025	0.00152373762997865	0.00225675536127497	0.00178472486701261	0.00280142333733014	0.00597358652777748	0.00581671217746071	0.00185842342917499	0.00276684025387116	0.00282823439806709	0.00215432354751372	0.00270853800482244	0.002451811023092	0.00243207892138698
LN_6G04_VL_356	0.00011321242049987	0.000310265166158546	0.000142578504323956	0.000311963414956951	0.000763517797793404	0	8.44909772087376e-05	0.00354749706175378	0.00266635786439899	0.00197856140110791	0.00188218371478523	0.00147585599108279	0.00212432289275473	0.0021247516178821	0.00221161143486817	0.00199778954082078	0.00104292690872761	0.00132921894578799	0.00104173888152281	0.00104173888152281	0.0010417095520731	0.00104173888152281	0.0010417095520731	0.0010417095520731	0.0010417095520731	0.00106996597352383	0.00104473918595654	0.00106996597352383	0.0010417095520731	0.0010417095520731	0.00106990572283781	0.0010417095520731	0.00107023718560797	0.0010417095520731	0.00123946784386907	0.00154521670749443	0.00145729932291751	0.00199402950637057	0.00168666239401176	0.00258088701148806	0.00540370454703566	0.00534433651025514	0.00179960922452272	0.00265152221120041	0.00256418024757444	0.00196086177359663	0.00259224517559752	0.00232683954977954	0.00192377235464042
LN_4H09_VL_289	0.000139235430963164	0.000418655874670208	0.000590964911269387	0.000422014540922208	0.000782469583719379	8.44909772087376e-05	0	0.003356527529648	0.00249739046523107	0.00188294551270924	0.00186292564462301	0.00153566289759532	0.002425157301031	0.00228199825737716	0.0023387327931384	0.00210172787787322	0.00105407113275687	0.00136660763015276	0.000882621811198957	0.000882621811198957	0.000882621811198957	0.000882621811198957	0.000882621811198957	0.000882621811198957	0.000882621811198957	0.000910290767521163	0.00088513643018971	0.000910290767521163	0.000882597467451949	0.000882621811198957	0.000910240550326389	0.000882597467451949	0.000910516813482821	0.000882597467451949	0.00107624145821588	0.00151572029770391	0.00142997659379603	0.00202060308056283	0.00169278918669144	0.00236484021713455	0.00544769038524335	0.0052728441240385	0.00196596991856886	0.00240357575752937	0.00262627256243222	0.0020163648000423	0.00248448886723283	0.00242656034097148	0.00224287650272587
C09X015405B6	0.00332878401635259	0.00372113681873598	0.00377887110607316	0.00381109068820092	0.00352042578187078	0.00354749706175378	0.003356527529648	0	0.00234920856455597	0.00196220896235472	0.00301800339037717	0.00251885636012498	0.00380330807319636	0.00368330150174235	0.00380191808308239	0.00361791714531318	0.00349994237616952	0.00388521520367563	0.00372116743198311	0.00372116743198311	0.00372116743198311	0.00372116743198311	0.00372116743198311	0.00372116743198311	0.00372116743198311	0.00374994324714676	0.00373208681631977	0.00374983671899295	0.00372106173172175	0.00372116743198311	0.00374973019689155	0.00372106173172175	0.00375090227297107	0.00372106173172175	0.00392205698665595	0.00259347967257962	0.00247367149640393	0.0029216916927923	0.0027222298416386	0.00336533037328875	0.00669249248924201	0.00650041300988168	0.00263341959382087	0.00275195294962439	0.00242031069656777	0.00196122307009654	0.00178185299631941	0.00187844469452295	0.00234344948437866
A02X015461B3	0.00243361711557434	0.00284436566641509	0.0029810578358788	0.00292542963020802	0.00265998543575204	0.00266635786439899	0.00249739046523107	0.00234920856455597	0	0.00108763064095989	0.00243167700934038	0.00194714205476986	0.00290417353700376	0.00281588731817731	0.00284557646387069	0.0031711857306385	0.00269753279293391	0.00307591584749594	0.00284246185792599	0.00284246185792599	0.00284246185792599	0.00284246185792599	0.00284246185792599	0.00284246185792599	0.00284246185792599	0.00284246185792599	0.00284634854249364	0.00284254107191501	0.00284246185792599	0.00284246185792599	0.00284246185792599	0.00284246185792599	0.00284246185792599	0.00284246185792599	0.00303916763805407	0.00195786355058742	0.00184050569769986	0.002377758599398	0.0020526849261486	0.0026091744103907	0.00584355210116784	0.00572759876203315	0.00200228051135981	0.00270809836129836	0.00254984867734628	0.00195423296084758	0.00207336194760341	0.00233974172465563	0.00203557432689248
A03X01541C07	0.0017877452148617	0.00215795847552781	0.00228599350445033	0.00223157295205542	0.00173990227312389	0.00197856140110791	0.00188294551270924	0.00196220896235472	0.00108763064095989	0	0.00174223626215758	0.00130351857572963	0.00202857153497773	0.00194321765557939	0.00199967081458126	0.00241110591804124	0.00200075082280118	0.00237021840673353	0.00201371862159931	0.00201371862159931	0.00201371862159931	0.00201371862159931	0.00201371862159931	0.00201371862159931	0.00201371862159931	0.00204112672945453	0.00201937869936389	0.00204112672945453	0.00201366382490372	0.00201371862159931	0.00204101563679246	0.00201366382490372	0.00204162679612879	0.00201366382490372	0.00220530444764295	0.00128195675835393	0.00116774504976551	0.00159268539199455	0.00128617051433755	0.00187638018201284	0.00522998300175605	0.00510836854477093	0.00124541299075446	0.00170023746575933	0.00184419014102205	0.0011942685376219	0.00143637281337797	0.00149783534227217	0.00147485605311039
AMBX01721E09	0.00189350695301104	0.00198628754557934	0.00258851735229527	0.00205538675157637	0.00186444708541562	0.00188218371478523	0.00186292564462301	0.00301800339037717	0.00243167700934038	0.00174223626215758	0	0.000513816579497065	0.0014296919130037	0.00122827880775464	0.00120062333134766	0.00235288914694	0.00216900171780049	0.0025352721122033	0.00193593562405131	0.00193593562405131	0.00193593562405131	0.00193593562405131	0.00193593562405131	0.00193593562405131	0.00193593562405131	0.00196459692448284	0.00194162921023643	0.00196459692448284	0.00193588051017921	0.00193593562405131	0.00196448505710038	0.00193588051017921	0.00196510048540902	0.00193588051017921	0.00213634358204579	0.00152593766189243	0.00138197165336646	0.00131056838653459	0.00162645912297131	0.00223830001498823	0.00466801076598369	0.00412255855851725	0.00130826942671387	0.00225070062738034	0.0023571167326732	0.00177960790395349	0.002539968403433	0.00230966246300768	0.00213704497294436
A02X017260I9	0.00156768733630031	0.0015783716973297	0.002010928176022	0.00147304257949896	0.00162817081184096	0.00147585599108279	0.00153566289759532	0.00251885636012498	0.00194714205476986	0.00130351857572963	0.000513816579497065	0	0.00130292798197057	0.00107411786584133	0.000904900730653005	0.00218614781439985	0.00191880914534894	0.00225826939530029	0.00146881135503301	0.00146881135503301	0.00146881135503301	0.00146881135503301	0.00146881135503301	0.00146881135503301	0.00146881135503301	0.00149720379554828	0.00147309715107414	0.00149720379554828	0.0014687698675929	0.00146881135503301	0.00149711921088227	0.0014687698675929	0.00149758454485303	0.0014687698675929	0.00166740277403912	0.0011391930992691	0.000940071297806849	0.000907502297826939	0.00104194080860928	0.00182289159749873	0.00356166364788196	0.00282833400797541	0.00112182631765265	0.00188954378469999	0.00205339967999273	0.00122869188004125	0.00191901124729688	0.00186407354395666	0.00175521180242607
A03X01791B04	0.00198189136363462	0.00242213313107148	0.0024915040511579	0.00229343838731422	0.00232900639121462	0.00212432289275473	0.002425157301031	0.00380330807319636	0.00290417353700376	0.00202857153497773	0.0014296919130037	0.00130292798197057	0	0.000470785084634021	0.000526863498496799	0.00221382615863373	0.00194685460538065	0.00249029889261491	0.00290670821800238	0.00290670821800238	0.00290670821800238	0.00290670821800238	0.00290670821800238	0.00290670821800238	0.00290670821800238	0.00293467412099556	0.00291501995241918	0.00293467412099556	0.0029066277538732	0.00290670821800238	0.00293451163324942	0.0029066277538732	0.00293540553858871	0.0029066277538732	0.00307403882243049	0.00128253947201629	0.0010539979921768	0.00150101253120279	0.00101412911259913	0.00226299622650697	0.00379029358722735	0.00351243824366099	0.00121816262330336	0.00283897816375973	0.00236218800884239	0.001658314287455	0.00211626721534118	0.00177866638566989	0.00163854698406625
AP3X01792A08	0.00192345034652591	0.00219283578040462	0.0023746667066641	0.00226334938944203	0.00227161313178753	0.0021247516178821	0.00228199825737716	0.00368330150174235	0.00281588731817731	0.00194321765557939	0.00122827880775464	0.00107411786584133	0.000470785084634021	0	0.000304347394888482	0.0021819089627887	0.00185911443410801	0.00228637067815392	0.00273764860135594	0.00273764860135594	0.00273764860135594	0.00273764860135594	0.00273764860135594	0.00273764860135594	0.00273764860135594	0.00276556758544505	0.00274546842338428	0.00276556758544505	0.00273757289908946	0.00273764860135594	0.0027654146263818	0.00273757289908946	0.0027662561106767	0.00273757289908946	0.00293262919210125	0.00110927653714186	0.000881721088419936	0.00132922495717202	0.000926028891393959	0.00206155888523015	0.00369897769671275	0.00333515508998887	0.00127272389805774	0.00272221130506923	0.00227375226739797	0.00131309221379022	0.00197087494776723	0.00163248112990825	0.00163730339555429
LN_6G03_VL_355	0.00195383438453502	0.00224979186106865	0.00251743045724944	0.00235016870287794	0.00238436389909522	0.00221161143486817	0.0023387327931384	0.00380191808308239	0.00284557646387069	0.00199967081458126	0.00120062333134766	0.000904900730653005	0.000526863498496799	0.000304347394888482	0	0.001984995068387	0.00168856763312914	0.00214453871398821	0.00276670247063011	0.00276670247063011	0.00276670247063011	0.00276670247063011	0.00276670247063011	0.00276670247063011	0.00276670247063011	0.00279463741212614	0.00277460929762425	0.00279463741212614	0.00276662592619645	0.00276670247063011	0.00279448276699652	0.00276662592619645	0.00279533352707253	0.00276662592619645	0.00293396269096841	0.00096782420186501	0.00068351794347869	0.00138670898458616	0.000954939835036812	0.00203526610692842	0.00353026706327234	0.00322497921394906	0.00110444855108527	0.00278106467913219	0.00233232108194358	0.0011720178097335	0.00200076766532319	0.00180447454232723	0.00172505652019887
C12X019404E8	0.00213573776778445	0.00221090619466009	0.00264598985085594	0.00207936443140855	0.00206094348797103	0.00199778954082078	0.00210172787787322	0.00361791714531318	0.0031711857306385	0.00241110591804124	0.00235288914694	0.00218614781439985	0.00221382615863373	0.0021819089627887	0.001984995068387	0	0.00100019275190155	0.00108519954640852	0.00220498066932537	0.00220498066932537	0.00220498066932537	0.00220498066932537	0.00220498066932537	0.00220498066932537	0.00220498066932537	0.0022334656662177	0.0022114196789433	0.0022334656662177	0.00220491833845558	0.00220498066932537	0.00223333938539313	0.00220491833845558	0.00223403410669739	0.00220491833845558	0.0024041157854834	0.00236853058807879	0.00208380633309675	0.00230328218709494	0.00249810377572674	0.00293434799930325	0.00462640732962883	0.00417546889270239	0.00181007883385246	0.00285891833294512	0.00310519176328454	0.00248637499291937	0.00318127753244455	0.00272223886309505	0.00288442620859317
C01X02853B01	0.000943777257614021	0.00115111002464349	0.00152731777742809	0.00095529920762117	0.000948461941049429	0.00104292690872761	0.00105407113275687	0.00349994237616952	0.00269753279293391	0.00200075082280118	0.00216900171780049	0.00191880914534894	0.00194685460538065	0.00185911443410801	0.00168856763312914	0.00100019275190155	0	0.000114387029009871	0.00102519592970184	0.00102519592970184	0.00102519592970184	0.00102519592970184	0.00102519592970184	0.00102519592970184	0.00102519592970184	0.00105377093008684	0.00102821188119769	0.00105377093008684	0.0010251667353381	0.00102519592970184	0.00105371091007141	0.0010251667353381	0.00105404110479297	0.0010251667353381	0.0012251805401173	0.00207406911497435	0.0018146452372151	0.00214833748738509	0.00234007692653012	0.00255316646412061	0.00414099530754582	0.00366161606807389	0.00181830594549595	0.00287223881958669	0.00309118368784742	0.00227024980522181	0.00311021914266862	0.00282191880246266	0.00283535269854541
C02X02853F05	0.00122985156847958	0.00146114148970206	0.0017798918705846	0.00129882919857559	0.00123783526471274	0.00132921894578799	0.00136660763015276	0.00388521520367563	0.00307591584749594	0.00237021840673353	0.0025352721122033	0.00225826939530029	0.00249029889261491	0.00228637067815392	0.00214453871398821	0.00108519954640852	0.000114387029009871	0	0.00139412234267024	0.00139412234267024	0.00139412234267024	0.00139412234267024	0.00139412234267024	0.00139412234267024	0.00139412234267024	0.00142271293457	0.00139821983059725	0.00142271293457	0.00139408267894219	0.00139412234267024	0.00142263197465692	0.00139408267894219	0.0014230773682385	0.00139408267894219	0.001594117954145	0.00250390936226676	0.0023023488966261	0.00233886297191577	0.00273727218013135	0.00295162686383683	0.00457348070313649	0.00403366790636662	0.00227978708349227	0.00324262304107673	0.00331755331727539	0.00263172126046119	0.00356786117073736	0.00322337080192981	0.00319996818293138
C12X030004I8	0.00080687033301009	0.00125636135424629	0.00137798233273609	0.00132268057503573	0.00118238090233278	0.00104173888152281	0.000882621811198957	0.00372116743198311	0.00284246185792599	0.00201371862159931	0.00193593562405131	0.00146881135503301	0.00290670821800238	0.00273764860135594	0.00276670247063011	0.00220498066932537	0.00102519592970184	0.00139412234267024	0	0	0	0	0	0	0	2.70502390618381e-05	0	2.70495073661855e-05	0	0	2.7048044093684e-05	0	2.70560940523119e-05	0	0.000189426888745429	0.00147673516342319	0.00130595635306611	0.00208964847065418	0.00170999737604432	0.00254182657474464	0.00569977652181564	0.00551830265618877	0.00191956906298899	0.00213925893095646	0.00265014176163526	0.00201470551598216	0.00227715979014021	0.00236923757975776	0.00201022299619229
C01X03002I07	0.00080687033301009	0.00125636135424629	0.00137798233273609	0.00132268057503573	0.00118238090233278	0.00104173888152281	0.000882621811198957	0.00372116743198311	0.00284246185792599	0.00201371862159931	0.00193593562405131	0.00146881135503301	0.00290670821800238	0.00273764860135594	0.00276670247063011	0.00220498066932537	0.00102519592970184	0.00139412234267024	0	0	0	0	0	0	0	2.70502390618381e-05	0	2.70495073661855e-05	0	0	2.7048044093684e-05	0	2.70560940523119e-05	0	0.000189426888745429	0.00147673516342319	0.00130595635306611	0.00208964847065418	0.00170999737604432	0.00254182657474464	0.00569977652181564	0.00551830265618877	0.00191956906298899	0.00213925893095646	0.00265014176163526	0.00201470551598216	0.00227715979014021	0.00236923757975776	0.00201022299619229
C02X03002F03	0.00080687033301009	0.00125636135424629	0.00137798233273609	0.00132268057503573	0.00118234839101875	0.0010417095520731	0.000882621811198957	0.00372116743198311	0.00284246185792599	0.00201371862159931	0.00193593562405131	0.00146881135503301	0.00290670821800238	0.00273764860135594	0.00276670247063011	0.00220498066932537	0.00102519592970184	0.00139412234267024	0	0	0	0	0	0	0	2.70495073661855e-05	0	2.70495073661855e-05	0	0	2.7048044093684e-05	0	2.70560940523119e-05	0	0.000189426888745429	0.00147673516342319	0.00130595635306611	0.00208964847065418	0.00170999737604432	0.00254182657474464	0.00569977652181564	0.00551814649735501	0.00191956906298899	0.00213925893095646	0.00265014176163526	0.00201470551598216	0.00227715979014021	0.00236923757975776	0.00201022299619229
C03X03003D06	0.00080689278328445	0.00125636135424629	0.00137798233273609	0.00132268057503573	0.00118238090233278	0.00104173888152281	0.000882621811198957	0.00372116743198311	0.00284246185792599	0.00201371862159931	0.00193593562405131	0.00146881135503301	0.00290670821800238	0.00273764860135594	0.00276670247063011	0.00220498066932537	0.00102519592970184	0.00139412234267024	0	0	0	0	0	0	0	2.70502390618381e-05	0	2.70502390618381e-05	0	0	2.70487757101712e-05	0	2.70560940523119e-05	0	0.000189426888745429	0.00147673516342319	0.00130595635306611	0.00208964847065418	0.00170999737604432	0.00254182657474464	0.00569993896484197	0.00551814649735501	0.00191956906298899	0.00213931836680643	0.00265014176163526	0.00201476268721207	0.00227715979014021	0.00236923757975776	0.00201022299619229
C06X030004I6	0.00080687033301009	0.00125636135424629	0.00137798233273609	0.00132268057503573	0.00118234839101875	0.0010417095520731	0.000882621811198957	0.00372116743198311	0.00284246185792599	0.00201371862159931	0.00193593562405131	0.00146881135503301	0.00290670821800238	0.00273764860135594	0.00276670247063011	0.00220498066932537	0.00102519592970184	0.00139412234267024	0	0	0	0	0	0	0	2.70495073661855e-05	0	2.70495073661855e-05	0	0	2.7048044093684e-05	0	2.70560940523119e-05	0	0.000189426888745429	0.00147673516342319	0.00130595635306611	0.00208964847065418	0.00170999737604432	0.00254182657474464	0.00569977652181564	0.00551814649735501	0.00191956906298899	0.00213925893095646	0.00265014176163526	0.00201470551598216	0.00227715979014021	0.00236923757975776	0.00201022299619229
C09X030004I7	0.00080687033301009	0.00125636135424629	0.00137798233273609	0.00132268057503573	0.00118234839101875	0.0010417095520731	0.000882621811198957	0.00372116743198311	0.00284246185792599	0.00201371862159931	0.00193593562405131	0.00146881135503301	0.00290670821800238	0.00273764860135594	0.00276670247063011	0.00220498066932537	0.00102519592970184	0.00139412234267024	0	0	0	0	0	0	0	2.70495073661855e-05	0	2.70495073661855e-05	0	0	2.7048044093684e-05	0	2.70560940523119e-05	0	0.000189426888745429	0.00147673516342319	0.00130595635306611	0.00208964847065418	0.00170999737604432	0.00254182657474464	0.00569977652181564	0.00551814649735501	0.00191956906298899	0.00213925893095646	0.00265014176163526	0.00201470551598216	0.00227715979014021	0.00236923757975776	0.00201022299619229
LN_6G08_VL_360	0.00080687033301009	0.00125636135424629	0.00137798233273609	0.00132268057503573	0.00118234839101875	0.0010417095520731	0.000882621811198957	0.00372116743198311	0.00284246185792599	0.00201371862159931	0.00193593562405131	0.00146881135503301	0.00290670821800238	0.00273764860135594	0.00276670247063011	0.00220498066932537	0.00102519592970184	0.00139412234267024	0	0	0	0	0	0	0	2.70495073661855e-05	0	2.70495073661855e-05	0	0	2.7048044093684e-05	0	2.70560940523119e-05	0	0.000189426888745429	0.00147673516342319	0.00130595635306611	0.00208964847065418	0.00170999737604432	0.00254182657474464	0.00569977652181564	0.00551814649735501	0.00191956906298899	0.00213925893095646	0.00265014176163526	0.00201470551598216	0.00227715979014021	0.00236923757975776	0.00201022299619229
LN_4I05_VL_294	0.000806937687581409	0.00128440405013512	0.00140624323973051	0.00135095314838327	0.00120996325167877	0.00106996597352383	0.000910290767521163	0.00374994324714676	0.00284246185792599	0.00204112672945453	0.00196459692448284	0.00149720379554828	0.00293467412099556	0.00276556758544505	0.00279463741212614	0.0022334656662177	0.00105377093008684	0.00142271293457	2.70502390618381e-05	2.70502390618381e-05	2.70495073661855e-05	2.70502390618381e-05	2.70495073661855e-05	2.70495073661855e-05	2.70495073661855e-05	0	0	0	2.70495073661855e-05	2.70495073661855e-05	2.70502390618381e-05	2.70495073661855e-05	5.41176789356474e-05	2.70495073661855e-05	0.000216507882325468	0.00150527998337763	0.00133447447970665	0.00211771309688111	0.00173866351191968	0.00254182657474464	0.00569993896484197	0.0055468431964292	0.00194798723357947	0.00213943724841501	0.00267829753723678	0.00201487703940638	0.00230549692035471	0.00239767334130954	0.00203873824261667
LN_6B04_VL_311	0.000781256940128346	0.00125998465756087	0.0013819853586217	0.00132652569758442	0.00118570647484307	0.00104473918595654	0.00088513643018971	0.00373208681631977	0.00284634854249364	0.00201937869936389	0.00194162921023643	0.00147309715107414	0.00291501995241918	0.00274546842338428	0.00277460929762425	0.0022114196789433	0.00102821188119769	0.00139821983059725	0	0	0	0	0	0	0	0	0	0	0	0	0	0	0	0	0.00018995635054587	0.00148106739379691	0.00130978644091466	0.00209566257538717	0.00171503184817547	0.00254723396360364	0.00568068459452974	0.00553113782749068	0.00192516664861545	0.00211745005994292	0.00265777839847981	0.00199207159738802	0.002283772798965	0.00237614060196754	0.00201610243746876
LN_7C06_VL_403	0.000806915234808223	0.00128440405013512	0.00140624323973051	0.00135095314838327	0.00120996325167877	0.00106996597352383	0.000910290767521163	0.00374983671899295	0.00284254107191501	0.00204112672945453	0.00196459692448284	0.00149720379554828	0.00293467412099556	0.00276556758544505	0.00279463741212614	0.0022334656662177	0.00105377093008684	0.00142271293457	2.70495073661855e-05	2.70495073661855e-05	2.70495073661855e-05	2.70502390618381e-05	2.70495073661855e-05	2.70495073661855e-05	2.70495073661855e-05	0	0	0	2.70495073661855e-05	2.70495073661855e-05	2.70495073661855e-05	2.70495073661855e-05	5.41162146137096e-05	2.70495073661855e-05	0.000216507882325468	0.00150527998337763	0.00133447447970665	0.00211771309688111	0.00173866351191968	0.00254182657474464	0.00569977652181564	0.00551861500037271	0.00194798723357947	0.00213937780595924	0.00267829753723678	0.00201481986168662	0.00230549692035471	0.00239767334130954	0.00203873824261667
A01X030061B4	0.00080687033301009	0.00125632627868312	0.00137794358207033	0.00132264335300641	0.00118234839101875	0.0010417095520731	0.000882597467451949	0.00372106173172175	0.00284246185792599	0.00201366382490372	0.00193588051017921	0.0014687698675929	0.0029066277538732	0.00273757289908946	0.00276662592619645	0.00220491833845558	0.0010251667353381	0.00139408267894219	0	0	0	0	0	0	0	2.70495073661855e-05	0	2.70495073661855e-05	0	0	2.7048044093684e-05	0	2.70560940523119e-05	0	0.000189421762806116	0.00147669322715509	0.00130591927753745	0.0020895902504752	0.00170994864254551	0.00254182657474464	0.00569977652181564	0.00551814649735501	0.00191951487704125	0.00213925893095646	0.00265006783462628	0.00201470551598216	0.00227709577388316	0.00236917075671115	0.00201016608231448
A02X030061B5	0.00080687033301009	0.00125636135424629	0.00137798233273609	0.00132268057503573	0.00118234839101875	0.0010417095520731	0.000882621811198957	0.00372116743198311	0.00284246185792599	0.00201371862159931	0.00193593562405131	0.00146881135503301	0.00290670821800238	0.00273764860135594	0.00276670247063011	0.00220498066932537	0.00102519592970184	0.00139412234267024	0	0	0	0	0	0	0	2.70495073661855e-05	0	2.70495073661855e-05	0	0	2.7048044093684e-05	0	2.70560940523119e-05	0	0.000189426888745429	0.00147673516342319	0.00130595635306611	0.00208964847065418	0.00170999737604432	0.00254182657474464	0.00569977652181564	0.00551814649735501	0.00191956906298899	0.00213925893095646	0.00265014176163526	0.00201470551598216	0.00227715979014021	0.00236923757975776	0.00201022299619229
A03X03001C03	0.000779039786748495	0.00128433232829862	0.00140616414334764	0.00135087710786527	0.00120989670936393	0.00106990572283781	0.000910240550326389	0.00374973019689155	0.00284246185792599	0.00204101563679246	0.00196448505710038	0.00149711921088227	0.00293451163324942	0.0027654146263818	0.00279448276699652	0.00223333938539313	0.00105371091007141	0.00142263197465692	2.7048044093684e-05	2.7048044093684e-05	2.7048044093684e-05	2.70487757101712e-05	2.7048044093684e-05	2.7048044093684e-05	2.7048044093684e-05	2.70502390618381e-05	0	2.70495073661855e-05	2.7048044093684e-05	2.7048044093684e-05	0	2.7048044093684e-05	5.41132862075157e-05	2.7048044093684e-05	0.000216496164043767	0.00150519448374304	0.00133439870431062	0.00211759508468729	0.00173856440435115	0.00254182657474464	0.00569977652181564	0.00554668622310497	0.00194787724971834	0.00211144965014385	0.00267814810206592	0.00198630587659067	0.00230536728564089	0.00239753808199346	0.00203862279201584
AP7X03001G05	0.00080687033301009	0.00125632627868312	0.00137794358207033	0.00132264335300641	0.00118234839101875	0.0010417095520731	0.000882597467451949	0.00372106173172175	0.00284246185792599	0.00201366382490372	0.00193588051017921	0.0014687698675929	0.0029066277538732	0.00273757289908946	0.00276662592619645	0.00220491833845558	0.0010251667353381	0.00139408267894219	0	0	0	0	0	0	0	2.70495073661855e-05	0	2.70495073661855e-05	0	0	2.7048044093684e-05	0	2.70560940523119e-05	0	0.000189421762806116	0.00147669322715509	0.00130591927753745	0.0020895902504752	0.00170994864254551	0.00254182657474464	0.00569977652181564	0.00551814649735501	0.00191951487704125	0.00213925893095646	0.00265006783462628	0.00201470551598216	0.00227709577388316	0.00236917075671115	0.00201016608231448
LN_7G05_VL_438	0.000834957585767376	0.0012847268975534	0.00140659928359796	0.00135129543667861	0.00121026278269627	0.00107023718560797	0.000910516813482821	0.00375090227297107	0.00284246185792599	0.00204162679612879	0.00196510048540902	0.00149758454485303	0.00293540553858871	0.0027662561106767	0.00279533352707253	0.00223403410669739	0.00105404110479297	0.0014230773682385	2.70560940523119e-05	2.70560940523119e-05	2.70560940523119e-05	2.70560940523119e-05	2.70560940523119e-05	2.70560940523119e-05	2.70560940523119e-05	5.41176789356474e-05	0	5.41162146137096e-05	2.70560940523119e-05	2.70560940523119e-05	5.41132862075157e-05	2.70560940523119e-05	0	2.70560940523119e-05	0.000216560630294824	0.00150566485196557	0.00133481557551492	0.00211824431456889	0.00173910963584332	0.00254182657474464	0.00573014755069832	0.00551830265618877	0.0019484823146932	0.00216773185741611	0.00267897020192774	0.00204374430194291	0.00230608045703023	0.00239828219714131	0.00203925793218099
LN_7G06_VL_439	0.00080687033301009	0.00125632627868312	0.00137794358207033	0.00132264335300641	0.00118234839101875	0.0010417095520731	0.000882597467451949	0.00372106173172175	0.00284246185792599	0.00201366382490372	0.00193588051017921	0.0014687698675929	0.0029066277538732	0.00273757289908946	0.00276662592619645	0.00220491833845558	0.0010251667353381	0.00139408267894219	0	0	0	0	0	0	0	2.70495073661855e-05	0	2.70495073661855e-05	0	0	2.7048044093684e-05	0	2.70560940523119e-05	0	0.000189421762806116	0.00147669322715509	0.00130591927753745	0.0020895902504752	0.00170994864254551	0.00254182657474464	0.00569977652181564	0.00551814649735501	0.00191951487704125	0.00213925893095646	0.00265006783462628	0.00201470551598216	0.00227709577388316	0.00236917075671115	0.00201016608231448
LN_4H03_VL_283	0.00100217395500863	0.00145254197609282	0.00157564958379881	0.00152042090832283	0.00137555168322412	0.00123946784386907	0.00107624145821588	0.00392205698665595	0.00303916763805407	0.00220530444764295	0.00213634358204579	0.00166740277403912	0.00307403882243049	0.00293262919210125	0.00293396269096841	0.0024041157854834	0.0012251805401173	0.001594117954145	0.000189426888745429	0.000189426888745429	0.000189426888745429	0.000189426888745429	0.000189426888745429	0.000189426888745429	0.000189426888745429	0.000216507882325468	0.00018995635054587	0.000216507882325468	0.000189421762806116	0.000189426888745429	0.000216496164043767	0.000189421762806116	0.000216560630294824	0.000189421762806116	0	0.00167640366330714	0.0015054767100445	0.00225792161023329	0.00191050075417701	0.00273883757644941	0.00587377360857741	0.00571935414758049	0.00211827284791532	0.00233499528891651	0.00284687544003984	0.00221455898980264	0.00247523189409556	0.0025680090205728	0.00220956169525974
AP3X03061I08	0.00160607450832043	0.00161893510837731	0.00225790427298959	0.00171604557075911	0.00169631605193025	0.00154521670749443	0.00151572029770391	0.00259347967257962	0.00195786355058742	0.00128195675835393	0.00152593766189243	0.0011391930992691	0.00128253947201629	0.00110927653714186	0.00096782420186501	0.00236853058807879	0.00207406911497435	0.00250390936226676	0.00147673516342319	0.00147673516342319	0.00147673516342319	0.00147673516342319	0.00147673516342319	0.00147673516342319	0.00147673516342319	0.00150527998337763	0.00148106739379691	0.00150527998337763	0.00147669322715509	0.00147673516342319	0.00150519448374304	0.00147669322715509	0.00150566485196557	0.00147669322715509	0.00167640366330714	0	0.000113726020057291	0.000999006675044731	0.0010182597007569	0.00168641835697649	0.00334911228780168	0.00272310246378927	0.000921009290466922	0.00187131512522539	0.00209362685369339	0.00163947737904846	0.00207386402082754	0.00204800836702351	0.00173880440027157
AP7X03061G06	0.00149083700528823	0.00156042966151359	0.00211217419832647	0.00162809122525805	0.00152373762997865	0.00145729932291751	0.00142997659379603	0.00247367149640393	0.00184050569769986	0.00116774504976551	0.00138197165336646	0.000940071297806849	0.0010539979921768	0.000881721088419936	0.00068351794347869	0.00208380633309675	0.0018146452372151	0.0023023488966261	0.00130595635306611	0.00130595635306611	0.00130595635306611	0.00130595635306611	0.00130595635306611	0.00130595635306611	0.00130595635306611	0.00133447447970665	0.00130978644091466	0.00133447447970665	0.00130591927753745	0.00130595635306611	0.00133439870431062	0.00130591927753745	0.00133481557551492	0.00130591927753745	0.0015054767100445	0.000113726020057291	0	0.000884791314010659	0.000989010761051093	0.00151490281213049	0.0031451075933798	0.00243665552598261	0.000776630908452582	0.00181322738184374	0.00217916990526906	0.00146624731204856	0.00192939143746881	0.00187526304104541	0.00165193030452477
A03X03431B09	0.00205854657968653	0.00186404033846079	0.00206936762875848	0.00190899638124352	0.00225675536127497	0.00199402950637057	0.00202060308056283	0.0029216916927923	0.002377758599398	0.00159268539199455	0.00131056838653459	0.000907502297826939	0.00150101253120279	0.00132922495717202	0.00138670898458616	0.00230328218709494	0.00214833748738509	0.00233886297191577	0.00208964847065418	0.00208964847065418	0.00208964847065418	0.00208964847065418	0.00208964847065418	0.00208964847065418	0.00208964847065418	0.00211771309688111	0.00209566257538717	0.00211771309688111	0.0020895902504752	0.00208964847065418	0.00211759508468729	0.0020895902504752	0.00211824431456889	0.0020895902504752	0.00225792161023329	0.000999006675044731	0.000884791314010659	0	0.000656397635769472	0.00226156375496291	0.00558621217298698	0.00552020068787343	0.00106394995643339	0.00214512157376438	0.00202523349100185	0.00102226285769848	0.00195297999381257	0.0018457333105735	0.00136087497239212
AP3X03432A01	0.00161548332458772	0.00193242342848893	0.00236838258878417	0.0017431257760585	0.00178472486701261	0.00168666239401176	0.00169278918669144	0.0027222298416386	0.0020526849261486	0.00128617051433755	0.00162645912297131	0.00104194080860928	0.00101412911259913	0.000926028891393959	0.000954939835036812	0.00249810377572674	0.00234007692653012	0.00273727218013135	0.00170999737604432	0.00170999737604432	0.00170999737604432	0.00170999737604432	0.00170999737604432	0.00170999737604432	0.00170999737604432	0.00173866351191968	0.00171503184817547	0.00173866351191968	0.00170994864254551	0.00170999737604432	0.00173856440435115	0.00170994864254551	0.00173910963584332	0.00170994864254551	0.00191050075417701	0.0010182597007569	0.000989010761051093	0.000656397635769472	0	0.00190730108520861	0.00572104316541626	0.00528996800403178	0.00111662845897654	0.00190657989608363	0.00201405347869297	0.00136404370126649	0.00202705857066767	0.00199663074161545	0.00173710800884705
AP3X03482A02	0.00248477948059733	0.00275971904866985	0.00263014128212199	0.00260714918244962	0.00280142333733014	0.00258088701148806	0.00236484021713455	0.00336533037328875	0.0026091744103907	0.00187638018201284	0.00223830001498823	0.00182289159749873	0.00226299622650697	0.00206155888523015	0.00203526610692842	0.00293434799930325	0.00255316646412061	0.00295162686383683	0.00254182657474464	0.00254182657474464	0.00254182657474464	0.00254182657474464	0.00254182657474464	0.00254182657474464	0.00254182657474464	0.00254182657474464	0.00254723396360364	0.00254182657474464	0.00254182657474464	0.00254182657474464	0.00254182657474464	0.00254182657474464	0.00254182657474464	0.00254182657474464	0.00273883757644941	0.00168641835697649	0.00151490281213049	0.00226156375496291	0.00190730108520861	0	0.00418461378390797	0.00387038482002286	0.000571293941584243	0.00269138334448757	0.00268761893537221	0.00233842984737415	0.00244338839800662	0.00271015513463845	0.00226294622650369
LN_7G02_VL_435	0.00535392224231165	0.00550432483044538	0.00609488357613096	0.00539774160155656	0.00597358652777748	0.00540370454703566	0.00544769038524335	0.00669249248924201	0.00584355210116784	0.00522998300175605	0.00466801076598369	0.00356166364788196	0.00379029358722735	0.00369897769671275	0.00353026706327234	0.00462640732962883	0.00414099530754582	0.00457348070313649	0.00569977652181564	0.00569977652181564	0.00569977652181564	0.00569993896484197	0.00569977652181564	0.00569977652181564	0.00569977652181564	0.00569993896484197	0.00568068459452974	0.00569977652181564	0.00569977652181564	0.00569977652181564	0.00569977652181564	0.00569977652181564	0.00573014755069832	0.00569977652181564	0.00587377360857741	0.00334911228780168	0.0031451075933798	0.00558621217298698	0.00572104316541626	0.00418461378390797	0	0.00319008052242593	0.00197472908705931	0.00577082463158646	0.00612267960358173	0.00465482541547898	0.00562650842240131	0.00593516343234531	0.005342584857156
LN_7G03_VL_436	0.00529301672113255	0.00547273754037928	0.00574086255392704	0.00522169466491346	0.00581671217746071	0.00534433651025514	0.0052728441240385	0.00650041300988168	0.00572759876203315	0.00510836854477093	0.00412255855851725	0.00282833400797541	0.00351243824366099	0.00333515508998887	0.00322497921394906	0.00417546889270239	0.00366161606807389	0.00403366790636662	0.00551830265618877	0.00551830265618877	0.00551814649735501	0.00551814649735501	0.00551814649735501	0.00551814649735501	0.00551814649735501	0.0055468431964292	0.00553113782749068	0.00551861500037271	0.00551814649735501	0.00551814649735501	0.00554668622310497	0.00551814649735501	0.00551830265618877	0.00551814649735501	0.00571935414758049	0.00272310246378927	0.00243665552598261	0.00552020068787343	0.00528996800403178	0.00387038482002286	0.00319008052242593	0	0.00167082713495565	0.0056196622955846	0.00574168990169422	0.00391235705756886	0.00533376735169816	0.00552684147915025	0.00467557822274361
LN_4H08_VL_288	0.00168929444479844	0.00190055287270486	0.00228493030630957	0.00202866263631464	0.00185842342917499	0.00179960922452272	0.00196596991856886	0.00263341959382087	0.00200228051135981	0.00124541299075446	0.00130826942671387	0.00112182631765265	0.00121816262330336	0.00127272389805774	0.00110444855108527	0.00181007883385246	0.00181830594549595	0.00227978708349227	0.00191956906298899	0.00191956906298899	0.00191956906298899	0.00191956906298899	0.00191956906298899	0.00191956906298899	0.00191956906298899	0.00194798723357947	0.00192516664861545	0.00194798723357947	0.00191951487704125	0.00191956906298899	0.00194787724971834	0.00191951487704125	0.0019484823146932	0.00191951487704125	0.00211827284791532	0.000921009290466922	0.000776630908452582	0.00106394995643339	0.00111662845897654	0.000571293941584243	0.00197472908705931	0.00167082713495565	0	0.00221205901926454	0.00198152256180662	0.00144277468315532	0.00185121956247265	0.0016791425507042	0.00168397873636626
AMBX03621D07	0.00255973697670074	0.0029402186498764	0.00273384547556299	0.00270919118848627	0.00276684025387116	0.00265152221120041	0.00240357575752937	0.00275195294962439	0.00270809836129836	0.00170023746575933	0.00225070062738034	0.00188954378469999	0.00283897816375973	0.00272221130506923	0.00278106467913219	0.00285891833294512	0.00287223881958669	0.00324262304107673	0.00213925893095646	0.00213925893095646	0.00213925893095646	0.00213931836680643	0.00213925893095646	0.00213925893095646	0.00213925893095646	0.00213943724841501	0.00211745005994292	0.00213937780595924	0.00213925893095646	0.00213925893095646	0.00211144965014385	0.00213925893095646	0.00216773185741611	0.00213925893095646	0.00233499528891651	0.00187131512522539	0.00181322738184374	0.00214512157376438	0.00190657989608363	0.00269138334448757	0.00577082463158646	0.0056196622955846	0.00221205901926454	0	0.000784022025129871	0.000798688573928442	0.000817721998140936	0.000959848274046222	0.00108365146447834
A01X036261D5	0.00258542663083433	0.00276816106834226	0.00275306029438945	0.00262156083430748	0.00282823439806709	0.00256418024757444	0.00262627256243222	0.00242031069656777	0.00254984867734628	0.00184419014102205	0.0023571167326732	0.00205339967999273	0.00236218800884239	0.00227375226739797	0.00233232108194358	0.00310519176328454	0.00309118368784742	0.00331755331727539	0.00265014176163526	0.00265014176163526	0.00265014176163526	0.00265014176163526	0.00265014176163526	0.00265014176163526	0.00265014176163526	0.00267829753723678	0.00265777839847981	0.00267829753723678	0.00265006783462628	0.00265014176163526	0.00267814810206592	0.00265006783462628	0.00267897020192774	0.00265006783462628	0.00284687544003984	0.00209362685369339	0.00217916990526906	0.00202523349100185	0.00201405347869297	0.00268761893537221	0.00612267960358173	0.00574168990169422	0.00198152256180662	0.000784022025129871	0	0.00105187941281447	0.0015793727020444	0.00141151022571554	0.00105071037250285
A02X036261D6	0.00204927048378464	0.00194387738347216	0.00243490133022252	0.00212848105944883	0.00215432354751372	0.00196086177359663	0.0020163648000423	0.00196122307009654	0.00195423296084758	0.0011942685376219	0.00177960790395349	0.00122869188004125	0.001658314287455	0.00131309221379022	0.0011720178097335	0.00248637499291937	0.00227024980522181	0.00263172126046119	0.00201470551598216	0.00201470551598216	0.00201470551598216	0.00201476268721207	0.00201470551598216	0.00201470551598216	0.00201470551598216	0.00201487703940638	0.00199207159738802	0.00201481986168662	0.00201470551598216	0.00201470551598216	0.00198630587659067	0.00201470551598216	0.00204374430194291	0.00201470551598216	0.00221455898980264	0.00163947737904846	0.00146624731204856	0.00102226285769848	0.00136404370126649	0.00233842984737415	0.00465482541547898	0.00391235705756886	0.00144277468315532	0.000798688573928442	0.00105187941281447	0	0.00100045588732696	0.000686206949063176	0.00132046518217637
A03X03621A06	0.00252691229119375	0.00282694634986676	0.00294884213290138	0.00262025677848487	0.00270853800482244	0.00259224517559752	0.00248448886723283	0.00178185299631941	0.00207336194760341	0.00143637281337797	0.002539968403433	0.00191901124729688	0.00211626721534118	0.00197087494776723	0.00200076766532319	0.00318127753244455	0.00311021914266862	0.00356786117073736	0.00227715979014021	0.00227715979014021	0.00227715979014021	0.00227715979014021	0.00227715979014021	0.00227715979014021	0.00227715979014021	0.00230549692035471	0.002283772798965	0.00230549692035471	0.00227709577388316	0.00227715979014021	0.00230536728564089	0.00227709577388316	0.00230608045703023	0.00227709577388316	0.00247523189409556	0.00207386402082754	0.00192939143746881	0.00195297999381257	0.00202705857066767	0.00244338839800662	0.00562650842240131	0.00533376735169816	0.00185121956247265	0.000817721998140936	0.0015793727020444	0.00100045588732696	0	0.00104940321803183	0.00148731903475431
AP7X03621F05	0.00240953483631245	0.00253537137070891	0.00282730442970329	0.00240839824379227	0.002451811023092	0.00232683954977954	0.00242656034097148	0.00187844469452295	0.00233974172465563	0.00149783534227217	0.00230966246300768	0.00186407354395666	0.00177866638566989	0.00163248112990825	0.00180447454232723	0.00272223886309505	0.00282191880246266	0.00322337080192981	0.00236923757975776	0.00236923757975776	0.00236923757975776	0.00236923757975776	0.00236923757975776	0.00236923757975776	0.00236923757975776	0.00239767334130954	0.00237614060196754	0.00239767334130954	0.00236917075671115	0.00236923757975776	0.00239753808199346	0.00236917075671115	0.00239828219714131	0.00236917075671115	0.0025680090205728	0.00204800836702351	0.00187526304104541	0.0018457333105735	0.00199663074161545	0.00271015513463845	0.00593516343234531	0.00552684147915025	0.0016791425507042	0.000959848274046222	0.00141151022571554	0.000686206949063176	0.00104940321803183	0	0.00174917212519268
LN_8B02_VL_471	0.00230997866277739	0.00196830050165547	0.00263482654684873	0.00198516412676431	0.00243207892138698	0.00192377235464042	0.00224287650272587	0.00234344948437866	0.00203557432689248	0.00147485605311039	0.00213704497294436	0.00175521180242607	0.00163854698406625	0.00163730339555429	0.00172505652019887	0.00288442620859317	0.00283535269854541	0.00319996818293138	0.00201022299619229	0.00201022299619229	0.00201022299619229	0.00201022299619229	0.00201022299619229	0.00201022299619229	0.00201022299619229	0.00203873824261667	0.00201610243746876	0.00203873824261667	0.00201016608231448	0.00201022299619229	0.00203862279201584	0.00201016608231448	0.00203925793218099	0.00201016608231448	0.00220956169525974	0.00173880440027157	0.00165193030452477	0.00136087497239212	0.00173710800884705	0.00226294622650369	0.005342584857156	0.00467557822274361	0.00168397873636626	0.00108365146447834	0.00105071037250285	0.00132046518217637	0.00148731903475431	0.00174917212519268	0
AP3X03911I04	0.00255315938758839	0.00271047703095464	0.00334100404349039	0.00290641524207311	0.00315181157111346	0.00266810002195346	0.00265033810586505	0.00413029225398527	0.00340248645547835	0.00258449288862224	0.00257268230127904	0.00214583529958887	0.00306134420656655	0.00320344154131631	0.00320654808843796	0.00318035385431431	0.0032320237478927	0.00359052672010032	0.00286023021298012	0.00286023021298012	0.00286023021298012	0.00286023021298012	0.00286023021298012	0.00286023021298012	0.00286023021298012	0.00286031121458417	0.00280685266855307	0.00286023021298012	0.00286023021298012	0.00286023021298012	0.00286023021298012	0.00286023021298012	0.0028894082564436	0.00286023021298012	0.00306014129047883	0.00209953364172725	0.00209954692711931	0.00211798127295515	0.00195429961211856	0.00273582867217992	0.0056293673598142	0.0054621255645456	0.00252352593512427	0.00295954942350471	0.00290548447706144	0.00242308850607368	0.00243160092681259	0.0027294592420236	0.00240784622241663
[truncated: 1 more columns]
