# Supplementary material for: Transmission and dynamics of mother-infant gut viruses during pregnancy and early life
Source: Nat Commun. 2024 Mar 2;15:1945. doi: 10.1038/s41467-024-45257-4 (PMC10908809; doi:10.1038/s41467-024-45257-4)
Supplement: Supplementary file 6 — Source Data [file 41467_2024_45257_MOESM6_ESM.zip › Source data/Virus_genetic_distances/LN_6G05_VL_357_NODE_5458_length_5990_cov_82.119798.dist.txt]

AMBX00181E02	A01X001860H9	A02X001860I1	A01X009561B6	A02X009561B7	A03X00951D03	LN_4H09_VL_289	AMBX01121F02	A01X011261C2	A03X01121D01	AP7X01121H05	LN_6G05_VL_357	A03X01281C09	AMBX01721E09	A01X017260I8	A02X017260I9	A03X01721B05	A03X01791B04	LN_6G03_VL_355	A01X019460I6	A03X01941A02	LN_7E07_VL_422	AMBX01951E07	A01X019560H7	A02X019560H8	A03X01951A01	AP3X01952B01	AP7X01951G07	LN_4B03_VL_229	LN_7D08_VL_414	LN_6E01_VL_335	LN_4G08_VL_279	AP3X02042B02	AP7X02041G08	LN_7D06_VL_412	LN_4G07_VL_278	A02X020961D3	LN_4H05_VL_285	LN_8A08_VL_468	LN_8A09_VL_469	LN_6F07_VL_350	LN_4G03_VL_274	A01X023460I4	A02X023460I5	A03X02341A08	A02X024861A4	A03X02481C06	AP3X02482B04	A01X026160H3	A02X026160H4
AMBX00181E02	0	0.00190652615454565	0.00174115247274751	0.00259605658994211	0.0045150714905066	0.00455210291712128	0.00282286910451268	0.00207435395669251	0.00242211818634309	0.00226948640799916	0.00229953271882633	0.00242358517735019	0.00227977284188524	0.00172463675977031	0.00120775233788203	0.00172601422131149	0.00293276352133005	0.0029459472942198	0.00407899907828204	0.0125147082429909	0.0124043393344526	0.0128865966487589	0.00206436211386195	0.00189339954474435	0.00189770550614382	0.00189405158080214	0.00172285398059558	0.00172018671194391	0.00172107488337979	0.00208378715297734	0.000690689769625921	0.00189340697125089	0.005049312805301	0.0055851182174774	0.00312991776493554	0.00522579775969448	0.00354761571796186	0.00276945697316089	0.00207370440020173	0.00469331005194277	0.00294237055622659	0.00401994273812162	0.00263306015943194	0.00489472154733165	0.00224745418863845	0.00363783400096008	0.00345746230440793	0.00260283630626313	0.00124172476462963
A01X001860H9	0.00190652615454565	0	0.00156851416465739	0.00260962875504553	0.00436356259655303	0.00422025561785142	0.0024710291382093	0.00226274820213609	0.00226350575914036	0.00228502082809451	0.00266007256875877	0.00209104932815041	0.00245802152257307	0.00103986151839969	0.00156225199210687	0.00208369642624378	0.00208227281377224	0.00365601894310173	0.00321037358613134	0.0134894142417482	0.0130179710636342	0.0136661385678142	0.00190559553099262	0.00190559553099262	0.00243076136529037	0.00190658639957468	0.0019062032988106	0.00190526547029799	0.00190526547029799	0.00156612606485404	0.000347425799284739	0.00190592570606393	0.00526061976156639	0.00509161223903502	0.00314248565554379	0.00523928082434215	0.00303374271195233	0.00261178839844977	0.00243142562168974	0.00454430835416795	0.00243254917381483	0.00421074637568949	0.00300371709266652	0.00455781231278774	0.00260969711145609	0.00296237460879123	0.00278100223715892	0.0027913124940588	0.000888636238432359
A02X001860I1	0.00174115247274751	0.00156851416465739	0	0.00244599688571586	0.00490943754630978	0.00423283892646124	0.00264653256852176	0.00262375639286192	0.00262534132895126	0.00265017943598331	0.00301972369483806	0.00245241628853267	0.0022837855789665	0.00139381970331086	0.00122054535105742	0.00174418937376528	0.00191783534546922	0.00349922480061755	0.00286517269267116	0.0130109365009857	0.0125480964345001	0.0135577122297858	0.0024379040919888	0.0024379040919888	0.0027927741532651	0.0024379040919888	0.00226511376503505	0.00243747963863883	0.00243747963863883	0.00192017881110354	0.000697920468077082	0.0024379040919888	0.00493294610740018	0.00511496941674839	0.00332676532298241	0.00436886212050531	0.003949635803711	0.00262350477977539	0.00244348896025132	0.0049207702463913	0.00297043707368026	0.00405246228063159	0.00337345153267687	0.00491821597978428	0.00279900283462632	0.00280146092806662	0.00244428103144566	0.00244990287074773	0.00124729576859102
A01X009561B6	0.00259605658994211	0.00260962875504553	0.00244599688571586	0	0.00434687084684501	0.00508192134879133	0.00176388703063862	0.00225721747767004	0.00278019486040702	0.00228058043386202	0.00319489301021813	0.00243365861919203	0.00228417911488705	0.00346404956787634	0.00277425897297592	0.00329677158997785	0.00259922810772197	0.0036490308250718	0.0035595726940952	0.0121947177708331	0.0119194519700314	0.0125803534557209	0.0022470657131735	0.00207435396187919	0.00225060441659818	0.00207507136777784	0.0024218705963571	0.00224667737198239	0.0022470657131735	0.00226165077548481	0.00173150506257758	0.0022470657131735	0.00576862007340413	0.00472959868375568	0.00296498847226764	0.00471297184144878	0.00374075177378596	0.00312774230562018	0.00242775029856152	0.00453543512098848	0.00364712960864075	0.00403038610354396	0.00299581622467083	0.00403011180739286	0.00156141624751808	0.00243462632846273	0.00225501920029525	0.00243751004281088	0.00213032870703059
A02X009561B7	0.0045150714905066	0.00436356259655303	0.00490943754630978	0.00434687084684501	0	0.00489671313716152	0.00246586875367425	0.0041826528760782	0.00470804096588241	0.0042246195137166	0.00516691551904466	0.00436124063536148	0.00458103897714189	0.00504207636648827	0.00330078072522702	0.00434850465904045	0.00417177002584833	0.00540327124028278	0.00392344521065239	0.0142197827853348	0.0123092394203802	0.0136704289401072	0.0041623642756126	0.00398915054915722	0.00382259015077676	0.0041630862892236	0.00364340118438542	0.00416164251239968	0.0041623642756126	0.00278949569768812	0.00347424151244565	0.00416164251239968	0.00666659282991012	0.00597089010932269	0.00419948603755343	0.00683265592215162	0.00446659697137315	0.00435819948171928	0.00365411043438838	0.00559773472252771	0.00487863515136556	0.00527263933274897	0.00370959950757502	0.00509634232402726	0.000868862671993057	0.0050632039462363	0.00417619398234311	0.00454335289375977	0.00354963120814631
A03X00951D03	0.00455210291712128	0.00422025561785142	0.00423283892646124	0.00508192134879133	0.00489671313716152	0	0.00548189319215533	0.00421654833434768	0.0047455556134605	0.00425920138311569	0.00484154769499071	0.00439735696666251	0.00495987744669573	0.00508192134879133	0.0045505480144119	0.00455449513954756	0.00490701098674166	0.00596359007967434	0.00447924051342326	0.0148864189718796	0.014205530956345	0.0146743614681689	0.00437197968723856	0.00437274439145365	0.00455688987762651	0.00437274439145365	0.00419664102263536	0.00437121525043995	0.00437197968723856	0.0049102985066767	0.00367843301773634	0.00437121525043995	0.00760695799985817	0.00760636579392734	0.00510779342955385	0.00634626248262659	0.00558635057820358	0.00545073576512014	0.00491217617107096	0.00670711327129661	0.00491466209842208	0.00673847876515858	0.00355337547842239	0.00584083217460188	0.00385148856561701	0.00598591087510963	0.00543956905284471	0.00545559440326311	0.00410450834791301
LN_4H09_VL_289	0.00282286910451268	0.0024710291382093	0.00264653256852176	0.00176388703063862	0.00246586875367425	0.00548189319215533	0	0.00212429476902946	0.00265696334446416	0.00214594826096971	0.00323693033913323	0.00230361538051188	0.00283638048153098	0.00300163480972565	0.00246853977682601	0.00282436400843382	0.00229442095864085	0.0038874577487579	0.0034307091685463	0.0128051249208755	0.012320258483265	0.0130046886642638	0.00211379389524954	0.00193776057014215	0.00247196429926026	0.00211416630481515	0.00211379389524954	0.0021134216168605	0.00211379389524954	0.00281823821443386	0.00158816586785982	0.0021134216168605	0.00534609400917239	0.00498846391007267	0.00265583373232071	0.00388977084217656	0.00326807832060555	0.0028337427429008	0.00247408591017558	0.00391023545679826	0.00353697370484381	0.0039234532025586	0.00250789587796838	0.00319378297125712	0.00141052314040893	0.00265825785876515	0.00229644750572687	0.00247982222393182	0.00268528750875898
AMBX01121F02	0.00207435395669251	0.00226274820213609	0.00262375639286192	0.00225721747767004	0.0041826528760782	0.00421654833434768	0.00212429476902946	0	0	0	0.00194599574802799	0.000172555111179754	0.00211158548073447	0.00277233617613164	0.00294687235225731	0.00346885837050643	0.00329049115962085	0.00330592689070902	0.00427277892378525	0.00876798923015195	0.0092205062586942	0.00923721951710585	0.00120724620415235	0.00120787860097453	0.00259659619276782	0.00155389035946849	0.00103647100970804	0.0012066219084217	0.000862418491437365	0.00156694407591224	0.00103932114328204	0.00103519685171886	0.00611970546930687	0.0064875392914647	0.00349062095900894	0.00542039991577031	0.00409573737519608	0.00312880690164191	0.00242859258735421	0.00488475347405518	0.0031282631380036	0.00421136906641992	0.00175876858178923	0.00508807514608529	0.00190785637341154	0.00382404040184558	0.00346945784606409	0.00296085721608549	0.0017818333809912
A01X011261C2	0.00242211818634309	0.00226350575914036	0.00262534132895126	0.00278019486040702	0.00470804096588241	0.0047455556134605	0.00265696334446416	0	0	0	0.00212427120238474	0.000172853378521646	0.00246497706919192	0.00277392880117539	0.00312310940628849	0.00364442105763391	0.0032920605786188	0.00348214307547261	0.00409573737519608	0.00931578584058517	0.00940924948630281	0.00977146121456139	0.00155368928699453	0.00155460639743148	0.00294542934059946	0.00190084354629665	0.00138345545731205	0.00155288505300081	0.00120865341675514	0.00191615733416652	0.00138668515603644	0.00138165585956038	0.00629707720817528	0.00631509110738764	0.00366751195509799	0.00542358357579733	0.00427373100154556	0.00330422489586244	0.00260335602280847	0.00506182735191648	0.00330365036837168	0.00438911307668039	0.00228910733889422	0.00509196612398392	0.0024303167030376	0.00382570428992061	0.00347087365806454	0.00296210218322775	0.00213944414638308
A03X01121D01	0.00226948640799916	0.00228502082809451	0.00265017943598331	0.00228058043386202	0.0042246195137166	0.00425920138311569	0.00214594826096971	0	0	0	0.00196546742388767	0.00017442114127934	0.00231097863461033	0.00279999016451691	0.00297628010454443	0.00350288125320285	0.00349867411661628	0.00351516119464013	0.00431655867796556	0.00885513943446521	0.00949012171871971	0.00915083498136606	0.00121923178362652	0.00121987680316326	0.00262247232851742	0.0015693346675525	0.00104677808546726	0.00121859503357147	0.000870981609782017	0.00158265027206909	0.00104968526581748	0.00104547847561906	0.00635880491758237	0.00673100041027128	0.00370240526207442	0.00565233451384443	0.00413773677602746	0.00316011703480188	0.00245284596030179	0.00493381533375805	0.00315900782933306	0.00422992513411681	0.00177689444098862	0.00513583295898179	0.0019269060953495	0.00403842558658414	0.00367979152973571	0.00316243074989284	0.0018001161812617
AP7X01121H05	0.00229953271882633	0.00266007256875877	0.00301972369483806	0.00319489301021813	0.00516691551904466	0.00484154769499071	0.00323693033913323	0.00194599574802799	0.00212427120238474	0.00196546742388767	0	0.00176887135814445	0.00286004308100089	0.00247938304999496	0.00248342800604791	0.00319283949979454	0.00301173850872464	0.00391297767305007	0.00382447327881157	0.0085927306427404	0.00852816790278456	0.00944393964959546	0.00194290229929465	0.00229668893355794	0.00318819710341497	0.00212126710263342	0.00212164215035821	0.00194221620138789	0.00194221620138789	0.00265872907658467	0.00159461434982153	0.00194290229929465	0.00626185927661885	0.00592146187887729	0.00408769049038232	0.00622386334036301	0.00455431222556522	0.00337818651226253	0.00319092840844819	0.00570756136039243	0.00372737721400593	0.00465899963813494	0.00287397829255349	0.00570616628331866	0.00230851635635832	0.00373505017494289	0.0035508519712344	0.00337644898193155	0.00272037594736691
LN_6G05_VL_357	0.00242358517735019	0.00209104932815041	0.00245241628853267	0.00243365861919203	0.00436124063536148	0.00439735696666251	0.00230361538051188	0.000172555111179754	0.000172853378521646	0.00017442114127934	0.00176887135814445	0	0.00246624865530776	0.00260236208354041	0.00295027877467222	0.0034728556661998	0.00329458312689191	0.00348453934493136	0.00427734797687632	0.00859697279703811	0.00887424758191506	0.00907101881308865	0.00138154385273943	0.00138225249476785	0.00277341035575251	0.0017288184492651	0.00121080360918412	0.00138082847436843	0.00103626959491145	0.00174279139202015	0.00121373529086951	0.00120933186361323	0.00630093085800404	0.00631924590170104	0.00367007578410127	0.00542704243586447	0.0041008092666054	0.00313264136033972	0.00243197516449412	0.00488977215920361	0.00313155135568842	0.0042157378638696	0.00193754364579095	0.0049179338557481	0.00208371910529539	0.00365429291780408	0.0034736759741412	0.00296447143488333	0.00196201764011177
A03X01281C09	0.00227977284188524	0.00245802152257307	0.0022837855789665	0.00228417911488705	0.00458103897714189	0.00495987744669573	0.00283638048153098	0.00211158548073447	0.00246497706919192	0.00231097863461033	0.00286004308100089	0.00246624865530776	0	0.00245758230591489	0.0026321360820241	0.00245718959835032	0.00105210112111139	0.00193169742489154	0.00251950117807924	0.0121794701916708	0.0117057957263886	0.0125728085092049	0.0017506014757205	0.00157563083160886	0.00280886892485088	0.00175091567126557	0.0017506014757205	0.00192521985899851	0.00157507933283743	0.00245290756633703	0.00140310148652627	0.00174998876885599	0.00443008457817703	0.00389634529490116	0.00175984383561802	0.00386825638818849	0.00415718180166022	0.00299583962784831	0.00228618760182212	0.00530787778056382	0.00369591255909145	0.0035469549557873	0.00267284673481758	0.0049495139574884	0.00228458052990129	0.00158425200301992	0.00122822437865454	0.00123167441536218	0.00268819909788696
AMBX01721E09	0.00172463675977031	0.00103986151839969	0.00139381970331086	0.00346404956787634	0.00504207636648827	0.00508192134879133	0.00300163480972565	0.00277233617613164	0.00277392880117539	0.00279999016451691	0.00247938304999496	0.00260236208354041	0.00245758230591489	0	0.00155547929934681	0.00207471259762197	0.00241978509225777	0.00312340043623166	0.00266243332097704	0.0132487555000201	0.0127860034338878	0.0136065372740114	0.00241436015710989	0.00241436015710989	0.0025920416442108	0.00241560990513028	0.00241643631671169	0.00241436015710989	0.00241436015710989	0.00226007800257922	0.000345684354134588	0.00258757024640599	0.00471050511327267	0.00507114173019837	0.00313261854660452	0.00505702346769645	0.00355325658817573	0.00259884557948187	0.00259428314316112	0.00469730136717173	0.00294390668123544	0.00402263984512216	0.00351960789185002	0.00455094073488756	0.00259920551256966	0.00277479290353445	0.00242190811848791	0.00208408099215466	0.00124238592251188
A01X017260I8	0.00120775233788203	0.00156225199210687	0.00122054535105742	0.00277425897297592	0.00330078072522702	0.0045505480144119	0.00246853977682601	0.00294687235225731	0.00312310940628849	0.00297628010454443	0.00248342800604791	0.00295027877467222	0.0026321360820241	0.00155547929934681	0	0.00103475062553403	0.00224435761349486	0.00294606031446053	0.00389910753190726	0.0125403025740829	0.0122355499165429	0.0129123848544537	0.00258757024124608	0.00241613878218949	0.00259381202676792	0.00241572187324618	0.00207041707437926	0.00224247413512393	0.00224324804741018	0.00191017550047032	0.00103770338242487	0.0024156397653543	0.00506006091981992	0.00488295027328183	0.00313646235414102	0.0043591198566976	0.00337638555234966	0.00260012922441264	0.00173211240944739	0.0043513723689461	0.00242696890162923	0.00349855117978656	0.00316180744228514	0.00472976068324327	0.00259473190303632	0.00347195017551157	0.00328759170879422	0.00243365861919203	0.00124326856235125
A02X017260I9	0.00172601422131149	0.00208369642624378	0.00174418937376528	0.00329677158997785	0.00434850465904045	0.00455449513954756	0.00282436400843382	0.00346885837050643	0.00364442105763391	0.00350288125320285	0.00319283949979454	0.0034728556661998	0.00245718959835032	0.00207471259762197	0.00103475062553403	0	0.00258942420825848	0.00277248679657106	0.00407755278478022	0.0129027527530572	0.0127726382283841	0.0132656169426171	0.00310675622119974	0.00293550485886379	0.0031142138659216	0.00293449142035378	0.00258942420825848	0.00276148103800477	0.00276243459060749	0.00243323564275564	0.00138420324504951	0.00293537772292169	0.00488594264266972	0.004359727174501	0.00348396282739342	0.00383527449278379	0.00373402869578702	0.00312012930499982	0.00225179647268912	0.00470059536201481	0.00294696866194219	0.00402407820716862	0.00333892101543141	0.0052582246920289	0.00346353251060785	0.0039921621879775	0.00380739709637805	0.00295570930724435	0.00124393136568857
A03X01721B05	0.00293276352133005	0.00208227281377224	0.00191783534546922	0.00259922810772197	0.00417177002584833	0.00490701098674166	0.00229442095864085	0.00329049115962085	0.0032920605786188	0.00349867411661628	0.00301173850872464	0.00329458312689191	0.00105210112111139	0.00241978509225777	0.00224435761349486	0.00258942420825848	0	0.00207830584465906	0.00354569731056135	0.012344157900088	0.0120505068870377	0.012545280239035	0.00310354227445948	0.0027594565479528	0.0034580826540657	0.00276040870256346	0.00293171465970471	0.00293020614336686	0.00275894340712176	0.0024328203879271	0.00190256910031466	0.00310401027369774	0.00365672408283289	0.00348514655254638	0.00295700332084835	0.00383124419695821	0.00426440381276484	0.00346731637915352	0.00225068711059353	0.00522106728274663	0.00364035662678038	0.00437348629539728	0.00369013740804857	0.00577973382959837	0.00328819075246942	0.0025983953904159	0.00207262993535517	0.00173492997243305	0.00231060750617249
A03X01791B04	0.0029459472942198	0.00365601894310173	0.00349922480061755	0.0036490308250718	0.00540327124028278	0.00596359007967434	0.0038874577487579	0.00330592689070902	0.00348214307547261	0.00351516119464013	0.00391297767305007	0.00348453934493136	0.00193169742489154	0.00312340043623166	0.00294606031446053	0.00277248679657106	0.00207830584465906	0	0.00248507286749426	0.0129245180523426	0.0124498964921405	0.0131192365520875	0.0034634723021674	0.00346401943751947	0.00381860914802381	0.00346401943751947	0.0034634723021674	0.00346287262287907	0.00328989883134025	0.00400378657706884	0.00260326536965913	0.0034634723021674	0.00332219636076296	0.00314431629234725	0.00296562794543483	0.00331408368743548	0.00481886362408033	0.00365474638606504	0.00330129362118817	0.00611714292454336	0.00434758876280618	0.0054421314804952	0.00334547900943362	0.00650032517379981	0.00347304246868864	0.00295824302749128	0.00260238473894809	0.00243880672923535	0.00338360093805407
LN_6G03_VL_355	0.00407899907828204	0.00321037358613134	0.00286517269267116	0.0035595726940952	0.00392344521065239	0.00447924051342326	0.0034307091685463	0.00427277892378525	0.00409573737519608	0.00431655867796556	0.00382447327881157	0.00427734797687632	0.00251950117807924	0.00266243332097704	0.00389910753190726	0.00407755278478022	0.00354569731056135	0.00248507286749426	0	0.0132430772516398	0.0129192596835863	0.0134245214658513	0.00407394153417902	0.00389910753190726	0.0042606423687162	0.00425233840345762	0.0040753852665598	0.00442927602732645	0.00389910753190726	0.00302940980507297	0.00230729508222496	0.00425384580686969	0.00518926582513796	0.00518570720052779	0.00321467511610144	0.00429207438272295	0.00529715097700429	0.00445294408001085	0.00373799278573551	0.0064389834448686	0.00463240451713987	0.00521245425905936	0.00466987815412343	0.00484751094384065	0.00425769018221376	0.00337998939446345	0.00301494329702987	0.00267379962337219	0.00255443902017269
A01X019460I6	0.0125147082429909	0.0134894142417482	0.0130109365009857	0.0121947177708331	0.0142197827853348	0.0148864189718796	0.0128051249208755	0.00876798923015195	0.00931578584058517	0.00885513943446521	0.0085927306427404	0.00859697279703811	0.0121794701916708	0.0132487555000201	0.0125403025740829	0.0129027527530572	0.012344157900088	0.0129245180523426	0.0132430772516398	0	0.00126346490391353	0.00230484064295881	0.0128616245555848	0.0128625694914532	0.0123494274474414	0.0126919306343253	0.0128685210448785	0.0128570310013537	0.012681901016136	0.0131421871869076	0.0118255100500377	0.0130390668943525	0.0142356813351596	0.0144719067188394	0.0120640880874989	0.0135203712177327	0.0143628757611167	0.012372128877277	0.0109232375871224	0.0144181630890099	0.01290311473172	0.0139406428043896	0.0131094975412525	0.0156017102425433	0.012539038167601	0.0125708961840846	0.0121768505385802	0.0120445686866589	0.0127009048775797
A03X01941A02	0.0124043393344526	0.0130179710636342	0.0125480964345001	0.0119194519700314	0.0123092394203802	0.014205530956345	0.012320258483265	0.0092205062586942	0.00940924948630281	0.00949012171871971	0.00852816790278456	0.00887424758191506	0.0117057957263886	0.0127860034338878	0.0122355499165429	0.0127726382283841	0.0120505068870377	0.0124498964921405	0.0129192596835863	0.00126346490391353	0	0.00123111768849689	0.0123919812528294	0.0123994314747285	0.0120730740773178	0.0125798778424344	0.0123963704059401	0.0127437916334647	0.0122203804432716	0.0126619955333443	0.0113738772339989	0.0125745718382524	0.0143122083545527	0.0145031867883405	0.0121495505454446	0.0134114151714668	0.0140567175155215	0.0124521112364817	0.0110174206867575	0.0139427310781814	0.0131639067461874	0.0136511303509718	0.012791575618249	0.0143891455046386	0.0118723299121906	0.0122769146885774	0.0117059543614511	0.0115814220432106	0.0120505392190811
LN_7E07_VL_422	0.0128865966487589	0.0136661385678142	0.0135577122297858	0.0125803534557209	0.0136704289401072	0.0146743614681689	0.0130046886642638	0.00923721951710585	0.00977146121456139	0.00915083498136606	0.00944393964959546	0.00907101881308865	0.0125728085092049	0.0136065372740114	0.0129123848544537	0.0132656169426171	0.012545280239035	0.0131192365520875	0.0134245214658513	0.00230484064295881	0.00123111768849689	0	0.0132241935773045	0.0132252582206753	0.0125516815898636	0.0132344706522181	0.0132321663412726	0.0132195929146077	0.013049170879535	0.0133326094110578	0.0123959764029191	0.0133969306795339	0.0145872317730829	0.0147951460605852	0.0128088943542279	0.0140484879616152	0.0143349976845181	0.0131054813483784	0.0120428314999518	0.0143925677327763	0.0134520963681521	0.014643479883076	0.0136520676293667	0.0155504140285394	0.0118601831719095	0.0127660183621114	0.0123840114200444	0.0122536797644611	0.0129096934453703
AMBX01951E07	0.00206436211386195	0.00190559553099262	0.0024379040919888	0.0022470657131735	0.0041623642756126	0.00437197968723856	0.00211379389524954	0.00120724620415235	0.00155368928699453	0.00121923178362652	0.00194290229929465	0.00138154385273943	0.0017506014757205	0.00241436015710989	0.00258757024124608	0.00310675622119974	0.00310354227445948	0.0034634723021674	0.00407394153417902	0.0128616245555848	0.0123919812528294	0.0132241935773045	0	0.000343192988703838	0.00172148997362029	0.000343465581082882	0.000171821307532803	0	0	0.000692640782658904	0.000172317237417351	0.000171607534939501	0.00591485209290964	0.00645582118354735	0.00364839686605763	0.00539493036907397	0.00354317680935558	0.00294135988704452	0.00224551315335672	0.00433934853775824	0.00276705469784579	0.00384057722876336	0.00157655102171535	0.00488873926660796	0.00138088071686577	0.00346053608502016	0.00310829835924691	0.0031212340136345	0.00141808669392006
A01X019560H7	0.00189339954474435	0.00190559553099262	0.0024379040919888	0.00207435396187919	0.00398915054915722	0.00437274439145365	0.00193776057014215	0.00120787860097453	0.00155460639743148	0.00121987680316326	0.00229668893355794	0.00138225249476785	0.00157563083160886	0.00241436015710989	0.00241613878218949	0.00293550485886379	0.0027594565479528	0.00346401943751947	0.00389910753190726	0.0128625694914532	0.0123994314747285	0.0132252582206753	0.000343192988703838	0	0.00172178637760115	0.000171644354586463	0.000343760756064105	0.000343192988703838	0.00017161489785776	0.000692760741259954	0.000172346935765455	0.000343310810569404	0.00556859559184135	0.00593440633894664	0.00347484513608827	0.00539507517943601	0.00372211568223301	0.00276849105563968	0.00224552063391616	0.00433944698128177	0.00294033489365394	0.00401494627389541	0.0015774953310061	0.00471427741287727	0.00155442712246846	0.00294249082180551	0.00293732413288878	0.00312238481011964	0.00141833810981896
A02X019560H8	0.00189770550614382	0.00243076136529037	0.0027927741532651	0.00225060441659818	0.00382259015077676	0.00455688987762651	0.00247196429926026	0.00259659619276782	0.00294542934059946	0.00262247232851742	0.00318819710341497	0.00277341035575251	0.00280886892485088	0.0025920416442108	0.00259381202676792	0.0031142138659216	0.0034580826540657	0.00381860914802381	0.0042606423687162	0.0123494274474414	0.0120730740773178	0.0125516815898636	0.00172148997362029	0.00172178637760115	0	0.00206791956188657	0.00172378214179945	0.00172148997362029	0.00172178637760115	0.0020842625350989	0.00189845758341869	0.00189453391611735	0.00557336101756609	0.00576925921736674	0.0034796892904561	0.00609798948421518	0.00266099267966824	0.00277244921207077	0.00207693461394769	0.0041703885585386	0.00277280909022042	0.00419654880519921	0.00316456165703114	0.00454457698883553	0.00138470494300109	0.00364414677733601	0.00346344968870926	0.0031282631380036	0.00142029737595304
A03X01951A01	0.00189405158080214	0.00190658639957468	0.0024379040919888	0.00207507136777784	0.0041630862892236	0.00437274439145365	0.00211416630481515	0.00155389035946849	0.00190084354629665	0.0015693346675525	0.00212126710263342	0.0017288184492651	0.00175091567126557	0.00241560990513028	0.00241572187324618	0.00293449142035378	0.00276040870256346	0.00346401943751947	0.00425233840345762	0.0126919306343253	0.0125798778424344	0.0132344706522181	0.000343465581082882	0.000171644354586463	0.00206791956188657	0	0.000343938104705491	0.000343229805824226	0.000343524575519194	0.000866010916243563	0.000344731009184776	0.00051530900266433	0.0053986885213773	0.00593337071492946	0.00347786640329646	0.00522322841562216	0.00372475644476212	0.00276944945623771	0.00207399543973324	0.00451585570112666	0.00294186137637812	0.0038406308225194	0.0021028900517334	0.00471757223252653	0.001900656596927	0.00328992139775249	0.00328191296813577	0.00329734372721455	0.00141833810981896
AP3X01952B01	0.00172285398059558	0.0019062032988106	0.00226511376503505	0.0024218705963571	0.00364340118438542	0.00419664102263536	0.00211379389524954	0.00103647100970804	0.00138345545731205	0.00104677808546726	0.00212164215035821	0.00121080360918412	0.0017506014757205	0.00241643631671169	0.00207041707437926	0.00258942420825848	0.00293171465970471	0.0034634723021674	0.0040753852665598	0.0128685210448785	0.0123963704059401	0.0132321663412726	0.000171821307532803	0.000343760756064105	0.00172378214179945	0.000343938104705491	0	0.000171762282692196	0.000171791790042496	0.000692760741259954	0.000172465831596824	0.00034354669716429	0.00575036530165261	0.00610860180507196	0.00365218112996734	0.00539774849251735	0.0037260782317023	0.00259742776249241	0.00207540775812035	0.00451742493989787	0.00276897768732479	0.00384326093292663	0.00140150392806613	0.00471922137002971	0.00155415869720491	0.00364051490262004	0.00328366701513333	0.00329791606306883	0.00124132376077349
AP7X01951G07	0.00172018671194391	0.00190526547029799	0.00243747963863883	0.00224667737198239	0.00416164251239968	0.00437121525043995	0.0021134216168605	0.0012066219084217	0.00155288505300081	0.00121859503357147	0.00194221620138789	0.00138082847436843	0.00192521985899851	0.00241436015710989	0.00224247413512393	0.00276148103800477	0.00293020614336686	0.00346287262287907	0.00442927602732645	0.0128570310013537	0.0127437916334647	0.0132195929146077	0	0.000343192988703838	0.00172148997362029	0.000343229805824226	0.000171762282692196	0	0	0.000865613679283907	0.000172257871415853	0.000171548656854799	0.0055666581783731	0.00610647025068067	0.0036477631272856	0.00539399164840235	0.00354254921427527	0.0025951808286012	0.00224512534856569	0.00433934853775824	0.00276657624306461	0.00383990688824639	0.00175066289835649	0.00488788584858473	0.00172594677647328	0.00398028913958394	0.00362697255151656	0.00329386106491315	0.00141783536713798
LN_4B03_VL_229	0.00172107488337979	0.00190526547029799	0.00243747963863883	0.0022470657131735	0.0041623642756126	0.00437197968723856	0.00211379389524954	0.000862418491437365	0.00120865341675514	0.000870981609782017	0.00194221620138789	0.00103626959491145	0.00157507933283743	0.00241436015710989	0.00224324804741018	0.00276243459060749	0.00275894340712176	0.00328989883134025	0.00389910753190726	0.012681901016136	0.0122203804432716	0.013049170879535	0	0.00017161489785776	0.00172178637760115	0.000343524575519194	0.000171791790042496	0	0	0.000865613679283907	0.000172317237417351	0	0.00539586941653655	0.00593440633894664	0.00330014680316592	0.00522034164629298	0.00354506092951919	0.00259562990432774	0.00207254017898212	0.00433934853775824	0.00276657624306461	0.00383990688824639	0.00140150392806613	0.00488959298269584	0.00138159614943748	0.00328959253654341	0.00310997687283704	0.00294750978367394	0.00141808669392006
LN_7D08_VL_414	0.00208378715297734	0.00156612606485404	0.00192017881110354	0.00226165077548481	0.00278949569768812	0.0049102985066767	0.00281823821443386	0.00156694407591224	0.00191615733416652	0.00158265027206909	0.00265872907658467	0.00174279139202015	0.00245290756633703	0.00226007800257922	0.00191017550047032	0.00243323564275564	0.0024328203879271	0.00400378657706884	0.00302940980507297	0.0131421871869076	0.0126619955333443	0.0133326094110578	0.000692640782658904	0.000692760741259954	0.0020842625350989	0.000866010916243563	0.000692760741259954	0.000865613679283907	0.000865613679283907	0	0.000346951177935795	0.000865613679283907	0.00561747306961001	0.00526595106993379	0.00366502060006138	0.0050632039462363	0.00375539676069599	0.00244230946116253	0.00226322573888068	0.00472692953851191	0.00296149490754538	0.00351639726724288	0.00193946885576989	0.00385486288289002	0.00278173604520395	0.00349123028819836	0.00313318664726522	0.00296666300804957	0.00159753942958514
LN_6E01_VL_335	0.000690689769625921	0.000347425799284739	0.000697920468077082	0.00173150506257758	0.00347424151244565	0.00367843301773634	0.00158816586785982	0.00103932114328204	0.00138668515603644	0.00104968526581748	0.00159461434982153	0.00121373529086951	0.00140310148652627	0.000345684354134588	0.00103770338242487	0.00138420324504951	0.00190256910031466	0.00260326536965913	0.00230729508222496	0.0118255100500377	0.0113738772339989	0.0123959764029191	0.000172317237417351	0.000172346935765455	0.00189845758341869	0.000344731009184776	0.000172465831596824	0.000172257871415853	0.000172317237417351	0.000346951177935795	0	0.000344619637173692	0.00557830292339868	0.00472114375094782	0.00243832108418878	0.00488124777497612	0.00266572166185671	0.00190790916173596	0.00103968133093628	0.00382924363330102	0.00173484699089283	0.00297376738891181	0.00158181574102299	0.00367448153653609	0.00103988407960084	0.00225766239627829	0.00207866584829752	0.00173963798457341	0.000709809848716839
LN_4G08_VL_279	0.00189340697125089	0.00190592570606393	0.0024379040919888	0.0022470657131735	0.00416164251239968	0.00437121525043995	0.0021134216168605	0.00103519685171886	0.00138165585956038	0.00104547847561906	0.00194290229929465	0.00120933186361323	0.00174998876885599	0.00258757024640599	0.0024156397653543	0.00293537772292169	0.00310401027369774	0.0034634723021674	0.00425384580686969	0.0130390668943525	0.0125745718382524	0.0133969306795339	0.000171607534939501	0.000343310810569404	0.00189453391611735	0.00051530900266433	0.00034354669716429	0.000171548656854799	0	0.000865613679283907	0.000344619637173692	0	0.00574524504732377	0.00628387897161269	0.0034748527186096	0.00539586941653655	0.00372275183770643	0.0027690077550189	0.00207325633061234	0.00451420418141678	0.00276753331814477	0.00384057722876336	0.00157655102171535	0.00489044699700432	0.00155422594726127	0.00363657406933974	0.00345567012376508	0.0031217753361741	0.00141783536713798
AP3X02042B02	0.005049312805301	0.00526061976156639	0.00493294610740018	0.00576862007340413	0.00666659282991012	0.00760695799985817	0.00534609400917239	0.00611970546930687	0.00629707720817528	0.00635880491758237	0.00626185927661885	0.00630093085800404	0.00443008457817703	0.00471050511327267	0.00506006091981992	0.00488594264266972	0.00365672408283289	0.00332219636076296	0.00518926582513796	0.0142356813351596	0.0143122083545527	0.0145872317730829	0.00591485209290964	0.00556859559184135	0.00557336101756609	0.0053986885213773	0.00575036530165261	0.0055666581783731	0.00539586941653655	0.00561747306961001	0.00557830292339868	0.00574524504732377	0	0.0019289334821403	0.00315301354612629	0.00315347346152389	0.00572385589159697	0.0059447902003877	0.00488977215920361	0.00631591989405863	0.00471791305639337	0.00723561216584309	0.00674925034693338	0.00776778362499941	0.00576431273083821	0.00506848278956272	0.00453475882282427	0.00455382086510574	0.00537658538101084
AP7X02041G08	0.0055851182174774	0.00509161223903502	0.00511496941674839	0.00472959868375568	0.00597089010932269	0.00760636579392734	0.00498846391007267	0.0064875392914647	0.00631509110738764	0.00673100041027128	0.00592146187887729	0.00631924590170104	0.00389634529490116	0.00507114173019837	0.00488295027328183	0.004359727174501	0.00348514655254638	0.00314431629234725	0.00518570720052779	0.0144719067188394	0.0145031867883405	0.0147951460605852	0.00645582118354735	0.00593440633894664	0.00576925921736674	0.00593337071492946	0.00610860180507196	0.00610647025068067	0.00593440633894664	0.00526595106993379	0.00472114375094782	0.00628387897161269	0.0019289334821403	0	0.00263389208365467	0.00228229783766335	0.00628521462993815	0.00560756722342799	0.00437727658022418	0.00703967407061697	0.00578445154761569	0.00707428333519896	0.00709945072738514	0.00707503273281101	0.00611928193770404	0.0043780817039708	0.00401491564583077	0.00386011169647278	0.00448975473880308
LN_7D06_VL_412	0.00312991776493554	0.00314248565554379	0.00332676532298241	0.00296498847226764	0.00419948603755343	0.00510779342955385	0.00265583373232071	0.00349062095900894	0.00366751195509799	0.00370240526207442	0.00408769049038232	0.00367007578410127	0.00175984383561802	0.00313261854660452	0.00313646235414102	0.00348396282739342	0.00295700332084835	0.00296562794543483	0.00321467511610144	0.0120640880874989	0.0121495505454446	0.0128088943542279	0.00364839686605763	0.00347484513608827	0.0034796892904561	0.00347786640329646	0.00365218112996734	0.0036477631272856	0.00330014680316592	0.00366502060006138	0.00243832108418878	0.0034748527186096	0.00315301354612629	0.00263389208365467	0	0.00209278126721167	0.00464647818649684	0.00314102416207902	0.00243541272540844	0.00455136773895539	0.00330938181471223	0.00510595576847036	0.00407826789926004	0.00579135550672073	0.00296495030483874	0.00313700897753309	0.00260960597310825	0.00261417678038271	0.00231715737166362
LN_4G07_VL_278	0.00522579775969448	0.00523928082434215	0.00436886212050531	0.00471297184144878	0.00683265592215162	0.00634626248262659	0.00388977084217656	0.00542039991577031	0.00542358357579733	0.00565233451384443	0.00622386334036301	0.00542704243586447	0.00386825638818849	0.00505702346769645	0.0043591198566976	0.00383527449278379	0.00383124419695821	0.00331408368743548	0.00429207438272295	0.0135203712177327	0.0134114151714668	0.0140484879616152	0.00539493036907397	0.00539507517943601	0.00609798948421518	0.00522322841562216	0.00539774849251735	0.00539399164840235	0.00522034164629298	0.0050632039462363	0.00488124777497612	0.00539586941653655	0.00315347346152389	0.00228229783766335	0.00209278126721167	0	0.00645059379593904	0.00489312878952698	0.003836612174064	0.0063125973857495	0.0045362570392441	0.00652079790227607	0.00585546029871418	0.0080786198518076	0.00541661148554258	0.00349671616038739	0.00348699997759372	0.00366943448682403	0.00463408777254373
A02X020961D3	0.00354761571796186	0.00303374271195233	0.003949635803711	0.00374075177378596	0.00446659697137315	0.00558635057820358	0.00326807832060555	0.00409573737519608	0.00427373100154556	0.00413773677602746	0.00455431222556522	0.0041008092666054	0.00415718180166022	0.00355325658817573	0.00337638555234966	0.00373402869578702	0.00426440381276484	0.00481886362408033	0.00529715097700429	0.0143628757611167	0.0140567175155215	0.0143349976845181	0.00354317680935558	0.00372211568223301	0.00266099267966824	0.00372475644476212	0.0037260782317023	0.00354254921427527	0.00354506092951919	0.00375539676069599	0.00266572166185671	0.00372275183770643	0.00572385589159697	0.00628521462993815	0.00464647818649684	0.00645059379593904	0	0.0026695408087308	0.00337638555234966	0.00373505053762355	0.00284491462549974	0.00395169925856136	0.00488711761084279	0.00520631777308434	0.00284530148560571	0.00463161123072776	0.00426746067805669	0.00428419586930019	0.00273975418906185
LN_4H05_VL_285	0.00276945697316089	0.00261178839844977	0.00262350477977539	0.00312774230562018	0.00435819948171928	0.00545073576512014	0.0028337427429008	0.00312880690164191	0.00330422489586244	0.00316011703480188	0.00337818651226253	0.00313264136033972	0.00299583962784831	0.00259884557948187	0.00260012922441264	0.00312012930499982	0.00346731637915352	0.00365474638606504	0.00445294408001085	0.012372128877277	0.0124521112364817	0.0131054813483784	0.00294135988704452	0.00276849105563968	0.00277244921207077	0.00276944945623771	0.00259742776249241	0.0025951808286012	0.00259562990432774	0.00244230946116253	0.00190790916173596	0.0027690077550189	0.0059447902003877	0.00560756722342799	0.00314102416207902	0.00489312878952698	0.0026695408087308	0	0.00156042381442362	0.00453400635888505	0.00260290431188598	0.00297220762437479	0.0038826552100466	0.0052693076266391	0.00312556986305308	0.00347908398279846	0.0032967489293264	0.00278790789859301	0.00213811055711982
LN_8A08_VL_468	0.00207370440020173	0.00243142562168974	0.00244348896025132	0.00242775029856152	0.00365411043438838	0.00491217617107096	0.00247408591017558	0.00242859258735421	0.00260335602280847	0.00245284596030179	0.00319092840844819	0.00243197516449412	0.00228618760182212	0.00259428314316112	0.00173211240944739	0.00225179647268912	0.00225068711059353	0.00330129362118817	0.00373799278573551	0.0109232375871224	0.0110174206867575	0.0120428314999518	0.00224551315335672	0.00224552063391616	0.00207693461394769	0.00207399543973324	0.00207540775812035	0.00224512534856569	0.00207254017898212	0.00226322573888068	0.00103968133093628	0.00207325633061234	0.00488977215920361	0.00437727658022418	0.00243541272540844	0.003836612174064	0.00337638555234966	0.00156042381442362	0	0.00365729238663982	0.0020777666123488	0.00279901051312793	0.00282038111148636	0.0054330890465089	0.0015608972558665	0.00242989488735195	0.00190520530883018	0.00225995671918318	0.00177739953688984
LN_8A09_VL_469	0.00469331005194277	0.00454430835416795	0.0049207702463913	0.00453543512098848	0.00559773472252771	0.00670711327129661	0.00391023545679826	0.00488475347405518	0.00506182735191648	0.00493381533375805	0.00570756136039243	0.00488977215920361	0.00530787778056382	0.00469730136717173	0.0043513723689461	0.00470059536201481	0.00522106728274663	0.00611714292454336	0.0064389834448686	0.0144181630890099	0.0139427310781814	0.0143925677327763	0.00433934853775824	0.00433944698128177	0.0041703885585386	0.00451585570112666	0.00451742493989787	0.00433934853775824	0.00433934853775824	0.00472692953851191	0.00382924363330102	0.00451420418141678	0.00631591989405863	0.00703967407061697	0.00455136773895539	0.0063125973857495	0.00373505053762355	0.00453400635888505	0.00365729238663982	0	0.00383346054281486	0.00421499747884234	0.00567154998051642	0.00598318750198275	0.00366109513600544	0.00506494186974402	0.00470469071765979	0.00472196942933785	0.00357820924599533
LN_6F07_VL_350	0.00294237055622659	0.00243254917381483	0.00297043707368026	0.00364712960864075	0.00487863515136556	0.00491466209842208	0.00353697370484381	0.0031282631380036	0.00330365036837168	0.00315900782933306	0.00372737721400593	0.00313155135568842	0.00369591255909145	0.00294390668123544	0.00242696890162923	0.00294696866194219	0.00364035662678038	0.00434758876280618	0.00463240451713987	0.01290311473172	0.0131639067461874	0.0134520963681521	0.00276705469784579	0.00294033489365394	0.00277280909022042	0.00294186137637812	0.00276897768732479	0.00276657624306461	0.00276657624306461	0.00296149490754538	0.00173484699089283	0.00276753331814477	0.00471791305639337	0.00578445154761569	0.00330938181471223	0.0045362570392441	0.00284491462549974	0.00260290431188598	0.0020777666123488	0.00383346054281486	0	0.00385065279839795	0.00388197010157613	0.00543656004141053	0.00295105366082664	0.00382654144699523	0.00346942762134511	0.00365601894310173	0.00231266276020262
LN_4G03_VL_274	0.00401994273812162	0.00421074637568949	0.00405246228063159	0.00403038610354396	0.00527263933274897	0.00673847876515858	0.0039234532025586	0.00421136906641992	0.00438911307668039	0.00422992513411681	0.00465899963813494	0.0042157378638696	0.0035469549557873	0.00402263984512216	0.00349855117978656	0.00402407820716862	0.00437348629539728	0.0054421314804952	0.00521245425905936	0.0139406428043896	0.0136511303509718	0.014643479883076	0.00384057722876336	0.00401494627389541	0.00419654880519921	0.0038406308225194	0.00384326093292663	0.00383990688824639	0.00383990688824639	0.00351639726724288	0.00297376738891181	0.00384057722876336	0.00723561216584309	0.00707428333519896	0.00510595576847036	0.00652079790227607	0.00395169925856136	0.00297220762437479	0.00279901051312793	0.00421499747884234	0.00385065279839795	0	0.00480894788367645	0.00672737954419067	0.00402980337653949	0.00456412797304724	0.00437575197121971	0.00438495426512676	0.00359218674405822
A01X023460I4	0.00263306015943194	0.00300371709266652	0.00337345153267687	0.00299581622467083	0.00370959950757502	0.00355337547842239	0.00250789587796838	0.00175876858178923	0.00228910733889422	0.00177689444098862	0.00287397829255349	0.00193754364579095	0.00267284673481758	0.00351960789185002	0.00316180744228514	0.00333892101543141	0.00369013740804857	0.00334547900943362	0.00466987815412343	0.0131094975412525	0.012791575618249	0.0136520676293667	0.00157655102171535	0.0015774953310061	0.00316456165703114	0.0021028900517334	0.00140150392806613	0.00175066289835649	0.00140150392806613	0.00193946885576989	0.00158181574102299	0.00157655102171535	0.00674925034693338	0.00709945072738514	0.00407826789926004	0.00585546029871418	0.00488711761084279	0.0038826552100466	0.00282038111148636	0.00567154998051642	0.00388197010157613	0.00480894788367645	0	0.00516551394969144	0.00193163558029389	0.00441566590053112	0.00422482977086722	0.00389168585546671	0.00234941043176101
A02X023460I5	0.00489472154733165	0.00455781231278774	0.00491821597978428	0.00403011180739286	0.00509634232402726	0.00584083217460188	0.00319378297125712	0.00508807514608529	0.00509196612398392	0.00513583295898179	0.00570616628331866	0.0049179338557481	0.0049495139574884	0.00455094073488756	0.00472976068324327	0.0052582246920289	0.00577973382959837	0.00650032517379981	0.00484751094384065	0.0156017102425433	0.0143891455046386	0.0155504140285394	0.00488873926660796	0.00471427741287727	0.00454457698883553	0.00471757223252653	0.00471922137002971	0.00488788584858473	0.00488959298269584	0.00385486288289002	0.00367448153653609	0.00489044699700432	0.00776778362499941	0.00707503273281101	0.00579135550672073	0.0080786198518076	0.00520631777308434	0.0052693076266391	0.0054330890465089	0.00598318750198275	0.00543656004141053	0.00672737954419067	0.00516551394969144	0	0.00385568500110826	0.00579644178783977	0.00543551986136831	0.00562155861392997	0.00375950297167566
A03X02341A08	0.00224745418863845	0.00260969711145609	0.00279900283462632	0.00156141624751808	0.000868862671993057	0.00385148856561701	0.00141052314040893	0.00190785637341154	0.0024303167030376	0.0019269060953495	0.00230851635635832	0.00208371910529539	0.00228458052990129	0.00259920551256966	0.00259473190303632	0.00346353251060785	0.00328819075246942	0.00347304246868864	0.00425769018221376	0.012539038167601	0.0118723299121906	0.0118601831719095	0.00138088071686577	0.00155442712246846	0.00138470494300109	0.001900656596927	0.00155415869720491	0.00172594677647328	0.00138159614943748	0.00278173604520395	0.00103988407960084	0.00155422594726127	0.00576431273083821	0.00611928193770404	0.00296495030483874	0.00541661148554258	0.00284530148560571	0.00312556986305308	0.0015608972558665	0.00366109513600544	0.00295105366082664	0.00402980337653949	0.00193163558029389	0.00385568500110826	0	0.00329987647689688	0.00277022959290878	0.00278396626895233	0.00124552030269943
A02X024861A4	0.00363783400096008	0.00296237460879123	0.00280146092806662	0.00243462632846273	0.0050632039462363	0.00598591087510963	0.00265825785876515	0.00382404040184558	0.00382570428992061	0.00403842558658414	0.00373505017494289	0.00365429291780408	0.00158425200301992	0.00277479290353445	0.00347195017551157	0.0039921621879775	0.0025983953904159	0.00295824302749128	0.00337998939446345	0.0125708961840846	0.0122769146885774	0.0127660183621114	0.00346053608502016	0.00294249082180551	0.00364414677733601	0.00328992139775249	0.00364051490262004	0.00398028913958394	0.00328959253654341	0.00349123028819836	0.00225766239627829	0.00363657406933974	0.00506848278956272	0.0043780817039708	0.00313700897753309	0.00349671616038739	0.00463161123072776	0.00347908398279846	0.00242989488735195	0.00506494186974402	0.00382654144699523	0.00456412797304724	0.00441566590053112	0.00579644178783977	0.00329987647689688	0	0.00138321595504805	0.00191153351588888	0.00249662690118669
A03X02481C06	0.00345746230440793	0.00278100223715892	0.00244428103144566	0.00225501920029525	0.00417619398234311	0.00543956905284471	0.00229644750572687	0.00346945784606409	0.00347087365806454	0.00367979152973571	0.0035508519712344	0.0034736759741412	0.00122822437865454	0.00242190811848791	0.00328759170879422	0.00380739709637805	0.00207262993535517	0.00260238473894809	0.00301494329702987	0.0121768505385802	0.0117059543614511	0.0123840114200444	0.00310829835924691	0.00293732413288878	0.00346344968870926	0.00328191296813577	0.00328366701513333	0.00362697255151656	0.00310997687283704	0.00313318664726522	0.00207866584829752	0.00345567012376508	0.00453475882282427	0.00401491564583077	0.00260960597310825	0.00348699997759372	0.00426746067805669	0.0032967489293264	0.00190520530883018	0.00470469071765979	0.00346942762134511	0.00437575197121971	0.00422482977086722	0.00543551986136831	0.00277022959290878	0.00138321595504805	0	0.001560423772605	0.00266714363586759
AP3X02482B04	0.00260283630626313	0.0027913124940588	0.00244990287074773	0.00243751004281088	0.00454335289375977	0.00545559440326311	0.00247982222393182	0.00296085721608549	0.00296210218322775	0.00316243074989284	0.00337644898193155	0.00296447143488333	0.00123167441536218	0.00208408099215466	0.00243365861919203	0.00295570930724435	0.00173492997243305	0.00243880672923535	0.00267379962337219	0.0120445686866589	0.0115814220432106	0.0122536797644611	0.0031212340136345	0.00312238481011964	0.0031282631380036	0.00329734372721455	0.00329791606306883	0.00329386106491315	0.00294750978367394	0.00296666300804957	0.00173963798457341	0.0031217753361741	0.00455382086510574	0.00386011169647278	0.00261417678038271	0.00366943448682403	0.00428419586930019	0.00278790789859301	0.00225995671918318	0.00472196942933785	0.00365601894310173	0.00438495426512676	0.00389168585546671	0.00562155861392997	0.00278396626895233	0.00191153351588888	0.001560423772605	0	0.00267484894604519
A01X026160H3	0.00124172476462963	0.000888636238432359	0.00124729576859102	0.00213032870703059	0.00354963120814631	0.00410450834791301	0.00268528750875898	0.0017818333809912	0.00213944414638308	0.0018001161812617	0.00272037594736691	0.00196201764011177	0.00268819909788696	0.00124238592251188	0.00124326856235125	0.00124393136568857	0.00231060750617249	0.00338360093805407	0.00255443902017269	0.0127009048775797	0.0120505392190811	0.0129096934453703	0.00141808669392006	0.00141833810981896	0.00142029737595304	0.00141833810981896	0.00124132376077349	0.00141783536713798	0.00141808669392006	0.00159753942958514	0.000709809848716839	0.00141783536713798	0.00537658538101084	0.00448975473880308	0.00231715737166362	0.00463408777254373	0.00273975418906185	0.00213811055711982	0.00177739953688984	0.00357820924599533	0.00231266276020262	0.00359218674405822	0.00234941043176101	0.00375950297167566	0.00124552030269943	0.00249662690118669	0.00266714363586759	0.00267484894604519	0
A02X026160H4	0.00259390202166852	0.00225883925028251	0.00261963242227371	0.00311634797397131	0.00487130123206149	0.00403064070153994	0.0028268590365474	0.00277729931904876	0.00312699639302532	0.00245125115589875	0.00337105740238821	0.00278057955992961	0.00316465475378359	0.00328959253654341	0.00225189423444534	0.0027731104043747	0.00398503372571947	0.00434321642405067	0.0046277125476222	0.0125438631391333	0.012266889490017	0.0134471178486216	0.00259076592814257	0.0027643436727787	0.00294237055622659	0.00241960650933937	0.00241947924135974	0.002590318533715	0.00259076592814257	0.00208770678101023	0.00121221162425929	0.00259076592814257	0.00629191279207336	0.00595535730011543	0.0034863539699106	0.00558427390149976	0.00373666253368827	0.00295157359464403	0.00259920551256966	0.00488033582722145	0.00242733691366055	0.00437810482042257	0.0033477456600818	0.00508027210193572	0.00242778800338317	0.00434926117261292	0.00346954095617538	0.00382987978778097	0.00195397779198856
A03X02611C04	0.00243942187007183	0.00227664045112232	0.00263994155809408	0.00296805624040007	0.00418431750416126	0.00527449337429278	0.0024771895115663	0.00244812783571758	0.00297441056801953	0.00247277493948934	0.00321658820416316	0.00262559343942251	0.00318528172996713	0.00279149560494939	0.00261892412244164	0.0031450263177678	0.00296654066711448	0.00437805084953143	0.0035864242111694	0.013012355009293	0.0125470461039967	0.0133800590297582	0.0024362071649247	0.00226231644586446	0.00244135844660255	0.0024379040919888	0.00243832108418878	0.00243578330220816	0.0024362071649247	0.00297914035267188	0.001394822194343	0.00243578330220816	0.00545820164341162	0.0056492074949513	0.00298551119239126	0.00527651215196235	0.00286908323451936	0.00280047256083242	0.0026205707078156	0.0045658162362302	0.00297226901473116	0.00405887517697278	0.00337405059669281	0.00441185910972017	0.00157207590554241	0.00297805797158709	0.00262121237743004	0.00280554476838707	0.00213753867379723
AP7X02611G09	0.00369199057786547	0.00335552319211065	0.00390537650952838	0.00299630527410361	0.0037089443301414	0.00408627769194095	0.00286584681390534	0.00370047143591994	0.00405609802125626	0.0037386821543719	0.0039666618467984	0.00370501812044824	0.0039214110862898	0.0038730856431081	0.00369071613756814	0.00369328920800851	0.00475028523723566	0.00422631773127164	0.0037722614795724	0.0138044385295253	0.0137226139663282	0.0143847790774399	0.00368615802580605	0.00351148914847184	0.00404675814982417	0.00386356313245578	0.00315847670551279	0.00350898611117448	0.00351021784399245	0.00335137224491994	0.00228579337360127	0.00368551110182176	0.00709109297693207	0.00709955403881504	0.00372020850641041	0.0058492330014999	0.00434478878134722	0.00423804765344679	0.00370308156464198	0.00531445979211433	0.00405740401171413	0.00498742370778344	0.00462757715829804	0.00480573923075236	0.00369663317640152	0.00530450154783464	0.00493415887866267	0.00389306318420207	0.00289001389013338
LN_6E07_VL_341	0.00328831102326758	0.00208270213313736	0.00243971759142919	0.00381796913789319	0.00469893635919843	0.00613764035393436	0.00211512170070657	0.00330072768980476	0.00347751217492002	0.00333373903832345	0.0028337663374123	0.00330474645829973	0.00280593651283792	0.0036397255361853	0.00364114612540205	0.0041636305711589	0.00415803744250909	0.00521562103362357	0.00498476000701785	0.0145342028922612	0.0140549193801568	0.0146812278034163	0.0031109619440403	0.00345622981469615	0.00346467228405416	0.00363134031213263	0.00328531785591675	0.00311042436483476	0.0031109619440403	0.00191050726466975	0.00208010713181404	0.0031109619440403	0.00699907914548578	0.00665904871959434	0.00348343981086138	0.00575337295319849	0.00480951731664603	0.0036483741158519	0.00364396530805288	0.00593239681041083	0.00416595412380718	0.00525398510382951	0.00405466791923601	0.0043726559455818	0.00312229418847906	0.00452462944066526	0.00433869387774672	0.00435001794945471	0.00124216545833512
LN_4A07_VL_224	0.00155496424608361	0.00173541894572312	0.00209098080463037	0.00242570737548258	0.0041711133589741	0.00384802025189464	0.00264373387417827	0.00173451591177632	0.00208353861891305	0.0017518358667577	0.00247982222393182	0.00191049970323298	0.00245456615403482	0.00224994552517424	0.0017297680265189	0.00207657520443587	0.00276849105563968	0.00364143782242	0.00355328829449504	0.0129017534374317	0.0124390938651501	0.013271449085763	0.00138034450958036	0.0015533539722034	0.00190295824299737	0.0015533539722034	0.00120808706138064	0.00138010638172904	0.00138034450958036	0.00190890243848344	0.000345930997981146	0.00138034450958036	0.00541770412823078	0.00559871410576345	0.00330819891403555	0.00487624656287853	0.00355893927775054	0.00242986467313955	0.00225252414772732	0.00452989609955382	0.00207864328448753	0.00384931300211384	0.00228675259055547	0.00489876506288532	0.0020797240362801	0.00365048150111725	0.0032922016299272	0.00330479962321677	0.00159574528283751
C12X028505D3	0.00139606211014971	0.00193062623290823	0.00211677801607252	0.00192659935814353	0.00422018568034646	0.00460858434348728	0.00196374499761884	0.00192662244216266	0.00227858178266955	0.00212316721555488	0.0030457566204659	0.00228021128845634	0.00142010052036334	0.00174758049333207	0.001923200266946	0.00244727194430243	0.00209481405600477	0.00157738000530364	0.00268916296634597	0.012313970395852	0.011845074971524	0.0125173915726383	0.00174392331582864	0.00191883898709348	0.00244647793407742	0.00209426510797058	0.00209463066754643	0.00209214302256703	0.00191822313738266	0.00175767856676476	0.000874485248809694	0.0019188923857665	0.0040445688180318	0.00335196349208558	0.00263456365897	0.00369786498962921	0.00323218313138423	0.00245472811548726	0.00227431220266768	0.00439741925406006	0.00315257688931498	0.00406817681924298	0.00266809246164514	0.00530940805062597	0.00192628505794449	0.00245285366037977	0.00192291770339166	0.00192874943036642	0.00143739518346227
LN_7C01_VL_398	0.00243577570911145	0.00331222827702183	0.00332626761020096	0.00349000419349521	0.00419801690760065	0.00527987624274411	0.00265074173798672	0.00296961164968139	0.0033222346591259	0.00317631194551763	0.00409351068037173	0.00332382465411994	0.00263808439129653	0.0033104969392182	0.00243454292863158	0.00295784986643756	0.00261060549777312	0.00348226494705573	0.00320915702735041	0.0124384784221946	0.0119641506899351	0.0129975087230514	0.00295567137878454	0.00312991776493554	0.0040065230073283	0.00312991776493554	0.0029551575854888	0.0029551575854888	0.0029551575854888	0.00331055791224547	0.00243835911857917	0.00295567137878454	0.00509609370111073	0.00474270552703875	0.00332211188915037	0.00472121300303491	0.00483788368730367	0.00384396313759323	0.00313972201074545	0.00578747172085844	0.00436280110013483	0.00528452653646138	0.00318324054984663	0.00598189322744625	0.00244002095842083	0.00332208117514242	0.00296392406731037	0.00297481582832502	0.00320915702164695
A01X028561A9	0.00403545977695477	0.00370641986636046	0.00354701027005474	0.00422910951242166	0.00494411312088896	0.00496697154947086	0.00393614476104652	0.00369349894660019	0.00387284741295297	0.0039091234679653	0.00396237527204073	0.00387455111390552	0.00284693945322303	0.00386763846874085	0.00350787882844025	0.00368560393672939	0.00403605188100988	0.00369266308578106	0.00536869421952619	0.0140130808958315	0.0136837771676337	0.0143488185847751	0.00367861794405975	0.00368071408318392	0.00509522940423239	0.00420574319467704	0.00350309454215101	0.00385148856561701	0.00350370823451587	0.00352506637232044	0.0031613199197491	0.00367861794405975	0.00638084957340358	0.00619844828310361	0.00371560093771466	0.00513222353542136	0.00560351693582456	0.00423134637734579	0.00334547122488218	0.00619403671826239	0.00440659577460248	0.00533717505204056	0.00372577285262873	0.00640861217238273	0.00421358719385917	0.00405386738224277	0.00386485859339126	0.00353067483735667	0.00343189119734374
A01X030061B4	0.00338245988905334	0.00427970809696025	0.00392204630438657	0.00464398838726234	0.00662810671442638	0.00503479360262084	0.00540857314851202	0.00411046484368662	0.00447074335381445	0.00360753687487289	0.00417084205366022	0.00447208554551781	0.00358510363148327	0.00338421157872196	0.00356096756677944	0.00338306215707486	0.00409570549882441	0.00410084921470963	0.00562379019849094	0.0123500263053733	0.0118732900517721	0.0129207357835622	0.00444752621633099	0.00444846876181795	0.00498993045300271	0.00444846876181795	0.00444673513500133	0.00444752621633099	0.00426916966731322	0.00445528486222065	0.00302887005794607	0.00444752621633099	0.0066544949615835	0.00683500033157971	0.00482489155079515	0.00534954740884912	0.00660436092772484	0.00428955592908274	0.00410450834791301	0.00735876228795901	0.00481982002345567	0.00576618410031064	0.0052399964307864	0.00753678941329763	0.00499889514530521	0.00464817168768712	0.00427732401544	0.00410961002479078	0.00382653891292159
A02X030061B5	0.00596177674089578	0.00739167083103223	0.00671252043458136	0.00633252314244827	0.00723196386580687	0.00816218063248588	0.00570848223409585	0.00686256011962944	0.00704241248783704	0.00692962538687152	0.00735342962037793	0.00722259437203522	0.00567608023900147	0.00684809984639135	0.0063210383638378	0.00667264059152505	0.00613736937322416	0.00650623503081808	0.00629669314126351	0.0130278192109906	0.0125596182675645	0.0134072099991153	0.00700748677032712	0.00700909355056985	0.00684539300777743	0.00701400978133067	0.00718372928184521	0.0071808495015525	0.00700503236495913	0.00790889551118941	0.00632807059297759	0.00718210740650264	0.00868161876280454	0.00851158752701146	0.00651310683025953	0.00811100031345629	0.00867063319091013	0.0065122024192461	0.00597015155359436	0.00919513052944773	0.00790983110053808	0.00834931426326398	0.00713082314356452	0.0086851323215998	0.00596667506654863	0.00687100873663729	0.00632175272283561	0.00615928897748484	0.00629583764432906
A03X03061C02	0.00481237641071282	0.0050197651855255	0.00522583256987818	0.00447149051899388	0.0073623400013343	0.0076052484766378	0.0045584269300158	0.00500854368525053	0.00483507585980708	0.00522842767574357	0.00548611908129915	0.00483613119586782	0.0041685742476808	0.00499935209367383	0.00536090457149231	0.00572105814210413	0.00481838811124798	0.00501257602594855	0.00568469436528709	0.0134881590015611	0.0131915395599969	0.0138535873660957	0.00498535772394866	0.00480802416303459	0.00499222124233859	0.00499009518047135	0.00516970823442714	0.00498447024248574	0.00480771350687054	0.0050268260025379	0.00410514834174513	0.00516482531116674	0.00593482622785944	0.0061338585662852	0.00448583198000866	0.00629131086413356	0.00632885264188112	0.0042947642949773	0.00500585738119748	0.00680021052967292	0.00572719520122196	0.00648741046312287	0.00581850707365029	0.00612526914803929	0.00482980979653483	0.00447494570591602	0.00428764206036745	0.00430378857881316	0.0044067430658684
AP3X03061I08	0.00467939562959285	0.00487710051683397	0.00507156481615957	0.00434152210068777	0.00557618165164281	0.00649947909145724	0.00371281100466937	0.00452214314185142	0.00435308466162482	0.00456774218571439	0.00515106437637883	0.00452844417446708	0.00369236314003082	0.00468589258872336	0.00486387207292221	0.00521291222671265	0.00433625082153786	0.00451951913042073	0.00445129064863776	0.0129143247236187	0.0124520447676719	0.0127547359379372	0.00467453472100078	0.00467563791665433	0.00502869387156272	0.00467806825566221	0.00485174776161849	0.00467372555124274	0.00450100600940908	0.00418176743695695	0.00399143446473307	0.00467453472100078	0.00594197353205922	0.00525681655229383	0.00348539050861857	0.00593057251652546	0.00481430826994011	0.00469684948754012	0.00416869301600406	0.00576040305713406	0.00486725738391349	0.0061395225600676	0.00547424884356094	0.00666444877418259	0.00364894247545274	0.00400415192090498	0.0034728556661998	0.00348162060493793	0.00409304481274838
AP7X03061G06	0.0059364628889868	0.00561111249369674	0.00545081181558276	0.00594268855548539	0.00718655483034157	0.00809245027045076	0.00584018359000025	0.00437724961206806	0.00490728944672972	0.00459893249654172	0.00590039079813218	0.00473301186053836	0.00441001769627057	0.00629267434800914	0.00593613185264974	0.00594028038673438	0.00453872088847335	0.00471370713044256	0.00623911675221152	0.0140974125504658	0.013606200623418	0.0144392769262235	0.00540519192258311	0.00523127059611788	0.0062934744195153	0.00523127059611788	0.00540519192258311	0.00540424962686663	0.00523035854389485	0.0061191280819692	0.00506616922751004	0.00540519192258311	0.00740470265102652	0.00704364282558376	0.00509048359703302	0.00685020251566106	0.00773525692020451	0.00648822103698342	0.00577543971175378	0.0084508088078322	0.00718430725043449	0.00742433676893183	0.00549267790360386	0.00705732280139267	0.00576534951890748	0.00526247075978702	0.00489500567686378	0.00508450680407647	0.00608521237511216
AMBX03481D08	0.00293475131774795	0.00312719890663181	0.00244300144843074	0.0026001970412621	0.00417256367352815	0.00543289585055591	0.00300079405395803	0.00346701435241246	0.00346966937714731	0.00367714481217458	0.00354707342377868	0.00347126436018639	0.00122606542141785	0.00224829152714528	0.00311206016922637	0.00363268680106781	0.00120725365118115	0.00329446239596757	0.0037260782317023	0.0123455644504946	0.0118735918042874	0.0127218345078483	0.0032779420355445	0.0032779420355445	0.00380539881818409	0.00345087014467123	0.00345086266669919	0.00362194563867965	0.00327794950834602	0.0031271989119084	0.00242228963043927	0.00362319545224911	0.00488304971810663	0.0048863358641721	0.00313318664726522	0.00488203768919479	0.00533439964089511	0.00364340118438542	0.00259877778617378	0.00575025061769965	0.00433702958546389	0.00525120296797563	0.00421796059681705	0.00578058406753696	0.00328759170879422	0.00242610512499578	0.00155422590593937	0.0019085712313409	0.00266619548469285
A01X034861B1	0.00553540388722311	0.00696359731649368	0.00629383567139335	0.00642121118256945	0.0073122300864749	0.00913303813714619	0.00601150768377613	0.00642847476675274	0.00660805233638181	0.00666920436971024	0.00692536136480642	0.00661092211520293	0.00368819312683922	0.00606456529740665	0.00589705449960263	0.00642094648927897	0.00554351393351165	0.00643013865053714	0.00694385717183595	0.0136022636855947	0.0135055724948838	0.0141375667855312	0.00604932490339734	0.00587727041132562	0.00536747570524839	0.00588101340211381	0.00605665268303579	0.00622168787092578	0.00587593154186197	0.0059200015220172	0.0050276028790726	0.00587666906084026	0.00645314101580612	0.00753160094485078	0.00470077829178861	0.00697851305698562	0.0064049761504627	0.00573526000524001	0.00485104609054848	0.00714705184349003	0.00555037316812209	0.00718507078691542	0.00688041573261921	0.00859119761056438	0.00538145230026239	0.00486453075012407	0.00398524488956582	0.0045214820407931	0.00622709765603243
LN_7G02_VL_435	0.00468446664984962	0.00591685738250583	0.00542024600062189	0.00539289327396198	0.00470667465406741	0.00808305223888788	0.00494165217777343	0.00557648870300814	0.0057557473345759	0.00580924004988894	0.0056854751464592	0.00575839270351975	0.00280686697254252	0.00521206487943602	0.00503458550103279	0.00573474229963422	0.00468672432711479	0.00574017960205013	0.00623730891725056	0.0132910019247859	0.0126313544517809	0.013122233630693	0.00520059174887306	0.00502782202701659	0.00451498809067554	0.00520440477503092	0.00537468645815283	0.00537356578203808	0.00502673141296796	0.00504379220034008	0.00434699242115449	0.00520059174887306	0.00648096875148717	0.00683744758179129	0.00418559361810053	0.00645932514061438	0.0060700833990319	0.00487863515136556	0.004518995269658	0.00576644254903823	0.0057403624679584	0.00650032517379981	0.00618021963949878	0.00719313034281522	0.0043426060664959	0.00383321633093405	0.003126112685452	0.0034869618101648	0.00516139787507339
LN_7G03_VL_436	0.00332761731379123	0.00404602290870476	0.00405109707229228	0.00298341541955051	0.00439884996910751	0.00406124447863798	0.00373260887471862	0.0040414422503903	0.00422100131207042	0.0042604560756954	0.0042947642949773	0.00422276311021992	0.00141189249009524	0.00333155527282723	0.00332722693908298	0.00350449935207356	0.00315246129348149	0.0029787106718115	0.00447299028602679	0.0132420571129629	0.0125754130240434	0.0132497404585633	0.00332199128702477	0.00332280997469162	0.00385500937655762	0.00332280997469162	0.00349675687561344	0.00367062791075846	0.00332106755840516	0.00368108159084281	0.00280308720671114	0.00349614561550484	0.00583079538908232	0.00512222840191652	0.0028129433771676	0.00439374140235046	0.00522865921306789	0.00404317789463389	0.00280716802307572	0.00529392228075775	0.00421222428355335	0.00549452438725256	0.00443392230701067	0.00636386730069098	0.00385636086251945	0.00210880283098935	0.00175127607749276	0.00228353911730216	0.00340988106010388
LN_4H08_VL_288	0.00276470154239023	0.00434532175580937	0.00401491564583077	0.00329442464395259	0.00539008782891291	0.00631160684226176	0.00388275691942519	0.00398915054915722	0.00434010186850911	0.00420463609994888	0.00443395783857767	0.00434230275493887	0.00157648186672185	0.00328872229384783	0.00380815396299948	0.00415693631994719	0.00363259661882953	0.00329511682888158	0.00461923636971469	0.0130647372606479	0.0124227707592108	0.0134273019970157	0.00327850765529208	0.00327964696114701	0.00311257579716433	0.00345268728126831	0.00310722522622772	0.00362319545224911	0.00327851513067823	0.00364783136470617	0.00294135988704452	0.00362319545224911	0.00593648635311984	0.00594378176040198	0.00348149886620659	0.00540235253799305	0.00587514810736928	0.00433853489800204	0.00311925143924466	0.00627764938282125	0.00503070571519155	0.00560370109815127	0.00422092788932025	0.00665935834558961	0.00329163127560552	0.00277623730846867	0.00190194864490071	0.00260733792927735	0.00355262541750276
AMBX03532H07	0.000689677556153593	0.000867965251684347	0.00104677809078814	0.00121185169114049	0.00260600170760371	0.00332912004037831	0.000882355641056888	0.00138444278890415	0.00155891484251757	0.00139823520210845	0.00159407305923711	0.00138608433292225	0.00158061175467355	0.000691055211994167	0.000691055211994167	0.00121001880674155	0.00207327878264657	0.00295057926823136	0.00319319268948088	0.0116245228645265	0.0115218857515776	0.0120197543506909	0.000516551192313785	0.000688964810712254	0.00137939993791183	0.00086134888413157	0.000689677556153593	0.00068825353691999	0.000516729137026063	0.000521217950878686	0.000345035808590132	0.000689031536779713	0.00556678767760943	0.0047161957704349	0.00226035724493307	0.00452686332318217	0.00248198101858613	0.00155819483553906	0.000865104387016184	0.00278003582531758	0.00155846465693128	0.00296961164968139	0.0021091734839047	0.00332077049344092	0.00138320846671872	0.00242610512499578	0.00224823904137703	0.00190950476406873	0.000532575914443592
A01X035361A8	0.00191649117967925	0.0017525653367176	0.00211456220202886	0.00244769981518968	0.00401631017347037	0.0052835958225052	0.00230239142008263	0.00174910884836426	0.0021001294102719	0.00176672294464311	0.00268531163377861	0.001925947791869	0.00265771599374382	0.00244306256009367	0.0020949734292095	0.0026205707078156	0.00209353437147496	0.00368108163424627	0.00376614851642596	0.0124776334872906	0.012007870523214	0.0126776608960928	0.00139193275634936	0.00121820882607673	0.00191922718510952	0.00139314473417658	0.00156714855594541	0.00139169061378889	0.00139241729434324	0.00192942604533478	0.00104732624998125	0.00156639864029332	0.00546146276348628	0.00529663218321501	0.00316678865988622	0.00546034453980778	0.0028697978357158	0.00210166985016353	0.00157315212370966	0.00421870203422669	0.00297601118723722	0.00335670099017722	0.00248550615273012	0.00441859159385813	0.00139771603278244	0.00262745614966484	0.00244598922870008	0.00245629648397065	0.00195082740770276
A03X03531B06	0.00402205166751364	0.00369393886572868	0.0037115899710439	0.00333022538371617	0.00367399742690684	0.0054720673421164	0.00266290597546127	0.00368553431326821	0.00403913479483898	0.00372277552175792	0.00466987815412343	0.00386486634780982	0.00390956436955845	0.00420245050630265	0.00385341226725182	0.00438204214257338	0.00402615297569994	0.00492324924434898	0.00485635176534321	0.0132362474418112	0.0125808728402568	0.0132369826614233	0.00331686169527929	0.00314303436991992	0.00332443697763489	0.00296961164968139	0.00314520817395615	0.00331628276531372	0.00331802016181289	0.00351887202220675	0.0026260761682178	0.00331743317307398	0.00618113044556473	0.0061961982614463	0.00370240526207442	0.00635830975843805	0.00341646362893899	0.00316088100437694	0.00245414358763724	0.004756910413123	0.00386218338072831	0.00442845985330985	0.00409728431401289	0.00549399315487089	0.00105042033977331	0.00368874799445666	0.00280249617203056	0.00334135286020956	0.00195019085943613
AP7X03531G02	0.00301235882540385	0.00285042608177609	0.00322294763659165	0.0035508519712344	0.00407686160504974	0.0055404234476085	0.00323751254025051	0.00338065437092567	0.00373904032877423	0.00341529220063306	0.00437010510058161	0.00356214844986507	0.00414071646981276	0.00283778715539085	0.00319215487241735	0.00319328748183903	0.00390262908982554	0.00498460054541861	0.00473450633664793	0.0135903029814249	0.0136632359932086	0.0141318346500249	0.002831760198181	0.002831760198181	0.00265590454100261	0.00283226146664854	0.00283226146664854	0.00283125910711645	0.00283226146664854	0.00320629881821106	0.0030096057656099	0.0030085405263693	0.00517270112577115	0.00573321459532761	0.00357101286758334	0.00643342332410973	0.00236592247258122	0.00391232156598898	0.0026647745212379	0.00428266688316319	0.00284339789385635	0.00520119530242176	0.00396891489843811	0.00502592369648976	0.00283924260237502	0.00445148584879065	0.00390357452428133	0.00410158051932222	0.00267523023080485
LN_6F03_VL_346	0.000710629558664296	0	0.000358005919526194	0.00124504553069331	0.00195536715430042	0.00340438226803734	0.000719521582703138	0.00107030591841594	0.0014281577906426	0.0010813004825272	0.00163728220737586	0.00124993653384256	0.00144075234053892	0.000355452876948768	0.000711838830987099	0.00124665318117714	0.00142332177466811	0.00267809604324506	0.00201040223220317	0.0117927001442938	0.0111469501158464	0.0118378917635559	0.000532316053543725	0.000532316053543725	0.000887524180658606	0.00053269413575553	0.00053269413575553	0.000532221616833899	0.000532316053543725	0.000534592637278306	0.000532505027539341	0.000532221616833899	0.00537001797302792	0.00377776338577464	0.00196444639292537	0.00428977271722384	0.00200852498426067	0.00160437423605834	0.00106744967359261	0.00214633209345734	0.00142434335949663	0.00305609513967939	0.00162994347597307	0.00305158028431777	0.000355958983538947	0.00214218941188372	0.00160237467184692	0.00160800490397937	0.000713354270201935
LN_4B05_VL_231	0.00496778944746291	0.00213449695844239	0.00267484894604519	0.00479662926636746	0.00656460391645918	0.00588660439424901	0.00304623791006797	0.0049872640751828	0.00534687902969772	0.00503841752948387	0.00344495844007454	0.00517059250357448	0.00358573832090592	0.00497043503658484	0.00497308344502783	0.00497485061917228	0.00550690411896648	0.00658797309149758	0.0060198337630863	0.0160153692778773	0.0153335727579806	0.0161334144651477	0.0044292444448488	0.00425231472221167	0.0040826747569423	0.00443002931445044	0.00425384580125396	0.00442845985330985	0.0044292444448488	0.00302026811057212	0.00372671574239028	0.00442845985330985	0.00752986279737429	0.00808062124523522	0.00427963616407675	0.00552462530308343	0.00419662534036596	0.00480773270644878	0.00480001638410061	0.00607652823844954	0.00373201409833265	0.00610276974715135	0.00559957509408805	0.0044728856730525	0.00444656811645476	0.00570654352894489	0.00551097907086351	0.00552561004714069	0.00248949184921387
AMBX03621D07	0.00172463675977031	0.00208378715297734	0.0024438619984965	0.00242528715815463	0.00382255979955054	0.0042053728544838	0.00211829492109006	0.00155826243575093	0.00190586550283728	0.00157379421130998	0.00248072468352806	0.00173372681383689	0.00228261352481265	0.00259293777882456	0.00224868042663193	0.00276864877038682	0.00241978509225777	0.00329732105868323	0.0037274009570902	0.0125335662892675	0.0120700305858877	0.0129056288239761	0.00120570171935676	0.00103368106416207	0.00190023938926091	0.00120653298762597	0.00120707526638425	0.00120549408123405	0.00120611721026171	0.00191179854807518	0.000864416477876588	0.00137859798721117	0.00575827769800041	0.00594686208507208	0.00383320870331436	0.00575827769800041	0.00337519390258544	0.00242817891559516	0.00207756365536167	0.00452520374263667	0.00329446239596757	0.00367457110597788	0.00193197484151389	0.00490047980568108	0.0012114622459249	0.00329734372721455	0.00294393678023653	0.0029551575854888	0.00195167743796408
A01X036261D5	0.00139770838647568	0.00122821667046195	0.00158788567038786	0.00227938082262086	0.00350346170214011	0.00459072179464845	0.00212728382291108	0.00228138087642642	0.00263410086428444	0.00230402365655628	0.00268962095673072	0.00245930915165444	0.002483301771481	0.00157537806407958	0.0017493841584814	0.0022758433309109	0.00244855600596466	0.00351577912229717	0.00377361720935074	0.0132415846886493	0.0131162119201944	0.0134216764893729	0.00157097826730038	0.00122221210398178	0.00209762870091309	0.00122285264068253	0.00139697617426857	0.00122178545218075	0.00122242554164312	0.00122929512839957	0.00139820460617955	0.00139673990960374	0.00599224073812673	0.00512774910904956	0.00299683347645225	0.00546714019698119	0.0028759879714137	0.00280739037461731	0.00175432531110884	0.00387647453898189	0.002633060202927	0.00371484927182784	0.00267103842971728	0.0037165415032824	0.00245247787294895	0.00333783089517538	0.00315347346152389	0.00246321120686789	0.00160513704927528
A02X036261D6	0.00158795583036773	0.00106505752932409	0.00160573372307158	0.00176856635976109	0.00353566816451053	0.00409947519574741	0.00143459210106243	0.00247946955488277	0.00283572168252646	0.00250475504212763	0.00308226876450821	0.00265920037189997	0.00287088421641524	0.00176674638921649	0.00159048144586938	0.00212222893017871	0.00229675153542922	0.0033722540426039	0.00326748507530802	0.0119055829740227	0.0112565911789795	0.0121213736057854	0.00158536828030049	0.00140928075059504	0.00123344947777336	0.00176269787489506	0.00140990185938901	0.00176114569017757	0.00176176623591379	0.00195259040266504	0.00194019199418802	0.00193745814468368	0.00534104763571038	0.00428735337741198	0.00213523275894607	0.00498831224077549	0.00217788474790356	0.0017718177526517	0.00106194708007581	0.00284339789385635	0.00194979003332973	0.00357612102694688	0.0030559997319875	0.00375489653646116	0.000707588986827986	0.00248342800604791	0.00230000232831496	0.00213219759812553	0.00124481620356342
AP7X03621F05	0.00206507261882979	0.00242594842368757	0.002612424168884	0.00242025588289863	0.00381465907352686	0.00489832636880202	0.00229022297259177	0.00190027587567825	0.00207435395669251	0.00191917376777618	0.00265160839473482	0.00190262909518078	0.00227781410304487	0.00276040870256346	0.00207039468952798	0.00258891003992961	0.00275953867132442	0.00415803744775269	0.00443159198719872	0.0121389822880807	0.0116802606394201	0.0125200895473656	0.00137465942370593	0.0013751246074155	0.00189574319821313	0.00154772195940222	0.00154852085292883	0.00137442325315197	0.00137513200838832	0.00173415557958063	0.000690012164208525	0.0015472120346201	0.00591803987654656	0.00593237381523063	0.0034748527186096	0.00539483127124421	0.00336622415637903	0.00207549776341328	0.00138106685149321	0.00434004125584498	0.00293947573153873	0.00331511786782272	0.00245589646785787	0.00506470169755321	0.00155386795914033	0.00294189895057063	0.00276323168689217	0.00277377048332053	0.0017730743793354
LN_8B02_VL_471	0.00173076364707156	0.00139042062472375	0.00191750103153207	0.0027781655225175	0.0045283181862234	0.00350357727634035	0.00264746678387497	0.00208534899764634	0.00226044902928266	0.00210658164633885	0.00265790493981634	0.00208777505277371	0.00263342967187512	0.00190532557440907	0.00121269146402047	0.00173306560985907	0.00242654824714424	0.0033024488217022	0.00338240419066982	0.0123857991321992	0.0119266425105238	0.0131187340659369	0.00172956625816766	0.00190314564585241	0.00242778800338317	0.00190281643315124	0.00138404620498766	0.00172926716976765	0.00172956625816766	0.00173842828967279	0.00069350390929608	0.00172956625816766	0.00507760357972949	0.00508269611727137	0.00278730032877856	0.00435598245666441	0.00320627492231127	0.00225760191003865	0.00156035602634293	0.00418484084882849	0.00138758704203552	0.00367972212620446	0.0026444803980722	0.00472748438273227	0.00225805454466923	0.00313270976973212	0.00294951762623103	0.00295721383118964	0.00159775196447884
A01X036761C4	0.00483400267836382	0.00468916620506304	0.00506317326449951	0.00572046083948891	0.00573537408988018	0.00648664983976681	0.00406102516419519	0.00554727470781424	0.00572458919775923	0.00577844379011671	0.00621052318827104	0.00572829110165401	0.00351089596642448	0.00501512890362422	0.00380279021671821	0.0036301749313872	0.00362605727474945	0.00277113674417401	0.00390269240095581	0.0141345121106921	0.0125857172601593	0.0141132700950863	0.00552044145319748	0.00534921662300452	0.0053575369051087	0.00552524488233484	0.00483316076691292	0.00551948926085494	0.00534916415541076	0.00452281174753311	0.00484576755957247	0.00569557448969536	0.00452362909598494	0.00400937012554653	0.00295618535077105	0.0045212311585686	0.00568464786082545	0.00468182550336454	0.00485090268579717	0.00661397730277485	0.00502721736385241	0.00700260828193021	0.00527708999294936	0.00717900467223502	0.0034617340328831	0.00433552531714293	0.00363205850781557	0.00416814740132688	0.00462113244074991
A02X036761C5	0.0045001100875294	0.0045283181862234	0.00437348629539728	0.00451585570112666	0.00644806826623925	0.00632380266534671	0.00424714172806194	0.00503682199310442	0.00521415014251534	0.0043806530893929	0.00533527669026304	0.00521750369553941	0.00334076534998025	0.00433478113303175	0.00450559911127495	0.00363763055037481	0.00363531515121623	0.00277726160386569	0.00444287940439009	0.0136264321272988	0.0131498708383192	0.0139685084821227	0.00466566743885984	0.00466896231699273	0.00536768852286852	0.00449469453630195	0.00467131796515583	0.00466647381981622	0.00449547168374616	0.00470551064527185	0.00450403807650382	0.0048415254017188	0.00505616474474305	0.00436669565479259	0.00296294429495185	0.00400727447082495	0.00587724082501871	0.0048642650974467	0.00381929477264289	0.00645697082885661	0.00504028568317484	0.00648867701614469	0.00528552789278379	0.00755246826620669	0.00416459916846695	0.00382188815081102	0.00346401190231485	0.00382920556438768	0.00391652434230919
A03X03671A05	0.00362569766879605	0.0046883519683539	0.00435832178521459	0.00433150902658649	0.0064325191069106	0.00735953526295985	0.0040569463143907	0.00450559911127495	0.00468218841045231	0.00472617147951225	0.00531354219796603	0.0046851659738861	0.00368098898414425	0.00449699669658416	0.00380607970646029	0.00363331531172908	0.00293627949534284	0.00259749548003062	0.00354946501215178	0.0130586578593489	0.0125955001647138	0.0134189951411465	0.00465681560705463	0.00448469829453906	0.00414797640912693	0.00517877447521329	0.00448848701648232	0.00465601256030501	0.00448384261715478	0.00468998072993147	0.00346045340666603	0.0046576189308643	0.00330819891403555	0.00383922913003534	0.00243155277297864	0.0034748527186096	0.00479767212182798	0.00381592950389873	0.00398248467758442	0.00539295422570251	0.00502630823511686	0.00577366647763996	0.0052790173066694	0.00664696243269435	0.00398524488956582	0.0031212340136345	0.00311439414186444	0.00294810391550444	0.00426215566060543
AP3X03672A04	0.00172018671194391	0.00225330501354853	0.00191588443980563	0.00363702314907629	0.00590981053939185	0.00560656152645325	0.00370719148574649	0.00311313664508668	0.00328788477511092	0.00331865331111162	0.00318586909007001	0.00329049115962085	0.00298372269321437	0.00258846329139909	0.00189809260076003	0.0020703954501722	0.00275942668772886	0.00242396721780581	0.00443316366958635	0.0128722245646575	0.0127588135469194	0.0132346886079958	0.00344373979271959	0.00310080195683198	0.00328080952668171	0.00310187065689711	0.00310398787595007	0.00309917796368286	0.0029281798249603	0.00312774230562018	0.00207397297733636	0.00327342409384753	0.00417546741530284	0.00435750095687645	0.00312835410714587	0.00365283920537438	0.00425837443059517	0.00346281990782451	0.00276562732582402	0.00521562103362357	0.00328872229384783	0.00472114375094782	0.003865599726483	0.00630008269981898	0.00363448270960465	0.00398442632442095	0.00380471063287104	0.00295054147156361	0.00213030500051647
AP7X03671F06	0.00155255009042889	0.00121416387052204	0.00104568349200575	0.00346401943751947	0.00539008782891291	0.0050818363579785	0.00335552319211065	0.00259830504116397	0.00277200646147433	0.00262421541346123	0.00283320946833449	0.00260145942405273	0.00263389208365467	0.00172558920770451	0.00138345515727503	0.00155601715564532	0.00172795220228093	0.00208082852857484	0.00230852426321459	0.0127073589670039	0.0120719005031667	0.0130812853015249	0.00241441238155905	0.00241482883857273	0.00259300526201474	0.00224361281648226	0.00241769569613158	0.00241399606816351	0.00224245177089085	0.00278173604520395	0.00120995896743686	0.00258808391867131	0.00400794986407706	0.00401842296496533	0.00260915204873241	0.0033093513361828	0.00373137477959656	0.00225263710520736	0.00224826904660354	0.00469977715164889	0.00225177392192638	0.00384934378081691	0.00352076150280672	0.00525341230165338	0.00277380819600156	0.00260100832909189	0.00242312813376423	0.00191089209787373	0.00177578184660772
LN_4G04_VL_275	0.00225996429642505	0.00174054636115322	0.00192056755158274	0.00209207442192012	0.00454972090916716	0.0045793628031826	0.00212173617234494	0.00244257521842423	0.00244355003453327	0.00264366375822552	0.00319375926193292	0.00244556195559138	0.00122998177307258	0.0017393429829241	0.00226271021282038	0.00278439757465391	0.00121533101287042	0.00244087940960331	0.00213982564977514	0.0124286533584922	0.0119697802023699	0.0126355496970578	0.002431967595161	0.002431967595161	0.00330646418125099	0.00243323564275564	0.0026064545364041	0.00243112296409429	0.00243112296409429	0.00226471916113238	0.00121839051648875	0.0024315452062789	0.00386011943180688	0.00351459778968348	0.00278821279589484	0.00383935160479771	0.00393608041804011	0.00296680830135071	0.00243805625081341	0.004903535060742	0.00331132560219769	0.00457539586421029	0.00318819705868074	0.00526262792837157	0.00279071107193186	0.00191816977600108	0.00139163754933753	0.00156858266426714	0.00178052458369607
AMBX04141D06	0.00333845614301704	0.00335492285990665	0.00354947292463572	0.00246233697831374	0.00316180554025314	0.003887559710505	0.00284941082610289	0.00228739439030636	0.00228900542484414	0.00248727247751009	0.00323743946789077	0.00264224335288534	0.00356148226291954	0.00387097892859554	0.003865599726483	0.00386894443503064	0.00334018580620309	0.00387234942098501	0.00467655722575222	0.00978302824580121	0.0106173912765454	0.0109701765379832	0.00315956233471709	0.00298420780249084	0.00334018580620309	0.00298473174787638	0.00298420780249084	0.00298368404102194	0.00298473174787638	0.00299736966888022	0.0031640053956417	0.00315956233471709	0.00673489587437809	0.00567324461504215	0.00318650385556252	0.00531090959985749	0.00397736148088848	0.00440896629752851	0.00264131281975782	0.00460368821605736	0.003523203439991	0.0049811093329789	0.00391443374987441	0.00480381424319698	0.00298844329821523	0.00406174233284839	0.00334327984358997	0.00318302865035942	0.00305335062704875
A01X041461C8	0.00259625940623109	0.00191352866662272	0.0020957969050935	0.00347087365806454	0.00417619398234311	0.00385408733185629	0.00194121917787997	0.00243251123490102	0.00295506832827594	0.0024568433346498	0.00283527280819981	0.00260878931478262	0.00245887721274945	0.0027731104043747	0.00225541043095769	0.0027769608195743	0.00260064785488775	0.00417612549601138	0.00391817422601579	0.013096142604062	0.0119223977836894	0.0131107636893373	0.00242023337898641	0.00242065184668498	0.00277152629278573	0.00242190811848791	0.00207614840232751	0.00241981505594741	0.00242023337898641	0.00208596050350739	0.00207945396828876	0.00242065184668498	0.00594424353850441	0.00578857989718318	0.00313555242757214	0.00558414358462837	0.0033825633110896	0.00347847128730381	0.00225531236328547	0.00470897678591678	0.00295008993578467	0.00455772732197503	0.00282137578222823	0.00437571731786684	0.00173541894572312	0.0036555651592958	0.00295250219264608	0.00295828102210576	0.00142104634200192
A02X041461C9	0.00276491140245273	0.00260754265741453	0.00314431629234725	0.0026007610532232	0.00434619878407761	0.00490684874859198	0.00282423897064111	0.00207873357105495	0.0020805356054451	0.00209946365869523	0.00301346629095588	0.00225498156360348	0.00333632827208938	0.00311589881845138	0.00328875991498846	0.00311535953176971	0.0039818481697112	0.00416688204029825	0.00479596786235333	0.0127171483230246	0.0122498681205772	0.0130885677453832	0.00137931105587078	0.00155234940056739	0.00242152075622078	0.00155234940056739	0.00138050114429192	0.00137954890937635	0.00138002486257048	0.00156406238277193	0.00138360500687893	0.0015524612321127	0.00646481441459946	0.0069976694971918	0.00401146797331869	0.00575820868289084	0.00248828331103706	0.00242775029856152	0.00277428915570155	0.00505257987595035	0.00294799073813291	0.00314860123709913	0.00281080402105584	0.00525638206733701	0.00225237483519837	0.00417249530652572	0.00398638492701784	0.0040065230073283	0.00195479891617073
A03X04141A07	0.00139698381255819	0.00105207802628133	0.00123084687001236	0.00174880296353427	0.00331801250479709	0.00280839907513296	0.00176612233082903	0.00140113555057336	0.00192735906871253	0.00141526426644649	0.00214247601506175	0.00157784069415168	0.0024714653573849	0.00174784766822606	0.00157260235845487	0.00139796027679306	0.00192222266566545	0.00262561649647401	0.0030435512863631	0.0119527806753532	0.0116674744348117	0.0125260299694408	0.00122029451376204	0.00104602527416227	0.00262121252223105	0.0010458657661357	0.00122008181954995	0.00121986919946913	0.00122008181954995	0.00122434984045535	0.00104712058894106	0.00121986919946913	0.00547125053030625	0.00512041957006194	0.00281234817808465	0.00456653285448736	0.00305668520379989	0.00227981140722497	0.00157563083160886	0.00440039850899694	0.00245285366037977	0.0033584888516373	0.00230285433018723	0.0037049505370711	0.001400407419968	0.00281037223929918	0.0026260761682178	0.00245715870050749	0.00142307651560694
AP7X04141F08	0.00190158989290842	0.00208695786833394	0.00209607123330854	0.0017348168186519	0.00417755649285398	0.00438742540626708	0.00194404973611319	0.00156177768157982	0.00208442108611293	0.00157737996210547	0.00266243332097704	0.00173728076221856	0.00210972927660924	0.00207794595526756	0.00173181243992845	0.00225257683403893	0.00329157099919611	0.00330187491166686	0.00373542859597344	0.012552861225954	0.012092788210894	0.0129293779289722	0.00120850419812909	0.00138157372328581	0.00224982542104273	0.00120918273001906	0.00120913044365137	0.00120829559375312	0.00120871287454595	0.0010438642389816	0.000346103102639389	0.00138153638252118	0.0061205985377311	0.00613217843854241	0.00349004242770518	0.00523507753813254	0.00390886973257108	0.00278007370889082	0.00208227280852584	0.00470633085872659	0.00277810501523462	0.00350410635575676	0.00228891318834183	0.00490873619399724	0.00173421510926818	0.0031318931114064	0.00294912677958925	0.00261281070382732	0.00106706999798267
LN_8A05_VL_465	0.00193611741951198	0.00176774598916268	0.0019508826041491	0.00140978522285613	0.00263827069969303	0.00335141131645985	0.00213219759812553	0.00141127742185843	0.00194190457146116	0.00142586655264406	0.00269883980381022	0.0015892876749163	0.00231266276020262	0.00229074333263035	0.0017592634262258	0.00193679921462542	0.00175984383561802	0.00246667540084156	0.00304460121728697	0.0124083473373011	0.011928569695052	0.0127972557429641	0.0010538336357825	0.00105401876257558	0.00246568353106282	0.00122976568881384	0.00122933374798779	0.00122890211048364	0.00122911789134041	0.00105617553461821	0.000879414775143121	0.00122890211048364	0.00515798068065041	0.00462008894810344	0.00265628044618549	0.00460699062517788	0.00362605300470586	0.00247556299895495	0.0021176176063174	0.00461355426946384	0.00317874348949412	0.00356465613383329	0.00159973995569037	0.00373621239140879	0.00176058775905716	0.0030085405263693	0.00264552879717465	0.00229916525665037	0.00161531643497033
LN_8A06_VL_466	0.00124132376077349	0.00159744469336868	0.00159803566627866	0.00177609724288045	0.00249398230432642	0.00214288258773939	0.00196937022430573	0.0016008781790365	0.001424596998986	0.00161785702259435	0.00252906732523069	0.00160315948045075	0.00213487669936313	0.00213144015568546	0.00159602826678636	0.00177452138087292	0.00213032870703059	0.00284175608306415	0.00342878636921566	0.0115847624143918	0.0111092755631577	0.0121768505385802	0.00141708192101793	0.00159463794713125	0.00266215054263241	0.00159463794713125	0.00141683095022903	0.00141683095022903	0.00141708192101793	0.00106347645184218	0.000886902344365251	0.00141708192101793	0.00573526970143373	0.00501590971454226	0.0028503703436243	0.00515684066329461	0.00365520345241668	0.00302893381638367	0.00231221174450019	0.00482923060510207	0.00302516080602783	0.00340730580055996	0.00197569682703459	0.00374809596435317	0.00195226756681773	0.00303278010527815	0.00266716742972699	0.00249569692007029	0.00163105106530524
LN_6D06_VL_331	0.00209098079931782	0.00226823737814403	0.00244470785704226	0.00174483617443851	0.00279704559771039	0.00440443067620688	0.00211603032272063	0.00139896873510649	0.00192479160151092	0.00141305356647302	0.00266385178806326	0.00157537805869973	0.00316011703480188	0.00191816977600108	0.00244261338585313	0.00279281229124468	0.0026169132074072	0.00419948603755343	0.00340366766000735	0.0122802084168166	0.0118233915388521	0.0124897454042067	0.00156603502174256	0.00156603502174256	0.00226677743924228	0.00156603502174256	0.00156712576606491	0.001565762572863	0.00156603502174256	0.00156876473441928	0.00104511426073874	0.001565762572863	0.00527913418771386	0.00511319699986605	0.00262515698562543	0.00507050120689711	0.00340788462485089	0.00262286184722837	0.00174632151553625	0.00421349422816746	0.00314584987941486	0.00369656313465499	0.00230622497609542	0.00421241316161772	0.00139728129278248	0.00280195152600134	0.00261965537457238	0.00245027786960394	0.00195782713764551
LN_4F08_VL_270	0.000529684431127561	0.000353755341633916	0.000532386890145799	0.00106007084786023	0.000352570466592676	0.00318763245774036	0.00106647725044417	0.000708937099236668	0.00124144968756316	0.000716172123953499	0.00144335173183125	0.000887051812641966	0.00178242877955462	0.000530058782998678	0.000529310607652221	0.000706308276270914	0.00141355292314567	0.0024771895115663	0.00216655558677511	0.0111569957809669	0.0106937289054847	0.0112258087426149	0.000529007251697657	0.000529007251697657	0.000529193883306542	0.000529100551044333	0.000528913985249158	0.000528913985249158	0.000529007251697657	0.000529287248501919	0.000528820751681479	0.000528913985249158	0.00426554263696927	0.00374020502940238	0.00177175477810303	0.00390011442712623	0.00145042540323667	0.0017714173526185	0.000530433664386773	0.00213297934472758	0.00106025817268807	0.00285647686377975	0.00107594398352901	0.00142357505041591	0.000352819253895946	0.00212888799750383	0.0017684102837824	0.00177389970319088	0.000717842946201491
A02X042261A6	0.00299115775738146	0.00336324482608379	0.00302187873935974	0.00371112230649375	0.00531917123211895	0.00535623323628781	0.00396094847184664	0.00388677094453477	0.00406483324542349	0.00410532901807967	0.00433302245495977	0.00406820826744626	0.00250373880508563	0.00281938714183691	0.00282177195863767	0.00335035428115014	0.00281578946895187	0.00353629332366372	0.00361948253065983	0.0123821327665024	0.0124817973006712	0.0131479084003282	0.00404531127989279	0.00387046120403916	0.00334848151595878	0.00404895758150682	0.00387455111390552	0.0042201856748635	0.00369338243609895	0.00389842449556049	0.00229350991883715	0.00387036013932233	0.00407613908779924	0.00391367377090842	0.00159013006663148	0.00283678088156417	0.0050685481686731	0.0030044125806196	0.00229021519078695	0.00496602728544884	0.00335436970908379	0.00499081987930032	0.00448824801091357	0.00624204622861843	0.00388465715302667	0.00335025282320433	0.00299261306470594	0.00300001442309915	0.00271545123701352
A03X04221A09	0.00349244192529818	0.00298264479662351	0.00299689589046277	0.00350161382915358	0.0040389178675503	0.00513401703131888	0.00267475319159266	0.00403392051580595	0.00403545977695477	0.004252338397848	0.00466230103353707	0.00403887912002643	0.00159470875023323	0.00279509875314428	0.00262057071317575	0.00314410940805641	0.00191880179250596	0.00297539031101447	0.00268579244695522	0.0124812290961307	0.0116470638767786	0.0130321303977481	0.00418922366879512	0.00401490798613421	0.00384331460179275	0.00401490798613421	0.00384060786755111	0.00418922366879512	0.00401490798613421	0.00281084274948526	0.00314685776350156	0.00418995503147982	0.00333490932631	0.00299320222591733	0.00315771642852425	0.00421796060229142	0.00448168178350515	0.00402998871476173	0.0027970839471947	0.00492523041039292	0.00349983713762831	0.00547673621999734	0.00409132616789629	0.00548286276034048	0.0031490599097623	0.00279765742562451	0.00209134521843698	0.00245214838789708	0.00340909947390261
AP7X04221F09	0.00399562984993714	0.00366721607646582	0.00386095157712161	0.00418249619876306	0.00471864989223504	0.00616411993660415	0.00372511194997555	0.00436078581223046	0.00471206184350404	0.00458141354413878	0.00517547056827321	0.0047157172365397	0.00264373387417827	0.0038248494191878	0.00399771334021743	0.00416977773457689	0.00295109147064265	0.00365729238131882	0.00427430085080636	0.0131369644354253	0.012652520391485	0.0136704289401072	0.00451441637594511	0.00434109792746628	0.00417014169073658	0.00451441637594511	0.00434095397296167	0.00468771991572524	0.00434185186601794	0.00402077596842844	0.00400066945690285	0.00468934824375236	0.00454347574442569	0.00420546546118236	0.00314303436991992	0.00454744906963252	0.00481946437737154	0.00470551064527185	0.00348053808465703	0.00560067390072074	0.00418140144398311	0.00615522136328917	0.00477476428448139	0.00669301696123883	0.0040011906567639	0.00382726795300071	0.00312087390705222	0.00348699997759372	0.00392656605014821
AMBX04301D05	0.003478592813933	0.00331685404362079	0.0031536814366874	0.00331286685040723	0.00436886212050531	0.00509702047940075	0.00300862696992	0.00296498847226764	0.00296641252119893	0.00317134557374238	0.00356160170548151	0.00296817861878056	0.00193334082245417	0.00295931096154854	0.00295519550073844	0.003478592813933	0.00208378711091821	0.00260917482273048	0.00302509720666662	0.0127856417053668	0.0123128597994393	0.0131624801485976	0.00312502721860136	0.00312502721860136	0.00452674899674857	0.00329906133104408	0.00312448476780385	0.00312340043097427	0.00295006724358894	0.0031358930703008	0.00243547339614036	0.0031239425052942	0.00491577294112579	0.0049102907686205	0.00349687744126196	0.00489998687054696	0.00573308525475842	0.0040156166197754	0.0031370089722065	0.00631149065965512	0.0047095916136324	0.00545655468981215	0.0029931788640263	0.0063341904919854	0.00330876741045018	0.00296757636686917	0.00260969706911046	0.0027931469704572	0.00321259359943822
A01X043060I2	0.00277089725137174	0.00278100223715892	0.00279022440198082	0.00295271240019841	0.00505346032797185	0.00543751363834712	0.00264681355030409	0.00295540776917563	0.00313100847943514	0.0031610433130339	0.00354594983582181	0.00313282377481915	0.00122671000444304	0.00260064785488775	0.00242631592256053	0.00259985936232569	0.00207585680003394	0.00190917334792476	0.00302348314616452	0.0120183072636009	0.0115604299645914	0.0124110449644409	0.00294147255493522	0.00294210930985423	0.00346833759990995	0.00294312801785367	0.00311439414186444	0.00311331679609996	0.00294058256944545	0.00330244123653918	0.00190763854940235	0.00311385537579578	0.00472215402603309	0.00384930531013759	0.00226113596686946	0.00400512002204188	0.00427887316113621	0.00278051894726535	0.00225565086275993	0.00523562335600523	0.00347243189914739	0.00455772732197503	0.00334991180786816	0.00613123548467529	0.00295181560280101	0.00226041029882559	0.00190652615454565	0.00191182790273449	0.00248771445103725
A02X043060I3	0.00293589364151162	0.00330135425496167	0.00226824501109588	0.00329572608090705	0.00504566915543357	0.00560892120002398	0.00317722428648283	0.0039904774633031	0.00416634329296986	0.00420620592537377	0.0035492778481974	0.00416869301600406	0.00157784069415168	0.00276864877038682	0.00259058768916429	0.00310991125920787	0.00258891003992961	0.00259922810772197	0.00407826789926004	0.0125358109132493	0.0124095565409861	0.0129078800484358	0.00414314384340466	0.00379993333656648	0.00415390025243935	0.00362730959652801	0.00379908994831443	0.00379777829945682	0.00362668316158292	0.0029551575854888	0.00242366782704026	0.00397216784747783	0.00540655728258207	0.00488289671702174	0.00278633714450563	0.00400794986407706	0.00533724675397032	0.00364206936506698	0.00242673649657552	0.00592412752543898	0.00381674269546696	0.00454904034624655	0.00439548049804067	0.00595802406991971	0.00450268921356443	0.00347005980848036	0.00293983392455473	0.00191016794166287	0.00248952356682769
A03X04301B08	0.00434236343096398	0.00331755569070948	0.00315623821934041	0.00366045697848888	0.00489231225587991	0.0047460402099904	0.00372013756634637	0.00383188101629324	0.00383418182261391	0.00404744691770984	0.0041008092666054	0.00383594321680364	0.00211177185480878	0.0034796892904561	0.00381924177413227	0.00381989734371729	0.0020797240362801	0.00295676025161352	0.00408552011600019	0.0131421871869076	0.0130072747866365	0.0134997326188961	0.00398851170084296	0.00364270113206946	0.00469657565890374	0.00381592194509128	0.00364143782767188	0.00364017539921116	0.00346822434385014	0.00331457776188486	0.00278148569508591	0.00381529797438757	0.00560959509421264	0.00560363935674866	0.00385265645450037	0.00508106966955066	0.00590345360047032	0.00436014798922306	0.00331119589794269	0.00648069812348048	0.00488484551915294	0.00562926929972346	0.00404895758150682	0.00669306246137189	0.00469821014589074	0.00348712219025516	0.00312781054304078	0.00279387955654679	0.00339512868249374
AP7X04301G01	0.00259338607333946	0.00243197516449412	0.00174358114634767	0.0020797240362801	0.0043498581364945	0.00508540094773881	0.00229563645745644	0.00277858746627391	0.00260618336639177	0.00298211385914735	0.0030160130759882	0.00260781396752194	0.0010524702228846	0.00207720402816558	0.00207684452545138	0.0024240048050306	0.00120874274509235	0.00190691691813325	0.00230851635635832	0.0121816099082902	0.011545688967069	0.0123959764029191	0.00293780176914943	0.00293780176914943	0.00346281990782451	0.00259293777882456	0.00311149970909949	0.00293729416919915	0.00276466407740231	0.00208661772406503	0.00121185169114049	0.00293780176914943	0.00418943040828507	0.00314356031294377	0.00243795734173012	0.00400721342320638	0.00445215107044551	0.00277726160386569	0.00242696890162923	0.00523023855946026	0.00347008250857243	0.00420095619613666	0.0031701350474361	0.00543142464061684	0.00294849449120682	0.00156277187989949	0.000865261590167358	0.00156415257099854	0.00213260027843101
A02X043261B9	0.00350228863026066	0.00333327015887824	0.00420853123701713	0.00368960549852967	0.00422594809332305	0.00583566777509968	0.00389264998023695	0.00404685934078439	0.00404955365145723	0.0030170519982063	0.00446575906091502	0.00387601008373436	0.00335318572550313	0.00350714785636103	0.00332801548760617	0.0036816574893617	0.00385879624153228	0.00544607231654374	0.00466906389935733	0.014355575914946	0.0138595197354151	0.0146918329157016	0.00350116254774093	0.00350116254774093	0.00333281688463402	0.00367657037272878	0.00332568539232289	0.00350116254774093	0.00350054974680292	0.0031531291392949	0.00192966422680991	0.00350116254774093	0.00620058915275548	0.00690761774188785	0.00404899661426612	0.00562333390993572	0.00469276629084801	0.00422397407541086	0.00386421851996344	0.00582894833742822	0.00457045087690788	0.00550031857418348	0.00409643496983207	0.00494261871947399	0.00385986781881338	0.00405098014724393	0.00403894113899519	0.00387246623874573	0.00304679192927277
LN_7G09_VL_442	0.00260618336639177	0.00296392406731037	0.00349427246015957	0.00226310411687415	0.00366623138608615	0.00509165102752339	0.00282320320900734	0.002440993736037	0.00261725664243211	0.00246593095322697	0.00355328829449504	0.00244431925228547	0.00263389208365467	0.00330532136708401	0.00278067803772844	0.00243285067580063	0.00295567137878454	0.00382920556438768	0.0032068700572154	0.0129681897737978	0.0124937246084998	0.0131636921218522	0.00225609516383113	0.00225609516383113	0.00243498913903193	0.00242997796857435	0.00225609516383113	0.00225570369564411	0.00225570369564411	0.00347729968452482	0.00121759585174275	0.00225609516383113	0.00526789353904151	0.00491546286254342	0.0027936346605393	0.00488801123246077	0.00375738842772373	0.00278976842288209	0.00226271780856423	0.00437731513201957	0.00383391486911773	0.00386894443503064	0.0024708507397932	0.00491165496148873	0.00295881872919468	0.00314365217570811	0.00295978816586034	0.00296753813265923	0.00249037753212127
LN_6E09_VL_343	0.00399261297786414	0.00366175643361134	0.0041944407394647	0.0036542930610949	0.0055870071299699	0.00508358709753581	0.00423664545698291	0.00418484084882849	0.00436282405510313	0.00422685162460343	0.00444262516556961	0.00419070964744749	0.00333494027853606	0.00417032022066053	0.00382188815081102	0.00347430215677788	0.00434611516463587	0.00504824324011705	0.00445607898860965	0.0140363159215964	0.013552744835964	0.0142003955557006	0.00381724615826107	0.00364394261848101	0.00330326586812565	0.00381791617625573	0.00364331042608832	0.00399053479975269	0.00364331042608832	0.00452680237677098	0.00260833571667126	0.00381724615826107	0.00614208049802668	0.00631917601349121	0.0038392367816937	0.0048872117193775	0.00500535138646821	0.0041837487551342	0.0040010006306277	0.00507518486842935	0.0041777622229805	0.00545077469887077	0.00423739342857597	0.00561246154383008	0.00417646819348865	0.00436124828701983	0.00399886051975614	0.00401071493606101	0.00355784008860036
[truncated: 55 more columns]
