# Supplementary material for: Transmission and dynamics of mother-infant gut viruses during pregnancy and early life
Source: Nat Commun. 2024 Mar 2;15:1945. doi: 10.1038/s41467-024-45257-4 (PMC10908809; doi:10.1038/s41467-024-45257-4)
Supplement: Supplementary file 6 — Source Data [file 41467_2024_45257_MOESM6_ESM.zip › Source data/Virus_genetic_distances/LN_4F02_VL_264_NODE_17_length_34922_cov_30951.540224.dist.txt]

LN_4B02_VL_228	C01X02343C03	C02X02343C07	C03X02342B07	C06X023427I1	C09X023427I2	LN_4I08_VL_297	LN_4F02_VL_264	AMBX02341E04	LN_4A02_VL_219	LN_4F06_VL_268	LN_4E07_VL_260	LN_6A01_VL_299	LN_4E09_VL_262	LN_4I09_VL_298	LN_4E03_VL_256
LN_4B02_VL_228	0	0.000115559343601267	0.000115559343601267	0.000115559343601267	0.000115559343601267	0.000144535196948548	0.000115559343601267	0.000115559343601267	0.000144485077318631	0.000115559343601267	0.000115696384033116	0.00028978955986144	0.000694869254578532	0.00104801476510261	0.00223121410346691	5.77959514459456e-05
C01X02343C03	0.000115559343601267	0	0	0	0	2.88406768971767e-05	0	0	2.88124239236996e-05	0	0	0.000202540228083198	0.000606660936810786	0.00100717965780994	0.00210896738236696	0.000115386002501688
C02X02343C07	0.000115559343601267	0	0	0	0	2.88406768971767e-05	0	0	2.88124239236996e-05	0	0	0.000202540228083198	0.000606660936810786	0.00100717965780994	0.00210896738236696	0.000115386002501688
C03X02342B07	0.000115559343601267	0	0	0	0	2.88406768971767e-05	0	0	2.88124239236996e-05	0	0	0.000202540228083198	0.000606660936810786	0.00100717965780994	0.00210896738236696	0.000115386002501688
C06X023427I1	0.000115559343601267	0	0	0	0	2.88406768971767e-05	0	0	2.88124239236996e-05	0	0	0.000202540228083198	0.000606660936810786	0.00100717965780994	0.00210896738236696	0.000115386002501688
C09X023427I2	0.000144535196948548	2.88406768971767e-05	2.88406768971767e-05	2.88406768971767e-05	2.88406768971767e-05	0	2.88406768971767e-05	2.88406768971767e-05	5.77175591765167e-05	2.88406768971767e-05	0	0.000173742449446133	0.000606678462913349	0.0010072186751296	0.00214054774331752	0.000144318262635406
LN_4I08_VL_297	0.000115559343601267	0	0	0	0	2.88406768971767e-05	0	0	2.88124239236996e-05	0	0	0.000202540228083198	0.000606660936810786	0.00100717965780994	0.00210896738236696	0.000115386002501688
LN_4F02_VL_264	0.000115559343601267	0	0	0	0	2.88406768971767e-05	0	0	2.88124239236996e-05	0	0	0.000202540228083198	0.000606660936810786	0.00100717965780994	0.00210896738236696	0.000115386002501688
AMBX02341E04	0.000144485077318631	2.88124239236996e-05	2.88124239236996e-05	2.88124239236996e-05	2.88124239236996e-05	5.77175591765167e-05	2.88124239236996e-05	2.88124239236996e-05	0	2.88124239236996e-05	2.88748204411888e-05	0.000202663370540161	0.000635944095829269	0.00104679581216319	0.00213918640866862	0.000144301602350114
LN_4A02_VL_219	0.000115559343601267	0	0	0	0	2.88406768971767e-05	0	0	2.88124239236996e-05	0	0	0.00020257539636949	0.000606660936810786	0.00100717965780994	0.00210896738236696	0.000115386002501688
LN_4F06_VL_268	0.000115696384033116	0	0	0	0	0	0	0	2.88748204411888e-05	0	0	0.000144862873433726	0.000607011651369077	0.00100772617551773	0.00211293515622249	0.00011553264184873
LN_4E07_VL_260	0.00028978955986144	0.000202540228083198	0.000202540228083198	0.000202540228083198	0.000202540228083198	0.000173742449446133	0.000202540228083198	0.000202540228083198	0.000202663370540161	0.00020257539636949	0.000144862873433726	0	0.000667093808800745	0.00120560362290438	0.00229353635785418	0.000289638478285918
LN_6A01_VL_299	0.000694869254578532	0.000606660936810786	0.000606660936810786	0.000606660936810786	0.000606660936810786	0.000606678462913349	0.000606660936810786	0.000606660936810786	0.000635944095829269	0.000606660936810786	0.000607011651369077	0.000667093808800745	0	0.00116333314497264	0.00220111977870776	0.000462483533338223
LN_4E09_VL_262	0.00104801476510261	0.00100717965780994	0.00100717965780994	0.00100717965780994	0.00100717965780994	0.0010072186751296	0.00100717965780994	0.00100717965780994	0.00104679581216319	0.00100717965780994	0.00100772617551773	0.00120560362290438	0.00116333314497264	0	0.00287403763425036	0.00104630902457089
LN_4I09_VL_298	0.00223121410346691	0.00210896738236696	0.00210896738236696	0.00210896738236696	0.00210896738236696	0.00214054774331752	0.00210896738236696	0.00210896738236696	0.00213918640866862	0.00210896738236696	0.00211293515622249	0.00229353635785418	0.00220111977870776	0.00287403763425036	0	0.00222785717849424
LN_4E03_VL_256	5.77959514459456e-05	0.000115386002501688	0.000115386002501688	0.000115386002501688	0.000115386002501688	0.000144318262635406	0.000115386002501688	0.000115386002501688	0.000144301602350114	0.000115386002501688	0.00011553264184873	0.000289638478285918	0.000462483533338223	0.00104630902457089	0.00222785717849424	0
