# Supplementary material for: Transmission and dynamics of mother-infant gut viruses during pregnancy and early life
Source: Nat Commun. 2024 Mar 2;15:1945. doi: 10.1038/s41467-024-45257-4 (PMC10908809; doi:10.1038/s41467-024-45257-4)
Supplement: Supplementary file 6 — Source Data [file 41467_2024_45257_MOESM6_ESM.zip › Source data/Virus_genetic_distances/LN_4F04_VL_266_NODE_512_length_12678_cov_21.749663.dist.txt]

LN_6G05_VL_357	C12X013428B9	C06X013428B7	C09X013428B8	AMBX01341D04	A02X013460I7	A03X01341C08	AMBX01721E09	A01X017260I8	A02X017260I9	A03X01721B05	AP3X01722A07	AP7X01721H08	LN_4H04_VL_284	C02X02343C07	C09X023427I2	AMBX02341E04	A01X023460I4	A02X023460I5	A03X02341A08	AP7X02341H09	C12X024804E5	LN_6I08_VL_378	A01X034861B1	A03X03481B07	AP3X03482A02	LN_7G02_VL_435	LN_7G03_VL_436	LN_6E02_VL_336	C02X04142E02	C03X04142C09	C06X041403G6	LN_6A01_VL_299	LN_4F04_VL_266	LN_6H05_VL_366	AMBX04141D06	A03X04141A07	LN_4A04_VL_221	LN_6D06_VL_331
LN_6G05_VL_357	0	0.00843793444056303	0.00786076370215067	0.00977263442586843	0.00876057437528834	0.0088463597405155	0.00924618005375141	0.00746370566028077	0.00746245400827329	0.00746245400827329	0.00746245400827329	0.00763974475679912	0.00746245400827329	0.00733944532421449	0.0029643856665811	0.00267227231229294	0.00267227231229294	0.00267227231229294	0.00267227231229294	0.00267227231229294	0.00267227231229294	0.00579755758243176	0.0064752928542374	0.0117689414030263	0.00619208557349988	0.00721435493974446	0.00755468483328293	0.00688744618970123	0.00786794259020991	0.00721057193508241	0.00721057193508241	0.00721057193508241	0.00728324109234062	0.00721057193508241	0.00721057193508241	0.00721057193508241	0.00712673136263188	0.00721057193508241	0.00762140172447306
C12X013428B9	0.00843793444056303	0	0.000244523692192354	0.000325036444966952	0.000325062859286488	0.000406649544392192	0.000583277820208381	0.00850932425821385	0.00809610063363793	0.00809610063363793	0.00809610063363793	0.0085290639036976	0.00809676278930096	0.0079092686518072	0.00906137524428764	0.00876049539758744	0.00876049539758744	0.00876049539758744	0.00876049539758744	0.00876049539758744	0.00876049539758744	0.00656883100862243	0.00740274674571909	0.00483343722676824	0.00430225019877372	0.00383141150666318	0.00383578920132075	0.00420889771998242	0.00618436869118609	0.00760265160801665	0.00760265160801665	0.00760265160801665	0.00776051286476058	0.00760265160801665	0.00761011715858451	0.00760265160801665	0.00760327317772407	0.00760265160801665	0.00827769479225677
C06X013428B7	0.00786076370215067	0.000244523692192354	0	8.14647360988927e-05	8.14713731427759e-05	0.000163072282963435	0.000334168765329038	0.00795535616018058	0.00754150451457185	0.00754150451457185	0.00754150451457185	0.00797390098237244	0.00754212277427322	0.00735011806279245	0.00849993558998926	0.00820692520709777	0.00820692520709777	0.00820692520709777	0.00820692520709777	0.00820692520709777	0.00820692520709777	0.00600827501954093	0.00683685593328302	0.00450344797398921	0.00347993980008954	0.00359607160374577	0.00360019097412329	0.00404907437114694	0.00618489266358759	0.00704710697674156	0.00704710697674156	0.00704710697674156	0.00719983598323003	0.00704710697674156	0.00705404344070832	0.00704710697674156	0.0070476844943184	0.00704710697674156	0.00771092945849522
C09X013428B8	0.00977263442586843	0.000325036444966952	8.14647360988927e-05	0	0.000404738690577544	0.000243407710047228	0.000249423213032443	0.00977286252067747	0.0093641405307247	0.0093641405307247	0.0093641405307247	0.00980701472923041	0.00936489653216483	0.00918896941179193	0.0102550398263113	0.00994005229471231	0.00994005229471231	0.00994005229471231	0.00994005229471231	0.00994005229471231	0.00994005229471231	0.00778127224963446	0.00861995493003083	0.0099395386519458	0.0052252671998247	0.00426632963793772	0.00475505415113412	0.00483106831371006	0.006869676584131	0.00879560024179891	0.00879560024179891	0.00879560024179891	0.00896305021329897	0.00879560024179891	0.0088041256496104	0.00879560024179891	0.00879631006175692	0.00879560024179891	0.00948897663875283
AMBX01341D04	0.00876057437528834	0.000325062859286488	8.14713731427759e-05	0.000404738690577544	0	0.00040622005246222	0.000582598186963978	0.00896832386899874	0.0085563161132904	0.0085563161132904	0.0085563161132904	0.00891803017514726	0.00855701342758467	0.00837355939628799	0.00952569098045499	0.0092188570051153	0.0092188570051153	0.0092188570051153	0.0092188570051153	0.0092188570051153	0.0092188570051153	0.0069543460653957	0.00779021605976927	0.00591037868912837	0.00461624733439076	0.00389830064244455	0.00390242079572934	0.00395910392517727	0.00625156085183086	0.00806444402994554	0.00806444402994554	0.00806444402994554	0.00822629625933586	0.00806444402994554	0.00807167678251608	0.00806444402994554	0.00806510101723146	0.00806444402994554	0.00874756664921545
A02X013460I7	0.0088463597405155	0.000406649544392192	0.000163072282963435	0.000243407710047228	0.00040622005246222	0	0.000249485440493697	0.00890744202932336	0.00849447530072403	0.00849447530072403	0.00849447530072403	0.0089280438749906	0.0084951691798252	0.00831081559045418	0.0093794968852132	0.00915843501072427	0.00915843501072427	0.00915843501072427	0.00915843501072427	0.00915843501072427	0.00915843501072427	0.00697134660458906	0.00772621623212853	0.00525191287837581	0.00454470407607796	0.00374522046426297	0.0039132378713004	0.00420681464664107	0.0064416847963219	0.00800147891339328	0.00800147891339328	0.00800147891339328	0.00816308400408363	0.00800147891339328	0.00800932637299325	0.00800147891339328	0.00800213228095789	0.00800147891339328	0.00868487236562052
A03X01341C08	0.00924618005375141	0.000583277820208381	0.000334168765329038	0.000249423213032443	0.000582598186963978	0.000249485440493697	0	0.00912811105635772	0.00878915022429774	0.00878915022429774	0.00878915022429774	0.00906597443761018	0.00878988600732027	0.0086002163204855	0.00985337192503874	0.00955447496853508	0.00955447496853508	0.00955447496853508	0.00955447496853508	0.00955447496853508	0.00955447496853508	0.00730907289512566	0.00816897638420966	0.00512823667928639	0.00474330917578911	0.00392135497339226	0.00417522247872642	0.00439665168930482	0.00660490897877238	0.00828379408014812	0.00828379408014812	0.00828379408014812	0.00836710934421682	0.00828379408014812	0.00828518062545991	0.00828379408014812	0.00828448729478762	0.00828379408014812	0.0089905011896147
AMBX01721E09	0.00746370566028077	0.00850932425821385	0.00795535616018058	0.00977286252067747	0.00896832386899874	0.00890744202932336	0.00912811105635772	0	0.000399533355699683	0.000399533355699683	0.000399533355699683	0.000641634621310211	0.000319634024121517	8.04699446494124e-05	0.00890889604230647	0.00861534864381716	0.00861534864381716	0.00861534864381716	0.00861534864381716	0.00861534864381716	0.00861534864381716	0.00160835652418667	0.00219869909554492	0.0160698653443045	0.00906788703408301	0.0110591203838283	0.0113944580203137	0.0100034093394959	0.0102548947646218	0.00208040402530239	0.00208040402530239	0.00208040402530239	0.00218135577173786	0.00208040402530239	0.00200215958150174	0.00208040402530239	0.00208057050346147	0.00208040402530239	0.00286397448833813
A01X017260I8	0.00746245400827329	0.00809610063363793	0.00754150451457185	0.0093641405307247	0.0085563161132904	0.00849447530072403	0.00878915022429774	0.000399533355699683	0	0	0	0.000561300648420726	0	0	0.00849611814339336	0.00820892835622831	0.00820892835622831	0.00820892835622831	0.00820892835622831	0.00820892835622831	0.00820892835622831	0.00160809788453446	0.00187206423193905	0.0156447506116555	0.00898400620730593	0.0106502824667548	0.0109849744730011	0.00983677960757533	0.0101683101960522	0.00167950720622309	0.00167950720622309	0.00167950720622309	0.00177653154235115	0.00167950720622309	0.00168112061001596	0.00167950720622309	0.00167964153824798	0.00167950720622309	0.00245369011905287
A02X017260I9	0.00746245400827329	0.00809610063363793	0.00754150451457185	0.0093641405307247	0.0085563161132904	0.00849447530072403	0.00878915022429774	0.000399533355699683	0	0	0	0.000561300648420726	0	0	0.00849611814339336	0.00820892835622831	0.00820892835622831	0.00820892835622831	0.00820892835622831	0.00820892835622831	0.00820892835622831	0.00160809788453446	0.00187206423193905	0.0156447506116555	0.00898400620730593	0.0106502824667548	0.0109849744730011	0.00983677960757533	0.0101683101960522	0.00167950720622309	0.00167950720622309	0.00167950720622309	0.00177653154235115	0.00167950720622309	0.00168112061001596	0.00167950720622309	0.00167964153824798	0.00167950720622309	0.00245369011905287
A03X01721B05	0.00746245400827329	0.00809610063363793	0.00754150451457185	0.0093641405307247	0.0085563161132904	0.00849447530072403	0.00878915022429774	0.000399533355699683	0	0	0	0.000561300648420726	0	0	0.00849611814339336	0.00820892835622831	0.00820892835622831	0.00820892835622831	0.00820892835622831	0.00820892835622831	0.00820892835622831	0.00160809788453446	0.00187206423193905	0.0156447506116555	0.00898400620730593	0.0106502824667548	0.0109849744730011	0.00983677960757533	0.0101683101960522	0.00167950720622309	0.00167950720622309	0.00167950720622309	0.00177653154235115	0.00167950720622309	0.00168112061001596	0.00167950720622309	0.00167964153824798	0.00167950720622309	0.00245369011905287
AP3X01722A07	0.00763974475679912	0.0085290639036976	0.00797390098237244	0.00980701472923041	0.00891803017514726	0.0089280438749906	0.00906597443761018	0.000641634621310211	0.000561300648420726	0.000561300648420726	0.000561300648420726	0	0.000561300648420726	0.000564423502641208	0.00885793178980973	0.00856418413351485	0.00856418413351485	0.00856418413351485	0.00856418413351485	0.00856418413351485	0.00856418413351485	0.00193566143391182	0.00237017217502913	0.0156155222726957	0.00933065984773706	0.0110979982652879	0.0114345358328222	0.010423231081939	0.010612166338541	0.00224845095631846	0.00224845095631846	0.00224845095631846	0.00235140547074469	0.00224845095631846	0.00200924174201953	0.00224845095631846	0.00224863152578061	0.00224845095631846	0.00295518580944391
AP7X01721H08	0.00746245400827329	0.00809676278930096	0.00754212277427322	0.00936489653216483	0.00855701342758467	0.0084951691798252	0.00878988600732027	0.000319634024121517	0	0	0	0.000561300648420726	0	0	0.00849681229253849	0.00820958907535541	0.00820958907535541	0.00820958907535541	0.00820958907535541	0.00820958907535541	0.00820958907535541	0.00160809788453446	0.00187221661944196	0.0156460526951314	0.00898400620730593	0.0106511418715902	0.010985861852621	0.00983758604741596	0.0101683101960522	0.00167964153824798	0.00167964153824798	0.00167964153824798	0.00177667501154615	0.00167964153824798	0.001681255200265	0.00167964153824798	0.0016797758917631	0.00167964153824798	0.00245389082225765
LN_4H04_VL_284	0.00733944532421449	0.0079092686518072	0.00735011806279245	0.00918896941179193	0.00837355939628799	0.00831081559045418	0.0086002163204855	8.04699446494124e-05	0	0	0	0.000564423502641208	0	0	0.00831256256480243	0.00802605240110238	0.00802605240110238	0.00802605240110238	0.00802605240110238	0.00802605240110238	0.00802605240110238	0.00161863976318324	0.00188572457247612	0.015508915743642	0.00902232480110085	0.0104848016171869	0.0108217591257284	0.00980439733152261	0.0100425101352861	0.00169195636319036	0.00169195636319036	0.00169195636319036	0.00178982842694363	0.00169195636319036	0.0016935937856557	0.00169195636319036	0.00169209269412031	0.00169195636319036	0.00238921295699837
C02X02343C07	0.0029643856665811	0.00906137524428764	0.00849993558998926	0.0102550398263113	0.00952569098045499	0.0093794968852132	0.00985337192503874	0.00890889604230647	0.00849611814339336	0.00849611814339336	0.00849611814339336	0.00885793178980973	0.00849681229253849	0.00831256256480243	0	0.000243333675199323	0.000243333675199323	0.000243333675199323	0.000243333675199323	0.000243333675199323	0.000243333675199323	0.00614771818512533	0.00730616152709759	0.0134988088957735	0.00636838684046246	0.00825511401407604	0.00858805161177645	0.0074748949588988	0.00852105800287519	0.00825063335141901	0.00825063335141901	0.00825063335141901	0.00841480803683935	0.00825063335141901	0.00825872933559741	0.00825063335141901	0.00816894865552677	0.00825063335141901	0.00835139437759338
C09X023427I2	0.00267227231229294	0.00876049539758744	0.00820692520709777	0.00994005229471231	0.0092188570051153	0.00915843501072427	0.00955447496853508	0.00861534864381716	0.00820892835622831	0.00820892835622831	0.00820892835622831	0.00856418413351485	0.00820958907535541	0.00802605240110238	0.000243333675199323	0	0	0	0	0	0	0.00589460495296195	0.00703456851113341	0.0130405132229899	0.00602755698633613	0.00789004383168217	0.00822103016903968	0.00711571736575385	0.0081363220954714	0.00796717207173697	0.00796717207173697	0.00796717207173697	0.00812612415870468	0.00796717207173697	0.00797487370612141	0.00796717207173697	0.00788669714786634	0.00796717207173697	0.00806000431448922
AMBX02341E04	0.00267227231229294	0.00876049539758744	0.00820692520709777	0.00994005229471231	0.0092188570051153	0.00915843501072427	0.00955447496853508	0.00861534864381716	0.00820892835622831	0.00820892835622831	0.00820892835622831	0.00856418413351485	0.00820958907535541	0.00802605240110238	0.000243333675199323	0	0	0	0	0	0	0.00589460495296195	0.00703456851113341	0.0130405132229899	0.00602755698633613	0.00789004383168217	0.00822103016903968	0.00711571736575385	0.0081363220954714	0.00796717207173697	0.00796717207173697	0.00796717207173697	0.00812612415870468	0.00796717207173697	0.00797487370612141	0.00796717207173697	0.00788669714786634	0.00796717207173697	0.00806000431448922
A01X023460I4	0.00267227231229294	0.00876049539758744	0.00820692520709777	0.00994005229471231	0.0092188570051153	0.00915843501072427	0.00955447496853508	0.00861534864381716	0.00820892835622831	0.00820892835622831	0.00820892835622831	0.00856418413351485	0.00820958907535541	0.00802605240110238	0.000243333675199323	0	0	0	0	0	0	0.00589460495296195	0.00703456851113341	0.0130405132229899	0.00602755698633613	0.00789004383168217	0.00822103016903968	0.00711571736575385	0.0081363220954714	0.00796717207173697	0.00796717207173697	0.00796717207173697	0.00812612415870468	0.00796717207173697	0.00797487370612141	0.00796717207173697	0.00788669714786634	0.00796717207173697	0.00806000431448922
A02X023460I5	0.00267227231229294	0.00876049539758744	0.00820692520709777	0.00994005229471231	0.0092188570051153	0.00915843501072427	0.00955447496853508	0.00861534864381716	0.00820892835622831	0.00820892835622831	0.00820892835622831	0.00856418413351485	0.00820958907535541	0.00802605240110238	0.000243333675199323	0	0	0	0	0	0	0.00589460495296195	0.00703456851113341	0.0130405132229899	0.00602755698633613	0.00789004383168217	0.00822103016903968	0.00711571736575385	0.0081363220954714	0.00796717207173697	0.00796717207173697	0.00796717207173697	0.00812612415870468	0.00796717207173697	0.00797487370612141	0.00796717207173697	0.00788669714786634	0.00796717207173697	0.00806000431448922
A03X02341A08	0.00267227231229294	0.00876049539758744	0.00820692520709777	0.00994005229471231	0.0092188570051153	0.00915843501072427	0.00955447496853508	0.00861534864381716	0.00820892835622831	0.00820892835622831	0.00820892835622831	0.00856418413351485	0.00820958907535541	0.00802605240110238	0.000243333675199323	0	0	0	0	0	0	0.00589460495296195	0.00703456851113341	0.0130405132229899	0.00602755698633613	0.00789004383168217	0.00822103016903968	0.00711571736575385	0.0081363220954714	0.00796717207173697	0.00796717207173697	0.00796717207173697	0.00812612415870468	0.00796717207173697	0.00797487370612141	0.00796717207173697	0.00788669714786634	0.00796717207173697	0.00806000431448922
AP7X02341H09	0.00267227231229294	0.00876049539758744	0.00820692520709777	0.00994005229471231	0.0092188570051153	0.00915843501072427	0.00955447496853508	0.00861534864381716	0.00820892835622831	0.00820892835622831	0.00820892835622831	0.00856418413351485	0.00820958907535541	0.00802605240110238	0.000243333675199323	0	0	0	0	0	0	0.00589460495296195	0.00703456851113341	0.0130405132229899	0.00602755698633613	0.00789004383168217	0.00822103016903968	0.00711571736575385	0.0081363220954714	0.00796717207173697	0.00796717207173697	0.00796717207173697	0.00812612415870468	0.00796717207173697	0.00797487370612141	0.00796717207173697	0.00788669714786634	0.00796717207173697	0.00806000431448922
C12X024804E5	0.00579755758243176	0.00656883100862243	0.00600827501954093	0.00778127224963446	0.0069543460653957	0.00697134660458906	0.00730907289512566	0.00160835652418667	0.00160809788453446	0.00160809788453446	0.00160809788453446	0.00193566143391182	0.00160809788453446	0.00161863976318324	0.00614771818512533	0.00589460495296195	0.00589460495296195	0.00589460495296195	0.00589460495296195	0.00589460495296195	0.00589460495296195	0	0.000489201907779421	0.0136140847288402	0.00695605608430625	0.00874489787230504	0.00907872771519184	0.00813832431358646	0.00850858654243557	0.0013667137309928	0.0013667137309928	0.0013667137309928	0.00146108437129783	0.0013667137309928	0.00136693352015141	0.0013667137309928	0.00136682361673642	0.0013667137309928	0.00180797349302108
LN_6I08_VL_378	0.0064752928542374	0.00740274674571909	0.00683685593328302	0.00861995493003083	0.00779021605976927	0.00772621623212853	0.00816897638420966	0.00219869909554492	0.00187206423193905	0.00187206423193905	0.00187206423193905	0.00237017217502913	0.00187221661944196	0.00188572457247612	0.00730616152709759	0.00703456851113341	0.00703456851113341	0.00703456851113341	0.00703456851113341	0.00703456851113341	0.00703456851113341	0.000489201907779421	0	0.0145546708812526	0.00788536904146681	0.0095121089909736	0.00985025812140851	0.00891633447190899	0.00914137915788021	0.00187214219815238	0.00187214219815238	0.00187214219815238	0.00197263675813513	0.00187214219815238	0.00187275194788682	0.00187214219815238	0.00187214219815238	0.00187214219815238	0.00233046972175549
A01X034861B1	0.0117689414030263	0.00483343722676824	0.00450344797398921	0.0099395386519458	0.00591037868912837	0.00525191287837581	0.00512823667928639	0.0160698653443045	0.0156447506116555	0.0156447506116555	0.0156447506116555	0.0156155222726957	0.0156460526951314	0.015508915743642	0.0134988088957735	0.0130405132229899	0.0130405132229899	0.0130405132229899	0.0130405132229899	0.0130405132229899	0.0130405132229899	0.0136140847288402	0.0145546708812526	0	0.00677885609121505	0.00628192186653616	0.00620301693280779	0.00552964828489554	0.00930825860095936	0.01480309182731	0.01480309182731	0.01480309182731	0.0150349337015987	0.01480309182731	0.0147340701519887	0.01480309182731	0.0147200486666063	0.01480309182731	0.0156536017605982
A03X03481B07	0.00619208557349988	0.00430225019877372	0.00347993980008954	0.0052252671998247	0.00461624733439076	0.00454470407607796	0.00474330917578911	0.00906788703408301	0.00898400620730593	0.00898400620730593	0.00898400620730593	0.00933065984773706	0.00898400620730593	0.00902232480110085	0.00636838684046246	0.00602755698633613	0.00602755698633613	0.00602755698633613	0.00602755698633613	0.00602755698633613	0.00602755698633613	0.00695605608430625	0.00788536904146681	0.00677885609121505	0	0.00186820281492684	0.00227647107731544	0.00188814047081137	0.00259930738448235	0.00849142530979589	0.00849142530979589	0.00849142530979589	0.0086571799228081	0.00849142530979589	0.00849766983004434	0.00849142530979589	0.00840978706011922	0.00849142530979589	0.0086780543775553
AP3X03482A02	0.00721435493974446	0.00383141150666318	0.00359607160374577	0.00426632963793772	0.00389830064244455	0.00374522046426297	0.00392135497339226	0.0110591203838283	0.0106502824667548	0.0106502824667548	0.0106502824667548	0.0110979982652879	0.0106511418715902	0.0104848016171869	0.00825511401407604	0.00789004383168217	0.00789004383168217	0.00789004383168217	0.00789004383168217	0.00789004383168217	0.00789004383168217	0.00874489787230504	0.0095121089909736	0.00628192186653616	0.00186820281492684	0	0.000480812592498859	0.0015479466812651	0.00393108190391227	0.00991880519288064	0.00991880519288064	0.00991880519288064	0.0100971436431726	0.00991880519288064	0.00992841308283407	0.00991880519288064	0.00983817854595109	0.00991880519288064	0.0104696331024466
LN_7G02_VL_435	0.00755468483328293	0.00383578920132075	0.00360019097412329	0.00475505415113412	0.00390242079572934	0.0039132378713004	0.00417522247872642	0.0113944580203137	0.0109849744730011	0.0109849744730011	0.0109849744730011	0.0114345358328222	0.010985861852621	0.0108217591257284	0.00858805161177645	0.00822103016903968	0.00822103016903968	0.00822103016903968	0.00822103016903968	0.00822103016903968	0.00822103016903968	0.00907872771519184	0.00985025812140851	0.00620301693280779	0.00227647107731544	0.000480812592498859	0	0.00203926608288673	0.00376651866339288	0.0102525044820205	0.0102525044820205	0.0102525044820205	0.010434300662879	0.0102525044820205	0.0102624464368376	0.0102525044820205	0.010171792777154	0.0102525044820205	0.0108114771227619
LN_7G03_VL_436	0.00688744618970123	0.00420889771998242	0.00404907437114694	0.00483106831371006	0.00395910392517727	0.00420681464664107	0.00439665168930482	0.0100034093394959	0.00983677960757533	0.00983677960757533	0.00983677960757533	0.010423231081939	0.00983758604741596	0.00980439733152261	0.0074748949588988	0.00711571736575385	0.00711571736575385	0.00711571736575385	0.00711571736575385	0.00711571736575385	0.00711571736575385	0.00813832431358646	0.00891633447190899	0.00552964828489554	0.00188814047081137	0.0015479466812651	0.00203926608288673	0	0.00405043514749532	0.00934151445743453	0.00934151445743453	0.00934151445743453	0.00951544432383404	0.00934151445743453	0.0093507093979233	0.00934151445743453	0.00925959438228507	0.00934151445743453	0.00980019457061683
LN_6E02_VL_336	0.00786794259020991	0.00618436869118609	0.00618489266358759	0.006869676584131	0.00625156085183086	0.0064416847963219	0.00660490897877238	0.0102548947646218	0.0101683101960522	0.0101683101960522	0.0101683101960522	0.010612166338541	0.0101683101960522	0.0100425101352861	0.00852105800287519	0.0081363220954714	0.0081363220954714	0.0081363220954714	0.0081363220954714	0.0081363220954714	0.0081363220954714	0.00850858654243557	0.00914137915788021	0.00930825860095936	0.00259930738448235	0.00393108190391227	0.00376651866339288	0.00405043514749532	0	0.00974575095046756	0.00974575095046756	0.00974575095046756	0.00992984868690912	0.00974575095046756	0.00975312582970436	0.00974575095046756	0.00966176657401409	0.00974575095046756	0.0101376561281337
C02X04142E02	0.00721057193508241	0.00760265160801665	0.00704710697674156	0.00879560024179891	0.00806444402994554	0.00800147891339328	0.00828379408014812	0.00208040402530239	0.00167950720622309	0.00167950720622309	0.00167950720622309	0.00224845095631846	0.00167964153824798	0.00169195636319036	0.00825063335141901	0.00796717207173697	0.00796717207173697	0.00796717207173697	0.00796717207173697	0.00796717207173697	0.00796717207173697	0.0013667137309928	0.00187214219815238	0.01480309182731	0.00849142530979589	0.00991880519288064	0.0102525044820205	0.00934151445743453	0.00974575095046756	0	0	0	8.0632156278584e-05	0	0	0	0	0	0.00081684673620091
C03X04142C09	0.00721057193508241	0.00760265160801665	0.00704710697674156	0.00879560024179891	0.00806444402994554	0.00800147891339328	0.00828379408014812	0.00208040402530239	0.00167950720622309	0.00167950720622309	0.00167950720622309	0.00224845095631846	0.00167964153824798	0.00169195636319036	0.00825063335141901	0.00796717207173697	0.00796717207173697	0.00796717207173697	0.00796717207173697	0.00796717207173697	0.00796717207173697	0.0013667137309928	0.00187214219815238	0.01480309182731	0.00849142530979589	0.00991880519288064	0.0102525044820205	0.00934151445743453	0.00974575095046756	0	0	0	8.0632156278584e-05	0	0	0	0	0	0.00081684673620091
C06X041403G6	0.00721057193508241	0.00760265160801665	0.00704710697674156	0.00879560024179891	0.00806444402994554	0.00800147891339328	0.00828379408014812	0.00208040402530239	0.00167950720622309	0.00167950720622309	0.00167950720622309	0.00224845095631846	0.00167964153824798	0.00169195636319036	0.00825063335141901	0.00796717207173697	0.00796717207173697	0.00796717207173697	0.00796717207173697	0.00796717207173697	0.00796717207173697	0.0013667137309928	0.00187214219815238	0.01480309182731	0.00849142530979589	0.00991880519288064	0.0102525044820205	0.00934151445743453	0.00974575095046756	0	0	0	8.0632156278584e-05	0	0	0	0	0	0.00081684673620091
LN_6A01_VL_299	0.00728324109234062	0.00776051286476058	0.00719983598323003	0.00896305021329897	0.00822629625933586	0.00816308400408363	0.00836710934421682	0.00218135577173786	0.00177653154235115	0.00177653154235115	0.00177653154235115	0.00235140547074469	0.00177667501154615	0.00178982842694363	0.00841480803683935	0.00812612415870468	0.00812612415870468	0.00812612415870468	0.00812612415870468	0.00812612415870468	0.00812612415870468	0.00146108437129783	0.00197263675813513	0.0150349337015987	0.0086571799228081	0.0100971436431726	0.010434300662879	0.00951544432383404	0.00992984868690912	8.0632156278584e-05	8.0632156278584e-05	8.0632156278584e-05	0	8.0632156278584e-05	8.07102503770012e-05	8.0632156278584e-05	8.06386583475376e-05	8.0632156278584e-05	0.000907318649771724
LN_4F04_VL_266	0.00721057193508241	0.00760265160801665	0.00704710697674156	0.00879560024179891	0.00806444402994554	0.00800147891339328	0.00828379408014812	0.00208040402530239	0.00167950720622309	0.00167950720622309	0.00167950720622309	0.00224845095631846	0.00167964153824798	0.00169195636319036	0.00825063335141901	0.00796717207173697	0.00796717207173697	0.00796717207173697	0.00796717207173697	0.00796717207173697	0.00796717207173697	0.0013667137309928	0.00187214219815238	0.01480309182731	0.00849142530979589	0.00991880519288064	0.0102525044820205	0.00934151445743453	0.00974575095046756	0	0	0	8.0632156278584e-05	0	0	0	0	0	0.00081684673620091
LN_6H05_VL_366	0.00721057193508241	0.00761011715858451	0.00705404344070832	0.0088041256496104	0.00807167678251608	0.00800932637299325	0.00828518062545991	0.00200215958150174	0.00168112061001596	0.00168112061001596	0.00168112061001596	0.00200924174201953	0.001681255200265	0.0016935937856557	0.00825872933559741	0.00797487370612141	0.00797487370612141	0.00797487370612141	0.00797487370612141	0.00797487370612141	0.00797487370612141	0.00136693352015141	0.00187275194788682	0.0147340701519887	0.00849766983004434	0.00992841308283407	0.0102624464368376	0.0093507093979233	0.00975312582970436	0	0	0	8.07102503770012e-05	0	0	0	0	0	0.000817648208214589
AMBX04141D06	0.00721057193508241	0.00760265160801665	0.00704710697674156	0.00879560024179891	0.00806444402994554	0.00800147891339328	0.00828379408014812	0.00208040402530239	0.00167950720622309	0.00167950720622309	0.00167950720622309	0.00224845095631846	0.00167964153824798	0.00169195636319036	0.00825063335141901	0.00796717207173697	0.00796717207173697	0.00796717207173697	0.00796717207173697	0.00796717207173697	0.00796717207173697	0.0013667137309928	0.00187214219815238	0.01480309182731	0.00849142530979589	0.00991880519288064	0.0102525044820205	0.00934151445743453	0.00974575095046756	0	0	0	8.0632156278584e-05	0	0	0	0	0	0.00081684673620091
A03X04141A07	0.00712673136263188	0.00760327317772407	0.0070476844943184	0.00879631006175692	0.00806510101723146	0.00800213228095789	0.00828448729478762	0.00208057050346147	0.00167964153824798	0.00167964153824798	0.00167964153824798	0.00224863152578061	0.0016797758917631	0.00169209269412031	0.00816894865552677	0.00788669714786634	0.00788669714786634	0.00788669714786634	0.00788669714786634	0.00788669714786634	0.00788669714786634	0.00136682361673642	0.00187214219815238	0.0147200486666063	0.00840978706011922	0.00983817854595109	0.010171792777154	0.00925959438228507	0.00966176657401409	0	0	0	8.06386583475376e-05	0	0	0	0	0	0.000816913465518146
LN_4A04_VL_221	0.00721057193508241	0.00760265160801665	0.00704710697674156	0.00879560024179891	0.00806444402994554	0.00800147891339328	0.00828379408014812	0.00208040402530239	0.00167950720622309	0.00167950720622309	0.00167950720622309	0.00224845095631846	0.00167964153824798	0.00169195636319036	0.00825063335141901	0.00796717207173697	0.00796717207173697	0.00796717207173697	0.00796717207173697	0.00796717207173697	0.00796717207173697	0.0013667137309928	0.00187214219815238	0.01480309182731	0.00849142530979589	0.00991880519288064	0.0102525044820205	0.00934151445743453	0.00974575095046756	0	0	0	8.0632156278584e-05	0	0	0	0	0	0.00081684673620091
LN_6D06_VL_331	0.00762140172447306	0.00827769479225677	0.00771092945849522	0.00948897663875283	0.00874756664921545	0.00868487236562052	0.0089905011896147	0.00286397448833813	0.00245369011905287	0.00245369011905287	0.00245369011905287	0.00295518580944391	0.00245389082225765	0.00238921295699837	0.00835139437759338	0.00806000431448922	0.00806000431448922	0.00806000431448922	0.00806000431448922	0.00806000431448922	0.00806000431448922	0.00180797349302108	0.00233046972175549	0.0156536017605982	0.0086780543775553	0.0104696331024466	0.0108114771227619	0.00980019457061683	0.0101376561281337	0.00081684673620091	0.00081684673620091	0.00081684673620091	0.000907318649771724	0.00081684673620091	0.000817648208214589	0.00081684673620091	0.000816913465518146	0.00081684673620091	0
