# Supplementary material for: Transmission and dynamics of mother-infant gut viruses during pregnancy and early life
Source: Nat Commun. 2024 Mar 2;15:1945. doi: 10.1038/s41467-024-45257-4 (PMC10908809; doi:10.1038/s41467-024-45257-4)
Supplement: Supplementary file 6 — Source Data [file 41467_2024_45257_MOESM6_ESM.zip › Source data/Virus_genetic_distances/LN_6A08_VL_306_NODE_3_length_85266_cov_2453.209609.dist.txt]

LN_7I01_VL_452	C02X01542D07	C03X01542C07	C06X015405B5	C09X015405B6	LN_6A08_VL_306	LN_4F05_VL_267	LN_6G09_VL_361	A01X015461D8	A02X015461B3	A03X01541C07	AP3X01542A06	AP7X01541H02	LN_8B05_VL_474	LN_7G04_VL_437	LN_6F04_VL_347	LN_4B06_VL_232	LN_6H01_VL_362	C06X017904A3	LN_7B04_VL_392	LN_6A09_VL_307	LN_6C05_VL_321	LN_6A07_VL_305	LN_6F05_VL_348
LN_7I01_VL_452	0	0.000375221309607469	0.000399469587447203	0.00039944244452314	0.000423676619981533	0.000375221309607469	0.000387343378259193	0.000411546199437908	0.000459997593943793	0.000447887537752495	0.000459992025648065	0.000411596020256748	0.000411576090481804	0.000447887537752495	0.000447887537752495	0.000447887537752495	0.000435783049988228	0.00267247991201845	0.02366465966709	0.0240094702983564	0.0101401286041014	0.0161858926133375	0.00351369621048672	0.0211046409611162
C02X01542D07	0.000375221309607469	0	2.35109833049964e-05	3.52650758345113e-05	5.87983499251774e-05	0	2.35165122683321e-05	4.7019548411862e-05	0.000129316852229629	0.00010580186087674	0.00011755757723074	7.05650941997284e-05	8.22913956523554e-05	0.00010580186087674	0.00010580186087674	0.00010580186087674	9.40461445519654e-05	0.00253122327951794	0.0242632331429141	0.0245845206564494	0.0117467339180885	0.0179318770350434	0.00373099574993979	0.0216745287584716
C03X01542C07	0.000399469587447203	2.35109833049964e-05	0	4.70240741496393e-05	7.0564264259342e-05	2.35109833049964e-05	3.52775164692993e-05	5.87793757862724e-05	0.000141085180834112	0.000117567770139059	0.000129324453971141	8.23330153446927e-05	9.40555083611735e-05	0.000117567770139059	0.000117567770139059	0.000117567770139059	0.000105811086339604	0.00254344410740396	0.0242777698707787	0.0245990501651982	0.0117596632371063	0.0179454848945742	0.00375621025255848	0.0216762721560704
C06X015405B5	0.00039944244452314	3.52650758345113e-05	4.70240741496393e-05	0	1.17594141464578e-05	3.52650758345113e-05	3.52759609127263e-05	0	0.000117562241526828	9.40472501496257e-05	0.000105803104672904	5.88042624267844e-05	7.05363703980204e-05	9.40472501496257e-05	9.40472501496257e-05	9.40472501496257e-05	8.22913956523554e-05	0.00248318512044108	0.0242512173659923	0.0245725384577889	0.0117590491185193	0.0179323221370252	0.00374356952130319	0.0216623578144093
C09X015405B6	0.000423676619981533	5.87983499251774e-05	7.0564264259342e-05	1.17594141464578e-05	0	5.87983499251774e-05	5.88168520001763e-05	2.35187591538302e-05	0.000141127595345539	0.000117605827940599	0.000129366244870159	8.23306289937376e-05	9.40861006870421e-05	0.000117605827940599	0.000117605827940599	0.000117605827940599	0.000105845411043495	0.00250819217068702	0.0242348287070457	0.0245562999511683	0.0117875792701138	0.0179644461939354	0.00376979028658999	0.0216964061858391
LN_6A08_VL_306	0.000375221309607469	0	2.35109833049964e-05	3.52650758345113e-05	5.87983499251774e-05	0	2.35165122683321e-05	4.7019548411862e-05	0.000129316852229629	0.00010580186087674	0.00011755757723074	7.05650941997284e-05	8.22913956523554e-05	0.00010580186087674	0.00010580186087674	0.00010580186087674	9.40461445519654e-05	0.00253122327951794	0.0242632331429141	0.0245845206564494	0.0117467339180885	0.0179318770350434	0.00373099574993979	0.0216745287584716
LN_4F05_VL_267	0.000387343378259193	2.35165122683321e-05	3.52775164692993e-05	3.52759609127263e-05	5.88168520001763e-05	2.35165122683321e-05	0	4.70340269416864e-05	0.000129357116991361	0.00010583472759105	0.000117594038150051	7.05869897235862e-05	8.23170745606318e-05	0.00010583472759105	0.00010583472759105	0.00010583472759105	9.40754170613365e-05	0.00253202563057543	0.0242331614227648	0.0245546140134755	0.0117383312944084	0.0179121946550958	0.00371965282376974	0.0216816748220087
LN_6G09_VL_361	0.000411546199437908	4.7019548411862e-05	5.87793757862724e-05	0	2.35187591538302e-05	4.7019548411862e-05	4.70340269416864e-05	0	0.000129316852229629	0.00010580186087674	0.00011755757723074	7.05650941997284e-05	8.22913956523554e-05	0.00010580186087674	0.00010580186087674	0.00010580186087674	9.40461445519654e-05	0.00248312554488415	0.0242632331429141	0.0245845206564494	0.0117708047827187	0.0179444974017919	0.00375595737145192	0.0216745287584716
A01X015461D8	0.000459997593943793	0.000129316852229629	0.000141085180834112	0.000117562241526828	0.000141127595345539	0.000129316852229629	0.000129357116991361	0.000129316852229629	0	1.17551289101139e-05	1.17549907286742e-05	4.70426353464684e-05	3.5267252310862e-05	1.17551289101139e-05	1.17551289101139e-05	1.17551289101139e-05	1.17552670947734e-05	0.00259143954294886	0.0242632331429141	0.0245845206564494	0.0118314637456573	0.0179573409538838	0.00375605079938675	0.0216370834355228
A02X015461B3	0.000447887537752495	0.00010580186087674	0.000117567770139059	9.40472501496257e-05	0.000117605827940599	0.00010580186087674	0.00010583472759105	0.00010580186087674	1.17551289101139e-05	0	0	2.35209373115793e-05	2.35107414735058e-05	0	0	0	0	0.00256737381380899	0.0242384773844867	0.0245598249729697	0.0118073348654762	0.0179322257440302	0.00374352296253518	0.0216239811902115
A03X01541C07	0.000459992025648065	0.00011755757723074	0.000129324453971141	0.000105803104672904	0.000129366244870159	0.00011755757723074	0.000117594038150051	0.00011755757723074	1.17549907286742e-05	0	0	3.52813541086588e-05	2.35107414735058e-05	0	0	0	0	0.00257936918209693	0.0242507921922865	0.0245721094170799	0.0118192313503899	0.0179446237186732	0.00375595737145192	0.0216239811902115
AP3X01542A06	0.000411596020256748	7.05650941997284e-05	8.23330153446927e-05	5.88042624267844e-05	8.23306289937376e-05	7.05650941997284e-05	7.05869897235862e-05	7.05650941997284e-05	4.70426353464684e-05	2.35209373115793e-05	3.52813541086588e-05	0	1.17605205210477e-05	2.35209373115793e-05	2.35209373115793e-05	2.35209373115793e-05	1.17605205210477e-05	0.0025445305028014	0.0241851746072276	0.0244949534412942	0.011776637755728	0.0179151155754739	0.00373238830743018	0.0216346150416251
AP7X01541H02	0.000411576090481804	8.22913956523554e-05	9.40555083611735e-05	7.05363703980204e-05	9.40861006870421e-05	8.22913956523554e-05	8.23170745606318e-05	8.22913956523554e-05	3.5267252310862e-05	2.35107414735058e-05	2.35107414735058e-05	1.17605205210477e-05	0	2.35107414735058e-05	2.35107414735058e-05	2.35107414735058e-05	2.35107414735058e-05	0.00254343150942107	0.0242386035260866	0.0245599517669551	0.0117836821669161	0.0179323221370252	0.00374354226317267	0.0216372063331911
LN_8B05_VL_474	0.000447887537752495	0.00010580186087674	0.000117567770139059	9.40472501496257e-05	0.000117605827940599	0.00010580186087674	0.00010583472759105	0.00010580186087674	1.17551289101139e-05	0	0	2.35209373115793e-05	2.35107414735058e-05	0	0	0	0	0.00256737381380899	0.0242384773844867	0.0245598249729697	0.0118073348654762	0.0179322257440302	0.00374352296253518	0.0216239811902115
LN_7G04_VL_437	0.000447887537752495	0.00010580186087674	0.000117567770139059	9.40472501496257e-05	0.000117605827940599	0.00010580186087674	0.00010583472759105	0.00010580186087674	1.17551289101139e-05	0	0	2.35209373115793e-05	2.35107414735058e-05	0	0	0	0	0.00256737381380899	0.0242384773844867	0.0245598249729697	0.0118073348654762	0.0179322257440302	0.00374352296253518	0.0216239811902115
LN_6F04_VL_347	0.000447887537752495	0.00010580186087674	0.000117567770139059	9.40472501496257e-05	0.000117605827940599	0.00010580186087674	0.00010583472759105	0.00010580186087674	1.17551289101139e-05	0	0	2.35209373115793e-05	2.35107414735058e-05	0	0	0	0	0.00256737381380899	0.0242384773844867	0.0245598249729697	0.0118073348654762	0.0179322257440302	0.00374352296253518	0.0216239811902115
LN_4B06_VL_232	0.000435783049988228	9.40461445519654e-05	0.000105811086339604	8.22913956523554e-05	0.000105845411043495	9.40461445519654e-05	9.40754170613365e-05	9.40461445519654e-05	1.17552670947734e-05	0	0	1.17605205210477e-05	2.35107414735058e-05	0	0	0	0	0.00255539650638484	0.0242261625840589	0.0245475405362922	0.0117954383839084	0.0179198277749118	0.00373108855477646	0.0216115407055431
LN_6H01_VL_362	0.00267247991201845	0.00253122327951794	0.00254344410740396	0.00248318512044108	0.00250819217068702	0.00253122327951794	0.00253202563057543	0.00248312554488415	0.00259143954294886	0.00256737381380899	0.00257936918209693	0.0025445305028014	0.00254343150942107	0.00256737381380899	0.00256737381380899	0.00256737381380899	0.00255539650638484	0	0.0234718775907906	0.0238303861048231	0.0122826429235017	0.0182277760264518	0.00497678101161425	0.0213212883951201
C06X017904A3	0.02366465966709	0.0242632331429141	0.0242777698707787	0.0242512173659923	0.0242348287070457	0.0242632331429141	0.0242331614227648	0.0242632331429141	0.0242632331429141	0.0242384773844867	0.0242507921922865	0.0241851746072276	0.0242386035260866	0.0242384773844867	0.0242384773844867	0.0242384773844867	0.0242261625840589	0.0234718775907906	0	0.000801714056527847	0.0239106992494857	0.0228654119061125	0.0219328127703673	0.0273981417222506
LN_7B04_VL_392	0.0240094702983564	0.0245845206564494	0.0245990501651982	0.0245725384577889	0.0245562999511683	0.0245845206564494	0.0245546140134755	0.0245845206564494	0.0245845206564494	0.0245598249729697	0.0245721094170799	0.0244949534412942	0.0245599517669551	0.0245598249729697	0.0245598249729697	0.0245598249729697	0.0245475405362922	0.0238303861048231	0.000801714056527847	0	0.0240622514968944	0.0228007476036408	0.0221493669663914	0.0276562675718772
LN_6A09_VL_307	0.0101401286041014	0.0117467339180885	0.0117596632371063	0.0117590491185193	0.0117875792701138	0.0117467339180885	0.0117383312944084	0.0117708047827187	0.0118314637456573	0.0118073348654762	0.0118192313503899	0.011776637755728	0.0117836821669161	0.0118073348654762	0.0118073348654762	0.0118073348654762	0.0117954383839084	0.0122826429235017	0.0239106992494857	0.0240622514968944	0	0.00496089492026033	0.00900147008313646	0.021805085292
LN_6C05_VL_321	0.0161858926133375	0.0179318770350434	0.0179454848945742	0.0179323221370252	0.0179644461939354	0.0179318770350434	0.0179121946550958	0.0179444974017919	0.0179573409538838	0.0179322257440302	0.0179446237186732	0.0179151155754739	0.0179323221370252	0.0179322257440302	0.0179322257440302	0.0179322257440302	0.0179198277749118	0.0182277760264518	0.0228654119061125	0.0228007476036408	0.00496089492026033	0	0.0141269575187656	0.0231025763734155
LN_6A07_VL_305	0.00351369621048672	0.00373099574993979	0.00375621025255848	0.00374356952130319	0.00376979028658999	0.00373099574993979	0.00371965282376974	0.00375595737145192	0.00375605079938675	0.00374352296253518	0.00375595737145192	0.00373238830743018	0.00374354226317267	0.00374352296253518	0.00374352296253518	0.00374352296253518	0.00373108855477646	0.00497678101161425	0.0219328127703673	0.0221493669663914	0.00900147008313646	0.0141269575187656	0	0.0201461501104393
LN_6F05_VL_348	0.0211046409611162	0.0216745287584716	0.0216762721560704	0.0216623578144093	0.0216964061858391	0.0216745287584716	0.0216816748220087	0.0216745287584716	0.0216370834355228	0.0216239811902115	0.0216239811902115	0.0216346150416251	0.0216372063331911	0.0216239811902115	0.0216239811902115	0.0216239811902115	0.0216115407055431	0.0213212883951201	0.0273981417222506	0.0276562675718772	0.021805085292	0.0231025763734155	0.0201461501104393	0
