# Supplementary material for: Transmission and dynamics of mother-infant gut viruses during pregnancy and early life
Source: Nat Commun. 2024 Mar 2;15:1945. doi: 10.1038/s41467-024-45257-4 (PMC10908809; doi:10.1038/s41467-024-45257-4)
Supplement: Supplementary file 6 — Source Data [file 41467_2024_45257_MOESM6_ESM.zip › Source data/Virus_genetic_distances/LN_7D06_VL_412_NODE_1720_length_14760_cov_5.849983.dist.txt]

C12X009505A7	LN_7C05_VL_402	A01X009561B6	A02X009561B7	A03X00951D03	AP7X00951I03	LN_7G07_VL_440	LN_6G04_VL_356	LN_4H09_VL_289	A01X011261C2	A02X011261C3	A03X01121D01	AP7X01121H05	LN_7H08_VL_450	LN_6G05_VL_357	AMBX01281F01	A01X012861D4	A02X012861A7	A03X01281C09	AP7X01281H03	LN_4H06_VL_286	LN_8B01_VL_470	LN_7F08_VL_432	LN_6G01_VL_353	LN_4H01_VL_281	C12X013428B9	C02X01343C06	C03X01342C02	C06X013428B7	C09X013428B8	A02X013460I7	C03X01542C07	LN_7B03_VL_391	C12X019404E8	C03X01942D01	C06X019404E6	C09X019404E7	LN_6H09_VL_370	A02X019461D1	LN_7E07_VL_422	LN_8A07_VL_467	LN_6F02_VL_345	LN_7D06_VL_412	LN_7D07_VL_413	C12X020903I8	AMBX02341E04	A01X023460I4	A03X02341A08	AP7X02341H09	A01X030061B4
C12X009505A7	0	6.88610385332872e-05	0	0.000274141599713779	6.84966694365045e-05	0	6.91216368898538e-05	0	0	0.000274314326895867	0.000274163912714497	0.000137033231416155	0.000136986302226749	0.000274136900680772	0.000136976920245758	0.000411131403055057	0.000274047691157567	0.000137061404367022	0.000412087935414354	0.000342539669121714	0.000342559618770774	6.85353986406503e-05	0.000548302005861479	0.000342653522182418	0.000414421905200371	0.000136976920245758	0.000136986302226749	0.000205493529846411	0.000205465381974939	0.000205479454946713	0.000137741047703062	0.00068654450933277	0.000205553368823427	0.000137005070044789	0.000486845260913217	0.000136995685492963	0.000137014455882392	0.000137005070044789	0.000137023843006107	0.000205507606674422	0.000205648481100286	0.000279645729698537	0.000205581540809207	0.000284529174487215	0.000139211541103953	6.85307018616668e-05	6.84837694537515e-05	6.84837694537515e-05	6.84884598016122e-05
LN_7C05_VL_402	6.88610385332872e-05	0	6.88705235248615e-05	0.000275666016650116	6.88752670005673e-05	6.88657807024903e-05	0.000139018011986404	6.88752670005673e-05	6.88657807024903e-05	0.000344803820298554	0.00034459351208004	0.000275576996297404	0.000206597344720247	0.000344532959594756	0.000206597344720247	0.000413422472392788	0.000344471250276766	0.000206725471522556	0.00048342545202352	0.000344423792637119	0.000413308558355599	0.000137835976062406	0.000620233437024909	0.000413479452961926	0.000486144909469611	0.000206597344720247	0.000206611573187913	0.000275501074536887	0.000275482100632712	0.000275501074536887	0.000207770624223902	0.000759473142904452	0.000275599542271817	0.000206668506662442	0.000559538411174681	0.00020662580361556	0.00020662580361556	0.000206640036003576	0.000206682744934068	0.000275501074536887	0.000275690957429203	0.000281195086497523	0.000344498542506657	0.000500749871995009	0.000209617973400833	0.000137826477338868	0.000137722077719654	0.000137722077719654	0.000137741047703062
A01X009561B6	0	6.88705235248615e-05	0	0.000274141599713779	6.84919779641454e-05	0	6.91311938123442e-05	0	0	0.000342962590988841	0.000274220298698202	0.000137023843006107	0.000137005070044789	0.000274174481352587	0.000136995685492963	0.000411131403055057	0.000274028916909108	0.000137052012096363	0.000412059634612074	0.00034258660892482	0.000342606564042239	6.85400960634735e-05	0.000548302005861479	0.000342677006079944	0.000414393282923104	0.000136995685492963	0.000137005070044789	0.000205521685431192	0.000205493529846411	0.000205507606674422	0.000137750534654592	0.00068654450933277	0.000205539285725785	0.000137005070044789	0.0004868791230279	0.000136995685492963	0.000137023843006107	0.000137005070044789	0.000137023843006107	0.000205535766117109	0.000205676679165134	0.000279665281499385	0.000205609720518297	0.00028450893671376	0.000139230923655397	6.85307018616668e-05	6.84931507920355e-05	6.84931507920355e-05	6.84884598016122e-05
A02X009561B7	0.000274141599713779	0.000275666016650116	0.000274141599713779	0	0.000205595630020165	0.000274141599713779	6.91646638628382e-05	0.00020562381359216	0.000274141599713779	0.000411752103018167	0.000480166213652323	0.000342755693311902	0.000342708707166768	0.000480099171823271	0.000411240586040235	0.000548465297128959	0.000548414767211191	0.000342849704264014	0.000618461118032791	0.000479878191397287	0.000548502901482232	0.00027430491883627	0.000754372384134609	0.000548540510992421	0.000621965813585937	0.000411268774442967	0.000411296966710266	0.000479837068571261	0.000479804178879946	0.000479837068571261	0.000344574508412386	0.000961732077128896	0.000479934588818629	0.000411268774442967	0.000695975398877309	0.000411268774442967	0.000342779191216185	0.000342732198629023	0.000411353362841845	0.000411328689373552	0.000411610868313465	0.000559728033448748	0.000342896729081665	0.0004270500765717	0.000348320406090791	0.000342874391269662	0.000342709882247202	0.000342709882247202	0.000342686393844036
A03X00951D03	6.84966694365045e-05	6.88752670005673e-05	6.84919779641454e-05	0.000205595630020165	0	6.84919779641454e-05	0.000138279117112554	0	6.84919779641454e-05	0.000274367247436043	0.000274239099180482	0.000137023843006107	0.000137005070044789	0.000274174481352587	0.000205497048008908	0.000342606564042239	0.000342563137415233	0.000137061404367022	0.000412087935414354	0.00027406646797875	0.000342630041503406	6.85400960634735e-05	0.000548302005861479	0.000342677006079944	0.000414421905200371	0.000205511125318886	0.000205525204557735	0.000274032435553542	0.000274013663395297	0.000274032435553542	0.000137760022913061	0.000755267084519678	0.000274080548985907	0.000205525204557735	0.000486912989853362	0.000205511125318886	0.000137033231416155	0.000137014455882392	0.000205553368823427	0.000205549848732505	0.000205690781097612	0.000349616130342054	0.000137080192770896	0.000213386444287427	0.000139240616955317	0.000137074320428899	0.000136999204137402	0.000136999204137402	0.000136980437926349
AP7X00951I03	0	6.88657807024903e-05	0	0.000274141599713779	6.84919779641454e-05	0	6.91264150207392e-05	0	0	0.000342939067933743	0.000274201500793482	0.000137023843006107	0.000136995685492963	0.000274155689728789	0.000136986302226749	0.000411103233478717	0.000274028916909108	0.000137052012096363	0.000412059634612074	0.000342563137415233	0.000342583089798251	6.85353986406503e-05	0.000548264429048765	0.000342653522182418	0.000414393282923104	0.000136986302226749	0.000136995685492963	0.000205507606674422	0.000205479454946713	0.000205493529846411	0.000137741047703062	0.00068654450933277	0.000205539285725785	0.000137005070044789	0.000486845260913217	0.000136986302226749	0.000137014455882392	0.000136995685492963	0.000137014455882392	0.000205521685431192	0.000205662579166192	0.000279665281499385	0.000205595629698179	0.00028450893671376	0.000139221231705127	6.85260057264119e-05	6.84884598016122e-05	6.84884598016122e-05	6.84837694537515e-05
LN_7G07_VL_440	6.91216368898538e-05	0.000139018011986404	6.91311938123442e-05	6.91646638628382e-05	0.000138279117112554	6.91264150207392e-05	0	6.91407533780467e-05	6.91264150207392e-05	0.000415354279327058	0.000345939372315677	0.000207472468762717	0.000207400752185184	0.000345861599414161	0.000207386414818967	0.00048414191201404	0.000345761153211393	0.000207515522520872	0.000485272270482435	0.000414894737163078	0.000414912673706877	0.000138364018895746	0.000622625558128172	0.000415056183773472	0.000488046629351659	0.000207386414818967	0.000207400752185184	0.000276552263255952	0.000276514027965026	0.000276533144288866	0.000208568699435986	0.00076233329540501	0.000276620394046213	0.000207443776180892	0.000561653569683653	0.000207415091533994	0.000207443776180892	0.00020742943286573	0.000207458121479758	0.000276571384866951	0.000276762746511076	0.000352898007457423	0.000276677795087473	0.000359128331464887	0.000210807393700371	0.000138344876942527	0.000138249246567222	0.000138249246567222	0.000138258803654925
LN_6G04_VL_356	0	6.88752670005673e-05	0	0.00020562381359216	0	0	6.91407533780467e-05	0	0	0.000205789548796072	0.000274220298698202	0.000137042621112815	0.000137014455882392	0.000274193275552666	0.000137014455882392	0.000342653522182418	0.000274085247373158	0.000137070797925126	0.000412116240104388	0.000274104029341291	0.000342630041503406	6.85400960634735e-05	0.00054833958782549	0.000342677006079944	0.000414450531431836	0.000137014455882392	0.000137023843006107	0.000205549848732505	0.000205521685431192	0.000205535766117109	0.000137750534654592	0.00068663879096393	0.000205581540809207	0.000137023843006107	0.0004868791230279	0.000137014455882392	0.000137033231416155	0.000137014455882392	0.000137042621112815	0.000205549848732505	0.000205690781097612	0.000279723953309243	0.000205623813270007	0.000284549415140047	0.000139240616955317	6.85400960634735e-05	6.85025347009584e-05	6.85025347009584e-05	6.84978424250769e-05
LN_4H09_VL_289	0	6.88657807024903e-05	0	0.000274141599713779	6.84919779641454e-05	0	6.91264150207392e-05	0	0	0.000342939067933743	0.000274201500793482	0.000137023843006107	0.000136995685492963	0.000274155689728789	0.000136986302226749	0.000411103233478717	0.000274028916909108	0.000137052012096363	0.000412059634612074	0.000342563137415233	0.000342583089798251	6.85353986406503e-05	0.000548264429048765	0.000342653522182418	0.000414393282923104	0.000136986302226749	0.000136995685492963	0.000205507606674422	0.000205479454946713	0.000205493529846411	0.000137741047703062	0.00068654450933277	0.000205539285725785	0.000137005070044789	0.000486845260913217	0.000136986302226749	0.000137014455882392	0.000136995685492963	0.000137014455882392	0.000205521685431192	0.000205662579166192	0.000279665281499385	0.000205595629698179	0.00028450893671376	0.000139221231705127	6.85260057264119e-05	6.84884598016122e-05	6.84884598016122e-05	6.84837694537515e-05
A01X011261C2	0.000274314326895867	0.000344803820298554	0.000342962590988841	0.000411752103018167	0.000274367247436043	0.000342939067933743	0.000415354279327058	0.000205789548796072	0.000342939067933743	0	6.86094579012043e-05	0.000137193031454765	0.000137136588901398	0.000274437834834599	0.000205694306016651	0.000480274479465861	0.000480245057121481	0.000274499046147859	0.000550206382893519	0.000411550884062549	0.00048017564398363	0.000137249520488483	0.00068625708386267	0.000411720327937101	0.000553288665629858	0.00020570841036641	0.000342915548105273	0.000274295516098125	0.000274295516098125	0.000274314326895867	0.00020689655467631	0.000687411683655099	0.000411649702426669	0.000137177739929391	0.000417798214271961	0.000205736624869368	6.85871057317056e-05	0.000137174212108683	0.000205793077100717	0.000205747208170326	0.000205888411391796	0.000350007709042623	0.00027446137645385	0.000356115219738719	0.000209077447907296	0.00027450257687374	0.000274295516098125	0.000274295516098125	0.000274333140273947
A02X011261C3	0.000274163912714497	0.00034459351208004	0.000274220298698202	0.000480166213652323	0.000274239099180482	0.000274201500793482	0.000345939372315677	0.000274220298698202	0.000274201500793482	6.86094579012043e-05	0	0.000137121309954975	0.000137064926388038	0.00027430491883627	0.000137064926388038	0.000480047451036929	0.000411413311289178	0.000274333140273947	0.000549869565537064	0.000411356898718402	0.000479882903479097	0.000205764847113082	0.000685912276271532	0.000480080374090711	0.000552948065118034	0.000137064926388038	0.000274182705465766	0.000205623813270007	0.000205609720518297	0.000205623813270007	0.000275694518877822	0.000618291167330197	0.00034285558385767	0.000137102510279145	0.000487148978102574	0.000137083715757537	6.85483180828956e-05	0.000137093112374175	0.000137121309954975	0.000205623813270007	0.000205764847113082	0.000279852381666361	0.000342879095460755	0.000427107073046049	0.000208957304409373	0.000205764847113082	0.000205609720518297	0.000205609720518297	0.000205637907953809
A03X01121D01	0.000137033231416155	0.000275576996297404	0.000137023843006107	0.000342755693311902	0.000137023843006107	0.000137023843006107	0.000207472468762717	0.000137042621112815	0.000137023843006107	0.000137193031454765	0.000137121309954975	0	0	0.000137094287293531	0	0.000342677006079944	0.000274104029341291	0.000137080192770896	0.000412116240104388	0.000274122813883705	0.000342677006079944	6.85494928411386e-05	0.000548377174941635	0.000342723983533202	0.000483559031887411	0	0.000137042621112815	6.85119211814643e-05	6.85072276196802e-05	6.85119211814643e-05	0.000137779003351818	0.000549313831447533	0.000205595629698179	0	0.000417391315120546	0	6.85166153864217e-05	0	0	6.85166153864217e-05	6.85635928396822e-05	0.000139854027832583	0.000137089588904611	0.000142262688833353	0.000139250311605	6.85494928411386e-05	6.85119211814643e-05	6.85119211814643e-05	6.85072276196802e-05
AP7X01121H05	0.000136986302226749	0.000206597344720247	0.000137005070044789	0.000342708707166768	0.000137005070044789	0.000136995685492963	0.000207400752185184	0.000137014455882392	0.000136995685492963	0.000137136588901398	0.000137064926388038	0	0	0.000137037925942799	0	0.000342583089798251	0.000274047691157567	0.000137061404367022	0.000412087935414354	0.000273991376128143	0.000342512686362855	6.85353986406503e-05	0.000548264429048765	0.000342653522182418	0.000414421905200371	0	0.000136986302226749	6.84837694537515e-05	6.84837694537515e-05	6.84884598016122e-05	0.000137750534654592	0.000549238405378195	0.00020556745385116	0	0.000417275203753475	0	0	0	0	6.84884598016122e-05	6.85353986406503e-05	0.000139814920472956	0.000137042621112815	0.000213371267441957	6.95978982347299e-05	6.85353986406503e-05	6.84837694537515e-05	6.84837694537515e-05	6.84931507920355e-05
LN_7H08_VL_450	0.000274136900680772	0.000344532959594756	0.000274174481352587	0.000480099171823271	0.000274174481352587	0.000274155689728789	0.000345861599414161	0.000274193275552666	0.000274155689728789	0.000274437834834599	0.00027430491883627	0.000137094287293531	0.000137037925942799	0	0.000137037925942799	0.000479893472117168	0.000411339268320889	0.000274268478125968	0.000549766823264448	0.00041125468571675	0.000479827681778418	0.000205718989152356	0.000685715902214211	0.0004799592804998	0.000552882376493421	0.000137047316282875	0.000274136900680772	0.000205578018144531	0.000205578018144531	0.000205592106550591	0.000275667204399814	0.000686964235040603	0.000342802692342483	0.000137094287293531	0.000556729934512723	0.000137066100824194	0.000137084890515789	0.000137075495026103	0.000137103685359551	0.000205592106550591	0.000205733096887386	0.000279812004715177	0.000274249673615539	0.000355856696916906	0.000208931838458793	0.000205718989152356	0.000205578018144531	0.000205578018144531	0.000205606196887687
LN_6G05_VL_357	0.000136976920245758	0.000206597344720247	0.000136995685492963	0.000411240586040235	0.000205497048008908	0.000136986302226749	0.000207386414818967	0.000137014455882392	0.000136986302226749	0.000205694306016651	0.000137064926388038	0	0	0.000137037925942799	0	0.000411103233478717	0.000274047691157567	0.000137061404367022	0.000412087935414354	0.000342492742179819	0.000342536150959198	6.85353986406503e-05	0.000548264429048765	0.000342653522182418	0.000414421905200371	0	0.000136976920245758	6.84743906849404e-05	6.84790797482313e-05	6.84837694537515e-05	0.000206615129733114	0.000549200700110584	0.000205553368823427	0	0.000486844050914974	0	0	0	0	6.84884598016122e-05	0.000137064926388038	0.00013980514705018	0.000137042621112815	0.000213371267441957	6.95978982347299e-05	6.85307018616668e-05	6.84790797482313e-05	6.84790797482313e-05	6.84884598016122e-05
AMBX01281F01	0.000411131403055057	0.000413422472392788	0.000411131403055057	0.000548465297128959	0.000342606564042239	0.000411103233478717	0.00048414191201404	0.000342653522182418	0.000411103233478717	0.000480274479465861	0.000480047451036929	0.000342677006079944	0.000342583089798251	0.000479893472117168	0.000411103233478717	0	6.85013615516483e-05	0.000137070797925126	6.86624554773193e-05	6.84978424250769e-05	0	0	0.00020556745417298	0	6.90512361268835e-05	0.000411131403055057	0.000411159576492072	0.000479685595251291	0.000479652726319809	0.000479685595251291	0.000344494984001263	0.000961570554764148	0.000479794793373148	0.000411187753790596	0.000695710320281832	0.000411131403055057	0.000342677006079944	0.000342630041503406	0.000411215934951462	0.00041121241437814	0.00034288850610026	0.000559572673478151	0.000342794473868556	0.000426909548946795	0.000348193064332194	0.000342750999594054	0.00034258660892482	0.00034258660892482	0.000342563137415233
A01X012861D4	0.000274047691157567	0.000344471250276766	0.000274028916909108	0.000548414767211191	0.000342563137415233	0.000274028916909108	0.000345761153211393	0.000274085247373158	0.000274028916909108	0.000480245057121481	0.000411413311289178	0.000274104029341291	0.000274047691157567	0.000411339268320889	0.000274047691157567	6.85013615516483e-05	0	0.000137052012096363	6.8657741268189e-05	0.000137008589171374	0	0	0.00027410402805467	0	6.90464683828993e-05	0.000274047691157567	0.000274047691157567	0.000342606564042239	0.000342559618770774	0.000342559618770774	0.000275539030187281	0.000824020356634181	0.000342633561594362	0.00027406646797875	0.000626057968742147	0.000274047691157567	0.000274104029341291	0.00027406646797875	0.000274104029341291	0.000342630041503406	0.000274273182960866	0.000419584109470934	0.000342750999594054	0.000426837415094942	0.000278516383872589	0.000205634384967139	0.000205521685431192	0.000205521685431192	0.000205507606674422
A02X012861A7	0.000137061404367022	0.000206725471522556	0.000137052012096363	0.000342849704264014	0.000137061404367022	0.000137052012096363	0.000207515522520872	0.000137070797925126	0.000137052012096363	0.000274499046147859	0.000274333140273947	0.000137080192770896	0.000137061404367022	0.000274268478125968	0.000137061404367022	0.000137070797925126	0.000137052012096363	0	0.000206072265590448	6.85307018616668e-05	0.000137070797925126	0	0.000411296966710266	0.000137089588904611	0.000207239571908566	0.000137061404367022	0.000137070797925126	0.000205620290766249	0.0002055921081598	0.000205606198497284	0.000137807483818664	0.000686874608371366	0.000205637907953809	0.000137070797925126	0.000487082394677586	0.000137061404367022	0.000137080192770896	0.000137061404367022	0.000137089588904611	0.000205620290766249	0.000137164804371641	0.000279802220694182	0.000205694306016651	0.000284630406556771	0.000139289103707353	6.85588921957172e-05	6.85260057264119e-05	6.85260057264119e-05	6.85213102346636e-05
A03X01281C09	0.000412087935414354	0.00048342545202352	0.000412059634612074	0.000618461118032791	0.000412087935414354	0.000412059634612074	0.000485272270482435	0.000412116240104388	0.000412059634612074	0.000550206382893519	0.000549869565537064	0.000412116240104388	0.000412087935414354	0.000549766823264448	0.000412087935414354	6.86624554773193e-05	6.8657741268189e-05	0.000206072265590448	0	0.000137334341315261	6.8657741268189e-05	6.87001924686277e-05	0.000274738250649313	6.86718858379266e-05	0.000138398727615357	0.000412059634612074	0.000343406606905691	0.000412116240104388	0.000412059634612074	0.000412087935414354	0.000345256193804015	0.000894838220960034	0.000480871884389805	0.000412116240104388	0.000767090039618341	0.000412087935414354	0.000412144548682953	0.000412087935414354	0.000412172861150828	0.000480835316628183	0.000412399501006739	0.00056085623735424	0.000481004056586217	0.000570525703878993	0.000418793373727699	0.000343571785661759	0.000343383022905022	0.000343383022905022	0.000343359442143434
AP7X01281H03	0.000342539669121714	0.000344423792637119	0.00034258660892482	0.000479878191397287	0.00027406646797875	0.000342563137415233	0.000414894737163078	0.000274104029341291	0.000342563137415233	0.000411550884062549	0.000411356898718402	0.000274122813883705	0.000273991376128143	0.00041125468571675	0.000342492742179819	6.84978424250769e-05	0.000137008589171374	6.85307018616668e-05	0.000137334341315261	0	6.84884598016122e-05	0	0.000274116939771838	6.85166153864217e-05	0.000138112009717351	0.000342516204043428	0.000342539669121714	0.000411046905905115	0.000411046905905115	0.000411075067762329	0.000275576996297404	0.00089282785856733	0.000411226499244856	0.000342633561594362	0.000626101521617233	0.000342563137415233	0.000274104029341291	0.000274085247373158	0.000342657042755762	0.000342583089798251	0.000274235575227871	0.000489525190366515	0.000274160390693542	0.000426879175812769	0.00027847760358424	0.000274201500793482	0.000273994893808777	0.000273994893808777	0.000274032435553542
LN_4H06_VL_286	0.000342559618770774	0.000413308558355599	0.000342606564042239	0.000548502901482232	0.000342630041503406	0.000342583089798251	0.000414912673706877	0.000342630041503406	0.000342583089798251	0.00048017564398363	0.000479882903479097	0.000342677006079944	0.000342512686362855	0.000479827681778418	0.000342536150959198	0	0	0.000137070797925126	6.8657741268189e-05	6.84884598016122e-05	0	0	0.000205581541131193	0	6.90417012971917e-05	0.000342536150959198	0.000342559618770774	0.000411099714834233	0.000411071549599887	0.000411099714834233	0.000344471250276766	0.000892871511423	0.000411215934951462	0.000342653522182418	0.000695661922359078	0.000342583089798251	0.000342630041503406	0.000342606564042239	0.000342677006079944	0.000411099714834233	0.000342794473868556	0.000489548427782759	0.000411244119975394	0.000569186170504812	0.000348096100610476	0.000274216775228603	0.000274010145232819	0.000274010145232819	0.000274047691157567
LN_8B01_VL_470	6.85353986406503e-05	0.000137835976062406	6.85400960634735e-05	0.00027430491883627	6.85400960634735e-05	6.85353986406503e-05	0.000138364018895746	6.85400960634735e-05	6.85353986406503e-05	0.000137249520488483	0.000205764847113082	6.85494928411386e-05	6.85353986406503e-05	0.000205718989152356	6.85353986406503e-05	0	0	0	6.87001924686277e-05	0	0	0	0.000205652004892132	0	6.90894017957027e-05	6.85400960634735e-05	6.85447941302474e-05	0.000137089588904611	0.000137080192770896	0.000137089588904611	6.89084896349852e-05	0.000618273480383992	0.000137121309954975	6.85447941302474e-05	0.000487116289788642	6.85400960634735e-05	6.85494928411386e-05	6.85400960634735e-05	6.85541921962582e-05	0.000137098986326491	0.00013718362113628	0.000209896628073847	6.85729960616854e-05	0.00014234368961782	6.96560732303989e-05	0	0	0	0
LN_7F08_VL_432	0.000548302005861479	0.000620233437024909	0.000548302005861479	0.000754372384134609	0.000548302005861479	0.000548264429048765	0.000622625558128172	0.00054833958782549	0.000548264429048765	0.00068625708386267	0.000685912276271532	0.000548377174941635	0.000548264429048765	0.000685715902214211	0.000548264429048765	0.00020556745417298	0.00027410402805467	0.000411296966710266	0.000274738250649313	0.000274116939771838	0.000205581541131193	0.000205652004892132	0	0.000205595630020165	0.000276294377664277	0.000548302005861479	0.00054833958782549	0.000616875001923135	0.00061683272317709	0.000616875001923135	0.00055128693939774	0.00109917976756931	0.000617033591579605	0.000548377174941635	0.000904706189189364	0.000548302005861479	0.000548377174941635	0.000548302005861479	0.000548414767211191	0.000616917286465381	0.00054871569101481	0.000699637122584024	0.000548565187843952	0.000640523845066352	0.000557232842586858	0.000479968672439327	0.0004797384130218	0.0004797384130218	0.000479705536853024
LN_6G01_VL_353	0.000342653522182418	0.000413479452961926	0.000342677006079944	0.000548540510992421	0.000342677006079944	0.000342653522182418	0.000415056183773472	0.000342677006079944	0.000342653522182418	0.000411720327937101	0.000480080374090711	0.000342723983533202	0.000342653522182418	0.0004799592804998	0.000342653522182418	0	0	0.000137089588904611	6.86718858379266e-05	6.85166153864217e-05	0	0	0.000205595630020165	0	6.90607735904589e-05	0.000342677006079944	0.000342700493196649	0.00041124059891964	0.00041121241437814	0.00041124059891964	0.000344518720996471	0.000892994177462092	0.000411328698233978	0.000342700493196649	0.000695807136332679	0.000342677006079944	0.000342723983533202	0.000342677006079944	0.000342747477090268	0.000411268787324984	0.00034293554156435	0.000489719671720619	0.000342841483536793	0.000426970308183253	0.00034824156645321	0.000274254377805089	0.000274122813883705	0.000274122813883705	0.000274104029341291
LN_4H01_VL_281	0.000414421905200371	0.000486144909469611	0.000414393282923104	0.000621965813585937	0.000414421905200371	0.000414393282923104	0.000488046629351659	0.000414450531431836	0.000414393282923104	0.000553288665629858	0.000552948065118034	0.000483559031887411	0.000414421905200371	0.000552882376493421	0.000414421905200371	6.90512361268835e-05	6.90464683828993e-05	0.000207239571908566	0.000138398727615357	0.000138112009717351	6.90417012971917e-05	6.90894017957027e-05	0.000276294377664277	6.90607735904589e-05	0	0.000414421905200371	0.000414450531431836	0.000483559031887411	0.000483492232729017	0.000483525630001157	0.000416695627979049	0.000969208151082494	0.000483562608106909	0.000414450531431836	0.000771501724345334	0.000414421905200371	0.000414450531431836	0.000414421905200371	0.000414507795760533	0.000483559031887411	0.000414737011406186	0.000564099117388051	0.000552833432040807	0.00064561258780294	0.0004211745729785	0.000345518637203522	0.00034532772972943	0.00034532772972943	0.000345303881127366
C12X013428B9	0.000136976920245758	0.000206597344720247	0.000136995685492963	0.000411268774442967	0.000205511125318886	0.000136986302226749	0.000207386414818967	0.000137014455882392	0.000136986302226749	0.00020570841036641	0.000137064926388038	0	0	0.000137047316282875	0	0.000411131403055057	0.000274047691157567	0.000137061404367022	0.000412059634612074	0.000342516204043428	0.000342536150959198	6.85400960634735e-05	0.000548302005861479	0.000342677006079944	0.000414421905200371	0	6.84837694537515e-05	0	0	0	6.88705235248615e-05	0.000549142965357343	0.000205553368823427	0	0.000417304225538586	0	0	0	0	6.84884598016122e-05	6.85353986406503e-05	0.00013980514705018	0.00020556745385116	0.00028450893671376	6.95978982347299e-05	6.85260057264119e-05	6.84743906849404e-05	6.84743906849404e-05	6.84884598016122e-05
C02X01343C06	0.000136986302226749	0.000206611573187913	0.000137005070044789	0.000411296966710266	0.000205525204557735	0.000136995685492963	0.000207400752185184	0.000137023843006107	0.000136995685492963	0.000342915548105273	0.000274182705465766	0.000137042621112815	0.000136986302226749	0.000274136900680772	0.000136976920245758	0.000411159576492072	0.000274047691157567	0.000137070797925126	0.000343406606905691	0.000342539669121714	0.000342559618770774	6.85447941302474e-05	0.00054833958782549	0.000342700493196649	0.000414450531431836	6.84837694537515e-05	0	6.84837694537515e-05	6.84837694537515e-05	6.84790797482313e-05	0	0.000549238405378195	0.00020556745385116	0.000137023843006107	0.00055650241237347	0.000136995685492963	0.000137023843006107	0.000137014455882392	0.000137033231416155	0.000205507606674422	0.000205648481100286	0.000279665281499385	0.000205581540809207	0.000355652932280598	0.000139211541103953	6.85307018616668e-05	6.84790797482313e-05	6.84837694537515e-05	6.84931507920355e-05
C03X01342C02	0.000205493529846411	0.000275501074536887	0.000205521685431192	0.000479837068571261	0.000274032435553542	0.000205507606674422	0.000276552263255952	0.000205549848732505	0.000205507606674422	0.000274295516098125	0.000205623813270007	6.85119211814643e-05	6.84837694537515e-05	0.000205578018144531	6.84743906849404e-05	0.000479685595251291	0.000342606564042239	0.000205620290766249	0.000412116240104388	0.000411046905905115	0.000411099714834233	0.000137089588904611	0.000616875001923135	0.00041124059891964	0.000483559031887411	0	6.84837694537515e-05	0	0	0	0.000137735118603388	0.000549180662697066	0.000274107549914602	6.85072276196802e-05	0.000556457651353792	6.84931507920355e-05	6.85072276196802e-05	6.85025347009584e-05	6.85119211814643e-05	0.000136995685492963	0.000205623813270007	0.000209735211455261	0.0002055921081598	0.000284530439854244	0.000139211541103953	0.000137070797925126	0.000136967539549823	0.000136967539549823	0.000136995685492963
C06X013428B7	0.000205465381974939	0.000275482100632712	0.000205493529846411	0.000479804178879946	0.000274013663395297	0.000205479454946713	0.000276514027965026	0.000205521685431192	0.000205479454946713	0.000274295516098125	0.000205609720518297	6.85072276196802e-05	6.84837694537515e-05	0.000205578018144531	6.84790797482313e-05	0.000479652726319809	0.000342559618770774	0.0002055921081598	0.000412059634612074	0.000411046905905115	0.000411071549599887	0.000137080192770896	0.00061683272317709	0.00041121241437814	0.000483492232729017	0	6.84837694537515e-05	0	0	0	6.88657807024903e-05	0.000549105273192672	0.000274069987587427	6.84978424250769e-05	0.000486845260913217	6.84884598016122e-05	6.84978424250769e-05	6.84931507920355e-05	6.85025347009584e-05	0.000136986302226749	0.000137080192770896	0.000209705889648973	0.000274107549914602	0.00028450893671376	0.000139201851851709	0.000137052012096363	0.000136958160138666	0.000136958160138666	0.000136976920245758
C09X013428B8	0.000205479454946713	0.000275501074536887	0.000205507606674422	0.000479837068571261	0.000274032435553542	0.000205493529846411	0.000276533144288866	0.000205535766117109	0.000205493529846411	0.000274314326895867	0.000205623813270007	6.85119211814643e-05	6.84884598016122e-05	0.000205592106550591	6.84837694537515e-05	0.000479685595251291	0.000342559618770774	0.000205606198497284	0.000412087935414354	0.000411075067762329	0.000411099714834233	0.000137089588904611	0.000616875001923135	0.00041124059891964	0.000483525630001157	0	6.84790797482313e-05	0	0	0	6.88610385332872e-05	0.000480519381321262	0.000274088767464124	6.85025347009584e-05	0.0004868791230279	6.84931507920355e-05	6.85025347009584e-05	6.84978424250769e-05	6.85072276196802e-05	0.000136995685492963	0.000137089588904611	0.000209720549527208	0.000274126334939471	0.000284529174487215	0.000139211541103953	0.000137070797925126	0.000136976920245758	0.000136976920245758	0.000136986302226749
A02X013460I7	0.000137741047703062	0.000207770624223902	0.000137750534654592	0.000344574508412386	0.000137760022913061	0.000137741047703062	0.000208568699435986	0.000137750534654592	0.000137741047703062	0.00020689655467631	0.000275694518877822	0.000137779003351818	0.000137750534654592	0.000275667204399814	0.000206615129733114	0.000344494984001263	0.000275539030187281	0.000137807483818664	0.000345256193804015	0.000275576996297404	0.000344471250276766	6.89084896349852e-05	0.00055128693939774	0.000344518720996471	0.000416695627979049	6.88705235248615e-05	0	0.000137735118603388	6.88657807024903e-05	6.88610385332872e-05	0	0.000552195453384312	0.000137788495532717	0.000137760022913061	0.000559460151309272	0.000137750534654592	0.000137769512478748	0.000137750534654592	0.000137779003351818	0.000206654270352407	0.000206782467794257	0.000281258108627527	0.000206729031989664	0.000286096176654667	0.000139991076044053	6.89037415822162e-05	6.88657807024903e-05	6.88705235248615e-05	6.88657807024903e-05
C03X01542C07	0.00068654450933277	0.000759473142904452	0.00068654450933277	0.000961732077128896	0.000755267084519678	0.00068654450933277	0.00076233329540501	0.00068663879096393	0.00068654450933277	0.000687411683655099	0.000618291167330197	0.000549313831447533	0.000549238405378195	0.000686964235040603	0.000549200700110584	0.000961570554764148	0.000824020356634181	0.000686874608371366	0.000894838220960034	0.00089282785856733	0.000892871511423	0.000618273480383992	0.00109917976756931	0.000892994177462092	0.000969208151082494	0.000549142965357343	0.000549238405378195	0.000549180662697066	0.000549105273192672	0.000480519381321262	0.000552195453384312	0	0.000755422687967545	0.000549200700110584	0.00090618093408487	0.000549200700110584	0.000549313831447533	0.000549238405378195	0.000549313831447533	0.000617976308292201	0.000618400927362127	0.000700754973473225	0.000755682169576694	0.000784185469127862	0.000627998313469474	0.000686892288031684	0.000686515038479252	0.000686515038479252	0.000617849036256417
LN_7B03_VL_391	0.000205553368823427	0.000275599542271817	0.000205539285725785	0.000479934588818629	0.000274080548985907	0.000205539285725785	0.000276620394046213	0.000205581540809207	0.000205539285725785	0.000411649702426669	0.00034285558385767	0.000205595629698179	0.00020556745385116	0.000342802692342483	0.000205553368823427	0.000479794793373148	0.000342633561594362	0.000205637907953809	0.000480871884389805	0.000411226499244856	0.000411215934951462	0.000137121309954975	0.000617033591579605	0.000411328698233978	0.000483562608106909	0.000205553368823427	0.00020556745385116	0.000274107549914602	0.000274069987587427	0.000274088767464124	0.000137788495532717	0.000755422687967545	0	0.00020556745385116	0.000626177746130655	0.000205553368823427	0.000205595629698179	0.00020556745385116	0.000205595629698179	0.000274126334939471	0.000274314326895867	0.000349689484594576	0.000274230871683614	0.00028459623534356	0.000208913650375899	0.000137102510279145	0.000137027363097039	0.000137027363097039	0.000137017975491067
C12X019404E8	0.000137005070044789	0.000206668506662442	0.000137005070044789	0.000411268774442967	0.000205525204557735	0.000137005070044789	0.000207443776180892	0.000137023843006107	0.000137005070044789	0.000137177739929391	0.000137102510279145	0	0	0.000137094287293531	0	0.000411187753790596	0.00027406646797875	0.000137070797925126	0.000412116240104388	0.000342633561594362	0.000342653522182418	6.85447941302474e-05	0.000548377174941635	0.000342700493196649	0.000414450531431836	0	0.000137023843006107	6.85072276196802e-05	6.84978424250769e-05	6.85025347009584e-05	0.000137760022913061	0.000549200700110584	0.00020556745385116	0	0.000417304225538586	0	0	0	0	0	0	6.99141804361736e-05	0.000205637907953809	0.000213405419573238	6.96221260029751e-05	6.85400960634735e-05	6.85025347009584e-05	6.85025347009584e-05	6.84978424250769e-05
C03X01942D01	0.000486845260913217	0.000559538411174681	0.0004868791230279	0.000695975398877309	0.000486912989853362	0.000486845260913217	0.000561653569683653	0.0004868791230279	0.000486845260913217	0.000417798214271961	0.000487148978102574	0.000417391315120546	0.000417275203753475	0.000556729934512723	0.000486844050914974	0.000695710320281832	0.000626057968742147	0.000487082394677586	0.000767090039618341	0.000626101521617233	0.000695661922359078	0.000487116289788642	0.000904706189189364	0.000695807136332679	0.000771501724345334	0.000417304225538586	0.00055650241237347	0.000556457651353792	0.000486845260913217	0.0004868791230279	0.000559460151309272	0.00090618093408487	0.000626177746130655	0.000417304225538586	0	0.000417275203753475	0.000417304225538586	0.000417275203753475	0.000417362281221177	0.000417275203753475	0.00041753654523072	0.000496689179716818	0.000626352060684482	0.000650292977183289	0.000494933265383326	0.000487048504283149	0.0004868791230279	0.0004868791230279	0.000486845260913217
C06X019404E6	0.000136995685492963	0.00020662580361556	0.000136995685492963	0.000411268774442967	0.000205511125318886	0.000136986302226749	0.000207415091533994	0.000137014455882392	0.000136986302226749	0.000205736624869368	0.000137083715757537	0	0	0.000137066100824194	0	0.000411131403055057	0.000274047691157567	0.000137061404367022	0.000412087935414354	0.000342563137415233	0.000342583089798251	6.85400960634735e-05	0.000548302005861479	0.000342677006079944	0.000414421905200371	0	0.000136995685492963	6.84931507920355e-05	6.84884598016122e-05	6.84931507920355e-05	0.000137750534654592	0.000549200700110584	0.000205553368823427	0	0.000417275203753475	0	0	0	0	0	0	6.99092927852602e-05	0.000205595629698179	0.00028450893671376	6.96075873183572e-05	6.85307018616668e-05	6.84884598016122e-05	6.84884598016122e-05	6.84884598016122e-05
C09X019404E7	0.000137014455882392	0.00020662580361556	0.000137023843006107	0.000342779191216185	0.000137033231416155	0.000137014455882392	0.000207443776180892	0.000137033231416155	0.000137014455882392	6.85871057317056e-05	6.85483180828956e-05	6.85166153864217e-05	0	0.000137084890515789	0	0.000342677006079944	0.000274104029341291	0.000137080192770896	0.000412144548682953	0.000274104029341291	0.000342630041503406	6.85494928411386e-05	0.000548377174941635	0.000342723983533202	0.000414450531431836	0	0.000137023843006107	6.85072276196802e-05	6.84978424250769e-05	6.85025347009584e-05	0.000137769512478748	0.000549313831447533	0.000205595629698179	0	0.000417304225538586	0	0	0	0	0	0	6.99190687705726e-05	0.000274163912714497	0.000284549415140047	6.96075873183572e-05	6.85447941302474e-05	6.85025347009584e-05	6.85025347009584e-05	6.85025347009584e-05
LN_6H09_VL_370	0.000137005070044789	0.000206640036003576	0.000137005070044789	0.000342732198629023	0.000137014455882392	0.000136995685492963	0.00020742943286573	0.000137014455882392	0.000136995685492963	0.000137174212108683	0.000137093112374175	0	0	0.000137075495026103	0	0.000342630041503406	0.00027406646797875	0.000137061404367022	0.000412087935414354	0.000274085247373158	0.000342606564042239	6.85400960634735e-05	0.000548302005861479	0.000342677006079944	0.000414421905200371	0	0.000137014455882392	6.85025347009584e-05	6.84931507920355e-05	6.84978424250769e-05	0.000137750534654592	0.000549238405378195	0.00020556745385116	0	0.000417275203753475	0	0	0	0	0	0	6.99141804361736e-05	0.000205609720518297	0.000213390240028477	6.96124328717952e-05	6.85353986406503e-05	6.84978424250769e-05	6.84978424250769e-05	6.84931507920355e-05
A02X019461D1	0.000137023843006107	0.000206682744934068	0.000137023843006107	0.000411353362841845	0.000205553368823427	0.000137014455882392	0.000207458121479758	0.000137042621112815	0.000137014455882392	0.000205793077100717	0.000137121309954975	0	0	0.000137103685359551	0	0.000411215934951462	0.000274104029341291	0.000137089588904611	0.000412172861150828	0.000342657042755762	0.000342677006079944	6.85541921962582e-05	0.000548414767211191	0.000342747477090268	0.000414507795760533	0	0.000137033231416155	6.85119211814643e-05	6.85025347009584e-05	6.85072276196802e-05	0.000137779003351818	0.000549313831447533	0.000205595629698179	0	0.000417362281221177	0	0	0	0	0	0	6.99239577885683e-05	0.000205652004569924	0.000213435785142451	6.96269735809946e-05	6.85447941302474e-05	6.85072276196802e-05	6.85072276196802e-05	6.85025347009584e-05
LN_7E07_VL_422	0.000205507606674422	0.000275501074536887	0.000205535766117109	0.000411328689373552	0.000205549848732505	0.000205521685431192	0.000276571384866951	0.000205549848732505	0.000205521685431192	0.000205747208170326	0.000205623813270007	6.85166153864217e-05	6.84884598016122e-05	0.000205592106550591	6.84884598016122e-05	0.00041121241437814	0.000342630041503406	0.000205620290766249	0.000480835316628183	0.000342583089798251	0.000411099714834233	0.000137098986326491	0.000616917286465381	0.000411268787324984	0.000483559031887411	6.84884598016122e-05	0.000205507606674422	0.000136995685492963	0.000136986302226749	0.000136995685492963	0.000206654270352407	0.000617976308292201	0.000274126334939471	0	0.000417275203753475	0	0	0	0	0	0	6.98995195332795e-05	0.000274126334939471	0.000355678231882287	0.000139211541103953	0.000137089588904611	0.000136986302226749	0.000136986302226749	0.000137005070044789
LN_8A07_VL_467	0.000205648481100286	0.000275690957429203	0.000205676679165134	0.000411610868313465	0.000205690781097612	0.000205662579166192	0.000276762746511076	0.000205690781097612	0.000205662579166192	0.000205888411391796	0.000205764847113082	6.85635928396822e-05	6.85353986406503e-05	0.000205733096887386	0.000137064926388038	0.00034288850610026	0.000274273182960866	0.000137164804371641	0.000412399501006739	0.000274235575227871	0.000342794473868556	0.00013718362113628	0.00054871569101481	0.00034293554156435	0.000414737011406186	6.85353986406503e-05	0.000205648481100286	0.000205623813270007	0.000137080192770896	0.000137089588904611	0.000206782467794257	0.000618400927362127	0.000274314326895867	0	0.00041753654523072	0	0	0	0	0	0	6.99582000682936e-05	0.000274314326895867	0.000427076671800713	0.000139308507864601	0.00013718362113628	0.000137080192770896	0.000137080192770896	0.000137098986326491
LN_6F02_VL_345	0.000279645729698537	0.000281195086497523	0.000279665281499385	0.000559728033448748	0.000349616130342054	0.000279665281499385	0.000352898007457423	0.000279723953309243	0.000279665281499385	0.000350007709042623	0.000279852381666361	0.000139854027832583	0.000139814920472956	0.000279812004715177	0.00013980514705018	0.000559572673478151	0.000419584109470934	0.000279802220694182	0.00056085623735424	0.000489525190366515	0.000489548427782759	0.000209896628073847	0.000699637122584024	0.000489719671720619	0.000564099117388051	0.00013980514705018	0.000279665281499385	0.000209735211455261	0.000209705889648973	0.000209720549527208	0.000281258108627527	0.000700754973473225	0.000349689484594576	6.99141804361736e-05	0.000496689179716818	6.99092927852602e-05	6.99190687705726e-05	6.99141804361736e-05	6.99239577885683e-05	6.98995195332795e-05	6.99582000682936e-05	0	0.000349762869634946	0.000363250665485244	0.000142109798079391	0.000209867261119853	0.000209720549527208	0.000209720549527208	0.000209735211455261
LN_7D06_VL_412	0.000205581540809207	0.000344498542506657	0.000205609720518297	0.000342896729081665	0.000137080192770896	0.000205595629698179	0.000276677795087473	0.000205623813270007	0.000205595629698179	0.00027446137645385	0.000342879095460755	0.000137089588904611	0.000137042621112815	0.000274249673615539	0.000137042621112815	0.000342794473868556	0.000342750999594054	0.000205694306016651	0.000481004056586217	0.000274160390693542	0.000411244119975394	6.85729960616854e-05	0.000548565187843952	0.000342841483536793	0.000552833432040807	0.00020556745385116	0.000205581540809207	0.0002055921081598	0.000274107549914602	0.000274126334939471	0.000206729031989664	0.000755682169576694	0.000274230871683614	0.000205637907953809	0.000626352060684482	0.000205595629698179	0.000274163912714497	0.000205609720518297	0.000205652004569924	0.000274126334939471	0.000274314326895867	0.000349762869634946	0	0.000213435784782197	0.000278546686425899	0.000137140114787246	0.000137036751989511	0.000137036751989511	0.000137055533634733
LN_7D07_VL_413	0.000284529174487215	0.000500749871995009	0.00028450893671376	0.0004270500765717	0.000213386444287427	0.00028450893671376	0.000359128331464887	0.000284549415140047	0.00028450893671376	0.000356115219738719	0.000427107073046049	0.000142262688833353	0.000213371267441957	0.000355856696916906	0.000213371267441957	0.000426909548946795	0.000426837415094942	0.000284630406556771	0.000570525703878993	0.000426879175812769	0.000569186170504812	0.00014234368961782	0.000640523845066352	0.000426970308183253	0.00064561258780294	0.00028450893671376	0.000355652932280598	0.000284530439854244	0.00028450893671376	0.000284529174487215	0.000286096176654667	0.000784185469127862	0.00028459623534356	0.000213405419573238	0.000650292977183289	0.00028450893671376	0.000284549415140047	0.000213390240028477	0.000213435785142451	0.000355678231882287	0.000427076671800713	0.000363250665485244	0.000213435784782197	0	0.000429922625701978	0.000213496542212692	0.00028448870181896	0.00028450893671376	0.000213375062642982
C12X020903I8	0.000139211541103953	0.000209617973400833	0.000139230923655397	0.000348320406090791	0.000139240616955317	0.000139221231705127	0.000210807393700371	0.000139240616955317	0.000139221231705127	0.000209077447907296	0.000208957304409373	0.000139250311605	6.95978982347299e-05	0.000208931838458793	6.95978982347299e-05	0.000348193064332194	0.000278516383872589	0.000139289103707353	0.000418793373727699	0.00027847760358424	0.000348096100610476	6.96560732303989e-05	0.000557232842586858	0.00034824156645321	0.0004211745729785	6.95978982347299e-05	0.000139211541103953	0.000139211541103953	0.000139201851851709	0.000139211541103953	0.000139991076044053	0.000627998313469474	0.000208913650375899	6.96221260029751e-05	0.000494933265383326	6.96075873183572e-05	6.96075873183572e-05	6.96124328717952e-05	6.96269735809946e-05	0.000139211541103953	0.000139308507864601	0.000142109798079391	0.000278546686425899	0.000429922625701978	0	6.96512215998294e-05	6.95978982347299e-05	6.95978982347299e-05	6.96075873183572e-05
AMBX02341E04	6.85307018616668e-05	0.000137826477338868	6.85307018616668e-05	0.000342874391269662	0.000137074320428899	6.85260057264119e-05	0.000138344876942527	6.85400960634735e-05	6.85260057264119e-05	0.00027450257687374	0.000205764847113082	6.85494928411386e-05	6.85353986406503e-05	0.000205718989152356	6.85307018616668e-05	0.000342750999594054	0.000205634384967139	6.85588921957172e-05	0.000343571785661759	0.000274201500793482	0.000274216775228603	0	0.000479968672439327	0.000274254377805089	0.000345518637203522	6.85260057264119e-05	6.85307018616668e-05	0.000137070797925126	0.000137052012096363	0.000137070797925126	6.89037415822162e-05	0.000686892288031684	0.000137102510279145	6.85400960634735e-05	0.000487048504283149	6.85307018616668e-05	6.85447941302474e-05	6.85353986406503e-05	6.85447941302474e-05	0.000137089588904611	0.00013718362113628	0.000209867261119853	0.000137140114787246	0.000213496542212692	6.96512215998294e-05	0	0	0	0
A01X023460I4	6.84837694537515e-05	0.000137722077719654	6.84931507920355e-05	0.000342709882247202	0.000136999204137402	6.84884598016122e-05	0.000138249246567222	6.85025347009584e-05	6.84884598016122e-05	0.000274295516098125	0.000205609720518297	6.85119211814643e-05	6.84837694537515e-05	0.000205578018144531	6.84790797482313e-05	0.00034258660892482	0.000205521685431192	6.85260057264119e-05	0.000343383022905022	0.000273994893808777	0.000274010145232819	0	0.0004797384130218	0.000274122813883705	0.00034532772972943	6.84743906849404e-05	6.84790797482313e-05	0.000136967539549823	0.000136958160138666	0.000136976920245758	6.88657807024903e-05	0.000686515038479252	0.000137027363097039	6.85025347009584e-05	0.0004868791230279	6.84884598016122e-05	6.85025347009584e-05	6.84978424250769e-05	6.85072276196802e-05	0.000136986302226749	0.000137080192770896	0.000209720549527208	0.000137036751989511	0.00028448870181896	6.95978982347299e-05	0	0	0	0
A03X02341A08	6.84837694537515e-05	0.000137722077719654	6.84931507920355e-05	0.000342709882247202	0.000136999204137402	6.84884598016122e-05	0.000138249246567222	6.85025347009584e-05	6.84884598016122e-05	0.000274295516098125	0.000205609720518297	6.85119211814643e-05	6.84837694537515e-05	0.000205578018144531	6.84790797482313e-05	0.00034258660892482	0.000205521685431192	6.85260057264119e-05	0.000343383022905022	0.000273994893808777	0.000274010145232819	0	0.0004797384130218	0.000274122813883705	0.00034532772972943	6.84743906849404e-05	6.84837694537515e-05	0.000136967539549823	0.000136958160138666	0.000136976920245758	6.88705235248615e-05	0.000686515038479252	0.000137027363097039	6.85025347009584e-05	0.0004868791230279	6.84884598016122e-05	6.85025347009584e-05	6.84978424250769e-05	6.85072276196802e-05	0.000136986302226749	0.000137080192770896	0.000209720549527208	0.000137036751989511	0.00028450893671376	6.95978982347299e-05	0	0	0	0
AP7X02341H09	6.84884598016122e-05	0.000137741047703062	6.84884598016122e-05	0.000342686393844036	0.000136980437926349	6.84837694537515e-05	0.000138258803654925	6.84978424250769e-05	6.84837694537515e-05	0.000274333140273947	0.000205637907953809	6.85072276196802e-05	6.84931507920355e-05	0.000205606196887687	6.84884598016122e-05	0.000342563137415233	0.000205507606674422	6.85213102346636e-05	0.000343359442143434	0.000274032435553542	0.000274047691157567	0	0.000479705536853024	0.000274104029341291	0.000345303881127366	6.84884598016122e-05	6.84931507920355e-05	0.000136995685492963	0.000136976920245758	0.000136986302226749	6.88657807024903e-05	0.000617849036256417	0.000137017975491067	6.84978424250769e-05	0.000486845260913217	6.84884598016122e-05	6.85025347009584e-05	6.84931507920355e-05	6.85025347009584e-05	0.000137005070044789	0.000137098986326491	0.000209735211455261	0.000137055533634733	0.000213375062642982	6.96075873183572e-05	0	0	0	0
A01X030061B4	0.00041175211190599	0.00048306205646819	0.000411808632933627	0.000686760179368971	0.000480486398029802	0.000411780370480297	0.000484913288842318	0.000411836899266815	0.000411780370480297	0.000412243652369168	0.000411988892650266	0.00041192172155342	0.00041175211190599	0.000549331503826575	0.00041175211190599	0.000549125305103916	0.000480442825957531	0.000343221557738018	0.000550474944431568	0.000480387475317907	0.000480442825957531	0.000343292252921543	0.000755271767814932	0.00048057476236523	0.000553598551582351	0.00041175211190599	0.000411780370480297	0.000480442825957531	0.000480409853174147	0.000480442825957531	0.000414053693038343	0.000894240417603174	0.000480585361491015	0.000411836899266815	0.000766428007613047	0.000411780370480297	0.000343197999146813	0.000411836899266815	0.000411893443575933	0.000480475803267485	0.000480772802901223	0.000560474348677032	0.000480651359782736	0.000641452107726064	0.000418483016263584	0.000343315824454782	0.000343103797114264	0.000343103797114264	0.000343127342773884
A02X030061B5	0.000136999204137402	0.000206629360650672	0.000137027363097039	0.000274210897087866	6.85166153864217e-05	0.000137017975491067	0.000207440189401595	0.000137027363097039	0.000137017975491067	0.000137174212108683	0.000274193275552666	6.85260057264119e-05	6.84978424250769e-05	0.000205620289156319	6.84978424250769e-05	0.0002055921081598	0.000274088767464124	0.000137055533634733	0.00034343373069323	0.000137014455882392	0.000274051210284178	0	0.000479804178879946	0.000205606198497284	0.000345379013530965	0.000136999204137402	0.000137008589171374	0.000137014455882392	0.000205511125318886	0.000205525204557735	0.000137763580928243	0.000686703611443743	0.000205606196887687	0.000137036751989511	0.000556535073407364	0.000137017975491067	0.000137036751989511	0.000137027363097039	0.000137055533634733	0.000205525204557735	0.000205666103118853	0.00027971539338117	6.85307018616668e-05	0.000213416804456389	0.00013923213550775	6.85483180828956e-05	6.84966694365045e-05	6.84966694365045e-05	6.85060543096322e-05
A03X03001C03	0.0004843273386085	0.00055659316562432	0.0004843273386085	0.000692314666035839	0.0004843273386085	0.000484293830500924	0.000558756796407037	0.000484360851353217	0.000484293830500924	0.000623517038856047	0.000623196814761376	0.000484394368735963	0.000484293830500924	0.000553805712846691	0.000484293830500924	0.000415153104430681	0.0004843273386085	0.000415268037645295	0.000554856002053138	0.000484360851353217	0.000484360851353217	0.000346035138060811	0.000692075099147749	0.000415210563084385	0.000558029669910781	0.0004843273386085	0.000484360851353217	0.000553550653131307	0.000553512353488128	0.000553550653131307	0.000486989212007368	0.00104002383690853	0.00055369072393328	0.000484394368735963	0.000913487714761804	0.0004843273386085	0.000484394368735963	0.0004843273386085	0.000484427890757853	0.000553588958075103	0.000553972299285486	0.000635787837171356	0.00048456202525536	0.000572505881766947	0.000490323632062161	0.000346106997172143	0.000415113606493493	0.000415113606493493	0.000415084888595153
AP7X03001G05	6.85213102346636e-05	0.000137788495532717	6.85307018616668e-05	0.000274286109328836	6.85307018616668e-05	6.85260057264119e-05	0.000138325740284937	6.85353986406503e-05	6.85260057264119e-05	0.000205817785562639	0.00020570841036641	6.85400960634735e-05	6.85119211814643e-05	0.000205662577555318	6.85119211814643e-05	6.85353986406503e-05	6.85307018616668e-05	0	0.000137390946801153	0	6.85213102346636e-05	0	0.000342756868714632	6.85447941302474e-05	0.0001381692582195	6.85166153864217e-05	6.85213102346636e-05	0.000137042621112815	0.000137042621112815	0.000137052012096363	6.89037415822162e-05	0.000618231009730817	0.000137102510279145	6.85400960634735e-05	0.000487082394677586	6.85260057264119e-05	6.85353986406503e-05	6.85307018616668e-05	6.85447941302474e-05	0.000137052012096363	0.000137136588901398	0.000209837902382351	6.85494928411386e-05	0.000213462360911557	6.96318218340041e-05	0	0	0	0
LN_7G06_VL_439	0.000282250423903584	0.00049675087507985	0.000352823301071509	0.000282290262177506	0.000352823301071509	0.000352798405971265	0.000356140585155943	0.000282270341634839	0.000352798405971265	0.00042389347925199	0.000423624121986209	0.000352848199685496	0.000352798405971265	0.000494235618007167	0.000352798405971265	0.000211685014106453	0.000211685014106453	0.000211759724707407	0.000282920450228874	0.000211685014106453	0.000211670078311767	0.000141156958201715	0.000494101061197023	0.000141127076598423	0.000355684559797865	0.000352823301071509	0.000352848199685496	0.000423414858438546	0.000423384980522047	0.000423414858438546	0.000283812494777858	0.000848810282822811	0.000423493303431692	0.000282290262177506	0.000358181593245208	0.000352823301071509	0.000423444740572307	0.000352823301071509	0.000352848199685496	0.000423414858438546	0.000353036301291729	0.000504466873234512	0.000352972745486481	0.000365294142974763	0.00043048170489115	0.000282401119384696	0.000282241708633608	0.000282241708633608	0.000282221794942932
LN_4H03_VL_283	0.000276869304061495	0.000348010087094027	0.000276869304061495	0.000484820917874901	0.000276869304061495	0.000276850141234736	0.000349365733023689	0.00027688846954117	0.000276850141234736	0.000415814840608193	0.000415602419462596	0.000276907637674427	0.000276850141234736	0.000415512476001851	0.000276850141234736	0.000138422674352304	0.000138422674352304	0.000138461006638142	0.000208130985101465	0.000138432255433889	0.000138422674352304	0.000138441837841854	0.000346134553729515	0.000138441837841854	0.00020930719454902	0.000276869304061495	0.00027688846954117	0.000346106997172143	0.000346083040819148	0.000346106997172143	0.000278391596310445	0.000832581832025995	0.000346172891986094	0.000276907637674427	0.000632600023446745	0.000276869304061495	0.000276907637674427	0.000276869304061495	0.000276926808461767	0.000346130956841985	0.000277080270373763	0.000424032027620938	0.000276984336753785	0.000287577121543013	0.000281426307148166	0.000207741847460691	0.000207641197339623	0.000207641197339623	0.000207626826711851
C06X030603H3	0.000342516204043428	0.000413340588014378	0.00034258660892482	0.000616991291093437	0.000411113791983433	0.000342563137415233	0.000414894737163078	0.000342610083650918	0.000342563137415233	0.000480156813984733	0.000479926374052596	0.000342657042755762	0.000342516204043428	0.000479845296068142	0.000342516204043428	0.00034257369592002	0.000274051210284178	0.000274182705465766	0.000343410142967146	0.000411057461517242	0.000274032435553542	0.000137083715757537	0.000548333711456356	0.000274107549914602	0.000345355157845391	0.000342539669121714	0.000342563137415233	0.000411075067762329	0.000411046905905115	0.000411075067762329	0.000344451077347363	0.000892766544181381	0.000411226499244856	0.000342610083650918	0.00076520174773549	0.00034258660892482	0.000342633561594362	0.000342610083650918	0.000342657042755762	0.000411131403055057	0.000411413311289178	0.000489525190366515	0.00034272750555421	0.000355728841885498	0.000348131240280286	0.000274201500793482	0.000274013663395297	0.000274013663395297	0.000274032435553542
AP3X03061I08	0.000205507606674422	0.00027552005105491	0.000205535766117109	0.000479869962771905	0.000274051210284178	0.000205521685431192	0.000276571384866951	0.000205563933277827	0.000205521685431192	0.000274314326895867	0.000205637907953809	6.85166153864217e-05	6.84884598016122e-05	0.000205592106550591	6.84790797482313e-05	0.000479718468687765	0.000342630041503406	0.000205634384967139	0.000412144548682953	0.000411075067762329	0.000411127883928475	0.000137098986326491	0.000616917286465381	0.000411268787324984	0.000483592438388725	0	6.84931507920355e-05	0	0	0	0.000137754092179685	0.000480585361491015	0.000274126334939471	6.85119211814643e-05	0.000556496359687625	6.84978424250769e-05	6.85119211814643e-05	6.85072276196802e-05	6.85166153864217e-05	0.000137005070044789	0.000205637907953809	0.000209749875433631	0.000205606198497284	0.000284530439854244	0.000139221231705127	0.000137089588904611	0.000136986302226749	0.000136986302226749	0.000137005070044789
AP7X03061G06	0.000275599542271817	0.000346383937002333	0.000275637525060504	0.000482649269516736	0.000275637525060504	0.000275618532357597	0.000347743846681353	0.000275656520381205	0.000275618532357597	0.000413910875258902	0.00041369326301144	0.000275675518320144	0.000275561569949859	0.000413597013674615	0.000275561569949859	0.000482496015884637	0.000413540009707215	0.000275751536269344	0.000483596015102211	0.000413454519709791	0.00048239626404509	0.000206828799531507	0.000689364032298095	0.000482562540033109	0.000555868043913319	0.00020667206516779	0.000137773070984074	0.00020667206516779	0.00020667206516779	0.000206686303929717	0.000138546131992777	0.000690640011323269	0.000344651703469081	0.000275675518320144	0.000699784001055961	0.000275618532357597	0.000275656520381205	0.000275637525060504	0.000275694518877822	0.00034452227999209	0.000344736064658428	0.000422044824666985	0.000275694518877822	0.000357790720881655	0.000280087531157542	0.000206814541130268	0.000206657828367622	0.00020667206516779	0.000206700544653737
C12X033728C3	0.000487740577714183	0.00049047089134742	0.000487774564494923	0.000697214003263038	0.000487808556012584	0.000487740577714183	0.000562761094264637	0.000487774564494923	0.000487740577714183	0.000558195165550719	0.000627585955465514	0.000487876553262452	0.000487774564494923	0.000627516660819409	0.000487774564494923	0.000209019179644592	0.000209004617653236	0.000348508569837111	0.000279333272264933	0.00027871044744153	0.000209004617653236	0.000209092020049513	0.00048786196249759	0.000209033743665266	0.000280942039713891	0.000487774564494923	0.000487808556012584	0.000557533838513015	0.000557456138340213	0.000557494985719224	0.000490405847172881	0.0010476656096323	0.000557622483914002	0.000487808556012584	0.00056582593343344	0.000487774564494923	0.000487842552268057	0.000487774564494923	0.000487876553262452	0.000557533838513015	0.000557844855927149	0.000569155817532928	0.000557739111874564	0.000651623076773694	0.000424963060131238	0.000418267870262482	0.000418063863789472	0.000418063863789472	0.000418034736251803
A02X033761A2	0.00089119997061309	0.00103396962873436	0.000891138879605584	0.0010288632631537	0.000822625782058189	0.000891138879605584	0.000968746998680667	0.000891261069997227	0.000891138879605584	0.000961042491676306	0.00102910681882858	0.00082268217869926	0.000822625782058189	0.000960307888785915	0.000822625782058189	0.00102862699446558	0.00102844007303244	0.000891505551334513	0.00116836170018987	0.000959988103562264	0.00109714948138903	0.000754490027836249	0.00123457182694183	0.00102876809032578	0.00124409684117802	0.00089119997061309	0.000891261069997227	0.000891297521197515	0.000959749514361648	0.000959815313111351	0.000896052772650757	0.00144293138409649	0.000959978647621996	0.000891261069997227	0.0013226160886468	0.00089119997061309	0.000959881120883749	0.00089119997061309	0.000891383293902246	0.000959881120883749	0.00102910681882858	0.00104963027582074	0.000822907842612694	0.000925098665579426	0.000975361147369648	0.000823045397852395	0.000822594042953347	0.000822594042953347	0.000822537658396255
LN_7F03_VL_427	0.000685385772012413	0.000826991067972835	0.000685338799860669	0.000822907804718251	0.000616832744104006	0.000685338799860669	0.000760987242519584	0.000685432750603357	0.000685338799860669	0.000754938421713473	0.000823101852043846	0.000616875022854498	0.000616832744104006	0.000754359481802419	0.000616832744104006	0.00082272097361179	0.000822569393148731	0.000685620729386171	0.000961966983064572	0.000754110338855723	0.000891236416814184	0.000548598119119663	0.00102858105795492	0.000822833800739033	0.00103651679665598	0.000685385772012413	0.000685432750603357	0.000685462128586186	0.000753921201723923	0.000753972877744082	0.000689117029406097	0.00123652253890954	0.000754100907601696	0.000685432750603357	0.00111353152000931	0.000685385772012413	0.000754024560848818	0.000685385772012413	0.000685526727108351	0.000754024560848818	0.000823101852043846	0.000839513220757796	0.00061708650357196	0.00071150077181136	0.00076618172892394	0.000617146438652213	0.000616808073372495	0.000616808073372495	0.000616765803798975
A03X03431B09	0.000275533095204625	0.000346316754555801	0.000275514116890053	0.000482454433998404	0.000275514116890053	0.000275514116890053	0.000347666469717567	0.000275552076133934	0.000275514116890053	0.000413825222849847	0.000413621960021606	0.000275552076133934	0.000275514116890053	0.00041354000103081	0.000275514116890053	0.000344455817716176	0.000275533095204625	0.000275628026009658	0.00041425379453463	0.000344455817716176	0.000344455817716176	0.000206729032317037	0.000551290504612154	0.00034450328418122	0.000416641362443351	0.000275533095204625	0.000275552076133934	0.000344432089388329	0.000344408364329412	0.000344432089388329	0.000277040689325394	0.00082847550363665	0.000344504471603451	0.000275552076133934	0.000629502729828909	0.000275533095204625	0.000275571059678592	0.000275533095204625	0.000275590045839043	0.000344455817716176	0.000344693280932367	0.000421911269125216	0.0002067147876675	0.000286143507311674	0.000279563886264844	0.00013782172830444	0.000206643593855641	0.000206643593855641	0.000206629360977546
AMBX03481D08	0.000342583089798251	0.000413365507526126	0.000342559618770774	0.000548427697931379	0.000342583089798251	0.000342559618770774	0.000414941367780382	0.000342606564042239	0.000342559618770774	0.000480274479465861	0.000479981618474484	0.000342630041503406	0.000342583089798251	0.000479893472117168	0.000342583089798251	0	0	0.000137052012096363	6.86530277063965e-05	6.85072276196802e-05	0	0	0.00027410402805467	0	6.90417012971917e-05	0.000342583089798251	0.000342606564042239	0.000411156056883336	0.000411099714834233	0.000411127883928475	0.000344447519822255	0.000892748879079177	0.000411187753790596	0.000342606564042239	0.000695661922359078	0.000342583089798251	0.000342630041503406	0.000342583089798251	0.000342653522182418	0.000411156056883336	0.000342841483536793	0.000489548427782759	0.000411300501615901	0.000497971299426552	0.00034814457571982	0.000274197977806838	0.000274047691157567	0.000274047691157567	0.000274028916909108
A01X034861B1	0.00041124059891964	0.0004823927050495	0.000411296979594895	0.000617273421361363	0.000411296979594895	0.000411268787324984	0.000484265125679212	0.000411325175730207	0.000411268787324984	0.000548998133662544	0.000548700424977253	0.000411353375731754	0.00041118423369965	0.000548522889457172	0.00041118423369965	6.85260057264119e-05	6.85307018616668e-05	0.000205676679165134	0.00013738150931326	0.000137042621112815	6.85166153864217e-05	6.85588921957172e-05	0.000342733373870549	6.85353986406503e-05	0.000138159713506865	0.00041121241437814	0.00041124059891964	0.000479780708506447	0.000479780708506447	0.000479813594981315	0.0004135364492401	0.000961949300976049	0.000479981618474484	0.000411353375731754	0.000765595143836812	0.000411268787324984	0.000411325175730207	0.000411296979594895	0.000411381579600259	0.000479813594981315	0.00041152265697545	0.00055971827186296	0.000411409787336555	0.000498094059317564	0.00034814457571982	0.00034288850610026	0.000342653522182418	0.000342653522182418	0.000342700493196649
A02X034861B2	0.000411325175730207	0.000482558978584542	0.000411325175730207	0.000617273421361363	0.000411325175730207	0.000411325175730207	0.000484399170046035	0.000411353375731754	0.000411325175730207	0.000480505253894339	0.000548851002380654	0.000411381579600259	0.000411325175730207	0.000548748640367703	0.000411325175730207	6.85400960634735e-05	6.85353986406503e-05	0.000205704884963958	0.000137390946801153	0.000137089588904611	6.85400960634735e-05	6.85682941283197e-05	0.000342803868067731	6.85447941302474e-05	0.0001381692582195	0.000411353375731754	0.000411381579600259	0.000479945185977197	0.000479912281461896	0.000479945185977197	0.000413564953272119	0.000961949300976049	0.000480014532498539	0.000411353375731754	0.000765648432636654	0.000411353375731754	0.000411409787336555	0.000411353375731754	0.000411437998941422	0.000479978095004886	0.000411663831144688	0.000559835778242445	0.000411550884062549	0.000498271335037204	0.000418034736251803	0.000342959064135726	0.000342770973868516	0.000342770973868516	0.000342747477090268
A03X03481B07	0.000342512686362855	0.000413251624874592	0.000342559618770774	0.000548427697931379	0.000342583089798251	0.000342536150959198	0.000414855297463719	0.000342583089798251	0.000342536150959198	0.000480142707861976	0.000479850007503262	0.000342630041503406	0.000342489224981023	0.00047976190947604	0.000342489224981023	0	0	0.000137052012096363	6.86530277063965e-05	6.84884598016122e-05	0	0	0.000274085246086759	0	6.90417012971917e-05	0.000342489224981023	0.000342512686362855	0.000411043388224548	0.000411015230707437	0.000411043388224548	0.000344423792637119	0.000892748879079177	0.000411187753790596	0.000342606564042239	0.000695613531169543	0.000342536150959198	0.000342583089798251	0.000342559618770774	0.000342630041503406	0.000411043388224548	0.000342747477090268	0.000489479963735791	0.000411187753790596	0.000569105188798389	0.000348047638998379	0.000274179182961966	0.000273972609594636	0.000273972609594636	0.000274010145232819
AP3X03482A02	0.000411018747906239	0.000413308558355599	0.000411075067762329	0.000548390103888713	0.000342559618770774	0.000411046905905115	0.000484008009969752	0.000342606564042239	0.000411046905905115	0.000480142707861976	0.000479915803965708	0.000342630041503406	0.000342512686362855	0.000479794793373148	0.00041099059376498	0	6.84966694365045e-05	0.000137061404367022	6.8657741268189e-05	6.84884598016122e-05	0	0	0.000274085246086759	0	6.90464683828993e-05	0.000411018747906239	0.000411046905905115	0.000479554146546914	0.000479521295626665	0.000479554146546914	0.000344447519822255	0.000961438484595741	0.000479729030086259	0.000411131403055057	0.000695661922359078	0.000411075067762329	0.000342606564042239	0.000342583089798251	0.000411159576492072	0.000411099714834233	0.000342794473868556	0.000559416156467946	0.000342700493196649	0.000426848807000266	0.000348096100610476	0.00034272750555421	0.000342492742179819	0.000342492742179819	0.000342516204043428
AP7X03481G03	0.000342512686362855	0.000413251624874592	0.000342559618770774	0.000548427697931379	0.000342583089798251	0.000342536150959198	0.000414855297463719	0.000342583089798251	0.000342536150959198	0.000480142707861976	0.000479850007503262	0.000342630041503406	0.000342489224981023	0.00047976190947604	0.000342489224981023	0	0	0.000137052012096363	6.86530277063965e-05	6.84884598016122e-05	0	0	0.000274085246086759	0	6.90417012971917e-05	0.000342489224981023	0.000342512686362855	0.000411043388224548	0.000411015230707437	0.000411043388224548	0.000344423792637119	0.000892748879079177	0.000411187753790596	0.000342606564042239	0.000695613531169543	0.000342536150959198	0.000342583089798251	0.000342559618770774	0.000342630041503406	0.000411043388224548	0.000342747477090268	0.000489479963735791	0.000411187753790596	0.000569105188798389	0.000348047638998379	0.000274179182961966	0.000273972609594636	0.000273972609594636	0.000274010145232819
LN_4B07_VL_233	0.000343288719286758	0.00041422163225125	0.000343265151474987	0.000549557920950713	0.000343288719286758	0.000343265151474987	0.000415804039309214	0.000343312290334997	0.000343265151474987	0.000481265076688737	0.000480971006725928	0.000343335864620314	0.000343265151474987	0.000480882496622235	0.000343288719286758	0	0	0.000137334341315261	6.87947166743006e-05	6.86436025240477e-05	0	0	0.00027466868651633	0	6.91850008022464e-05	0.000343288719286758	0.000343312290334997	0.000412003044667493	0.000411946470264305	0.000411974755523635	0.000345160858660755	0.000894591908582391	0.000412034872301866	0.000343312290334997	0.000697068201534969	0.000343288719286758	0.000343335864620314	0.000343288719286758	0.000343359442143434	0.000412003044667493	0.000343548178968574	0.000490577691591634	0.00041214808523001	0.000499000749977467	0.000348873325881471	0.000274763023812309	0.000274612117297041	0.000274612117297041	0.000274593265637049
LN_7G02_VL_435	0.000479850007503262	0.000551423522124138	0.000479817116037089	0.000685833491538648	0.000479817116037089	0.000479817116037089	0.000553494411154613	0.000479882903479097	0.000479817116037089	0.000617753625497727	0.00061742517449002	0.000479882903479097	0.000479817116037089	0.000617188760416529	0.000479817116037089	0.000137055533634733	0.000137055533634733	0.000274220298698202	0.00020604749599264	0.000205609720518297	0.000137064926388038	6.85588921957172e-05	0.000274173306433266	0.000137074320428899	0.000207228834518865	0.000479817116037089	0.000411300501615901	0.000479850007503262	0.000479817116037089	0.000479850007503262	0.000344569764778142	0.000961834803983602	0.000548485282362636	0.000479882903479097	0.000835163996050437	0.000479850007503262	0.000479915803965708	0.000479850007503262	0.000479948708963874	0.000548437113234992	0.000480212111477335	0.000629693619013436	0.000480080374090711	0.000569388725636802	0.000487649558700278	0.00041146973933468	0.000411272308863336	0.000411272308863336	0.000411244119975394
LN_7G03_VL_436	0.000479915803965708	0.000620479338618677	0.000548474713724553	0.000685927577968974	0.000548474713724553	0.000548474713724553	0.000622851805838777	0.000479948708963874	0.000548474713724553	0.000549077023508003	0.000617509900311887	0.000548549930173201	0.000548474713724553	0.000685949940473596	0.000548474713724553	0.000205623813270007	0.000205623813270007	0.000342845007972576	0.000274785436793821	0.000274201500793482	0.000205637907953809	0.000137140114787246	0.000479934588818629	0.000137093112374175	0.000276361192468812	0.000548512319370307	0.000548549930173201	0.000617118247030068	0.000617075934933919	0.000617118247030068	0.000482529275666054	0.0010307475045294	0.000617213461617839	0.000479948708963874	0.000835338407215419	0.000548512319370307	0.000548587546134291	0.000548512319370307	0.000548625167254523	0.000617160564929207	0.000548888659645535	0.000699853829446693	0.000548775703349793	0.000569469788061686	0.000557428212332563	0.000480146233747789	0.000479915803965708	0.000479915803965708	0.000479882903479097
LN_6E02_VL_336	0.000342747477090268	0.000413564953272119	0.000342747477090268	0.000548691000623155	0.000342747477090268	0.000342723983533202	0.000415142337475051	0.000342770973868516	0.000342723983533202	0.000480472272541568	0.000480212111477335	0.000342794473868556	0.000342723983533202	0.000480058026922085	0.000342723983533202	0	0	0.000137117785035918	6.86907543325258e-05	6.85353986406503e-05	0	0	0.000205637908275961	0	6.90703136890839e-05	0.000342747477090268	0.000342770973868516	0.000411325175730207	0.000411296979594895	0.000411325175730207	0.000344613701697625	0.000893239610682289	0.000411413311289178	0.000342794473868556	0.000696000849295133	0.000342747477090268	0.000342794473868556	0.000342747477090268	0.000342817977091111	0.000411353375731754	0.000343006118960588	0.000489822475600525	0.00034291202221938	0.000427031084717147	0.000348314344975558	0.000274310801010044	0.000274179182961966	0.000274179182961966	0.000274160390693542
LN_4H08_VL_288	0.000342583089798251	0.000413365507526126	0.000342606564042239	0.000548465297128959	0.000342606564042239	0.000342583089798251	0.000414941367780382	0.000342630041503406	0.000342583089798251	0.000480241529784683	0.000479981618474484	0.000342653522182418	0.000342559618770774	0.000479827681778418	0.000342559618770774	0	0	0.000137061404367022	6.86624554773193e-05	6.85025347009584e-05	0	0	0.000274085246086759	0	6.90512361268835e-05	0.000342583089798251	0.000342606564042239	0.000411127883928475	0.000411099714834233	0.000411127883928475	0.000344471250276766	0.000892871511423	0.000411244119975394	0.000342653522182418	0.000695710320281832	0.000342606564042239	0.000342630041503406	0.000342606564042239	0.000342677006079944	0.000411156056883336	0.000342841483536793	0.000489582666988853	0.000342747477090268	0.000426879175812769	0.00034814457571982	0.000274197977806838	0.000274047691157567	0.000274047691157567	0.000274047691157567
AMBX03621D07	6.85213102346636e-05	0.000137797989021554	6.85166153864217e-05	0.000274248498051648	6.85213102346636e-05	6.85166153864217e-05	0.000138325740284937	6.85260057264119e-05	6.85166153864217e-05	0.000205846030079071	0.000205722516650427	6.85307018616668e-05	6.85213102346636e-05	0.000205690779486071	6.85213102346636e-05	6.85307018616668e-05	6.85166153864217e-05	6.85400960634735e-05	0.000137362638226579	6.85307018616668e-05	6.85260057264119e-05	0	0.000342733373870549	6.85400960634735e-05	0.000138140628037127	6.85213102346636e-05	6.85260057264119e-05	0.000137061404367022	0.000137042621112815	0.000137052012096363	6.88942474393475e-05	0.000618103632772817	0.000137074320428899	6.85260057264119e-05	0.000487048504283149	6.85213102346636e-05	6.85307018616668e-05	6.85213102346636e-05	6.85353986406503e-05	0.000137061404367022	0.000137155397924931	0.000209823226093576	0.000137111909472616	0.000213435785142451	6.96366707622258e-05	0	0	0	0
A01X036261D5	6.85260057264119e-05	0.000206711227363709	6.85213102346636e-05	0.000274267302400795	6.85260057264119e-05	6.85213102346636e-05	0.000138335307951848	6.85307018616668e-05	6.85213102346636e-05	0.000205860155244536	0.000205736624869368	6.85307018616668e-05	6.85260057264119e-05	0.000205704883352084	6.85260057264119e-05	0.000137080192770896	0.000137052012096363	0	0.000206072265590448	6.85307018616668e-05	0.000137070797925126	0	0.000411325162842966	0.000137098986326491	0.000276319432288153	6.85260057264119e-05	6.85307018616668e-05	0.000137070797925126	0.000137052012096363	0.000137061404367022	6.88989941837258e-05	0.000618146085926314	0.000137083715757537	6.85307018616668e-05	0.000487048504283149	6.85260057264119e-05	0.000137070797925126	6.85260057264119e-05	6.85400960634735e-05	0.000137070797925126	0.000137155397924931	0.000209837902382351	0.000137111909472616	0.000213435785142451	0.000139279403655677	0	0	0	0
A02X036261D6	6.85260057264119e-05	0.000137807483818664	6.85353986406503e-05	0.000274323730923653	6.85400960634735e-05	6.85307018616668e-05	0.000138335307951848	6.85400960634735e-05	6.85307018616668e-05	0.000205860155244536	0.000205736624869368	6.85494928411386e-05	6.85260057264119e-05	0.000205704883352084	6.85260057264119e-05	0.000137098986326491	0.000137080192770896	0	0.000206114740122516	6.85307018616668e-05	0.000137070797925126	0	0.000411381566707682	0.000137117785035918	0.000207282529051755	6.85260057264119e-05	6.85307018616668e-05	0.000137070797925126	0.000137052012096363	0.000137061404367022	6.89084896349852e-05	0.000618273480383992	0.000137111909472616	6.85447941302474e-05	0.000487082394677586	6.85353986406503e-05	6.85400960634735e-05	6.85353986406503e-05	6.85494928411386e-05	0.000137070797925126	0.000137155397924931	0.000209852580724277	0.000137121309954975	0.000213496542212692	6.96415203658817e-05	0	0	0	0
A03X03621A06	0.000276090564718	0.000347005357810272	0.000276128682980985	0.000483524421669891	0.000276147746059813	0.000276109622533899	0.000348362880892753	0.000276147746059813	0.000276109622533899	0.00041467968373202	0.00041442548092607	0.000276147746059813	0.000276071509532788	0.000414350349839453	0.000276071509532788	6.90274039889507e-05	6.90131126009231e-05	0.00020715371101452	0.000138350858658026	0.000138035752136305	6.90083501198752e-05	6.90512361268835e-05	0.000345218046581989	6.90369348697606e-05	0.000139159477658647	0.000276071509532788	0.000276071509532788	0.000345137033100909	0.000345113210830005	0.000345113210830005	0.000277623549609024	0.000830349437703704	0.000345259768048832	0.000276166811770995	0.000700977233445789	0.000276109622533899	0.000276147746059813	0.000276128682980985	0.000276185880114976	0.000345137033100909	0.000345351581625885	0.000421707410322349	0.000345259768048832	0.000501862806309378	0.000280587310235765	0.000207196632566487	0.000207039340432383	0.000207039340432383	0.000207067921236696
AP7X03621F05	0.000274145122539344	0.000344569764778142	0.000274126334939471	0.000480034501448054	0.000274145122539344	0.000274126334939471	0.000345891509317929	0.000274163912714497	0.000274126334939471	0.000411780370480297	0.000411536763098182	0.000274182705465766	0.000274145122539344	0.000411469730465196	0.000274145122539344	0.000205623813270007	0.000205581540809207	0.000205652004569924	0.000274766561330968	0.000205623813270007	0.000205609720518297	0.000205666103118853	0.000479901685757703	0.000205652004569924	0.000276323009989902	0.000274145122539344	0.000274163912714497	0.00034272750555421	0.000342680527135731	0.000342704014735047	0.000275637525060504	0.000824321051741679	0.000342761569680931	0.000274163912714497	0.00069588822913318	0.000274145122539344	0.000274182705465766	0.000274145122539344	0.000274201500793482	0.00034272750555421	0.000342939067933743	0.00041974187604737	0.00034285558385767	0.000213450971167903	0.000278604889778249	0.00020570841036641	0.000205595629698179	0.000205595629698179	0.000205581540809207
LN_8B02_VL_471	0.000570220698727712	0.000645118941881233	0.000570301998232654	0.000784669831189915	0.000570301998232654	0.000570261345582516	0.000647715045655221	0.000570342656679241	0.000570261345582516	0.000713667690095253	0.000713251554922501	0.000570383320923498	0.000570139422398712	0.000713097696807971	0.000570139422398712	0.000641623587398553	0.000641623587398553	0.000499132902654678	0.000714687789352884	0.000570220698727712	0.0006415321158064	0.000499168495716125	0.000927026926909074	0.000641715085078995	0.000575078047410753	0.000570180057666852	0.000570220698727712	0.000641486389789989	0.000641486389789989	0.0006415321158064	0.000571687645378068	0.00114337169343459	0.000570464666810258	0.000570383320923498	0.0010140034893556	0.000570261345582516	0.000570342656679241	0.000570301998232654	0.000570423990966818	0.0006415321158064	0.000641943943489811	0.00072815716602936	0.000570423990966818	0.000667210363522849	0.000579851986836328	0.000499239697069757	0.000498883893279686	0.000498883893279686	0.000498955013459369
LN_4G05_VL_276	0.000274099330309859	0.000344509220637867	0.000274136900680772	0.000480066246192504	0.000274155689728789	0.000274118114207981	0.000345837677019316	0.000274155689728789	0.000274118114207981	0.000411706195339838	0.000411469730465196	0.000274193275552666	0.000274099330309859	0.000411409774441256	0.000274099330309859	0.000342738074192256	0.00034269109287706	0.000205662577555318	0.000412215330175821	0.000274136900680772	0.000342667607049093	0.000205690779486071	0.00061707236940035	0.000342785068391121	0.000414550747302525	0.000274099330309859	0.000274118114207981	0.000342667607049093	0.000342620645049366	0.000342644124440084	0.000275629213431904	0.00082434580660152	0.000342779191216185	0.000274174481352587	0.000695879747685537	0.000274136900680772	0.000274155689728789	0.000274136900680772	0.000274193275552666	0.000342667607049093	0.000342879095460755	0.000419701500120529	0.000342802692342483	0.000426989294632647	0.000278564871975736	0.000205704883352084	0.00020556393166923	0.00020556393166923	0.000205578018144531
A01X036761C4	0.000343037880965032	0.000482824049979252	0.000343084957420692	0.000549313812668696	0.000343108500494107	0.000343061417577908	0.000415512476001851	0.000343108500494107	0.000343061417577908	0.000480867152840353	0.000411921712654649	0.000343132046798931	0.000343014347581675	0.000480527616386591	0.000343014347581675	0.000549105273192672	0.000480405130724533	0.000343226264345104	0.000619141856164132	0.000480339200031251	0.000548954556262048	0.000274625075628662	0.000755201042839376	0.000549180662697066	0.000691834532988955	0.000343014347581675	0.000343037880965032	0.000411667350566994	0.000411639107502775	0.000411667350566994	0.000344954868913264	0.000894112633147852	0.000411833355121221	0.000343132046798931	0.000766408572333841	0.000343061417577908	0.000411695597507178	0.000343084957420692	0.000343155596335775	0.000411667350566994	0.000411949994513329	0.000490254951034369	0.000411805089275245	0.000569937602786838	0.000418264214395789	0.000274606222189737	0.000274399005083402	0.000274399005083402	0.000274436657656781
AP3X03672A04	0.00255405478270725	0.00256497326549285	0.00255441723431439	0.00284032272529507	0.00262566541796462	0.00255423599565258	0.00265049325044581	0.00255477978880884	0.00255423599565258	0.00277046907211669	0.00269812448042381	0.00255514244623453	0.00255387359547273	0.0026976971471143	0.00255387359547273	0.00283905186405134	0.00269664451446554	0.00255568662546476	0.00284577935402642	0.00276732372024726	0.00276738053436108	0.00248490554484337	0.00291087191582947	0.00276875580314133	0.0028624786441046	0.00255369243394364	0.00255405478270725	0.00262496701234214	0.0026247807968984	0.00262515325420988	0.0025690001358311	0.00320042704204786	0.00262622452025906	0.00255477978880884	0.00302782660915505	0.00255423599565258	0.00248367120588308	0.00255459849869794	0.00255496110465254	0.00262533952250733	0.00255609883182399	0.00268122438864418	0.0026264109406071	0.00287748533069716	0.00223195795058694	0.00248455275139404	0.00248261417666279	0.00248261417666279	0.00248314257878325
AP7X03671F06	0.00162744258463981	0.00170202280080545	0.00162767292770935	0.00191218233893509	0.00169863850656699	0.00162755774802455	0.00171465772355003	0.00162790333599206	0.00162755774802455	0.0018422075342682	0.00169949179760649	0.00162813380951587	0.00162744258463981	0.00177012286487492	0.00162732743755149	0.00191140404982632	0.0017695215241219	0.00162847964218904	0.00191590634968004	0.00184012144972101	0.0018401427852406	0.00155792877660128	0.00205344454161556	0.00184092453121054	0.00192711964638261	0.00169803759962965	0.00162744258463981	0.00176900436419522	0.00176887919793469	0.00169828920183238	0.00163694042226395	0.00219892544378326	0.00169899925491765	0.00162790333599206	0.00208518909078158	0.00162755774802455	0.00162778812369727	0.00162778812369727	0.00162790333599206	0.00169840938481595	0.00169961215086494	0.00180684885294981	0.00169911953842093	0.00176574537122652	0.00143383610311191	0.00162847336261963	0.00162720603696695	0.00162720603696695	0.00155671614971962
LN_4G04_VL_275	0.000206885852802217	0.000346720212288145	0.000206914391242654	0.000483147773907255	0.000275914401195883	0.000206900121038362	0.000278449734860855	0.000206942937557572	0.000206900121038362	0.000414321737445514	0.000276056027770532	0.000206957213668975	0.000206885852802217	0.000345026280011683	0.000206871586533832	0.000482972775130562	0.000344926318331454	0.00020701433781701	0.000484097674509083	0.000413864475963874	0.000413882323525042	0.00013802979763788	0.000621121622824389	0.000414053693038343	0.000556409301728589	0.000206857322232872	0.000206885852802217	0.000275846617682021	0.000275827596154206	0.000275865641833465	0.000208062420831488	0.000829588795785075	0.000275971509581948	0.000206942937557572	0.0006304324115562	0.000206900121038362	0.000275922730035349	0.00020692866341565	0.000206957213668975	0.000275884668609149	0.000276075080818461	0.00035202839659694	0.000275971509581948	0.000358176459718315	0.000280362372177632	0.000138001225216024	0.000137896560796709	0.000137896560796709	0.000137925089890225
C12X039128F1	0.000274047691157567	0.000344447519822255	0.000274085247373158	0.000548489967214545	0.000342610083650918	0.00027406646797875	0.000345761153211393	0.000274122813883705	0.00027406646797875	0.000342939067933743	0.000274220298698202	0.000137052012096363	0.000136995685492963	0.000274155689728789	0.000136986302226749	0.000548324342691956	0.00041121241437814	0.000274216775228603	0.000480901383595809	0.000479652726319809	0.000479714949079083	0.000205676679165134	0.000685551387050339	0.000479879381458149	0.000552753459183588	6.84931507920355e-05	0.000137005070044789	6.84931507920355e-05	6.84931507920355e-05	6.84978424250769e-05	0.000137779003351818	0.000549313831447533	0.000342704014735047	0.000137042621112815	0.000556579846884487	0.000137014455882392	0.000137042621112815	0.000137033231416155	0.000137052012096363	0.000205535766117109	0.000205676679165134	0.000279684836034396	0.000274179182961966	0.000355735171602392	0.000208859109257409	0.000205662579166192	0.000205507606674422	0.000205507606674422	0.000205535766117109
C12X041403G8	6.85025347009584e-05	0.000137769512478748	6.85025347009584e-05	0.000274154514970528	6.85025347009584e-05	6.85025347009584e-05	0.000138297045223152	6.85072276196802e-05	6.85025347009584e-05	0.00013718362113628	0.000205666103118853	6.85119211814643e-05	6.85025347009584e-05	0.000205634383356931	6.85025347009584e-05	0.000274104029341291	0.000205549848732505	6.85307018616668e-05	0.000343406606905691	0.000205563933277827	0.000274104029341291	0	0.000479771293697126	0.000274122813883705	0.000345351581625885	6.85072276196802e-05	6.85119211814643e-05	0.000137023843006107	0.000137014455882392	0.000137023843006107	6.88752670005673e-05	0.000617933878454615	0.000137046142168539	6.85072276196802e-05	0.000486912989853362	6.85072276196802e-05	6.85166153864217e-05	6.85072276196802e-05	6.85213102346636e-05	0.000137033231416155	0.000137127186324019	0.000209779209542657	6.85400960634735e-05	0.000142262688833353	6.96221260029751e-05	0	0	0	0
C01X04143F07	0.000627254252465931	0.000770881200797193	0.000627297971950018	0.000836893136123561	0.000627297971950018	0.000627297971950018	0.000703591201205185	0.000627385429204199	0.000627297971950018	0.000767599798157169	0.000767197041306503	0.000627341697528977	0.000627166831777363	0.000767015870122943	0.000627166831777363	0.000348464844605545	0.000348440560747931	0.000418297020980256	0.000419115155903847	0.000348392003185032	0.000348392003185032	0.000348610618862326	0.000627443729627862	0.000348513422476657	0.000491779033916771	0.000627210539075491	0.000627254252465931	0.000696945546162056	0.000696945546162056	0.000696994122862885	0.000630815387504383	0.00118774039473623	0.000697214003263038	0.000627385429204199	0.000989652994123574	0.000627297971950018	0.000697091296581937	0.000627341697528977	0.000627472910848052	0.000696994122862885	0.000627691721730299	0.000782756183835459	0.000627472910848052	0.000796564990816022	0.000708426092649283	0.000557912920416874	0.000557485256575136	0.000557446410553086	0.000557562964863467
C02X04142E02	0.000411071549599887	0.000551078102213398	0.000411127883928475	0.00061701950817682	0.000411127883928475	0.000411099714834233	0.000484064198170582	0.000411156056883336	0.000411099714834233	0.00054877217746391	0.000548474713724553	0.000411156056883336	0.000411015230707437	0.000548334905537697	0.000411015230707437	6.85025347009584e-05	6.85025347009584e-05	0.000205606198497284	0.000137324911602022	0.000136986302226749	6.84884598016122e-05	6.85353986406503e-05	0.000342615947948449	6.85119211814643e-05	0.00020715371101452	0.000411043388224548	0.000411071549599887	0.000479583484287978	0.000479583484287978	0.000479616343730117	0.000413365507526126	0.000961552887236813	0.000479784229079746	0.00041118423369965	0.00076527556674583	0.000411099714834233	0.000479682076124696	0.000411127883928475	0.00041121241437814	0.000479616343730117	0.000411353375731754	0.000559483407025598	0.00041121241437814	0.000569126706883254	0.000487333105460808	0.000342770973868516	0.000342512686362855	0.000342512686362855	0.000342559618770774
C03X04142C09	0.000342559618770774	0.000482193327996439	0.000342606564042239	0.000548465297128959	0.000342606564042239	0.000342583089798251	0.000414912673706877	0.000342630041503406	0.000342583089798251	0.00048017564398363	0.000479915803965708	0.000342630041503406	0.000342512686362855	0.000479794793373148	0.000342512686362855	0.000137023843006107	0.000137023843006107	0.000137061404367022	0.000206015660104529	0.000205507606674422	0.000136995685492963	6.85400960634735e-05	0.000411184220825524	0.000137042621112815	0.000276243100949376	0.000342536150959198	0.000342559618770774	0.000411071549599887	0.000411071549599887	0.000411099714834233	0.000344471250276766	0.000892871511423	0.000411244119975394	0.000342653522182418	0.000695710320281832	0.000342583089798251	0.000411156056883336	0.000342606564042239	0.000342677006079944	0.000411099714834233	0.000342794473868556	0.000489548427782759	0.000342677006079944	0.000497987754421419	0.000417714601011012	0.000274216775228603	0.000274010145232819	0.000274010145232819	0.000274047691157567
C06X041403G6	0.000205578019753462	0.00027559598327621	0.0002055921081598	0.00041141330242325	0.0002055921081598	0.0002055921081598	0.000276667032599423	0.000205620290766249	0.0002055921081598	0.000343053186699302	0.000342868518125329	0.000205620290766249	0.000205549848732505	0.000342785068391121	0.000205549848732505	0	0	0.000137098986326491	6.86813187893289e-05	6.85166153864217e-05	0	0	0.00027417918167429	0	6.90703136890839e-05	0.000205563933277827	0.000205578019753462	0.000274104029341291	0.000274104029341291	0.000274122813883705	0.000206725471522556	0.000755612579334737	0.000274201500793482	0.000205620290766249	0.000626275793731335	0.0002055921081598	0.000205620290766249	0.000205606198497284	0.000205648481100286	0.000274122813883705	0.000274291990695647	0.000349727399839516	0.000205662579166192	0.00035578579781244	0.000208902740498267	0.000137136588901398	0.000137033231416155	0.000137033231416155	0.000137052012096363
C09X041403G7	0.000416872944465757	0.000489030519996299	0.000416930880202051	0.000208521585005984	0.000416930880202051	0.000416901910321107	0.000210378684730632	0.000416959854109423	0.000416901910321107	0.000556515727406467	0.000556231561179007	0.000416988832044057	0.000416786071044817	0.000556070863977101	0.000416815024828446	0.000416930880202051	0.000416901910321107	0.000278022740385655	0.000417743674670489	0.000347351279257031	0.000416843982635111	0.000278061394081431	0.000695104602548975	0.000417017814006786	0.000420171758047397	0.000416843982635111	0.000416872944465757	0.00048634634582737	0.00048634634582737	0.000486380138572258	0.00041920300307251	0.00097515733363134	0.000486540713706723	0.000416988832044057	0.000776142353888462	0.000416901910321107	0.000347447828417033	0.000416930880202051	0.000417017814006786	0.00048634634582737	0.000417162784271453	0.000567516791134526	0.000417046799998501	0.000576840340886425	0.000423728824830283	0.000347616918660985	0.000347351279257031	0.000347351279257031	0.000347399547128821
LN_4D08_VL_252	0.000411127883928475	0.000551154034450929	0.00041118423369965	0.000617104122691612	0.00041118423369965	0.000411156056883336	0.000484131155478216	0.00041121241437814	0.000411156056883336	0.000548847475527563	0.000548549930173201	0.00041121241437814	0.000411071549599887	0.000548410083641646	0.000411071549599887	6.85119211814643e-05	6.85119211814643e-05	0.000205634384967139	0.000137343772323554	0.000137005070044789	6.84978424250769e-05	6.85447941302474e-05	0.000342662908660272	6.85213102346636e-05	0.000207182323406369	0.000411099714834233	0.000411127883928475	0.000479649207675355	0.000479649207675355	0.000479682076124696	0.000413422472392788	0.000961684988842714	0.000479850007503262	0.00041124059891964	0.000765382062794457	0.000411156056883336	0.000479747826539296	0.00041118423369965	0.000411268787324984	0.000479682076124696	0.000411409787336555	0.000559561673401171	0.000411268787324984	0.00056916719791838	0.000487367035476192	0.000342817977091111	0.000342559618770774	0.000342559618770774	0.000342606564042239
AMBX04141D06	0.000902406731476284	0.000977103073055823	0.000902532031646035	0.00111148158115791	0.000902532031646035	0.000902469377211951	0.000981053569626125	0.000902594694780373	0.000902469377211951	0.00104252118916895	0.00104198887744429	0.000902657366616803	0.000902218846441838	0.00104175366551634	0.000902281466093066	0.000902532031646035	0.000902532031646035	0.000763806986776414	0.000974247252568869	0.000832827375135438	0.00090234409443725	0.000763966129337086	0.00118067156117169	0.000902720047156999	0.000979907093549326	0.00090234409443725	0.000902406731476284	0.000971812660023121	0.000971812660023121	0.000971880123279049	0.000907509374405729	0.00146140759646868	0.000972264580374259	0.000902657366616803	0.00133934408394351	0.000902469377211951	0.000833116476090109	0.000902532031646035	0.000902720047156999	0.000971880123279049	0.000972487714343069	0.00106310995793095	0.000902782736402964	0.00093625061710316	0.000775218706269598	0.000833521554787402	0.000832885179273801	0.000832885179273801	0.000833000811626076
A03X04141A07	0.000550446510197219	0.000622625558128172	0.000550522268466039	0.000757438297245366	0.000550522268466039	0.000550484386725131	0.000555453121354378	0.000550560155420999	0.000550484386725131	0.000688889136865786	0.000688548795569443	0.000550598047591069	0.000550370772775984	0.000688358022370347	0.000550370772775984	0.000619369084409628	0.000619369084409628	0.000481751231647477	0.000689839582933765	0.000550408638881189	0.000619283847677742	0.000481850716869332	0.000894865353964961	0.000619454344608234	0.000693763987308235	0.000550408638881189	0.000550446510197219	0.000619241238108883	0.000619241238108883	0.000619283847677742	0.00055353149129952	0.00110362335505903	0.000619536071574769	0.000550598047591069	0.000978291797424444	0.000550484386725131	0.000550560155420999	0.000550522268466039	0.000550635944977249	0.000619283847677742	0.000619667597835493	0.00070242975717894	0.000550673847580763	0.000714524368825297	0.000559416136633782	0.000481917063180924	0.000481585514202682	0.000481585514202682	0.000481651787497526
LN_4A04_VL_221	0.000205606196887687	0.000275629213431904	0.000205634383356931	0.000411526174310991	0.000205634383356931	0.000205620289156319	0.000276714878878143	0.000205648479489745	0.000205620289156319	0.000343090845087476	0.000342920246328265	0.000205662577555318	0.000205578018144531	0.000342827372578026	0.000205578018144531	0.000137084890515789	0.000137084890515789	0.000137122485357755	0.000206100578378641	0.000137066100824194	0.000137066100824194	0.000137113084714181	0.000411367472834501	0.000137103685359551	0.000207282527402502	0.000205578018144531	0.000137066100824194	0.000205592106550591	0.000205592106550591	0.000205606196887687	0.000137831226373342	0.000687011430273345	0.000274267302400795	0.000205662577555318	0.00062639201859384	0.000205620289156319	0.000205648479489745	0.000205634383356931	0.000205676677553926	0.000274155689728789	0.000274324907132837	0.000349805689467846	0.000205690779486071	0.000284670919557099	0.000208946390310123	0.00013715069502414	0.000137056707909895	0.000137056707909895	0.000137075495026103
C12X042204F5	0.000411075067762329	0.000482226546059459	0.000411103233478717	0.000548427697931379	0.000342583089798251	0.000411103233478717	0.000484074951732131	0.000342653522182418	0.000411103233478717	0.00048017564398363	0.000479948708963874	0.000342630041503406	0.000342536150959198	0.000479827681778418	0.000411018747906239	0	6.85013615516483e-05	0.000137070797925126	6.86624554773193e-05	6.84931507920355e-05	0	0	0.000274122812596862	0	0.000138102472912225	0.000411046905905115	0.000411075067762329	0.000479587001968594	0.000479587001968594	0.000479619861892596	0.000344494984001263	0.000961504515144775	0.00047976190947604	0.000411159576492072	0.000695758724939143	0.000411103233478717	0.00041118423369965	0.000342630041503406	0.000411215934951462	0.000411127883928475	0.000342817977091111	0.000559455277511285	0.000342700493196649	0.000497987754421419	0.000417743683951933	0.000342774496855134	0.000342516204043428	0.000342516204043428	0.000342563137415233
D12X042204F8	0.000342559618770774	0.000482226546059459	0.000342630041503406	0.000548502901482232	0.000342653522182418	0.000342606564042239	0.000414941367780382	0.000342630041503406	0.000342606564042239	0.000411607349855357	0.000479915803965708	0.000342677006079944	0.000342559618770774	0.000479860574692739	0.000342559618770774	0	0	0.000137080192770896	6.8667170333843e-05	6.85025347009584e-05	0	0	0.000274141599713779	0	0.000138112009717351	0.000342559618770774	0.000342583089798251	0.000411127883928475	0.000411099714834233	0.000411127883928475	0.000344471250276766	0.000892871511423	0.000411272308863336	0.000342653522182418	0.000695661922359078	0.000342606564042239	0.00041118423369965	0.000342630041503406	0.000342700493196649	0.000411127883928475	0.000342817977091111	0.000489582666988853	0.000411244119975394	0.000569186170504812	0.000417743683951933	0.000274235575227871	0.000274028916909108	0.000274028916909108	0.00027406646797875
D03X04222C04	0.00120675015644576	0.00135629052868898	0.00120692150386519	0.00142079807300024	0.00120692150386519	0.00120683582407348	0.00129015336949866	0.00120700719582352	0.00120683582407348	0.00127917032333351	0.00127851536228607	0.00113594409166748	0.00113554099437153	0.00127823162227071	0.00113554099437153	0.000851732173022975	0.000851792631295503	0.000994130465938722	0.000924916348522319	0.000922618880153612	0.00085155084968854	0.00085203455023994	0.00106497805011311	0.000851853098151648	0.0010018850733554	0.00113562159094242	0.00120666450097953	0.00120666450097953	0.00120666450097953	0.00120675015644576	0.00121364221899954	0.00170791626920035	0.00127824298666575	0.00113602474547134	0.00151439109590597	0.00113578281841181	0.00120692150386519	0.00113586344931512	0.00113594409166748	0.00120675015644576	0.00113634747525012	0.0013051205349086	0.00120709289995098	0.00131966458586729	0.00129909218876994	0.00113634747525012	0.00113554099437153	0.00113554099437153	0.00113578281841181
D09X042204F7	0.000411071549599887	0.000482193327996439	0.000411127883928475	0.000617061812533556	0.000411156056883336	0.000411099714834233	0.000484064198170582	0.000411156056883336	0.000411099714834233	0.000548809823912967	0.000548474713724553	0.00041121241437814	0.000411015230707437	0.000548372492013077	0.000411043388224548	6.85025347009584e-05	6.84978424250769e-05	0.000205606198497284	0.000137324911602022	0.000136986302226749	6.84837694537515e-05	6.85400960634735e-05	0.000342639426695299	6.85166153864217e-05	0.000138102472912225	0.000411043388224548	0.000411071549599887	0.000479616343730117	0.000479583484287978	0.000479616343730117	0.000413365507526126	0.000961552887236813	0.000479784229079746	0.00041118423369965	0.000765222329834163	0.000411099714834233	0.000342606564042239	0.000411127883928475	0.00041121241437814	0.000479616343730117	0.000411353375731754	0.000559483407025598	0.000479784229079746	0.000640330187141787	0.000417714601011012	0.000342770973868516	0.000342512686362855	0.000342512686362855	0.000342559618770774
LN_7A08_VL_387	0.000343100267357204	0.000482925184144369	0.000343123812532491	0.000549331503826575	0.000343147360939575	0.000343123812532491	0.000415573643031335	0.00034317091257907	0.000343123812532491	0.000480967468721278	0.000480673762234762	0.00034317091257907	0.000343076725413049	0.000480585361491015	0.000343076725413049	0	0	0.000137277782453406	6.87663321122462e-05	6.86059276597919e-05	0	0	0.000274555568787854	0	0.000138312587327362	0.000343076725413049	0.000343100267357204	0.000411748582148896	0.000411720327937101	0.000411748582148896	0.000345017954622917	0.00089422269416001	0.000411865169480639	0.00034317091257907	0.000696776780943162	0.000343123812532491	0.000411805102207722	0.000343147360939575	0.000343218025558123	0.000411720327937101	0.000343335864620314	0.000490268458294851	0.000411865169480639	0.000570037871957399	0.000418355362570339	0.000274649828383436	0.000274442545483688	0.000274442545483688	0.000274480210008407
LN_6I04_VL_374	0.000342512686362855	0.000482126905597834	0.000342559618770774	0.000548427697931379	0.000342583089798251	0.000342536150959198	0.000414855297463719	0.000342583089798251	0.000342536150959198	0.000480142707861976	0.000479850007503262	0.000342606564042239	0.000342489224981023	0.00047976190947604	0.000342489224981023	0	0	0.000137052012096363	6.86530277063965e-05	6.84884598016122e-05	0	0	0.000274085246086759	0	0.000138083403252673	0.000342489224981023	0.000342512686362855	0.000411043388224548	0.000411015230707437	0.000411043388224548	0.000344423792637119	0.000892748879079177	0.000411187753790596	0.000342606564042239	0.000695613531169543	0.000342536150959198	0.000411099714834233	0.000342559618770774	0.000342630041503406	0.000411043388224548	0.000342747477090268	0.000489479963735791	0.000411159576492072	0.000569064706585935	0.000417656447275847	0.000274179182961966	0.000273972609594636	0.000273972609594636	0.000274010145232819
AP3X04221F03	0.000342583089798251	0.000413365507526126	0.000342559618770774	0.000548427697931379	0.000342583089798251	0.000342559618770774	0.000414941367780382	0.000342606564042239	0.000342559618770774	0.000480274479465861	0.000479981618474484	0.000342630041503406	0.000342583089798251	0.000479893472117168	0.000342583089798251	0	0	0.000137052012096363	6.86530277063965e-05	6.85072276196802e-05	0	0	0.00027410402805467	0	6.90417012971917e-05	0.000342583089798251	0.000342606564042239	0.000411156056883336	0.000411099714834233	0.000411127883928475	0.000344447519822255	0.000892748879079177	0.000411187753790596	0.000342606564042239	0.000695661922359078	0.000342583089798251	0.000342630041503406	0.000342583089798251	0.000342653522182418	0.000411156056883336	0.000342841483536793	0.000489548427782759	0.000411300501615901	0.000497971299426552	0.00034814457571982	0.000274197977806838	0.000274047691157567	0.000274047691157567	0.000274028916909108
AP7X04221F09	0.000342677006079944	0.000413479452961926	0.000342677006079944	0.000548578125660529	0.000342677006079944	0.000342653522182418	0.000415056183773472	0.000342700493196649	0.000342653522182418	0.00048037335564346	0.00048011330166072	0.000342723983533202	0.000342653522182418	0.000479992191459838	0.000342653522182418	0	0	0.000137098986326491	6.86766019897367e-05	6.85213102346636e-05	0	0	0.000274160389406088	0	6.90655433103277e-05	0.000342677006079944	0.000342700493196649	0.00041124059891964	0.00041121241437814	0.00041124059891964	0.000344542461263054	0.000893055523121875	0.000411328698233978	0.000342723983533202	0.000695855554463554	0.000342677006079944	0.000342723983533202	0.000342677006079944	0.000342747477090268	0.000411268787324984	0.00034293554156435	0.000489719671720619	0.000342841483536793	0.000426970308183253	0.00034824156645321	0.000274273182960866	0.000274122813883705	0.000274122813883705	0.000274104029341291
LN_4H02_VL_282	0.000206654270352407	0.000277065879500844	0.000206668506662442	0.000413597013674615	0.000206682744934068	0.000206668506662442	0.000278129066355523	0.000206696985167676	0.000206668506662442	0.000344875168866822	0.00034466477362939	0.000206711227363709	0.000206654270352407	0.000344627948146638	0.000206654270352407	0	0	0	6.90417012971917e-05	0	0	0	0.000275652958605549	0	6.94299799768954e-05	0.000206654270352407	0.000206654270352407	0.000275558011934613	0.000275539030187281	0.000275539030187281	0.000207799407299345	0.000759578030033862	0.000275618532357597	0.000206696985167676	0.000559655842033714	0.000206682744934068	0.000206696985167676	0.000206682744934068	0.000206725471522556	0.000275576996297404	0.000206810977717578	0.000351398755211028	0.000275675518320144	0.000357713928845471	0.000210028881136928	0.00013785497743791	0.000137760022913061	0.000137760022913061	0.000137769512478748
C03X04302C01	6.84884598016122e-05	0.000137741047703062	6.84884598016122e-05	0.000342686393844036	0.000136980437926349	6.84837694537515e-05	0.000138258803654925	6.84978424250769e-05	6.84837694537515e-05	0.000274333140273947	0.000205637907953809	6.85072276196802e-05	6.84931507920355e-05	0.000205606196887687	6.84884598016122e-05	0.000342563137415233	0.000205507606674422	6.85213102346636e-05	0.000343359442143434	0.000274032435553542	0.000274047691157567	0	0.000479705536853024	0.000274104029341291	0.000345303881127366	6.84884598016122e-05	6.84931507920355e-05	0.000136995685492963	0.000136976920245758	0.000136986302226749	6.88657807024903e-05	0.000617849036256417	0.000137017975491067	6.84978424250769e-05	0.000486845260913217	6.84884598016122e-05	6.85025347009584e-05	6.84931507920355e-05	6.85025347009584e-05	0.000137005070044789	0.000137098986326491	0.000209735211455261	0.000137055533634733	0.000213375062642982	6.96075873183572e-05	0	0	0	0
LN_7E03_VL_418	0.000500790828261461	0.000575584919234361	0.000500790828261461	0.000715829937468093	0.000500790828261461	0.000500755003471099	0.000577633020179764	0.000500826658178091	0.000500755003471099	0.000716387661924809	0.000715937590190196	0.000572454704111845	0.000572331841328657	0.000715751818061061	0.000572331841328657	0.000357657641854991	0.00035768322748381	0.000500970029129494	0.000430265623305187	0.000429249820320558	0.000357657641854991	0.000286249732351158	0.000643964958491755	0.000357708816773574	0.000431503363799437	0.000572372789729474	0.00057241374399011	0.000643965000619267	0.000643918927140646	0.000643965000619267	0.00050363727668081	0.00114756439107464	0.000644022591688923	0.000572454704111845	0.00101717148766753	0.000572372789729474	0.000572454704111845	0.000572372789729474	0.00057249567009607	0.000644011080691518	0.000644379958814506	0.000730956861943255	0.000572659592681573	0.000595275511769358	0.000509094916746377	0.000501041745391592	0.000500790828261461	0.000500790828261461	0.000500755003471099
C12X043204D2	0.000410972994756029	0.000482141128514182	0.000411057461517242	0.000616948996406642	0.000411085624820584	0.000411029302072573	0.000483992466045884	0.000411085624820584	0.000411029302072573	0.00048009095142613	0.000548390103888713	0.000342633561594362	0.000342492742179819	0.000479779518938009	0.000342469283530276	0.000616790471148601	0.000548184611147097	0.00041125468571675	0.000686921791291362	0.000548109494843479	0.000616663687039726	0.000274182705465766	0.000754029228798129	0.000548324342691956	0.000690812974609033	0.000410944846882431	0.000411001146485743	0.00041099059376498	0.000479466157117115	0.000479531848347445	0.000413294316488663	0.00102995476581684	0.000479713759838743	0.000411085624820584	0.000834797227660222	0.000411029302072573	0.000411113791983433	0.000411085624820584	0.000411141963006456	0.000479564700713228	0.000479893472117168	0.000559395366554628	0	0.000284519057849866	0.000417685512841708	0.00034269109287706	0.000342432925700973	0.000342432925700973	0.000342503296346172
C01X04323A02	0.000411198316636361	0.00048237370072828	0.000411198316636361	0.00054860280589609	0.000342680527135731	0.000411170137890543	0.000484226828193356	0.000411226499244856	0.000411170137890543	0.000480376884916278	0.000548691000623155	0.00034272750555421	0.000342657042755762	0.000480009817827906	0.000342657042755762	0.000548437113234992	0.000548372492013077	0.000411367470254386	0.000687110587811483	0.000479850007503262	0.000616959597744755	0.000274276707879888	0.000754236034644029	0.000548512319370307	0.000691003916423717	0.000411198316636361	0.000411226499244856	0.000411244119975394	0.000479729030086259	0.00047976190947604	0.000413436709029343	0.000961727409283663	0.000479878191397287	0.00041125468571675	0.000834971485651623	0.000411198316636361	0.00041125468571675	0.000411198316636361	0.000411282876052821	0.000479794793373148	0.000548691000623155	0.000559669308438831	0	0.000213435784782197	0.000417889150132493	0.000342832075478823	0.000342644124440084	0.000342644124440084	0.000342620645049366
C02X04323F01	0.00283280439631806	0.00292009465082084	0.00283320569267597	0.0030478688587624	0.00283340638349384	0.00283300503028605	0.00293179685685857	0.00283360710274578	0.00283300503028605	0.00297830486405913	0.00297704199897418	0.0027630249693927	0.00276185095834255	0.00290561746492974	0.00276185095834255	0.00304633846138015	0.00297514026179313	0.00283461112572704	0.00312486331616309	0.00297492952740704	0.00304590688574892	0.00269320246376229	0.00318923608724781	0.00297619816255876	0.00314316792367918	0.00283260379076595	0.00283300503028605	0.00283279810283907	0.00290334532498007	0.00290375657466898	0.00284935130883056	0.00347831880108962	0.00290499984329876	0.00283360710274578	0.00330976167538632	0.00283320569267597	0.00283360710274578	0.00283340638349384	0.00283380785043773	0.00290416794087912	0.00290622652148034	0.00303359419679475	0.00247936795593197	0.00271994671768287	0.00288076227327513	0.00276362369038381	0.00276166671183589	0.00276166671183589	0.00276205788578961
C06X043204C9	0.000410972994756029	0.000482141128514182	0.000411057461517242	0.000616948996406642	0.000411085624820584	0.000411029302072573	0.000483992466045884	0.000411085624820584	0.000411029302072573	0.00048009095142613	0.000548390103888713	0.000342633561594362	0.000342492742179819	0.000479779518938009	0.000342469283530276	0.000616790471148601	0.000548184611147097	0.00041125468571675	0.000686921791291362	0.000548109494843479	0.000616663687039726	0.000274182705465766	0.000754029228798129	0.000548324342691956	0.000690812974609033	0.000410972994756029	0.000411001146485743	0.000411018747906239	0.00047949900048237	0.000479531848347445	0.000413294316488663	0.000961331178386212	0.000479713759838743	0.000411085624820584	0.000834797227660222	0.000411029302072573	0.000411113791983433	0.000411085624820584	0.000411141963006456	0.000479564700713228	0.000548427697931379	0.000559395366554628	0	0.000284498821515267	0.000417685512841708	0.00034271458192454	0.000342456379369548	0.000342456379369548	0.000342503296346172
C09X043204D1	0.000342492742179819	0.000413255180440435	0.000342539669121714	0.000616948996406642	0.000411057461517242	0.000342516204043428	0.000414837365880739	0.00034258660892482	0.000342516204043428	0.000548673369420281	0.000479860574692739	0.000342610083650918	0.000342469283530276	0.000479746637134962	0.000410916702864392	0.000616748203986782	0.000479652726319809	0.000342704014735047	0.000618220401869965	0.000548071944410939	0.000548136494809737	0.000274182705465766	0.000753977545055682	0.000548324342691956	0.000621722362162248	0.000342445828094021	0.000342492742179819	0.000479433318250789	0.000410962443480449	0.000411018747906239	0.00034440362526585	0.000961331178386212	0.000411170137890543	0.00034258660892482	0.00076520174773549	0.000342516204043428	0.00034258660892482	0.000342563137415233	0.000342610083650918	0.000411046905905115	0.000411300501615901	0.000489456732819449	0	0.000284519057849866	0.000348058538248121	0.000274145122539344	0.00027393860047434	0.00027393860047434	0.000273994893808777
LN_7B07_VL_395	0.000411085624820584	0.000482307228632128	0.000411085624820584	0.000616991291093437	0.000411113791983433	0.000411085624820584	0.000484092879181803	0.000411141963006456	0.000411085624820584	0.000480255641712883	0.000548578125660529	0.000342657042755762	0.000342610083650918	0.000479911091236817	0.00034258660892482	0.000616875022854498	0.00054822217702029	0.000411282876052821	0.000686968980694141	0.00054829732421456	0.000616875022854498	0.000274220298698202	0.000754132617542934	0.00054839951790029	0.000690860700169087	0.000411113791983433	0.000411141963006456	0.000411159576492072	0.00047963041895087	0.000479663284824564	0.00041335126173335	0.000961397194194376	0.000479713759838743	0.000411113791983433	0.000834913391571735	0.000411113791983433	0.000411198316636361	0.000411141963006456	0.000411198316636361	0.000479729030086259	0.000548615745487613	0.000559512737374845	0	0.0002133902396685	0.000417830947790885	0.000342761569680931	0.00034257369592002	0.00034257369592002	0.000342550226180004
A02X043261B9	0.001133601305837	0.00121120707993908	0.00113376196012274	0.00127623400052428	0.00113384230434285	0.00113368162728833	0.00121613957191359	0.0011339226599509	0.00113368162728833	0.00127697343340719	0.00106339256132176	0.00113401183021554	0.0010627032035026	0.00120519008261261	0.00106262791961668	0.00127579681852496	0.00120476932056224	0.00106337746439994	0.00127851536228607	0.0012045985836515	0.00127552559987085	0.000992579852484999	0.00141797125372866	0.00120512477924267	0.00135772004889479	0.00113344069707433	0.001133601305837	0.00113352979154495	0.00120434256900256	0.00120451323334205	0.00114022568390673	0.00170458030945399	0.0012050192264321	0.0011339226599509	0.00143661693283835	0.00113368162728833	0.00113384230434285	0.00113384230434285	0.00113400302694944	0.0012045985836515	0.00120528182181621	0.00130237022502467	0.000779498616035455	0.00103126431233181	0.00115262768910913	0.00106330208495569	0.00106254887787154	0.00106254887787154	0.00106277472792821
[truncated: 64 more columns]
