# Supplementary material for: Transmission and dynamics of mother-infant gut viruses during pregnancy and early life
Source: Nat Commun. 2024 Mar 2;15:1945. doi: 10.1038/s41467-024-45257-4 (PMC10908809; doi:10.1038/s41467-024-45257-4)
Supplement: Supplementary file 6 — Source Data [file 41467_2024_45257_MOESM6_ESM.zip › Source data/Virus_genetic_distances/LN_4I01_VL_290_NODE_16_length_43503_cov_12.386922.dist.txt]

C12X013428B9	C03X01342C02	C09X013428B8	C12X019404E8	A01X024861A3	C12X036704A8	C09X036704A7	LN_7A03_VL_382	A03X03671A05	AP3X03672A04	LN_6F08_VL_351	C12X039128F1	C01X03913G01	C02X03913B08	C03X03912C05	LN_4I01_VL_290	LN_6E06_VL_340	C03X04142C09	C12X042204F5	D09X042204F7	AP7X04301G01
C12X013428B9	0	0.00284791269235727	0.00214625034388594	0.00551833289041037	0.0199477015338728	0.0137791676340674	0.0136974842349403	0.014145351921923	0.0137057708680919	0.014322757581666	0.0138928477147713	0.005577857371913	0.0171721104747912	0.014068849372259	0.0158977219494777	0.0138515638190314	0.0176501052604957	0.00716779232813028	0.00669706430510516	0.00697084921228124	0.0117178598517167
C03X01342C02	0.00284791269235727	0	0.00163709963448104	0.00429351744325238	0.0190949521680315	0.0121043498891477	0.0120257692871856	0.0130062071038808	0.0120793400010349	0.0127845764912015	0.012844977158905	0.00361615800734639	0.0164080009257958	0.012832173133929	0.0147608180353952	0.0122622849216392	0.0160798925302776	0.00484468467890923	0.00452446052394724	0.00474081231014477	0.00990480271082678
C09X013428B8	0.00214625034388594	0.00163709963448104	0	0.00454183903135888	0.0197949218994376	0.0138069321767964	0.0137279717198463	0.01453358997162	0.0137340433462963	0.014334289312903	0.0143373583684643	0.00453372737138809	0.0177769667059361	0.0143251342340379	0.0161285600110133	0.0139308754547605	0.0177002851501335	0.00601182863196549	0.00546018110086043	0.0056582515324607	0.0116453398054332
C12X019404E8	0.00551833289041037	0.00429351744325238	0.00454183903135888	0	0.0202111007039441	0.0134654639698416	0.0133834452187814	0.0140482826200176	0.0133911161537092	0.0140000393551265	0.0137189107650925	0.00458700442993347	0.0164648460901916	0.0134906684780695	0.0148846971095712	0.0131433319059457	0.0168909118603949	0.00613218622837312	0.00553700197876181	0.00588099905776993	0.01175813740625
A01X024861A3	0.0199477015338728	0.0190949521680315	0.0197949218994376	0.0202111007039441	0	0.00977319939739625	0.00995213000337895	0.0103291612420839	0.00963462078863642	0.00995518783781897	0.00987891010902576	0.0186556853863859	0.013157886036193	0.0100437997630977	0.0117135299057967	0.00963179380123683	0.0126479767159487	0.0179765396346931	0.0184766493154213	0.0181951988358394	0.00935857199227941
C12X036704A8	0.0137791676340674	0.0121043498891477	0.0138069321767964	0.0134654639698416	0.00977319939739625	0	0.000185931387235144	0.000957825119171762	0.000139766067366481	0.000887595581253128	0.000878044936624686	0.0118093357578621	0.00641362005986585	0.00308130144953763	0.00486886505871299	0.00256167190592293	0.00608289311896046	0.0129660168000569	0.0134288597313711	0.0134525394342096	0.00417237700881739
C09X036704A7	0.0136974842349403	0.0120257692871856	0.0137279717198463	0.0133834452187814	0.00995213000337895	0.000185931387235144	0	0.000910966661401445	0.000139751010921523	0.000886449823799008	0.000854275079922481	0.0117308701502133	0.00639890720645324	0.0030743355044564	0.00485774844177707	0.00255582674233595	0.00607242074151029	0.0129094718188363	0.013347106735243	0.0133701867984737	0.00413827917934759
LN_7A03_VL_382	0.014145351921923	0.0130062071038808	0.01453358997162	0.0140482826200176	0.0103291612420839	0.000957825119171762	0.000910966661401445	0	0.00100595324400524	0.00154702884969864	0.00138030415849697	0.0126108037504885	0.00605666770370202	0.00330217882114676	0.00453217140652586	0.00329901107444474	0.00690052774169082	0.0137994000329302	0.0141373094955724	0.0142637432365217	0.00481672114482184
A03X03671A05	0.0137057708680919	0.0120793400010349	0.0137340433462963	0.0133911161537092	0.00963462078863642	0.000139766067366481	0.000139751010921523	0.00100595324400524	0	0.000490954105991842	0.000830458363299619	0.0117833271083057	0.00637867138173636	0.00304046906651336	0.00483124406056313	0.00251988264647662	0.00604586350691784	0.0129660837353266	0.0134067618251389	0.0134301595656171	0.00412996335372836
AP3X03672A04	0.014322757581666	0.0127845764912015	0.014334289312903	0.0140000393551265	0.00995518783781897	0.000887595581253128	0.000886449823799008	0.00154702884969864	0.000490954105991842	0	0.00114191989767535	0.0124893721156881	0.00700027274453619	0.00367578044818519	0.00544684468668389	0.00315324182979126	0.00672099605043615	0.0135998515007764	0.0140372083584611	0.0140379034679576	0.0047571373786073
LN_6F08_VL_351	0.0138928477147713	0.012844977158905	0.0143373583684643	0.0137189107650925	0.00987891010902576	0.000878044936624686	0.000854275079922481	0.00138030415849697	0.000830458363299619	0.00114191989767535	0	0.0124413757044302	0.00661503096406206	0.00345269319923118	0.00520583855059556	0.00325650980646568	0.00681498976032981	0.0136755469505483	0.0141448019059671	0.0140439847163664	0.0048768017690618
C12X039128F1	0.005577857371913	0.00361615800734639	0.00453372737138809	0.00458700442993347	0.0186556853863859	0.0118093357578621	0.0117308701502133	0.0126108037504885	0.0117833271083057	0.0124893721156881	0.0124413757044302	0	0.0160510960858391	0.0124896593841229	0.0144018007172518	0.0120190884609525	0.0158351434476254	0.00531141513468298	0.00490883750357513	0.00493453398753036	0.0102307277299747
C01X03913G01	0.0171721104747912	0.0164080009257958	0.0177769667059361	0.0164648460901916	0.013157886036193	0.00641362005986585	0.00639890720645324	0.00605666770370202	0.00637867138173636	0.00700027274453619	0.00661503096406206	0.0160510960858391	0	0.00304006099522245	0.00156413994795056	0.00397230069807068	0.00736170459587852	0.0171898444672591	0.0175031013783153	0.0177011244960235	0.00775737633495624
C02X03913B08	0.014068849372259	0.012832173133929	0.0143251342340379	0.0134906684780695	0.0100437997630977	0.00308130144953763	0.0030743355044564	0.00330217882114676	0.00304046906651336	0.00367578044818519	0.00345269319923118	0.0124896593841229	0.00304006099522245	0	0.00157794698689005	0.000555144377530068	0.00397215121111833	0.0136925601410634	0.014026300358781	0.0141764105217344	0.00434256101713084
C03X03912C05	0.0158977219494777	0.0147608180353952	0.0161285600110133	0.0148846971095712	0.0117135299057967	0.00486886505871299	0.00485774844177707	0.00453217140652586	0.00483124406056313	0.00544684468668389	0.00520583855059556	0.0144018007172518	0.00156413994795056	0.00157794698689005	0	0.00241241047295385	0.00579206420563939	0.0156062232078319	0.0158925322030347	0.0160903279858634	0.00613565523918607
LN_4I01_VL_290	0.0138515638190314	0.0122622849216392	0.0139308754547605	0.0131433319059457	0.00963179380123683	0.00256167190592293	0.00255582674233595	0.00329901107444474	0.00251988264647662	0.00315324182979126	0.00325650980646568	0.0120190884609525	0.00397230069807068	0.000555144377530068	0.00241241047295385	0	0.00342825533839392	0.0131431199484722	0.01357840434779	0.0136260687814783	0.00390202484071102
LN_6E06_VL_340	0.0176501052604957	0.0160798925302776	0.0177002851501335	0.0168909118603949	0.0126479767159487	0.00608289311896046	0.00607242074151029	0.00690052774169082	0.00604586350691784	0.00672099605043615	0.00681498976032981	0.0158351434476254	0.00736170459587852	0.00397215121111833	0.00579206420563939	0.00342825533839392	0	0.0169147807111362	0.0173694508787163	0.0174210987927309	0.00743392421133042
C03X04142C09	0.00716779232813028	0.00484468467890923	0.00601182863196549	0.00613218622837312	0.0179765396346931	0.0129660168000569	0.0129094718188363	0.0137994000329302	0.0129660837353266	0.0135998515007764	0.0136755469505483	0.00531141513468298	0.0171898444672591	0.0136925601410634	0.0156062232078319	0.0131431199484722	0.0169147807111362	0	0.000925202279368625	0.000803001936196652	0.010414299140323
C12X042204F5	0.00669706430510516	0.00452446052394724	0.00546018110086043	0.00553700197876181	0.0184766493154213	0.0134288597313711	0.013347106735243	0.0141373094955724	0.0134067618251389	0.0140372083584611	0.0141448019059671	0.00490883750357513	0.0175031013783153	0.014026300358781	0.0158925322030347	0.01357840434779	0.0173694508787163	0.000925202279368625	0	0.000510007618865387	0.0106119299356694
D09X042204F7	0.00697084921228124	0.00474081231014477	0.0056582515324607	0.00588099905776993	0.0181951988358394	0.0134525394342096	0.0133701867984737	0.0142637432365217	0.0134301595656171	0.0140379034679576	0.0140439847163664	0.00493453398753036	0.0177011244960235	0.0141764105217344	0.0160903279858634	0.0136260687814783	0.0174210987927309	0.000803001936196652	0.000510007618865387	0	0.0107144035976779
AP7X04301G01	0.0117178598517167	0.00990480271082678	0.0116453398054332	0.01175813740625	0.00935857199227941	0.00417237700881739	0.00413827917934759	0.00481672114482184	0.00412996335372836	0.0047571373786073	0.0048768017690618	0.0102307277299747	0.00775737633495624	0.00434256101713084	0.00613565523918607	0.00390202484071102	0.00743392421133042	0.010414299140323	0.0106119299356694	0.0107144035976779	0
