# Supplementary material for: Transmission and dynamics of mother-infant gut viruses during pregnancy and early life
Source: Nat Commun. 2024 Mar 2;15:1945. doi: 10.1038/s41467-024-45257-4 (PMC10908809; doi:10.1038/s41467-024-45257-4)
Supplement: Supplementary file 6 — Source Data [file 41467_2024_45257_MOESM6_ESM.zip › Source data/Virus_genetic_distances/LN_8B02_VL_471_NODE_1551_length_7105_cov_9.818298.dist.txt]

C06X001804D9	C09X001804E1	A03X00181C05	AP3X00181I06	AP7X00181H07	LN_6F09_VL_352	C12X009505A7	LN_7C05_VL_402	A01X010861D9	A02X010861C1	A03X01081D02	AP7X01081I02	LN_8B06_VL_475	LN_7H02_VL_444	LN_6F01_VL_344	LN_4B02_VL_228	AMBX01281F01	A01X012861D4	A03X01281C09	AP7X01281H03	LN_4H06_VL_286	LN_8B01_VL_470	LN_7F08_VL_432	LN_6G01_VL_353	C12X013428B9	C06X013428B7	C09X013428B8	AMBX01341D04	A02X013460I7	AMBX01721E09	A01X017260I8	A02X017260I9	A03X01721B05	LN_4H04_VL_284	LN_7F01_VL_425	C12X017904A5	LN_7B03_VL_391	A03X01791B04	AP3X01792A08	LN_6G03_VL_355	C12X019504D8	C03X01952D04	C09X019504D7	LN_7A05_VL_384	AMBX01951E07	A02X019560H8	A03X01951A01	AP3X01952B01	AP7X01951G07	LN_4B03_VL_229
C06X001804D9	0	0.00494301221445569	0.00595339193612852	0.00559132257576395	0.00217714962477943	0.004948844356154	0.0247353597330001	0.0260525425845279	0.00101113831329413	0.00101113831329413	0.00101113831329413	0.00101143051228404	0.00101113831329413	0.00101113831329413	0.00173466896809837	0.00101245454002145	0.00290953463439413	0.00086832262283882	0.00195051150587227	0.00441927696359958	0.00188729397777166	0.00306844964117434	0.000868746986001616	0.000579809983422722	0.0282721908479069	0.0245780871511853	0.0247243715321876	0.0247142387091066	0.0252967005562776	0.000868071450755111	0.0174889345077684	0.00490060964464254	0.000866238511905546	0.000722141691705959	0.0013122088290129	0.00159689173806064	0.0015924991963113	0.0242357543179206	0.0270790859191652	0.0195324565948267	0.00101191608811918	0.00276834438791678	0.00130053156454215	0.00101191608811918	0.00132426024507756	0.000722454720557483	0.000721933156462224	0.000866989531759288	0.00115687947339826
C09X001804E1	0.00494301221445569	0	0.00246362447242071	0.00317392350154533	0.00291009173771301	0.00276264653876754	0.0223619144994046	0.0236557944899685	0.00625448709833296	0.00625448709833296	0.00625448709833296	0.00625630711947979	0.00625448709833296	0.00625448709833296	0.00713069415579091	0.0062626855435502	0.00320940050000474	0.00378371092728087	0.00497728811409253	0.00535084298281331	0.00232923869876104	0.00587152962526238	0.00378553479768199	0.00335122447154743	0.0261799011609163	0.0214473200127675	0.0221994152238323	0.0217301871969764	0.0226128379214248	0.00597142709595066	0.0170698006470322	0.0067112298956014	0.00610549606937017	0.00596187553182512	0.00513279406288949	0.00672429650768116	0.0068514294956996	0.0227645325695403	0.0246928274834813	0.0180555619845709	0.00625927550336161	0.00761822388509288	0.00654777367878705	0.00625927550336161	0.00636988990517275	0.00596534529033509	0.00596100872279826	0.00611106230376894	0.00640695357125047
A03X00181C05	0.00595339193612852	0.00246362447242071	0	0.0016569674833622	0.00174116576521375	0.00116034547327462	0.0232141766796812	0.0243586936877995	0.0069677087089668	0.00667660537330011	0.00667660537330011	0.00667854409039393	0.00667660537330011	0.00667660537330011	0.00696973219296815	0.0065396435514118	0.0045176428996735	0.00479521753157428	0.00587285109882374	0.00687491664526438	0.00407334671507495	0.00688997878957333	0.00494345158557172	0.0045104795720159	0.0268792353401512	0.0226062689067871	0.0230549897932969	0.0225907492844663	0.0236132588544216	0.0065400634635228	0.0171876654256481	0.00639818993907279	0.00652724351459487	0.0065296245687919	0.00556117755974373	0.00729444131047519	0.00727321940219215	0.0233186384185422	0.0252421769115904	0.0186209948558278	0.0068280879175113	0.00805381746085569	0.00711537384144511	0.0068280879175113	0.00724534529103473	0.00667948737182399	0.00667464132443733	0.00667948737182399	0.00712109519292164
AP3X00181I06	0.00559132257576395	0.00317392350154533	0.0016569674833622	0	0.00181214222862758	0.000754307165153665	0.0232253633760441	0.0242450380546939	0.00664695584216877	0.00634399146669715	0.00634399146669715	0.00634590855094551	0.00634399146669715	0.00634399146669715	0.00634686752763072	0.00635166676192497	0.0037922997545192	0.00468789087819827	0.00530601416373817	0.00650739246363215	0.00272404287882307	0.00625753164421311	0.00469207697271935	0.00424067051279317	0.0267414887433822	0.0225985592383783	0.0229188909162778	0.0227440095042875	0.0236551193704969	0.00605038468464824	0.0171126657899844	0.00588523520002288	0.00603707166002684	0.00604033436323871	0.00487257001653072	0.00713709352934366	0.00711548312831458	0.023343913421226	0.0248757296003965	0.0189214655209034	0.006348849925969	0.00838289659059831	0.00679908603305285	0.006348849925969	0.00677296466522652	0.00619497847393864	0.00619030175485769	0.00634557591293457	0.00665414713760326
AP7X00181H07	0.00217714962477943	0.00291009173771301	0.00174116576521375	0.00181214222862758	0	0.00116355201451777	0.0217459690017021	0.0227420440942095	0.00290175390064313	0.00290259616466452	0.00290259616466452	0.00290343891778078	0.00290259616466452	0.00290259616466452	0.00333943953442375	0.00290512589300264	0.00160173742425963	0.00203350804781719	0.00255901982142344	0.00442646313498014	0.00145304010850377	0.00278297940115096	0.00203414167377552	0.00159944588166622	0.0251157951318542	0.0211373030126369	0.0212985483478104	0.0212747971226862	0.021855290083618	0.00247011072193643	0.0154118511006003	0.00401607661291631	0.00261046616069373	0.00246616902028446	0.00190195540575168	0.0030610416317618	0.00319747282061886	0.0215438683471719	0.0237773232768785	0.0168314143326621	0.00275867936381535	0.00497853218786858	0.00319268375584714	0.00275867936381535	0.00310435156480155	0.0026131189552182	0.00261122355221922	0.00275721981576842	0.00305112906908959
LN_6F09_VL_352	0.004948844356154	0.00276264653876754	0.00116034547327462	0.000754307165153665	0.00116355201451777	0	0.0223693263167541	0.0230689470171149	0.00567340674097722	0.00538109721135656	0.00538109721135656	0.00538266287896763	0.00538109721135656	0.00538109721135656	0.00538344605448186	0.00524226411920474	0.00292122062421188	0.00378705666772495	0.00498124066963827	0.00581995456988556	0.00262512138468603	0.00543629616333823	0.00378946339444504	0.0033545582243595	0.025898890748207	0.0216121108746528	0.021926272584359	0.0220527661508489	0.0224804465328339	0.00553604413022382	0.0163352651194606	0.00551845842916465	0.00567093183663967	0.00552718653230251	0.00454742763716144	0.00599439534618137	0.00597691810440672	0.0221842726124859	0.0241099273478571	0.0174694255446919	0.00582523901636011	0.00792495556104021	0.00611360875185192	0.00582523901636011	0.00622550668705394	0.00567670997570953	0.00567258153287632	0.00567670997570953	0.00611848901997902
C12X009505A7	0.0247353597330001	0.0223619144994046	0.0232141766796812	0.0232253633760441	0.0217459690017021	0.0223693263167541	0	0.00146924915577219	0.0254654612313773	0.0254654612313773	0.0254654612313773	0.0254730054856256	0.0254654612313773	0.0254654612313773	0.0260684674176666	0.0254881074147565	0.0220753979679128	0.0233967506140012	0.0234747353043944	0.0242441923773765	0.0219251409518154	0.0244570980182569	0.0228075723469174	0.0225256958582074	0.00529908142708011	0.00276224490098272	0.0033478696304527	0.00305405922607184	0.00307570611831987	0.023532344737658	0.0029355852970572	0.00447110622144791	0.0253034871279413	0.0250065936612954	0.0181221315222567	0.025425623933498	0.025499445620337	0.00572541952182408	0.0042429642979192	0.0029482923503231	0.025021405851914	0.0271667722849329	0.0253072326312851	0.025021405851914	0.0256402383991667	0.0251768797417799	0.0251582466803531	0.0253147269661105	0.025642163783305
LN_7C05_VL_402	0.0260525425845279	0.0236557944899685	0.0243586936877995	0.0242450380546939	0.0227420440942095	0.0230689470171149	0.00146924915577219	0	0.0267900465859411	0.0267900465859411	0.0267900465859411	0.026798069697336	0.0267900465859411	0.0267900465859411	0.0274046150957736	0.0268141303483483	0.0232360367517647	0.0240963486235097	0.0245210885471408	0.0255936041140146	0.0230564260235851	0.0256229594871284	0.024256845021739	0.0238196664170496	0.00580074935514244	0.00382728358701708	0.00382550172969265	0.00412131121721827	0.00310631734506043	0.0249824952220315	0.00370914088206855	0.00527344636105243	0.0266257565854534	0.0264722881987359	0.0196702884358494	0.0269096702021674	0.0269840800931852	0.00637839155796399	0.00487743146789765	0.00387359704719188	0.0264987835320379	0.0285410564456327	0.0269341191699884	0.0264987835320379	0.0271414690973259	0.0264987835320379	0.0264789586708394	0.0266377126191613	0.0269704478535165
A01X010861D9	0.00101113831329413	0.00625448709833296	0.0069677087089668	0.00664695584216877	0.00290175390064313	0.00567340674097722	0.0254654612313773	0.0267900465859411	0	0	0	0	0	0	0.00072157891622595	0	0.00319943024123812	0.000723233219724845	0.00209937413562821	0.004723067941508	0.00203161605414532	0.00291951491243617	0.0010134806434248	0.000724637807995143	0.0290081229629645	0.0253004853952572	0.0254541532267227	0.0254361901345765	0.0260222136036927	0.00101199976719216	0.0182224267579493	0.00504777443699633	0.00100967984715272	0.000865926035453283	0.00145702050551205	0.000579353330559892	0.000577763367095478	0.0249614287759007	0.0278032763593699	0.0199596724547821	0.00115541763005261	0.00320462421534904	0.00144368978191044	0.00115541763005261	0.00147000547335001	0.000866176050313525	0.00086555128366385	0.00101055442151402	0.0013002654840186
A02X010861C1	0.00101113831329413	0.00625448709833296	0.00667660537330011	0.00634399146669715	0.00290259616466452	0.00538109721135656	0.0254654612313773	0.0267900465859411	0	0	0	0	0	0	0.000432791164166466	0	0.00319943024123812	0.000723233219724845	0.00209937413562821	0.004723067941508	0.00203161605414532	0.00291951491243617	0.0010134806434248	0.000724637807995143	0.0290081229629645	0.0253079757631223	0.0254541532267227	0.0254437170792093	0.026029956410298	0.00101199976719216	0.0182224267579493	0.00504777443699633	0.00100967984715272	0.000865926035453283	0.00145702050551205	0.000579521204339542	0.000577930320589075	0.0249688498089105	0.0278115483312455	0.0199656209953872	0.00115541763005261	0.00320462421534904	0.00144368978191044	0.00115541763005261	0.00147000547335001	0.000866176050313525	0.00086555128366385	0.00101055442151402	0.0013002654840186
A03X01081D02	0.00101113831329413	0.00625448709833296	0.00667660537330011	0.00634399146669715	0.00290259616466452	0.00538109721135656	0.0254654612313773	0.0267900465859411	0	0	0	0	0	0	0.000432791164166466	0	0.00319943024123812	0.000723233219724845	0.00209937413562821	0.004723067941508	0.00203161605414532	0.00291951491243617	0.0010134806434248	0.000724637807995143	0.0290081229629645	0.0253079757631223	0.0254541532267227	0.0254437170792093	0.026029956410298	0.00101199976719216	0.0182224267579493	0.00504777443699633	0.00100967984715272	0.000865926035453283	0.00145702050551205	0.000579521204339542	0.000577930320589075	0.0249688498089105	0.0278115483312455	0.0199656209953872	0.00115541763005261	0.00320462421534904	0.00144368978191044	0.00115541763005261	0.00147000547335001	0.000866176050313525	0.00086555128366385	0.00101055442151402	0.0013002654840186
AP7X01081I02	0.00101143051228404	0.00625630711947979	0.00667854409039393	0.00634590855094551	0.00290343891778078	0.00538266287896763	0.0254730054856256	0.026798069697336	0	0	0	0	0	0	0.00043291607234007	0	0.00320036109154792	0.000723442506808892	0.00210000394967559	0.00472450757111385	0.00203220586348886	0.00292036751925804	0.0010137741979539	0.000724847908911854	0.0290168026475286	0.025315470568292	0.025461690780093	0.0254512484806988	0.0260377038269023	0.00101229246436016	0.0182278281621638	0.00504927371502358	0.00100997120369306	0.000866176050313525	0.00145744521124723	0.000579521204339542	0.000577930320589075	0.0249762752565504	0.0278198252278365	0.0199715730831134	0.00115541763005261	0.0032055580904548	0.00144410675059326	0.00115541763005261	0.00147043778393768	0.000866426209586821	0.000865801082138968	0.000866301111890701	0.0013006413017502
LN_8B06_VL_475	0.00101113831329413	0.00625448709833296	0.00667660537330011	0.00634399146669715	0.00290259616466452	0.00538109721135656	0.0254654612313773	0.0267900465859411	0	0	0	0	0	0	0.000432791164166466	0	0.00319943024123812	0.000723233219724845	0.00209937413562821	0.004723067941508	0.00203161605414532	0.00291951491243617	0.0010134806434248	0.000724637807995143	0.0290081229629645	0.0253079757631223	0.0254541532267227	0.0254437170792093	0.026029956410298	0.00101199976719216	0.0182224267579493	0.00504777443699633	0.00100967984715272	0.000865926035453283	0.00145702050551205	0.000579521204339542	0.000577930320589075	0.0249688498089105	0.0278115483312455	0.0199656209953872	0.00115541763005261	0.00320462421534904	0.00144368978191044	0.00115541763005261	0.00147000547335001	0.000866176050313525	0.00086555128366385	0.00101055442151402	0.0013002654840186
LN_7H02_VL_444	0.00101113831329413	0.00625448709833296	0.00667660537330011	0.00634399146669715	0.00290259616466452	0.00538109721135656	0.0254654612313773	0.0267900465859411	0	0	0	0	0	0	0.000432791164166466	0	0.00319943024123812	0.000723233219724845	0.00209937413562821	0.004723067941508	0.00203161605414532	0.00291951491243617	0.0010134806434248	0.000724637807995143	0.0290081229629645	0.0253079757631223	0.0254541532267227	0.0254437170792093	0.026029956410298	0.00101199976719216	0.0182224267579493	0.00504777443699633	0.00100967984715272	0.000865926035453283	0.00145702050551205	0.000579521204339542	0.000577930320589075	0.0249688498089105	0.0278115483312455	0.0199656209953872	0.00115541763005261	0.00320462421534904	0.00144368978191044	0.00115541763005261	0.00147000547335001	0.000866176050313525	0.00086555128366385	0.00101055442151402	0.0013002654840186
LN_6F01_VL_344	0.00173466896809837	0.00713069415579091	0.00696973219296815	0.00634686752763072	0.00333943953442375	0.00538344605448186	0.0260684674176666	0.0274046150957736	0.00072157891622595	0.000432791164166466	0.000432791164166466	0.00043291607234007	0.000432791164166466	0.000432791164166466	0	0.000433353819306876	0.00334558876192959	0.00144773890453878	0.0028519777232438	0.00548978396764324	0.00217721230447772	0.00306620951656285	0.00173894233016939	0.00145051092691482	0.0297754662949824	0.0257510965657264	0.0259050495560136	0.0258903569486294	0.0264880032564026	0.00173600227957457	0.0185313843354648	0.00519893900910158	0.00173216502270136	0.00158861002837081	0.00218729210695665	0.00115981974547883	0.00130115814437458	0.0255795831512958	0.0284236415466845	0.0198296434757696	0.00187917794775264	0.00393703294361937	0.00216745965505772	0.00187917794775264	0.00220700405226861	0.00158929860388741	0.00158815130940921	0.0017339170246926	0.00202447588717391
LN_4B02_VL_228	0.00101245454002145	0.0062626855435502	0.0065396435514118	0.00635166676192497	0.00290512589300264	0.00524226411920474	0.0254881074147565	0.0268141303483483	0	0	0	0	0	0	0.000433353819306876	0	0.00320222441806073	0.000724071095447169	0.00210221127785242	0.00472666866182259	0.002033386510158	0.0027757309349197	0.000869565436563493	0.00072495300506425	0.0290341776124101	0.0253304735063292	0.0254767792895831	0.025466324670094	0.0259082087293798	0.00101331823912837	0.0182386405835435	0.00505377689764326	0.00101099227710157	0.000867052240398707	0.00145893363311776	0.00028991284917092	0.000433479049496278	0.0249911394114899	0.0278363938127707	0.0199834879126294	0.00101156103867001	0.0032088309439932	0.00144473265542406	0.00101156103867001	0.00132452029279823	0.000867052240398707	0.000866676513398282	0.000866676513398282	0.00130195837635924
AMBX01281F01	0.00290953463439413	0.00320940050000474	0.0045176428996735	0.0037922997545192	0.00160173742425963	0.00292122062421188	0.0220753979679128	0.0232360367517647	0.00319943024123812	0.00319943024123812	0.00319943024123812	0.00320036109154792	0.00319943024123812	0.00319943024123812	0.00334558876192959	0.00320222441806073	0	0.00218215303984585	0.00256387768494224	0.00412655786548759	0.00101828248284277	0.00175581493342117	0.0013085361336711	0.00130986925389982	0.0256265249079525	0.021631325727751	0.0216249169809978	0.021470940295076	0.0225049558164648	0.00305761662011986	0.0154471194869551	0.00447203740652948	0.00305258424596569	0.00290741982134832	0.00278641687354598	0.00306654646842081	0.00305761662011986	0.02187957120942	0.024426769982591	0.0171693411299722	0.00261756622793034	0.00528573583484245	0.00305302803839215	0.00261756622793034	0.00340502443153423	0.00290953463439413	0.00290741982134832	0.00305391601047628	0.00334884454502119
A01X012861D4	0.00086832262283882	0.00378371092728087	0.00479521753157428	0.00468789087819827	0.00203350804781719	0.00378705666772495	0.0233967506140012	0.0240963486235097	0.000723233219724845	0.000723233219724845	0.000723233219724845	0.000723442506808892	0.000723233219724845	0.000723233219724845	0.00144773890453878	0.000724071095447169	0.00218215303984585	0	0.00165250953916231	0.00411476710159137	0.0011615406170203	0.00248623767599868	0.000579473998582891	0.000434924451115372	0.0267808099693071	0.0230918788257408	0.0235343215843211	0.0230806872223044	0.0238097692757482	0.000869502363692781	0.0166025310085234	0.00475484774658648	0.000867694756934246	0.000723233219724845	0.0013136931769656	0.00116293365851726	0.00115973051964746	0.0230516049440274	0.0257337237901149	0.0186391624029172	0.000868746986001616	0.00306748893864389	0.0013025234567692	0.000868746986001616	0.00132632554195436	0.000723651915053823	0.000723128621585252	0.00086832262283882	0.00115883274580011
A03X01281C09	0.00195051150587227	0.00497728811409253	0.00587285109882374	0.00530601416373817	0.00255901982142344	0.00498124066963827	0.0234747353043944	0.0245210885471408	0.00209937413562821	0.00209937413562821	0.00209937413562821	0.00210000394967559	0.00209937413562821	0.00209937413562821	0.0028519777232438	0.00210221127785242	0.00256387768494224	0.00165250953916231	0	0.004572256877637	0.0024087960566333	0.00347397851685475	0.00165300619547396	0.00120306996847988	0.0268199022397057	0.0229983507018396	0.0230029580888436	0.0231399241678691	0.0235862850344138	0.00195266960609928	0.0170433156750459	0.00507722830203773	0.00194846507944168	0.00179952317140146	0.00211686075897748	0.00271331640901867	0.00270556749959673	0.0224854486875621	0.0255913885014702	0.0177607073291136	0.00210113493219949	0.00423969995682676	0.00240034959635818	0.00210113493219949	0.00244547523794207	0.00180006304761314	0.00179871396401147	0.00195021889609741	0.00225206836431855
AP7X01281H03	0.00441927696359958	0.00535084298281331	0.00687491664526438	0.00650739246363215	0.00442646313498014	0.00581995456988556	0.0242441923773765	0.0255936041140146	0.004723067941508	0.004723067941508	0.004723067941508	0.00472450757111385	0.004723067941508	0.004723067941508	0.00548978396764324	0.00472666866182259	0.00412655786548759	0.00411476710159137	0.004572256877637	0	0.00381495630576521	0.0052313289711084	0.00380812298953373	0.00381149570363333	0.0279681603615579	0.0237584728475493	0.0239099011997434	0.0237422956395257	0.0243724730346844	0.0042715786771026	0.0185119294628927	0.00718328414390089	0.00441591227332334	0.00441725753442139	0.00429703302410381	0.00489843558397823	0.00503674132802168	0.0245047375041659	0.0266992960554287	0.0189389464303049	0.0045722289378728	0.00692541825843088	0.0050271130785675	0.0045722289378728	0.00512629066990608	0.00441995051704229	0.0044165848014327	0.00456998189255548	0.00472865043868461
LN_4H06_VL_286	0.00188729397777166	0.00232923869876104	0.00407334671507495	0.00272404287882307	0.00145304010850377	0.00262512138468603	0.0219251409518154	0.0230564260235851	0.00203161605414532	0.00203161605414532	0.00203161605414532	0.00203220586348886	0.00203161605414532	0.00203161605414532	0.00217721230447772	0.002033386510158	0.00101828248284277	0.0011615406170203	0.0024087960566333	0.00381495630576521	0	0.0023414724768888	0.00130624125907427	0.00101697749129545	0.0252928694573343	0.0210099548061181	0.0213098590897194	0.0208532442343761	0.0223249853336492	0.0018890081208644	0.0157243905444422	0.00416638658974444	0.00159529135695922	0.00174096061797034	0.00204787042391625	0.00218652733794514	0.00232581653536669	0.0218672078724497	0.0236509046825712	0.0168581601795801	0.00188736262286154	0.00410238116533507	0.00232187127273849	0.00188736262286154	0.00236476729199422	0.00174197151977259	0.00174070807582043	0.00188647236315584	0.00217934731874183
LN_8B01_VL_470	0.00306844964117434	0.00587152962526238	0.00688997878957333	0.00625753164421311	0.00278297940115096	0.00543629616333823	0.0244570980182569	0.0256229594871284	0.00291951491243617	0.00291951491243617	0.00291951491243617	0.00292036751925804	0.00291951491243617	0.00291951491243617	0.00306620951656285	0.0027757309349197	0.00175581493342117	0.00248623767599868	0.00347397851685475	0.0052313289711084	0.0023414724768888	0	0.00204778999376928	0.00175671432413471	0.0280483248471378	0.0241519530422806	0.0238539075198107	0.0244379881750392	0.0250361634648543	0.00306897844043468	0.0173339560886431	0.00569453102092451	0.00306486701109981	0.00291823693524671	0.0033875354226948	0.00278559983635674	0.00263095705790511	0.0241235624989931	0.026693649743287	0.0192355744685952	0.00262895545957791	0.00530742467617648	0.00306584210107199	0.00262895545957791	0.00356892988765778	0.00292079400944122	0.00291908879568841	0.00306665727978175	0.00336233865929097
LN_7F08_VL_432	0.000868746986001616	0.00378553479768199	0.00494345158557172	0.00469207697271935	0.00203414167377552	0.00378946339444504	0.0228075723469174	0.024256845021739	0.0010134806434248	0.0010134806434248	0.0010134806434248	0.0010137741979539	0.0010134806434248	0.0010134806434248	0.00173894233016939	0.000869565436563493	0.0013085361336711	0.000579473998582891	0.00165300619547396	0.00380812298953373	0.00130624125907427	0.00204778999376928	0	0.0001448645526576	0.0267933899272224	0.0229479654433198	0.0233869040413911	0.0229369322284391	0.0236724286736069	0.000869959418519848	0.0163135013449361	0.00446091648360846	0.000868244129599118	0.000723709554468251	0.00131450870968242	0.000872600570515319	0.000870069825122256	0.0229062636726795	0.0255895046489118	0.0180430273109836	0.000434404892659664	0.00306929835786268	0.000723651915053823	0.000434404892659664	0.00132738523034529	0.000724128801677548	0.000723604818508238	0.000723919117372623	0.00115956242210706
LN_6G01_VL_353	0.000579809983422722	0.00335122447154743	0.0045104795720159	0.00424067051279317	0.00159944588166622	0.0033545582243595	0.0225256958582074	0.0238196664170496	0.000724637807995143	0.000724637807995143	0.000724637807995143	0.000724847908911854	0.000724637807995143	0.000724637807995143	0.00145051092691482	0.00072495300506425	0.00130986925389982	0.000434924451115372	0.00120306996847988	0.00381149570363333	0.00101697749129545	0.00175671432413471	0.0001448645526576	0	0.0263574182718313	0.022666219696094	0.0231055617505319	0.0226552713791507	0.0232405276473634	0.000580551589170784	0.0164698410495891	0.00431425078343452	0.000579390063206183	0.000434656648641895	0.00102308753280696	0.000727908120990504	0.000725478943296473	0.0224714643085744	0.0251555095826085	0.0180519689385444	0.00028989709465528	0.0027796845840093	0.000724385799572908	0.00028989709465528	0.000885625404777964	0.000434782636092174	0.000434593682293426	0.000579641942315141	0.000870511579706336
C12X013428B9	0.0282721908479069	0.0261799011609163	0.0268792353401512	0.0267414887433822	0.0251157951318542	0.025898890748207	0.00529908142708011	0.00580074935514244	0.0290081229629645	0.0290081229629645	0.0290081229629645	0.0290168026475286	0.0290081229629645	0.0290081229629645	0.0297754662949824	0.0290341776124101	0.0256265249079525	0.0267808099693071	0.0268199022397057	0.0279681603615579	0.0252928694573343	0.0280483248471378	0.0267933899272224	0.0263574182718313	0	0.00367310213668378	0.00278956011068466	0.00455311115953748	0.00309886818968674	0.0270584931641239	0.003255729123977	0.00556382304265991	0.0288413852675181	0.0286962819833869	0.0216007876111064	0.0291344889593806	0.0293597873129987	0.00294826914000403	0.00220458712528706	0.00341517306055781	0.0288715940222114	0.0304549077432407	0.0293052308278872	0.0288715940222114	0.0292484891727167	0.0285639490348099	0.0286962819833869	0.0288555686943708	0.029190692566395
C06X013428B7	0.0245780871511853	0.0214473200127675	0.0226062689067871	0.0225985592383783	0.0211373030126369	0.0216121108746528	0.00276224490098272	0.00382728358701708	0.0253004853952572	0.0253079757631223	0.0253079757631223	0.025315470568292	0.0253079757631223	0.0253079757631223	0.0257510965657264	0.0253304735063292	0.021631325727751	0.0230918788257408	0.0229983507018396	0.0237584728475493	0.0210099548061181	0.0241519530422806	0.0229479654433198	0.022666219696094	0.00367310213668378	0	0.000580440984118377	0.000724994988652646	0.0014606381065457	0.0233756147824289	0.0014655669945889	0.00372246452013383	0.0251460798046752	0.0248493399251635	0.0181140586456094	0.0255619009892435	0.0256380860390949	0.00439447488950401	0.00262818774889361	0.00132413018459918	0.0251711786781476	0.0267006457103877	0.0256021081700224	0.0251711786781476	0.0254768828652771	0.0250194336086975	0.0250009239796822	0.0251572455326627	0.0254843302536509
C09X013428B8	0.0247243715321876	0.0221994152238323	0.0230549897932969	0.0229188909162778	0.0212985483478104	0.021926272584359	0.0033478696304527	0.00382550172969265	0.0254541532267227	0.0254541532267227	0.0254541532267227	0.025461690780093	0.0254541532267227	0.0254541532267227	0.0259050495560136	0.0254767792895831	0.0216249169809978	0.0235343215843211	0.0230029580888436	0.0239099011997434	0.0213098590897194	0.0238539075198107	0.0233869040413911	0.0231055617505319	0.00278956011068466	0.000580440984118377	0	0.00101621817436795	0.00131450873467043	0.0235253799908314	0.00131810227248462	0.00327401540742843	0.0251433600808594	0.0249991941416472	0.0181121282704708	0.0257201263235945	0.0257958832732911	0.0035139318066368	0.00175005324315238	0.00146989704950562	0.0253174416631591	0.0268684201786687	0.0257483497653011	0.0253174416631591	0.0256258475650517	0.0251619710854889	0.0251470800785541	0.0253034871279413	0.0256307645820432
AMBX01341D04	0.0247142387091066	0.0217301871969764	0.0225907492844663	0.0227440095042875	0.0212747971226862	0.0220527661508489	0.00305405922607184	0.00412131121721827	0.0254361901345765	0.0254437170792093	0.0254437170792093	0.0254512484806988	0.0254437170792093	0.0254437170792093	0.0258903569486294	0.025466324670094	0.021470940295076	0.0230806872223044	0.0231399241678691	0.0237422956395257	0.0208532442343761	0.0244379881750392	0.0229369322284391	0.0226552713791507	0.00455311115953748	0.000724994988652646	0.00101621817436795	0	0.00189859486692733	0.023657451585585	0.00175830710658734	0.00386954902976717	0.0251293061648314	0.0251302407499605	0.0181039134145981	0.0257019102140329	0.0257738632256843	0.00483346172709593	0.00306595438862472	0.00235432833447587	0.0253070392735553	0.0269907651399605	0.0257376357916766	0.0253070392735553	0.0256179008534284	0.0251553402432654	0.0251367389716081	0.0252929994607565	0.0256200683005107
A02X013460I7	0.0252967005562776	0.0226128379214248	0.0236132588544216	0.0236551193704969	0.021855290083618	0.0224804465328339	0.00307570611831987	0.00310631734506043	0.0260222136036927	0.026029956410298	0.026029956410298	0.0260377038269023	0.026029956410298	0.026029956410298	0.0264880032564026	0.0259082087293798	0.0225049558164648	0.0238097692757482	0.0235862850344138	0.0243724730346844	0.0223249853336492	0.0250361634648543	0.0236724286736069	0.0232405276473634	0.00309886818968674	0.0014606381065457	0.00131450873467043	0.00189859486692733	0	0.0240911879944729	0.00206259477096158	0.00433832633820777	0.0258667790474702	0.0255723602831787	0.0189511986480039	0.0261388416336217	0.0260687396757665	0.00382606467778609	0.00219947974179379	0.00177332890113914	0.0257478223611969	0.0276067209713398	0.0261806077644217	0.0257478223611969	0.0262131386288586	0.0257401589469031	0.025721020358086	0.0257334453640773	0.0262079029622898
AMBX01721E09	0.000868071450755111	0.00597142709595066	0.0065400634635228	0.00605038468464824	0.00247011072193643	0.00553604413022382	0.023532344737658	0.0249824952220315	0.00101199976719216	0.00101199976719216	0.00101199976719216	0.00101229246436016	0.00101199976719216	0.00101199976719216	0.00173600227957457	0.00101331823912837	0.00305761662011986	0.000869502363692781	0.00195266960609928	0.0042715786771026	0.0018890081208644	0.00306897844043468	0.000869959418519848	0.000580551589170784	0.0270584931641239	0.0233756147824289	0.0235253799908314	0.023657451585585	0.0240911879944729	0	0.016586953505258	0.0040057646028264	0.000288782605018999	0.000144383483532874	0.00043687200885763	0.00145287167313648	0.00144866222966389	0.0233291012714239	0.0257239514824692	0.0196668335011267	0.000433792449407718	0.00247970986610823	0.000722710531403717	0.000433792449407718	0.000735900235542765	0.000144529557300618	0.000144425188756928	0.000289074784215544	0.000578599100555165
A01X017260I8	0.0174889345077684	0.0170698006470322	0.0171876654256481	0.0171126657899844	0.0154118511006003	0.0163352651194606	0.0029355852970572	0.00370914088206855	0.0182224267579493	0.0182224267579493	0.0182224267579493	0.0182278281621638	0.0182224267579493	0.0182224267579493	0.0185313843354648	0.0182386405835435	0.0154471194869551	0.0166025310085234	0.0170433156750459	0.0185119294628927	0.0157243905444422	0.0173339560886431	0.0163135013449361	0.0164698410495891	0.003255729123977	0.0014655669945889	0.00131810227248462	0.00175830710658734	0.00206259477096158	0.016586953505258	0	0.00223154695080084	0.0177650170725131	0.017619653930275	0.0129248100907556	0.0184580251012565	0.0185543346203735	0.00368174084060142	0.00264829506377346	0.00192160757688568	0.0179315736354062	0.0198798699665685	0.0183668726400975	0.0179315736354062	0.0181063734212525	0.0177808122894728	0.0177676476594128	0.0179218356069034	0.0182404487172103
A02X017260I9	0.00490060964464254	0.0067112298956014	0.00639818993907279	0.00588523520002288	0.00401607661291631	0.00551845842916465	0.00447110622144791	0.00527344636105243	0.00504777443699633	0.00504777443699633	0.00504777443699633	0.00504927371502358	0.00504777443699633	0.00504777443699633	0.00519893900910158	0.00505377689764326	0.00447203740652948	0.00475484774658648	0.00507722830203773	0.00718328414390089	0.00416638658974444	0.00569453102092451	0.00446091648360846	0.00431425078343452	0.00556382304265991	0.00372246452013383	0.00327401540742843	0.00386954902976717	0.00433832633820777	0.0040057646028264	0.00223154695080084	0	0.00430100785492101	0.00445230985321158	0.00326963614627821	0.0053716304399889	0.00535564780895834	0.00507720707673229	0.00418652785516422	0.0037411977018034	0.00460471412099404	0.00674189008100541	0.00504801426899557	0.00460471412099404	0.00483771120320681	0.00430528395905099	0.00445098870301923	0.0046024581748657	0.00490403467891808
A03X01721B05	0.000866238511905546	0.00610549606937017	0.00652724351459487	0.00603707166002684	0.00261046616069373	0.00567093183663967	0.0253034871279413	0.0266257565854534	0.00100967984715272	0.00100967984715272	0.00100967984715272	0.00100997120369306	0.00100967984715272	0.00100967984715272	0.00173216502270136	0.00101099227710157	0.00305258424596569	0.000867694756934246	0.00194846507944168	0.00441591227332334	0.00159529135695922	0.00306486701109981	0.000868244129599118	0.000579390063206183	0.0288413852675181	0.0251460798046752	0.0251433600808594	0.0251293061648314	0.0258667790474702	0.000288782605018999	0.0177650170725131	0.00430100785492101	0	0.000144149339526171	0.000436554145038127	0.00159457685779584	0.00158996717320332	0.0246571074031465	0.0274977929223433	0.0199596724547821	0.000432837986331945	0.00247433335321993	0.000721120967505405	0.000432837986331945	0.000734252187837749	0.000144211703592018	0.000144107793439403	0.000288454610957605	0.000577341193420068
LN_4H04_VL_284	0.000722141691705959	0.00596187553182512	0.0065296245687919	0.00604033436323871	0.00246616902028446	0.00552718653230251	0.0250065936612954	0.0264722881987359	0.000865926035453283	0.000865926035453283	0.000865926035453283	0.000866176050313525	0.000865926035453283	0.000865926035453283	0.00158861002837081	0.000867052240398707	0.00290741982134832	0.000723233219724845	0.00179952317140146	0.00441725753442139	0.00174096061797034	0.00291823693524671	0.000723709554468251	0.000434656648641895	0.0286962819833869	0.0248493399251635	0.0249991941416472	0.0251302407499605	0.0255723602831787	0.000144383483532874	0.017619653930275	0.00445230985321158	0.000144149339526171	0	0.000582384713970463	0.00130531017322162	0.00130153482308438	0.0245122982629603	0.0273532531570881	0.0198137376406348	0.00028869923370107	0.0023299011240873	0.000577179788720014	0.00028869923370107	0.000587608834579566	0	0	0.000144294939668731	0.000433213008434617
LN_7F01_VL_425	0.0013122088290129	0.00513279406288949	0.00556117755974373	0.00487257001653072	0.00190195540575168	0.00454742763716144	0.0181221315222567	0.0196702884358494	0.00145702050551205	0.00145702050551205	0.00145702050551205	0.00145744521124723	0.00145702050551205	0.00145702050551205	0.00218729210695665	0.00145893363311776	0.00278641687354598	0.0013136931769656	0.00211686075897748	0.00429703302410381	0.00204787042391625	0.0033875354226948	0.00131450870968242	0.00102308753280696	0.0216007876111064	0.0181140586456094	0.0181121282704708	0.0181039134145981	0.0189511986480039	0.00043687200885763	0.0129248100907556	0.00326963614627821	0.000436554145038127	0.000582384713970463	0	0.0020501843287239	0.00204419720727397	0.0195314336776631	0.020291039921933	0.0152443547515981	0.000874508188280223	0.00294093714692563	0.00116555977414799	0.000874508188280223	0.00118665226932274	0.000582724083587082	0.000582299933320948	0.000728480745231554	0.00102065806774302
C12X017904A5	0.00159689173806064	0.00672429650768116	0.00729444131047519	0.00713709352934366	0.0030610416317618	0.00599439534618137	0.025425623933498	0.0269096702021674	0.000579353330559892	0.000579521204339542	0.000579521204339542	0.000579521204339542	0.000579521204339542	0.000579521204339542	0.00115981974547883	0.00028991284917092	0.00306654646842081	0.00116293365851726	0.00271331640901867	0.00489843558397823	0.00218652733794514	0.00278559983635674	0.000872600570515319	0.000727908120990504	0.0291344889593806	0.0255619009892435	0.0257201263235945	0.0257019102140329	0.0261388416336217	0.00145287167313648	0.0184580251012565	0.0053716304399889	0.00159457685779584	0.00130531017322162	0.0020501843287239	0	0	0.0249228311642109	0.0277764283494481	0.019689409755756	0.00115960459303333	0.00380655108502758	0.00144996970504478	0.00115960459303333	0.00206851650466327	0.00145081115844648	0.00144975949418269	0.00115994086136281	0.00188759490778345
LN_7B03_VL_391	0.0015924991963113	0.0068514294956996	0.00727321940219215	0.00711548312831458	0.00319747282061886	0.00597691810440672	0.025499445620337	0.0269840800931852	0.000577763367095478	0.000577930320589075	0.000577930320589075	0.000577930320589075	0.000577930320589075	0.000577930320589075	0.00130115814437458	0.000433479049496278	0.00305761662011986	0.00115973051964746	0.00270556749959673	0.00503674132802168	0.00232581653536669	0.00263095705790511	0.000870069825122256	0.000725478943296473	0.0293597873129987	0.0256380860390949	0.0257958832732911	0.0257738632256843	0.0260687396757665	0.00144866222966389	0.0185543346203735	0.00535564780895834	0.00158996717320332	0.00130153482308438	0.00204419720727397	0	0	0.0248523492576861	0.0278519080736568	0.0198423736692248	0.0011562526020533	0.00379599171043865	0.00144577703670213	0.0011562526020533	0.00191501068107414	0.00144640439055672	0.00144577703670213	0.00130134662876604	0.00188240174733821
A03X01791B04	0.0242357543179206	0.0227645325695403	0.0233186384185422	0.023343913421226	0.0215438683471719	0.0221842726124859	0.00572541952182408	0.00637839155796399	0.0249614287759007	0.0249688498089105	0.0249688498089105	0.0249762752565504	0.0249688498089105	0.0249688498089105	0.0255795831512958	0.0249911394114899	0.02187957120942	0.0230516049440274	0.0224854486875621	0.0245047375041659	0.0218672078724497	0.0241235624989931	0.0229062636726795	0.0224714643085744	0.00294826914000403	0.00439447488950401	0.0035139318066368	0.00483346172709593	0.00382606467778609	0.0233291012714239	0.00368174084060142	0.00507720707673229	0.0246571074031465	0.0245122982629603	0.0195314336776631	0.0249228311642109	0.0248523492576861	0	0.00307874796737028	0.00414550474878059	0.0246791056616203	0.0265247470160429	0.0251124358433312	0.0246791056616203	0.0251325555860482	0.0245293145290306	0.0246607710552713	0.0248178587362859	0.0251460707563327
AP3X01792A08	0.0270790859191652	0.0246928274834813	0.0252421769115904	0.0248757296003965	0.0237773232768785	0.0241099273478571	0.0042429642979192	0.00487743146789765	0.0278032763593699	0.0278115483312455	0.0278115483312455	0.0278198252278365	0.0278115483312455	0.0278115483312455	0.0284236415466845	0.0278363938127707	0.024426769982591	0.0257337237901149	0.0255913885014702	0.0266992960554287	0.0236509046825712	0.026693649743287	0.0255895046489118	0.0251555095826085	0.00220458712528706	0.00262818774889361	0.00175005324315238	0.00306595438862472	0.00219947974179379	0.0257239514824692	0.00264829506377346	0.00418652785516422	0.0274977929223433	0.0273532531570881	0.020291039921933	0.0277764283494481	0.0278519080736568	0.00307874796737028	0	0.00236011783873774	0.0275223433993116	0.0290886531093881	0.0279541684116363	0.0275223433993116	0.0280281198259067	0.0273654602193343	0.0275018816257719	0.0276598401504244	0.0279916362856526
LN_6G03_VL_355	0.0195324565948267	0.0180555619845709	0.0186209948558278	0.0189214655209034	0.0168314143326621	0.0174694255446919	0.0029482923503231	0.00387359704719188	0.0199596724547821	0.0199656209953872	0.0199656209953872	0.0199715730831134	0.0199656209953872	0.0199656209953872	0.0198296434757696	0.0199834879126294	0.0171693411299722	0.0186391624029172	0.0177607073291136	0.0189389464303049	0.0168581601795801	0.0192355744685952	0.0180430273109836	0.0180519689385444	0.00341517306055781	0.00132413018459918	0.00146989704950562	0.00235432833447587	0.00177332890113914	0.0196668335011267	0.00192160757688568	0.0037411977018034	0.0199596724547821	0.0198137376406348	0.0152443547515981	0.019689409755756	0.0198423736692248	0.00414550474878059	0.00236011783873774	0	0.0199775287211349	0.0218015382901826	0.0204143686792168	0.0199775287211349	0.0203455706402894	0.0199745504581388	0.0199626462818928	0.0201185097403104	0.0204417861478017
C12X019504D8	0.00101191608811918	0.00625927550336161	0.0068280879175113	0.006348849925969	0.00275867936381535	0.00582523901636011	0.025021405851914	0.0264987835320379	0.00115541763005261	0.00115541763005261	0.00115541763005261	0.00115541763005261	0.00115541763005261	0.00115541763005261	0.00187917794775264	0.00101156103867001	0.00261756622793034	0.000868746986001616	0.00210113493219949	0.0045722289378728	0.00188736262286154	0.00262895545957791	0.000434404892659664	0.00028989709465528	0.0288715940222114	0.0251711786781476	0.0253174416631591	0.0253070392735553	0.0257478223611969	0.000433792449407718	0.0179315736354062	0.00460471412099404	0.000432837986331945	0.00028869923370107	0.000874508188280223	0.00115960459303333	0.0011562526020533	0.0246791056616203	0.0275223433993116	0.0199775287211349	0	0.00262316060049039	0.000288574266944703	0	0.000882239536648659	0.000288782605018999	0.000288574266944703	0.000144300145301683	0.00072257995678236
C03X01952D04	0.00276834438791678	0.00761822388509288	0.00805381746085569	0.00838289659059831	0.00497853218786858	0.00792495556104021	0.0271667722849329	0.0285410564456327	0.00320462421534904	0.00320462421534904	0.00320462421534904	0.0032055580904548	0.00320462421534904	0.00320462421534904	0.00393703294361937	0.0032088309439932	0.00528573583484245	0.00306748893864389	0.00423969995682676	0.00692541825843088	0.00410238116533507	0.00530742467617648	0.00306929835786268	0.0027796845840093	0.0304549077432407	0.0267006457103877	0.0268684201786687	0.0269907651399605	0.0276067209713398	0.00247970986610823	0.0198798699665685	0.00674189008100541	0.00247433335321993	0.0023299011240873	0.00294093714692563	0.00380655108502758	0.00379599171043865	0.0265247470160429	0.0290886531093881	0.0218015382901826	0.00262316060049039	0	0.00291348070808561	0.00262316060049039	0.00296707680768901	0.00233057987724444	0.0023288837353234	0.00247649606477977	0.00276998008425841
C09X019504D7	0.00130053156454215	0.00654777367878705	0.00711537384144511	0.00679908603305285	0.00319268375584714	0.00611360875185192	0.0253072326312851	0.0269341191699884	0.00144368978191044	0.00144368978191044	0.00144368978191044	0.00144410675059326	0.00144368978191044	0.00144368978191044	0.00216745965505772	0.00144473265542406	0.00305302803839215	0.0013025234567692	0.00240034959635818	0.0050271130785675	0.00232187127273849	0.00306584210107199	0.000723651915053823	0.000724385799572908	0.0293052308278872	0.0256021081700224	0.0257483497653011	0.0257376357916766	0.0261806077644217	0.000722710531403717	0.0183668726400975	0.00504801426899557	0.000721120967505405	0.000577179788720014	0.00116555977414799	0.00144996970504478	0.00144577703670213	0.0251124358433312	0.0279541684116363	0.0204143686792168	0.000288574266944703	0.00291348070808561	0	0.000288574266944703	0.00117586564499616	0.000577346405067622	0.000576930044434648	0.000721329033718099	0.00101122684195863
LN_7A05_VL_384	0.00101191608811918	0.00625927550336161	0.0068280879175113	0.006348849925969	0.00275867936381535	0.00582523901636011	0.025021405851914	0.0264987835320379	0.00115541763005261	0.00115541763005261	0.00115541763005261	0.00115541763005261	0.00115541763005261	0.00115541763005261	0.00187917794775264	0.00101156103867001	0.00261756622793034	0.000868746986001616	0.00210113493219949	0.0045722289378728	0.00188736262286154	0.00262895545957791	0.000434404892659664	0.00028989709465528	0.0288715940222114	0.0251711786781476	0.0253174416631591	0.0253070392735553	0.0257478223611969	0.000433792449407718	0.0179315736354062	0.00460471412099404	0.000432837986331945	0.00028869923370107	0.000874508188280223	0.00115960459303333	0.0011562526020533	0.0246791056616203	0.0275223433993116	0.0199775287211349	0	0.00262316060049039	0.000288574266944703	0	0.000882239536648659	0.000288782605018999	0.000288574266944703	0.000144300145301683	0.00072257995678236
AMBX01951E07	0.00132426024507756	0.00636988990517275	0.00724534529103473	0.00677296466522652	0.00310435156480155	0.00622550668705394	0.0256402383991667	0.0271414690973259	0.00147000547335001	0.00147000547335001	0.00147000547335001	0.00147043778393768	0.00147000547335001	0.00147000547335001	0.00220700405226861	0.00132452029279823	0.00340502443153423	0.00132632554195436	0.00244547523794207	0.00512629066990608	0.00236476729199422	0.00356892988765778	0.00132738523034529	0.000885625404777964	0.0292484891727167	0.0254768828652771	0.0256258475650517	0.0256179008534284	0.0262131386288586	0.000735900235542765	0.0181063734212525	0.00483771120320681	0.000734252187837749	0.000587608834579566	0.00118665226932274	0.00206851650466327	0.00191501068107414	0.0251325555860482	0.0280281198259067	0.0203455706402894	0.000882239536648659	0.00296707680768901	0.00117586564499616	0.000882239536648659	0	0.000440803752164424	0.000587436243206148	0.000734899709954854	0.00102967151683365
A02X019560H8	0.000722454720557483	0.00596534529033509	0.00667948737182399	0.00619497847393864	0.0026131189552182	0.00567670997570953	0.0251768797417799	0.0264987835320379	0.000866176050313525	0.000866176050313525	0.000866176050313525	0.000866426209586821	0.000866176050313525	0.000866176050313525	0.00158929860388741	0.000867052240398707	0.00290953463439413	0.000723651915053823	0.00180006304761314	0.00441995051704229	0.00174197151977259	0.00292079400944122	0.000724128801677548	0.000434782636092174	0.0285639490348099	0.0250194336086975	0.0251619710854889	0.0251553402432654	0.0257401589469031	0.000144529557300618	0.0177808122894728	0.00430528395905099	0.000144211703592018	0	0.000582724083587082	0.00145081115844648	0.00144640439055672	0.0245293145290306	0.0273654602193343	0.0199745504581388	0.000288782605018999	0.00233057987724444	0.000577346405067622	0.000288782605018999	0.000440803752164424	0	0	0.000144336593749144	0.000433338160256941
A03X01951A01	0.000721933156462224	0.00596100872279826	0.00667464132443733	0.00619030175485769	0.00261122355221922	0.00567258153287632	0.0251582466803531	0.0264789586708394	0.00086555128366385	0.00086555128366385	0.00086555128366385	0.000865801082138968	0.00086555128366385	0.00086555128366385	0.00158815130940921	0.000866676513398282	0.00290741982134832	0.000723128621585252	0.00179871396401147	0.0044165848014327	0.00174070807582043	0.00291908879568841	0.000723604818508238	0.000434593682293426	0.0286962819833869	0.0250009239796822	0.0251470800785541	0.0251367389716081	0.025721020358086	0.000144425188756928	0.0177676476594128	0.00445098870301923	0.000144107793439403	0	0.000582299933320948	0.00144975949418269	0.00144577703670213	0.0246607710552713	0.0275018816257719	0.0199626462818928	0.000288574266944703	0.0023288837353234	0.000576930044434648	0.000288574266944703	0.000587436243206148	0	0	0.000144232503607194	0.000433025416186255
AP3X01952B01	0.000866989531759288	0.00611106230376894	0.00667948737182399	0.00634557591293457	0.00275721981576842	0.00567670997570953	0.0253147269661105	0.0266377126191613	0.00101055442151402	0.00101055442151402	0.00101055442151402	0.000866301111890701	0.00101055442151402	0.00101055442151402	0.0017339170246926	0.000866676513398282	0.00305391601047628	0.00086832262283882	0.00195021889609741	0.00456998189255548	0.00188647236315584	0.00306665727978175	0.000723919117372623	0.000579641942315141	0.0288555686943708	0.0251572455326627	0.0253034871279413	0.0252929994607565	0.0257334453640773	0.000289074784215544	0.0179218356069034	0.0046024581748657	0.000288454610957605	0.000144294939668731	0.000728480745231554	0.00115994086136281	0.00130134662876604	0.0248178587362859	0.0276598401504244	0.0201185097403104	0.000144300145301683	0.00247649606477977	0.000721329033718099	0.000144300145301683	0.000734899709954854	0.000144336593749144	0.000144232503607194	0	0.000577841611094085
AP7X01951G07	0.00115687947339826	0.00640695357125047	0.00712109519292164	0.00665414713760326	0.00305112906908959	0.00611848901997902	0.025642163783305	0.0269704478535165	0.0013002654840186	0.0013002654840186	0.0013002654840186	0.0013006413017502	0.0013002654840186	0.0013002654840186	0.00202447588717391	0.00130195837635924	0.00334884454502119	0.00115883274580011	0.00225206836431855	0.00472865043868461	0.00217934731874183	0.00336233865929097	0.00115956242210706	0.000870511579706336	0.029190692566395	0.0254843302536509	0.0256307645820432	0.0256200683005107	0.0262079029622898	0.000578599100555165	0.0182404487172103	0.00490403467891808	0.000577341193420068	0.000433213008434617	0.00102065806774302	0.00188759490778345	0.00188240174733821	0.0251460707563327	0.0279916362856526	0.0204417861478017	0.00072257995678236	0.00276998008425841	0.00101122684195863	0.00072257995678236	0.00102967151683365	0.000433338160256941	0.000433025416186255	0.000577841611094085	0
LN_4B03_VL_229	0.00101191608811918	0.00625927550336161	0.00668191045703437	0.006348849925969	0.00275787850918363	0.00567882613098002	0.025021405851914	0.0264987835320379	0.00115508397881465	0.00115541763005261	0.00115541763005261	0.00115541763005261	0.00115541763005261	0.00115541763005261	0.00187917794775264	0.00101156103867001	0.00276331757716239	0.000868746986001616	0.00210113493219949	0.0045722289378728	0.00188736262286154	0.00277532548404238	0.0002895613227012	0.00028989709465528	0.0288715940222114	0.0251637254988419	0.0253174416631591	0.0252995494504089	0.0257401589469031	0.000433792449407718	0.0179315736354062	0.00460471412099404	0.000432837986331945	0.00028869923370107	0.000874508188280223	0.00130474247503937	0.00130097040335302	0.0246717685479913	0.0275141550364427	0.0199715730831134	0.000144300145301683	0.00262316060049039	0.000288574266944703	0.000144300145301683	0.000882239536648659	0.000288782605018999	0.000288574266944703	0.000144300145301683	0.00072257995678236
LN_7D08_VL_414	0.000721933156462224	0.00596100872279826	0.00667464132443733	0.00619030175485769	0.00261122355221922	0.00567258153287632	0.0251582466803531	0.0264789586708394	0.00086555128366385	0.00086555128366385	0.00086555128366385	0.000865801082138968	0.00086555128366385	0.00086555128366385	0.00158815130940921	0.000866676513398282	0.00290741982134832	0.000723128621585252	0.00179871396401147	0.0044165848014327	0.00174070807582043	0.00291908879568841	0.000723604818508238	0.000434593682293426	0.0286962819833869	0.0250009239796822	0.0251470800785541	0.0251367389716081	0.025721020358086	0.000144425188756928	0.0177676476594128	0.00445098870301923	0.000144107793439403	0	0.000582299933320948	0.00144975949418269	0.00144577703670213	0.0246607710552713	0.0274977929223433	0.0199626462818928	0.000288574266944703	0.0023288837353234	0.000576930044434648	0.000288574266944703	0.000587436243206148	0	0	0.000144232503607194	0.000433025416186255
LN_7D09_VL_415	0.00144638322338503	0.00669550318970901	0.0072642120263056	0.00665414713760326	0.00319567124537778	0.00611670686132528	0.0257876158007016	0.0271174619662826	0.00158950767017184	0.00158950767017184	0.00158950767017184	0.00158996717320332	0.00158950767017184	0.00158950767017184	0.00231414735915478	0.00159157752809301	0.00334823469789414	0.00144882969166362	0.00255248794640607	0.00518543753363806	0.00232423227351016	0.00336178819642081	0.00144931800159853	0.00116057173893406	0.0293328625667813	0.0256296973824995	0.0257723345404455	0.0257615037254951	0.0263538747072419	0.000867945794305331	0.0185323365516336	0.00505251520205464	0.000721745526553783	0.000722058211949208	0.00116640947429828	0.00203307061436684	0.00202747646183343	0.0252885478257603	0.0279833014121207	0.0207348926794445	0.00101181151117193	0.00306213750240635	0.0013004061260227	0.00101181151117193	0.00132413018459918	0.000722266819441091	0.000721849724924037	0.000866926841215958	0.00115679572769113
LN_6E01_VL_335	0.000722454720557483	0.00596534529033509	0.00667948737182399	0.00619497847393864	0.00261236046391893	0.00567670997570953	0.0251768797417799	0.0264987835320379	0.000865926035453283	0.000866176050313525	0.000866176050313525	0.000866426209586821	0.000866176050313525	0.000866176050313525	0.00158906901240031	0.000866926961873241	0.00290953463439413	0.000723651915053823	0.00180006304761314	0.00441995051704229	0.00174197151977259	0.00277451493752944	0.000724128801677548	0.000434719633238846	0.0287177478671514	0.0250083245432359	0.0251656965937091	0.0251478964313512	0.0257286723766855	0.000144529557300618	0.0177808122894728	0.00445429304970835	0.000144211703592018	0	0.000582724083587082	0.00145017997687574	0.00144556803966848	0.0246717685479913	0.0275141550364427	0.0198216708718705	0.000288782605018999	0.00233057987724444	0.000577346405067622	0.000288782605018999	0.000440803752164424	0	0	0.000144336593749144	0.000433338160256941
LN_4G08_VL_279	0.000722768020905891	0.00596795026082448	0.00653672511969496	0.00619685114078874	0.0026131189552182	0.00553326170557259	0.0251768797417799	0.0264987835320379	0.000866551343417426	0.000866551343417426	0.000866551343417426	0.000866551343417426	0.000866551343417426	0.000866551343417426	0.00158998777658274	0.000866551343417426	0.00290953463439413	0.00072386144456475	0.00180087346958702	0.00441927696359958	0.00174197151977259	0.00277492015159625	0.000579374340609215	0.000434719633238846	0.0287177478671514	0.0250194336086975	0.0251656965937091	0.0251553402432654	0.0255951972073867	0.00014459225086308	0.0177808122894728	0.0044556161625313	0.000144274121642996	0	0.000582978870471506	0.0011602773247747	0.00130115848886348	0.0246791056616203	0.0275223433993116	0.0199775287211349	0.000144341802388105	0.00233159874881573	0.000577263084871141	0.000144341802388105	0.000440998145810571	0	0	0	0.000433526023631642
AMBX02041E06	0.0283407730898674	0.0271678696301137	0.0272471620895763	0.0271274412865693	0.0254731964523412	0.0259617623887727	0.00472004083297224	0.00551724435867817	0.0290697203422185	0.0290784368405109	0.0290784368405109	0.0290871585688517	0.0290784368405109	0.0290784368405109	0.0298441178493922	0.0291046177345233	0.0256827186518867	0.0273014561315964	0.0272074883301581	0.0282043861544536	0.0261187006081809	0.0278051573539268	0.0265503595193865	0.0262676658367586	0.00558570120831798	0.00619735942372961	0.00560714305134792	0.0069339768998239	0.00593042409189312	0.0272740255880591	0.00565218011651172	0.00694491079409114	0.0290624903554897	0.0287616013985595	0.0222663394265722	0.0290374781203715	0.0291089858020873	0.00711809853678567	0.00561505992720106	0.00611516927904236	0.0286290579744775	0.0308350908171722	0.0289171192955984	0.0286290579744775	0.0294781721573718	0.0287874815129209	0.0287659115182863	0.0289257891700678	0.0292619435957686
LN_4H05_VL_285	0.0254211075752762	0.0233331710605266	0.0237346495705396	0.023629020668063	0.0218198410043521	0.0224485514259213	0.00249611571412737	0.00282094944361311	0.0261579274973612	0.0261579274973612	0.0261579274973612	0.0261657512291207	0.0261579274973612	0.0261579274973612	0.0264658603971145	0.0261814127441002	0.0223034338765526	0.0242192301867916	0.0241795831841973	0.0249646153383544	0.0221328523152357	0.0248520198440039	0.0239349055031095	0.023647545281273	0.00504780923620585	0.00234972607767584	0.002054697735589	0.0029378981923597	0.00280865949429181	0.024202477034418	0.00266693368496464	0.00421404235260591	0.0259941508272085	0.0256904791790332	0.0190451588342287	0.0261998609996355	0.0265043126941468	0.00607710013043433	0.00413093887486017	0.00252042794505272	0.0260201818817026	0.027900680714321	0.0264552079660749	0.0260201818817026	0.0263447560757102	0.0258668311674197	0.0258475039665146	0.0260058082254158	0.0263373109487108
LN_4G03_VL_274	0.025553393802797	0.0226854670164581	0.0236983785427054	0.0235905395536888	0.0220818511158989	0.0224063527729637	0.00191940890369212	0.00208841253710943	0.0262939906968977	0.0262939906968977	0.0262939906968977	0.0263018961176525	0.0262939906968977	0.0262939906968977	0.0269102273227008	0.0263177212315195	0.0225793952608264	0.0237438709783835	0.0241562679152169	0.0246278856983713	0.0222437335790161	0.0254468267085571	0.0237588179643821	0.0233192503056831	0.00507217771347083	0.0026592019052522	0.00251188357824652	0.00324952316568157	0.00252439668668702	0.0243282063414991	0.0025318710257361	0.00453763618786306	0.0261290873855838	0.0258239115941038	0.0189934335618977	0.0263365294439478	0.026642493433449	0.00565938184600533	0.00370672056222636	0.00327832012909311	0.0261555567173914	0.0280455884457211	0.026592541943778	0.0261555567173914	0.0264841414112095	0.0260013547115431	0.0259818258584812	0.0261408662626017	0.0264741631416631
AMBX02341E04	0.0013002654840186	0.00640085712279746	0.00711382209399261	0.00695051146354886	0.00304727194590778	0.00581966972285981	0.0256172754119879	0.0269436800177844	0.000288283098147439	0.000288366229258616	0.000288366229258616	0.000288449408328047	0.000288366229258616	0.000288366229258616	0.00101037196863244	0.000288740913341828	0.00334528788521295	0.00101272645262115	0.00239977051876824	0.0048760433136666	0.00217700715723439	0.00306584210107199	0.00115842918770706	0.000869691478870326	0.0291619691180245	0.0254521844255471	0.0256058982961727	0.0255878431536343	0.0261747921828444	0.00115673851476535	0.0183732335755607	0.00534578793908511	0.00129838964841591	0.00101039295353433	0.00174876254469874	0.000579390063206183	0.000577799898344929	0.0251136589490968	0.0279560880965007	0.0201115558095345	0.00144452396020473	0.00349665372562882	0.00173274391406871	0.00144452396020473	0.00176433438322633	0.00115508397881465	0.00115425069316412	0.00129951449973018	0.00158950767017184
A01X023460I4	0.00144585530330995	0.00655131895084751	0.00726471652727221	0.00710747274885798	0.00319390106623281	0.00596984534676233	0.0257778066388635	0.0271067312640353	0.000432775545764887	0.000432900444919215	0.000432900444919215	0.000288615910507621	0.000432900444919215	0.000432900444919215	0.00115566781190529	0.000288782605018999	0.00349250513997692	0.00115832937942735	0.00255185157908986	0.00503037099756327	0.00232332022892954	0.00321398752391218	0.00130384454539698	0.00101509730052593	0.0293258823372534	0.0256124807689661	0.025766352681513	0.025748096579554	0.0261913208539506	0.00130228814498778	0.0185304649384671	0.00549877522344012	0.0014437678228664	0.00115558452796465	0.0018959965825495	0.000434609414000126	0.000577883373591046	0.0252746883706233	0.0281184155417866	0.0202704854253711	0.00144473265542406	0.00364532157176523	0.00187777939728587	0.00144473265542406	0.00191286999575349	0.00130045336573254	0.00129951449973018	0.00115508397881465	0.00173535913964768
A02X023460I5	0.00159134727770856	0.00670078762680229	0.00726898983006108	0.0071111767429698	0.00319561501643885	0.00597343487862176	0.0254843302536509	0.0269679055302462	0.000577346405067622	0.00057751311763837	0.00057751311763837	0.00057751311763837	0.00057751311763837	0.00057751311763837	0.00130078202802097	0.000433353816290451	0.0030558368877762	0.00115889051896278	0.0027035356636147	0.00503290048888103	0.00232446496401981	0.00277613650428024	0.000869439430785366	0.000725268476456435	0.0293422016480258	0.0256266904011191	0.0257805921502143	0.0257624127112245	0.026205977555135	0.00144782326634776	0.0185405729598683	0.00550153358526094	0.00158904843265793	0.00130078237221119	0.00204300397672198	0.000289687145994447	0.000288850383538852	0.025136074467229	0.0279810590278162	0.0201295506134584	0.00115541763005261	0.00379322265742888	0.00144473265542406	0.00115541763005261	0.00206120739700176	0.00144577703670213	0.00144473265542406	0.0013004064729389	0.00188103987202691
A03X02341A08	0.00144606438340411	0.00655227287476967	0.00712002428103684	0.00710747274885798	0.00319390106623281	0.00582475448772698	0.0257778066388635	0.0271067312640353	0.000432837986331945	0.00043296292153465	0.00043296292153465	0.000288657566091446	0.00043296292153465	0.00043296292153465	0.00115583478208051	0.000288782605018999	0.00349250513997692	0.00115832937942735	0.00255223469277955	0.00503037099756327	0.00232332022892954	0.00321398752391218	0.0011591005559476	0.00101509730052593	0.0293258823372534	0.0256124807689661	0.025766352681513	0.025748096579554	0.0261913208539506	0.00130247661173931	0.0185304649384671	0.00549877522344012	0.00144397629962603	0.00115575147409979	0.00189627314640782	0.000289771088956554	0.000433463399492919	0.0252746883706233	0.0281184155417866	0.0202704854253711	0.0013004064729389	0.00364585318517849	0.00187777939728587	0.0013004064729389	0.00191315150447552	0.0013006413017502	0.0012997021644642	0.00115508397881465	0.00173561013206666
AP7X02341H09	0.0013002654840186	0.00640085712279746	0.00711382209399261	0.00695051146354886	0.00304727194590778	0.00581966972285981	0.0256172754119879	0.0269436800177844	0.000288283098147439	0.000288366229258616	0.000288366229258616	0.000288449408328047	0.000288366229258616	0.000288366229258616	0.00101037196863244	0.000288740913341828	0.00334528788521295	0.00101272645262115	0.00239977051876824	0.0048760433136666	0.00217700715723439	0.00306584210107199	0.00115842918770706	0.000869691478870326	0.0291619691180245	0.0254521844255471	0.0256058982961727	0.0255878431536343	0.0261747921828444	0.00115673851476535	0.0183732335755607	0.00534578793908511	0.00129838964841591	0.00101039295353433	0.00174876254469874	0.000579390063206183	0.000577799898344929	0.0251136589490968	0.0279560880965007	0.0201115558095345	0.00144452396020473	0.00349665372562882	0.00173274391406871	0.00144452396020473	0.00176433438322633	0.00115508397881465	0.00115425069316412	0.00129951449973018	0.00158950767017184
C12X024804E5	0.0277800811628124	0.0264617889993043	0.0265463473508099	0.0265508973840697	0.0247861376374132	0.0252643167628572	0.00441119395831429	0.00520090243251997	0.0285065343931085	0.0285150480091912	0.0285150480091912	0.028523566713222	0.0285150480091912	0.0285150480091912	0.0291279574997777	0.0285491533986635	0.0252998163369562	0.0267445826824387	0.026630731059318	0.0274673065590911	0.0254242206263512	0.0274022027883642	0.0264643705622356	0.0260290184445842	0.00483680054129031	0.00558754653513812	0.00499852269798557	0.00617419630505931	0.00561224837363347	0.0267179012196635	0.0051865415245316	0.00616329755884606	0.0284994308302198	0.0281997859172298	0.0217279046015774	0.0287975673755328	0.0288651955848981	0.00620429451166538	0.00530279214594787	0.00535359993333942	0.0283870331635058	0.0301119535444573	0.0288206200480971	0.0283870331635058	0.0289024486226967	0.0280716146521988	0.0282039950350305	0.0283714822174223	0.0286971042832893
LN_6I08_VL_378	0.0283912759307947	0.0270729337627921	0.0271519719767999	0.0271814118679254	0.0253918946043319	0.0260179652992821	0.00529506531409421	0.00579684971922612	0.029126353153061	0.029126353153061	0.029126353153061	0.0291350587906536	0.029126353153061	0.029126353153061	0.0297399004120538	0.0291524856911835	0.0260545545311283	0.0273554968218232	0.0272637537523047	0.0282592959072309	0.026027268639856	0.0283224800867343	0.0272182536670321	0.0267832252871521	0.00410722406282044	0.0063260783625522	0.00558735614494795	0.0069128819129418	0.00605911627155256	0.0273322728226414	0.00592883172694463	0.00676757892336676	0.0291103951724336	0.0288148769686076	0.0223381252718818	0.0292618780324583	0.0294777678515183	0.00679827985695331	0.00589472309744459	0.00595197463135053	0.0289900653609473	0.0307246116393055	0.0294234335341299	0.0289900653609473	0.029525523574085	0.0286827984900083	0.0288148769686076	0.0289741827028668	0.029309201639988
A01X024861A3	0.0272636611775497	0.0251678168551777	0.0257159323167963	0.0256852456045273	0.0240993915385982	0.0247243764678706	0.00412626199204689	0.00461523616383783	0.0280010339463311	0.0280010339463311	0.0280010339463311	0.0280094240792696	0.0280010339463311	0.0280010339463311	0.0287681800490691	0.0280262194416975	0.0247589008624024	0.0259166712459203	0.0257718935318039	0.0270608603626801	0.0242786606832191	0.0270300406369411	0.0259292357334813	0.0254920728154824	0.00102426910307734	0.00264720802231712	0.0019105500380288	0.00352917801685397	0.00206805244816346	0.026048818975234	0.00222224035614735	0.0048191837340469	0.027834635679488	0.0276891484475492	0.0205798200877818	0.0281316486267955	0.028351438982097	0.00265723795817495	0.00191375769437818	0.00237946624311111	0.0278638309447762	0.0294402311821266	0.0282983812284336	0.0278638309447762	0.0282225817086427	0.0277098900568606	0.0276891484475492	0.027848192889004	0.0281824443445677
A02X024861A4	0.0273267896632759	0.025214507976867	0.025766862586037	0.025738060843391	0.0241376547302787	0.0247676120746422	0.00415843930733008	0.00465169956133047	0.0280699257491773	0.0280699257491773	0.0280699257491773	0.028078402576073	0.0280699257491773	0.0280699257491773	0.0288431678894609	0.0280953716022735	0.0248024759831227	0.0259692381392775	0.025825216541975	0.0271256115502873	0.0243184048214346	0.0270918870964769	0.0259819095051927	0.0255413443567959	0.0001475143837223	0.00251948175139598	0.00177647918781146	0.00340824447041799	0.0019352286894013	0.0261023743112361	0.00209028341293211	0.00470375079068038	0.0279021813426046	0.0277555636444388	0.0205904914788177	0.0281166117562529	0.0284232097827561	0.00193328561357561	0.000740559776943345	0.00268743933608495	0.0279316773226958	0.029661125365283	0.0283696116111373	0.0279316773226958	0.0282945599450466	0.027772324824212	0.0277555636444388	0.0279158838784575	0.0282528507044388
LN_7F04_VL_428	0.0271169507303012	0.0250245218630761	0.0254196466039231	0.0253767058232544	0.0238026986332981	0.0244273720676116	0.00412687015693196	0.00461592337890908	0.0278544631261969	0.0278544631261969	0.0278544631261969	0.0278628102798319	0.0278544631261969	0.0278544631261969	0.0284716738404022	0.0278795196079899	0.024611476028826	0.0257697342964868	0.0256195621629551	0.0269063855957021	0.0241313771528599	0.0268818943401744	0.0257823100096899	0.0253449848678531	0.00058530880468396	0.00250030565019297	0.00191026929440914	0.00323538812359358	0.00192049992572558	0.0257523480953702	0.00207420716851163	0.00451742926585539	0.0275384759861221	0.0273929246318864	0.0202817182692686	0.0279844087828102	0.0280546364847047	0.00221404013443525	0.00147186043119348	0.00237911242918674	0.0277171741408214	0.0292923800031824	0.0281518100990891	0.0277171741408214	0.028073241741435	0.0275591039502888	0.0275425991076184	0.0277015896844451	0.0280356796084248
LN_7F05_VL_429	0.0300759295394488	0.027956636325564	0.0285089483620317	0.0285956829656308	0.0268705118694452	0.02735933554147	0.00672692499587307	0.00725096723800393	0.0308224622897388	0.0308224622897388	0.0308224622897388	0.0308318274495296	0.0308224622897388	0.0308224622897388	0.0314520284287341	0.0308505748571975	0.0275396078213383	0.0285595320077277	0.0288300664120637	0.0298577386848653	0.0270490542296794	0.0300184470308889	0.0285679772972258	0.0282786495986063	0.00163491512801105	0.00507290942532404	0.0038752400505378	0.00581751885904178	0.00449574251906603	0.0286908016948762	0.00481023901503037	0.00718088014209603	0.030500456255796	0.0303534191033721	0.0233068593308673	0.0308740412105893	0.0310307564602659	0.00464128868309786	0.00327920552817032	0.00465936393501353	0.0306847037796478	0.032449086057913	0.0311244207507731	0.0306847037796478	0.0311016005621398	0.0303703086509074	0.0305050863987441	0.0306676510676283	0.0310103782993138
A02X026160H4	0.0109767299856914	0.0135911699683505	0.0141773175603273	0.014928290553757	0.0125228545574011	0.0140571570141763	0.0304885832747465	0.0317752291356381	0.0103613646180742	0.0103613646180742	0.0103613646180742	0.0103644774282661	0.0103613646180742	0.0103613646180742	0.0111240519432439	0.0103753870085436	0.0127039684672256	0.0105376055151422	0.0121832466393522	0.0147666510732863	0.0113203701228353	0.0126120309068709	0.0108430328825021	0.0107059751440585	0.0321875749970396	0.0303288730491036	0.0304533877407787	0.0304724692529665	0.0309727446426278	0.0106786010869688	0.0239300116114538	0.0121576224552762	0.0106609629341347	0.0106641655357313	0.0106080846399573	0.0108675828362423	0.0108365049499061	0.0282463484762377	0.0306615177640378	0.0260380362198644	0.0109767299856914	0.013175029800047	0.0112730195189338	0.0109767299856914	0.0114871216536277	0.0106673700620935	0.0106625639944457	0.0108218458018806	0.0111314503133706
A03X02611C04	0.000723547195779677	0.00582834488811988	0.00654386770549303	0.00635613950100136	0.00247082874909157	0.00553765765359676	0.0235532637473408	0.0248578214520596	0.000144440834239803	0.000144482572606716	0.000144482572606716	0.000144524335102348	0.000144482572606716	0.000144482572606716	0.000867867393405355	0.000144670694154435	0.00276814870425775	0.000434798384524934	0.00180241173851617	0.00427418690286429	0.00159917596320947	0.0024862323105327	0.000580146358103442	0.000290360054617596	0.0269251518308053	0.0232380123169596	0.0233913073955231	0.0233747400049347	0.0239496196254113	0.000434153428146045	0.0164511042905489	0.00445543329556425	0.000722501667555541	0.000433714065072724	0.00116660618092282	0.000435429461589984	0.000434231971378188	0.0233360374657759	0.0257316052152234	0.0189221953743348	0.000868118506444152	0.00291900327740629	0.00115704679390744	0.000868118506444152	0.00117817648264176	0.000578468376343026	0.000578050396462651	0.000723128621585252	0.00101316619279725
AP3X02611I05	0.00132359494280273	0.00621781830013693	0.00694412048153622	0.00661650446339633	0.00280649962685516	0.00577546989883306	0.0253137100784373	0.0269630939206309	0.00073423067725589	0.00073423067725589	0.00073423067725589	0.00073444637851427	0.00073423067725589	0.00073423067725589	0.00146987539774189	0.000734878161464927	0.00340370507103516	0.00103046734237104	0.00229105820765598	0.00496532223688952	0.00236312491658584	0.00282075179627898	0.00117908828714554	0.00088469501111333	0.028827180442838	0.0253051121932869	0.0254576903510199	0.0255947545144358	0.0261962785936763	0.00132413055085113	0.0183959665776498	0.00544195214368784	0.00132184535411999	0.00117475970586032	0.00177988859240086	0.00118070332940916	0.00117688206939385	0.0245001442075317	0.0278575117229026	0.0200218598516177	0.00147065403459858	0.00356045851892714	0.00176407501482565	0.00147065403459858	0.00119708451634607	0.00117562287772559	0.00117510482245867	0.00132301123219116	0.00161827015270963
AP7X02611G09	0.000722501667555541	0.00581901810169926	0.00638875589632893	0.00619497847393864	0.00246688475733555	0.00552959942859542	0.0250288185306793	0.0263491422355877	0.00028849101586003	0.000288574266944703	0.000288574266944703	0.000288657566091446	0.000288574266944703	0.000288574266944703	0.00101110167505036	0.000288949492195635	0.00276412159362044	0.000434169131036857	0.00180024854456106	0.00426702193349811	0.00145156368178952	0.0024826015283018	0.00057930615214162	0.000289939120910857	0.0285639490348099	0.0248640534690259	0.0250139975634192	0.0249962893956233	0.0255837736480298	0.000578452703708379	0.0177808122894728	0.00460403023945436	0.000577132963549854	0.000433087943924541	0.00102025433503793	0.000579809983422722	0.000578217515909819	0.0245159409443537	0.0273613899878971	0.0198137376406348	0.000866864271362502	0.00291474919081368	0.00115537576364438	0.000866864271362502	0.00102925521196676	0.000577633020179764	0.000577216246188001	0.000722084301820665	0.00101170187516392
LN_6E07_VL_341	0.000868495485012261	0.00582813956221487	0.00625316510907924	0.00620435314367689	0.002615777146856	0.0056833279981975	0.0249102774275614	0.0259339522157929	0.000433479049496278	0.000433604355104197	0.000433604355104197	0.000433729733177212	0.000433604355104197	0.000433604355104197	0.00115747044510398	0.000434043495807056	0.00276868515200685	0.000579851986836328	0.00195285554888847	0.00442602174997001	0.00159923419122602	0.00248625913157638	0.000725389462834474	0.000435540097226337	0.0278402236096852	0.0244454711162928	0.0244500667571021	0.0245780871511853	0.0250177393945574	0.000724322884891477	0.0179475334648884	0.00460813657847806	0.000722663557268321	0.000578452703708379	0.0011680274290598	0.000580651652561469	0.000723814320751999	0.0239492351460689	0.0267975230984888	0.0190796503789703	0.0010130876995576	0.00291942936914009	0.0013020367561601	0.0010130876995576	0.0010308413602017	0.000723081593104309	0.000722768020905891	0.000867992919635849	0.00115821939403017
LN_4A07_VL_224	0.000722397280896234	0.00581817169200484	0.00638782838130654	0.006194042564888	0.00246652683688675	0.00552879489578535	0.0250251116422689	0.0263451972921573	0.000288449408328047	0.000288532635397192	0.000288532635397192	0.000288615910507621	0.000288532635397192	0.000288532635397192	0.00101095564945805	0.000288907752320846	0.00276371952691559	0.000434106305847741	0.00179997851035161	0.00426637176363125	0.00145135300858096	0.00248223903323955	0.000579222265378575	0.00028989709465528	0.0285596769391038	0.0248603734494944	0.0250102950643045	0.02499259212299	0.0255799680610307	0.000578369063911878	0.0177781778028973	0.00460334656102228	0.000577049704940814	0.000433025431222699	0.00102010565397671	0.000579725950691715	0.000578133944109059	0.0245122982629603	0.0273573209673285	0.0198107859921908	0.000866739047155014	0.00291432446403454	0.0011552089260467	0.000866739047155014	0.0011762709317893	0.000577549617239907	0.000577132963549854	0.000721980035719373	0.00101155567616678
A01X030061B4	0.0241242046893283	0.022206351275138	0.022156711447104	0.0222856664950826	0.0206856913690161	0.0213076814916919	0.00247108044979875	0.00338501540857543	0.0248466324963496	0.0248539854778771	0.0248539854778771	0.0248613428134939	0.0248539854778771	0.0248539854778771	0.025304552463607	0.0248760705624776	0.0217836353340509	0.0229380790448266	0.0226824735361886	0.0237599377056	0.0211744689506602	0.024011207961982	0.0228008176535813	0.0225156842108214	0.00559242546184218	0.00232505176343398	0.00290966836673046	0.00217985506321183	0.00336656208257513	0.0229293783998454	0.00264065566706567	0.00387386664107816	0.0246924657117297	0.0243994399920268	0.0179663823473032	0.0251096395162033	0.0251870693518159	0.00557465371790072	0.00482652818567151	0.00353750101995086	0.0247170514880118	0.0267019557003133	0.0251481127094134	0.0247170514880118	0.0251688979690624	0.0245654444522839	0.024547278130788	0.0247034255452921	0.0250298538721152
A02X030061B5	0.0245608393906007	0.0226388569641839	0.0225929142889778	0.0227429300082074	0.021282806931448	0.0219035543373243	0.00276194283073071	0.00353099237651063	0.0252902255463476	0.0252902255463476	0.0252902255463476	0.0252977098285818	0.0252902255463476	0.0252902255463476	0.0257407301179878	0.0253164399322914	0.0219233414599757	0.0233749740797134	0.0232881001437872	0.0242178422065196	0.0213143130701675	0.0245928108686872	0.0230934481935643	0.0228084823779049	0.00558831330128648	0.00261571296992491	0.00290797611395825	0.00188767964849743	0.00351186263284802	0.0235114628597935	0.0029324871712872	0.00402048354209869	0.0249797153797613	0.0249807144903367	0.0182563473483684	0.0257076491966954	0.0256352568607779	0.00557220135465002	0.00482511674997778	0.00368375712899987	0.0251572455326627	0.0269934151418407	0.0255879903106419	0.0251572455326627	0.0254615265397493	0.0250018924976124	0.0249834088330088	0.0251433600808594	0.0254664950656214
A03X03001C03	0.0241323204832208	0.0223619144994046	0.0224685590992067	0.0226032616942305	0.0211422153555625	0.0217685138009874	0.00261710611778039	0.00353409577503729	0.0248623445443615	0.0248623445443615	0.0248623445443615	0.024869706821624	0.0248623445443615	0.0248623445443615	0.0253131436176469	0.0248844444670566	0.0217858861510393	0.0232418396591947	0.0229970184850863	0.0240754610685868	0.0211766599183125	0.0241614259996227	0.0228084823779049	0.0226714333047954	0.00544589800461701	0.00247168950808847	0.00291029766084534	0.00203502871839844	0.00351573634961674	0.0230825997399198	0.00278736928629985	0.00387416174171111	0.0245519103926175	0.0245529439258184	0.0178224809118688	0.0251255846521582	0.0252030124535473	0.00543027729379288	0.00482901484046377	0.00368623862103335	0.0247253744309394	0.026558177526687	0.0251566222560735	0.0247253744309394	0.0250257732477006	0.0245737214118818	0.0245555428728843	0.0247117716440527	0.0250383399937036
AP7X03001G05	0.0244129134433467	0.0226422077453445	0.0225962514637722	0.0227464259091718	0.021282806931448	0.0219067969180616	0.00276234438053641	0.00353203167652996	0.0251423600979968	0.0251423600979968	0.0251423600979968	0.025149800612353	0.0251423600979968	0.0251423600979968	0.025592840347446	0.0251684211828565	0.0219233414599757	0.0233749740797134	0.0232881001437872	0.0242178422065196	0.0213143130701675	0.0244438290884839	0.0229454444973485	0.0228084823779049	0.00573695491062152	0.00261609313435243	0.00290882199422012	0.00188795379125289	0.00351289070161488	0.0233636317759104	0.00293291720923154	0.00402048354209869	0.0248319395801086	0.0248329389813196	0.0181079546746276	0.0255590780849656	0.0254871042237145	0.00572038078668555	0.00482652818567151	0.0036843000133004	0.0250092936250892	0.0268443731809853	0.0254401232325967	0.0250092936250892	0.0253108998739022	0.0248539854778771	0.0248356111795232	0.0249954960240355	0.0253184757985783
LN_7G05_VL_438	0.0245400191244106	0.022774293868246	0.022873485644183	0.0227337083484891	0.0211256873152686	0.0217459690017021	0.00290720782257075	0.00323419116909087	0.025268797200955	0.025268797200955	0.025268797200955	0.0252762687914956	0.025268797200955	0.025268797200955	0.0257189924840329	0.0252949671165874	0.021904813715296	0.0233552425409427	0.0231207823410928	0.0240440805106908	0.0212963082327008	0.0245719800126231	0.0230738584518604	0.0227891695687273	0.0054365621213963	0.00276099934089017	0.0026149529724414	0.00217839933719299	0.00321646713530888	0.0234915868147844	0.00278426863258046	0.00386872504902206	0.0249585749467026	0.024959604578276	0.0182408265143397	0.0256857510274751	0.0256134819166565	0.00542093017689404	0.00452882605909933	0.00338616620726416	0.0251359233868945	0.0269827146002397	0.0255663601026392	0.0251359233868945	0.0254395622637087	0.0249807144903367	0.0249622621445296	0.02512209372098	0.0254449516977394
LN_7G06_VL_439	0.0244174968896926	0.0221964917945782	0.0223032365110244	0.0225893660680814	0.0211359647442695	0.0217491868274753	0.00261596507349935	0.0035330552601403	0.0251470800785541	0.0251470800785541	0.0251470800785541	0.0251545233778117	0.0251470800785541	0.0251470800785541	0.0255977245377583	0.0251731509213639	0.0217794297020168	0.0232315206666639	0.023139612714025	0.02406798320218	0.0211703889240167	0.0244486224770238	0.022949751497487	0.0226647154170617	0.00588621819511188	0.00247025287104419	0.00290987423002287	0.00203384616405515	0.0035141919739199	0.0233680587052801	0.00293401925299887	0.00402133084410672	0.0248366108714966	0.0248376429014512	0.0181113692849678	0.0255638865109214	0.025491885695907	0.0058692431001897	0.00497455272320162	0.00368623862103335	0.0250139975634192	0.0268443731809853	0.0254449516977394	0.0250139975634192	0.0253157524971576	0.024858665040398	0.0248402838479095	0.0250002270731557	0.0253232926302985
LN_4H03_VL_283	0.0242649885655195	0.0224966292828278	0.0224508628887701	0.0227464259091718	0.021135055509416	0.0219067969180616	0.00276234438053641	0.0035325515560017	0.0249944957501566	0.0249944957501566	0.0249944957501566	0.0250018924976124	0.0249944957501566	0.0249944957501566	0.0254449516977394	0.0250204035373593	0.0217752581948201	0.0232270786772266	0.0231349539911365	0.0240627467722865	0.0211663429268992	0.0242948483948854	0.0227974418072753	0.0226604151779947	0.00573779895457492	0.00261647340930156	0.0029092451189174	0.00188822801364603	0.003513404961751	0.0232158017142501	0.00293291720923154	0.00402048354209869	0.0246841648660831	0.0246851645580565	0.0179595627989645	0.0254105081026712	0.0253389527065683	0.00572121995989108	0.0048272342132186	0.00368484305763753	0.0248613428134939	0.0268483780237427	0.0252922572682756	0.0248613428134939	0.0251602743577452	0.0247060795466639	0.0246878146121466	0.0248476330613719	0.0251704576422297
C12X033728C3	0.0291220679482321	0.0279589998597453	0.0277366098981537	0.0276419089650245	0.0259737537038091	0.0264533777423238	0.00543625315746461	0.00623811862982073	0.0298475065049886	0.0298564200807524	0.0298564200807524	0.029865338983264	0.0298564200807524	0.0298564200807524	0.0304703967636251	0.0297367906320872	0.0263292740337084	0.0279407421675538	0.0280224005004308	0.0288722273029498	0.0267631822271363	0.028447244890578	0.0271884459746387	0.0269113909022755	0.00455109536283941	0.0069082077359815	0.00632006395648374	0.00749508433073565	0.00664571909242017	0.0279100363290378	0.00637083138343915	0.0072165463118115	0.0296910791121645	0.0293913453676649	0.0229253278190068	0.0298304229982831	0.0297412359823539	0.00723725294734638	0.00633293342720336	0.0063935658647561	0.0294117556441005	0.031322500430779	0.0295492475937453	0.0294117556441005	0.0302692967095033	0.0294132920721728	0.0295448373105435	0.029558072112325	0.0300401661934229
D12X033728C5	0.0283733965083124	0.027052981017787	0.026978734926868	0.0270012217109707	0.0252101434322074	0.0258389853478338	0.00457750736161392	0.00537402671856525	0.029111902175473	0.029111902175473	0.029111902175473	0.0291206440132608	0.029111902175473	0.029111902175473	0.0295783091549034	0.0291381434522543	0.0255618679098323	0.0273328053189471	0.0272398067945925	0.0280805063270135	0.0259984135405901	0.0276860289661718	0.0265809366556198	0.0262978878730198	0.00574020641507968	0.00605824275143439	0.00561045450246521	0.00664835154923316	0.00593865286757446	0.0271554410289282	0.00565807128116871	0.00679908827753296	0.0289460014009708	0.028644784464464	0.0221414178444991	0.0290797769460789	0.0290011044341081	0.00668124071274254	0.0050291083083269	0.00612156055681097	0.0286619824497103	0.0308659126760381	0.0289503443608835	0.0286619824497103	0.0295127010967629	0.0288162796272965	0.0287989864703122	0.0289590341924112	0.0292955999520826
C12X034805B9	0.0046501759759782	0.00232327867923692	0.00144861981124791	0.00105464248595816	0.00130706340690192	0.000434908681366367	0.0220319177136771	0.0228768737850033	0.00537376408818561	0.00508285144698825	0.00508285144698825	0.00508432819428612	0.00508285144698825	0.00508285144698825	0.00508580579993394	0.00508728426468028	0.00262328842739903	0.00334334275993318	0.00421806195360919	0.00519638621897758	0.00247401573682253	0.00498533414693934	0.00334554907070709	0.00291072121491716	0.0255524657716094	0.0212796614403468	0.0217385297915017	0.021722855801182	0.0221422409427652	0.00494533293435514	0.0160090563058725	0.00536062898133534	0.00522582209440835	0.00493743318482117	0.00424759957033726	0.00569092345204711	0.00582066890197185	0.0219929344653688	0.0239173376642185	0.0172892169102285	0.00523083843634372	0.00732352653192671	0.00566398073423051	0.00523083843634372	0.00562166940392578	0.00508409309226648	0.00508114072998198	0.0052280988699695	0.00552521625726594
C01X03483C04	0.00115763269320523	0.0046561572672605	0.00537427565705643	0.00498959007870965	0.0018869830695386	0.004222382463684	0.0233932859726349	0.0249974842266909	0.0013013933927901	0.00130176986284475	0.00130176986284475	0.00130214655077464	0.00130176986284475	0.00130176986284475	0.00202703001254369	0.00130346667703127	0.00247357079852836	0.00115914754423357	0.00195244353798135	0.00426679432121987	0.00203292213585605	0.00263121305237978	0.00101430391649212	0.000725094864258455	0.0272210098535003	0.0233794376637476	0.0236808846839314	0.0235159113749501	0.0242410145860223	0.00101371636412411	0.0170446390126515	0.0047538528145467	0.00115662847979705	0.00101210409938408	0.00145808242882359	0.00174382275839286	0.00173902122621688	0.0236345359096601	0.0260217657598823	0.0189278999133804	0.00130285336006054	0.00335882110812455	0.00159177080637671	0.00130285336006054	0.00162061598693038	0.00101283631077475	0.00101210409938408	0.00115763269320523	0.00144816346818793
C02X03482E05	0.00159685446109457	0.00320475349006738	0.00319846115940366	0.00211715795709978	0.000871206719132849	0.00204032897967033	0.0219240662476292	0.0232116755919004	0.00188571998912259	0.00188626721591251	0.00188626721591251	0.00188681476039989	0.00188626721591251	0.00188626721591251	0.00217713311004981	0.00188791080357461	0.00131042549353817	0.00145236472480519	0.00225803471069992	0.003968472930006	0.00043535048462196	0.00219683812604859	0.00145261796591604	0.00130833003086253	0.0251445235102431	0.0213111582587322	0.0213206254963877	0.0213062796021261	0.0220254463271779	0.00159824655283568	0.0155776378230003	0.00371931748374287	0.00145009025241032	0.00159569623577477	0.00175517265178395	0.00203990466703166	0.00217953775667815	0.0215642763069372	0.0236453256202597	0.0167049172126916	0.00174197151977259	0.00395547356915555	0.00217650130514955	0.00174197151977259	0.0022170345169088	0.00159662268153968	0.00159546479230094	0.00174116576521375	0.00203382927347719
C06X034805B7	0.000721980035719373	0.00566719948093878	0.00623687681376494	0.00588765425357376	0.00231991005135613	0.0053790568693312	0.0245545414336689	0.0260186947537111	0.000865566870559327	0.000865566870559327	0.000865566870559327	0.000865816678026436	0.000865566870559327	0.000865566870559327	0.00158832319610967	0.000866692140819129	0.00261604452172719	0.000723207046732173	0.00179889918312232	0.00395768709996605	0.00145026368775209	0.00248045484041724	0.000578803195718067	0.000289687145994447	0.0282311631321388	0.0245463096128577	0.0246888145950092	0.0246786142320713	0.0254133086315594	0.000577883373591046	0.0176144373394069	0.00445164918009308	0.000576716910588012	0.000576966470350475	0.000873760013591605	0.00130478968079599	0.00130120543586154	0.0243529711407277	0.02703991743247	0.0196560440865629	0.000866238511905546	0.00291262679399156	0.00115454205720883	0.000866238511905546	0.00117557953156651	0.000577216246188001	0.000576800073184451	0.000721563272252925	0.00101097130247261
C09X034805B8	0.00440402792629836	0.00308519529167207	0.00337409062169979	0.00290065056007348	0.00205381978367424	0.00220393928799677	0.0217796056185333	0.0229518318193686	0.00513431894972529	0.00513582575701247	0.00513582575701247	0.00513733344899267	0.00513582575701247	0.00513582575701247	0.00542957568395353	0.00514035149015146	0.00161638909807461	0.00352501309513715	0.00411113032052091	0.00525153541031753	0.0023507987802094	0.00399253728182699	0.00264370879450967	0.00249905120918071	0.0256679823901042	0.0216155291543485	0.0214985749544468	0.0220648563090273	0.0222070147307848	0.00469994357078119	0.0157199105939512	0.0051133038301035	0.0049866271966185	0.00483963793338652	0.00414377718573376	0.00500788716303163	0.00514035149015146	0.0222081440818702	0.0241576934041732	0.0168523645558461	0.00469580542211927	0.00710485787944333	0.0049873586739954	0.00469580542211927	0.00538161956715326	0.00484390026888862	0.00484034780164188	0.00498882227273438	0.00528876944024129
AMBX03481D08	0.00276000563656863	0.00422593558888223	0.00378191281785662	0.00363313702370916	0.00261577555073645	0.00305914291263047	0.0228078672026433	0.0236712344477819	0.00261262714321801	0.00261262714321801	0.00261262714321801	0.00261338578885402	0.00261262714321801	0.00261262714321801	0.0029042526754222	0.0024697926821073	0.00233089810906347	0.00218006017926386	0.00331463705723044	0.00550224673453815	0.00247230695545468	0.00322387806693806	0.00203447857974946	0.00189113766140366	0.0263583065462827	0.0220607094797973	0.0223685406709679	0.0223534397089766	0.0233894090482098	0.00261718563543796	0.0164772106022989	0.00461616513442355	0.00261186893791261	0.00261262714321801	0.00278175704611763	0.00247735089082904	0.00247015155087207	0.0226210415743217	0.0250122583944904	0.0180628519348735	0.00232254535478561	0.00483307333611747	0.00261262714321801	0.00232254535478561	0.00325354141266427	0.00261414487520429	0.00261224798554798	0.00261338578885402	0.00305247293726788
A01X034861B1	0.00276114008124707	0.00408156100839731	0.00363736593390233	0.00333115361246068	0.00174374342567962	0.00276874780140161	0.0226621541318018	0.0235298732785343	0.00261292714744537	0.00261368596727537	0.00261368596727537	0.00261444522797143	0.00261368596727537	0.00261368596727537	0.00290588233294089	0.00247077957308215	0.00218596914108885	0.00188955725799698	0.00331609601116827	0.00489183310881507	0.00218188336427869	0.00307829666674591	0.0020353076559691	0.00160057210730142	0.0262204283847254	0.0219126907738656	0.0220812397885363	0.0220598311244238	0.0233905259388136	0.00261786736713597	0.0161836078497732	0.00431894318148919	0.00246755186449037	0.00261368596727537	0.00263622272266852	0.00247798257889846	0.00247077957308215	0.0224737448003767	0.0248646622735299	0.0176168856665969	0.00232348848707529	0.00498219716671259	0.00261368596727537	0.00232348848707529	0.00325488116964084	0.00261520492991789	0.00261330650227609	0.00261444522797143	0.00305372501729146
A02X034861B2	0.00180702583092616	0.00544676235417176	0.00604331910910124	0.00566999259979325	0.00331996432531401	0.00454402592520529	0.0241684030197967	0.0250603037009066	0.00240757337665197	0.00240829814677649	0.00240829814677649	0.00240902335339908	0.00240829814677649	0.00240829814677649	0.00301275019714694	0.00241047507771645	0.00362929118314348	0.00211095619201495	0.00344618985475821	0.00524578201965458	0.00286844722930604	0.00395467721281885	0.00211159297546753	0.00196317733013094	0.0276961750713787	0.0239974194309483	0.0241560547595993	0.023987834207692	0.0247495645266863	0.00241229219545069	0.0172646886935393	0.00494537091720872	0.00225693115091333	0.00240829814677649	0.0024308745634006	0.00241863408452073	0.00241170734362829	0.0237962403476691	0.0262807675832389	0.0195280823661154	0.00240974899691403	0.00425387045831142	0.00286024276168997	0.00240974899691403	0.00302894869503435	0.00240974899691403	0.00240793570717656	0.0025594050906098	0.00286412323005974
AP3X03482A02	0.00115658692885504	0.00596534529033509	0.00638875589632893	0.00604398515998395	0.00261160241281644	0.00523831964191217	0.0245555428728843	0.0255717399347253	0.00101097665869997	0.00101097665869997	0.00101097665869997	0.00101126876426134	0.00101097665869997	0.00101097665869997	0.00173449673352298	0.00101185348207244	0.00290799625021478	0.0010134806434248	0.00225064972716245	0.00456874736545022	0.00188626721591251	0.00306640207742687	0.00101375849355264	0.000869691478870326	0.0279396600860299	0.0243984711921966	0.0243994399920268	0.0245344881576463	0.0249768180037874	0.00101258533088879	0.0176170452486357	0.00445429304970835	0.00115508397881465	0.00101097665869997	0.00131228864858771	0.00116076662696033	0.00130227247688327	0.0240621039986047	0.0267497245418813	0.0195149962694709	0.00115623696560537	0.00335360493496863	0.00158897032410903	0.00115623696560537	0.00161866538578041	0.00101156103867001	0.00101083066919131	0.00115558452796465	0.00144619521212003
AP7X03481G03	0.00232433276173419	0.0045232928038024	0.00466039047312615	0.00454590130116952	0.00218048824890656	0.00350116654944723	0.0229843514071482	0.0241516757442864	0.00217732316075143	0.00217795544308278	0.00217795544308278	0.00217858809274361	0.00217795544308278	0.00217795544308278	0.00247015155087207	0.00203469020860288	0.00204154040425103	0.00188983194630704	0.00331581859478176	0.00504385908982385	0.0020380325825599	0.00278590584938346	0.00174432972568142	0.00145494279040752	0.0268408042868003	0.0226805731661194	0.022846653331753	0.0228244766052475	0.0237088004009496	0.00218143957051331	0.016783039808933	0.00476495467989473	0.0023226456970098	0.00217763925602091	0.00248923061231681	0.00204062168979519	0.00203469020860288	0.0227929154143617	0.0253339596910662	0.0182173986666517	0.00188773701564343	0.00439632591219016	0.00217795544308278	0.00188773701564343	0.00281045837388319	0.00217922111005406	0.00217763925602091	0.00217858809274361	0.00261729694413591
LN_4B07_VL_233	0.00246862682993966	0.00364375280396917	0.0036368367925399	0.00348347801887507	0.00174298359623288	0.00291647601679237	0.0222356189405143	0.0233786360895003	0.00232153437842501	0.00232220826484453	0.00232220826484453	0.00232288254260447	0.00232220826484453	0.00232220826484453	0.00261444522797143	0.00232423227351016	0.00204070624393979	0.00188845930281635	0.0028622151204202	0.00473416986372012	0.00189038156258834	0.00293106727608216	0.00188910860908849	0.00174509072955475	0.0263569519031778	0.0220681562593068	0.0223751707711351	0.022202153777414	0.0233848409804525	0.00232558357387476	0.0166107760726747	0.00476247072950891	0.00232153437842501	0.00232187127273849	0.00248844275019093	0.00247807313359921	0.00261653602628107	0.0224697023286935	0.0245613244231586	0.0178975078246675	0.00246907525731049	0.00439434543962999	0.00290349932205952	0.00246907525731049	0.0029575999561973	0.00232355721204583	0.00232187127273849	0.00246791008227057	0.00276161028280184
LN_7G02_VL_435	0.00217985449533478	0.0033530711630952	0.00305569350514721	0.00257397081311928	0.001162347636822	0.00204070624393979	0.0219197768485789	0.0226308633586995	0.00203262232831191	0.0020332127222269	0.0020332127222269	0.00203380345921252	0.0020332127222269	0.0020332127222269	0.00246943391760193	0.00188979008393874	0.00131082314380899	0.00145363174970614	0.00271263414406301	0.00443265211281674	0.00145384308506367	0.00234466811771501	0.00145363174970614	0.00116394885529062	0.0251722535936906	0.0214637360154125	0.0216349985586635	0.0216141162170019	0.0223486393203383	0.00203646602917589	0.0154431966297993	0.00387187435241247	0.00188732086929363	0.0020332127222269	0.00205006078760935	0.0018950241469085	0.00188951540773869	0.0215823532467429	0.0238258871812352	0.0168726394281572	0.00174292062810115	0.00439640688535419	0.0020332127222269	0.00174292062810115	0.00266353032918736	0.00203439453956795	0.00203291748240427	0.00203380345921252	0.0024724288827848
LN_7G03_VL_436	0.00115893264094332	0.00407941897756508	0.00465242741266158	0.00438689031938955	0.00188803269491807	0.00335086687509314	0.0225081044260387	0.0239539178398784	0.00101361169957815	0.00101361169957815	0.00101361169957815	0.00101390533005154	0.00101361169957815	0.00101361169957815	0.00173902122621688	0.00101449310166053	0.00174653514389609	0.00101495011860408	0.00210410697004661	0.00411614426234936	0.00188791080357461	0.00263403707868875	0.000869691478870326	0.000725478943296473	0.0263337513581281	0.0225038938424207	0.0228017271536966	0.022641014481222	0.0232223727611894	0.00101522877519098	0.0161612169351442	0.00416002435711919	0.00115809379515227	0.00101375849355264	0.00131401301364505	0.00130910748933447	0.00130549951574619	0.0227542186661863	0.0251432673629916	0.0181947954104945	0.00101419913069636	0.00336193836036692	0.00144807999898395	0.00101419913069636	0.00162296417518616	0.00101419913069636	0.00101346494810956	0.00115859695684416	0.00144996970504478
LN_6E02_VL_336	0.00145808273429273	0.00513279406288949	0.00556199154481616	0.00487628253797007	0.00219402740866008	0.00425354398728412	0.0226562482602647	0.023358492568788	0.00131144419060983	0.00131144419060983	0.00131144419060983	0.00131182649906986	0.00131144419060983	0.00131144419060983	0.00204189679095077	0.00131316633580243	0.00234614567776517	0.000876040521958542	0.00211702118595461	0.00475987100717453	0.00190171957013712	0.00294704758857673	0.00131412503891113	0.00102281002991172	0.0260432873799126	0.0224985405769168	0.0226427462911103	0.0226330434767827	0.0233641902751244	0.00131374138973575	0.0162592810095408	0.00433407670196787	0.00131106210491906	0.00131163531698151	0.00146890397275702	0.00175735810094088	0.00175248184480782	0.0224454192717878	0.0248544459921684	0.0184594667216973	0.00160457875885756	0.0036785774449522	0.00189557678797657	0.00160457875885756	0.00207418033078353	0.00131220903049379	0.00131125311993052	0.00145808273429273	0.00175105918638275
LN_4H08_VL_288	0.0011591005559476	0.00378704654052963	0.00436086259258055	0.00393337034964564	0.00145215412079827	0.00291350335682048	0.0222120183022562	0.0235014642739286	0.00101390533005154	0.00101390533005154	0.00101390533005154	0.00101419913069636	0.00101390533005154	0.00101390533005154	0.00173952540512348	0.00101478724309226	0.00203723310400501	0.00101480297935674	0.00195384351808504	0.00411488963067358	0.00188736262286154	0.00277979196884682	0.00101493437777981	0.000870448500705228	0.0258772877021047	0.0220565651226974	0.022351040362617	0.0221938605316801	0.0227690706716255	0.00101537603795182	0.0160082638599773	0.0041594063826997	0.00115842918770706	0.00101375849355264	0.00131362942989783	0.00116414487979559	0.00130605211396253	0.0223049933051264	0.0246933656270429	0.0178939733941044	0.00115958886588251	0.00336341326595279	0.00159357422236627	0.00115958886588251	0.00162320366640873	0.00101449310166053	0.00101375849355264	0.00115893264094332	0.00145039030970185
AMBX03532H07	0.00136634530832413	0.00625562515330382	0.00701000562302416	0.00667922022619124	0.00320380802438278	0.0061099221682994	0.0250386355015629	0.0267392732261682	0.00182094223138731	0.00182094223138731	0.00182094223138731	0.00182149503802261	0.00182094223138731	0.00182094223138731	0.00258185262343262	0.00182287852417492	0.003819906449294	0.00167337475052281	0.00284422370140195	0.00545411766319134	0.00274690668603434	0.00368340836917713	0.0015221170804563	0.00121855478687995	0.0289204225335477	0.025029742432108	0.0251874101656507	0.0253248331904747	0.0259480735006742	0.00167099479078264	0.0182090065813226	0.00546041157811449	0.00166836232494528	0.0015163469337798	0.00214547227735175	0.00228807052816001	0.00228076454903633	0.0246769931079338	0.0276632100581447	0.0197369613961769	0.00182248035592317	0.0039849187564448	0.00212537734982509	0.00182248035592317	0.00107807840663601	0.00151749746063861	0.00151680693510794	0.00166988194471474	0.00167013548385537
A01X035361A8	0.000147928995161897	0.00580963125429739	0.00639879717284334	0.00619948519293503	0.00238015907707816	0.00537038366247818	0.0253523354400165	0.026689301628463	0.000887836871338931	0.000887836871338931	0.000887836871338931	0.000888099700627891	0.000887836871338931	0.000887836871338931	0.00162883521669512	0.000888494236464401	0.00283294867217402	0.000741685787702517	0.00184688320806641	0.00453538934916993	0.00178551599540277	0.00239413674771936	0.000445302092666438	0.000297000305732988	0.028984670353501	0.0251908447598126	0.0253407922826765	0.0253300487482904	0.0259147541293378	0.000741180094215794	0.0182264645289203	0.0048718281905029	0.000739442724785293	0.000591891161159143	0.00119542972091204	0.00133810832965838	0.00118572916707796	0.0251360149404451	0.0277534150078908	0.0201696926836608	0.000592241703829863	0.00119204532962907	0.00103587538518115	0.000592241703829863	0.00105534682296765	0.000591891161159143	0.000591628526356928	0.000739989905023372	0.00103694953597407
A03X03531B06	0.000288866024503312	0.00552649213167624	0.00609585757009022	0.0058903219784799	0.00217574462456195	0.00509212081046117	0.0250139975634192	0.0263333695476337	0.000721709132232523	0.000721709132232523	0.000721709132232523	0.000721709132232523	0.000721709132232523	0.000721709132232523	0.00144464360504828	0.000722021786116846	0.00276251402830715	0.000578766537463887	0.00164984523065029	0.00426442244229453	0.00159592774640638	0.00277404033062227	0.000434279124000925	0.000289771088956554	0.0285511365811256	0.0248566945193293	0.0250028933539051	0.02499259212299	0.0254312648775931	0.000578369063911878	0.0177729111712851	0.00460266308560741	0.000577049704940814	0.000433025431222699	0.00102010565397671	0.00101465588276535	0.00115641974129026	0.0245159409443537	0.0273573209673285	0.0198166901688517	0.000577367269698398	0.00276834438791678	0.00101016374319011	0.000577367269698398	0.00102917420707637	0.000433150474677902	0.000432838001348826	0.000432838001348826	0.000866989531759288
AP3X03532A03	0.000578426529230163	0.00567709903464139	0.00624865918207996	0.00605003371450042	0.00232429117608864	0.00538924227486691	0.0252040496079677	0.0265278446122222	0.00101162360855612	0.00101162360855612	0.00101162360855612	0.00101191608811918	0.00101162360855612	0.00101162360855612	0.00173562540812863	0.00101250155490721	0.00291280238742377	0.000869439309075933	0.00195248876043111	0.00442453659836332	0.00159847880413523	0.00277769027307925	0.000724910914802649	0.000435176809840169	0.0287447975931393	0.0250463650991808	0.0251891087805114	0.0251786362746734	0.0257679486414482	0.000723814320751999	0.0179484221645918	0.00475786995220089	0.000722188598041824	0.000578050396462651	0.00116728706323475	0.0013070636060219	0.00130290077824102	0.0246987099296012	0.0275480445499185	0.0199963790387331	0.00101243350450745	0.00306390855057757	0.00130120523940697	0.00101243350450745	0.000882888636120524	0.000722606084386989	0.000722292924396041	0.000867443864737078	0.00115749140654359
AP7X03531G02	0.000288574266944703	0.00552087162392815	0.00623597231792106	0.00588587711236483	0.00217479826226366	0.00523335232803154	0.0250028933539051	0.0263215524206282	0.000721084636083814	0.000721084636083814	0.000721084636083814	0.000721292681348101	0.000721084636083814	0.000721084636083814	0.00144318418375984	0.000722021786116846	0.00276130958088732	0.000578348126761142	0.00164836184338988	0.00426312388405193	0.00159523341595552	0.002772421211159	0.000578719454543018	0.000289645192748689	0.0285383356191459	0.0248456642601963	0.0249917990005841	0.0249815068658987	0.0255647570301541	0.000577867732626618	0.0177650170725131	0.00459924875062843	0.000576550657316147	0.000432650733658309	0.00101921447683729	0.00130441146225677	0.00130082929209529	0.0245050161472209	0.0273451211654319	0.0198078352231264	0.000721620579321666	0.00276592637354504	0.00100987227558372	0.000721620579321666	0.00102826712169011	0.000432775560775322	0.000432463627940729	0.000577049704940814	0.000866238511905546
LN_7F09_VL_433	0.000892741023776677	0.0062935691639781	0.00687927212419955	0.00647769938524387	0.00268939870642744	0.00584692308536275	0.0254634012392443	0.0269571270763316	0.00133776017059504	0.0013381579784489	0.0013381579784489	0.00118960818989684	0.0013381579784489	0.0013381579784489	0.00193397169887772	0.000892724534133908	0.00284471864705095	0.00104352478050146	0.00216448025221899	0.00471507084921607	0.00209255992646416	0.00285748006444495	0.000596319646998006	0.000447711098100611	0.0294357785364372	0.0257593992749288	0.0259217883430685	0.0259029058463291	0.026182947649183	0.00119160707545163	0.0184736896145017	0.00505010896917765	0.00118885669374331	0.00104080404155839	0.00165182723841918	0.00104401405088253	0.00104106393245187	0.0247888634589565	0.0280373111869191	0.020113399016533	0.000445765259837532	0.00329972242005465	0.000891729377362831	0.000445765259837532	0.00166694321964896	0.0010411136402963	0.00104033998854601	0.000594442037620518	0.00148858325436969
LN_6F03_VL_346	0.000578264517206254	0.00582264277550741	0.00639246865151967	0.00604764037253739	0.00217732372665238	0.00538848215594745	0.0247353597330001	0.0262061288244086	0.00101099227710157	0.00101128439168219	0.00101128439168219	0.00101128439168219	0.00101128439168219	0.00101128439168219	0.001590447557196	0.000722752366380205	0.00247329585693186	0.000724175966435529	0.00195168282355955	0.0042689736326305	0.0015975502037009	0.0024837752924755	0.000289729111395327	0.00014501160194451	0.0285810502091425	0.02487510006866	0.0250288185306793	0.0250110894337907	0.0255951972073867	0.000868322706195726	0.0177913580490074	0.0047559761775584	0.000866363591512257	0.000722350347458105	0.00131278304436873	0.00101436181747623	0.00101186912755531	0.0245305225046892	0.0273736043169777	0.0196785625213599	0.000433150474677902	0.00306258407389465	0.000722141691705959	0.000433150474677902	0.00132445512552068	0.000722559123823213	0.000722037409027081	0.000433275590370822	0.00115704679390744
LN_4B05_VL_231	0.000288574266944703	0.00566614032662404	0.00623506808438822	0.00588498894401434	0.0021744829910845	0.00523259165660723	0.0250028933539051	0.0263215524206282	0.000721084636083814	0.000721084636083814	0.000721084636083814	0.000721292681348101	0.000721084636083814	0.000721084636083814	0.00144297593567984	0.000722021786116846	0.00276130958088732	0.000578348126761142	0.00164836184338988	0.00426312388405193	0.00159523341595552	0.002772421211159	0.000578719454543018	0.000289645192748689	0.0286877046147022	0.0248456642601963	0.0249917990005841	0.0249778139655206	0.0255647570301541	0.000577784261896996	0.0177650170725131	0.00459856649141989	0.000576467566620134	0.000432588347099176	0.00101906609867549	0.00130441146225677	0.0013006413017502	0.0245050161472209	0.0273451211654319	0.0198078352231264	0.000721620579321666	0.00276592637354504	0.00100987227558372	0.000721620579321666	0.00102826712169011	0.000432775560775322	0.000432463627940729	0.000577049704940814	0.000866238511905546
AMBX03621D07	0.000866238511905546	0.00610549606937017	0.00652724351459487	0.00603707166002684	0.00261046616069373	0.00567093183663967	0.0253034871279413	0.0266257565854534	0.00100967984715272	0.00100967984715272	0.00100967984715272	0.00100997120369306	0.00100967984715272	0.00100967984715272	0.00173216502270136	0.00101099227710157	0.00305258424596569	0.000867694756934246	0.00194846507944168	0.00441591227332334	0.00159529135695922	0.00306486701109981	0.000868244129599118	0.000579390063206183	0.0288413852675181	0.0251460798046752	0.0251433600808594	0.0251293061648314	0.0258667790474702	0.000288782605018999	0.0177650170725131	0.00430100785492101	0	0.000144149339526171	0.000436554145038127	0.00159457685779584	0.00158996717320332	0.0246571074031465	0.0274977929223433	0.0199596724547821	0.000432837986331945	0.00247433335321993	0.000721120967505405	0.000432837986331945	0.000734252187837749	0.000144211703592018	0.000144107793439403	0.000288454610957605	0.000577341193420068
A01X036261D5	0.000866238511905546	0.00610549606937017	0.00652724351459487	0.00603707166002684	0.00261046616069373	0.00567093183663967	0.0253034871279413	0.0266257565854534	0.00100967984715272	0.00100967984715272	0.00100967984715272	0.00100997120369306	0.00100967984715272	0.00100967984715272	0.00173216502270136	0.00101099227710157	0.00305258424596569	0.000867694756934246	0.00194846507944168	0.00441591227332334	0.00159529135695922	0.00306486701109981	0.000868244129599118	0.000579390063206183	0.0288413852675181	0.0251460798046752	0.0251433600808594	0.0251293061648314	0.0258667790474702	0.000288782605018999	0.0177650170725131	0.00430100785492101	0	0.000144149339526171	0.000436554145038127	0.00159457685779584	0.00158996717320332	0.0246571074031465	0.0274977929223433	0.0199596724547821	0.000432837986331945	0.00247433335321993	0.000721120967505405	0.000432837986331945	0.000734252187837749	0.000144211703592018	0.000144107793439403	0.000288454610957605	0.000577341193420068
A02X036261D6	0.000866238511905546	0.00610549606937017	0.00652724351459487	0.00603707166002684	0.00261046616069373	0.00567093183663967	0.0253034871279413	0.0266257565854534	0.00100967984715272	0.00100967984715272	0.00100967984715272	0.00100997120369306	0.00100967984715272	0.00100967984715272	0.00173216502270136	0.00101099227710157	0.00305258424596569	0.000867694756934246	0.00194846507944168	0.00441591227332334	0.00159529135695922	0.00306486701109981	0.000868244129599118	0.000579390063206183	0.0288413852675181	0.0251460798046752	0.0251433600808594	0.0251293061648314	0.0258667790474702	0.000288782605018999	0.0177650170725131	0.00430100785492101	0	0.000144149339526171	0.000436554145038127	0.00159457685779584	0.00158996717320332	0.0246571074031465	0.0274977929223433	0.0199596724547821	0.000432837986331945	0.00247433335321993	0.000721120967505405	0.000432837986331945	0.000734252187837749	0.000144211703592018	0.000144107793439403	0.000288454610957605	0.000577341193420068
A03X03621A06	0.000866238511905546	0.00610549606937017	0.00652724351459487	0.00603707166002684	0.00261046616069373	0.00567093183663967	0.0253034871279413	0.0266257565854534	0.00100967984715272	0.00100967984715272	0.00100967984715272	0.00100997120369306	0.00100967984715272	0.00100967984715272	0.00173216502270136	0.00101099227710157	0.00305258424596569	0.000867694756934246	0.00194846507944168	0.00441591227332334	0.00159529135695922	0.00306486701109981	0.000868244129599118	0.000579390063206183	0.0288413852675181	0.0251460798046752	0.0251433600808594	0.0251293061648314	0.0258667790474702	0.000288782605018999	0.0177650170725131	0.00430100785492101	0	0.000144149339526171	0.000436554145038127	0.00159457685779584	0.00158996717320332	0.0246571074031465	0.0274977929223433	0.0199596724547821	0.000432837986331945	0.00247433335321993	0.000721120967505405	0.000432837986331945	0.000734252187837749	0.000144211703592018	0.000144107793439403	0.000288454610957605	0.000577341193420068
AP7X03621F05	0.000866238511905546	0.00610549606937017	0.00652724351459487	0.00603707166002684	0.00261046616069373	0.00567093183663967	0.0253034871279413	0.0266257565854534	0.00100967984715272	0.00100967984715272	0.00100967984715272	0.00100997120369306	0.00100967984715272	0.00100967984715272	0.00173216502270136	0.00101099227710157	0.00305258424596569	0.000867694756934246	0.00194846507944168	0.00441591227332334	0.00159529135695922	0.00306486701109981	0.000868244129599118	0.000579390063206183	0.0288413852675181	0.0251460798046752	0.0251433600808594	0.0251293061648314	0.0258667790474702	0.000288782605018999	0.0177650170725131	0.00430100785492101	0	0.000144149339526171	0.000436554145038127	0.00159457685779584	0.00158996717320332	0.0246571074031465	0.0274977929223433	0.0199596724547821	0.000432837986331945	0.00247433335321993	0.000721120967505405	0.000432837986331945	0.000734252187837749	0.000144211703592018	0.000144107793439403	0.000288454610957605	0.000577341193420068
LN_8B02_VL_471	0.00203616984384952	0.00614620910330591	0.00627873126392066	0.00592558933391257	0.00262646421530119	0.00541608931681741	0.0194071263205516	0.0208198209676846	0.00218017189418901	0.00218017189418901	0.00218017189418901	0.00218080583252268	0.00218017189418901	0.00218017189418901	0.00290911142569501	0.00203680513059739	0.00321610266004592	0.00189323537443816	0.00286714865927265	0.00520865702394797	0.0026262234694281	0.00367341109546804	0.00145617183617581	0.00131171486551404	0.0232035420004324	0.0195593432916356	0.0195572639230499	0.0195462173766397	0.0201072573159181	0.00159955673176919	0.0139408430825704	0.00356480547066912	0.00130657330855801	0.00145268665092895	0.00175504454958741	0.00218940022547534	0.00218270986145477	0.0206773369931091	0.0217357452265044	0.0153654078130517	0.00116208901300261	0.00381309921557401	0.00145247565163776	0.00116208901300261	0.00177582220985494	0.00145332001678207	0.00145226471363196	0.00145289771153222	0.00189093149865059
LN_8B03_VL_472	0.00290814341469149	0.00731093296358875	0.00773489070282	0.00698689979960412	0.00364614874236938	0.00629071050267569	0.0217588447779238	0.0227415440849452	0.00305095328970655	0.00305095328970655	0.00305095328970655	0.00305184005527658	0.00305095328970655	0.00305095328970655	0.00305095328970655	0.0030536151337597	0.00277272558141955	0.00262015377466263	0.00392505717935148	0.00612553394663479	0.00204100375051849	0.00278355933811322	0.00247473603589335	0.00203945858434095	0.0249900016613095	0.0211685971263774	0.0211663429268992	0.0211444320169916	0.0221828217673921	0.00247113872868598	0.0154134404878411	0.00401156678361937	0.00246749375491338	0.00232213961975461	0.00292929084321816	0.00321016782206782	0.00320082671985081	0.021555196771719	0.0239540393624945	0.0173020928498548	0.00232450116638508	0.00469232856110298	0.00275913524757679	0.00232450116638508	0.00295925710583458	0.00232450116638508	0.00232281385759164	0.00246892718270677	0.00276274604711932
LN_4G05_VL_276	0.0008664887072456	0.00610727170468084	0.00652913763444368	0.00603889453640533	0.00261122355221922	0.00567258153287632	0.0253109792438439	0.0266337260814778	0.00100997120369306	0.00100997120369306	0.00100997120369306	0.00101011694502845	0.00100997120369306	0.00100997120369306	0.00173266523331362	0.00101099227710157	0.00305347195987691	0.000867945794305331	0.0019490493344008	0.0044165848014327	0.00159575421043437	0.00306576188408107	0.000868495485012261	0.000579557958282372	0.028850009886212	0.025153522521519	0.0251508011773752	0.0251367389716081	0.0258744735702463	0.000288866024503312	0.0177702790255548	0.00430228400817658	0	0.00014419090957514	0.000436681235043819	0.00159457685779584	0.00158996717320332	0.0246644357964632	0.0275059715455692	0.0199656209953872	0.000432837986331945	0.00247505383724275	0.000721224985605404	0.000432837986331945	0.000734467901721017	0.00014425330962328	0.000144149339526171	0.000144232503607194	0.000577507902979676
A01X036761C4	0.00115563140722179	0.00625448709833296	0.0069677087089668	0.00679848957122541	0.00290175390064313	0.00567340674097722	0.0254654612313773	0.0267900465859411	0.000144128563488859	0.000144170121554117	0.000144170121554117	0.000144211703592018	0.000144170121554117	0.000144170121554117	0.000865988485099467	0.000144357429808933	0.00319943024123812	0.000867945794305331	0.00224948497510605	0.004723067941508	0.00203161605414532	0.00291951491243617	0.0010134806434248	0.000724637807995143	0.0290081229629645	0.0253004853952572	0.0254541532267227	0.0254361901345765	0.0260222136036927	0.00101199976719216	0.0182224267579493	0.00519662326017449	0.00115396445965902	0.000865926035453283	0.00160281975323648	0.000434483526907231	0.000433291226818784	0.0249614287759007	0.0278032763593699	0.0199596724547821	0.00129988988340793	0.00335058302637197	0.00158813075326308	0.00129988988340793	0.00161708066400557	0.00101055442151402	0.00100982550440715	0.00115496405061699	0.00144481080908387
A02X036761C5	0.0011559653748149	0.00625630711947979	0.00696973219296815	0.00680054441086755	0.00290175390064313	0.00567505787766792	0.0254654612313773	0.0267900465859411	0.000144170121554117	0.000144211703592018	0.000144211703592018	0.00014425330962328	0.000144211703592018	0.000144211703592018	0.000866238536016083	0.000144357429808933	0.00319943024123812	0.000868196976976389	0.00225015986925555	0.004723067941508	0.00203161605414532	0.00291994115360793	0.0010134806434248	0.000724637807995143	0.0290081229629645	0.0253004853952572	0.0254541532267227	0.0254361901345765	0.0258773778311464	0.00101229246436016	0.0182224267579493	0.00519816686350161	0.00115429746434069	0.000866176050313525	0.00160328698623897	0.000289660919899475	0.000433291226818784	0.0249614287759007	0.0278032763593699	0.0199596724547821	0.00129988988340793	0.00335155952188135	0.00158813075326308	0.00129988988340793	0.00161755624958891	0.00101084628308619	0.00101011694502845	0.00115496405061699	0.00144522842563011
A03X03671A05	0.00115563140722179	0.00625448709833296	0.0069677087089668	0.00679848957122541	0.00290175390064313	0.00567340674097722	0.0254654612313773	0.0267900465859411	0.000144128563488859	0.000144170121554117	0.000144170121554117	0.000144211703592018	0.000144170121554117	0.000144170121554117	0.000865988485099467	0.000144357429808933	0.00319943024123812	0.000867945794305331	0.00224948497510605	0.004723067941508	0.00203161605414532	0.00291951491243617	0.0010134806434248	0.000724637807995143	0.0290081229629645	0.0253004853952572	0.0254541532267227	0.0254361901345765	0.0260222136036927	0.00101199976719216	0.0182224267579493	0.00519662326017449	0.00115396445965902	0.000865926035453283	0.00160281975323648	0.000434483526907231	0.000433291226818784	0.0249614287759007	0.0278032763593699	0.0199596724547821	0.00129988988340793	0.00335058302637197	0.00158813075326308	0.00129988988340793	0.00161708066400557	0.00101055442151402	0.00100982550440715	0.00115496405061699	0.00144481080908387
AP3X03672A04	0.00130045336573254	0.00640178842830505	0.0071148550413449	0.00695156184229308	0.00304771419539171	0.00582051656707821	0.0256210700313783	0.0269477145796144	0.00028832465771083	0.00028840781279591	0.00028840781279591	0.00028849101586003	0.00028840781279591	0.00028840781279591	0.00101051782564371	0.000144378271885294	0.00334577452022754	0.00101287299026073	0.00240013050436951	0.00487678642382814	0.00217732316075143	0.00291994115360793	0.00115859695684416	0.000724742843226605	0.0291663319832511	0.0254559520711504	0.0256096895448844	0.0255916290712175	0.02617868629393	0.00115690579452623	0.0183759566235518	0.0053465818795582	0.0012985769883843	0.00101053881662674	0.00174901742956204	0.000579473998582891	0.000433353816290451	0.0251173920915731	0.02796024682212	0.020114552708703	0.00144473265542406	0.00349716324201266	0.00173299415052626	0.00144473265542406	0.00176459382790695	0.00115525078034297	0.00115425069316412	0.0012997021644642	0.00158973738848347
AP7X03671F06	0.00144471153743756	0.00654586872779132	0.00667660537330011	0.00649545647975622	0.00319314715293832	0.0053818799312923	0.0257636026037568	0.0270917842875187	0.000432603936995426	0.000144170121554117	0.000144170121554117	0.000144211703592018	0.000144170121554117	0.000144170121554117	0.000577200629292361	0.000144357429808933	0.00349080593355905	0.00115746520322644	0.00254980803264891	0.00502864518014754	0.00232220826484453	0.0032120409356479	0.00130316793831242	0.00101455603456796	0.0293096141835885	0.0256058982961727	0.0257521612811842	0.0257414441510343	0.0263293382457515	0.00130120543586154	0.0185204006143947	0.00549442052372475	0.00144262735615273	0.00115463066127115	0.00189451389702709	0.000724464497624094	0.000722475547504015	0.0252684451464152	0.0281111850078372	0.0202654357466313	0.00158892829634962	0.00364259652019958	0.00187710655702915	0.00158892829634962	0.00191132836070825	0.00129940495265956	0.00129846759938435	0.00144387714269063	0.00173399546497538
LN_8A02_VL_462	0.0011561324310073	0.00625721752732771	0.00697074437576612	0.0068015722965693	0.00290301748005917	0.00567588380646738	0.0254767792895831	0.0268020830557506	0.00014419090957514	0.000144232503607194	0.000144232503607194	0.000144274121642996	0.000144232503607194	0.000144232503607194	0.000866363615633255	0.000144378271885294	0.00320082671985081	0.00086832262283882	0.00225049746821546	0.00472522771507641	0.00203250089660244	0.00292036751925804	0.00101392103899877	0.000724742843226605	0.0290211444384043	0.0253117226107976	0.0254654612313773	0.0254474822225996	0.026033829542093	0.00101243887644524	0.0182305300653555	0.00519893900910158	0.00115446403876439	0.000866301111890701	0.00160352070490644	0.000434672384906394	0.000433353816290451	0.0249725619806555	0.0278156861636767	0.0199685965956619	0.00130045336573254	0.00335204798311025	0.00158881891339826	0.00130045336573254	0.00147043778393768	0.0010107003312298	0.0010102627284316	0.0011554644957793	0.0014454373244492
LN_6F08_VL_351	0.00115563140722179	0.00625448709833296	0.0069677087089668	0.00679848957122541	0.00290175390064313	0.00567340674097722	0.0254654612313773	0.0267900465859411	0.000144128563488859	0.000144170121554117	0.000144170121554117	0.000144211703592018	0.000144170121554117	0.000144170121554117	0.000865988485099467	0.000144357429808933	0.00319943024123812	0.000867945794305331	0.00224948497510605	0.004723067941508	0.00203161605414532	0.00291951491243617	0.0010134806434248	0.000724637807995143	0.0290081229629645	0.0253004853952572	0.0254541532267227	0.0254361901345765	0.0260222136036927	0.00101199976719216	0.0182224267579493	0.00519662326017449	0.00115396445965902	0.000865926035453283	0.00160281975323648	0.000434483526907231	0.000433291226818784	0.0249614287759007	0.0278032763593699	0.0199596724547821	0.00129988988340793	0.00335058302637197	0.00158813075326308	0.00129988988340793	0.00161708066400557	0.00101055442151402	0.00100982550440715	0.00115496405061699	0.00144481080908387
LN_4G04_VL_275	0.00231515191058963	0.00713628108228691	0.0075579780371641	0.00756467734283028	0.00363184706515855	0.00626322181381045	0.0259226947790606	0.0274114583713908	0.00129984268776086	0.00129984268776086	0.00129984268776086	0.00129984268776086	0.00129984268776086	0.00129984268776086	0.00202420942643047	0.00101136772068782	0.00392925152304389	0.00188370197817387	0.003455377755156	0.00549062125846942	0.00305069918656651	0.00336037366199869	0.00144903963290437	0.00130554657782345	0.0297843815416112	0.0260723299159473	0.0262188286016513	0.0262076730041559	0.026653723649023	0.00217133473816397	0.0192780695327218	0.00624460116498151	0.00231180679254267	0.00202368700593918	0.00277208613619354	0.00101474502793028	0.00101181151117193	0.025882027195151	0.028429107423948	0.0207266748846969	0.00202310213039854	0.00452406476927351	0.00216745965505772	0.00202310213039854	0.00235547128314604	0.00216902674906482	0.00216745965505772	0.00202310213039854	0.00260506484195001
AMBX04141D06	0.00101283631077475	0.00494893209234155	0.00566635759070641	0.00529241804543353	0.002033386510158	0.00451484909239424	0.0239934579050991	0.0249974559063623	0.00115687947339826	0.00115687947339826	0.00115687947339826	0.0011572141628232	0.00115687947339826	0.00115687947339826	0.00188179327223375	0.00115838710237994	0.00218310581473578	0.000579437255290668	0.0018023608713317	0.00396365640940684	0.00174268291584258	0.00263119696855076	0.000724595754345779	0.000435113692707716	0.0275282295252242	0.0238373059898959	0.0239838690895062	0.0239797877773335	0.024551953303494	0.000579017874606291	0.0170446390126515	0.00460419854839194	0.00072258518351209	0.000433651356400616	0.00116641479756892	0.00145320926326021	0.00144920785683578	0.023790141369404	0.0263347119578135	0.0192343960666843	0.000868181257414278	0.00291947215799134	0.00115713036862493	0.000868181257414278	0.00103073283325003	0.000578510185644212	0.000578092145379481	0.000723212282542715	0.00101327090144799
A01X041461C8	0.00101401005519607	0.00495515443395097	0.00581974633973948	0.00560148121581434	0.00261723429095696	0.0048128163716286	0.0243111733093113	0.0256252332678275	0.00115805173423415	0.00115805173423415	0.00115805173423415	0.00115838710237994	0.00115805173423415	0.00115805173423415	0.00188370197817387	0.0011590584217386	0.0024760927734963	0.0010145926895441	0.00210603374238677	0.0041204186379198	0.00145386925779339	0.00278090511790561	0.000580109529476837	0.000435413655190109	0.0278552024177516	0.0243055251740631	0.0246002540960783	0.0242937490699155	0.0248855337825155	0.00057977319750053	0.0173570813845194	0.00490968820720022	0.000723316904885732	0.000434090592352619	0.00116914220768981	0.0011631926585277	0.00115998809448159	0.023813653794117	0.0268036980796831	0.0197039557973191	0.000579096458774494	0.0029224583745004	0.00101297763832705	0.000579096458774494	0.00103194844847905	0.000579096458774494	0.000578677571087427	0.000723630953614133	0.00101429866092536
A03X04141A07	0.00188779984448688	0.0032061264847313	0.00392901214346244	0.00272438622563085	0.00145363144702642	0.00262582325113397	0.0226676991455398	0.023812053120108	0.00203205804698346	0.00203205804698346	0.00203205804698346	0.00203205804698346	0.00203205804698346	0.00203205804698346	0.00203264811293042	0.00203294327442949	0.00174697997170895	0.00174273049146852	0.00256119090736959	0.00458088387531201	0.000290207321084827	0.00263660887557919	0.00174292017436177	0.00145365791486344	0.0256048214500049	0.021621714031649	0.0220645480085442	0.0216166562388661	0.0227869965830586	0.00159822540196346	0.0158758426156001	0.0043160157342851	0.00130530982542471	0.00145091603764137	0.00175517265492401	0.00218601705052904	0.0023252456014971	0.0223223396245133	0.0242514655037196	0.0173115409772969	0.00159636986751819	0.00380983318959827	0.00203144721564932	0.00159636986751819	0.00192127978576499	0.00145175858986599	0.00145070555237216	0.00145070555237216	0.0018889234927509
AP7X04141F08	0.00173894233016939	0.00568084443223808	0.00595986428455356	0.00544611550081596	0.00217858809274361	0.00466267816484417	0.0244373056375489	0.025749487529522	0.00188199800643076	0.00188199800643076	0.00188199800643076	0.00188254307489052	0.00188199800643076	0.00188199800643076	0.00188227050120035	0.00188281572753552	0.00232906960788297	0.00130587801738302	0.00255732102002296	0.00503979617092075	0.00116186215530784	0.00233808840112058	0.00159691252002244	0.0013070158835017	0.0281346432753913	0.023838858970306	0.024134361101464	0.0241268372978398	0.0248600167560519	0.00144945969796705	0.0172020380016069	0.0044631241495647	0.00144648766717539	0.00115746520322644	0.00160686366187131	0.00203587374466555	0.00217399421416078	0.0239449296829137	0.02678726914204	0.0187956760915575	0.00144799053468681	0.00365319946414491	0.00188155765896515	0.00144799053468681	0.00147359557345822	0.00130266478432147	0.00130209938449701	0.00144732508259553	0.0017388949858355
LN_4A04_VL_221	0.000722919516045456	0.004800110740321	0.00580911465531963	0.00559185182684566	0.00246702653585918	0.00480404384253718	0.024414885686563	0.0255779729587132	0.000866942598321172	0.000866942598321172	0.000866942598321172	0.000867193200619959	0.000866942598321172	0.000866942598321172	0.00159084998106946	0.000867694840110435	0.00261634531102369	0.000723311667559504	0.0018015999318432	0.00411163405302307	0.00130568856510933	0.00292158846905391	0.000578886961131371	0.000434672384906394	0.0278069193191932	0.0239620500527687	0.0244040506735736	0.0239504829754976	0.0246877657130641	0.000433980706969877	0.0170318761691197	0.00460450902713967	0.000433150459628343	0.000288824308737752	0.000875018328800337	0.00101612877042579	0.00115809379515227	0.0239255278040055	0.0267547731205173	0.0192209755982349	0.000433541693246006	0.00262507337722151	0.000866692057930876	0.000433541693246006	0.000735683679601205	0.000288991244132846	0.000288782605018999	0.000433338160256941	0.000723102456165447
LN_8A05_VL_465	0.0014492075569114	0.00509693403174346	0.00523221750536999	0.00468969059956033	0.00246764165737661	0.00407941441917047	0.0236995282110928	0.0244026849732446	0.00159223161889453	0.00159269269829711	0.00159269269829711	0.00159315404481653	0.00159269269829711	0.00159269269829711	0.00159315404481653	0.00159453968939843	0.00232920150412642	0.00101503405223924	0.00225530165434935	0.00457738911278868	0.00174292017436177	0.00248660133997861	0.00116099270165184	0.0010166556726909	0.0269327566770398	0.0233818935489825	0.0235388435382747	0.0236707679622938	0.0238010732508302	0.0011596516220875	0.0173383132122652	0.00416002435711919	0.00115767464341224	0.00101329713210205	0.00160713586515057	0.00159955673176919	0.00174028222186761	0.0233387845634288	0.0257333183836225	0.0184819253294053	0.00115897961565154	0.00336187406904891	0.00159290232807157	0.00115897961565154	0.00147463854720759	0.00101373736811584	0.00101300385378857	0.00115851288174858	0.00144944392212184
LN_8A06_VL_466	0.00205774414794055	0.00428272776882235	0.00501326742524476	0.00475987100717453	0.00206244319005689	0.00399076691098913	0.0226514316370929	0.0235048702539515	0.00220408539442763	0.00220408539442763	0.00220408539442763	0.00220473331773867	0.00220408539442763	0.00220408539442763	0.00249984580492269	0.00220570591727072	0.00221330567337963	0.00205832213757164	0.00320471411943001	0.00509740399878012	0.00176730567785801	0.00267064253434848	0.00161749091412428	0.00147051842787352	0.0267063264084428	0.0226689338104423	0.0231176345594645	0.0228069795890974	0.0238524635499256	0.00161772879254648	0.0166802291321464	0.00421785112291692	0.00176211534803073	0.00161535315225334	0.00192554846196484	0.00221417119640011	0.00220732882480273	0.0232268455799577	0.0253381650629834	0.0185896543996791	0.00146943800968901	0.00385552387435728	0.001909427558375	0.00146943800968901	0.00194518500233275	0.00161630257060559	0.00161535315225334	0.00176289195312996	0.0019099940430407
LN_6D06_VL_331	0.0017431733588103	0.00394034092990016	0.0046625467717183	0.00424612937241497	0.00203655024015641	0.0033589924264074	0.0225419922775841	0.023240498516298	0.00188729397777166	0.00188784211856178	0.00188784211856178	0.00188784211856178	0.00188784211856178	0.00188784211856178	0.00188893935590129	0.00188866492700969	0.00160358417187068	0.00116183575359128	0.00241206428060149	0.00458228326993813	0.00130948808530969	0.00249316553180903	0.00116200979403058	0.00101712526182362	0.0265384147357754	0.022539058581405	0.0229891184055292	0.022531463079205	0.0235512694862082	0.00145342017323281	0.0166296494823333	0.00416700664031925	0.0014513371914709	0.00130644670421666	0.00190302566731263	0.0017488259345746	0.0017439968493998	0.0227895199118159	0.0250285695456737	0.018211959232738	0.00116137199438303	0.00366506813440974	0.0015966385262499	0.00116137199438303	0.00177488620032424	0.00130720572425228	0.00130625708691274	0.00130625708691274	0.00174445627300766
LN_4F08_VL_270	0.00072977793605484	0.00528795574910437	0.00601099885262491	0.00579984124195588	0.00263699707975486	0.00499684725287243	0.0246510086336646	0.0259827971193677	0.000875162015202333	0.000875162015202333	0.000875162015202333	0.000875417392610928	0.000875162015202333	0.000875162015202333	0.0016057122258416	0.000875928594813096	0.00249501668065935	0.000730390891529491	0.00181963029405783	0.00415337836495219	0.00146491753666656	0.00280227085173819	0.000438292141384888	0.000292542011539579	0.0283859730423752	0.0243503413786889	0.0247966659843039	0.0243348747524167	0.025085547668915	0.000438036157632674	0.0173469179864866	0.0046480031172251	0.000437190335900388	0.000291518634152879	0.000883262283743403	0.0010256574596904	0.00102266060307475	0.0241540685515313	0.0271688788086922	0.0195613525070178	0.000291731246892602	0.00265019575314409	0.000729006496184997	0.000291731246892602	0.000742787617867064	0.000291731246892602	0.000291518634152879	0.000437445331736386	0.000729964364036703
C12X042204F5	0.00130756970501978	0.00218601705052904	0.00305721780146209	0.00272775817630449	0.00116268003078082	0.00218882396710264	0.0214991514019491	0.0227807386244702	0.0014524069865907	0.0014524069865907	0.0014524069865907	0.00145282900654479	0.0014524069865907	0.0014524069865907	0.00145304010850377	0.00145367378262886	0.00116538998265281	0.00130739561708615	0.00180838744366111	0.00366358766312249	0.000871855535159775	0.00190495079834966	0.00101680863126987	0.000872219897694045	0.0251696739256075	0.0205894298158849	0.0211811407362752	0.0210220555043621	0.021898541685928	0.000872108986209623	0.0154262964244038	0.00401813380636682	0.000725557876010719	0.000725663178152564	0.0011708908760115	0.00145904526043755	0.00160025483172535	0.021437990554686	0.0238279530223489	0.0161063460131033	0.000871602231382292	0.00307842616416677	0.00130682610402245	0.000871602231382292	0.00133098395207892	0.000726295633440086	0.000725768510864439	0.000871270055024753	0.00116306042708773
C01X04222I04	0.00086782025746523	0.004653825570795	0.00595495198498905	0.00559301382773814	0.00217795544308278	0.00495003206467303	0.0242751819154054	0.0251345864530521	0.00101162360855612	0.00101162360855612	0.00101162360855612	0.00101191608811918	0.00101162360855612	0.00101162360855612	0.00173587647752233	0.00101294109978107	0.00276241330581957	0.000289393728235055	0.00180187045280239	0.00380847581703031	0.00130606752464288	0.00277525591183969	0.000724071095447169	0.000434861407159683	0.0278135398623511	0.023964022870536	0.0244061507748116	0.0239523893742586	0.0248383893047649	0.000433902239467199	0.0173322553569205	0.00475414133075053	0.000433228658437972	0.000288829524903152	0.000874779146212195	0.00145236502669438	0.00144836826173316	0.0242286696349615	0.0267609936987371	0.0195236940567949	0.000578342897007075	0.00262550431381028	0.000867177434375149	0.000578342897007075	0.00088287237976114	0.000289038231845832	0.000288829524903152	0.000433604358125845	0.000723212282542715
C02X04222E09	0.000866864271362502	0.00508986569013189	0.00551394604740156	0.00498254248413669	0.00203089578232246	0.00465480266680335	0.0242767368290711	0.0255882364497227	0.00101084628308619	0.00101084628308619	0.00101084628308619	0.00101113831329413	0.00101084628308619	0.00101084628308619	0.0017341676000502	0.00101216174914092	0.00261729694413591	0.000868196976976389	0.00164904128396616	0.0044165848014327	0.00159552275012891	0.00306800135443392	0.000868495485012261	0.000579473998582891	0.0278057383718613	0.024119695791686	0.0241170647506345	0.0241036477081211	0.0248355493068564	0.000289116572371535	0.0168830197870218	0.00415340802077323	0	0.000144315763703318	0.00043674480779969	0.00159642822447389	0.00159180784511671	0.0237746317920809	0.0264672647767116	0.0189241201079959	0.000433338160256941	0.00247721780902803	0.000721953953384818	0.000433338160256941	0.00073511580452929	0.000144378271885294	0.000144274121642996	0.000288787819677742	0.000578008609815861
C03X04222B09	0.00174040818313455	0.00393435903903855	0.00524000891522226	0.0045441606866348	0.00189031269749079	0.00393914082673527	0.0231291429183244	0.0241275297155849	0.00173965125390029	0.00173965125390029	0.00173965125390029	0.00174015579817273	0.00173965125390029	0.00173965125390029	0.00159546479230094	0.00174116576521375	0.00174748877658801	0.00115998791762535	0.00225803471069992	0.0042719964131822	0.0013075855650981	0.0023414939639286	0.001306051701402	0.00116167232530501	0.0268032817325838	0.0226637723536086	0.0231075432167782	0.0229522410345085	0.0236720350569182	0.00116120342069714	0.0166132401764012	0.00430995685933624	0.00115908474529651	0.00101438277744384	0.00160767520137104	0.00174729807367254	0.00188791080357461	0.0229225631662909	0.0256177647870041	0.0180519689385444	0.00116002477374398	0.00336591209880383	0.00159432438002533	0.00116002477374398	0.0016237422552664	0.00101497110286876	0.00101423580264132	0.00115958876859974	0.00145118461839316
C06X042204F3	0.000866238511905546	0.00610549606937017	0.00652724351459487	0.00603707166002684	0.00261046616069373	0.00567093183663967	0.0253034871279413	0.0266257565854534	0.00100967984715272	0.00100967984715272	0.00100967984715272	0.00100997120369306	0.00100967984715272	0.00100967984715272	0.00173216502270136	0.00101099227710157	0.00305258424596569	0.000867694756934246	0.00194846507944168	0.00441591227332334	0.00159529135695922	0.00306486701109981	0.000868244129599118	0.000579390063206183	0.0288413852675181	0.0251460798046752	0.0251433600808594	0.0251293061648314	0.0258667790474702	0.000288782605018999	0.0177650170725131	0.00430100785492101	0	0.000144149339526171	0.000436554145038127	0.00159457685779584	0.00158996717320332	0.0246571074031465	0.0274977929223433	0.0199596724547821	0.000432837986331945	0.00247433335321993	0.000721120967505405	0.000432837986331945	0.000734252187837749	0.000144211703592018	0.000144107793439403	0.000288454610957605	0.000577341193420068
C09X042204F4	0.000867741854996229	0.00421798737655552	0.00493595156134137	0.00422995778095914	0.00130619405545361	0.00392944519960548	0.0233982365499303	0.0248478481638113	0.00101201541719546	0.00101201541719546	0.00101201541719546	0.00101230812341014	0.00101201541719546	0.00101201541719546	0.00173617481316978	0.00101333392990361	0.00232737566238359	0.00086882557016983	0.00165052589480602	0.00396130501782879	0.00159575421043437	0.00292244228753407	0.000869250425215148	0.000579978121990593	0.0269170973961821	0.0232354806604639	0.0232329818892018	0.0232225429042188	0.0239469401512902	0.000289367555242414	0.0164437924257079	0.00415464059022966	0	0.000144461700408447	0.000436808399068235	0.00159828389517152	0.00159365278378742	0.0231874852177923	0.0255829017572098	0.0184827887946687	0.000433839491489817	0.00248010899780438	0.000722788865897951	0.000433839491489817	0.000735764851427603	0.000144545225405098	0.000144440834239803	0.000289121799101312	0.000578677571087427
LN_6I03_VL_373	0.00242571502529591	0.00304069080589823	0.00410087815833944	0.00364122057887958	0.00181902680537384	0.00289223784445542	0.0222745837963306	0.0237777473845248	0.00257543394198658	0.002576214516013	0.002576214516013	0.0025769955633432	0.002576214516013	0.002576214516013	0.00257738626463184	0.00257855907963815	0.00151945139412435	0.00212228731832201	0.00299198119179404	0.00439680044308688	0.00136468785812845	0.0026003500214347	0.00166728748208447	0.00151669171835013	0.0265886869811999	0.0214722357571378	0.0220996888416106	0.0219263075929516	0.0228433241093635	0.00166827013825006	0.016413497078035	0.00450439324944614	0.00181654854123896	0.00181682357039655	0.00198584760308981	0.00258736077754045	0.00257950885976589	0.0226837757171671	0.0248557705080116	0.0168072167704312	0.00181847549581297	0.00428441634739582	0.0022720577714071	0.00181847549581297	0.00243449794761599	0.00181847549581297	0.00181709868284693	0.00196930793172611	0.00227515934994054
LN_6H03_VL_364	0.00408867293292152	0.00196912462796826	0.00348152998449658	0.00347045473091704	0.00196625535298157	0.00303525164717123	0.0217484300338623	0.0235498450042966	0.00484374506745839	0.00484374506745839	0.00484374506745839	0.00484521188741427	0.00484374506745839	0.00484374506745839	0.00484594563058988	0.00484814819411976	0.00167007197343484	0.00333069717683688	0.00377050097085564	0.00478020754050003	0.00136281079290393	0.00381738821534788	0.0025738521040546	0.00242413073390202	0.0265127897081529	0.0207990062515221	0.0217332171479747	0.0212455423479229	0.0227896643947089	0.00409016872470206	0.0165299460083039	0.00589596807218211	0.00423392072465374	0.00408274686109341	0.00350805387831267	0.00486632231347084	0.00485156641174191	0.0226328389329124	0.0246422714560416	0.0169209892079329	0.00423840701493003	0.00640878631615408	0.00469018599744177	0.00423840701493003	0.00474039051942631	0.00423840701493003	0.00423520155246143	0.00438803935634247	0.00469658121023768
D12X042204F8	0.000721875799725141	0.00581542950475029	0.0062377441303018	0.00573577656644997	0.00246545369843867	0.00538064601417832	0.0250102950643045	0.0263294293262807	0.000865566870559327	0.000865566870559327	0.000865566870559327	0.000865816678026436	0.000865566870559327	0.000865566870559327	0.00158809388634715	0.000866692140819129	0.00290729792952023	0.000723102456165447	0.00179889918312232	0.00411175639513108	0.00145030055915737	0.00291903000440706	0.000723547195779677	0.000434609414000126	0.0285456567937667	0.0248530166780468	0.0248503084430937	0.0248364776257548	0.0255723602831787	0.000288866024503312	0.0174708073502026	0.00430100785492101	0	0.00014419090957514	0.000436681235043819	0.00144983819223382	0.00144564628366703	0.0243626199924496	0.027203554643428	0.0196639034306251	0.00043296292153465	0.00247505383724275	0.000721329033718099	0.00043296292153465	0.000734467901721017	0.00014425330962328	0.000144149339526171	0.00028853784103017	0.000577507902979676
LN_7A08_VL_387	0.0011578841229709	0.00582349048642643	0.00639388600304592	0.00574807934775506	0.00276059818174394	0.00524402499732073	0.024752068276689	0.0260667317606044	0.00130158179721984	0.00130158179721984	0.00130158179721984	0.00130195837635924	0.00130158179721984	0.00130158179721984	0.002026233914867	0.00130327812110441	0.00262086894161816	0.00101445091102048	0.00225376023993858	0.00442453659836332	0.0017436958192906	0.0030715429995887	0.00101478184587369	0.000870890639966935	0.027675236682345	0.0245945665702854	0.0247264097723754	0.0247234010383701	0.0252947968161551	0.00072386144456475	0.0173416441814794	0.00475504195660317	0.000577846831783072	0.000578097370598087	0.00102140804229249	0.0017438231190196	0.00173902158387278	0.02364380514031	0.0263274722127634	0.0196775171482985	0.000868071367470537	0.00291900862405702	0.00115698920452899	0.000868071367470537	0.00117811676946827	0.000578431760497256	0.000578013833524	0.000723102456165447	0.00101312949206107
A01X042261A5	0.00209531691524239	0.00496081446482044	0.00585354921059113	0.00547033898955321	0.00375432842026329	0.00541236524003392	0.024463078657804	0.0256598420347729	0.00224297595256616	0.00224297595256616	0.00224297595256616	0.00224364694600469	0.00224297595256616	0.00224297595256616	0.00299329910754581	0.00224599858785094	0.00361235701712285	0.00179775366975764	0.00326601892509701	0.00519785829357723	0.00225362444667643	0.00423777492720753	0.00179803991345067	0.00165003072759817	0.0276737264622351	0.0239924552999225	0.0244679949725802	0.0241378312501137	0.0249123547674152	0.00149626171733978	0.0173007389757049	0.00521886734952989	0.00134428714107201	0.00149447281876954	0.00165921118460299	0.00270541459832883	0.00269730644013047	0.0236600699932985	0.0265877342034051	0.0195677052478905	0.00179533299374166	0.00361998512270805	0.00209372207214901	0.00179533299374166	0.00213328253343063	0.0014953667330424	0.00149424950716781	0.00164507293720831	0.0019457223802567
A02X042261A6	0.000722454720557483	0.00611082607554271	0.00653292917398065	0.006194042564888	0.00261160241281644	0.00553004071620706	0.0251582466803531	0.0266257565854534	0.000866301111890701	0.000866301111890701	0.000866301111890701	0.000866551343417426	0.000866301111890701	0.000866301111890701	0.00158929860388741	0.000866926961873241	0.00290784253797498	0.000723547195779677	0.00180033310721386	0.0044165848014327	0.00174121323340854	0.00291908879568841	0.000579038860313854	0.000434656648641895	0.028850009886212	0.0250009239796822	0.0251508011773752	0.0252817788629555	0.0255799680610307	0.000144446050405172	0.0177702790255548	0.00445363178793183	0.000144211703592018	0	0.000582724083587082	0.00101522877519098	0.00115690579452623	0.0246644357964632	0.0275059715455692	0.0199656209953872	0.000144341802388105	0.00233091940214688	0.00057709651660378	0.000144341802388105	0.0005879543217541	0	0	0.000144274121642996	0.000433400763288505
A03X04221A09	0.00202808437519435	0.00597889938858043	0.00654915090242454	0.00620927612534372	0.00305310882609997	0.00554370955892816	0.0250707055835757	0.0259432704646803	0.00202688939400127	0.00202747646183343	0.00202747646183343	0.00202806386984091	0.00202747646183343	0.00202747646183343	0.00260895111132139	0.00202865161831937	0.00349708524678428	0.00145004842590228	0.00255594183854494	0.00549516326456858	0.00276251402830715	0.0039528367432657	0.00159596497988796	0.00145152177047173	0.0287676194209818	0.0250547975361536	0.0252088575897082	0.0251908023028237	0.0256276398971934	0.00130478948271351	0.0179600015309134	0.00550480853960072	0.00130209938449701	0.00115765890411163	0.00175235327477631	0.0023269954871768	0.00246523776637429	0.0248634800674546	0.0275614997345612	0.0198561164801733	0.00130327792370966	0.00350724006078084	0.00173692871653606	0.00130327792370966	0.00132627660650865	0.00115799404471861	0.00115749140654359	0.00130266478432147	0.00159407754013454
AP3X04221F03	0.00101356958237597	0.00378626018621508	0.00479824533609739	0.00423667664236202	0.00145304010850377	0.00364379372063226	0.0229608941437947	0.0238128135818174	0.00101352775360104	0.00101352775360104	0.00101352775360104	0.00101382133540925	0.00101352775360104	0.00101352775360104	0.00159407754013454	0.00101455603456796	0.00189192619439495	0.000434609414000126	0.00135257024936301	0.00365856135186106	0.00145215381904065	0.00248696511036102	0.000579725950691715	0.000435113692707716	0.0264924092143423	0.0228084823779049	0.0231031136785242	0.0229454444973485	0.0236706421158468	0.000434782620871942	0.0163126347091039	0.00445726950149674	0.000434043498837875	0.000289414665418567	0.000875417310305173	0.00130923425934823	0.00145088997062835	0.0229085911690634	0.0254541773460922	0.0180492759241785	0.000434467789122959	0.00263049225235185	0.000868558290470825	0.000434467789122959	0.000884564454594599	0.000289582284142106	0.000289372791052865	0.000434294835984257	0.00072457473817256
LN_7F07_VL_431	0.00189838707573908	0.0052876936163237	0.00630563754418326	0.00580102602344035	0.00263815570798766	0.00514496851818595	0.0245257144667607	0.0259984176277869	0.00189779057932221	0.00189779057932221	0.00189779057932221	0.00189834483534073	0.00189779057932221	0.00189779057932221	0.00262980390633142	0.00175376244455058	0.00293730984458448	0.0019016498756234	0.00257676516120679	0.00492420198128159	0.00278345707274964	0.00339253209340674	0.00175504454958741	0.00131708976705757	0.0282431092610179	0.0243496701844658	0.0244974898487872	0.0244896804515605	0.0250733742515929	0.00116865121500178	0.0178033801806343	0.00524578287678199	0.0011665795630148	0.00102111005081002	0.00161820475935604	0.00249435022636151	0.00234026963460937	0.0244614109134049	0.0268842202757352	0.0195642905121961	0.00131426869239557	0.00338851177993235	0.0016057122258416	0.00131426869239557	0.000891282269125697	0.000875545051759567	0.00102096112026269	0.00116777157440449	0.00146085682923556
LN_6F05_VL_348	0.00177206874540048	0.0041406298212081	0.0042903309675717	0.00431602491384341	0.00266535405559739	0.00429859828948209	0.02338456918837	0.0247458680820652	0.00221526690049013	0.0022146127720429	0.0022146127720429	0.00221526690049013	0.0022146127720429	0.0022146127720429	0.00221606902710112	0.00206896932127185	0.00252276399848592	0.0019241673824009	0.00230028019270788	0.00467000263519479	0.00236995005734216	0.00298345327913798	0.00133098394883589	0.00103637370612625	0.027468560314493	0.0232222307372179	0.0235446141173595	0.0235105530897385	0.0236726964830268	0.00147791308833124	0.0181356840840158	0.00469801569236407	0.0013276297905494	0.00132821758444747	0.00163821298569502	0.00163090488198101	0.00177398492435201	0.0231960045076813	0.0254886236800408	0.0176317046081928	0.00103316148142803	0.00252430110187796	0.00132821758444747	0.00103316148142803	0.00195538595576959	0.00118104630304274	0.00132802159532564	0.00132860973628651	0.00177357457761124
LN_4H02_VL_282	0.00131869778628295	0.0051610403446068	0.00574033257725292	0.00521047189017964	0.00264785775153721	0.00486860272067968	0.0238582420930743	0.0251795807844497	0.00146503039090095	0.00146503039090095	0.00146503039090095	0.00146545977971456	0.00146503039090095	0.00146503039090095	0.00205261529661982	0.00146696462474338	0.00280144449217756	0.00132022918057895	0.00213068518682173	0.00478976171955962	0.00205953333349331	0.00355715972549799	0.00132063280410493	0.0010283101744257	0.0269621036370687	0.0237001244784709	0.0238342344614727	0.0238312442013585	0.0244015087713009	0.000880023568259368	0.0166543555593673	0.00496210446536724	0.000731785915610473	0.000732107363153443	0.00118174961474707	0.00206122856994951	0.00205547860706799	0.023031865610399	0.0257532472768755	0.0185644003282797	0.00102604387408966	0.00309832906380807	0.00131868165839735	0.00102604387408966	0.00134308348084817	0.000732536399425307	0.00073200018259915	0.000879137101358188	0.00117291329018547
AMBX04301D05	0.022936446077509	0.0216110204030463	0.0218652442910778	0.0218310387880676	0.0197808828430235	0.0205694333926879	0.00518900861170326	0.00584315008562971	0.0235215251878369	0.023528576281901	0.023528576281901	0.023535631605309	0.023528576281901	0.023528576281901	0.0236948240158147	0.0235497549553885	0.0198283582684285	0.0218977606453766	0.021436703771106	0.0225031517574591	0.0205627540726925	0.0222169048455689	0.0215987863270844	0.0214598062654754	0.0080283200983569	0.00607707822129653	0.00593015312654061	0.00681678335768638	0.00610679844733908	0.0218722916439631	0.00550562677158413	0.00693601383640731	0.0235157737821214	0.0232151526292315	0.0181980244708617	0.0234819068350628	0.023866169977578	0.0089461627757144	0.00789248438879738	0.00492969579609533	0.0233893404475847	0.0252543457022213	0.023827139932041	0.0233893404475847	0.0238229163283783	0.0232360367517647	0.0232186307085691	0.0233766165723535	0.0237058320836537
A01X043060I2	0.0116023000677726	0.0130097919031449	0.0132832208870488	0.0128926487613382	0.0108674145148117	0.0121048878852156	0.00648342882413865	0.00731409470424471	0.0118943501011862	0.0118979329517561	0.0118979329517561	0.0119015179615171	0.0118979329517561	0.0118979329517561	0.0120548135339294	0.0119122859654841	0.0113450310485002	0.0116095769899945	0.0114081005014646	0.0137978738481506	0.0108710779792555	0.0123160020805224	0.0111649647120426	0.0110192448818346	0.00751532754451429	0.0070830588381743	0.00647624488118364	0.00753286827150547	0.00756782096342665	0.0103879190008095	0.0051308403698322	0.00241698964067662	0.0112850246500426	0.0114431736406654	0.00890947369054796	0.0122551813002517	0.0123726068074098	0.0075486882176432	0.00709828880598658	0.00636990661709239	0.01145179525705	0.0135122594129099	0.0118981655016326	0.01145179525705	0.0118115521286168	0.0112944831953911	0.0112876836215211	0.0114458927705896	0.0117583768366439
AP7X04301G01	0.0142561111470574	0.0147450925393398	0.0145642071626616	0.0139197167631023	0.0126258569046375	0.0137030389080548	0.00384240220192661	0.00537959761162625	0.014401503711089	0.014401503711089	0.014401503711089	0.0144057815707638	0.014401503711089	0.014401503711089	0.0147087474809994	0.0144143449193001	0.0128001068765471	0.01367065885828	0.0136942074587563	0.0152833678651357	0.0130875440484534	0.0140794123254844	0.0133759745924004	0.0132353198496172	0.00746124648327017	0.00458120238666199	0.0045803882868148	0.00472647237496339	0.0051984509659123	0.0133529912885874	0.00310698941347571	0.00313059488533424	0.013946032692317	0.013948102165371	0.0104148688197399	0.0146193375490131	0.0147266770751816	0.0057811884300715	0.00638238444734152	0.00476517933579374	0.0141089478413922	0.0163304234450872	0.0145473166185346	0.0141089478413922	0.0145169752986058	0.0139584587507151	0.013948102165371	0.0141014342753031	0.0144161080803896
LN_7E03_VL_418	0.0101763957438302	0.0120222477653462	0.0119996995230461	0.0109306945259659	0.00914565156655003	0.0111245034134666	0.00946396160389768	0.0104840637038171	0.0103231057219878	0.0103231057219878	0.0103231057219878	0.010326195590199	0.0103231057219878	0.0103231057219878	0.0104794374633557	0.0103370247108228	0.0093138803994047	0.00973701702714399	0.00884208085499497	0.0127557349974569	0.00929851473153793	0.0105720866556069	0.00988948765658414	0.00929602751093361	0.0122926371134832	0.00931488268194074	0.00916414706600586	0.009610817232395	0.0101149539514693	0.00927516699541606	0.0069210228494943	0.00315512074567931	0.00971697225013124	0.00972133210133373	0.00825797117967585	0.0106756440358565	0.0106452314522181	0.0113088965561698	0.0114733059498845	0.00831639294339126	0.010030023261498	0.0120811931797781	0.0103253800513579	0.010030023261498	0.0102088353263428	0.00972569586674794	0.00971842509927806	0.00987616876602515	0.00987912541819182
LN_4F07_VL_269	0.0164936488295528	0.0173026976744555	0.0174099477991863	0.0170352743089309	0.0153054105018516	0.0161004107090581	0.00626357252074283	0.00647561774327392	0.0166327360414639	0.0166377225734222	0.0166377225734222	0.0166427120964591	0.0166377225734222	0.0166377225734222	0.0170991173396857	0.0166527001265411	0.0150256872814202	0.0159037026831195	0.0164781944763341	0.0179842378071873	0.0154723990023283	0.016632560302927	0.0154545529372965	0.0154661567502923	0.00918138705946324	0.00671216144099796	0.00626011461752412	0.00745630057744878	0.00644212540517254	0.0149813881364441	0.00493560025285762	0.00377078787710891	0.0164763540071985	0.0163258298838515	0.0126376479846317	0.016827912159117	0.0169628092510417	0.00718023946248607	0.00763197612076617	0.00720520519779211	0.0161906661902195	0.0182795598213932	0.0166318949109606	0.0161906661902195	0.0171072189266629	0.0161882391748647	0.016178538385916	0.0163339789678765	0.0166543555593673
[truncated: 104 more columns]
