# Supplementary material for: Transmission and dynamics of mother-infant gut viruses during pregnancy and early life
Source: Nat Commun. 2024 Mar 2;15:1945. doi: 10.1038/s41467-024-45257-4 (PMC10908809; doi:10.1038/s41467-024-45257-4)
Supplement: Supplementary file 6 — Source Data [file 41467_2024_45257_MOESM6_ESM.zip › Source data/Virus_genetic_distances/LN_7E06_VL_421_NODE_105_length_8017_cov_6.847400.dist.txt]

C12X001804E2	A03X00181C05	AP3X00181I06	LN_4G09_VL_280	C12X009505A7	C09X009505A6	A02X009561B7	AP7X01121H05	AMBX01281F01	A01X012861D4	A03X01281C09	AP7X01281H03	C12X013428B9	C09X013428B8	C09X015405B6	C12X017203H2	LN_6H01_VL_362	C09X017904A4	A03X01791B04	AP3X01792A08	LN_6G03_VL_355	A02X019461D1	A03X01941A02	LN_6F02_VL_345	AMBX01951E07	A02X019560H8	A03X01951A01	AP3X01952B01	LN_6E01_VL_335	C12X020903I8	C09X020903I7	AMBX02091E05	LN_4H05_VL_285	AMBX02341E04	A01X023460I4	A02X023460I5	A03X02341A08	AP7X02341H09	LN_4A02_VL_219	LN_7E06_VL_421	LN_4F06_VL_268	A01X024861A3	A02X024861A4	A03X02481C06	C12X026104A2	C09X026104A1	LN_7C07_VL_404	A01X026160H3	A02X026160H4	A03X02611C04
C12X001804E2	0	0.0235550486879884	0.0184940169832737	0.0209753828400141	0.0173140438941279	0.0182004607758905	0.0270716899100791	0.0244560658654377	0.0211400277034678	0.0235811662821544	0.0200053609566547	0.0300393122154899	0.00628852105490551	0.0124513163178794	0.0160556567489196	0.0160078296959485	0.015143316357517	0.0219905944175844	0.0155021130561447	0.0184661543061972	0.0198440552497086	0.0165373267494762	0.0153364486431046	0.015714437072223	0.0242155097009103	0.0226220108957639	0.0236281526924636	0.0368275409663273	0.0237335025015307	0.0168001786667647	0.0173746567667567	0.0207047346899758	0.0221305131422747	0.0187108432457169	0.0174261160615731	0.0174695185141581	0.017910458292506	0.0165674080620846	0.0169962818988018	0.0170029512175887	0.0226657518217465	0.0237768607915629	0.0246739038246004	0.0268971902595517	0.0160454621175095	0.0209233521161723	0.0155212382241728	0.0245347478269474	0.0213807118412954
A03X00181C05	0.0235550486879884	0	0.0176999882723128	0.00438249589295623	0.0275948353807155	0.0283007399622003	0.0254364922705602	0.0244814783954748	0.0180763997512384	0.0197756730539788	0.0176978855540704	0.0265563183485866	0.0206146631342087	0.0235712279337374	0.0270453554146294	0.0234626781342624	0.0207546978041067	0.0149898070014006	0.0143672256259575	0.018402366276012	0.0176668046320046	0.0213509952497486	0.0170769499839544	0.0181833279228169	0.0230682083594714	0.0198030125166815	0.0208765442430065	0.031769562165291	0.0212689020471028	0.0225103786627769	0.0225644089824521	0.0203451355098607	0.0234522991001779	0.020212145557344	0.0190279286115295	0.0188136101590018	0.0198019010147393	0.0193548890754962	0.0187198333632535	0.0187272929597747	0.0232571362359658	0.0210655405235637	0.0231906143008705	0.025234114881595	0.0156230201102386	0.0212298770678939	0.0170167467278589	0.0181042533274577	0.0157672197732559
AP3X00181I06	0.0184940169832737	0.0176999882723128	0	0.0146936156482838	0.0226407967174578	0.0226049103359979	0.0252915250856931	0.0227497550966219	0.0210918821037838	0.0234626445991398	0.0211702787503416	0.0268133436328073	0.0148591219550796	0.0180292956096704	0.0206849666458622	0.0220562878735819	0.0198331853684057	0.019424218025781	0.0152967526125003	0.0178697384447932	0.0174969442154769	0.016951405000912	0.0135605625656021	0.0148810053984284	0.0239083425021553	0.0224609246308428	0.0225391571125515	0.0318142735340433	0.0226385890069239	0.0194135652879923	0.022757151351819	0.0187113527204057	0.0208001244531005	0.0179550297743657	0.0172007052923129	0.0172431533796091	0.0175453541890833	0.0175983813638704	0.0170538715551614	0.0170584173737693	0.0198315810251052	0.0181000172771677	0.0244211674290239	0.0232869774187252	0.0141460295520527	0.019673268042548	0.0150136548543619	0.0208950593321831	0.0159150497200417
LN_4G09_VL_280	0.0209753828400141	0.00438249589295623	0.0146936156482838	0	0.0245896909896915	0.0252025098625238	0.0219348913160973	0.0223151523005808	0.0167205047941118	0.0190525597315149	0.0183027323857667	0.025088253060554	0.0180509451100282	0.020527560233535	0.0257693827030972	0.0232601207882456	0.0210991125679074	0.015612743285206	0.0138142884892166	0.0176254289937895	0.0156766769900657	0.0187619677670722	0.0140453496811964	0.0148352935506992	0.0230638126590982	0.0202310663921467	0.0202317376291132	0.0315077252669706	0.020845792900922	0.0210182681775567	0.0225783508605384	0.0185825447159178	0.0212144588395727	0.0180970374516978	0.0169408323618779	0.016587677033423	0.0175577198466495	0.017193587945175	0.0165128130527642	0.0165171426193539	0.0216145924765251	0.0200933261539875	0.0222051294317062	0.0242006251750018	0.0139350743692922	0.0189740244373144	0.0150444384895892	0.016562370108895	0.0135070214459137
C12X009505A7	0.0173140438941279	0.0275948353807155	0.0226407967174578	0.0245896909896915	0	0.00590864400563542	0.027490212960754	0.0250026196243355	0.024159245301786	0.026129874518148	0.02586401267148	0.0331718935336679	0.0152049564363815	0.0196062588370118	0.02351970679019	0.0157494915746159	0.0157358732253511	0.0249051901108083	0.0199296934695714	0.0227434252072666	0.0239794157015042	0.0195656761432509	0.0197276154721356	0.0190645000892377	0.0289052203898675	0.0257667714532901	0.0277297833478148	0.0394159513658669	0.0273880819135412	0.0203457542432103	0.0224311177615049	0.0246361624526121	0.0265260631519014	0.0246260042009036	0.0236895887143625	0.023080566665973	0.0240835317723019	0.0224615521437554	0.0230967692402299	0.023238570189997	0.0245266201213701	0.0229011818158035	0.0303869699037704	0.0295666486684242	0.0189323482022798	0.0235572295574194	0.0173431011629111	0.0254358256964894	0.0234821036296626
C09X009505A6	0.0182004607758905	0.0283007399622003	0.0226049103359979	0.0252025098625238	0.00590864400563542	0	0.0303302288223698	0.0251938805381055	0.0257446131100977	0.0265771971625806	0.0267719416192232	0.0328043541800152	0.0161051228290163	0.0202238709716523	0.0233070790512864	0.0173064249694971	0.0154038641802468	0.0256174344208366	0.0204025263073714	0.0221947983277889	0.0244482221686496	0.0195334876326165	0.0199256477563454	0.0199460416088245	0.029829663573679	0.0269673330167481	0.0280633627325464	0.0393992581637693	0.0278582141084187	0.0211127576021966	0.0232118709216388	0.0231939887093302	0.0268516799036149	0.025069459779236	0.0241337757758863	0.0231249010924451	0.0245289633729272	0.0227866170700279	0.023541307832595	0.0235520525561801	0.025399624177359	0.0222905730495097	0.0308453624862872	0.0308837841040213	0.018469902511674	0.0248010784508763	0.0176675048372419	0.025893047330079	0.0240929499111702
A02X009561B7	0.0270716899100791	0.0254364922705602	0.0252915250856931	0.0219348913160973	0.027490212960754	0.0303302288223698	0	0.0275833608058849	0.0199307318656559	0.019128501564417	0.0201931378801577	0.0283337861508225	0.0263821343252895	0.0265602370630119	0.0320731963072634	0.0269797663891418	0.0250838083113293	0.020537713282441	0.0207381904705659	0.0185682124362771	0.018897865943183	0.0251632308237447	0.0217370988349101	0.0233062634888069	0.0232994271308806	0.0204238777238512	0.0213453101438824	0.032971973615252	0.0228516231463062	0.02914340053258	0.0311277178168969	0.0217111729115371	0.0229000194919976	0.0242054865868062	0.0234101839148722	0.0236141863499027	0.0240739863972444	0.0239849364158147	0.0228104398325471	0.0228196265223527	0.0243414543182411	0.0250825233516455	0.0244643188826519	0.0256360353108685	0.0203864293439875	0.0239515217789714	0.0218128669149306	0.0220883963377264	0.0208751129356436
AP7X01121H05	0.0244560658654377	0.0244814783954748	0.0227497550966219	0.0223151523005808	0.0250026196243355	0.0251938805381055	0.0275833608058849	0	0.0231502073307662	0.0264991770503316	0.0263376726024885	0.0315516010425013	0.022199398936278	0.0251338890197083	0.0284657178971038	0.0260691112550529	0.0231427318678645	0.0245976084896085	0.0196581775440712	0.0220034783774848	0.0217825638424202	0.0228717422924948	0.018021966073182	0.0189603022648212	0.026681345834571	0.0259803331632584	0.026672405174398	0.0364765694683149	0.0282537623271107	0.0257885471115003	0.0271650505625363	0.0232226998047023	0.0267493287179218	0.021890053103769	0.0215477652362822	0.0215952219600888	0.0220355761684111	0.0221941266420827	0.0213933048431771	0.0213990638010055	0.0247079294474612	0.0223774835721515	0.0285150670258419	0.027559523079863	0.0190216685300281	0.024771157154426	0.0196512999916907	0.0212327414230602	0.0219574096066675
AMBX01281F01	0.0211400277034678	0.0180763997512384	0.0210918821037838	0.0167205047941118	0.024159245301786	0.0257446131100977	0.0199307318656559	0.0231502073307662	0	0.00730006842269874	0.00733643261240073	0.0190698169218436	0.0215764745760567	0.0232147339408451	0.028344015118688	0.0243496863165959	0.021617289946414	0.0134162237703827	0.0145075131113088	0.0151239265044904	0.014237533164026	0.0190360352497505	0.0132711688465686	0.0145965072241411	0.0162718612560623	0.014746703784455	0.0147218971164757	0.0249078107080413	0.0128071269782358	0.024439044222117	0.0267846869920083	0.0164495686313622	0.0177435703580106	0.0153751146722673	0.0150290112374772	0.0149204206610532	0.015093620245357	0.0171712469342534	0.0147348529434003	0.0147426814578338	0.0171082379749963	0.0211777038792966	0.0160850395756719	0.0203114062661115	0.0136961447396071	0.0193698784901481	0.0161956269131487	0.012768681874072	0.0144168601631549
A01X012861D4	0.0235811662821544	0.0197756730539788	0.0234626445991398	0.0190525597315149	0.026129874518148	0.0265771971625806	0.019128501564417	0.0264991770503316	0.00730006842269874	0	0.00649662358822559	0.021651296238879	0.0225518474884142	0.0248225567376793	0.0283729442769312	0.0246625612104876	0.0215650936827186	0.0138877688463772	0.0148619308617044	0.016325122182512	0.0155633629514942	0.0204083671183118	0.0141648813077427	0.0157556754380728	0.0158980872603084	0.013413193979184	0.0132249893956429	0.0254017567276303	0.0143811171889868	0.024739730924857	0.0263409121027281	0.0170711611464143	0.0179151000745285	0.0159628407993613	0.0156180465306622	0.0157878225213103	0.0160949832749127	0.0180258399029106	0.0151897406265347	0.0150658249019893	0.01898079581657	0.0234121951507706	0.0188245339766142	0.0217848522671437	0.0146100684954994	0.0197737752029528	0.016382281585087	0.014347662069567	0.0151658973348147
A03X01281C09	0.0200053609566547	0.0176978855540704	0.0211702787503416	0.0183027323857667	0.02586401267148	0.0267719416192232	0.0201931378801577	0.0263376726024885	0.00733643261240073	0.00649662358822559	0	0.0185849868926943	0.0201473905431597	0.022325480488572	0.0264793968000595	0.0235850823986356	0.0195083231017925	0.0128440873241335	0.0128300517744255	0.0145727032363217	0.0148150452459483	0.0188146629307354	0.0115950040805181	0.0135845315295879	0.0147892197429234	0.0131264898464211	0.0122440228451365	0.0222408126010951	0.0125052623964993	0.0234014421975716	0.0253180086554873	0.0150241145908177	0.0157618868173427	0.0131404256515381	0.0120302989630383	0.0123232324696861	0.0121987239805633	0.0154733828408339	0.012557246547477	0.0125638896222469	0.0167046808802807	0.0224856956711928	0.0163560960004137	0.0188664207599305	0.0128365854668209	0.0180990420418194	0.0153348219221132	0.0132653938265022	0.0135493414938663
AP7X01281H03	0.0300393122154899	0.0265563183485866	0.0268133436328073	0.025088253060554	0.0331718935336679	0.0328043541800152	0.0283337861508225	0.0315516010425013	0.0190698169218436	0.021651296238879	0.0185849868926943	0	0.0274364506585056	0.0304494892897729	0.0338847851170559	0.0316531725870113	0.0281311987242071	0.0230700636904883	0.0215184582356261	0.0215443318526664	0.0241775339964655	0.0263790268967505	0.0197600143852566	0.0222457233778068	0.024879916161731	0.0251160483379754	0.023317633656579	0.0317797542261041	0.0234520421698498	0.0307768757355618	0.0336306160707257	0.0238753726681663	0.025907107980131	0.022126622814083	0.0211042994056217	0.0208670618275474	0.0208686039590662	0.023131991213111	0.0216386547003734	0.0216504414868754	0.0231815538879833	0.0275571232043972	0.0249477462430109	0.0255086746912049	0.0228887608428478	0.027679390350827	0.0246635913350352	0.025192999043033	0.0204034274155201
C12X013428B9	0.00628852105490551	0.0206146631342087	0.0148591219550796	0.0180509451100282	0.0152049564363815	0.0161051228290163	0.0263821343252895	0.022199398936278	0.0215764745760567	0.0225518474884142	0.0201473905431597	0.0274364506585056	0	0.010340587719408	0.0143786059291889	0.0139170832591849	0.0133108154363665	0.0200539148244217	0.0143349068640489	0.0167364849488077	0.0177191303301777	0.0153565099256322	0.013777574990395	0.0145518755041788	0.0244935578318935	0.0228927921638945	0.0230067892621641	0.0353543920014915	0.0234996192642839	0.0136376405927718	0.0150722826004804	0.0188635637896058	0.0212258892152618	0.0179672103293547	0.0166832809836333	0.0165944564562901	0.0171643956923032	0.0160795303266774	0.0161237810251712	0.0161301247292313	0.0216397436868225	0.0214742334858782	0.0232190873220919	0.0248175903586682	0.0140812000306686	0.0192522235655954	0.0143628772128187	0.0224119376937942	0.0192657287175731
C09X013428B8	0.0124513163178794	0.0235712279337374	0.0180292956096704	0.020527560233535	0.0196062588370118	0.0202238709716523	0.0265602370630119	0.0251338890197083	0.0232147339408451	0.0248225567376793	0.022325480488572	0.0304494892897729	0.010340587719408	0	0.0183138219025819	0.0205556358367669	0.0198149993204791	0.0222853355334457	0.0156152400696754	0.0186868754470574	0.0187848262237085	0.0197642214411461	0.0171932061624673	0.0181256821515517	0.0263278225071536	0.0242961841945314	0.0247321554662333	0.0379514532185233	0.025704371008144	0.0171787047052669	0.018832695654242	0.0219420838396118	0.0238942282666581	0.0212566489801001	0.0198186006795101	0.0196025760896921	0.0204527619190013	0.0177623853080296	0.01924928674094	0.0192543642759442	0.0239318698870792	0.0227822133056856	0.0259226030145077	0.0271842505467646	0.0178829437930782	0.021608771826352	0.0173528789636158	0.0252326490395013	0.0216251398306978
C09X015405B6	0.0160556567489196	0.0270453554146294	0.0206849666458622	0.0257693827030972	0.02351970679019	0.0233070790512864	0.0320731963072634	0.0284657178971038	0.028344015118688	0.0283729442769312	0.0264793968000595	0.0338847851170559	0.0143786059291889	0.0183138219025819	0	0.0219952857224721	0.019207785222194	0.0268301258023414	0.0193199527774617	0.0236482550187751	0.0244942924872679	0.0205672385161057	0.0206650503301591	0.0204256324767618	0.0315472560714057	0.0292336989529628	0.0290466818895813	0.0428398887223099	0.0299882858193585	0.0217296840783063	0.0232585206099092	0.0267241518034719	0.0279088514137483	0.0238594691049969	0.0230747144041775	0.0226043773595226	0.0233236560167069	0.0214484879429438	0.0227563997431746	0.0227712069466379	0.0286830669937867	0.0281191403242598	0.0312985376222084	0.0334291465162178	0.0207021089681234	0.0260153736289678	0.0204627429521709	0.0289237329838695	0.0264453181340566
C12X017203H2	0.0160078296959485	0.0234626781342624	0.0220562878735819	0.0232601207882456	0.0157494915746159	0.0173064249694971	0.0269797663891418	0.0260691112550529	0.0243496863165959	0.0246625612104876	0.0235850823986356	0.0316531725870113	0.0139170832591849	0.0205556358367669	0.0219952857224721	0	0.00444029250208565	0.0200235236740587	0.0172741182649848	0.0212769794302916	0.0192593312276361	0.0171595363352099	0.0175668527467073	0.0183682704993698	0.0286076399721318	0.0253193816916521	0.0266315316974792	0.0377412794500793	0.0261184708882299	0.0215947767721235	0.0227467431883958	0.0229277625137317	0.0261446852840444	0.0219928403627412	0.0210882834711579	0.0200683394278451	0.0211940123996307	0.0200851334541195	0.0207735218009734	0.0206552019472283	0.0238090853175359	0.0235980651044359	0.0265171691449385	0.0262729178480904	0.0177516707603858	0.0221711191189918	0.01562969094411	0.0235054650296977	0.0213066738885215
LN_6H01_VL_362	0.015143316357517	0.0207546978041067	0.0198331853684057	0.0210991125679074	0.0157358732253511	0.0154038641802468	0.0250838083113293	0.0231427318678645	0.021617289946414	0.0215650936827186	0.0195083231017925	0.0281311987242071	0.0133108154363665	0.0198149993204791	0.019207785222194	0.00444029250208565	0	0.017510919499247	0.0146537112544962	0.0196169614651386	0.0174694280698808	0.0149673454934684	0.0148575183517517	0.0158852479434274	0.0254397059871208	0.0226980475853591	0.0238490617315053	0.0351858039568564	0.0236963915024308	0.0202512612876931	0.0212734965614876	0.0195316330351572	0.0230114427334157	0.0190559415536401	0.0181649730284926	0.0174088496164868	0.0182567878539359	0.0172012911026461	0.0179929378376679	0.0179976656217935	0.02053115772267	0.0214928984100978	0.0227752468175383	0.0235967897668406	0.0151327582894351	0.0194964680275862	0.0145800396832175	0.0207893253475093	0.0189971200415236
C09X017904A4	0.0219905944175844	0.0149898070014006	0.019424218025781	0.015612743285206	0.0249051901108083	0.0256174344208366	0.020537713282441	0.0245976084896085	0.0134162237703827	0.0138877688463772	0.0128440873241335	0.0230700636904883	0.0200539148244217	0.0222853355334457	0.0268301258023414	0.0200235236740587	0.017510919499247	0	0.00895222044831886	0.0138099553367393	0.010333208172138	0.0190229543284086	0.014485651323125	0.0158042165999853	0.0161061569103118	0.012942001258844	0.0134460397383514	0.0253257364023624	0.0135233303659261	0.021929649510006	0.0234674306797654	0.0169670561092453	0.0198273690792835	0.0166171121893652	0.01522717548652	0.0152679952187503	0.0159575470254764	0.0163924454884216	0.0148039886750758	0.0148116158745988	0.0182359215853532	0.0217212998295588	0.0178367955061721	0.0210218967095315	0.0146591578570655	0.0183865493645543	0.0161418076684854	0.0127268186075161	0.013382405252835
A03X01791B04	0.0155021130561447	0.0143672256259575	0.0152967526125003	0.0138142884892166	0.0199296934695714	0.0204025263073714	0.0207381904705659	0.0196581775440712	0.0145075131113088	0.0148619308617044	0.0128300517744255	0.0215184582356261	0.0143349068640489	0.0156152400696754	0.0193199527774617	0.0172741182649848	0.0146537112544962	0.00895222044831886	0	0.00834732914844726	0.00970241684172339	0.0138523849893857	0.0083770070507005	0.00978908386461194	0.0154094871584433	0.0134095231314908	0.0132460240328558	0.0272246718991804	0.0147723780044252	0.017416705320117	0.0192270115130128	0.0120535577597264	0.0157536751227461	0.0113901237853528	0.0100070407242709	0.00989766551675528	0.0107192815010607	0.00791335995478326	0.00945721502045686	0.00946218657321621	0.0158820821306955	0.0168865736862138	0.0176037232128557	0.0184240669202544	0.00931853935208999	0.0124091645637321	0.0104010617496968	0.0148792233499734	0.0119143593212727
AP3X01792A08	0.0184661543061972	0.018402366276012	0.0178697384447932	0.0176254289937895	0.0227434252072666	0.0221947983277889	0.0185682124362771	0.0220034783774848	0.0151239265044904	0.016325122182512	0.0145727032363217	0.0215443318526664	0.0167364849488077	0.0186868754470574	0.0236482550187751	0.0212769794302916	0.0196169614651386	0.0138099553367393	0.00834732914844726	0	0.0106397317877369	0.0171706360732811	0.0117567788294302	0.014031088690992	0.0179774823863808	0.0156955477480813	0.0160087351792643	0.0266310914858318	0.0170406140822505	0.0197822979423581	0.0224568281878243	0.0142545857631136	0.0178303587303093	0.0147933619382153	0.0148700404032007	0.0143576242257786	0.0146524236522731	0.0156207779988958	0.0145786853635571	0.0145825509147151	0.0149495225536017	0.0157649750172051	0.019901120238861	0.0186084860226665	0.014083413880653	0.0158339921091312	0.0142609921630206	0.0167129628075451	0.0147792613391539
LN_6G03_VL_355	0.0198440552497086	0.0176668046320046	0.0174969442154769	0.0156766769900657	0.0239794157015042	0.0244482221686496	0.018897865943183	0.0217825638424202	0.014237533164026	0.0155633629514942	0.0148150452459483	0.0241775339964655	0.0177191303301777	0.0187848262237085	0.0244942924872679	0.0192593312276361	0.0174694280698808	0.010333208172138	0.00970241684172339	0.0106397317877369	0	0.0185845919900855	0.0124746512675008	0.0144957203166495	0.0178218856825261	0.0150034487117044	0.0155814746753298	0.0271951870572727	0.0163159164457329	0.020356721913458	0.0223467705768932	0.0165133641295104	0.0184557029538987	0.0161810283229169	0.0147600839408574	0.0146606984131571	0.0153664559265865	0.0150944021680256	0.014194640501958	0.0142002922037772	0.0181286487246196	0.0175002589679122	0.0197998530874957	0.0226131898908524	0.0130315804935969	0.0166714557620381	0.0146928210052577	0.0133255965678595	0.0138416282646912
A02X019461D1	0.0165373267494762	0.0213509952497486	0.016951405000912	0.0187619677670722	0.0195656761432509	0.0195334876326165	0.0251632308237447	0.0228717422924948	0.0190360352497505	0.0204083671183118	0.0188146629307354	0.0263790268967505	0.0153565099256322	0.0197642214411461	0.0205672385161057	0.0171595363352099	0.0149673454934684	0.0190229543284086	0.0138523849893857	0.0171706360732811	0.0185845919900855	0	0.0101569031345178	0.0111562416294254	0.0208613482890488	0.0208631153995439	0.0211313876455093	0.0303433303075278	0.0211817503314304	0.0200253517337766	0.0219878455794392	0.0176208885220892	0.0202134780557146	0.0142360858735972	0.0131098102228328	0.0131471228567442	0.0120929469048793	0.0132867586401581	0.0129704359273069	0.0129738355599942	0.0172143729814108	0.0204814685202662	0.0219103845822479	0.0239268174646034	0.0128734495711833	0.0171421056530251	0.0137195312523314	0.0195488369584836	0.0187001565675262
A03X01941A02	0.0153364486431046	0.0170769499839544	0.0135605625656021	0.0140453496811964	0.0197276154721356	0.0199256477563454	0.0217370988349101	0.018021966073182	0.0132711688465686	0.0141648813077427	0.0115950040805181	0.0197600143852566	0.013777574990395	0.0171932061624673	0.0206650503301591	0.0175668527467073	0.0148575183517517	0.014485651323125	0.0083770070507005	0.0117567788294302	0.0124746512675008	0.0101569031345178	0	0.00273866999345965	0.0162514023195426	0.0159774685688395	0.0153080303950337	0.0260077985025579	0.0154061028826366	0.018244447274539	0.0199031102203476	0.0115925321160313	0.0138799296413759	0.00362359777092839	0.00283465673434921	0.00322992943702809	0.00310249614259339	0.00753899102962453	0.00270414761499599	0.00270519265051646	0.00955527936997332	0.017173347177926	0.0153628432378208	0.0171511237901387	0.00918628842155809	0.0137013360101354	0.0104090597138056	0.0156001313188851	0.0111932773703028
LN_6F02_VL_345	0.015714437072223	0.0181833279228169	0.0148810053984284	0.0148352935506992	0.0190645000892377	0.0199460416088245	0.0233062634888069	0.0189603022648212	0.0145965072241411	0.0157556754380728	0.0135845315295879	0.0222457233778068	0.0145518755041788	0.0181256821515517	0.0204256324767618	0.0183682704993698	0.0158852479434274	0.0158042165999853	0.00978908386461194	0.014031088690992	0.0144957203166495	0.0111562416294254	0.00273866999345965	0	0.0173405316994694	0.0169399871322844	0.0168007223812817	0.0273526319603062	0.017447977336278	0.0187858647802003	0.0210087376019329	0.0125912212205744	0.0154534709631549	0.00536050450481079	0.00494686675398719	0.00548233742528281	0.00562070216778048	0.00933830934423166	0.0046814196207545	0.00468324664691725	0.0108805985952317	0.0186734885236037	0.0168702324153634	0.0196504446487	0.0108509705180987	0.0148674114880508	0.0116884591995875	0.0163957416019305	0.0126355086634679
AMBX01951E07	0.0242155097009103	0.0230682083594714	0.0239083425021553	0.0230638126590982	0.0289052203898675	0.029829663573679	0.0232994271308806	0.026681345834571	0.0162718612560623	0.0158980872603084	0.0147892197429234	0.024879916161731	0.0244935578318935	0.0263278225071536	0.0315472560714057	0.0286076399721318	0.0254397059871208	0.0161061569103118	0.0154094871584433	0.0179774823863808	0.0178218856825261	0.0208613482890488	0.0162514023195426	0.0173405316994694	0	0.0053337205100387	0.00672840059725381	0.00996009928004044	0.00655115397728475	0.0272674787313551	0.0295207990485474	0.0182726082556676	0.0173000541772311	0.0182238760753993	0.0181681708412791	0.0187490309219413	0.0171046451828103	0.0211527729257716	0.0185516372452384	0.0185616920841855	0.0238261447350225	0.0248814555425461	0.0198885772228671	0.0194114842327536	0.0171309882029775	0.0221884086424851	0.0198462600915176	0.0157807862121548	0.0184200289494791
A02X019560H8	0.0226220108957639	0.0198030125166815	0.0224609246308428	0.0202310663921467	0.0257667714532901	0.0269673330167481	0.0204238777238512	0.0259803331632584	0.014746703784455	0.013413193979184	0.0131264898464211	0.0251160483379754	0.0228927921638945	0.0242961841945314	0.0292336989529628	0.0253193816916521	0.0226980475853591	0.012942001258844	0.0134095231314908	0.0156955477480813	0.0150034487117044	0.0208631153995439	0.0159774685688395	0.0169399871322844	0.0053337205100387	0	0.00416882883695287	0.0155325058153179	0.00569572882183308	0.025530848368653	0.0277653416219838	0.0181038172082854	0.0172044690301108	0.0177958517484604	0.0167598440141793	0.0172179529160222	0.0173804013825571	0.0180235617890787	0.0166058905786963	0.0166126195242437	0.020520571234086	0.0242451041441005	0.0192160400548692	0.0207111259696389	0.0150287990515039	0.0198100648958423	0.0177110491857951	0.0149589011026039	0.0168855597385668
A03X01951A01	0.0236281526924636	0.0208765442430065	0.0225391571125515	0.0202317376291132	0.0277297833478148	0.0280633627325464	0.0213453101438824	0.026672405174398	0.0147218971164757	0.0132249893956429	0.0122440228451365	0.023317633656579	0.0230067892621641	0.0247321554662333	0.0290466818895813	0.0266315316974792	0.0238490617315053	0.0134460397383514	0.0132460240328558	0.0160087351792643	0.0155814746753298	0.0211313876455093	0.0153080303950337	0.0168007223812817	0.00672840059725381	0.00416882883695287	0	0.0159888101806822	0.0049045389565646	0.0251227698929254	0.0277581789731715	0.0188940865827166	0.0179983262417384	0.0164017805388936	0.0156729696262138	0.0165142881920185	0.0162651697281073	0.0179501830250623	0.0161772656996587	0.0161857127364276	0.0215787141986424	0.0233301568513155	0.0200860051652606	0.0217893957477978	0.0153405555242183	0.0198023368207757	0.017130706805096	0.0166259713523383	0.0155047902343441
AP3X01952B01	0.0368275409663273	0.031769562165291	0.0318142735340433	0.0315077252669706	0.0394159513658669	0.0393992581637693	0.032971973615252	0.0364765694683149	0.0249078107080413	0.0254017567276303	0.0222408126010951	0.0317797542261041	0.0353543920014915	0.0379514532185233	0.0428398887223099	0.0377412794500793	0.0351858039568564	0.0253257364023624	0.0272246718991804	0.0266310914858318	0.0271951870572727	0.0303433303075278	0.0260077985025579	0.0273526319603062	0.00996009928004044	0.0155325058153179	0.0159888101806822	0	0.0155598538814138	0.0378478338642741	0.0399086516498078	0.0279332831726284	0.0276129495735959	0.0287150112904444	0.0292051652022519	0.0292649084395406	0.027718429221336	0.0323509210708302	0.0298494545241789	0.0298616669893388	0.0340409309375486	0.0330444723324711	0.0274236362002134	0.0238951359445549	0.0288924127412083	0.0341537246469351	0.0311163399722474	0.0251192929287695	0.0266775520412055
LN_6E01_VL_335	0.0237335025015307	0.0212689020471028	0.0226385890069239	0.020845792900922	0.0273880819135412	0.0278582141084187	0.0228516231463062	0.0282537623271107	0.0128071269782358	0.0143811171889868	0.0125052623964993	0.0234520421698498	0.0234996192642839	0.025704371008144	0.0299882858193585	0.0261184708882299	0.0236963915024308	0.0135233303659261	0.0147723780044252	0.0170406140822505	0.0163159164457329	0.0211817503314304	0.0154061028826366	0.017447977336278	0.00655115397728475	0.00569572882183308	0.0049045389565646	0.0155598538814138	0	0.026635435209868	0.0287208368640933	0.017616543731685	0.018399309111553	0.0173364182174274	0.0174179208479947	0.0169076912991989	0.0170566000250149	0.0182534816855	0.0171330609146498	0.0171376135078488	0.0219690302233971	0.0239884471626322	0.019134633555855	0.0202017810435734	0.0159926399819784	0.0198833833603407	0.0181161919961875	0.0176741637862088	0.0164494732367614
C12X020903I8	0.0168001786667647	0.0225103786627769	0.0194135652879923	0.0210182681775567	0.0203457542432103	0.0211127576021966	0.02914340053258	0.0257885471115003	0.024439044222117	0.024739730924857	0.0234014421975716	0.0307768757355618	0.0136376405927718	0.0171787047052669	0.0217296840783063	0.0215947767721235	0.0202512612876931	0.021929649510006	0.017416705320117	0.0197822979423581	0.020356721913458	0.0200253517337766	0.018244447274539	0.0187858647802003	0.0272674787313551	0.025530848368653	0.0251227698929254	0.0378478338642741	0.026635435209868	0	0.00510406367222425	0.0217235140991376	0.0233112146082937	0.0220041389215257	0.021229953510844	0.0207559403071822	0.021870485161832	0.0200776822083891	0.0207850163287266	0.0209291536336328	0.0260619960562688	0.0230339131352022	0.0270157637232062	0.0278533728671913	0.0166488578076321	0.0236469526095832	0.0181581750112653	0.0266313520022726	0.0229474173933031
C09X020903I7	0.0173746567667567	0.0225644089824521	0.022757151351819	0.0225783508605384	0.0224311177615049	0.0232118709216388	0.0311277178168969	0.0271650505625363	0.0267846869920083	0.0263409121027281	0.0253180086554873	0.0336306160707257	0.0150722826004804	0.018832695654242	0.0232585206099092	0.0227467431883958	0.0212734965614876	0.0234674306797654	0.0192270115130128	0.0224568281878243	0.0223467705768932	0.0219878455794392	0.0199031102203476	0.0210087376019329	0.0295207990485474	0.0277653416219838	0.0277581789731715	0.0399086516498078	0.0287208368640933	0.00510406367222425	0	0.0237029057458776	0.024622212381055	0.0242283340684376	0.023300314405936	0.0228263048955024	0.0239581798418956	0.0220609705191554	0.0228459758033152	0.022992967896603	0.0267192677272906	0.0255132069639032	0.0287989554492349	0.0284955832421611	0.0182936890234142	0.025345735680471	0.0194329284605298	0.028373742426517	0.0252148550341785
AMBX02091E05	0.0207047346899758	0.0203451355098607	0.0187113527204057	0.0185825447159178	0.0246361624526121	0.0231939887093302	0.0217111729115371	0.0232226998047023	0.0164495686313622	0.0170711611464143	0.0150241145908177	0.0238753726681663	0.0188635637896058	0.0219420838396118	0.0267241518034719	0.0229277625137317	0.0195316330351572	0.0169670561092453	0.0120535577597264	0.0142545857631136	0.0165133641295104	0.0176208885220892	0.0115925321160313	0.0125912212205744	0.0182726082556676	0.0181038172082854	0.0188940865827166	0.0279332831726284	0.017616543731685	0.0217235140991376	0.0237029057458776	0	0.00791151848790023	0.0160543016699457	0.0153366368199306	0.0148244923389949	0.0156589627560635	0.0165124223581355	0.0150540750143945	0.014930214327498	0.019952118934414	0.0198565349392318	0.0185836892840418	0.018748386885798	0.00750564320149092	0.00940378807200967	0.0087274438475028	0.0175816691395604	0.0143521607255133
LN_4H05_VL_285	0.0221305131422747	0.0234522991001779	0.0208001244531005	0.0212144588395727	0.0265260631519014	0.0268516799036149	0.0229000194919976	0.0267493287179218	0.0177435703580106	0.0179151000745285	0.0157618868173427	0.025907107980131	0.0212258892152618	0.0238942282666581	0.0279088514137483	0.0261446852840444	0.0230114427334157	0.0198273690792835	0.0157536751227461	0.0178303587303093	0.0184557029538987	0.0202134780557146	0.0138799296413759	0.0154534709631549	0.0173000541772311	0.0172044690301108	0.0179983262417384	0.0276129495735959	0.018399309111553	0.0233112146082937	0.024622212381055	0.00791151848790023	0	0.0190508990622714	0.0180322032998021	0.0181990004307653	0.0182153279480299	0.0192887630186369	0.0178867068862136	0.0177634143741252	0.0225338979404989	0.0229514961152601	0.0190265382957888	0.0201948404986779	0.00885004820981189	0.0127412278059117	0.0119590122847244	0.0201454211988674	0.017999776567692
AMBX02341E04	0.0187108432457169	0.020212145557344	0.0179550297743657	0.0180970374516978	0.0246260042009036	0.025069459779236	0.0242054865868062	0.021890053103769	0.0153751146722673	0.0159628407993613	0.0131404256515381	0.022126622814083	0.0179672103293547	0.0212566489801001	0.0238594691049969	0.0219928403627412	0.0190559415536401	0.0166171121893652	0.0113901237853528	0.0147933619382153	0.0161810283229169	0.0142360858735972	0.00362359777092839	0.00536050450481079	0.0182238760753993	0.0177958517484604	0.0164017805388936	0.0287150112904444	0.0173364182174274	0.0220041389215257	0.0242283340684376	0.0160543016699457	0.0190508990622714	0	0.00255864335048525	0.00256660618012865	0.00256693559612934	0.00749537070420361	0.00230120354403376	0.00230208647298507	0.00962842941443933	0.0195500468116529	0.0180285032122449	0.0221990482719031	0.0131010299934963	0.0183368928438844	0.014467490228769	0.0177950586964514	0.0149863946399857
A01X023460I4	0.0174261160615731	0.0190279286115295	0.0172007052923129	0.0169408323618779	0.0236895887143625	0.0241337757758863	0.0234101839148722	0.0215477652362822	0.0150290112374772	0.0156180465306622	0.0120302989630383	0.0211042994056217	0.0166832809836333	0.0198186006795101	0.0230747144041775	0.0210882834711579	0.0181649730284926	0.01522717548652	0.0100070407242709	0.0148700404032007	0.0147600839408574	0.0131098102228328	0.00283465673434921	0.00494686675398719	0.0181681708412791	0.0167598440141793	0.0156729696262138	0.0292051652022519	0.0174179208479947	0.021229953510844	0.023300314405936	0.0153366368199306	0.0180322032998021	0.00255864335048525	0	0.00114913199191425	0.00114958458277272	0.00667412970753687	0.00050819467409894	0.000508388444337358	0.00743836979048277	0.0192032784906613	0.0178264786906425	0.0214266923207619	0.0115965927744663	0.0169354983252173	0.0130740675405853	0.0171844932472408	0.0133339110102826
A02X023460I5	0.0174695185141581	0.0188136101590018	0.0172431533796091	0.016587677033423	0.023080566665973	0.0231249010924451	0.0236141863499027	0.0215952219600888	0.0149204206610532	0.0157878225213103	0.0123232324696861	0.0208670618275474	0.0165944564562901	0.0196025760896921	0.0226043773595226	0.0200683394278451	0.0174088496164868	0.0152679952187503	0.00989766551675528	0.0143576242257786	0.0146606984131571	0.0131471228567442	0.00322992943702809	0.00548233742528281	0.0187490309219413	0.0172179529160222	0.0165142881920185	0.0292649084395406	0.0169076912991989	0.0207559403071822	0.0228263048955024	0.0148244923389949	0.0181990004307653	0.00256660618012865	0.00114913199191425	0	0.00115326730318683	0.00721841341471197	0.00140258999368067	0.00140348477290238	0.00812772897092451	0.0189813613430159	0.0177300450662166	0.0210515927438758	0.0118919473527741	0.0165886014643277	0.0128459172086934	0.0180156233921534	0.0129768892456902
A03X02341A08	0.017910458292506	0.0198019010147393	0.0175453541890833	0.0175577198466495	0.0240835317723019	0.0245289633729272	0.0240739863972444	0.0220355761684111	0.015093620245357	0.0160949832749127	0.0121987239805633	0.0208686039590662	0.0171643956923032	0.0204527619190013	0.0233236560167069	0.0211940123996307	0.0182567878539359	0.0159575470254764	0.0107192815010607	0.0146524236522731	0.0153664559265865	0.0120929469048793	0.00310249614259339	0.00562070216778048	0.0171046451828103	0.0173804013825571	0.0162651697281073	0.027718429221336	0.0170566000250149	0.021870485161832	0.0239581798418956	0.0156589627560635	0.0182153279480299	0.00256693559612934	0.00114958458277272	0.00115326730318683	0	0.00762939577124703	0.00166106086105823	0.00166169782621729	0.00827601959110979	0.0195429256526161	0.0177588895384027	0.0206304495162818	0.0121689084179111	0.017542569069455	0.0135337054181505	0.01764384994565	0.0135148496457835
AP7X02341H09	0.0165674080620846	0.0193548890754962	0.0175983813638704	0.017193587945175	0.0224615521437554	0.0227866170700279	0.0239849364158147	0.0221941266420827	0.0171712469342534	0.0180258399029106	0.0154733828408339	0.023131991213111	0.0160795303266774	0.0177623853080296	0.0214484879429438	0.0200851334541195	0.0172012911026461	0.0163924454884216	0.00791335995478326	0.0156207779988958	0.0150944021680256	0.0132867586401581	0.00753899102962453	0.00933830934423166	0.0211527729257716	0.0180235617890787	0.0179501830250623	0.0323509210708302	0.0182534816855	0.0200776822083891	0.0220609705191554	0.0165124223581355	0.0192887630186369	0.00749537070420361	0.00667412970753687	0.00721841341471197	0.00762939577124703	0	0.00613791435756174	0.00614032004316956	0.0134010518739624	0.0197714060147195	0.0193685181591129	0.0239710552557129	0.0123865896231818	0.0173312936324297	0.0134912038042294	0.0190998264470196	0.0156676252757549
LN_4A02_VL_219	0.0169962818988018	0.0187198333632535	0.0170538715551614	0.0165128130527642	0.0230967692402299	0.023541307832595	0.0228104398325471	0.0213933048431771	0.0147348529434003	0.0151897406265347	0.012557246547477	0.0216386547003734	0.0161237810251712	0.01924928674094	0.0227563997431746	0.0207735218009734	0.0179929378376679	0.0148039886750758	0.00945721502045686	0.0145786853635571	0.014194640501958	0.0129704359273069	0.00270414761499599	0.0046814196207545	0.0185516372452384	0.0166058905786963	0.0161772656996587	0.0298494545241789	0.0171330609146498	0.0207850163287266	0.0228459758033152	0.0150540750143945	0.0178867068862136	0.00230120354403376	0.00050819467409894	0.00140258999368067	0.00166106086105823	0.00613791435756174	0	0	0.00729329217344814	0.0189243667973692	0.0179500285801339	0.0215495953556745	0.0115815017356732	0.0163777754801458	0.0126513735045177	0.0170402854280876	0.0137247526984525
LN_7E06_VL_421	0.0170029512175887	0.0187272929597747	0.0170584173737693	0.0165171426193539	0.023238570189997	0.0235520525561801	0.0228196265223527	0.0213990638010055	0.0147426814578338	0.0150658249019893	0.0125638896222469	0.0216504414868754	0.0161301247292313	0.0192543642759442	0.0227712069466379	0.0206552019472283	0.0179976656217935	0.0148116158745988	0.00946218657321621	0.0145825509147151	0.0142002922037772	0.0129738355599942	0.00270519265051646	0.00468324664691725	0.0185616920841855	0.0166126195242437	0.0161857127364276	0.0298616669893388	0.0171376135078488	0.0209291536336328	0.022992967896603	0.014930214327498	0.0177634143741252	0.00230208647298507	0.000508388444337358	0.00140348477290238	0.00166169782621729	0.00614032004316956	0	0	0.00716197797507235	0.0187938638494016	0.0179548753707448	0.0215584733555516	0.01158753343535	0.0163841145993684	0.0125250926067591	0.0170469892835458	0.0137283417705179
LN_4F06_VL_268	0.0226657518217465	0.0232571362359658	0.0198315810251052	0.0216145924765251	0.0245266201213701	0.025399624177359	0.0243414543182411	0.0247079294474612	0.0171082379749963	0.01898079581657	0.0167046808802807	0.0231815538879833	0.0216397436868225	0.0239318698870792	0.0286830669937867	0.0238090853175359	0.02053115772267	0.0182359215853532	0.0158820821306955	0.0149495225536017	0.0181286487246196	0.0172143729814108	0.00955527936997332	0.0108805985952317	0.0238261447350225	0.020520571234086	0.0215787141986424	0.0340409309375486	0.0219690302233971	0.0260619960562688	0.0267192677272906	0.019952118934414	0.0225338979404989	0.00962842941443933	0.00743836979048277	0.00812772897092451	0.00827601959110979	0.0134010518739624	0.00729329217344814	0.00716197797507235	0	0.0215143346897928	0.023788041814073	0.0276571358483774	0.016860875789588	0.0218220869529316	0.01854748728716	0.0181160202765486	0.0174005458260909
A01X024861A3	0.0237768607915629	0.0210655405235637	0.0181000172771677	0.0200933261539875	0.0229011818158035	0.0222905730495097	0.0250825233516455	0.0223774835721515	0.0211777038792966	0.0234121951507706	0.0224856956711928	0.0275571232043972	0.0214742334858782	0.0227822133056856	0.0281191403242598	0.0235980651044359	0.0214928984100978	0.0217212998295588	0.0168865736862138	0.0157649750172051	0.0175002589679122	0.0204814685202662	0.017173347177926	0.0186734885236037	0.0248814555425461	0.0242451041441005	0.0233301568513155	0.0330444723324711	0.0239884471626322	0.0230339131352022	0.0255132069639032	0.0198565349392318	0.0229514961152601	0.0195500468116529	0.0192032784906613	0.0189813613430159	0.0195429256526161	0.0197714060147195	0.0189243667973692	0.0187938638494016	0.0215143346897928	0	0.0200977940555634	0.0228871671400674	0.0173486376290726	0.0200742960925044	0.0167013379122286	0.0240326465011886	0.0190430718814056
A02X024861A4	0.0246739038246004	0.0231906143008705	0.0244211674290239	0.0222051294317062	0.0303869699037704	0.0308453624862872	0.0244643188826519	0.0285150670258419	0.0160850395756719	0.0188245339766142	0.0163560960004137	0.0249477462430109	0.0232190873220919	0.0259226030145077	0.0312985376222084	0.0265171691449385	0.0227752468175383	0.0178367955061721	0.0176037232128557	0.019901120238861	0.0197998530874957	0.0219103845822479	0.0153628432378208	0.0168702324153634	0.0198885772228671	0.0192160400548692	0.0200860051652606	0.0274236362002134	0.019134633555855	0.0270157637232062	0.0287989554492349	0.0185836892840418	0.0190265382957888	0.0180285032122449	0.0178264786906425	0.0177300450662166	0.0177588895384027	0.0193685181591129	0.0179500285801339	0.0179548753707448	0.023788041814073	0.0200977940555634	0	0.0188168571106556	0.0184575452568037	0.022272547185912	0.0200505796679799	0.0167948410930358	0.0181872049864817
A03X02481C06	0.0268971902595517	0.025234114881595	0.0232869774187252	0.0242006251750018	0.0295666486684242	0.0308837841040213	0.0256360353108685	0.027559523079863	0.0203114062661115	0.0217848522671437	0.0188664207599305	0.0255086746912049	0.0248175903586682	0.0271842505467646	0.0334291465162178	0.0262729178480904	0.0235967897668406	0.0210218967095315	0.0184240669202544	0.0186084860226665	0.0226131898908524	0.0239268174646034	0.0171511237901387	0.0196504446487	0.0194114842327536	0.0207111259696389	0.0217893957477978	0.0238951359445549	0.0202017810435734	0.0278533728671913	0.0284955832421611	0.018748386885798	0.0201948404986779	0.0221990482719031	0.0214266923207619	0.0210515927438758	0.0206304495162818	0.0239710552557129	0.0215495953556745	0.0215584733555516	0.0276571358483774	0.0228871671400674	0.0188168571106556	0	0.0204421531327948	0.0226011822830111	0.020916175635102	0.0192846651772121	0.0194579703124687
C12X026104A2	0.0160454621175095	0.0156230201102386	0.0141460295520527	0.0139350743692922	0.0189323482022798	0.018469902511674	0.0203864293439875	0.0190216685300281	0.0136961447396071	0.0146100684954994	0.0128365854668209	0.0228887608428478	0.0140812000306686	0.0178829437930782	0.0207021089681234	0.0177516707603858	0.0151327582894351	0.0146591578570655	0.00931853935208999	0.014083413880653	0.0130315804935969	0.0128734495711833	0.00918628842155809	0.0108509705180987	0.0171309882029775	0.0150287990515039	0.0153405555242183	0.0288924127412083	0.0159926399819784	0.0166488578076321	0.0182936890234142	0.00750564320149092	0.00885004820981189	0.0131010299934963	0.0115965927744663	0.0118919473527741	0.0121689084179111	0.0123865896231818	0.0115815017356732	0.01158753343535	0.016860875789588	0.0173486376290726	0.0184575452568037	0.0204421531327948	0	0.00571161616096929	0.00417682052102677	0.0148468537507735	0.0116335599636865
C09X026104A1	0.0209233521161723	0.0212298770678939	0.019673268042548	0.0189740244373144	0.0235572295574194	0.0248010784508763	0.0239515217789714	0.024771157154426	0.0193698784901481	0.0197737752029528	0.0180990420418194	0.027679390350827	0.0192522235655954	0.021608771826352	0.0260153736289678	0.0221711191189918	0.0194964680275862	0.0183865493645543	0.0124091645637321	0.0158339921091312	0.0166714557620381	0.0171421056530251	0.0137013360101354	0.0148674114880508	0.0221884086424851	0.0198100648958423	0.0198023368207757	0.0341537246469351	0.0198833833603407	0.0236469526095832	0.025345735680471	0.00940378807200967	0.0127412278059117	0.0183368928438844	0.0169354983252173	0.0165886014643277	0.017542569069455	0.0173312936324297	0.0163777754801458	0.0163841145993684	0.0218220869529316	0.0200742960925044	0.022272547185912	0.0226011822830111	0.00571161616096929	0	0.00532378443259362	0.0194961560783942	0.0152246913055953
LN_7C07_VL_404	0.0155212382241728	0.0170167467278589	0.0150136548543619	0.0150444384895892	0.0173431011629111	0.0176675048372419	0.0218128669149306	0.0196512999916907	0.0161956269131487	0.016382281585087	0.0153348219221132	0.0246635913350352	0.0143628772128187	0.0173528789636158	0.0204627429521709	0.01562969094411	0.0145800396832175	0.0161418076684854	0.0104010617496968	0.0142609921630206	0.0146928210052577	0.0137195312523314	0.0104090597138056	0.0116884591995875	0.0198462600915176	0.0177110491857951	0.017130706805096	0.0311163399722474	0.0181161919961875	0.0181581750112653	0.0194329284605298	0.0087274438475028	0.0119590122847244	0.014467490228769	0.0130740675405853	0.0128459172086934	0.0135337054181505	0.0134912038042294	0.0126513735045177	0.0125250926067591	0.01854748728716	0.0167013379122286	0.0200505796679799	0.020916175635102	0.00417682052102677	0.00532378443259362	0	0.0169200601049298	0.012338757841946
A01X026160H3	0.0245347478269474	0.0181042533274577	0.0208950593321831	0.016562370108895	0.0254358256964894	0.025893047330079	0.0220883963377264	0.0212327414230602	0.012768681874072	0.014347662069567	0.0132653938265022	0.025192999043033	0.0224119376937942	0.0252326490395013	0.0289237329838695	0.0235054650296977	0.0207893253475093	0.0127268186075161	0.0148792233499734	0.0167129628075451	0.0133255965678595	0.0195488369584836	0.0156001313188851	0.0163957416019305	0.0157807862121548	0.0149589011026039	0.0166259713523383	0.0251192929287695	0.0176741637862088	0.0266313520022726	0.028373742426517	0.0175816691395604	0.0201454211988674	0.0177950586964514	0.0171844932472408	0.0180156233921534	0.01764384994565	0.0190998264470196	0.0170402854280876	0.0170469892835458	0.0181160202765486	0.0240326465011886	0.0167948410930358	0.0192846651772121	0.0148468537507735	0.0194961560783942	0.0169200601049298	0	0.0143293815983326
A02X026160H4	0.0213807118412954	0.0157672197732559	0.0159150497200417	0.0135070214459137	0.0234821036296626	0.0240929499111702	0.0208751129356436	0.0219574096066675	0.0144168601631549	0.0151658973348147	0.0135493414938663	0.0204034274155201	0.0192657287175731	0.0216251398306978	0.0264453181340566	0.0213066738885215	0.0189971200415236	0.013382405252835	0.0119143593212727	0.0147792613391539	0.0138416282646912	0.0187001565675262	0.0111932773703028	0.0126355086634679	0.0184200289494791	0.0168855597385668	0.0155047902343441	0.0266775520412055	0.0164494732367614	0.0229474173933031	0.0252148550341785	0.0143521607255133	0.017999776567692	0.0149863946399857	0.0133339110102826	0.0129768892456902	0.0135148496457835	0.0156676252757549	0.0137247526984525	0.0137283417705179	0.0174005458260909	0.0190430718814056	0.0181872049864817	0.0194579703124687	0.0116335599636865	0.0152246913055953	0.012338757841946	0.0143293815983326	0
A03X02611C04	0.0227560501872312	0.0179240209654948	0.0180792092493206	0.0162342039632985	0.025051268357483	0.0257507968427713	0.0251863820917841	0.0236917774938291	0.0173861605560352	0.0191749868351142	0.01651935116176	0.0257821179683349	0.0210803253621199	0.0231856683583858	0.0279028625645268	0.023357970522973	0.0209442423433479	0.0158365318193017	0.0130010341489978	0.0168257897528912	0.0155169078224452	0.0183890311853081	0.0127985844787742	0.0144972788848043	0.0204380226153779	0.0195924570663727	0.0181600617475061	0.0305870550722466	0.0193805333570721	0.0245763530384989	0.0261607760424753	0.0145942569182387	0.017952978662498	0.0161423521437565	0.0147534282338541	0.0149275430625357	0.0154721350747672	0.0164515004692178	0.0147419804752806	0.0147477021328857	0.0195604867047315	0.021475234360479	0.0198156127026807	0.0222288948338443	0.011257275520652	0.0156969711884962	0.0128717441934471	0.0155309421611589	0.00652375165643736
AP7X02611G09	0.0168444709446502	0.0172232049072952	0.0168222837542292	0.0167092730516011	0.0211999087274688	0.0215694094655988	0.0193560696690694	0.0202027554043879	0.0108057867566616	0.0123959402843915	0.0107396806369913	0.0173443281727911	0.0161704755088304	0.0195961944423309	0.0235828046426329	0.0209692978723756	0.0185654361742395	0.0146983720742271	0.0105407030233987	0.0122408309036486	0.0148302866676369	0.0150505986210472	0.00945508834885485	0.011010345164374	0.0150431568015068	0.0153061817489128	0.015208636979821	0.0239794022290796	0.0157433088852862	0.0212747309855814	0.0232591694755961	0.0134213462279212	0.0146014530766237	0.0111863895238122	0.0108761060823323	0.0107609049169061	0.00994858999366201	0.0126473783578	0.0108684944803401	0.0108743310194214	0.0155200133669123	0.0183263111913858	0.0173564984554658	0.0163422215976882	0.0107007427437954	0.0160640142915581	0.0126660869883764	0.0136058261874703	0.0133504669490649
LN_6E07_VL_341	0.0247211945853628	0.0221809756909008	0.0199989586635578	0.0198299289874799	0.0278277840057926	0.0280533758063681	0.0261181209051371	0.0253447098691713	0.0175733148879919	0.020408778451311	0.0186789941567876	0.026638641086519	0.0227324329317379	0.0247337487548508	0.0300666567429445	0.0253454646174408	0.0224845918428366	0.0169464503085553	0.016469080822287	0.01715130423549	0.0181626720929947	0.0216192188620233	0.0162777481753802	0.0180538813467359	0.0216446968980246	0.0206515095478542	0.02106811434358	0.0297341203507789	0.020175686715402	0.0260777310791128	0.0279962644947854	0.0162292817172288	0.020523950874372	0.0194336052695363	0.0192144833249531	0.0185892000043769	0.0183257579391252	0.020354892810793	0.0189315618281479	0.0189366115351031	0.0205461206036515	0.0214336806436236	0.0223696298112025	0.0253540476346885	0.0150939565729902	0.0173608900107867	0.0154180567052069	0.0152396158001851	0.0107062520817469
LN_4A07_VL_224	0.0200014672044685	0.0186281034555959	0.0185224701656384	0.0179515289998527	0.0236317156378631	0.0242828782889053	0.0227016854679034	0.0223285363374485	0.0121965234948883	0.0133242311580953	0.0111874369634415	0.0188069053282523	0.0178595007095134	0.0201224094524488	0.0262324609327118	0.0244892295389634	0.0207795034933624	0.0154265489800844	0.0123402319002607	0.0134248029530866	0.015844978599283	0.0162842279005909	0.0114704133544949	0.013167985961633	0.0171138537941934	0.0175489208277359	0.0167574823881475	0.023665642150521	0.0168445108900675	0.0208055865194518	0.0237219493250842	0.0150552469776808	0.0150592957465423	0.0123513230740382	0.0120362524205952	0.0124651862537125	0.0112573809459799	0.0150608234492308	0.0120276831751723	0.0120340456321433	0.0158142017302097	0.0175712907483835	0.0188352016072266	0.0193313527905797	0.011890538955125	0.0175715342438968	0.0146581207686855	0.017222564996809	0.0151778120306467
C12X030004I8	0.0157436526889628	0.0258396876822858	0.024190448792763	0.0268745565700808	0.0254263545051579	0.0249218864397264	0.0284029022662482	0.0300952422182436	0.0276025516520225	0.0298256208710144	0.0279464622329869	0.0373698671490256	0.0129403707925672	0.020082421369627	0.0249929168835576	0.0221881121768011	0.0198958595590723	0.0271760419298624	0.0234695173779046	0.0268507752412044	0.0264210309907735	0.0244849820743055	0.0229519581708098	0.0229931691620319	0.0324937214768985	0.029167164145015	0.0307847661132157	0.042070205265652	0.0305859011566393	0.0223412309386988	0.0210827425935082	0.0280587118836697	0.0299681017618473	0.0278726012264054	0.0266421331370323	0.0265790855131211	0.0271896237575893	0.0255988477666607	0.026172387348583	0.0263161227576193	0.0244640627958537	0.0283611517771586	0.0327969903834428	0.0305600266064063	0.0225854580872243	0.0278853478374681	0.0219482210429762	0.0278774723929229	0.0264699310403444
A01X030061B4	0.0218189021360295	0.0223371254310383	0.0210270055690842	0.021725857409651	0.0257634170633579	0.0261511857591895	0.0281978994129768	0.0263446556491593	0.0212564710192114	0.0213097661062088	0.019696886628355	0.0268579948848316	0.0211124662032753	0.0237884528751189	0.0276828019694234	0.0243384125591327	0.0217732615903306	0.0201410507591832	0.0151217352120053	0.016771060195194	0.0200456576208299	0.0188733139204628	0.0145697550533728	0.0167562247461277	0.0224536745024548	0.0233108725677655	0.0219784528007965	0.0280901100748132	0.0217552339928384	0.0232289966161205	0.0257616515151721	0.0143038112256639	0.0158971063759449	0.0179458390937626	0.0177382641103141	0.017091976603046	0.0165252760250393	0.0170544894680053	0.0175923846047864	0.0175971845884161	0.0233508856449417	0.0207275409201426	0.0203348210511109	0.0218106586662945	0.0106824646762503	0.0134928905822358	0.0133733844432562	0.021792557525858	0.0174388502290216
A02X030061B5	0.0280828098149233	0.028667583224397	0.0237829988007853	0.0245569366624136	0.0300971219277657	0.0309470091209152	0.0306340066980047	0.0288130151693795	0.0255404908117884	0.024644194504079	0.0248886912081431	0.0309629435568369	0.0263546125779867	0.0289340049014939	0.033721268394367	0.02688309449961	0.0234465443767219	0.0256680712837344	0.0198718925009196	0.0200197325148531	0.0230592216442761	0.0237124323593395	0.0191458094294708	0.0217566544769903	0.0269468241571905	0.0257821809939661	0.0254805665235483	0.034893818731773	0.0270463279814745	0.0285523143230158	0.0311673756220199	0.0189622162647729	0.0202045531941106	0.0229628872605315	0.0231560838884578	0.0225454741702361	0.022696652613708	0.0237143677932123	0.0231357104401193	0.0230104114721826	0.0291526139857514	0.0197648545355093	0.0251497165672084	0.0278548384167337	0.0161714470564919	0.0175180198462339	0.0172906829454469	0.02501397828549	0.0195044695462866
C12X030603H5	0.0165885753064158	0.0215990132061944	0.0210447013626177	0.020270258982279	0.0210529419401448	0.0211078840720064	0.0298262757799997	0.0249614044176407	0.0238276182541301	0.0240785704084776	0.0226856855645575	0.0312862133298891	0.01437201541273	0.0177749317148322	0.0216112835459224	0.0208096341476348	0.0192105682866016	0.0208849508054684	0.0159967752231147	0.0201106184811444	0.0198645097408576	0.0192572881789891	0.0173571534884065	0.0184190101825697	0.0259510906557479	0.024089219876083	0.0246131995665894	0.036355735137197	0.0253350806937479	0.0042796629174769	0.00444081671175041	0.0216304888144192	0.0234681069661012	0.0217505842777195	0.020724773693315	0.0203834907620718	0.0213581760152588	0.0194434907797777	0.0202842669102691	0.0204274143205324	0.0260653326298634	0.0227956835178395	0.0262943065912683	0.0275588563460938	0.016455379362795	0.0237939135467843	0.0175520332786899	0.0250057755483908	0.0224476116028237
A02X030661A1	0.0340821027096699	0.0293427399329975	0.0307440909874676	0.0290828224715595	0.0356445850481229	0.0365030366646884	0.0358769513215453	0.031982881953955	0.0255845596594557	0.0289009523734447	0.0268557575754919	0.0299561580455642	0.0323425517255001	0.0331297574508697	0.0368174594301338	0.0332573698770444	0.030509338649946	0.0287818392453709	0.024329154030349	0.0255392218363518	0.0266043671459306	0.0308934647941204	0.0241113922514461	0.0266841771810551	0.0283230696147244	0.0281612429020654	0.0302579860695495	0.0348139505025606	0.0286640922848004	0.0337725276809668	0.0356269976040256	0.0282704491071785	0.0298214033039108	0.0278407809875516	0.0279130516334152	0.0274042857132505	0.0270050810673207	0.0288221221332265	0.0283056478102096	0.0283172101778014	0.032451642133667	0.0292892111093753	0.0272329431966215	0.0245272733694169	0.0259934547986318	0.0294996474286726	0.0270566222937985	0.0274363470401842	0.0253297372166888
A03X03061C02	0.0224121812015992	0.0199353419662582	0.0193450801099435	0.017545450885246	0.0261813213837308	0.0255742692938973	0.0239084025777212	0.0250178819642101	0.0176706451336142	0.0185423845483497	0.0163467719130574	0.0232991623784391	0.0213800732875265	0.0221344665706669	0.0261919850578916	0.0217756878211931	0.0194331987634789	0.0158710341194129	0.013205047625664	0.0151267384265791	0.016823493254329	0.0175941797002959	0.0142373536336959	0.0155657231404022	0.0209303829245622	0.0205987278559277	0.0204070301948936	0.0265358997270371	0.0190994672530075	0.0233117782989303	0.0252370304884895	0.0161690252652515	0.0195274056551045	0.0169836417893998	0.0170633357370741	0.0161603455036815	0.0158891578566055	0.0185772089176362	0.0173169478406773	0.0171895410388059	0.0217829609304863	0.0204131822840901	0.0206386426303635	0.0188356311799175	0.0138742757089679	0.0166913446005871	0.0148643290123282	0.0184055740960706	0.0154760617549514
D12X033728C5	0.0161594398462659	0.0283844383962813	0.0206454657713496	0.0246090475431063	0.0235370861410328	0.023279532730878	0.0313923617606831	0.0294864663487573	0.0272048249255913	0.0280394511220942	0.0269964605034592	0.0336325738315258	0.0141905997417783	0.0183083161424921	0.0189818952122341	0.0201098017076468	0.0174206344293655	0.0253113970164658	0.0218860195256576	0.0242274723824832	0.0245464634893465	0.0228023446988523	0.0219350917181495	0.0223901656042801	0.0310443273939262	0.0276153140252903	0.0289667335615166	0.0391826529349795	0.0286286346429482	0.022567621699382	0.0233049194206708	0.027548434350451	0.0287554619542395	0.0254453864356721	0.0239677466626768	0.0237642485980529	0.0244976353520598	0.0226133371085889	0.0235098451031358	0.0236540815966966	0.0283806652657489	0.0264595035096021	0.031910920289273	0.0329675508333197	0.0214279763106235	0.0274691585255741	0.0210376258909179	0.0268190006496527	0.0258224760837448
A02X033761A2	0.0196686848748491	0.0178747747240881	0.0175971711478794	0.0170157246747457	0.0232188962357621	0.0236786375440737	0.0239143762927804	0.0230209190759845	0.0168339900756959	0.0173995578218027	0.0157249968631237	0.0252984902961275	0.0171893456574368	0.0196633216184087	0.0260160678727071	0.0210552766486579	0.017731055022311	0.0142611260332856	0.0107150274163705	0.0157671996769427	0.0143907200048698	0.0173453629899994	0.012836162924959	0.0141430792665468	0.0171525454777629	0.0143837217467816	0.0156251382988919	0.0275335539896045	0.016417059639652	0.0212194892425314	0.0222297134163917	0.0151706515267536	0.0181646534132528	0.016572310683132	0.0153079451523974	0.0150846680701449	0.0159091416865768	0.0152519443154578	0.0147501355059508	0.01475968464512	0.0195327793100868	0.0201610715288838	0.0196896764461002	0.0202729888161872	0.0131203841225765	0.0161095099492672	0.0140785287766809	0.015694506023971	0.0147405298847285
LN_7F03_VL_427	0.0202240746954953	0.0171805247801239	0.0162526985545178	0.0162076234125123	0.0245355204729027	0.0251287618198434	0.0225907256453379	0.0228234221672761	0.016538092034513	0.0174105095400169	0.0158275264459831	0.0243068769370345	0.0179281553413345	0.0209138495226684	0.0265397715580465	0.0209664582354549	0.0173821380523571	0.0132629528724112	0.00999267595886827	0.0146359327842463	0.0144195021445467	0.017684339829588	0.0128700051756248	0.0147726088152285	0.0171672886709996	0.0140361711285285	0.0161368227806145	0.0260376925081515	0.016000656038652	0.0222561893412706	0.0235954600064707	0.0144710041557216	0.0161619251231026	0.0171530505128636	0.015706892129475	0.015615539835418	0.0163304432371192	0.0154419046235387	0.0151346013098314	0.0151406852682314	0.0205738252114227	0.0201717926644043	0.0197215439548614	0.021038536309589	0.012217059668111	0.0150447935594922	0.013470162055995	0.0139109625589051	0.0131914581037171
A03X03431B09	0.019520780879201	0.0216160058289685	0.0182719162008171	0.0191345500644245	0.0240547738785714	0.0238883978632366	0.0261979698330531	0.0237306067143514	0.0210892584418065	0.0214935898945558	0.019527017040757	0.0279241401272012	0.0166157787028177	0.0205510275401354	0.0234851027799314	0.0210890776433582	0.0189246244215866	0.0203601113675331	0.0133520201971743	0.0174676478012729	0.0170805671832731	0.0167755533197658	0.0154583004779563	0.0158402972212492	0.0245557881584093	0.0225463460621122	0.0228844722704191	0.0354545892800688	0.022461984715284	0.0211951581486953	0.0235519603521075	0.0144700232858576	0.0170681865869331	0.0202896176629929	0.0191274369370511	0.0189166126398977	0.0194887654358212	0.0175171609228888	0.0186934651671854	0.0185714847247184	0.0218251713119074	0.0206863209247452	0.0236634958574255	0.0232733958168794	0.0119973109313055	0.0156817444996891	0.0128193570678823	0.021908798764316	0.0181767690181046
A01X034861B1	0.0353482016995207	0.0359353861530023	0.0308786671043464	0.0337342688063412	0.0374669742223102	0.0376327043377669	0.038027202536176	0.0348291322858338	0.0326574457314731	0.0336558494716282	0.0315239858275877	0.0372067698594072	0.0337430661374291	0.0374071133018452	0.0407862888163323	0.0366637429970674	0.0342780732514201	0.0338069148948278	0.0294092830540661	0.0290747452410375	0.0318070901483693	0.0305767727936446	0.0266405531237089	0.0282074456611367	0.0324137466458557	0.0336684619266192	0.0331348887735677	0.0383219044354087	0.034053748812164	0.036995195078792	0.0399562120171091	0.0233998884023807	0.0237506012365335	0.0316005246681869	0.0317722579119865	0.0307279286439338	0.0304612574802687	0.0327114901749375	0.0318876507751962	0.0319007505802582	0.0353669345376406	0.031108611346184	0.0309545132963642	0.0312389954349941	0.0257276797658873	0.0262215548419446	0.0251176199805854	0.0323034036499172	0.0300470619983218
AMBX03532H07	0.023738422824475	0.0199304910381858	0.0197135082184429	0.0188145349449642	0.0265762188967334	0.0271637610379857	0.0213431392015965	0.0239745243626718	0.0142263338791173	0.0143448589504182	0.0136679876840068	0.0224068850506013	0.021878460934498	0.0231751557873036	0.0285977012678647	0.0248161327682821	0.0225119850532241	0.0137837492095131	0.0127493833917747	0.0147734112620789	0.0145803770713476	0.0186800171221773	0.0153977606693598	0.0174513989356855	0.0139291660852617	0.0146379811740143	0.0147007213613652	0.0227889159538797	0.016497139604371	0.0243352383615191	0.027571940068504	0.017942501757714	0.018240318771368	0.0169122186964466	0.0168672926018449	0.0171674537825162	0.0160937097255277	0.0179859162898706	0.0167169446738213	0.0167236014380544	0.0195320642406007	0.0212192580559586	0.0200580965897465	0.0219132397364295	0.0147883883423277	0.0190656679744133	0.0170241471190993	0.00869512490978174	0.0153145856078261
A03X03531B06	0.0193752110790211	0.0175067213602092	0.0175188003503767	0.0164660629898158	0.0226180795126289	0.0248726379662841	0.0213092473869362	0.0222444918594054	0.0141861258189251	0.0152043618466111	0.0143320797484347	0.0188684227468945	0.0188435258666098	0.0200441768177293	0.0259062794757527	0.0224280867721143	0.0186235341987038	0.0116796138632014	0.00934586993928769	0.0122929979634525	0.0117688570613961	0.0180907192056498	0.013593363692357	0.0150656733052711	0.0170267567583577	0.0145000645420994	0.0148708253130316	0.0272316309196566	0.0142018566352471	0.0226440462200055	0.024574282603936	0.0169455662977549	0.0176883130927975	0.0156599088552047	0.014233561616999	0.014812142099408	0.0148408337513699	0.0147086303389946	0.0137993878898467	0.0136751227773517	0.0172425773982088	0.019407071891491	0.017707776100647	0.023593711488081	0.0125122472720012	0.0172017627275606	0.0148542922872502	0.00807036004756687	0.0136413140616057
AP3X03532A03	0.0218001621400306	0.0201736670999476	0.0198181618195262	0.0183726267492744	0.0256909898888959	0.0254828187859636	0.0191099008817759	0.0218568653097239	0.0130301620496513	0.0149365671269067	0.0143878568163144	0.0226304931397196	0.0204755506272975	0.0214853225487254	0.0273747231335752	0.0241833349270437	0.0214345917854059	0.0137511067059851	0.0125237809174846	0.0147118359777515	0.0144540445254117	0.0193456571678123	0.0137205104974121	0.0153472492414549	0.0148428161653213	0.014174209803745	0.0149124213917665	0.0252146204800221	0.0162355737409926	0.0236414238382436	0.0260719044957864	0.015434482938796	0.0168226078620298	0.0160939897755179	0.0154957078480121	0.0163547420035153	0.0159571276800872	0.0162985620129051	0.015485364368764	0.0154895001028969	0.0177044035528629	0.0197682721813052	0.0187610596063673	0.0209652783664478	0.0132108604051052	0.0179568356814016	0.0153077458132489	0.010077038174219	0.0153827831016154
C12X036204B2	0.0181206375224284	0.0152984572883475	0.0174723310487808	0.0145134967619184	0.0186376819519305	0.0189919076595285	0.0188916580973629	0.0219409205442979	0.0163930135408834	0.0173893563823689	0.0156762859622368	0.0247393172210119	0.0153081255712003	0.019084051114627	0.0205784913563444	0.0185228248777288	0.0176642200636439	0.0156692660847834	0.0127015358182872	0.0143788242317625	0.0138407903093462	0.0165973962603441	0.0138931039999217	0.0150801368393142	0.0215273024110855	0.0190814982351823	0.0187154367846128	0.0319528927465748	0.0197369105777422	0.0170158299777518	0.0162677736597254	0.0169790118422484	0.0191975800586767	0.0167861466094028	0.0156379754284418	0.0155458624322705	0.0162519722603018	0.0165076455320658	0.0150736043613867	0.0150775917881622	0.0180943436193148	0.0174865951643727	0.0191485669952754	0.0213073418143261	0.01296784291945	0.0167377494706632	0.014072201203181	0.0193083958837152	0.0162606314991306
A02X036261D6	0.0184862576446494	0.0239429493633497	0.0184218344452827	0.0209568484028926	0.023916861683744	0.0236989457786913	0.026596694834237	0.0247168254848755	0.0220576087408265	0.0220525390211863	0.0213310729155606	0.027972164322671	0.0157522268889853	0.0176568626721703	0.0218689871421303	0.0219104777245621	0.0200421426056454	0.0199844512455213	0.0146563284067505	0.0186442182289257	0.0194511777774277	0.0176568626721703	0.0159272822358642	0.0173787153043449	0.0244296250512682	0.0227073032617391	0.0227742340524495	0.0355152680013102	0.0239962979001168	0.0153684928766396	0.0180625116591946	0.0203176592213439	0.0218662887195293	0.0199345339243185	0.0189123601847226	0.018302886148705	0.0194018928949641	0.0148843429666102	0.0184759387010805	0.0186155867417958	0.024993081409579	0.0225322986502381	0.0244732185764727	0.025432452018355	0.0164696072654063	0.0219662438870061	0.0177076615821575	0.0224924052861072	0.0206900764233611
A03X03621A06	0.0167699472903015	0.0231684062534912	0.0187830225526422	0.0204527205646828	0.023530587574685	0.0234677092199404	0.0267941984020361	0.0246416936051358	0.0222401177811449	0.0220937226452971	0.0216375270828409	0.0277305971382355	0.0146806305212288	0.0169930110463833	0.0208170424302811	0.021925352083333	0.0193991844703572	0.0193474442737646	0.0141230075363559	0.019085713916671	0.0184038780100906	0.0168548555871233	0.0154053774859105	0.0168709827575492	0.0240515132555489	0.0221898964361245	0.0225336482959818	0.0362965090618637	0.0237494684250401	0.0141791061454632	0.0173804629073624	0.0205959873344939	0.0217416298187742	0.0190178053970768	0.017998266545212	0.0175160684493205	0.0184854192813925	0.0139622894984008	0.0175642289858963	0.0177057204048904	0.0240734570509536	0.0222808305008959	0.024513958937596	0.0260204972662465	0.0155452436224724	0.0207844791226866	0.017443145487709	0.0225036062831378	0.0203238176133639
A01X036761C4	0.0235310981154908	0.0234824813743415	0.0214467264366803	0.0206186410776757	0.025290929872458	0.0261514906357536	0.0245859841044211	0.0265926804303582	0.0197979290787242	0.0208893160617525	0.0179262396937979	0.0258934743596685	0.0214385012786804	0.0242346760791661	0.0281509522801288	0.0260920709007328	0.0222220105902709	0.020817246563664	0.0145435222191468	0.0179479587181105	0.0191241389911094	0.0185842816902142	0.0148395708294425	0.0169680751848697	0.021613212149375	0.0211962273964421	0.0207621893960904	0.0329387920130645	0.0202593567899576	0.0245241222397811	0.0262468410864323	0.0114431154417913	0.013877975989403	0.0188498272581806	0.0177248959818276	0.0169625229814982	0.0161655179809816	0.018823657504843	0.0182354516158762	0.0182425806780819	0.0224097393206929	0.0219810558053884	0.0231017426596341	0.0235698009012152	0.00890990320524533	0.0101114940965651	0.0103941674578952	0.0217727327345995	0.0158512764660963
A02X036761C5	0.0224525387533696	0.0228218892956439	0.0200017255436498	0.0201725547649725	0.0238809982572427	0.0244131781763889	0.0233549394060156	0.0261179470023438	0.0186598090325738	0.0199324004388659	0.0181581134856316	0.0258111498421271	0.0206046443353525	0.0237920736079478	0.0276554387541323	0.0237768886595731	0.0202334507917155	0.0196306333950451	0.0144870334086928	0.0173507954923117	0.0183809714797173	0.0169241556132801	0.0144033070344105	0.0147808301436461	0.0206142426493226	0.0210314602328088	0.0210365090065168	0.0316312116973701	0.0201157936063122	0.0229342300000733	0.0251686806943444	0.0097883604774753	0.0124687290482499	0.0185877771200988	0.017711531791191	0.017086618211743	0.01655305412648	0.0179913374925991	0.0176987038413592	0.0175735697173799	0.0206163463043753	0.0216794506478423	0.0209894363678966	0.0224044867542905	0.00909448377263924	0.0101927735903621	0.0108612303703904	0.0204020398523774	0.0160494415359961
A03X03671A05	0.0195711226760915	0.0196065580121858	0.0187017576752865	0.0180161997653946	0.0228735268529419	0.0220347310338291	0.0223244587327242	0.0231269948800078	0.0186720386130861	0.0180209746774461	0.0169934181768577	0.024353680564698	0.0178867897429033	0.019834782691	0.024982853079057	0.0214697307043695	0.0189075364100893	0.0168031513656613	0.0104866742627215	0.0155994090446738	0.0151438221741301	0.0166960829616586	0.0128610941826933	0.0142864272852861	0.0212310710919915	0.0189673595364004	0.0187356719405391	0.032400300642269	0.0189260399226813	0.0216552905672288	0.023870234716963	0.00880153568676106	0.0117495537303003	0.0166012853209898	0.015074448366052	0.0147191909438311	0.0156750170439372	0.0148822987096864	0.0146505650725236	0.0146543652140649	0.0181304660778104	0.0193514132034864	0.0210324766444409	0.0211959058226171	0.00810766567482051	0.00606348071512074	0.00733256547885745	0.0188188414353418	0.0142509835162077
AP3X03672A04	0.0234074019145305	0.0194104495199826	0.019897467546011	0.0208455174123413	0.0235266346813408	0.0238871206996344	0.0204437705441889	0.0269916291045672	0.0211417881708064	0.0212239494778397	0.0207941922111414	0.0256474653810023	0.0196423487165476	0.0234182772362808	0.0293122824032409	0.0257377939448156	0.023562218753165	0.019135324319979	0.0159057028738477	0.0182353922338966	0.0187051108834975	0.0212830862088262	0.0182925261549971	0.018957515662978	0.0254877564373577	0.0221714345192806	0.0225772716913528	0.0352787108962492	0.0230553889151148	0.0243081675048292	0.0253937021665068	0.0112698074513115	0.0140367055656234	0.0223802219272145	0.0209136285774515	0.0205582589432597	0.0215527453328638	0.0207157232612279	0.0203307477845771	0.020336152929469	0.0192099704337796	0.0221187155035815	0.0245185208221348	0.023484372765222	0.01217293625585	0.0114874368542685	0.0125949030555363	0.0214109917402794	0.0175008556305486
C12X041403G8	0.0202786538507668	0.0230231212292957	0.0172515245851789	0.0206195448703904	0.0186854694879799	0.0197105928775027	0.0266686026175595	0.0236757084116235	0.0237625351279993	0.023323675150853	0.0223555879963448	0.0299386150319283	0.0182120632139381	0.0210982627523542	0.0222489190225489	0.0191904573053242	0.0183851990180437	0.0219120329925273	0.0162979335441576	0.019192914092114	0.0180105393427222	0.0171307954624377	0.0162270313434786	0.0168769686325045	0.0284618824357439	0.0250340801735599	0.0259513150680881	0.0389232232303238	0.0263797681684466	0.021304337264696	0.0234072547007457	0.0212803291362681	0.0243420559178974	0.0209013462416508	0.0198814641783425	0.0192564070194451	0.0206444264370713	0.0178934433498581	0.0191754817183681	0.0193157914628118	0.0204821034138989	0.0232900222798585	0.0267832142109044	0.026202407264006	0.0166469970063143	0.0206764188964248	0.0175920843018452	0.0236313076355938	0.0214207232820138
C12X042204F5	0.0108960754221824	0.019350865107027	0.0157089682682761	0.0186410289023322	0.015413967969086	0.0160540059336318	0.024724811531396	0.0201940491088203	0.0198593160582096	0.0193714671112611	0.0190652854792422	0.0248860775165662	0.00953642562463328	0.0162937398650734	0.0184475802071054	0.00843808235731854	0.00821198139578491	0.0163219196552074	0.0130671955577446	0.0167543706428704	0.0166136996886826	0.0140188005460794	0.0139093998940708	0.0146894969616099	0.0237506582486213	0.0207463575941475	0.0221726491328635	0.0327950111467458	0.0218341072685165	0.0154674841605507	0.018152956223968	0.0183886269448964	0.0201293962318683	0.0183099178253507	0.0168647042639205	0.0166406249313136	0.0173581192259112	0.0147278865763704	0.0164268687530522	0.0164312578399522	0.0211960535993918	0.0196149051913197	0.0230773863283767	0.0261245127663209	0.0129585339664489	0.0191972743552358	0.0137980933035301	0.0175535157597052	0.0172531575104098
LN_6I03_VL_373	0.0155600068772882	0.0231793625382984	0.0224401660810725	0.023378155949074	0.0174349621791825	0.0176672448703465	0.0273188473644835	0.0257927309177758	0.0237600064567131	0.0233148513575474	0.0228662837574317	0.0316470610486206	0.0143631919757191	0.0209570918771004	0.0230569589182351	0.00313327931676408	0.00565809329595084	0.0203929161774512	0.0181933574127682	0.022753217925858	0.020058366816368	0.0176649201898686	0.0179361492587215	0.0189961936415442	0.0282632692671931	0.025531766266938	0.0266831802454635	0.0373462017954304	0.0262151983332934	0.0210747366370315	0.0232401472085459	0.0224957424853378	0.0246404686781876	0.0226467864738678	0.0217337027505444	0.0208585197742194	0.0218432049535639	0.0205922131253595	0.0214212436519576	0.0214240594749234	0.0236456856647279	0.024952832492109	0.0270687589186195	0.0278112116213658	0.0169963527758996	0.0237422209161966	0.0166295672101159	0.0237762282116387	0.0219595529917657
A01X042261A5	0.0318556228342355	0.0222436046606628	0.0241987653641424	0.025669342093266	0.036141476034159	0.0362341766162633	0.026190232822781	0.0301168095757272	0.0226719596054609	0.0267277275510318	0.0242114010072927	0.0290269239388687	0.0281804205683756	0.0292265161142575	0.033465018977224	0.0327629372147275	0.0293267676446499	0.0222063653735309	0.0214362809253112	0.0223470186464192	0.0232015285757902	0.0271830573964472	0.0210175816280006	0.0226627617571536	0.0255617825290631	0.02594827183385	0.0268853589728806	0.0307254565881858	0.0244781887260867	0.0298546341744779	0.028648943038472	0.0240408122244392	0.02570541762965	0.0260187033886902	0.025083921111521	0.0243134673857891	0.0236155381786903	0.0269892182674071	0.0254640012932363	0.0254743539405451	0.0234434652250162	0.0281107410154862	0.0265448738494793	0.0244836767143236	0.0228770283078791	0.0266644883465811	0.0250729571152099	0.0218972286742658	0.0224308754978569
A02X042261A6	0.0233051125164681	0.0167897316077185	0.0190400989489863	0.0169253200192915	0.0263174643399688	0.0257632102894588	0.0196204150668739	0.0239406103312066	0.0179480733085516	0.018160666000743	0.0173076987098866	0.0254031694312167	0.0202424065755872	0.0216735398269514	0.0278621583044826	0.0239657894231501	0.0212784747273213	0.0139481746356094	0.0128695881069592	0.0155700172739119	0.0145563991470229	0.0198179861670632	0.0150601979529592	0.0164101562398573	0.021956128912547	0.0184012368835346	0.0194102160555019	0.031228440508443	0.0196484470347778	0.0232469667549359	0.0233083069246439	0.0175807292620512	0.0205358957704296	0.0191632231013551	0.0177131923760154	0.0176202204670316	0.0183444170331438	0.0186926649545003	0.0172693118543029	0.0172739015371137	0.0162921655561889	0.0198062642071051	0.0214025870544356	0.0212264864709663	0.0146725482305411	0.0169072804388809	0.0159270265796614	0.0154002190783004	0.0154977792862625
A03X04221A09	0.0242051242105697	0.0180424170314629	0.0164731094892631	0.0173676665141129	0.0272983610668047	0.0276695907732976	0.022916393266676	0.0213539751320014	0.014720622516088	0.0182677120263709	0.0163879310503934	0.0214601499781075	0.0212215540908021	0.021977850592099	0.0286125980627633	0.0239427379386519	0.0208997116999413	0.0134653584943456	0.0130599969732864	0.0144283314596882	0.0153045491306293	0.018254199840053	0.0133220276695417	0.0153522160181898	0.0186038581955301	0.0186353781677104	0.0191245392890053	0.0244685033549869	0.0181838539321749	0.0241413661321972	0.0248968065262052	0.0172691504821093	0.019214444431645	0.0172205054116822	0.0164580584867387	0.015820333396226	0.0148616782903052	0.0181330892638057	0.0165767946994514	0.0165835000791017	0.0188062430734605	0.0186077588369228	0.0200567570561431	0.0181690184430184	0.0141883154681929	0.0185528418775508	0.016868981470454	0.0130777611786158	0.014024606659586
AP3X04221F03	0.0232865210395448	0.0155214306743351	0.0185774010612292	0.015074729206905	0.0277523934694427	0.0284556519897488	0.0220609705191554	0.0238172044980862	0.0171390606227609	0.0181686923047747	0.0171812509044473	0.0240231118463942	0.020512126850065	0.0215256399987486	0.0270313218063499	0.0222416631443457	0.0190065959691719	0.0117166294683025	0.0118385498478666	0.0155589832322272	0.0155673714569289	0.0202650125551295	0.0145437243550691	0.0162966194378652	0.0212355196375609	0.017716329124611	0.0184459145805384	0.0297093916452765	0.0189408183247216	0.0226855159287853	0.0222330309334372	0.0185807871641456	0.0216547172690275	0.0180724781937046	0.0166435598722414	0.0165531552068202	0.0172613291208437	0.0175932308658643	0.0162082932719574	0.0162147037498692	0.0219103626270408	0.0202687632749937	0.0220820674758455	0.0224224894822682	0.0144535041587165	0.0184130825662447	0.0166488426527503	0.0147467955856608	0.0141904991021137
AMBX04301D05	0.0240806832162461	0.0219123912233938	0.0199282903784073	0.0191477533552496	0.0281007427697325	0.027520819073414	0.0227563381471717	0.0250789182862711	0.0166295367734295	0.0183441569511058	0.015496904613802	0.0208923927575892	0.0216959817049059	0.0240979305432846	0.0287991598236863	0.0256995640368125	0.024291045831372	0.0178177665396465	0.0153430184888705	0.0151387026264317	0.016035365267962	0.0175308124590886	0.0136342975705892	0.0154808056901665	0.0153426944851415	0.0178988203338941	0.0178572906910409	0.020954241781942	0.0177285872777277	0.0248274986750295	0.0274264349873468	0.0161323431162703	0.0169321322348354	0.016918535243603	0.0164485757167688	0.0162155522532499	0.0148676476902457	0.0176575879182776	0.0168314985776009	0.0168381938290263	0.0177987204306023	0.0210248899188022	0.0185320711565413	0.0177606944444468	0.0158084477468035	0.0198344922648607	0.0173691281739778	0.0151795822567032	0.0156907709326111
A01X043060I2	0.0227888766714608	0.0186188542028691	0.0197890329887202	0.0163482766389422	0.0257959845134652	0.0263746879789445	0.0212568420498888	0.023092825814902	0.0124180812172437	0.0136184421394398	0.0125551811407568	0.0240631829778881	0.0205352070041235	0.0219676615287582	0.0276282141706766	0.0243423490679612	0.0220419144355429	0.0142645051018743	0.0131008264272343	0.0145858890886853	0.0141041835984271	0.0187794065000377	0.0146735820139481	0.0169912563128508	0.0142001285944935	0.0138982747648737	0.0127775122459527	0.0256855906258073	0.0149690962289103	0.0235204491632679	0.0262074588955796	0.0173577999196604	0.0184831748156448	0.0161896944878489	0.0157304830644274	0.0161760815777587	0.0164595264512064	0.0172012412680953	0.0154408801245787	0.015446996226239	0.0183731286179063	0.0203053241133975	0.0190626282152849	0.0229538759941875	0.0140463198699263	0.0189727647970711	0.0163923030467715	0.0104194893094349	0.0158232874054226
A02X043060I3	0.0245385994700762	0.0201178206016043	0.0222776322833787	0.0194634417480406	0.0270609657219513	0.026712509815183	0.0228411223685693	0.0244359843652704	0.0155606502944894	0.0156487990601321	0.0144179682317982	0.0248701211667786	0.0222889597978498	0.0256678448597428	0.0292340193430162	0.0255415280912581	0.0218664452033986	0.0158537855215076	0.0144608380880593	0.0172029969855865	0.0161121597533829	0.018820206178567	0.015170523101173	0.016938409551001	0.0155490397076736	0.0165155145255323	0.0162438807320036	0.0260806919229741	0.0170535992826165	0.0249674035465362	0.026436758346244	0.0186518134425505	0.0197748570792688	0.0172433847035426	0.0167693221600635	0.0172205418907631	0.0161575167885201	0.0182553635316263	0.0166163416225807	0.01662511186155	0.0198552510373536	0.0233114526366024	0.0195279377850292	0.0228340354277207	0.0162809549294486	0.0209638815302187	0.017977652864074	0.0148576025884664	0.0171143448551762
A03X04301B08	0.0243696992350864	0.0193380778552659	0.0206178749134884	0.0188750712520799	0.027110013148063	0.02783507441104	0.0228443401481111	0.0239658152385257	0.0148542922872502	0.0158682834301866	0.0139811766668783	0.0225881614945457	0.0218329219121134	0.0246469265874462	0.0282422051555865	0.0248027587475879	0.0222461934893752	0.0140909891270539	0.0130596440621716	0.0143159065726311	0.0148183152318582	0.0196685417228318	0.0150401834001755	0.0173402381323486	0.0160903243731524	0.0142821438072942	0.0149977438522155	0.0253116476584418	0.0157834725202266	0.0253688436383686	0.0268457994798648	0.0186528566359553	0.020603248446293	0.0161233627356534	0.0162018014570555	0.0163790790962445	0.0162619633569143	0.0172653254269082	0.0161868754087547	0.0161954012097091	0.0192026027455516	0.0203186509870374	0.019450891671955	0.0218878603342068	0.0154883444233973	0.019987698709463	0.0179679896511922	0.0105260196892241	0.0156123809089072
AP7X04301G01	0.0227531117647473	0.0196858587446541	0.0225337361654482	0.0181947343501337	0.0247118299118605	0.0255187343286436	0.0219961695416342	0.0248668536848718	0.0149884765133665	0.0140785026053062	0.0136939329064439	0.0237816169506618	0.0223406880921649	0.0236873419226396	0.0288852992751139	0.0248378105319405	0.0227730403515967	0.0159078330197803	0.0139422831195151	0.0154090281306273	0.0150791206490412	0.019200306663961	0.0157632772207703	0.0172597064265133	0.0146102195098039	0.0138857979544072	0.0154379821917483	0.0242643704406161	0.0167524781450613	0.0242253878309437	0.0265840100650251	0.0181521427602561	0.0183148059262767	0.0175639831572614	0.0169532372603414	0.0171332693784359	0.0168822186802916	0.0179036295047189	0.0169441891987799	0.0169487120219129	0.0181400090705435	0.0220977733826179	0.0185751257949033	0.0205452858617646	0.0159109235967284	0.0196928428889061	0.01748317643432	0.0122850647403564	0.016637122348087
LN_6E05_VL_339	0.024279519667174	0.0169006784550997	0.0211842857622625	0.0172258536094914	0.0257491380711814	0.0255324916590315	0.0227284969903019	0.0243525210235977	0.0137077792592779	0.0144561999754548	0.012866176636902	0.0240714458770412	0.0226083351896052	0.0244452386040527	0.0278997199597631	0.0244708428508973	0.022214086115144	0.0122476125609008	0.0130886870531073	0.017456899165151	0.0132988607095162	0.0198395846919437	0.0162150731835679	0.0178158069891933	0.0157264897789528	0.0132354943549479	0.0154320821265779	0.0282921114257686	0.0152881443076894	0.0248511574369037	0.0269488701783473	0.0196521535156001	0.0211872214665349	0.0180778924254366	0.0166769073993818	0.0172469772883735	0.0174160645835557	0.0177377970819511	0.0162486138188705	0.0162570001785318	0.0175877579430423	0.0239095190132248	0.0195325829607694	0.0231714764230118	0.0153116302823991	0.019710932087932	0.0178673166714903	0.0123316714166504	0.0161804869469112
LN_4F07_VL_269	0.0188333125701335	0.0165175427807324	0.0167560540915558	0.0153244533801972	0.0243590277932167	0.0255197138786241	0.021008403476306	0.0218858721443125	0.0129374491090142	0.0146636445919513	0.0132395044061144	0.0205722994804813	0.0178809905636981	0.0194752637012273	0.0250884153269816	0.0217477221794941	0.0196914687513227	0.0102125735100346	0.0104552562531785	0.0138980670114811	0.0139177610932944	0.0167297688006359	0.012644516793186	0.0139637391068207	0.0159010639863576	0.0140842234765818	0.0147319130307393	0.0259244639450511	0.0137825589058728	0.0216708085991235	0.0242722076041492	0.0155878280068733	0.0167367364063622	0.0151312525507945	0.0135756301200083	0.0142847049146349	0.0144431469108787	0.0148527641988116	0.0131447299219324	0.0131499681241382	0.017079026794266	0.0175769059933828	0.0187804539588627	0.0237745377813215	0.0118305918286029	0.0166812998382537	0.0143248450783064	0.00956309900420283	0.0140563439914268
A02X043261B9	0.0182758498354015	0.0229183343742241	0.016651153264581	0.0202510172610059	0.021411445300814	0.0220231650326318	0.0275665538005842	0.0214992546535443	0.02077523483684	0.0217798454954636	0.0202858232425479	0.0265169237252655	0.0154446523104968	0.0182017249925696	0.0212169732471833	0.0192017254677979	0.0184741239905418	0.0214552942147913	0.0162555492022939	0.0184844062678472	0.0189726897453475	0.0154232773057507	0.0134053250075556	0.0141733588502628	0.0239406142327545	0.0229851435953811	0.023183138795161	0.0327226001161301	0.0235369933203654	0.0180794749997364	0.0207125879178897	0.0175724919194525	0.0194995526711969	0.0173924243614892	0.0171974313617777	0.0162939996100458	0.0165672891312502	0.0178877780513663	0.017183685577394	0.0171905557215827	0.0222357479172035	0.0202502621944858	0.0231729733507062	0.0226319186008503	0.0131591972673953	0.0199552091993116	0.0155154833334834	0.0203043007663285	0.0177108674205443
[truncated: 40 more columns]
